# Supplementary material for: Effect of glycemic control and type of diabetes treatment on TB treatment outcomes among people with TB-diabetes: A systematic review (updated August 2024)
Source: PLoS One. 2025 Jul 18;20(7):e0328619. doi: 10.1371/journal.pone.0328619 (PMC12273911; doi:10.1371/journal.pone.0328619)
Supplement: S1 Appendix — (ZIP) [file pone.0328619.s004.zip]

Archive with 31 entries (27 files):
- S1 appendix_old/EMBASE/
- S1 appendix_old/EMBASE/128.ris
- S1 appendix_old/EMBASE/128_with RCT search results no 27.doc
- S1 appendix_old/EMBASE/298-1.ris
- S1 appendix_old/EMBASE/298-1_with RISK search reuslts no 15.doc
- S1 appendix_old/EMBASE/298-2.ris
- S1 appendix_old/EMBASE/298-2_with RISK search reuslts no 15.doc
- S1 appendix_old/EMBASE/298-3.ris
- S1 appendix_old/EMBASE/298-3_with RISK search reuslts no 15.doc
- S1 appendix_old/EMBASE/81.ris
- S1 appendix_old/EMBASE/81_without risk search reuslt no 16.doc
- S1 appendix_old/EMBASE/Embase search strategy.docx
- S1 appendix_old/EMBASE/update Sept 2016 to current 24_04_2017/
- S1 appendix_old/EMBASE/update Sept 2016 to current 24_04_2017/128_with RCT search results no 27_2016 to current.doc
- S1 appendix_old/EMBASE/update Sept 2016 to current 24_04_2017/128_with RCT search results no 27_2016 to current_ris.ris
- S1 appendix_old/EMBASE/update Sept 2016 to current 24_04_2017/298-1_with RISK search reuslts no 15_2016 to current.doc
- S1 appendix_old/EMBASE/update Sept 2016 to current 24_04_2017/298-1_with RISK search reuslts no 15_2016 to current_ris.ris
- S1 appendix_old/EMBASE/update Sept 2016 to current 24_04_2017/81_without risk search reuslt no 16_2016 to current.doc
- S1 appendix_old/EMBASE/update Sept 2016 to current 24_04_2017/81_without risk search reuslt no 16_2016 to current_ris.ris
- S1 appendix_old/EMBASE/update Sept 2016 to current 24_04_2017/search method_24_04_2017_tbDM.docx
- S1 appendix_old/Google Scholar Search terms.docx
- S1 appendix_old/PubMed/
- S1 appendix_old/PubMed/~$bMed Search terms.docx
- S1 appendix_old/PubMed/~WRL1691.tmp
- S1 appendix_old/PubMed/149_cohort citations_21 Sept.nbib
- S1 appendix_old/PubMed/18_RCT citations_21 Sept.nbib
- S1 appendix_old/PubMed/PuBmEd search history_21 Sept.csv
- S1 appendix_old/PubMed/PubMed Search terms.docx
- S1 appendix_old/Records retrieved_all databases/
- S1 appendix_old/Records retrieved_all databases/1996 to Sept 2016_all searches_1844_PM_EB_GS.ris
- S1 appendix_old/Records retrieved_all databases/Oct 2016 to Apr 2017_214_pm_eb.ris
