# Supplementary material for: Effect of glycemic control and type of diabetes treatment on TB treatment outcomes among people with TB-diabetes: A systematic review (updated August 2024)
Source: PLoS One. 2025 Jul 18;20(7):e0328619. doi: 10.1371/journal.pone.0328619 (PMC12273911; doi:10.1371/journal.pone.0328619)
Supplement: S1 Appendix — (ZIP) [file pone.0328619.s004.zip › S1 appendix_old/EMBASE/128.ris]

1. 
TY  - ELEC
ID  - 20160253952
T1  - Screening for diabetes mellitus in tuberculosis patients in a referral center in Iran
A1  - Baghaei P.
A1  - Tabarsi P.
A1  - Marjani M.
A1  - Moniri A.
A1  - Masjedi M.R. 
Y1  - 2015//
N2  - Background: A significant link between diabetes mellitus (DM) and tuberculosis (TB) has been widely demonstrated. DM increases the risk of TB in all aspects. The aims of this study were to assess the prevalence of DM among newly diagnosed TB patients, to screen these patients for DM, and to determine the number needed to screen (NNS) to diagnose new cases of DM. Methods: A prospective cohort descriptive study was carried out in Iranian adults admitted to the National Research Institute of Tuberculosis and Lung Disease from 2012 to 2013 with a new diagnosis of TB. Glycated hemoglobin (HbA1c) and fasting blood glucose (FBG) were measured for all patients. Results: Of the 293 patients included, 101 (34.5%) had DM. DM was newly diagnosed in 45 (19%) patients. The number needed to screen was 5 to identify one new DM case. Age > 40 years was associated with DM in this population (odds ratio (OR)=3.91, 95% confidence interval (CI)=1.47 - 10.38). Conclusion: Screening for DM should be performed routinely in patients with TB and may improve treatment outcomes.
KW  - adult
KW  - age
KW  - article
KW  - cohort analysis
KW  - descriptive research
KW  - *diabetes mellitus/di [Diagnosis]
KW  - diabetic patient
KW  - fasting blood glucose
KW  - female
KW  - gender
KW  - glucose blood level
KW  - human
KW  - impaired fasting glucose
KW  - impaired glucose tolerance
KW  - Iran
KW  - *lung tuberculosis/di [Diagnosis]
KW  - major clinical study
KW  - male
KW  - number needed to screen
KW  - prevalence
KW  - prospective study
KW  - screening test
KW  - sensitivity and specificity
KW  - glucose/ec [Endogenous Compound]
KW  - hemoglobin A1c/ec [Endogenous Compound]
JF  - Infectious Diseases
JA  - Infect. Dis.
VL  - 47
IS  - 7
SP  - 472
EP  - 476
CY  - United Kingdom
PB  - Taylor and Francis Ltd.
SN  - 2374-4235
AD  - P. Baghaei, Clinical Tuberculosis and Epidemiology Research Center, National Research Institute of Tuberculosis and Lung Diseases (NRITLD), Shahid Beheshti University of Medical Sciences, Tehran, Iran, Islamic Republic of. E-mail: payamtabarsi@yahoo.com
M1  - (Baghaei, Tabarsi, Marjani, Moniri, Masjedi) Clinical Tuberculosis and Epidemiology Research Center, National Research Institute of Tuberculosis and Lung Diseases (NRITLD), Shahid Beheshti University of Medical Sciences, Tehran, Iran, Islamic Republic of
UR  - http://www.tandfonline.com/loi/infd20#.VrgcOLdf1Fo
L2  - http://ovidsp.ovid.com/ovidweb.cgi?T=JS&PAGE=reference&D=emed14&NEWS=N&AN=20160253952
ER  -  

Link to the Ovid Full Text or citation: http://acs.hcn.com.au?acc=36422&url=http://ovidsp.ovid.com/ovidweb.cgi?T=JS&CSC=Y&NEWS=N&PAGE=fulltext&D=emed14&AN=20160253952 
C1  - Database: Embase <1996 to 2016 September 16>

Search Strategy:

--------------------------------------------------------------------------------

1     tuberculosis.mp. or exp tuberculosis/ (151164)

2     exp treatment outcome/ or treatment outcome*.mp. (1189741)

3     diabetes mellitus.mp. or exp diabetes mellitus/ (627157)

4     diabetes mellitus/ (362441)

5     DM.mp. (48079)

6     diabetes.mp. (663193)

7     mellitus.mp. (588341)

8     3 or 4 or 5 or 6 or 7 (715025)

9     1 and 2 and 8 (724)

10     cohort studies.mp. or cohort analysis/ (263408)

11     exp risk factor/ or cohort.mp. or exp risk/ (2148599)

12     10 or 11 (2148599)

13     9 and 10 (81)

14     9 and 12 (304)

15     limit 14 to human (298)

16     limit 13 to human (81)

17     trial*.mp. or exp controlled clinical trial/ or exp "clinical trial (topic)"/ or exp "randomized controlled trial (topic)"/ or exp "controlled clinical trial (topic)"/ (1555047)

18     random.ab. (191735)

19     randomized controlled trial.pt. (0)

20     controlled clinical trial.pt. (0)

21     randomized.ab. (454621)

22     placebo.ab. (188623)

23     clinical trials as topic.sh. (15)

24     trial.ti. (176210)

25     17 or 18 or 19 or 20 or 21 or 22 or 23 or 24 (1831290)

26     9 and 25 (128)

27     limit 26 to human (128)


***************************


2. 
TY  - ELEC
ID  - 20160572220
T1  - Prevalence, risk factors, management, and treatment outcomes of first-line antituberculous drug-induced liver injury: a prospective cohort study
A1  - Sun Q.
A1  - Zhang Q.
A1  - Gu J.
A1  - Sun W.-W.
A1  - Wang P.
A1  - Bai C.
A1  - Xiao H.-P.
A1  - Sha W. 
Y1  - 2016//
N2  - Purpose: Antituberculosis drug-induced liver injury (ATDILI) is one of the most deleterious side effects associated with chemotherapy against tuberculosis (TB). In this study, our objective was to determine the incidence, risk factors, and management of ATDILI and analyze its impact on the treatment outcome in patients receiving standard anti-TB chemotherapy. Methods: A prospective cohort study of ATDILI prevalence was conducted in 938 enrolled patients of the 1426 TB cases in Shanghai from March 2011 to September 2012. Patients were followed up until February 2014. Univariate and multivariate logistic regression analyses were used to determine the risk factors of ATDILI. Successful therapeutic outcome, rates of drug resistance conversion, sputum smear/culture conversion, and lung cavity closure were analyzed. Results: Hepatitis B surface antigen/hepatitis B e antigen-positive hepatitis B carriers, complicated with systemic lupus erythematosus, albumin < 25 g/L, and chronic alcoholism were independent risk factors for ATDILI. Of the 121 cases with ATDILI (incidence rate of 12.9%), 84 (69.4%) used modified anti-TB therapy after recovery of liver function. Compared with the non-ATDILI group, patients with ATDILI exhibited remarkably decreased lung cavity closure rate (84.6% vs. 93.0%, P < 0.001) along with significantly reduced sputum smear/culture conversion rate (85.4% vs. 94.0%, P < 0.001). Conclusions: Our findings indicated that 12.9% patients developed ATDILI during standard anti-TB therapy, resulting in poor therapeutic outcome. Hepatitis B carriers with systemic lupus erythematosus, albumin < 25 g/L, and chronic alcoholism manifested increased risks for ATDILI. Copyright © 2016 John Wiley & Sons, Ltd.
KW  - adult
KW  - age
KW  - albumin blood level
KW  - alcoholism
KW  - article
KW  - body mass
KW  - cohort analysis
KW  - convalescence
KW  - diabetes mellitus
KW  - extrapulmonary tuberculosis
KW  - female
KW  - follow up
KW  - gender
KW  - hemoglobin blood level
KW  - hepatitis B
KW  - human
KW  - hypertension
KW  - incidence
KW  - liver function
KW  - lung cavity
KW  - major clinical study
KW  - male
KW  - prevalence
KW  - priority journal
KW  - prognosis
KW  - prospective study
KW  - risk factor
KW  - smoking
KW  - sputum culture
KW  - systemic lupus erythematosus
KW  - *toxic hepatitis/ep [Epidemiology]
KW  - *toxic hepatitis/et [Etiology]
KW  - *toxic hepatitis/si [Side Effect]
KW  - treatment outcome
KW  - albumin/ec [Endogenous Compound]
KW  - hemoglobin/ec [Endogenous Compound]
KW  - hepatitis B surface antigen
KW  - hepatitis B(e) antigen
KW  - *tuberculostatic agent/ae [Adverse Drug Reaction]
JF  - Pharmacoepidemiology and Drug Safety
JA  - Pharmacoepidemiol. Drug Saf.
VL  - 25
IS  - 8
SP  - 908
EP  - 917
CY  - United Kingdom
PB  - John Wiley and Sons Ltd (Southern Gate, Chichester, West Sussex PO19 8SQ, United Kingdom)
SN  - 1053-8569
AD  - C. Bai, Department of Respiratory and Critical Care Medicine, Changhai Hospital, the Second Military Medical University, Shanghai, China. E-mail: bc7878@sohu.com
M1  - (Sun, Zhang, Gu, Sun, Wang, Xiao, Sha) Clinic and Research Center of Tuberculosis, Shanghai Key Laboratory of Tuberculosis, Shanghai Pulmonary Hospital, Tongji University School of Medicine, Shanghai, China
M1  - (Sun, Bai) Department of Respiratory and Critical Care Medicine, Changhai Hospital, the Second Military Medical University, Shanghai, China
UR  - http://onlinelibrary.wiley.com/journal/10.1002/(ISSN)1099-1557
L2  - http://ovidsp.ovid.com/ovidweb.cgi?T=JS&PAGE=reference&D=emed14&NEWS=N&AN=20160572220
ER  -  

Link to the Ovid Full Text or citation: http://acs.hcn.com.au?acc=36422&url=http://ovidsp.ovid.com/ovidweb.cgi?T=JS&CSC=Y&NEWS=N&PAGE=fulltext&D=emed14&AN=20160572220 
C1  - Database: Embase <1996 to 2016 September 16>

Search Strategy:

--------------------------------------------------------------------------------

1     tuberculosis.mp. or exp tuberculosis/ (151164)

2     exp treatment outcome/ or treatment outcome*.mp. (1189741)

3     diabetes mellitus.mp. or exp diabetes mellitus/ (627157)

4     diabetes mellitus/ (362441)

5     DM.mp. (48079)

6     diabetes.mp. (663193)

7     mellitus.mp. (588341)

8     3 or 4 or 5 or 6 or 7 (715025)

9     1 and 2 and 8 (724)

10     cohort studies.mp. or cohort analysis/ (263408)

11     exp risk factor/ or cohort.mp. or exp risk/ (2148599)

12     10 or 11 (2148599)

13     9 and 10 (81)

14     9 and 12 (304)

15     limit 14 to human (298)

16     limit 13 to human (81)

17     trial*.mp. or exp controlled clinical trial/ or exp "clinical trial (topic)"/ or exp "randomized controlled trial (topic)"/ or exp "controlled clinical trial (topic)"/ (1555047)

18     random.ab. (191735)

19     randomized controlled trial.pt. (0)

20     controlled clinical trial.pt. (0)

21     randomized.ab. (454621)

22     placebo.ab. (188623)

23     clinical trials as topic.sh. (15)

24     trial.ti. (176210)

25     17 or 18 or 19 or 20 or 21 or 22 or 23 or 24 (1831290)

26     9 and 25 (128)

27     limit 26 to human (128)


***************************


3. 
TY  - ELEC
ID  - 20160457069
T1  - The influence of smoking on pulmonary tuberculosis in diabetic and non-diabetic patients
A1  - Bai K.-J.
A1  - Lee J.-J.
A1  - Chien S.-T.
A1  - Suk C.-W.
A1  - Chiang C.-Y. 
Y1  - 2016//
N2  - Background: Both smoking and diabetes can increase the risk and influence the manifestations and outcomes of tuberculosis (TB). It is not clear whether the influence of smoking on pulmonary TB differs between non-diabetic and diabetic patients. Herein, we assessed the manifestations and outcomes of TB in relation to smoking in both diabetic and non-diabetic TB patients. Methodology/Principal Findings: All diabetic culture-positive pulmonary TB patients notified from 2005-2010 at three teaching hospitals in Taiwan were enrolled. A culture-positive pulmonary TB patient without DM who was notified to the health authority immediately prior to each diabetic TB patient was selected for comparison. The 972 patients in this study cohort included 365 (37.6%) nondiabetic non-smokers, 149 (15.3%) non-diabetic smokers, 284 (29.2%) diabetic non-smokers, and 174 (17.9%) diabetic smokers. The adjusted relative risk of a pretreatment positive smear for a smoker compared with a non-smoker was 2.19 (95% CI 1.38-3.47) in non-diabetic patients and 2.23 (95% CI 1.29-3.87) in diabetic culture-positive pulmonary TB patients. The adjusted relative risk for a positive smear among diabetic smokers was 5.61 (95% CI 3.35-9.41) compared with non-diabetic non-smokers. Smoking was significantly associated with an increased frequency of bilateral lung parenchyma involvement (AdjOR 1.84, 95% CI 1.16-2.93), far-advanced pulmonary TB (AdjOR 1.91, 95% CI 1.04-3.50), cavitary lesions (AdjOR 2.03, 95% CI 1.29-3.20), and unfavorable outcomes of TB (AdjOR 2.35, 95% CI 1.02-5.41) in non-diabetic patients. However, smoking was not associated with cavitary lung parenchyma lesions regarding the location, number or size of the cavity in diabetic TB patients. Conclusions/Significance: Smoking and diabetes have joint effects on a pretreatment positive smear. Diabetic smokers had more than a 5-fold increased risk of a pretreatment positive smear than did non-diabetic non-smokers, indicating remarkable joint effects of diabetes and smoking on the risk of TB transmission.
KW  - adult
KW  - aged
KW  - article
KW  - cohort analysis
KW  - controlled study
KW  - *diabetic patient
KW  - disease association
KW  - disease course
KW  - disease severity
KW  - female
KW  - human
KW  - *lung tuberculosis/di [Diagnosis]
KW  - major clinical study
KW  - male
KW  - outcome assessment
KW  - *smoking
KW  - sputum culture
KW  - sputum smear
KW  - Taiwan
JF  - PLoS ONE
JA  - PLoS ONE
VL  - 11
IS  - 6
SP  - no pagination 
CY  - United States
PB  - Public Library of Science
M1  - (Bai, Suk, Chiang) Division of Pulmonary Medicine, Department of Internal Medicine, Wan Fang Hospital, Taipei Medical University, Taipei, Taiwan (Republic of China)
M1  - (Bai) School of Respiratory Therapy, College of Medicine, Taipei Medical University, Taipei, Taiwan (Republic of China)
M1  - (Lee) Department of Internal Medicine, Buddhist Tzu Chi General Hospital, Tzu Chi University, Hualien, Taiwan (Republic of China)
M1  - (Chien) Chest Hospital, Department of Health and Welfare, Tainan, Taiwan (Republic of China)
M1  - (Chiang) Department of Internal Medicine, School of Medicine, College of Medicine, Taipei Medical University, Taipei, Taiwan (Republic of China)
M1  - (Chiang) International Union Against Tuberculosis and Lung Disease, Paris, France
UR  - http://journals.plos.org/plosone/article/asset?id=10.1371%2Fjournal.pone.0156677.PDF
L2  - http://ovidsp.ovid.com/ovidweb.cgi?T=JS&PAGE=reference&D=emed14&NEWS=N&AN=20160457069
ER  -  

Link to the Ovid Full Text or citation: http://acs.hcn.com.au?acc=36422&url=http://ovidsp.ovid.com/ovidweb.cgi?T=JS&CSC=Y&NEWS=N&PAGE=fulltext&D=emed14&AN=20160457069 
C1  - Database: Embase <1996 to 2016 September 16>

Search Strategy:

--------------------------------------------------------------------------------

1     tuberculosis.mp. or exp tuberculosis/ (151164)

2     exp treatment outcome/ or treatment outcome*.mp. (1189741)

3     diabetes mellitus.mp. or exp diabetes mellitus/ (627157)

4     diabetes mellitus/ (362441)

5     DM.mp. (48079)

6     diabetes.mp. (663193)

7     mellitus.mp. (588341)

8     3 or 4 or 5 or 6 or 7 (715025)

9     1 and 2 and 8 (724)

10     cohort studies.mp. or cohort analysis/ (263408)

11     exp risk factor/ or cohort.mp. or exp risk/ (2148599)

12     10 or 11 (2148599)

13     9 and 10 (81)

14     9 and 12 (304)

15     limit 14 to human (298)

16     limit 13 to human (81)

17     trial*.mp. or exp controlled clinical trial/ or exp "clinical trial (topic)"/ or exp "randomized controlled trial (topic)"/ or exp "controlled clinical trial (topic)"/ (1555047)

18     random.ab. (191735)

19     randomized controlled trial.pt. (0)

20     controlled clinical trial.pt. (0)

21     randomized.ab. (454621)

22     placebo.ab. (188623)

23     clinical trials as topic.sh. (15)

24     trial.ti. (176210)

25     17 or 18 or 19 or 20 or 21 or 22 or 23 or 24 (1831290)

26     9 and 25 (128)

27     limit 26 to human (128)


***************************


4. 
TY  - ELEC
ID  - 26850888
T1  - Treatment effect analysis of the standard regimen and the optimized regimen for retreatment pulmonary tuberculosis complicated with diabetes
A1  - Du J.
A1  - Gao W.
A1  - Ma Y.
A1  - Zhong Q.
A1  - Liang X.
A1  - Fu Y.
A1  - Ji B.
A1  - Xie L.
A1  - Huang X.
A1  - Ge Q.
A1  - Han X.
A1  - Tian X.
A1  - Shu W.
A1  - Li L. 
Y1  - 2015//
N2  - OBJECTIVE: To analyze the therapeutic effects of the standard regimen and the optimized regimen in retreatment pulmonary tuberculosis complicated with diabetes mellitus (DM)., METHODS: In a multi-center cohort study, patients with smear positive retreatment pulmonary tuberculosis (TB) with DM and those without DM [excluding multi-drug resistance (MDR), extensively drug-resistant (XDR) and non-tuberculosis Mycobacterium pulmonary disease(NTM)] were enrolled. There were a total of 178 cases, including 60 smear positive retreatment TB patients with DM and 118 without DM, who were randomly divided into 4 groups: Optimized group 1 [individualized treatment in 30 DM cases, 29 males, age (48 +/- 11)], retreatment group 1 [standard retreatment regimen in 30 DM cases, 28 males, age(48 +/- 10)], Optimized group 2[individual regimen in 57 non-DM cases, 37 males, age (41 +/- 14)], and retreatment group 2 [standard retreatment regimen in 61 non-DM cases, 49 males, age (43 +/- 13)]. Patients in the optimized group were treated with optimized individualized regimen based on DST result, with 3-4 sensitive drugs in the regimen, while those in the retreatment group were treated with national standard retreatment regimen. The therapeutic effect of different groups were recorded and the related factors of treatment outcome were analyzed with Chi-square test and multi-factor analysis., RESULTS: The treatment success rates of the optimized group 1 and the retreatment group 1 were 83.3%(25/30) and 60.0%(18/30), respectively, and the difference was statistically significant (chi(2)=4.02, P=0.045<0.05). The treatment failure rate of the optimized group 1 (6.7%, 2/30) and the retreatment group 1(30.0%, 9/30) was statistically different (chi(2)=5.46, P=0.02<0.05). The outcome difference between the optimized group 2 and the retreatment group 2 showed no statistical significance. Multi-factor analysis showed that treatment regimen, DM, gender and drug resistance were the significant factors related with treatment outcome. The probability of treatment success using the individualized treatment regimen was 2.7 times higher than that using the standard regimen (P=0.025). The risk of treatment failure of the drug resistance cases was 2.8 times higher than that of the drug sensitive cases (P=0.038). The probability of treatment success in DM cases was 0.4 times that in non-DM cases (P<0.05)., CONCLUSION: The outcome of the optimized regimen group was better than that of the standard regimen group, and retreatment TB patients complicated with DM faced a higher risk of treatment failure, which should receive more attention.
KW  - adult
KW  - cohort analysis
KW  - controlled study
KW  - diabetes mellitus
KW  - female
KW  - human
KW  - *lung tuberculosis
KW  - male
KW  - middle aged
KW  - randomized controlled trial
KW  - retreatment
KW  - treatment outcome
JF  - Zhonghua jie he he hu xi za zhi = Zhonghua jiehe he huxi zazhi = Chinese journal of tuberculosis and respiratory diseases
JA  - Zhonghua Jie He He Hu Xi Za Zhi
VL  - 38
IS  - 12
SP  - 886
EP  - 891
CY  - China
SN  - 1001-0939
M1  - (Du, Gao, Ma, Zhong, Liang, Fu, Ji, Xie, Huang, Ge, Han, Tian, Shu) Beijing Chest Hospital, Capital Medical University, Beijing Tuberculosis and Thoracic Tumor Research Institute, Beijing 101149, China
M1  - (Li) Email:
L2  - http://ovidsp.ovid.com/ovidweb.cgi?T=JS&PAGE=reference&D=emed14&NEWS=N&AN=26850888
ER  -  

Link to the Ovid Full Text or citation: http://acs.hcn.com.au?acc=36422&url=http://ovidsp.ovid.com/ovidweb.cgi?T=JS&CSC=Y&NEWS=N&PAGE=fulltext&D=emed14&AN=26850888 
C1  - Database: Embase <1996 to 2016 September 16>

Search Strategy:

--------------------------------------------------------------------------------

1     tuberculosis.mp. or exp tuberculosis/ (151164)

2     exp treatment outcome/ or treatment outcome*.mp. (1189741)

3     diabetes mellitus.mp. or exp diabetes mellitus/ (627157)

4     diabetes mellitus/ (362441)

5     DM.mp. (48079)

6     diabetes.mp. (663193)

7     mellitus.mp. (588341)

8     3 or 4 or 5 or 6 or 7 (715025)

9     1 and 2 and 8 (724)

10     cohort studies.mp. or cohort analysis/ (263408)

11     exp risk factor/ or cohort.mp. or exp risk/ (2148599)

12     10 or 11 (2148599)

13     9 and 10 (81)

14     9 and 12 (304)

15     limit 14 to human (298)

16     limit 13 to human (81)

17     trial*.mp. or exp controlled clinical trial/ or exp "clinical trial (topic)"/ or exp "randomized controlled trial (topic)"/ or exp "controlled clinical trial (topic)"/ (1555047)

18     random.ab. (191735)

19     randomized controlled trial.pt. (0)

20     controlled clinical trial.pt. (0)

21     randomized.ab. (454621)

22     placebo.ab. (188623)

23     clinical trials as topic.sh. (15)

24     trial.ti. (176210)

25     17 or 18 or 19 or 20 or 21 or 22 or 23 or 24 (1831290)

26     9 and 25 (128)

27     limit 26 to human (128)


***************************


5. 
TY  - ELEC
ID  - 20160308876
T1  - Global urine metabolomics in patients treated with first-line tuberculosis drugs and identification of a novel metabolite of ethambutol
A1  - Das M.K.
A1  - Arya R.
A1  - Debnath S.
A1  - Debnath R.
A1  - Lodh A.
A1  - Bishwal S.C.
A1  - Das A.
A1  - Nanda R.K. 
Y1  - 2016//
N2  - Population level variation of drug metabolism phenotype (DMP) has great implications in treatment outcome, drug-related side effects, and resistance development. In this study, we used a gas chromatography-time of flight-mass spectrometry (GC-TOF-MS)-based untargeted urine metabolomics approach to understand the DMP of a tuberculosis (TB) patient cohort (n = 20) from Tripura, a state in the northeastern part of India. Urine samples collected at different postdose time points (2 h, 6 h, 12 h, 24 h, 36 h, and 48 h) from these newly diagnosed TB patients receiving first-line anti-TB drugs were analyzed, and we have successfully detected three of the four first-line drugs, viz., isoniazid (INH), ethambutol (ETB), andpyrazinamide (PZA). The majority of their known metabolites, acetyl-isoniazid (AcINH), isonicotinic acid (INA), isonicotinuric acid (INTA), 2,2'-(ethylenediimino)-dibutyric acid (EDBA), 5-hydroxypyrazinamide (5OH-PZA), pyrazinoic acid (POA), and 5-hydroxypyrazinoic acid (5OH-POA), were also detected. Analyzing the variation in abundances of drugs and their known metabolites and calculating the metabolic ratios in these samples, we offer comprehensive DMP information on this small patient cohort that represents Tripura, India. The majority (75%) of these patients are found to be slow acetylators of INH. The average metabolic ratios of POA/PZA and 5OH-POA/POA are 3.16 +/- 3.03 and 6.09 +/- 6.15, respectively. Employing correlation analysis of the metabolomics metadata and a manual prediction of drug catabolism, we have proposed 2-aminobutyric acid (AABA) as a novel metabolite of ETB. These observations indicate the usefulness of GC-MS-based metabolomics to characterize the DMP at a population level and also to identify novel drug metabolites.
KW  - adult
KW  - aged
KW  - article
KW  - aspartate aminotransferase blood level
KW  - body mass
KW  - chemical structure
KW  - chronic kidney disease
KW  - clinical article
KW  - cohort analysis
KW  - computer assisted tomography
KW  - controlled study
KW  - diabetes mellitus
KW  - drug megadose
KW  - drug metabolism
KW  - female
KW  - gas chromatography
KW  - human
KW  - *lung tuberculosis/dt [Drug Therapy]
KW  - male
KW  - metabolic ratio
KW  - *metabolomics
KW  - obesity
KW  - priority journal
KW  - sputum cytodiagnosis
KW  - time of flight mass spectrometry
KW  - underweight
KW  - *urinalysis
KW  - very elderly
KW  - 2 aminobutyric acid
KW  - 2,2' (ethylenediimino)dibutyric acid
KW  - 5 hydroxypyrazinamide
KW  - 5 hydroxypyrazinoic acid
KW  - acetylisoniazid
KW  - alanine aminotransferase/ec [Endogenous Compound]
KW  - alkaline phosphatase
KW  - *ethambutol/dt [Drug Therapy]
KW  - *isoniazid/dt [Drug Therapy]
KW  - isonicotinic acid
KW  - isonicotinuric acid
KW  - *pyrazinamide/dt [Drug Therapy]
KW  - pyrazinoic acid
KW  - unclassified drug
JF  - Antimicrobial Agents and Chemotherapy
JA  - Antimicrob. Agents Chemother.
VL  - 60
IS  - 4
SP  - 2257
EP  - 2264
CY  - United States
PB  - American Society for Microbiology
SN  - 0066-4804
AD  - M.K. Das, Immunology Group, International Centre for Genetic Engineering and Biotechnology (ICGEB), New Delhi, India. E-mail: mrinaldu@gmail.com
M1  - (Das, Arya, Bishwal, Nanda) Immunology Group, International Centre for Genetic Engineering and Biotechnology (ICGEB), New Delhi, India
M1  - (Debnath, Debnath, Lodh, Das) Department of Tuberculosis and Respiratory Disease, Agartala Government Medical College, Agartala, Tripura, India
M1  - (Bishwal) School of Life Sciences, Sambalpur University, Sambalpur, Odisha, India
UR  - http://aac.asm.org/content/60/4/2257.full.pdf+html
L2  - http://ovidsp.ovid.com/ovidweb.cgi?T=JS&PAGE=reference&D=emed14&NEWS=N&AN=20160308876
ER  -  

Link to the Ovid Full Text or citation: http://acs.hcn.com.au?acc=36422&url=http://ovidsp.ovid.com/ovidweb.cgi?T=JS&CSC=Y&NEWS=N&PAGE=fulltext&D=emed14&AN=20160308876 
C1  - Database: Embase <1996 to 2016 September 16>

Search Strategy:

--------------------------------------------------------------------------------

1     tuberculosis.mp. or exp tuberculosis/ (151164)

2     exp treatment outcome/ or treatment outcome*.mp. (1189741)

3     diabetes mellitus.mp. or exp diabetes mellitus/ (627157)

4     diabetes mellitus/ (362441)

5     DM.mp. (48079)

6     diabetes.mp. (663193)

7     mellitus.mp. (588341)

8     3 or 4 or 5 or 6 or 7 (715025)

9     1 and 2 and 8 (724)

10     cohort studies.mp. or cohort analysis/ (263408)

11     exp risk factor/ or cohort.mp. or exp risk/ (2148599)

12     10 or 11 (2148599)

13     9 and 10 (81)

14     9 and 12 (304)

15     limit 14 to human (298)

16     limit 13 to human (81)

17     trial*.mp. or exp controlled clinical trial/ or exp "clinical trial (topic)"/ or exp "randomized controlled trial (topic)"/ or exp "controlled clinical trial (topic)"/ (1555047)

18     random.ab. (191735)

19     randomized controlled trial.pt. (0)

20     controlled clinical trial.pt. (0)

21     randomized.ab. (454621)

22     placebo.ab. (188623)

23     clinical trials as topic.sh. (15)

24     trial.ti. (176210)

25     17 or 18 or 19 or 20 or 21 or 22 or 23 or 24 (1831290)

26     9 and 25 (128)

27     limit 26 to human (128)


***************************


6. 
TY  - ELEC
ID  - 20160250451
T1  - Changing Trends in Complications and Mortality Rates among US Youth and Young Adults with HIV Infection in the Era of Combination Antiretroviral Therapy
A1  - Mirani G.
A1  - Williams P.L.
A1  - Chernoff M.
A1  - Abzug M.J.
A1  - Levin M.J.
A1  - Seage G.R.
A1  - Oleske J.M.
A1  - Purswani M.U.
A1  - Hazra R.
A1  - Traite S.
A1  - Zimmer B.
A1  - Van Dyke R.B. 
Y1  - 2015//
N2  - Background. Combination antiretroviral therapy (cART) has resulted in a dramatic decrease in human immunodeficiency virus (HIV)-related opportunistic infections and deaths in US youth, but both continue to occur. Methods. We estimated the incidence of complications and deaths in IMPAACT P1074, a long-term US-based prospective multicenter cohort study conducted from April 2008 to June 2014. Incidence rates of selected diagnoses and trends over time were compared with those from a previous observational cohort study, P219C (2004-2007). Causes of death and relevant demographic and clinical features were reviewed. Results. Among 1201 HIV-infected youth in P1074 (87% perinatally infected; mean [standard deviation] age at last chart review, 20.9 [5.4] years), psychiatric and neurodevelopmental disorders, asthma, pneumonia, and genital tract infections were among the most common comorbid conditions. Compared with findings in P219C, conditions with significantly increased incidence included substance or alcohol abuse, latent tuberculosis, diabetes mellitus, atypical mycobacterial infections, vitamin D deficiency or metabolic bone disorders, anxiety disorders, and fractures; the incidence of pneumonia decreased significantly. Twenty-eight deaths occurred, yielding a standardized mortality rate 31.5 times that of the US population. Those who died were older, less likely to be receiving cART, and had lower CD4 cell counts and higher viral loads. Most deaths (86%) were due to HIV-related medical conditions. Conclusions. Opportunistic infections and deaths are less common among HIV-infected youth in the US in the cART era, but the mortality rate remains elevated. Deaths were associated with poor HIV control and older age. Emerging complications, such as psychiatric, inflammatory, metabolic, and genital tract diseases, need to be addressed.
KW  - adolescent
KW  - adult
KW  - age
KW  - alcohol abuse
KW  - anxiety disorder
KW  - appendicitis
KW  - article
KW  - asthma
KW  - atypical mycobacteriosis
KW  - Black person
KW  - body mass
KW  - cause of death
KW  - CD4 lymphocyte count
KW  - cellulitis
KW  - Chlamydia
KW  - chlamydiasis
KW  - clinical feature
KW  - cohort analysis
KW  - *combination chemotherapy
KW  - communication disorder
KW  - controlled study
KW  - diabetes mellitus
KW  - disease severity
KW  - dyslipidemia
KW  - eczema
KW  - esophagus candidiasis
KW  - ethnicity
KW  - failure to thrive
KW  - female
KW  - fetus death
KW  - follow up
KW  - fracture
KW  - gastroesophageal reflux
KW  - gender
KW  - genital tract infection
KW  - gonorrhea
KW  - hepatitis
KW  - herpes simplex
KW  - herpes zoster
KW  - *highly active antiretroviral therapy
KW  - Hispanic
KW  - human
KW  - Human immunodeficiency virus
KW  - *Human immunodeficiency virus infection/ep [Epidemiology]
KW  - *Human immunodeficiency virus infection/dt [Drug Therapy]
KW  - hypertension
KW  - incidence
KW  - induced abortion
KW  - intrauterine growth retardation
KW  - iron deficiency anemia
KW  - kidney disease
KW  - latent tuberculosis
KW  - learning disorder
KW  - lipodystrophy
KW  - major clinical study
KW  - male
KW  - medical record review
KW  - mental disease
KW  - metabolic bone disease
KW  - mood disorder
KW  - *mortality
KW  - mortality rate
KW  - neutropenia
KW  - observational study
KW  - opportunistic infection
KW  - outcome assessment
KW  - papillomavirus infection
KW  - perinatal infection
KW  - pneumonia
KW  - posttraumatic stress disorder
KW  - preeclampsia
KW  - premature labor
KW  - priority journal
KW  - prospective study
KW  - pulmonary candidiasis
KW  - spontaneous abortion
KW  - substance abuse
KW  - syphilis
KW  - trend study
KW  - trichomoniasis
KW  - virus load
KW  - vitamin deficiency
KW  - wasting syndrome
KW  - young adult
KW  - *antiretrovirus agent/dt [Drug Therapy]
KW  - virus RNA
KW  - vitamin D
JF  - Clinical Infectious Diseases
JA  - Clin. Infect. Dis.
VL  - 61
IS  - 12
SP  - 1850
EP  - 1861
CY  - United Kingdom
PB  - Oxford University Press
SN  - 1058-4838
AD  - P.L. Williams, Department of Biostatistics, Harvard T. H. Chan School of Public Health, 655 Huntington Ave, Boston, MA 02115, United States. E-mail: paige@hsph.harvard.edu
M1  - (Mirani, Van Dyke) Tulane University School of Medicine, New Orleans, LA, United States
M1  - (Williams, Chernoff, Traite) Center for Biostatistics in AIDS Research, United States
M1  - (Williams) Department of Biostatistics, Harvard T. H. Chan School of Public Health, 655 Huntington Ave, Boston, MA 02115, United States
M1  - (Williams, Seage) Department of Epidemiology, Harvard T. H. Chan School of Public Health, Boston, MA, United States
M1  - (Abzug, Levin) University of Colorado, School of Medicine and Children's Hospital Colorado, Aurora, United States
M1  - (Oleske) Rutgers New Jersey Medical School, Newark, United States
M1  - (Purswani) Albert Einstein College of Medicine, Bronx-Lebanon Hospital Center, Bronx, United States
M1  - (Zimmer) Frontier Science Technology and Research Foundation, Amherst, NY, United States
M1  - (Hazra) Eunice Kennedy Shriver National Institute of Child Health and Human Development, Bethesda, MD, United States
UR  - http://cid.oxfordjournals.org/content/by/year
L2  - http://ovidsp.ovid.com/ovidweb.cgi?T=JS&PAGE=reference&D=emed13&NEWS=N&AN=20160250451
ER  -  

Link to the Ovid Full Text or citation: http://acs.hcn.com.au?acc=36422&url=http://ovidsp.ovid.com/ovidweb.cgi?T=JS&CSC=Y&NEWS=N&PAGE=fulltext&D=emed13&AN=20160250451 
C1  - Database: Embase <1996 to 2016 September 16>

Search Strategy:

--------------------------------------------------------------------------------

1     tuberculosis.mp. or exp tuberculosis/ (151164)

2     exp treatment outcome/ or treatment outcome*.mp. (1189741)

3     diabetes mellitus.mp. or exp diabetes mellitus/ (627157)

4     diabetes mellitus/ (362441)

5     DM.mp. (48079)

6     diabetes.mp. (663193)

7     mellitus.mp. (588341)

8     3 or 4 or 5 or 6 or 7 (715025)

9     1 and 2 and 8 (724)

10     cohort studies.mp. or cohort analysis/ (263408)

11     exp risk factor/ or cohort.mp. or exp risk/ (2148599)

12     10 or 11 (2148599)

13     9 and 10 (81)

14     9 and 12 (304)

15     limit 14 to human (298)

16     limit 13 to human (81)

17     trial*.mp. or exp controlled clinical trial/ or exp "clinical trial (topic)"/ or exp "randomized controlled trial (topic)"/ or exp "controlled clinical trial (topic)"/ (1555047)

18     random.ab. (191735)

19     randomized controlled trial.pt. (0)

20     controlled clinical trial.pt. (0)

21     randomized.ab. (454621)

22     placebo.ab. (188623)

23     clinical trials as topic.sh. (15)

24     trial.ti. (176210)

25     17 or 18 or 19 or 20 or 21 or 22 or 23 or 24 (1831290)

26     9 and 25 (128)

27     limit 26 to human (128)


***************************


7. 
TY  - ELEC
ID  - 20160253952
T1  - Screening for diabetes mellitus in tuberculosis patients in a referral center in Iran
A1  - Baghaei P.
A1  - Tabarsi P.
A1  - Marjani M.
A1  - Moniri A.
A1  - Masjedi M.R. 
Y1  - 2015//
N2  - Background: A significant link between diabetes mellitus (DM) and tuberculosis (TB) has been widely demonstrated. DM increases the risk of TB in all aspects. The aims of this study were to assess the prevalence of DM among newly diagnosed TB patients, to screen these patients for DM, and to determine the number needed to screen (NNS) to diagnose new cases of DM. Methods: A prospective cohort descriptive study was carried out in Iranian adults admitted to the National Research Institute of Tuberculosis and Lung Disease from 2012 to 2013 with a new diagnosis of TB. Glycated hemoglobin (HbA1c) and fasting blood glucose (FBG) were measured for all patients. Results: Of the 293 patients included, 101 (34.5%) had DM. DM was newly diagnosed in 45 (19%) patients. The number needed to screen was 5 to identify one new DM case. Age > 40 years was associated with DM in this population (odds ratio (OR)=3.91, 95% confidence interval (CI)=1.47 - 10.38). Conclusion: Screening for DM should be performed routinely in patients with TB and may improve treatment outcomes.
KW  - adult
KW  - age
KW  - article
KW  - cohort analysis
KW  - descriptive research
KW  - *diabetes mellitus/di [Diagnosis]
KW  - diabetic patient
KW  - fasting blood glucose
KW  - female
KW  - gender
KW  - glucose blood level
KW  - human
KW  - impaired fasting glucose
KW  - impaired glucose tolerance
KW  - Iran
KW  - *lung tuberculosis/di [Diagnosis]
KW  - major clinical study
KW  - male
KW  - number needed to screen
KW  - prevalence
KW  - prospective study
KW  - screening test
KW  - sensitivity and specificity
KW  - glucose/ec [Endogenous Compound]
KW  - hemoglobin A1c/ec [Endogenous Compound]
JF  - Infectious Diseases
JA  - Infect. Dis.
VL  - 47
IS  - 7
SP  - 472
EP  - 476
CY  - United Kingdom
PB  - Taylor and Francis Ltd.
SN  - 2374-4235
AD  - P. Baghaei, Clinical Tuberculosis and Epidemiology Research Center, National Research Institute of Tuberculosis and Lung Diseases (NRITLD), Shahid Beheshti University of Medical Sciences, Tehran, Iran, Islamic Republic of. E-mail: payamtabarsi@yahoo.com
M1  - (Baghaei, Tabarsi, Marjani, Moniri, Masjedi) Clinical Tuberculosis and Epidemiology Research Center, National Research Institute of Tuberculosis and Lung Diseases (NRITLD), Shahid Beheshti University of Medical Sciences, Tehran, Iran, Islamic Republic of
UR  - http://www.tandfonline.com/loi/infd20#.VrgcOLdf1Fo
L2  - http://ovidsp.ovid.com/ovidweb.cgi?T=JS&PAGE=reference&D=emed13&NEWS=N&AN=20160253952
ER  -  

Link to the Ovid Full Text or citation: http://acs.hcn.com.au?acc=36422&url=http://ovidsp.ovid.com/ovidweb.cgi?T=JS&CSC=Y&NEWS=N&PAGE=fulltext&D=emed13&AN=20160253952 
C1  - Database: Embase <1996 to 2016 September 16>

Search Strategy:

--------------------------------------------------------------------------------

1     tuberculosis.mp. or exp tuberculosis/ (151164)

2     exp treatment outcome/ or treatment outcome*.mp. (1189741)

3     diabetes mellitus.mp. or exp diabetes mellitus/ (627157)

4     diabetes mellitus/ (362441)

5     DM.mp. (48079)

6     diabetes.mp. (663193)

7     mellitus.mp. (588341)

8     3 or 4 or 5 or 6 or 7 (715025)

9     1 and 2 and 8 (724)

10     cohort studies.mp. or cohort analysis/ (263408)

11     exp risk factor/ or cohort.mp. or exp risk/ (2148599)

12     10 or 11 (2148599)

13     9 and 10 (81)

14     9 and 12 (304)

15     limit 14 to human (298)

16     limit 13 to human (81)

17     trial*.mp. or exp controlled clinical trial/ or exp "clinical trial (topic)"/ or exp "randomized controlled trial (topic)"/ or exp "controlled clinical trial (topic)"/ (1555047)

18     random.ab. (191735)

19     randomized controlled trial.pt. (0)

20     controlled clinical trial.pt. (0)

21     randomized.ab. (454621)

22     placebo.ab. (188623)

23     clinical trials as topic.sh. (15)

24     trial.ti. (176210)

25     17 or 18 or 19 or 20 or 21 or 22 or 23 or 24 (1831290)

26     9 and 25 (128)

27     limit 26 to human (128)


***************************


8. 
TY  - ELEC
ID  - 20160148052
T1  - Does enhanced diabetes management reduce the risk and improve the outcome of tuberculosis?
A1  - Lo H.-Y.
A1  - Yang S.-L.
A1  - Lin H.-H.
A1  - Bai K.-J.
A1  - Lee J.-J.
A1  - Lee T.-I.
A1  - Chiang C.-Y. 
Y1  - 2016//
N2  - SETTING: The Bureau of National Health Insurance (NHI) has implemented a pay-for-performance (p4p) programme for diabetes mellitus (DM) in Taiwan. OBJECTIVE : To investigate whether patients with DM enrolled in the p4p programme (DM-p4p) are less likely to develop tuberculosis (TB) and whether they have a better outcome than patients with DMnot enrolled in the p4p programme (DM-non-p4p) if they do develop TB. DESIGN: A random sample of 79 471 DM-p4p, 100 000 DM-non-p4p and 100 000 non-diabetic patients (non-DM) was obtained from the 2008-2009 NHI database, and the patients were matched with the National TB Registry to determine whether they had developed TB by the end of 2010. RESULTS : The average annual incidence of TB was respectively 259.9 (95%CI 230.2-293.4), 137.5 (95%CI 116.4-162.5) and 74.1 (95%CI 59.0-93.0) per 100 000 population among DM-non-p4p, DM-p4p and non-DM patients. The relative risk of death over treatment success was 1.79 (95%CI 1.05-3.04) among DM-non-p4p and 1.69 (95%CI 0.84-3.40) among non-DM patients, relative to DM-p4p patients. CONCLUSIONS : Enhanced case management of DM reduced risk and improved outcomes of TB among patients with DM.
KW  - adult
KW  - aged
KW  - article
KW  - case management
KW  - cohort analysis
KW  - controlled study
KW  - *diabetes mellitus
KW  - female
KW  - *health insurance
KW  - human
KW  - incidence
KW  - major clinical study
KW  - male
KW  - mortality
KW  - *pay-for-performance
KW  - priority journal
KW  - *risk reduction
KW  - treatment outcome
KW  - *tuberculosis
KW  - very elderly
JF  - International Journal of Tuberculosis and Lung Disease
JA  - Int. J. Tuberc. Lung Dis.
VL  - 20
IS  - 3
SP  - 376
EP  - 382
CY  - France
PB  - International Union against Tubercul. and Lung Dis.
SN  - 1027-3719
AD  - C.-Y. Chiang, Division of Pulmonary Medicine, Department of Internal Medicine, Wan Fang Hospital, Taipei Medical University, 111 Hsin-Long Road, Taipei, Taiwan (Republic of China). E-mail: cychiang@theunion.org
M1  - (Lo, Yang) Taiwan Centers for Disease Control, Ministry of Health and Welfare, Taipei, Taiwan (Republic of China)
M1  - (Lin) Institute of Epidemiology and Preventive Medicine, National Taiwan University, Taipei, Taiwan (Republic of China)
M1  - (Bai) School of Respiratory Therapy, College of Medicine, Taipei Medical University, Taipei, Taiwan (Republic of China)
M1  - (Bai, Chiang) Division of Pulmonary Medicine, Department of Internal Medicine, Wan Fang Hospital, Taipei Medical University, 111 Hsin-Long Road, Taipei, Taiwan (Republic of China)
M1  - (Lee) Department of Internal Medicine, Tzu Chi General Hospital and Tzu Chi University, Hualien, Taiwan (Republic of China)
M1  - (Lee) Division of Endocrinology and Metabolism, Department of Internal Medicine, Wan Fang Hospital, Taipei Medical University, Taipei, Taiwan (Republic of China)
M1  - (Lee) Department of General Medicine, School of Medicine, College of Medicine, Taipei Medical University, Taipei, Taiwan (Republic of China)
M1  - (Chiang) Department of Internal Medicine, School of Medicine, College of Medicine, Taipei Medical University, Taipei, Taiwan (Republic of China)
M1  - (Chiang) International Union Against Tuberculosis and Lung Disease, Paris, France
UR  - http://docstore.ingenta.com/cgi-bin/ds_deliver/1/u/d/ISIS/86007167.1/iuatld/ijtld/2016/00000020/00000003/art00018/ABBB1E05CE4D05EB14551487227865965DBCA7F2D0.pdf?link=http://www.ingentaconnect.com/error/delivery&format=pdf
L2  - http://ovidsp.ovid.com/ovidweb.cgi?T=JS&PAGE=reference&D=emed13&NEWS=N&AN=20160148052
ER  -  

Link to the Ovid Full Text or citation: http://acs.hcn.com.au?acc=36422&url=http://ovidsp.ovid.com/ovidweb.cgi?T=JS&CSC=Y&NEWS=N&PAGE=fulltext&D=emed13&AN=20160148052 
C1  - Database: Embase <1996 to 2016 September 16>

Search Strategy:

--------------------------------------------------------------------------------

1     tuberculosis.mp. or exp tuberculosis/ (151164)

2     exp treatment outcome/ or treatment outcome*.mp. (1189741)

3     diabetes mellitus.mp. or exp diabetes mellitus/ (627157)

4     diabetes mellitus/ (362441)

5     DM.mp. (48079)

6     diabetes.mp. (663193)

7     mellitus.mp. (588341)

8     3 or 4 or 5 or 6 or 7 (715025)

9     1 and 2 and 8 (724)

10     cohort studies.mp. or cohort analysis/ (263408)

11     exp risk factor/ or cohort.mp. or exp risk/ (2148599)

12     10 or 11 (2148599)

13     9 and 10 (81)

14     9 and 12 (304)

15     limit 14 to human (298)

16     limit 13 to human (81)

17     trial*.mp. or exp controlled clinical trial/ or exp "clinical trial (topic)"/ or exp "randomized controlled trial (topic)"/ or exp "controlled clinical trial (topic)"/ (1555047)

18     random.ab. (191735)

19     randomized controlled trial.pt. (0)

20     controlled clinical trial.pt. (0)

21     randomized.ab. (454621)

22     placebo.ab. (188623)

23     clinical trials as topic.sh. (15)

24     trial.ti. (176210)

25     17 or 18 or 19 or 20 or 21 or 22 or 23 or 24 (1831290)

26     9 and 25 (128)

27     limit 26 to human (128)


***************************


9. 
TY  - ELEC
ID  - 20160022470
T1  - Incidence of tuberculosis is high in chronic kidney disease patients in South East England and drug resistance common
A1  - Ostermann M.
A1  - Palchaudhuri P.
A1  - Riding A.
A1  - Begum P.
A1  - Milburn H.J. 
Y1  - 2016//
N2  - The risk of tuberculosis (TB) is significantly increased in chronic kidney disease (CKD). Data on TB in CKD in the UK are sparse; most information stems from countries with high background prevalence. The aim of this study was to estimate the incidence of TB in CKD patients in South East London and to describe the epidemiology, treatment, and outcome. CKD patients with TB between 1994 and 2010 were identified retrospectively. Data were collected on type of renal replacement therapy, the method of TB diagnosis, disease site, treatment regimens, and risk factors. Forty patients were identified of whom 67.5% had CKD stages IV-V. Sixty-five percent were from non-UK born ethnic minorities. Median time from diagnosis of CKD to TB development was 12 months (range 0-192 months). Cumulative incidence of TB was 1267/100,000 [95% confidence interval (CI): 630-1904; 85 x background UK rate] in hemodialysis patients; 398/100,000 (95% CI: 80-1160; 26 x background UK rate) in peritoneal dialysis; and 522/100,000 (CI: 137-909; 35 x background UK rate) in transplant recipients. Sixty-three percent of patients had pulmonary TB and 25% of patients with culture-positive TB had resistant isolates. Fifty percent of patients were immunosuppressed due to drugs, diabetes, and/or retroviral disease. Treatment regimens were according to recent national guidance in 73% of cases. Seventy-six percent of patients experienced side effects. Greater awareness of risk factors, drug resistance, treatment regimens, and potential side effects is needed.
KW  - adult
KW  - anorexia
KW  - article
KW  - atypical mycobacteriosis
KW  - *chronic kidney disease
KW  - clinical article
KW  - cohort analysis
KW  - female
KW  - fever
KW  - graft recipient
KW  - hemodialysis patient
KW  - hemoptysis
KW  - human
KW  - hyperparathyroidism/dt [Drug Therapy]
KW  - hyperphosphatasemia/dt [Drug Therapy]
KW  - immunocompromized patient
KW  - incidence
KW  - interferon gamma release assay
KW  - kidney transplantation
KW  - male
KW  - peritoneal dialysis
KW  - priority journal
KW  - renal replacement therapy
KW  - retrospective study
KW  - thorax radiography
KW  - treatment duration
KW  - treatment outcome
KW  - *tuberculosis/di [Diagnosis]
KW  - *tuberculosis/dr [Drug Resistance]
KW  - *tuberculosis/ep [Epidemiology]
KW  - United Kingdom
KW  - unspecified side effect/si [Side Effect]
KW  - vitamin blood level
KW  - vitamin supplementation
KW  - weight reduction
KW  - cycloserine
KW  - ethambutol
KW  - immunosuppressive agent
KW  - isoniazid
KW  - phosphate binding agent/dt [Drug Therapy]
KW  - pyrazinamide
KW  - streptomycin
KW  - *tuberculostatic agent/ae [Adverse Drug Reaction]
KW  - vitamin D
JF  - Renal Failure
JA  - Renal Fail.
VL  - 38
IS  - 2
SP  - 256
EP  - 261
CY  - United Kingdom
PB  - Taylor and Francis Ltd
SN  - 0886-022X
AD  - M. Ostermann, Guys and St Thomas NHS Foundation Trust, Kings College London, Great Maze Pond, London SE1 9RT, United Kingdom. E-mail: marlies.ostermann@gstt.nhs.uk
M1  - (Ostermann) Department of Renal Medicine, Guys and St Thomas NHS Foundation Trust, London, United Kingdom
M1  - (Ostermann, Milburn) Guys and St Thomas NHS Foundation Trust, Kings College London, Great Maze Pond, London SE1 9RT, United Kingdom
M1  - (Palchaudhuri, Riding, Begum, Milburn) Department of Respiratory Medicine, Guys and St Thomas NHS Foundation Trust, London, United Kingdom
L2  - http://ovidsp.ovid.com/ovidweb.cgi?T=JS&PAGE=reference&D=emed13&NEWS=N&AN=20160022470
ER  -  

Link to the Ovid Full Text or citation: http://acs.hcn.com.au?acc=36422&url=http://ovidsp.ovid.com/ovidweb.cgi?T=JS&CSC=Y&NEWS=N&PAGE=fulltext&D=emed13&AN=20160022470 
C1  - Database: Embase <1996 to 2016 September 16>

Search Strategy:

--------------------------------------------------------------------------------

1     tuberculosis.mp. or exp tuberculosis/ (151164)

2     exp treatment outcome/ or treatment outcome*.mp. (1189741)

3     diabetes mellitus.mp. or exp diabetes mellitus/ (627157)

4     diabetes mellitus/ (362441)

5     DM.mp. (48079)

6     diabetes.mp. (663193)

7     mellitus.mp. (588341)

8     3 or 4 or 5 or 6 or 7 (715025)

9     1 and 2 and 8 (724)

10     cohort studies.mp. or cohort analysis/ (263408)

11     exp risk factor/ or cohort.mp. or exp risk/ (2148599)

12     10 or 11 (2148599)

13     9 and 10 (81)

14     9 and 12 (304)

15     limit 14 to human (298)

16     limit 13 to human (81)

17     trial*.mp. or exp controlled clinical trial/ or exp "clinical trial (topic)"/ or exp "randomized controlled trial (topic)"/ or exp "controlled clinical trial (topic)"/ (1555047)

18     random.ab. (191735)

19     randomized controlled trial.pt. (0)

20     controlled clinical trial.pt. (0)

21     randomized.ab. (454621)

22     placebo.ab. (188623)

23     clinical trials as topic.sh. (15)

24     trial.ti. (176210)

25     17 or 18 or 19 or 20 or 21 or 22 or 23 or 24 (1831290)

26     9 and 25 (128)

27     limit 26 to human (128)


***************************


10. 
TY  - ELEC
ID  - 20160054999
T1  - Diabetes is associated with worse clinical presentation in tuberculosis patients from Brazil: A retrospective cohort study
A1  - Gil-Santana L.
A1  - Almeida J.L.
A1  - Oliveira C.A.M.
A1  - Hickson L.S.
A1  - Daltro C.
A1  - Castro S.
A1  - Kornfeld H.
A1  - Netto E.M.
A1  - Andrade B.B. 
Y1  - 2016//
N2  - Background. The rising prevalence of diabetes mellitus (DM) worldwide, especially in developing countries, and the persistence of tuberculosis (TB) as a major public health issue in these same regions, emphasize the importance of investigating this association. Here, we compared the clinical profile and disease outcomes of TB patients with or without coincident DM in a TB reference center in Brazil. Methods. We performed a retrospective analysis of a TB patient cohort (treatment naive) of 408 individuals recruited at a TB primary care center in Brazil between 2004 and 2010. Data on diagnosis of TB and DM were used to define the groups. The study groups were compared with regard to TB disease presentation at diagnosis as well as to clinical outcomes such as cure and mortality rates upon anti-tuberculosis therapy (ATT) initiation. A composite score utilizing clinical, radiological and microbiological parameters was used to compare TB severity between the groups. Results. DM patients were older than non-diabetic TB patients. In addition, diabetic individuals more frequently presented with cough, night sweats, hemoptysis and malaise than those without DM. The overall pattern of lung lesions assessed by chest radiographic examination was similar between the groups. Compared to non-diabetic patients, those with TB-diabetes exhibited positive acid-fast bacilli in sputum samples more frequently at diagnosis and at 30 days after ATT initiation. Notably, higher values of the TB severity score were significantly associated with TB-diabetes comorbidity after adjustment for confounding factors. Moreover, during ATT, diabetic patients required more frequent transfers to TB reference hospitals for complex clinical management. Nevertheless, overall mortality and cure rates were indistinguishable between the study groups. Conclusions. These findings reinforce the idea that diabetes negatively impacts pulmonary TB severity. Our study argues for the systematic screening for DM in TB reference centers in endemic areas.
KW  - acid fast bacterium
KW  - adult
KW  - alcoholism
KW  - article
KW  - body mass
KW  - Brazil
KW  - clinical feature
KW  - cohort analysis
KW  - comorbidity
KW  - controlled study
KW  - coughing
KW  - *diabetes mellitus
KW  - disease association
KW  - disease severity
KW  - extrapulmonary tuberculosis
KW  - female
KW  - hemoptysis
KW  - human
KW  - Human immunodeficiency virus infection
KW  - major clinical study
KW  - malaise
KW  - male
KW  - mortality
KW  - Mycobacterium tuberculosis
KW  - neoplasm
KW  - night sweat
KW  - outcome assessment
KW  - prevalence
KW  - primary medical care
KW  - retrospective study
KW  - scoring system
KW  - sex ratio
KW  - smoking
KW  - thorax radiography
KW  - tuberculin test
KW  - *tuberculosis
KW  - illicit drug
JF  - PLoS ONE
JA  - PLoS ONE
VL  - 11
IS  - 1
SP  - no pagination 
CY  - United States
PB  - Public Library of Science
M1  - (Gil-Santana, Almeida, Andrade) Unidade de Medicina Investigativa, Laboratorio Integrado de Microbiologia e Imunorregulacao, Centro de Pesquisas Goncalo Moniz, Fundacao Oswaldo Cruz, Salvador, Bahia, Brazil
M1  - (Gil-Santana, Almeida, Andrade) School of Medicine, Faculdades de Tecnologia e Ciencias, Salvador, Bahia, Brazil
M1  - (Gil-Santana, Almeida, Andrade) Multinational Organization Network Sponsoring Translational and Epidemiological Research (MONSTER), Fundacao Jose Silveira, Salvador, Brazil
M1  - (Oliveira, Hickson, Castro, Netto, Andrade) Research Center, Instituto Brasileiro para Investigacao da Tuberculose (IBIT), Fundacao Jose Silveira, Salvador, Bahia, Brazil
M1  - (Daltro, Netto) Hospital Universitario Pro. Edgard Santos, Universidade Federal da Bahia, Salvador, Bahia, Brazil
M1  - (Kornfeld) Department of Medicine, University of Massachusetts Medical School, Worcester, MA, United States
UR  - http://www.plosone.org/article/fetchObject.action?uri=info:doi/10.1371/journal.pone.0146876&representation=PDF
L2  - http://ovidsp.ovid.com/ovidweb.cgi?T=JS&PAGE=reference&D=emed13&NEWS=N&AN=20160054999
ER  -  

Link to the Ovid Full Text or citation: http://acs.hcn.com.au?acc=36422&url=http://ovidsp.ovid.com/ovidweb.cgi?T=JS&CSC=Y&NEWS=N&PAGE=fulltext&D=emed13&AN=20160054999 
C1  - Database: Embase <1996 to 2016 September 16>

Search Strategy:

--------------------------------------------------------------------------------

1     tuberculosis.mp. or exp tuberculosis/ (151164)

2     exp treatment outcome/ or treatment outcome*.mp. (1189741)

3     diabetes mellitus.mp. or exp diabetes mellitus/ (627157)

4     diabetes mellitus/ (362441)

5     DM.mp. (48079)

6     diabetes.mp. (663193)

7     mellitus.mp. (588341)

8     3 or 4 or 5 or 6 or 7 (715025)

9     1 and 2 and 8 (724)

10     cohort studies.mp. or cohort analysis/ (263408)

11     exp risk factor/ or cohort.mp. or exp risk/ (2148599)

12     10 or 11 (2148599)

13     9 and 10 (81)

14     9 and 12 (304)

15     limit 14 to human (298)

16     limit 13 to human (81)

17     trial*.mp. or exp controlled clinical trial/ or exp "clinical trial (topic)"/ or exp "randomized controlled trial (topic)"/ or exp "controlled clinical trial (topic)"/ (1555047)

18     random.ab. (191735)

19     randomized controlled trial.pt. (0)

20     controlled clinical trial.pt. (0)

21     randomized.ab. (454621)

22     placebo.ab. (188623)

23     clinical trials as topic.sh. (15)

24     trial.ti. (176210)

25     17 or 18 or 19 or 20 or 21 or 22 or 23 or 24 (1831290)

26     9 and 25 (128)

27     limit 26 to human (128)


***************************


11. 
TY  - ELEC
ID  - 2015246394
T1  - Survival benefit associated with early cyclosporine treatment for dermatomyositis-associated interstitial lung disease
A1  - Go D.J.
A1  - Park J.K.
A1  - Kang E.H.
A1  - Kwon H.M.
A1  - Lee Y.J.
A1  - Song Y.W.
A1  - Lee E.B. 
Y1  - 2016//
N2  - Interstitial lung disease (ILD) is the most common cause of death in dermatomyositis (DM). Cyclosporine A (CsA) has shown to be effective in DM-associated ILD (DM-ILD). This study aimed to define the optimal time of CsA administration. A total of 47 patients with DM-ILD, who were treated with CsA at Seoul National University Hospital between January 1998 and June 2013, were enrolled. ILD was diagnosed based on typical chest high-resolution computed tomography (HRCT) findings. Patients with early and delayed CsA treatment were compared in regard to the mortality and ILD progression on HRCT. The early (n = 16) and the delayed treatment group (n = 31) did not differ in regard to baseline clinical characteristics including HRCT scores and pulmonary function. Patients with clinically amyopathic DM (CADM) were more common in the early treatment group. The mortality rate was significantly lower in the early treatment group than in the delayed treatment group (p = 0.009). The survival benefit of early CsA treatment remained significant even after adjusting for age, degree of dyspnea, CADM status, and the year of CsA treatment (hazard ratio 0.057, 95 % confidence interval 0.007-0.472). CsA stabilized disease progression on HRCT in the early treatment group (p = 0.738). Delay in CsA treatment is associated with a worse survival in patients with DM-ILD. Early CsA treatment should be considered at DM-ILD diagnosis especially in patients at a higher risk of developing a rapidly progressive ILD.
KW  - adult
KW  - article
KW  - clinical article
KW  - cohort analysis
KW  - *dermatomyositis
KW  - disease association
KW  - disease course
KW  - drug withdrawal
KW  - dyspnea
KW  - female
KW  - hand tremor/si [Side Effect]
KW  - high resolution computer tomography
KW  - human
KW  - infection/si [Side Effect]
KW  - *interstitial lung disease/co [Complication]
KW  - *interstitial lung disease/dt [Drug Therapy]
KW  - leukopenia/si [Side Effect]
KW  - lung function
KW  - male
KW  - middle aged
KW  - mortality
KW  - nephrotoxicity/si [Side Effect]
KW  - priority journal
KW  - rash/si [Side Effect]
KW  - retrospective study
KW  - *survival
KW  - therapy delay
KW  - thorax pain/si [Side Effect]
KW  - *time to treatment
KW  - treatment outcome
KW  - tuberculosis/si [Side Effect]
KW  - upper abdominal pain/si [Side Effect]
KW  - azathioprine/cm [Drug Comparison]
KW  - azathioprine/dt [Drug Therapy]
KW  - corticosteroid/cm [Drug Comparison]
KW  - corticosteroid/dt [Drug Therapy]
KW  - cyclophosphamide/iv [Intravenous Drug Administration]
KW  - cyclophosphamide/cm [Drug Comparison]
KW  - cyclophosphamide/dt [Drug Therapy]
KW  - *cyclosporin A/ae [Adverse Drug Reaction]
KW  - *cyclosporin A/dt [Drug Therapy]
KW  - *cyclosporin A/iv [Intravenous Drug Administration]
KW  - *cyclosporin A/po [Oral Drug Administration]
KW  - methotrexate/cm [Drug Comparison]
KW  - methotrexate/dt [Drug Therapy]
JF  - Rheumatology International
JA  - Rheumatol. Int.
VL  - 36
IS  - 1
SP  - 125
EP  - 131
CY  - Germany
PB  - Springer Verlag
SN  - 0172-8172
AD  - E.B. Lee, Division of Rheumatology, Department of Internal Medicine, Seoul National University College of Medicine, Seoul, South Korea. E-mail: leb7616@snu.ac.kr
M1  - (Go, Park, Kwon, Song, Lee) Division of Rheumatology, Department of Internal Medicine, Seoul National University College of Medicine, Seoul, South Korea
M1  - (Go, Park, Song) Department of Molecular Medicine and Biopharmaceutical Sciences, Graduate School of Convergence Science and Technology, Medical Research Institute, Seoul National University, Seoul, South Korea
M1  - (Kang, Lee) Division of Rheumatology, Department of Internal Medicine, Seoul National University Bundang Hospital, Seongnam, South Korea
UR  - http://link.springer.de/link/service/journals/00296/index.htm
L2  - http://ovidsp.ovid.com/ovidweb.cgi?T=JS&PAGE=reference&D=emed13&NEWS=N&AN=2015246394
ER  -  

Link to the Ovid Full Text or citation: http://acs.hcn.com.au?acc=36422&url=http://ovidsp.ovid.com/ovidweb.cgi?T=JS&CSC=Y&NEWS=N&PAGE=fulltext&D=emed13&AN=2015246394 
C1  - Database: Embase <1996 to 2016 September 16>

Search Strategy:

--------------------------------------------------------------------------------

1     tuberculosis.mp. or exp tuberculosis/ (151164)

2     exp treatment outcome/ or treatment outcome*.mp. (1189741)

3     diabetes mellitus.mp. or exp diabetes mellitus/ (627157)

4     diabetes mellitus/ (362441)

5     DM.mp. (48079)

6     diabetes.mp. (663193)

7     mellitus.mp. (588341)

8     3 or 4 or 5 or 6 or 7 (715025)

9     1 and 2 and 8 (724)

10     cohort studies.mp. or cohort analysis/ (263408)

11     exp risk factor/ or cohort.mp. or exp risk/ (2148599)

12     10 or 11 (2148599)

13     9 and 10 (81)

14     9 and 12 (304)

15     limit 14 to human (298)

16     limit 13 to human (81)

17     trial*.mp. or exp controlled clinical trial/ or exp "clinical trial (topic)"/ or exp "randomized controlled trial (topic)"/ or exp "controlled clinical trial (topic)"/ (1555047)

18     random.ab. (191735)

19     randomized controlled trial.pt. (0)

20     controlled clinical trial.pt. (0)

21     randomized.ab. (454621)

22     placebo.ab. (188623)

23     clinical trials as topic.sh. (15)

24     trial.ti. (176210)

25     17 or 18 or 19 or 20 or 21 or 22 or 23 or 24 (1831290)

26     9 and 25 (128)

27     limit 26 to human (128)


***************************


12. 
TY  - ELEC
ID  - 72115886
T1  - Dose response protective effect of inhaled corticosteroid on osteoporosis in patients with chronic obstructive pulmonary disease
T3  - 20th Congress of the Asian Pacific Society of Respirology Kuala Lumpur Malaysia. Conference Start: 20151203 Conference End: 20151206
T3  - (var.pagings).
A1  - Kuo H.-C. 
Y1  - 2015//
N2  - Importance: Whether the use of inhaled corticosteroid (ICS) in chronic obstructive pulmonary disease (COPD) patients can protect the incidence of osteoporosis remains undetermined. Objective: to assess the incidence of osteoporosis in COPD patients with ICS use and without. Design: Retrospective cohort and population-based study Participants: From January 1996 through December 2011, from 23 million Taiwan Health Insurance database, we got newly diagnosed female patients with COPD (n = 33125, ICD-9-CM 491, 492, 496). We analysed the one million beneficiaries randomly selected from all insurant from 1997 to 2009, which has been demonstrated to be representative of the entire population. Patients were excluded if they were younger than 40 years of age, osteoporosis diagnosed prior to the diagnosis of COPD and cases of Asthma (ICD-9 CM code 493.X) before the index date. In total, 10723 patients with COPD were included in the cohort study group. Interventions: Users (n =812) and nonusers (n =9911) of ICS. Main outcome measurement: We used Cox Proportional hazards regression models to estimate hazard ratios (HRS) for osteoporosis incidence for ICS users vs non-users. Results: From 1996 to 2011 trace, the incidence rate of osteoporosis per100,000 person years is 4,395 in non-users and 2,709 in ICS users (HR: 0.73, 95% CI:0.63-084) adjusted for age, income, and medical diseases (pulmonary tuberculosis, bacterial pneumonia, bronchiectasis, pulmonary fibrosis, hypertension, and diabetes mellitus). The ICS accumulative dose is associated with lower risk for osteoporosis (0 mg ~ < 20 mg, HR: 0.80, 95% CI 0.65~0.97; >20 mg ~ < 60 mg, HR: 0.70, 95% CI 0.52~0.92; >60 mg, HR: 0.66, 95% CI 0.50~0.86; p < 0.0001). Conclusion and relevance: COPD patients with inhaled corticosteroid treatment exhibit associated with dose response protective effect for osteoporosis.
KW  - *osteoporosis
KW  - *patient
KW  - *human
KW  - *chronic obstructive lung disease
KW  - *Asian
KW  - *society
KW  - *dose response
KW  - population
KW  - ICD-9-CM
KW  - cohort analysis
KW  - income
KW  - asthma
KW  - Taiwan
KW  - diseases
KW  - lung tuberculosis
KW  - bacterial pneumonia
KW  - hazard ratio
KW  - proportional hazards model
KW  - diagnosis
KW  - data base
KW  - incidence
KW  - health insurance
KW  - risk
KW  - outcome assessment
KW  - diabetes mellitus
KW  - hypertension
KW  - bronchiectasis
KW  - lung fibrosis
KW  - female
KW  - corticosteroid therapy
KW  - ICD-9
KW  - *corticosteroid
JF  - Respirology
JA  - Respirology
VL  - 20
SP  - 32
PB  - Blackwell Publishing
SN  - 1323-7799
AD  - H.-C. Kuo, Kaohsiung Chang Gung Memorial Hospital, South Korea
M1  - (Kuo) Kaohsiung Chang Gung Memorial Hospital, South Korea
L2  - http://ovidsp.ovid.com/ovidweb.cgi?T=JS&PAGE=reference&D=emed13&NEWS=N&AN=72115886
ER  -  

Link to the Ovid Full Text or citation: http://acs.hcn.com.au?acc=36422&url=http://ovidsp.ovid.com/ovidweb.cgi?T=JS&CSC=Y&NEWS=N&PAGE=fulltext&D=emed13&AN=72115886 
C1  - Database: Embase <1996 to 2016 September 16>

Search Strategy:

--------------------------------------------------------------------------------

1     tuberculosis.mp. or exp tuberculosis/ (151164)

2     exp treatment outcome/ or treatment outcome*.mp. (1189741)

3     diabetes mellitus.mp. or exp diabetes mellitus/ (627157)

4     diabetes mellitus/ (362441)

5     DM.mp. (48079)

6     diabetes.mp. (663193)

7     mellitus.mp. (588341)

8     3 or 4 or 5 or 6 or 7 (715025)

9     1 and 2 and 8 (724)

10     cohort studies.mp. or cohort analysis/ (263408)

11     exp risk factor/ or cohort.mp. or exp risk/ (2148599)

12     10 or 11 (2148599)

13     9 and 10 (81)

14     9 and 12 (304)

15     limit 14 to human (298)

16     limit 13 to human (81)

17     trial*.mp. or exp controlled clinical trial/ or exp "clinical trial (topic)"/ or exp "randomized controlled trial (topic)"/ or exp "controlled clinical trial (topic)"/ (1555047)

18     random.ab. (191735)

19     randomized controlled trial.pt. (0)

20     controlled clinical trial.pt. (0)

21     randomized.ab. (454621)

22     placebo.ab. (188623)

23     clinical trials as topic.sh. (15)

24     trial.ti. (176210)

25     17 or 18 or 19 or 20 or 21 or 22 or 23 or 24 (1831290)

26     9 and 25 (128)

27     limit 26 to human (128)


***************************


13. 
TY  - ELEC
ID  - 72108571
T1  - Diabetes mellitus and pulmonary tuberculosis-Portuguese retrospective cohort
T3  - European Respiratory Society Annual Congress 2015 Amsterdam Netherlands. Conference Start: 20150926 Conference End: 20150930
T3  - ( var.pagings).
A1  - Da Costa J.C.
A1  - Gomes M.
A1  - Duarte R. 
Y1  - 2015//
N2  - I: Diabetes mellitus (DM) is recognized as a risk factor to development and poor outcome on Tuberculosis (TB) patients. The goal of this study was to evaluate the association of DM and pulmonary TB in Portugal. M: Retrospective cohort study. National database was revised from 2008 to 2013. All patients with pulmonary TB reported were included. A global evaluation of the prevalence of DM on TB patients, presentation features and main TB treatment outcomes was performed. The trend of DM prevalence from 2008-13 was analysed. Statistical analysis was performed using IBM SPSS version 21; a significance level was defined to p<0.05. T student and Chi-square tests were used. R: Sample size: 11771 TB cases (10615 naive TB cases and 1156 retreatment cases). The prevalence of DM was 6.0%. There was a male predominance on DM group (DMg) and non-DM group (nDM) (71.0 vs 70.4%, p=0.725). The mean age was 60.5 (+/-15.2) on DMg and 46.1 (+/-17.3) years on nDM (p<0.001). There was no difference on the proportion of patients with retreatments on both groups (10.8% DMg vs 9.8% nDM, p=0.370), neither in the drug resistance profiles. There was a trend to severe treatment toxicity on DMg (4.6% vs 3.1%, p=0.06). Diabetic patients had more unsuccessful outcomes (treatment failure and death), p<0.001. From 2008 to 2013, DM prevalence on TB patients varied from 5.4% to 6.9%. D: DM patients had worse TB outcomes. This is of particular relevance since population is getting older and DM is increasing its prevalence.
KW  - *Portuguese (citizen)
KW  - *human
KW  - *lung tuberculosis
KW  - *diabetes mellitus
KW  - *European
KW  - *society
KW  - patient
KW  - prevalence
KW  - treatment outcome
KW  - Portugal
KW  - statistical analysis
KW  - population
KW  - male
KW  - data base
KW  - risk factor
KW  - treatment failure
KW  - tuberculosis
KW  - retreatment
KW  - cohort analysis
KW  - chi square test
KW  - sample size
KW  - drug resistance
KW  - toxicity
KW  - diabetic patient
KW  - student
KW  - death
KW  - data analysis software
JF  - European Respiratory Journal
JA  - Eur. Respir. J.
VL  - 46
SP  - no pagination 
PB  - European Respiratory Society
SN  - 090-3193
AD  - J.C. Da Costa
UR  - http://erj.ersjournals.com/content/46/suppl_59/PA2723
L2  - http://ovidsp.ovid.com/ovidweb.cgi?T=JS&PAGE=reference&D=emed13&NEWS=N&AN=72108571
ER  -  

Link to the Ovid Full Text or citation: http://acs.hcn.com.au?acc=36422&url=http://ovidsp.ovid.com/ovidweb.cgi?T=JS&CSC=Y&NEWS=N&PAGE=fulltext&D=emed13&AN=72108571 
C1  - Database: Embase <1996 to 2016 September 16>

Search Strategy:

--------------------------------------------------------------------------------

1     tuberculosis.mp. or exp tuberculosis/ (151164)

2     exp treatment outcome/ or treatment outcome*.mp. (1189741)

3     diabetes mellitus.mp. or exp diabetes mellitus/ (627157)

4     diabetes mellitus/ (362441)

5     DM.mp. (48079)

6     diabetes.mp. (663193)

7     mellitus.mp. (588341)

8     3 or 4 or 5 or 6 or 7 (715025)

9     1 and 2 and 8 (724)

10     cohort studies.mp. or cohort analysis/ (263408)

11     exp risk factor/ or cohort.mp. or exp risk/ (2148599)

12     10 or 11 (2148599)

13     9 and 10 (81)

14     9 and 12 (304)

15     limit 14 to human (298)

16     limit 13 to human (81)

17     trial*.mp. or exp controlled clinical trial/ or exp "clinical trial (topic)"/ or exp "randomized controlled trial (topic)"/ or exp "controlled clinical trial (topic)"/ (1555047)

18     random.ab. (191735)

19     randomized controlled trial.pt. (0)

20     controlled clinical trial.pt. (0)

21     randomized.ab. (454621)

22     placebo.ab. (188623)

23     clinical trials as topic.sh. (15)

24     trial.ti. (176210)

25     17 or 18 or 19 or 20 or 21 or 22 or 23 or 24 (1831290)

26     9 and 25 (128)

27     limit 26 to human (128)


***************************


14. 
TY  - ELEC
ID  - 2015550285
T1  - Risk factors for multidrug-resistant tuberculosis among patients with pulmonary tuberculosis at the central chest institute of Thailand
A1  - Chuchottaworn C.
A1  - Thanachartwet V.
A1  - Sangsayunh P.
A1  - Than T.Z.M.
A1  - Sahassananda D.
A1  - Surabotsophon M.
A1  - Desakorn V. 
Y1  - 2015//
N2  - There are limited data available on the risk factors for multidrug-resistant tuberculosis (MDR-TB). Therefore, we here conducted a retrospective matched case-control study among adults with pulmonary TB who received treatment at the Central Chest Institute of Thailand (CCIT) between January 2007 and December 2013, in order to determine the risk factors associated with MDR-TB among patients with pulmonary TB. We identified 145 patients with pulmonary MDR-TB (cases) and 145 patients with drug-sensitive pulmonary TB (controls). Multivariate analysis identified the independent risk factors for MDR-TB as follows: (1) > 2 episodes of prior pulmonary TB (odds ratio [OR] 39.72, 95% confidence interval (95% CI) 7.86-200.66), (2) duration of illness > 60 days (OR 3.08, 95% CI 1.52 -6.22), (3) sputum acid fast bacilli smear 3+ (OR 13.09, 95% CI 4.64-36.91), (4) presence of lung cavities (OR 3.82, 95% CI 1.89-7.73), and (5) presence of pleural effusion (OR 2.75, 95% CI 1.06-7.16). Prior pulmonary TB management with a non-category I regimen (P = 0.012) and having treatment failure or default as treatment outcomes (P = 0.036) were observed in a higher proportion among patients with MDR-TB. Particular characteristics of lung cavities, including the maximum diameter > 30 mm (P < 0.001), the number of cavities > 3 (P = 0.001), bilateral involvement (P < 0.001), and > 2 lung zones involved (P = 0.001) were more commonly observed in patients with MDR-TB. In conclusion, these clinical factors and chest radiographic findings associated with MDR-TB among patients with pulmonary TB may help physicians to provide proper management of cases for prevention of the development and spread of MDR-TB in future.
KW  - acid fast bacterium
KW  - adult
KW  - article
KW  - atelectasis/di [Diagnosis]
KW  - cardiovascular disease
KW  - cohort analysis
KW  - controlled study
KW  - coughing
KW  - diabetes mellitus
KW  - disease duration
KW  - female
KW  - hemoptysis
KW  - human
KW  - Human immunodeficiency virus infection
KW  - lung disease
KW  - lung nodule
KW  - *lung tuberculosis/dr [Drug Resistance]
KW  - *lung tuberculosis/dt [Drug Therapy]
KW  - major clinical study
KW  - male
KW  - microbiological examination
KW  - mortality
KW  - *multidrug resistant tuberculosis/dr [Drug Resistance]
KW  - *multidrug resistant tuberculosis/dt [Drug Therapy]
KW  - Mycobacterium tuberculosis
KW  - pleura effusion
KW  - prevalence
KW  - retrospective study
KW  - risk factor
KW  - short course therapy
KW  - sputum smear
KW  - Thailand
KW  - thorax radiography
KW  - treatment failure
KW  - treatment outcome
KW  - ethambutol/dt [Drug Therapy]
KW  - isoniazid/dt [Drug Therapy]
KW  - pyrazinamide/dt [Drug Therapy]
KW  - rifampicin/dt [Drug Therapy]
JF  - PLoS ONE
JA  - PLoS ONE
VL  - 10
IS  - 10
SP  - no pagination 
CY  - United States
PB  - Public Library of Science
M1  - (Chuchottaworn, Sangsayunh) Division of Respiratory Medicine, Central Chest Institute of Thailand (CCIT), Nonthaburi, Thailand
M1  - (Thanachartwet, Than, Desakorn) Department of Clinical Tropical Medicine, Faculty of Tropical Medicine, Mahidol University, Bangkok, Thailand
M1  - (Sahassananda) Information Technology Unit, Faculty of Tropical Medicine, Mahidol University, Bangkok, Thailand
M1  - (Surabotsophon) Division of Pulmonary and Critical Care Medicine, Ramkhamhaeng Hospital, Bangkok, Thailand
UR  - http://www.plosone.org/article/fetchObject.action?uri=info:doi/10.1371/journal.pone.0139986&representation=PDF
L2  - http://ovidsp.ovid.com/ovidweb.cgi?T=JS&PAGE=reference&D=emed13&NEWS=N&AN=2015550285
ER  -  

Link to the Ovid Full Text or citation: http://acs.hcn.com.au?acc=36422&url=http://ovidsp.ovid.com/ovidweb.cgi?T=JS&CSC=Y&NEWS=N&PAGE=fulltext&D=emed13&AN=2015550285 
C1  - Database: Embase <1996 to 2016 September 16>

Search Strategy:

--------------------------------------------------------------------------------

1     tuberculosis.mp. or exp tuberculosis/ (151164)

2     exp treatment outcome/ or treatment outcome*.mp. (1189741)

3     diabetes mellitus.mp. or exp diabetes mellitus/ (627157)

4     diabetes mellitus/ (362441)

5     DM.mp. (48079)

6     diabetes.mp. (663193)

7     mellitus.mp. (588341)

8     3 or 4 or 5 or 6 or 7 (715025)

9     1 and 2 and 8 (724)

10     cohort studies.mp. or cohort analysis/ (263408)

11     exp risk factor/ or cohort.mp. or exp risk/ (2148599)

12     10 or 11 (2148599)

13     9 and 10 (81)

14     9 and 12 (304)

15     limit 14 to human (298)

16     limit 13 to human (81)

17     trial*.mp. or exp controlled clinical trial/ or exp "clinical trial (topic)"/ or exp "randomized controlled trial (topic)"/ or exp "controlled clinical trial (topic)"/ (1555047)

18     random.ab. (191735)

19     randomized controlled trial.pt. (0)

20     controlled clinical trial.pt. (0)

21     randomized.ab. (454621)

22     placebo.ab. (188623)

23     clinical trials as topic.sh. (15)

24     trial.ti. (176210)

25     17 or 18 or 19 or 20 or 21 or 22 or 23 or 24 (1831290)

26     9 and 25 (128)

27     limit 26 to human (128)


***************************


15. 
TY  - ELEC
ID  - 2015504062
T1  - Trends in the incidence and causes of severe visual impairment and blindness in children from Israel
A1  - Mezer E.
A1  - Chetrit A.
A1  - Kalter-Leibovici O.
A1  - Kinori M.
A1  - Ben-Zion I.
A1  - Wygnanski-Jaffe T. 
AO  - Mezer, Eedy; ORCID: http://orcid.org/0000-0002-2818-7538
Y1  - 2015//
N2  - Purpose To describe trends in the incidence and causes of legal childhood blindness in Israel, one of the few countries worldwide that maintain a national registry of the blind. Methods We performed a historical cohort study of annual reports of the National Registry of the Blind (NRB) between 1999 and 2013. All data regarding demographic information, year of registration and cause of blindness of children 0-18 years of age registered for blind certification were obtained from the annual reports of the NRB. Causes of legal blindness analyzed were optic atrophy, retinitis pigmentosa, retinopathy of prematurity (ROP), albinism, other retinal disorders, cataract, and glaucoma. The main outcome measure was the incidence of new cases of certified legal blindness. Results The incidence of newly registered legally blind children in Israel almost halved from 7.7 per 100,000 in 1999 to 3.1 per 100,000 in 2013. The decline was mainly attributable to a decreased incidence of blindness resulting from retinitis pigmentosa and ROP. The incidence of registered cases due to cerebral visual impairment increased. Conclusions During the past decade the incidence of severe childhood visual impairment and blindness declined in Israel. A continuous decline in consanguineous marriages among the Jewish and Arab populations in Israel may have contributed to the decrease in the rate of vision loss due to retinitis pigmentosa in children.
KW  - adolescent
KW  - adult
KW  - age related macular degeneration
KW  - albinism
KW  - amblyopia
KW  - anophthalmia
KW  - article
KW  - *blindness/co [Complication]
KW  - *blindness/ep [Epidemiology]
KW  - *blindness/et [Etiology]
KW  - cataract
KW  - child
KW  - *childhood disease/co [Complication]
KW  - *childhood disease/ep [Epidemiology]
KW  - *childhood disease/et [Etiology]
KW  - cohort analysis
KW  - congenital cataract/cn [Congenital Disorder]
KW  - congenital glaucoma/cn [Congenital Disorder]
KW  - cornea opacity
KW  - demography
KW  - diabetic retinopathy
KW  - disease severity
KW  - female
KW  - glaucoma
KW  - human
KW  - incidence
KW  - infant
KW  - Israel
KW  - keratoconus
KW  - lung tuberculosis
KW  - major clinical study
KW  - male
KW  - microphthalmia
KW  - myopic maculopathy
KW  - newborn
KW  - nystagmus
KW  - optic nerve atrophy
KW  - outcome assessment
KW  - primary glaucoma
KW  - priority journal
KW  - retina detachment
KW  - retina disease
KW  - retinitis pigmentosa
KW  - retrolental fibroplasia
KW  - secondary glaucoma
KW  - senile cataract
KW  - uveitis
KW  - *visual impairment/co [Complication]
KW  - *visual impairment/ep [Epidemiology]
KW  - *visual impairment/et [Etiology]
KW  - vitreous hemorrhage
JF  - Journal of AAPOS
JA  - J. AAPOS
VL  - 19
IS  - 3
SP  - 260
EP  - 265e1
CY  - United States
PB  - Mosby Inc.
SN  - 1091-8531
AD  - E. Mezer, PO Box 9907, Haifa 3109901, Israel
M1  - (Mezer) Department of Ophthalmology, Rambam Health Care Campus, Haifa, Israel
M1  - (Mezer) Ruth and Bruce Rappaport Faculty of Medicine, Technion-Israel Institute of Technology, Haifa, Israel
M1  - (Chetrit, Kalter-Leibovici) Unit of Cardiovascular Epidemiology, Gertner Institute for Epidemiology and Health Policy Research, Tel Hashomer, Israel
M1  - (Kalter-Leibovici, Kinori, Ben-Zion, Wygnanski-Jaffe) Sackler Faculty of Medicine, Tel Aviv University, Tel Aviv, Israel
M1  - (Kinori, Ben-Zion, Wygnanski-Jaffe) Goldschleger Eye Institute, Sheba Medical Center, Tel Hashomer, Israel
UR  - http://journals.elsevierhealth.com/periodicals/ympa/issues
L2  - http://ovidsp.ovid.com/ovidweb.cgi?T=JS&PAGE=reference&D=emed13&NEWS=N&AN=2015504062
ER  -  

Link to the Ovid Full Text or citation: http://acs.hcn.com.au?acc=36422&url=http://ovidsp.ovid.com/ovidweb.cgi?T=JS&CSC=Y&NEWS=N&PAGE=fulltext&D=emed13&AN=2015504062 
C1  - Database: Embase <1996 to 2016 September 16>

Search Strategy:

--------------------------------------------------------------------------------

1     tuberculosis.mp. or exp tuberculosis/ (151164)

2     exp treatment outcome/ or treatment outcome*.mp. (1189741)

3     diabetes mellitus.mp. or exp diabetes mellitus/ (627157)

4     diabetes mellitus/ (362441)

5     DM.mp. (48079)

6     diabetes.mp. (663193)

7     mellitus.mp. (588341)

8     3 or 4 or 5 or 6 or 7 (715025)

9     1 and 2 and 8 (724)

10     cohort studies.mp. or cohort analysis/ (263408)

11     exp risk factor/ or cohort.mp. or exp risk/ (2148599)

12     10 or 11 (2148599)

13     9 and 10 (81)

14     9 and 12 (304)

15     limit 14 to human (298)

16     limit 13 to human (81)

17     trial*.mp. or exp controlled clinical trial/ or exp "clinical trial (topic)"/ or exp "randomized controlled trial (topic)"/ or exp "controlled clinical trial (topic)"/ (1555047)

18     random.ab. (191735)

19     randomized controlled trial.pt. (0)

20     controlled clinical trial.pt. (0)

21     randomized.ab. (454621)

22     placebo.ab. (188623)

23     clinical trials as topic.sh. (15)

24     trial.ti. (176210)

25     17 or 18 or 19 or 20 or 21 or 22 or 23 or 24 (1831290)

26     9 and 25 (128)

27     limit 26 to human (128)


***************************


16. 
TY  - ELEC
ID  - 2012732549
T1  - Years lived with disability (YLDs) for 1160 sequelae of 289 diseases and injuries 1990-2010: A systematic analysis for the Global Burden of Disease Study 2010
A1  - Vos T.
A1  - Flaxman A.D.
A1  - Naghavi M.
A1  - Lozano R.
A1  - Michaud C.
A1  - Ezzati M.
A1  - Shibuya K.
A1  - Salomon J.A.
A1  - Abdalla S.
A1  - Aboyans V.
A1  - Abraham J.
A1  - Ackerman I.
A1  - Aggarwal R.
A1  - Ahn S.Y.
A1  - Ali M.K.
A1  - Alvarado M.
A1  - Anderson H.R.
A1  - Anderson L.M.
A1  - Andrews K.G.
A1  - Atkinson C.
A1  - Baddour L.M.
A1  - Bahalim A.N.
A1  - Barker-Collo S.
A1  - Barrero L.H.
A1  - Bartels D.H.
A1  - Basanez M.-G.
A1  - Baxter A.
A1  - Bell M.L.
A1  - Benjamin E.J.
A1  - Bennett D.
A1  - Bernabe E.
A1  - Bhalla K.
A1  - Bhandari B.
A1  - Bikbov B.
A1  - Abdulhak A.B.
A1  - Birbeck G.
A1  - Black J.A.
A1  - Blencowe H.
A1  - Blore J.D.
A1  - Blyth F.
A1  - Bolliger I.
A1  - Bonaventure A.
A1  - Boufous S.
A1  - Bourne R.
A1  - Boussinesq M.
A1  - Braithwaite T.
A1  - Brayne C.
A1  - Bridgett L.
A1  - Brooker S.
A1  - Brooks P.
A1  - Brugha T.S.
A1  - Bryan-Hancock C.
A1  - Bucello C.
A1  - Buchbinder R.
A1  - Buckle G.
A1  - Budke C.M.
A1  - Burch M.
A1  - Burney P.
A1  - Burstein R.
A1  - Calabria B.
A1  - Campbell B.
A1  - Canter C.E.
A1  - Carabin H.
A1  - Carapetis J.
A1  - Carmona L.
A1  - Cella C.
A1  - Charlson F.
A1  - Chen H.
A1  - Cheng A.T.-A.
A1  - Chou D.
A1  - Chugh S.S.
A1  - Coffeng L.E.
A1  - Colan S.D.
A1  - Colquhoun S.
A1  - Colson K.E.
A1  - Condon J.
A1  - Connor M.D.
A1  - Cooper L.T.
A1  - Corriere M.
A1  - Cortinovis M.
A1  - De Vaccaro K.C.
A1  - Couser W.
A1  - Cowie B.C.
A1  - Criqui M.H.
A1  - Cross M.
A1  - Dabhadkar K.C.
A1  - Dahiya M.
A1  - Dahodwala N.
A1  - Damsere-Derry J.
A1  - Danaei G.
A1  - Davis A.
A1  - De Leo D.
A1  - Degenhardt L.
A1  - Dellavalle R.
A1  - Delossantos A.
A1  - Denenberg J.
A1  - Derrett S.
A1  - Des Jarlais D.C.
A1  - Dharmaratne S.D.
A1  - Dherani M.
A1  - Diaz-Torne C.
A1  - Dolk H.
A1  - Dorsey E.R.
A1  - Driscoll T.
A1  - Duber H.
A1  - Ebel B.
A1  - Edmond K.
A1  - Elbaz A.
A1  - Ali S.E.
A1  - Erskine H.
A1  - Erwin P.J.
A1  - Espindola P.
A1  - Ewoigbokhan S.E.
A1  - Farzadfar F.
A1  - Feigin V.
A1  - Felson D.T.
A1  - Ferrari A.
A1  - Ferri C.P.
A1  - Fevre E.M.
A1  - Finucane M.M.
A1  - Flaxman S.
A1  - Flood L.
A1  - Foreman K.
A1  - Forouzanfar M.H.
A1  - Fowkes F.G.R.
A1  - Franklin R.
A1  - Fransen M.
A1  - Freeman M.K.
A1  - Gabbe B.J.
A1  - Gabriel S.E.
A1  - Gakidou E.
A1  - Ganatra H.A.
A1  - Garcia B.
A1  - Gaspari F.
A1  - Gillum R.F.
A1  - Gmel G.
A1  - Gonzalez-Medina D.
A1  - Gosselin R.
A1  - Grainger R.
A1  - Grant B.
A1  - Groeger J.
A1  - Guillemin F.
A1  - Gunnell D.
A1  - Gupta R.
A1  - Haagsma J.
A1  - Hagan H.
A1  - Halasa Y.A.
A1  - Hall W.
A1  - Haring D.
A1  - Haro J.M.
A1  - Harrison J.E.
A1  - Havmoeller R.
A1  - Hay R.J.
A1  - Higashi H.
A1  - Hill C.
A1  - Hoen B.
A1  - Hoffman H.
A1  - Hotez P.J.
A1  - Hoy D.
A1  - Huang J.J.
A1  - Ibeanusi S.E.
A1  - Jacobsen K.H.
A1  - James S.L.
A1  - Jarvis D.
A1  - Jasrasaria R.
A1  - Jayaraman S.
A1  - Johns N.
A1  - Jonas J.B.
A1  - Karthikeyan G.
A1  - Kassebaum N.
A1  - Kawakami N.
A1  - Keren A.
A1  - Khoo J.-P.
A1  - King C.H.
A1  - Knowlton L.M.
A1  - Kobusingye O.
A1  - Koranteng A.
A1  - Krishnamurthi R.
A1  - Laden F.
A1  - Lalloo R.
A1  - Laslett L.L.
A1  - Lathlean T.
A1  - Leasher J.L.
A1  - Lee Y.Y.
A1  - Leigh J.
A1  - Levinson D.
A1  - Lim S.S.
A1  - Limb E.
A1  - Lin J.K.
A1  - Lipnick M.
A1  - Lipshultz S.E.
A1  - Liu W.
A1  - Loane M.
A1  - Ohno S.L.
A1  - Lyons R.
A1  - Ma J.
A1  - Mabweijano J.
A1  - MacIntyre M.F.
A1  - Malekzadeh R.
A1  - Mallinger L.
A1  - Manivannan S.
A1  - Marcenes W.
A1  - March L.
A1  - Margolis D.J.
A1  - Marks G.B.
A1  - Marks R.
A1  - Matsumori A.
A1  - Matzopoulos R.
A1  - Mayosi B.M.
A1  - McAnulty J.H.
A1  - McDermott M.M.
A1  - McGill N.
A1  - McGrath J.
A1  - Medina-Mora M.E.
A1  - Meltzer M.
A1  - Mensah G.A.
A1  - Merriman T.R.
A1  - Meyer A.-C.
A1  - Miglioli V.
A1  - Miller M.
A1  - Miller T.R.
A1  - Mitchell P.B.
A1  - Mock C.
A1  - Mocumbi A.O.
A1  - Moffitt T.E.
A1  - Mokdad A.A.
A1  - Monasta L.
A1  - Montico M.
A1  - Moran A.
A1  - Morawska L.
A1  - Mori R.
A1  - Murdoch M.E.
A1  - Mwaniki M.K.
A1  - Naidoo K.
A1  - Nair M.N.
A1  - Naldi L.
A1  - Narayan K.M.V.
A1  - Nelson P.K.
A1  - Nelson R.G.
A1  - Nevitt M.C.
A1  - Newton C.R.
A1  - Nolte S.
A1  - Norman P.
A1  - Norman R.
A1  - O'Donnell M.
A1  - O'Hanlon S.
A1  - Olives C.
A1  - Omer S.B.
A1  - Ortblad K.
A1  - Osborne R.
A1  - Ozgediz D.
A1  - Page A.
A1  - Pahari B.
A1  - Pandian J.D.
A1  - Rivero A.P.
A1  - Patten S.B.
A1  - Pearce N.
A1  - Padilla R.P.
A1  - Perez-Ruiz F.
A1  - Perico N.
A1  - Pesudovs K.
A1  - Phillips D.
A1  - Phillips M.R.
A1  - Pierce K.
A1  - Pion S.
A1  - Polanczyk G.V.
A1  - Polinder S.
A1  - Pope III C.A.
A1  - Popova S.
A1  - Porrini E.
A1  - Pourmalek F.
A1  - Prince M.
A1  - Pullan R.L.
A1  - Ramaiah K.D.
A1  - Ranganathan D.
A1  - Razavi H.
A1  - Regan M.
A1  - Rehm J.T.
A1  - Rein D.B.
A1  - Remuzzi G.
A1  - Richardson K.
A1  - Rivara F.P.
A1  - Roberts T.
A1  - Robinson C.
A1  - De Leon F.R.
A1  - Ronfani L.
A1  - Room R.
A1  - Rosenfeld L.C.
A1  - Rushton L.
A1  - Sacco R.L.
A1  - Saha S.
A1  - Sampson U.
A1  - Sanchez-Riera L.
A1  - Sanman E.
A1  - Schwebel D.C.
A1  - Scott J.G.
A1  - Segui-Gomez M.
A1  - Shahraz S.
A1  - Shepard D.S.
A1  - Shin H.
A1  - Shivakoti R.
A1  - Singh D.
A1  - Singh G.M.
A1  - Singh J.A.
A1  - Singleton J.
A1  - Sleet D.A.
A1  - Sliwa K.
A1  - Smith E.
A1  - Smith J.L.
A1  - Stapelberg N.J.C.
A1  - Steer A.
A1  - Steiner T.
A1  - Stolk W.A.
A1  - Stovner L.J.
A1  - Sudfeld C.
A1  - Syed S.
A1  - Tamburlini G.
A1  - Tavakkoli M.
A1  - Taylor H.R.
A1  - Taylor J.A.
A1  - Taylor W.J.
A1  - Thomas B.
A1  - Thomson W.M.
A1  - Thurston G.D.
A1  - Tleyjeh I.M.
A1  - Tonelli M.
A1  - Towbin J.A.
A1  - Truelsen T.
A1  - Tsilimbaris M.K.
A1  - Ubeda C.
A1  - Undurraga E.A.
A1  - Van Der Werf M.J.
A1  - Van Os J.
A1  - Vavilala M.S.
A1  - Venketasubramanian N.
A1  - Wang M.
A1  - Wang W.
A1  - Watt K.
A1  - Weatherall D.J.
A1  - Weinstock M.A.
A1  - Weintraub R.
A1  - Weisskopf M.G.
A1  - Weissman M.M.
A1  - White R.A.
A1  - Whiteford H.
A1  - Wiebe N.
A1  - Wiersma S.T.
A1  - Wilkinson J.D.
A1  - Williams H.C.
A1  - Williams S.R.M.
A1  - Witt E.
A1  - Wolfe F.
A1  - Woolf A.D.
A1  - Wulf S.
A1  - Yeh P.-H.
A1  - Zaidi A.K.M.
A1  - Zheng Z.-J.
A1  - Zonies D.
A1  - Lopez A.D.
A1  - Murray C.J.L.
A1  - Moradi-Lakeh M. 
Y1  - 2012//
N2  - Background Non-fatal health outcomes from diseases and injuries are a crucial consideration in the promotion and monitoring of individual and population health. The Global Burden of Disease (GBD) studies done in 1990 and 2000 have been the only studies to quantify non-fatal health outcomes across an exhaustive set of disorders at the global and regional level. Neither effort quantified uncertainty in prevalence or years lived with disability (YLDs). Methods Of the 291 diseases and injuries in the GBD cause list, 289 cause disability. For 1160 sequelae of the 289 diseases and injuries, we undertook a systematic analysis of prevalence, incidence, remission, duration, and excess mortality. Sources included published studies, case notification, population-based cancer registries, other disease registries, antenatal clinic serosurveillance, hospital discharge data, ambulatory care data, household surveys, other surveys, and cohort studies. For most sequelae, we used a Bayesian meta-regression method, DisMod-MR, designed to address key limitations in descriptive epidemiological data, including missing data, inconsistency, and large methodological variation between data sources. For some disorders, we used natural history models, geospatial models, back-calculation models (models calculating incidence from population mortality rates and case fatality); or registration completeness models; (models adjusting for incomplete registration with health-system access and other covariates). Disability weights for 220 unique health states were used to capture the severity of health loss. YLDs by cause at age, sex, country, and year levels were adjusted for comorbidity with simulation methods. We included uncertainty estimates at all stages of the analysis. Findings Global prevalence for all ages combined in 2010 across the 1160 sequelae ranged from fewer than one case per 1 million people to 350 000 cases per 1 million people. Prevalence and severity of health loss were weakly correlated (correlation coefficient -0 37). In 2010, there were 777 million YLDs from all causes, up from 583 million in 1990. The main contributors to global YLDs were mental and behavioural disorders, musculoskeletal disorders, and diabetes or endocrine diseases. The leading specific causes of YLDs were much the same in 2010 as they were in 1990: low back pain, major depressive disorder, iron-deficiency anaemia, neck pain, chronic obstructive pulmonary disease, anxiety disorders, migraine, diabetes, and falls. Age-specific prevalence of YLDs increased with age in all regions and has decreased slightly from 1990 to 2010. Regional patterns of the leading causes of YLDs were more similar compared with years of life lost due to premature mortality. Neglected tropical diseases, HIV/AIDS, tuberculosis, malaria, and anaemia were important causes of YLDs in sub-Saharan Africa. Interpretation Rates of YLDs per 100 000 people have remained largely constant over time but rise steadily with age. Population growth and ageing have increased YLD numbers and crude rates over the past two decades. Prevalences of the most common causes of YLDs, such as mental and behavioural disorders and musculoskeletal disorders, have not decreased. Health systems will need to address the needs of the rising numbers of individuals with a range of disorders that largely cause disability but not mortality. Quantification of the burden of non-fatal health outcomes will be crucial to understand how well health systems are responding to these challenges. Effective and affordable strategies to deal with this rising burden are an urgent priority for health systems in most parts of the world.
KW  - acquired immune deficiency syndrome/co [Complication]
KW  - acquired immune deficiency syndrome/dt [Drug Therapy]
KW  - acquired immune deficiency syndrome/ep [Epidemiology]
KW  - age distribution
KW  - aging
KW  - anemia/co [Complication]
KW  - anemia/ep [Epidemiology]
KW  - antiviral therapy
KW  - anxiety disorder/co [Complication]
KW  - anxiety disorder/ep [Epidemiology]
KW  - article
KW  - behavior disorder/co [Complication]
KW  - behavior disorder/ep [Epidemiology]
KW  - chronic obstructive lung disease/co [Complication]
KW  - chronic obstructive lung disease/ep [Epidemiology]
KW  - comorbidity
KW  - diabetes mellitus/co [Complication]
KW  - diabetes mellitus/ep [Epidemiology]
KW  - *disability
KW  - disability severity
KW  - disease duration
KW  - endocrine disease/co [Complication]
KW  - endocrine disease/ep [Epidemiology]
KW  - falling
KW  - health care system
KW  - human
KW  - Human immunodeficiency virus infection/co [Complication]
KW  - Human immunodeficiency virus infection/ep [Epidemiology]
KW  - *iatrogenic disease/co [Complication]
KW  - *iatrogenic disease/ep [Epidemiology]
KW  - incidence
KW  - iron deficiency anemia/co [Complication]
KW  - iron deficiency anemia/ep [Epidemiology]
KW  - low back pain/co [Complication]
KW  - low back pain/ep [Epidemiology]
KW  - major depression/co [Complication]
KW  - major depression/ep [Epidemiology]
KW  - malaria/co [Complication]
KW  - malaria/ep [Epidemiology]
KW  - mental disease/co [Complication]
KW  - mental disease/ep [Epidemiology]
KW  - migraine/co [Complication]
KW  - migraine/ep [Epidemiology]
KW  - mortality
KW  - musculoskeletal disease/co [Complication]
KW  - musculoskeletal disease/ep [Epidemiology]
KW  - neck pain/co [Complication]
KW  - neck pain/ep [Epidemiology]
KW  - outcome assessment
KW  - population growth
KW  - prevalence
KW  - priority journal
KW  - remission
KW  - systematic review
KW  - tropical disease/co [Complication]
KW  - tropical disease/ep [Epidemiology]
KW  - tuberculosis/co [Complication]
KW  - tuberculosis/ep [Epidemiology]
KW  - *years lived with disability
KW  - anti human immunodeficiency virus agent/dt [Drug Therapy]
JF  - The Lancet
JA  - Lancet
VL  - 380
IS  - 9859
SP  - 2163
EP  - 2196
CY  - United Kingdom
PB  - Lancet Publishing Group
SN  - 0140-6736
AD  - C.J.L. Murray, Institute for Health Metrics and Evaluation, University of Washington, 2301 Fifth Avenue, Seattle, WA 98121, United States. E-mail: cjlm@uw.edu
M1  - (Baxter, Erskine, Ferrari, Keren, Saha, Whiteford) Queensland Centre for Mental Health Research, Australia
M1  - (Vos, Blore, Charlson, Hay, Leasher, Norman, Page, Lopez) School Population of Healtho, Australia
M1  - (Ganatra, Halasa, Patten) Centre for Clinical Research, Australia
M1  - (McGill) Queensland Brain Institute, University of Queensland, Brisbane, QLD, Australia
M1  - (Flaxman, Naghavi, Lozano, Ahn, Alvarado, Andrews, Atkinson, Bolliger, Burstein, Campbell, Colson, Delossantos, Dharmaratne, Forouzanfar, Fransen, Gabriel, Gmel, Hall, Haro, Jarvis, Jayaraman, Levinson, Loane, Mabweijano, Malekzadeh, Moffitt, Nair, Ortblad, Phillips, Pierce, Ranganathan, Roberts, Rosenfeld, Sanman, Wang, Wulf, Murray) Institute for Health Metrics and Evaluation, University of Washington, 2301 Fifth Avenue, Seattle, WA 98121, United States
M1  - (Anderson) Department of Epidemiology, School of Public Health, United States
M1  - (Karthikeyan) Department of Anesthesiology and Pain Medicine, United States
M1  - (Couser, Duber, Ebel, Mitchell, Olives, Rivara, Vavilala) University of Washington, Seattle, WA, United States
M1  - (Michaud) China Medical Board, Boston, MA, United States
M1  - (Ezzati) MRCHPA Centre for Environment and Health, Department of Epidemiology and Biostatistics, School of Public Health, United Kingdom
M1  - (Basanez, Burney, Foreman, James, O'Hanlon, Rushton) Imperial College London, London, United Kingdom
M1  - (Shibuya) Department of Global Health Policy, Japan
M1  - (Kassebaum) University of Tokyo, Tokyo, Japan
M1  - (Finucane) Department of Biostatistics, United States
M1  - (Salomon) School of Public Health, United States
M1  - (Danaei, Krishnamurthi, Limb, Miglioli, Singh, Sudfeld, Tavakkoli, Weisskopf, White) 1Department of Epidemiology, United States
M1  - (Lipshultz) Harvard Humanitarian Initiative, United States
M1  - (King) Boston Childrenaes Hospital, United States
M1  - (Colan) Brigham and Womenaes Hospital, United States
M1  - (Jasrasaria) Harvard Medical School, Harvard University, Boston, MA, United States
M1  - (Bartels) Sudanese Public Health Consultancy Group, Sudan
M1  - (Abdalla) Department of Cardiology, Dupuytren University Hospital, Limoges, France
M1  - (Aboyans) University of Texas, San Antonio, TX, United States
M1  - (Abraham) Centre for International Child Health, Australia
M1  - (Steer) Department of Pediatrics, Australia
M1  - (Weintraub) Centre for Health Policy, Programs and Economics, Australia
M1  - (Degenhardt) School of Population Health, Australia
M1  - (Room) University of Melbourne, Melbourne, VIC, Australia
M1  - (Ackerman, Brooks, Marks, Taylor) Sanjay Gandhi Postgraduate Institute of Medical Sciences, Lucknow, India
M1  - (Aggarwal) Schools of Public Health and Medicine, United States
M1  - (Omer) Emory University, Atlanta, GA, United States
M1  - (Ali) St Georgeaes University of London, London, United Kingdom
M1  - (Dabhadkar, Gakidou, Narayan) Mayo Clinic, Rochester, MN, United States
M1  - (Anderson, Lim) Independent Consultant, Geneva, Switzerland
M1  - (Gunnell) University of Auckland, Auckland, New Zealand
M1  - (Baddour, Erwin, Gabbe) Department of Industrial Engineering, School of Engineering, Pontificia Universidad Javeriana, Bogota, Colombia
M1  - (Bahalim) Global Partners in Anesthesia and Surgery, United States
M1  - (Barker-Collo) Yale University, New Haven, CT, United States
M1  - (Barrero) School of Medicine, United States
M1  - (Ozgediz) Boston University, Boston, MA, United States
M1  - (Bell, Hoy) Clinical Trial Service Unit and Epidemiological Studies Unit, United Kingdom
M1  - (Felson) University of Oxford, Oxford, United Kingdom
M1  - (Benjamin) Dental Institute, United Kingdom
M1  - (Bennett) Hospital NHS Trust, United Kingdom
M1  - (Bernabe) Institute of Psychiatry, Kingaes College London, London, United Kingdom
M1  - (Havmoeller) Institute of Dentistry, United Kingdom
M1  - (Prince) Queen Mary University of London, London, United Kingdom
M1  - (Dahiya) Moscow State University of Medicine and Dentistry, Research Institute of Transplantology and Artificial Organs, Moscow, Russian Federation
M1  - (Bhandari) King Fahad Medical City, Riyadh, Saudi Arabia
M1  - (Manivannan) Michigan State University, East Lansing, MI, United States
M1  - (Bikbov) MRC Epidemiology Unit, Cambridge, United Kingdom
M1  - (Abdulhak) London School of Hygiene and Tropical Medicine, London, United Kingdom
M1  - (Tleyjeh) Department of Rheumatololgy, Northern Clinical School, Australia
M1  - (Birbeck) Faculty of Health Sciences, Australia
M1  - (Black) Institute of Bone and Joint Research, Australia
M1  - (Blencowe, Brooker, Edmond, Pearce, Pullan, Smith) Sydney School of Public Health, Australia
M1  - (Smith) University of Sydney, Sydney, NSW, Australia
M1  - (Marcenes, Sanchez-Riera) Inserm, Paris, France
M1  - (Driscoll, Lee) Transport and Road Safety Research, Australia
M1  - (Blyth, Bridgett, Cross, Margolis, McDermott) National Drug and Alcohol Research Centre, Australia
M1  - (Bonaventure, Elbaz) University of New South Wales, Sydney, NSW, Australia
M1  - (Boufous) Vision and Eye Research Unit, Anglia Ruskin University, Cambridge, United Kingdom
M1  - (Calabria, Degenhardt, Nelson, Singleton) Institut de Recherche pour le Developpement, Martinique
M1  - (Bucello, Miller) Moorfields Eye Hospital, London, United Kingdom
M1  - (Bourne) University of Cambridge, Cambridge, United Kingdom
M1  - (Boussinesq) University of Leicester, Leicester, United Kingdom
M1  - (Pion) Flinders University, Adelaide, SA, Australia
M1  - (Braithwaite) Cabrini Institute, Malvern, VIC, Australia
M1  - (Brayne, Richardson) Department of Epidemiology and Preventive Medicine, Australia
M1  - (Brugha) Monash University, Melbourne, VIC, Australia
M1  - (Bryan-Hancock) Bloomberg School of Public Health, United States
M1  - (Flood, Haro, Laslett, Pesudovs) Johns Hopkins University, Baltimore, MD, United States
M1  - (Buchbinder) Texas AandM University, College Station, TX, United States
M1  - (Freeman) Great Ormond Street Hospital, London, United Kingdom
M1  - (Buchbinder, Hotez) Washington University, St Louis, MO, United States
M1  - (Buckle, Mallinger) University of Oklahoma, Health Sciences Center, Oklahoma City, OK, United States
M1  - (Dorsey, Shivakoti) Telethon Institute for Child Health Research, Centre for Child Health Research, Australia
M1  - (Budke) University of Western Australia, Perth, WA, Australia
M1  - (Burch) Universidad Camilo Jose Cela, Villanueva de la Canada, Spain
M1  - (Canter) Mario Negri Institute for Pharmacological Research, Bergamo, Italy
M1  - (Carabin) National Institute of Environmental Health Sciences, Research Triangle Park, NC, United States
M1  - (Carapetis) Institute of Biomedical Sciences, Academia Sinica, Taipei, Taiwan (Republic of China)
M1  - (Norman) Heart Institute, United States
M1  - (Carmona) Cedars-Sinai Medical Center, Los Angeles, CA, United States
M1  - (Cella, Cortinovis, Garcia, Meyer, Perico, Remuzzi) Department of Public Health, United States
M1  - (Chen) Erasmus MC, University Medical Center Rotterdam, Rotterdam, Netherlands
M1  - (Cheng) Menzies School of Health Research, Darwin, NT, Australia
M1  - (Harrison) National Health Services, Fife, Edinburgh, United Kingdom
M1  - (Chugh) University of Edinburgh, Edinburgh, United Kingdom
M1  - (Polinder) University of the Witwatersrand, Johannesburg, South Africa
M1  - (Coffeng, Gupta, Stolk) Loyola University Medical School, Chicago, IL, United States
M1  - (Colquhoun, Condon) School of Public Health Sciences, Wake Forest University, Winston-Salem, NC, United States
M1  - (Connor, Fowkes) Hospital Dr Gustavo N Collado, Puerto Chitre, Panama
M1  - (Connor, Fevre) Victorian Infectious Diseases Reference Laboratory, Melbourne, VIC, Australia
M1  - (Cooper) University of California, San Diego, San Diego, CA, United States
M1  - (Corriere) University of Pennsylvania, Philadelphia, PA, United States
M1  - (De Vaccaro) Building and Road Research Institute, Kumasi, Ghana
M1  - (Cowie) MRC Hearing and Communication Group, Manchester, United Kingdom
M1  - (Criqui, Denenberg) School of Dentistry and Oral Health, Australia
M1  - (Dahodwala, March) Population and Social Health Research Program, Australia
M1  - (Damsere-Derry) Griffith University, Brisbane, QLD, Australia
M1  - (Davis, Laden) Denver VA Medical Center, Denver, CO, United States
M1  - (Laden) University of Otago, Dunedin, New Zealand
M1  - (De Leo, Stapelberg) Beth Israel Medical Center, New York City, NY, United States
M1  - (Dellavalle) University of Peradeniya, Peradeniya, Sri Lanka
M1  - (Derrett, Gosselin, Mensah, Taylor, Thomson) University of Liverpool, Liverpool, United Kingdom
M1  - (Des Jarlais) Hospital de la Santa Creu i Sant Pau, Barcelona, Spain
M1  - (Dharmaratne) University of Ulster, Ulster, United Kingdom
M1  - (Dherani) Federal Ministry of Health, Khartoum, Sudan
M1  - (Diaz-Torne) Hospital Maciel, Montevideo, Uruguay
M1  - (Dolk, Liu) Emerald Public Health Consulting Services Ltd, Abuja, Nigeria
M1  - (Moffitt) Digestive Disease Research Center, Iran, Islamic Republic of
M1  - (Espindola, Farzadfar, Moradi-Lakeh) Tehran University of Medical Sciences, Tehran, Iran, Islamic Republic of
M1  - (Ewoigbokhan) National Institute for Stroke and Applied Neurosciences, New Zealand
M1  - (MacIntyre) Auckland Technical University, Auckland, New Zealand
M1  - (Montico) Medical School, Brazil
M1  - (Feigin) Federal University of Sao Paulo, Sao Paulo, Brazil
M1  - (Koranteng, Witt) Carnegie Mellon University, Pittsburgh, PA, United States
M1  - (Polanczyk) James Cook University, Townsville, QLD, Australia
M1  - (Ferri) Howard University, College of Medicine, Washington, DC, United States
M1  - (Watt) Addiction Info Switzerland, Lausanne, Switzerland
M1  - (Gaspari) Department of Epidemiology and Biostatistics, United States
M1  - (Gillum) University of California, San Francisco, San Francisco, CA, United States
M1  - (Nevitt) College of Medicine, SUNY Downstate Medical Center, Brooklyn, NY, United States
M1  - (Gonzalez-Medina, Lin, Merriman, Robinson) National Center for Injury Prevention and Control, United States
M1  - (Grant) Centers for Disease Control and Prevention, Atlanta, GA, United States
M1  - (Sleet) Universite de Lorraine, Nancy, France
M1  - (Wiersma) University of Bristol, Bristol, United Kingdom
M1  - (Groeger) New York University, New York City, NY, United States
M1  - (Guillemin) Brandeis University, Waltham, MA, United States
M1  - (Haagsma) Parc Sanitari Sant Joan de Deu, CIBERSAM, Universitat de Barcelona, Sant Boi de Llobregat, Spain
M1  - (Thurston) Karolinska University Hospital, Stockholm, Sweden
M1  - (Hagan) Queen Elizabeth Hospital, Adelaide, SA, Australia
M1  - (Shahraz) Universite de Franche-Comte, Besancon, France
M1  - (Shepard) Centre Hospitalier Regional, Universitaire de Besancon, Besancon, France
M1  - (Undurraga) National Institute on Deafness and Other Communication Disorders, United States
M1  - (Haring) National Institute of Diabetes and Digestive and Kidney Diseases, National Institutes of Health, Bethesda, MD, United States
M1  - (Harrison) National School of Tropical Medicine, Baylor College of Medicine, Waco, TX, United States
M1  - (Higashi) University of Port Harcourt, Port Harcourt, Nigeria
M1  - (Hill) George Mason University, Fairfax, VA, United States
M1  - (Hill) Department of Ophthalmology, Medical Faculty Mannheim, Ruprecht Karls University, Heidelberg, Germany
M1  - (Hoen) All India Institute of Medical Sciences, New Delhi, India
M1  - (Nelson) Department of Cardiology, Hebrew University Hadassah Medical School, Jerusalem, Israel
M1  - (Hoffman) Case Western Reserve University, Cleveland, OH, United States
M1  - (Huang) School of Public Health, Makerere University, Kampala, Uganda
M1  - (Ibeanusi, Johns) University of South Africa, Johannesburg, South Africa
M1  - (Jonas) Kwame Nkrumah University of Science and Technology, Kumasi, Ghana
M1  - (Kawakami) University of Tasmania, TAS, Australia
M1  - (Khoo) Nova Southeastern University, Fort Lauderdale, FL, United States
M1  - (Knowlton) Ministry of Health, Jerusalem, Israel
M1  - (Knowlton) Miller School of Medicine, University of Miami, Miami, FL, United States
M1  - (Kobusingye) Swansea University, Swansea, United Kingdom
M1  - (Lalloo) Mulago Hospital, Kampala, Uganda
M1  - (Lathlean) Asian Pacific Society of Cardiology, Kyoto, Japan
M1  - (Leigh, Lipnick, Sacco, Wilkinson) Medical Research Council, Tygerberg, South Africa
M1  - (Ohno) Hatter Institute, South Africa
M1  - (Lyons) Department of Medicine, South Africa
M1  - (Marks) University of Cape Town, Cape Town, South Africa
M1  - (Matsumori) Legacy Health System, Portland, OR, United States
M1  - (Sliwa) Northwestern University Feinberg, School of Medicine, Evanston, IL, United States
M1  - (Meltzer) National Institute on Psychiatry Ramon de la Fuente, Mexico City, Mexico
M1  - (Matsumori, Matzopoulos) Thomas Jefferson University, Philadelphia, PA, United States
M1  - (Mayosi) Pacific Institute for Research and Evaluation, Calverton, MD, United States
M1  - (McAnulty) National Institute of Health, Maputo, Mozambique
M1  - (McGrath) University Eduardo Mondlane, Maputo, Mozambique
M1  - (Medina-Mora) Duke University, Durham, NC, United States
M1  - (Miller) Institute for Maternal and Child Health, IRCCS Burlo Garofolo, Trieste, Italy
M1  - (Mock) Columbia University, New York City, NY, United States
M1  - (Mock) Queensland University of Technology, Brisbane, QLD, Australia
M1  - (Mocumbi, Mokdad, Monasta, Ronfani, Tamburlini) National Center for Child Health and Development, Tokyo, Japan
M1  - (Moran, Weissman) Watford General Hospital, Watford, United Kingdom
M1  - (Morawska) Kemri-Wellcome Trust, Kilifi, Kenya
M1  - (Mori) AVRI, University of KwaZulu-Natal, Durban, South Africa
M1  - (Murdoch) Centro Studi GISED, Bergamo, Italy
M1  - (Mwaniki) Charite- Universitatsmedizin Berlin, Berlin, Germany
M1  - (Naidoo) HRB-Clinical Research Facility, National University of Ireland Galway, Galway, Ireland
M1  - (Naldi) Deakin University, Melbourne, VIC, Australia
M1  - (Newton) B P Koirala Institute of Health Sciences, Dharan, Nepal
M1  - (O'Donnell) Betty Cowan Research and Innovation Center, Ludhiana, India
M1  - (Osborne) Hospital Juan XXIII, La Paz, Bolivia
M1  - (Pahari) University of Calgary, Calgary, AB, Canada
M1  - (Pandian) Instituto Nacional de Enfermedades Respiratorias, Mexico City, Mexico
M1  - (Rivero) Hospital Universitario Cruces, Barakaldo, Spain
M1  - (Patten) Shanghai Mental Health Center, School of Medicine, China
M1  - (Padilla) School of Public Health, Shanghai Jiao Tong University, Shanghai, China
M1  - (Perez-Ruiz) Brigham Young University, Provo, UT, United States
M1  - (Phillips) Centre for Addiction and Mental Health, Toronto, ON, Canada
M1  - (Zheng) Hospital Universitario de Canarias, Tenerif, Spain
M1  - (Pope III) Faculty of Medicine, School of Population and Public Health, University of British Columbia, Vancouver, BC, Canada
M1  - (Popova) Vector Control Research Centre, Pondicherry, India
M1  - (Rehm) Center for Disease Analysis, Louisville, CO, United States
M1  - (Porrini) University of California, Berkeley, Berkeley, CA, United States
M1  - (Pourmalek) NORC, University of Chicago, Chicago, IL, United States
M1  - (Ramaiah) Complejo Hospitalario Caja De Seguro Social, Panama City, Panama
M1  - (Razavi) Centre for Alcohol Policy Research, Turning Point Alcohol and Drug Centre, Fitzroy, SA, Australia
M1  - (Regan, Sampson) Vanderbilt University, Nashville, TN, United States
M1  - (Rein, Schwebel) University of Alabama at Birmingham, Birmingham, AL, United States
M1  - (De Leon) Ministry of Interior, Madrid, Spain
M1  - (Room) Health Canada, Ottawa, ON, Canada
M1  - (Stovner) Queens Medical Center, Honolulu, HI, United States
M1  - (Singh) Department of Neuroscience, Norway
M1  - (Segui-Gomez, Taylor) Norwegian University of Science and Technology, Trondheim, Norway
M1  - (Shin) Aga Khan University, Karachi, Pakistan
M1  - (Tonelli) Drexel University, School of Public Health, Philadelphia, PA, United States
M1  - (Steiner, Tsilimbaris, Wiebe) Alberta Kidney Disease Network, Canada
M1  - (Towbin, Zaidi) University of Alberta, Edmonton, AB, Canada
M1  - (Truelsen) Cincinnati Childrenaes Hospital, Cincinnati, OH, United States
M1  - (Syed) Department of Neurology, Copenhagen University Hospital, Herlev, Denmark
M1  - (Ubeda) University of Crete Medical School, Crete, Greece
M1  - (Van Der Werf) Instituto Nacional de Epidemiologia, ANLIS, Malbran, Argentina
M1  - (Van Os) KNCV Tuberculosis Foundation, The Hague, Netherlands
M1  - (Thomas) Maastricht University Medical Centre, Maastricht, Netherlands
M1  - (Wang) National University of Singapore, Singapore
M1  - (Weinstock) Beijing Neurosurgical Institute, Capital Medical University, Beijing, China
M1  - (Grainger) Brown University, Providence, RI, United States
M1  - (Venketasubramanian, Williams) Royal Childrenaes Hospital, Critical Care and Neurosciences Theme, Murdoch Childrenaes Research Institute, Melbourne, VIC, Australia
M1  - (Williams, Woolf) University of Nottingham, Nottingham, United Kingdom
M1  - (Williams) Hollywood Orthopaedic Group, Perth, WA, Australia
M1  - (Wolfe) Arthritis Research, Wichita, KS, United States
M1  - (Weintraub) Royal Cornwall Hospital, Truro, United Kingdom
M1  - (Weintraub, Yeh) London School of Economics, London, United Kingdom
M1  - (Zonies) Landstuhl Regional Medical Center, Landstuhl, Germany
M1  - (Ma) National Center for Non-Communicable Disease Control and Prevention, China Centers for Disease Control, Beijing, China
UR  - http://www.journals.elsevier.com/the-lancet/
L2  - http://ovidsp.ovid.com/ovidweb.cgi?T=JS&PAGE=reference&D=emed13&NEWS=N&AN=2012732549
ER  -  

Link to the Ovid Full Text or citation: http://acs.hcn.com.au?acc=36422&url=http://ovidsp.ovid.com/ovidweb.cgi?T=JS&CSC=Y&NEWS=N&PAGE=fulltext&D=emed13&AN=2012732549 
C1  - Database: Embase <1996 to 2016 September 16>

Search Strategy:

--------------------------------------------------------------------------------

1     tuberculosis.mp. or exp tuberculosis/ (151164)

2     exp treatment outcome/ or treatment outcome*.mp. (1189741)

3     diabetes mellitus.mp. or exp diabetes mellitus/ (627157)

4     diabetes mellitus/ (362441)

5     DM.mp. (48079)

6     diabetes.mp. (663193)

7     mellitus.mp. (588341)

8     3 or 4 or 5 or 6 or 7 (715025)

9     1 and 2 and 8 (724)

10     cohort studies.mp. or cohort analysis/ (263408)

11     exp risk factor/ or cohort.mp. or exp risk/ (2148599)

12     10 or 11 (2148599)

13     9 and 10 (81)

14     9 and 12 (304)

15     limit 14 to human (298)

16     limit 13 to human (81)

17     trial*.mp. or exp controlled clinical trial/ or exp "clinical trial (topic)"/ or exp "randomized controlled trial (topic)"/ or exp "controlled clinical trial (topic)"/ (1555047)

18     random.ab. (191735)

19     randomized controlled trial.pt. (0)

20     controlled clinical trial.pt. (0)

21     randomized.ab. (454621)

22     placebo.ab. (188623)

23     clinical trials as topic.sh. (15)

24     trial.ti. (176210)

25     17 or 18 or 19 or 20 or 21 or 22 or 23 or 24 (1831290)

26     9 and 25 (128)

27     limit 26 to human (128)


***************************


17. 
TY  - ELEC
ID  - 2015323381
T1  - Outcomes of open repair of mycotic descending thoracic and thoracoabdominal aortic aneurysms
A1  - Lau C.
A1  - Gaudino M.
A1  - De Biasi A.R.
A1  - Munjal M.
A1  - Girardi L.N. 
Y1  - 2015//
N2  - Background The purpose of this study was to evaluate the short- and intermediate-term outcomes of open repair of mycotic thoracic and thoracoabdominal aneurysms. Contemporary surgical and perioperative techniques were utilized. Methods From November 1997 to May 2014, 14 consecutive patients underwent open repair of descending thoracic (n = 9, 64.3%) and thoracoabdominal (n = 5, 35.7%) mycotic aortic aneurysms. All procedures were performed through the left side of the chest. Infected tissue was completely debrided and excised. Aortic continuity was restored in situ with a Dacron prosthesis (Macquet Corp, Oakland, NJ). Soft tissue coverage of the prosthesis was performed when anatomy and patient condition permitted. Perioperative outcomes, intermediate-term survival, and reinfection rates were examined. Results All patients presented with either aneurysm-related symptoms or a clinical picture of sepsis. Diagnosis was confirmed utilizing computed tomography imaging. Mean age was 66 +/- 13 years, 8 patients (57.1%) were male, and mean aneurysm size was 5.9 +/- 1.3 cm. All patients were hypertensive, 3 (21.4%) had prior coronary revascularization, 7 (50%) had chronic pulmonary disease, 5 (35.7%) had diabetes mellitus, and 2 (14.3%) had end-stage renal disease requiring dialysis. Twelve patients (85.7%) had aneurysm-related pain, and 9 (64.3%) of them had contained rupture. Mean time from onset of illness to surgery was 36 days (range, 0 to 153). On preoperative blood cultures, 4 (28.6%) grew Staphylococcus aureus, 4 (28.6%) grew gram negative organisms, 2 (14.3%) grew mycobacterium, and 4 cultures (28.6%) had negative results. Empiric broad-spectrum antibiotics were initiated on all patients and adjusted based on final cultures. A majority of patients underwent repair utilizing a clamp-and-sew technique (n = 10, 71.4%); the remainder (n = 4, 28.6%) required repair under profound hypothermic circulatory arrest. After radical debridement of the infected tissue, grafts were placed in the normal anatomic position; 6 (42.9%) patients had additional soft tissue coverage, 5 (35.7%) utilizing an omental flap and 1 (7.1%), a serratus muscle flap. There was 1 in-hospital death (7.1%) secondary to ischemic bowel. Four patients (28.6%) required tracheostomy, and 1 (7.1%) had recurrent nerve injury. None of the patients incurred spinal cord injury, stroke, or new onset renal failure requiring dialysis. After surgery, all patients were given 6 weeks of intravenous antibiotics. Lifelong suppression therapy was maintained with oral antibiotics. There were no episodes of prosthetic graft infection on follow-up. Univariate analysis revealed that New York Heart Association functional class, diabetes, and preoperative renal dysfunction were preoperative risk factors for major adverse events. Mean follow-up time was 26.5 months (median 8.2; range, 1 to 142). Actuarial 5-year survival was 71%. Conclusions Open repair of mycotic descending thoracic and thoracoabdominal aortic aneurysms remains the gold standard of therapy. Aggressive intraoperative debridement with in situ prosthetic reconstruction permits a high rate of success in this very high risk cohort of patients. Lifelong antibiotic suppression therapy may prevent late prosthetic graft infection.
KW  - adult
KW  - aged
KW  - article
KW  - blood culture
KW  - cardiac patient
KW  - cardiovascular risk
KW  - cerebrovascular accident
KW  - chronic lung disease
KW  - clinical article
KW  - cohort analysis
KW  - computer assisted tomography
KW  - deep hypothermic circulatory arrest
KW  - diabetes mellitus
KW  - end stage renal disease/th [Therapy]
KW  - female
KW  - follow up
KW  - gold standard
KW  - heart muscle revascularization
KW  - human
KW  - hypertension
KW  - male
KW  - mean arterial pressure
KW  - *mycotic aneurysm/su [Surgery]
KW  - *mycotic descending thoracic aortic aneurysm/su [Surgery]
KW  - New York Heart Association class
KW  - outcome assessment
KW  - peritoneal dialysis
KW  - positron emission tomography
KW  - priority journal
KW  - prospective study
KW  - salmonellosis
KW  - spinal cord injury
KW  - Staphylococcus aureus
KW  - sternotomy
KW  - surgical patient
KW  - *thoracoabdominal aorta aneurysm/su [Surgery]
KW  - tracheostomy
KW  - treatment duration
KW  - tuberculosis/dt [Drug Therapy]
KW  - nafcillin
KW  - oxacillin
KW  - piperacillin plus tazobactam
KW  - sultamicillin
KW  - vancomycin/dt [Drug Therapy]
JF  - Annals of Thoracic Surgery
JA  - Ann. Thorac. Surg.
VL  - 100
IS  - 5
SP  - 1712
EP  - 1717
CY  - United States
PB  - Elsevier USA
SN  - 0003-4975
AD  - C. Lau, Box 110, 525 E 68th St, New York, NY 10065, United States
M1  - (Lau, Gaudino, De Biasi, Munjal, Girardi) Department of Cardiothoracic Surgery, Weill Cornell Medical College, New York, NY, United States
UR  - http://www.elsevier.com/locate/athoracsur
L2  - http://ovidsp.ovid.com/ovidweb.cgi?T=JS&PAGE=reference&D=emed13&NEWS=N&AN=2015323381
ER  -  

Link to the Ovid Full Text or citation: http://acs.hcn.com.au?acc=36422&url=http://ovidsp.ovid.com/ovidweb.cgi?T=JS&CSC=Y&NEWS=N&PAGE=fulltext&D=emed13&AN=2015323381 
C1  - Database: Embase <1996 to 2016 September 16>

Search Strategy:

--------------------------------------------------------------------------------

1     tuberculosis.mp. or exp tuberculosis/ (151164)

2     exp treatment outcome/ or treatment outcome*.mp. (1189741)

3     diabetes mellitus.mp. or exp diabetes mellitus/ (627157)

4     diabetes mellitus/ (362441)

5     DM.mp. (48079)

6     diabetes.mp. (663193)

7     mellitus.mp. (588341)

8     3 or 4 or 5 or 6 or 7 (715025)

9     1 and 2 and 8 (724)

10     cohort studies.mp. or cohort analysis/ (263408)

11     exp risk factor/ or cohort.mp. or exp risk/ (2148599)

12     10 or 11 (2148599)

13     9 and 10 (81)

14     9 and 12 (304)

15     limit 14 to human (298)

16     limit 13 to human (81)

17     trial*.mp. or exp controlled clinical trial/ or exp "clinical trial (topic)"/ or exp "randomized controlled trial (topic)"/ or exp "controlled clinical trial (topic)"/ (1555047)

18     random.ab. (191735)

19     randomized controlled trial.pt. (0)

20     controlled clinical trial.pt. (0)

21     randomized.ab. (454621)

22     placebo.ab. (188623)

23     clinical trials as topic.sh. (15)

24     trial.ti. (176210)

25     17 or 18 or 19 or 20 or 21 or 22 or 23 or 24 (1831290)

26     9 and 25 (128)

27     limit 26 to human (128)


***************************


18. 
TY  - ELEC
ID  - 2015299235
T1  - Tuberculosis is frequently diagnosed within 12 months of diabetes mellitus
A1  - Heo E.Y.
A1  - Choi N.-K.
A1  - Yang B.R.
A1  - Koo B.K.
A1  - Hwang S.-S.
A1  - Lee C.-H.
A1  - Kang Y.A. 
Y1  - 2015//
N2  - BACKGROUND: Evidence regarding the effects of tuberculosis (TB) screening among patients with diabetes mellitus (DM) in intermediate TB burden countries is insufficient, and the most appropriate time point for TB screening is unclear. OBJ ECT IVE : To investigate trends in TB incidence among newly diagnosed DM patients. DESIGN: A retrospective cohort study of the claims database of the Health Insurance Review and Assessment Service in Korea was performed. Participants were newly diagnosed with type 2 DM in 2009. The study outcome was TB incidence between 2009 and 2011 among participants according to duration of type 2 DM. RESULT S : A cohort of 331 601 patients with newly diagnosed type 2 DMin 2009 was identified. During the 3-year follow-up period, 1533 patients were diagnosed with TB. The estimated incidence of TB among newly diagnosed type 2 DM patients was 18/10 000 patientyears (py) (95%CI 17.5-19.4). TB incidence was 33/ 10 000 py (95%CI 30.0-35.6) in the first 6 months, and 19/10 000 py (95%CI 16.5-20.6) in the following 6-month period. CONCLUS IONS : The risk of developing TB was increased among DM patients, particularly during the first 12 months after DM diagnosis.
KW  - adult
KW  - aged
KW  - article
KW  - cohort analysis
KW  - controlled study
KW  - data base
KW  - *diabetes mellitus
KW  - diabetic patient
KW  - disease duration
KW  - female
KW  - follow up
KW  - human
KW  - incidence
KW  - infection risk
KW  - major clinical study
KW  - male
KW  - non insulin dependent diabetes mellitus/dt [Drug Therapy]
KW  - outcome assessment
KW  - priority journal
KW  - retrospective study
KW  - screening
KW  - *tuberculosis/di [Diagnosis]
KW  - *tuberculosis/dt [Drug Therapy]
KW  - 2,4 thiazolidinedione derivative/dt [Drug Therapy]
KW  - alpha glucosidase inhibitor/dt [Drug Therapy]
KW  - aminosalicylic acid/dt [Drug Therapy]
KW  - cycloserine/dt [Drug Therapy]
KW  - ethambutol/dt [Drug Therapy]
KW  - insulin/dt [Drug Therapy]
KW  - isoniazid plus rifampicin/dt [Drug Therapy]
KW  - meglitinide/dt [Drug Therapy]
KW  - metformin/dt [Drug Therapy]
KW  - protionamide/dt [Drug Therapy]
KW  - pyrazinamide/dt [Drug Therapy]
KW  - sulfonylurea/dt [Drug Therapy]
JF  - International Journal of Tuberculosis and Lung Disease
JA  - Int. J. Tuberc. Lung Dis.
VL  - 19
IS  - 9
SP  - 1098
EP  - 1101
CY  - France
PB  - International Union against Tubercul. and Lung Dis.
SN  - 1027-3719
AD  - Y.A. Kang, Department of Internal Medicine, College of Medicine, Yonsei University, Severance Hospital, 50-1 Yonsei-ro, Seodaemun-gu, Seoul 120-752, South Korea
M1  - (Heo, Yang, Koo) Department of Internal Medicine, Boramae Medical Center, Seoul National University, Seoul Metropolitan Government, Seoul, South Korea
M1  - (Choi) Medical Research Collaborating Center, College of Medicine, Seoul National University, Seoul National University Hospital, Seoul, South Korea
M1  - (Choi) Seoul National University Medical Research Center, Institute of Environmental Medicine, Seoul, South Korea
M1  - (Yang) Department of Preventive Medicine, Seoul National University College of Medicine, Seoul, South Korea
M1  - (Hwang) Department of Social and Preventive Medicine, Inha University School of Medicine, Incheon, South Korea
M1  - (Lee) Department of Internal Medicine, College of Medicine, Seoul National University, Seoul National University Hospital, Seoul, South Korea
M1  - (Kang) Department of Internal Medicine, College of Medicine, Yonsei University, Severance Hospital, 50-1 Yonsei-ro, Seodaemun-gu, Seoul 120-752, South Korea
UR  - http://docstore.ingenta.com/cgi-bin/ds_deliver/1/u/d/ISIS/82482749.1/iuatld/ijtld/2015/00000019/00000009/art00019/FDD27792B1AFB089143943258998A57B5DC3165D0C.pdf?link=http://www.ingentaconnect.com/error/delivery&format=pdf
L2  - http://ovidsp.ovid.com/ovidweb.cgi?T=JS&PAGE=reference&D=emed13&NEWS=N&AN=2015299235
ER  -  

Link to the Ovid Full Text or citation: http://acs.hcn.com.au?acc=36422&url=http://ovidsp.ovid.com/ovidweb.cgi?T=JS&CSC=Y&NEWS=N&PAGE=fulltext&D=emed13&AN=2015299235 
C1  - Database: Embase <1996 to 2016 September 16>

Search Strategy:

--------------------------------------------------------------------------------

1     tuberculosis.mp. or exp tuberculosis/ (151164)

2     exp treatment outcome/ or treatment outcome*.mp. (1189741)

3     diabetes mellitus.mp. or exp diabetes mellitus/ (627157)

4     diabetes mellitus/ (362441)

5     DM.mp. (48079)

6     diabetes.mp. (663193)

7     mellitus.mp. (588341)

8     3 or 4 or 5 or 6 or 7 (715025)

9     1 and 2 and 8 (724)

10     cohort studies.mp. or cohort analysis/ (263408)

11     exp risk factor/ or cohort.mp. or exp risk/ (2148599)

12     10 or 11 (2148599)

13     9 and 10 (81)

14     9 and 12 (304)

15     limit 14 to human (298)

16     limit 13 to human (81)

17     trial*.mp. or exp controlled clinical trial/ or exp "clinical trial (topic)"/ or exp "randomized controlled trial (topic)"/ or exp "controlled clinical trial (topic)"/ (1555047)

18     random.ab. (191735)

19     randomized controlled trial.pt. (0)

20     controlled clinical trial.pt. (0)

21     randomized.ab. (454621)

22     placebo.ab. (188623)

23     clinical trials as topic.sh. (15)

24     trial.ti. (176210)

25     17 or 18 or 19 or 20 or 21 or 22 or 23 or 24 (1831290)

26     9 and 25 (128)

27     limit 26 to human (128)


***************************


19. 
TY  - ELEC
ID  - 2015200884
T1  - Serum drug concentrations of INH and RMP predict 2-month sputum culture results in tuberculosis patients
A1  - Mah A.
A1  - Kharrat H.
A1  - Ahmed R.
A1  - Gao Z.
A1  - Der E.
A1  - Hansen E.
A1  - Long R.
A1  - Kunimoto D.
A1  - Cooper R. 
Y1  - 2015//
N2  - BACKGROUND: In Alberta provincial tuberculosis (TB) clinics, serum drug concentrations (SDCs) are measured in patients with human immunodeficiency virus, diabetes mellitus or at extremes of weight, or showing slow clinical response to treatment, to guide treatment. DESIGN: A retrospective review was performed of TB cases in Northern Alberta with SDCs measured from 1998 to 2013. Adequacy of SDC was based on the maximum concentration (Cmax) achieved in serum, with rifampicin (RMP) values <8 mug/ml and isoniazid (INH) values <3 mug/ml for daily dosing and <9 mug/ml for intermittent dosing considered inadequate. Clinical variables and microbiological outcomes were then compared between the adequate and inadequate groups. RESULTS: Of 134 pulmonary TB cases with SDCs for INH and/or RMP, we found a significant increase in 2-month sputum culture positivity in the cohort with inadequate concentrations of INH compared to those with adequate INH concentrations (42.5% vs. 18.3%, P = 0.0084). A similar trend was seen in the cohort with inadequate concentrations of RMP (39% vs. 21%, P = 0.0725). CONCLUS IONS: Among our study population, low SDCs of INH and, to a lesser extent, RMP, appear to be associated with reduced sputum culture conversion after 2 months of treatment.
KW  - adult
KW  - antibiotic sensitivity
KW  - Canada
KW  - cohort analysis
KW  - comorbidity
KW  - *drug blood level
KW  - drug intermittent therapy
KW  - drug treatment failure
KW  - female
KW  - human
KW  - Human immunodeficiency virus infection
KW  - insulin dependent diabetes mellitus
KW  - *lung tuberculosis/dt [Drug Therapy]
KW  - major clinical study
KW  - male
KW  - maximum plasma concentration
KW  - medical record review
KW  - non insulin dependent diabetes mellitus
KW  - patient compliance
KW  - prediction
KW  - priority journal
KW  - relapse
KW  - retrospective study
KW  - review
KW  - sputum culture
KW  - treatment duration
KW  - treatment outcome
KW  - ethambutol/dt [Drug Therapy]
KW  - *isoniazid/cr [Drug Concentration]
KW  - *isoniazid/dt [Drug Therapy]
KW  - pyrazinamide/dt [Drug Therapy]
KW  - *rifampicin/cr [Drug Concentration]
KW  - *rifampicin/dt [Drug Therapy]
JF  - International Journal of Tuberculosis and Lung Disease
JA  - Int. J. Tuberc. Lung Dis.
VL  - 19
IS  - 2
SP  - 210
EP  - 215
CY  - France
PB  - International Union against Tubercul. and Lung Dis.
SN  - 1027-3719
AD  - R. Cooper, Divisions of Infectious Diseases, University of Alberta, Royal Alexandra Hospital, CSC 10240 Kingsway Avenue, Edmonton, AB T5H 3V9, Canada
M1  - (Mah, Ahmed, Long, Kunimoto, Cooper) Department of Medicine, University of Alberta, Edmonton, AB, Canada
M1  - (Kharrat) Faculty of Medicine and Dentistry, University of Alberta, Edmonton, AB, Canada
M1  - (Gao, Hansen) Alberta Health Services TB Program, Alberta Health Services, Edmonton, AB, Canada
M1  - (Der) Central TB Services, Alberta Health Services, Calgary, AB, Canada
UR  - http://docstore.ingenta.com/cgi-bin/ds_deliver/1/u/d/ISIS/80434680.1/iuatld/ijtld/2015/00000019/00000002/art00016/9CC824FBB576AF0014210919761925A4F73D8DB121.pdf?link=http://www.ingentaconnect.com/error/delivery&format=pdf
L2  - http://ovidsp.ovid.com/ovidweb.cgi?T=JS&PAGE=reference&D=emed13&NEWS=N&AN=2015200884
ER  -  

Link to the Ovid Full Text or citation: http://acs.hcn.com.au?acc=36422&url=http://ovidsp.ovid.com/ovidweb.cgi?T=JS&CSC=Y&NEWS=N&PAGE=fulltext&D=emed13&AN=2015200884 
C1  - Database: Embase <1996 to 2016 September 16>

Search Strategy:

--------------------------------------------------------------------------------

1     tuberculosis.mp. or exp tuberculosis/ (151164)

2     exp treatment outcome/ or treatment outcome*.mp. (1189741)

3     diabetes mellitus.mp. or exp diabetes mellitus/ (627157)

4     diabetes mellitus/ (362441)

5     DM.mp. (48079)

6     diabetes.mp. (663193)

7     mellitus.mp. (588341)

8     3 or 4 or 5 or 6 or 7 (715025)

9     1 and 2 and 8 (724)

10     cohort studies.mp. or cohort analysis/ (263408)

11     exp risk factor/ or cohort.mp. or exp risk/ (2148599)

12     10 or 11 (2148599)

13     9 and 10 (81)

14     9 and 12 (304)

15     limit 14 to human (298)

16     limit 13 to human (81)

17     trial*.mp. or exp controlled clinical trial/ or exp "clinical trial (topic)"/ or exp "randomized controlled trial (topic)"/ or exp "controlled clinical trial (topic)"/ (1555047)

18     random.ab. (191735)

19     randomized controlled trial.pt. (0)

20     controlled clinical trial.pt. (0)

21     randomized.ab. (454621)

22     placebo.ab. (188623)

23     clinical trials as topic.sh. (15)

24     trial.ti. (176210)

25     17 or 18 or 19 or 20 or 21 or 22 or 23 or 24 (1831290)

26     9 and 25 (128)

27     limit 26 to human (128)


***************************


20. 
TY  - ELEC
ID  - 2015054629
T1  - Duration of treatment in pulmonary tuberculosis: Are international guidelines on the management of tuberculosis missing something?
A1  - Atif M.
A1  - Sulaiman S.A.S.
A1  - Shafie A.A.
A1  - Babar Z.U. 
Y1  - 2015//
N2  - Background: Despite evidence of an association between tuberculosis (TB) treatment outcomes and the performance of national tuberculosis programmes (NTP), no study to date has rigorously documented the duration of treatment among TB patients. As such, this study was conducted to report the durations of the intensive and continuation phases of TB treatment and their predictors among new smear-positive pulmonary tuberculosis (PTB) patients in Malaysia. Study design: Descriptive, non-experimental, follow-up cohort study. Methods: This study was conducted at the Chest Clinic of Penang General Hospital between March 2010 and February 2011. The medical records and TB notification forms of all new smear-positive PTB patients, diagnosed during the study period, were reviewed to obtain sociodemographic and clinical data. Based on standard guidelines, the normal benchmarks for the durations of the intensive and continuation phases of PTB treatment were taken as two and four months, respectively. A patient in whom the clinicians decided to extend the intensive phase of treatment by >2 weeks was categorized as a case with a prolonged intensive phase. The same criterion applied for the continuation phase. Multiple logistic regression analysis was performed to find independent factors associated with the duration of TB treatment. Data were analyzed using Predictive Analysis Software Version 19.0. Results: Of the 336 patients included in this study, 261 completed the intensive phase of treatment, and 226 completed the continuation phase of treatment. The mean duration of TB treatment (n = 226) was 8.19 (standard deviation 1.65) months. Half (49.4%, 129/261) of the patients completed the intensive phase of treatment in two months, whereas only 37.6% (85/226) of the patients completed the continuation phase of treatment in four months. On multiple logistic regression analysis, being a smoker, being underweight and having a history of cough for >4 weeks at TB diagnosis were found to be predictive of a prolonged intensive phase of treatment. Diabetes mellitus and the presence of lung cavities at the start of treatment were the only predictors found for a prolonged continuation phase of treatment. Conclusions: The average durations of the intensive and continuation phases of treatment among PTB patients were longer than the targets recommended by the World Health Organization. As there are no internationally agreed criteria, it was not possible to judge how well the Malaysian NTP performed in terms of managing treatment duration among PTB patients.
KW  - adult
KW  - article
KW  - Chinese
KW  - cohort analysis
KW  - comorbidity
KW  - continuation phase
KW  - coughing
KW  - diabetes mellitus
KW  - female
KW  - human
KW  - hypertension
KW  - intensive phase
KW  - lung cavity
KW  - *lung tuberculosis/dt [Drug Therapy]
KW  - major clinical study
KW  - Malay (people)
KW  - Malaysia
KW  - male
KW  - medical history
KW  - middle aged
KW  - *practice guideline
KW  - risk factor
KW  - smoking
KW  - Tamil (people)
KW  - *treatment duration
KW  - treatment outcome
KW  - treatment planning
KW  - underweight
KW  - ethambutol/cb [Drug Combination]
KW  - ethambutol/dt [Drug Therapy]
KW  - isoniazid/cb [Drug Combination]
KW  - isoniazid/dt [Drug Therapy]
KW  - pyrazinamide/cb [Drug Combination]
KW  - pyrazinamide/dt [Drug Therapy]
KW  - rifampicin/cb [Drug Combination]
KW  - rifampicin/dt [Drug Therapy]
JF  - Public Health
JA  - Public Health
VL  - 129
IS  - 6
SP  - 777
EP  - 782
CY  - Netherlands
PB  - Elsevier
SN  - 0033-3506
AD  - M. Atif, Department of Pharmacy, Islamia University of Bahawalpur, Punjab, Pakistan
M1  - (Atif) Department of Pharmacy, Islamia University of Bahawalpur, Punjab, Pakistan
M1  - (Sulaiman) Discipline of Clinical Pharmacy, School of Pharmaceutical Sciences, Universiti Sains Malaysia, Penang, Malaysia
M1  - (Shafie) Discipline of Social and Administrative Pharmacy, School of Pharmaceutical Sciences, Universiti Sains Malaysia, Penang, Malaysia
M1  - (Babar) Division of Pharmacy Practice, School of Pharmacy, Faculty of Medical and Health Sciences, University of Auckland, Auckland, New Zealand
UR  - http://www.elsevier.com/inca/publications/store/6/4/5/7/2/7/645727.pub.htt
L2  - http://ovidsp.ovid.com/ovidweb.cgi?T=JS&PAGE=reference&D=emed13&NEWS=N&AN=2015054629
ER  -  

Link to the Ovid Full Text or citation: http://acs.hcn.com.au?acc=36422&url=http://ovidsp.ovid.com/ovidweb.cgi?T=JS&CSC=Y&NEWS=N&PAGE=fulltext&D=emed13&AN=2015054629 
C1  - Database: Embase <1996 to 2016 September 16>

Search Strategy:

--------------------------------------------------------------------------------

1     tuberculosis.mp. or exp tuberculosis/ (151164)

2     exp treatment outcome/ or treatment outcome*.mp. (1189741)

3     diabetes mellitus.mp. or exp diabetes mellitus/ (627157)

4     diabetes mellitus/ (362441)

5     DM.mp. (48079)

6     diabetes.mp. (663193)

7     mellitus.mp. (588341)

8     3 or 4 or 5 or 6 or 7 (715025)

9     1 and 2 and 8 (724)

10     cohort studies.mp. or cohort analysis/ (263408)

11     exp risk factor/ or cohort.mp. or exp risk/ (2148599)

12     10 or 11 (2148599)

13     9 and 10 (81)

14     9 and 12 (304)

15     limit 14 to human (298)

16     limit 13 to human (81)

17     trial*.mp. or exp controlled clinical trial/ or exp "clinical trial (topic)"/ or exp "randomized controlled trial (topic)"/ or exp "controlled clinical trial (topic)"/ (1555047)

18     random.ab. (191735)

19     randomized controlled trial.pt. (0)

20     controlled clinical trial.pt. (0)

21     randomized.ab. (454621)

22     placebo.ab. (188623)

23     clinical trials as topic.sh. (15)

24     trial.ti. (176210)

25     17 or 18 or 19 or 20 or 21 or 22 or 23 or 24 (1831290)

26     9 and 25 (128)

27     limit 26 to human (128)


***************************


21. 
TY  - ELEC
ID  - 2015052742
T1  - Diabetes mellitus is associated with cavities, smear grade, and multidrug-resistant tuberculosis in Georgia
A1  - Magee M.J.
A1  - Kempker R.R.
A1  - Kipiani M.
A1  - Gandhi N.R.
A1  - Darchia L.
A1  - Tukvadze N.
A1  - Howards P.P.
A1  - Narayan K.M.V.
A1  - Blumberg H.M. 
Y1  - 2015//
N2  - SETTING: National tuberculosis (TB) treatment facility in the country of Georgia. OBJECTIVE: To determine the prevalence of diabetes mellitus (DM) and pre-DM among patients with TB using glycosylated-hemoglobin (HbA1c), and to estimate the association between DM and clinical characteristics and response to anti-tuberculosis treatment. DESIGN: A cohort study was conducted from 2011 to 2014 at the National Centre for TB and Lung Disease in Tbilisi. Patients aged >35 years with pulmonary TB were included. HbA1c was used to defineDM(>6.5%), pre-DM (>5.7-6.4%), and no DM (<5.7%). Interviews and medical chart abstraction were performed. Regression analyses estimated associations between DM and 1) baseline TB characteristics and 2) anti-tuberculosis treatment outcomes. RESULTS : A total of 318 newly diagnosed patients with TB were enrolled. The prevalence of DM and pre-DM was 11.6% and 16.4%, respectively. In multivariable analyses, patients with TB-DM had more cavitation (adjusted OR [aOR] 2.26), higher smear grade (aOR 2.37), and more multidrug-resistant TB (MDR-TB) (aOR 2.27) than patients without DM. The risk of poor anti-tuberculosis treatment outcomes was similar among patients with and those without DM(28.1%vs. 23.6%). CONCLUSION: DM and pre-DM were common among adults with newly diagnosed pulmonary TB in Tbilisi, Georgia, and DM was associated with more clinical symptoms, and MDR-TB, at presentation.
KW  - acid fast bacterium
KW  - adult
KW  - aged
KW  - alcohol consumption
KW  - article
KW  - clinical feature
KW  - cohort analysis
KW  - controlled study
KW  - *diabetes mellitus/di [Diagnosis]
KW  - disease association
KW  - female
KW  - follow up
KW  - Georgia (republic)
KW  - hemoptysis
KW  - human
KW  - impaired glucose tolerance/di [Diagnosis]
KW  - *lung cavitation
KW  - major clinical study
KW  - male
KW  - middle aged
KW  - *multidrug resistant tuberculosis/dt [Drug Therapy]
KW  - Mycobacterium tuberculosis
KW  - prevalence
KW  - priority journal
KW  - risk assessment
KW  - risk factor
KW  - smoking
KW  - sputum culture
KW  - *sputum smear
KW  - treatment outcome
KW  - hemoglobin A1c/ec [Endogenous Compound]
KW  - tuberculostatic agent/dt [Drug Therapy]
JF  - International Journal of Tuberculosis and Lung Disease
JA  - Int. J. Tuberc. Lung Dis.
VL  - 19
IS  - 6
SP  - 685
EP  - 692
CY  - France
PB  - International Union against Tubercul. and Lung Dis.
SN  - 1027-3719
AD  - M.J. Magee, Division of Epidemiology and Biostatistics, School of Public Health, Georgia State University, One Park Place NE, Atlanta, GA 30303, United States
M1  - (Magee) Division of Epidemiology and Biostatistics, School of Public Health, Georgia State University, One Park Place NE, Atlanta, GA 30303, United States
M1  - (Magee, Gandhi, Howards, Narayan, Blumberg) Department of Epidemiology and Global Health, Rollins School of Public Health, Emory University, Atlanta, GA, United States
M1  - (Kempker, Gandhi, Blumberg) Division of Infectious Diseases, Department of Medicine, Emory University School of Medicine, Atlanta, GA, United States
M1  - (Kipiani, Darchia, Tukvadze) National Center for Tuberculosis and Lung Diseases, Tbilisi, Georgia
UR  - http://docstore.ingenta.com/cgi-bin/ds_deliver/1/u/d/ISIS/81808742.1/iuatld/ijtld/2015/00000019/00000006/art00014/F82AA83A457E98CB14317455875FC6CFE9276696E0.pdf?link=http://www.ingentaconnect.com/error/delivery&format=pdf
L2  - http://ovidsp.ovid.com/ovidweb.cgi?T=JS&PAGE=reference&D=emed13&NEWS=N&AN=2015052742
ER  -  

Link to the Ovid Full Text or citation: http://acs.hcn.com.au?acc=36422&url=http://ovidsp.ovid.com/ovidweb.cgi?T=JS&CSC=Y&NEWS=N&PAGE=fulltext&D=emed13&AN=2015052742 
C1  - Database: Embase <1996 to 2016 September 16>

Search Strategy:

--------------------------------------------------------------------------------

1     tuberculosis.mp. or exp tuberculosis/ (151164)

2     exp treatment outcome/ or treatment outcome*.mp. (1189741)

3     diabetes mellitus.mp. or exp diabetes mellitus/ (627157)

4     diabetes mellitus/ (362441)

5     DM.mp. (48079)

6     diabetes.mp. (663193)

7     mellitus.mp. (588341)

8     3 or 4 or 5 or 6 or 7 (715025)

9     1 and 2 and 8 (724)

10     cohort studies.mp. or cohort analysis/ (263408)

11     exp risk factor/ or cohort.mp. or exp risk/ (2148599)

12     10 or 11 (2148599)

13     9 and 10 (81)

14     9 and 12 (304)

15     limit 14 to human (298)

16     limit 13 to human (81)

17     trial*.mp. or exp controlled clinical trial/ or exp "clinical trial (topic)"/ or exp "randomized controlled trial (topic)"/ or exp "controlled clinical trial (topic)"/ (1555047)

18     random.ab. (191735)

19     randomized controlled trial.pt. (0)

20     controlled clinical trial.pt. (0)

21     randomized.ab. (454621)

22     placebo.ab. (188623)

23     clinical trials as topic.sh. (15)

24     trial.ti. (176210)

25     17 or 18 or 19 or 20 or 21 or 22 or 23 or 24 (1831290)

26     9 and 25 (128)

27     limit 26 to human (128)


***************************


22. 
TY  - ELEC
ID  - 2015929997
T1  - Diabetes and the risk of infections with immunomodulator therapy in inflammatory bowel diseases
A1  - Ananthakrishnan A.N.
A1  - Cagan A.
A1  - Cai T.
A1  - Gainer V.S.
A1  - Shaw S.Y.
A1  - Churchill S.
A1  - Karlson E.W.
A1  - Murphy S.N.
A1  - Kohane I.
A1  - Liao K.P. 
Y1  - 2015//
N2  - Background Infections are an important concern in patients using immunosuppressive therapy for their inflammatory bowel disease (IBD). Diabetes affects nearly 10% of Americans. Whether it confers an additional risk with immunosuppression in IBD has not been examined previously. Aim To examine the association between diabetes and infections with immunomodulator use in IBD Methods Using a validated, multi-institutional IBD cohort, we identified all patients who received at least one prescription for immunomodulators (thiopurines, methotrexate). Our primary outcome was infection within 1 year of the prescription of the immunomodulator. Multivariable logistic regression adjusting for relevant confounders was used to estimate the independent association with diabetes. Results Our study included 2766 patients receiving at least one prescription for immunomodulators among whom 210 (8%) developed an infection within 1 year. Patients who developed an infection were likely to be older, have more comorbidities, more likely to have received a prescription for steroids but similar in initiation of anti-TNF therapy within that year. Only 8% of those without an infection had diabetes compared to 19% of those who developed an infection within 1 year [odds ratio (OR) 2.74, 95% confidence interval (CI) 1.88-3.98, P < 0.001]. On multivariate analysis, diabetes was independently associated with a nearly two-fold increase in risk of infections (OR: 1.80, 95% CI: 1.20-2.68). There was no increase in risk of infections with addition of anti-TNF therapy (OR: 1.14, 95% CI: 0.80-1.63). Conclusion Diabetes is an independent risk factor for infection in IBD patients using immunomodulator therapy.
KW  - adult
KW  - article
KW  - aspergillosis
KW  - bacteremia
KW  - cellulitis
KW  - cohort analysis
KW  - comorbidity
KW  - controlled study
KW  - Crohn disease
KW  - cytomegalovirus infection
KW  - *diabetes mellitus
KW  - disease association
KW  - Epstein Barr virus infection
KW  - female
KW  - follow up
KW  - herpes simplex
KW  - herpes zoster
KW  - human
KW  - *immunosuppressive treatment
KW  - infection/si [Side Effect]
KW  - *infection risk
KW  - *inflammatory bowel disease/dt [Drug Therapy]
KW  - influenza
KW  - lung abscess
KW  - major clinical study
KW  - male
KW  - meningitis
KW  - outcome assessment
KW  - pneumonia
KW  - population research
KW  - prescription
KW  - priority journal
KW  - sepsis
KW  - Streptococcus infection
KW  - tuberculosis
KW  - ulcerative colitis
KW  - urinary tract infection
KW  - azathioprine/ae [Adverse Drug Reaction]
KW  - azathioprine/dt [Drug Therapy]
KW  - *immunomodulating agent/ae [Adverse Drug Reaction]
KW  - *immunomodulating agent/dt [Drug Therapy]
KW  - mercaptopurine/ae [Adverse Drug Reaction]
KW  - mercaptopurine/dt [Drug Therapy]
KW  - methotrexate/ae [Adverse Drug Reaction]
KW  - methotrexate/dt [Drug Therapy]
JF  - Alimentary Pharmacology and Therapeutics
JA  - Aliment. Pharmacol. Ther.
VL  - 41
IS  - 11
SP  - 1141
EP  - 1148
CY  - United Kingdom
PB  - Blackwell Publishing Ltd
SN  - 0269-2813
AD  - A.N. Ananthakrishnan, Crohn's and Colitis Center, Massachusetts General Hospital, 165 Cambridge Street, Boston, MA 02114, United States
M1  - (Ananthakrishnan) Division of Gastroenterology, Massachusetts General Hospital, Boston, MA, United States
M1  - (Ananthakrishnan, Shaw, Karlson, Murphy, Kohane, Liao) Harvard Medical School, Boston, MA, United States
M1  - (Ananthakrishnan, Shaw, Murphy) Department of Medicine, Massachusetts General Hospital, Boston, MA, United States
M1  - (Cagan, Gainer) Research is and Computing, Partners HealthCare, Charlestown, MA, United States
M1  - (Cai) Department of Biostatistics, Harvard School of Public Health, Boston, MA, United States
M1  - (Shaw) Center for Systems Biology, Massachusetts General Hospital, Boston, MA, United States
M1  - (Churchill, Murphy, Kohane) I2b2 National Center for Biomedical Computing, Brigham and Women's Hospital, Boston, MA, United States
M1  - (Karlson, Liao) Division of Rheumatology, Allergy and Immunology, Brigham and Women's Hospital, Boston, MA, United States
M1  - (Murphy) Department of Neurology, Massachusetts General Hospital, Boston, MA, United States
M1  - (Kohane) Children's Hospital Boston, Boston, MA, United States
UR  - http://onlinelibrary.wiley.com/journal/10.1111/(ISSN)1365-2036
L2  - http://ovidsp.ovid.com/ovidweb.cgi?T=JS&PAGE=reference&D=emed13&NEWS=N&AN=2015929997
ER  -  

Link to the Ovid Full Text or citation: http://acs.hcn.com.au?acc=36422&url=http://ovidsp.ovid.com/ovidweb.cgi?T=JS&CSC=Y&NEWS=N&PAGE=fulltext&D=emed13&AN=2015929997 
C1  - Database: Embase <1996 to 2016 September 16>

Search Strategy:

--------------------------------------------------------------------------------

1     tuberculosis.mp. or exp tuberculosis/ (151164)

2     exp treatment outcome/ or treatment outcome*.mp. (1189741)

3     diabetes mellitus.mp. or exp diabetes mellitus/ (627157)

4     diabetes mellitus/ (362441)

5     DM.mp. (48079)

6     diabetes.mp. (663193)

7     mellitus.mp. (588341)

8     3 or 4 or 5 or 6 or 7 (715025)

9     1 and 2 and 8 (724)

10     cohort studies.mp. or cohort analysis/ (263408)

11     exp risk factor/ or cohort.mp. or exp risk/ (2148599)

12     10 or 11 (2148599)

13     9 and 10 (81)

14     9 and 12 (304)

15     limit 14 to human (298)

16     limit 13 to human (81)

17     trial*.mp. or exp controlled clinical trial/ or exp "clinical trial (topic)"/ or exp "randomized controlled trial (topic)"/ or exp "controlled clinical trial (topic)"/ (1555047)

18     random.ab. (191735)

19     randomized controlled trial.pt. (0)

20     controlled clinical trial.pt. (0)

21     randomized.ab. (454621)

22     placebo.ab. (188623)

23     clinical trials as topic.sh. (15)

24     trial.ti. (176210)

25     17 or 18 or 19 or 20 or 21 or 22 or 23 or 24 (1831290)

26     9 and 25 (128)

27     limit 26 to human (128)


***************************


23. 
TY  - ELEC
ID  - 2015861675
T1  - Mortality among MDR-TB cases: Comparison with drug-susceptible tuberculosis and associated factors
A1  - Chung-Delgado K.
A1  - Guillen-Bravo S.
A1  - Revilla-Montag A.
A1  - Bernabe-Ortiz A. 
Y1  - 2015//
N2  - Background: An increase in multidrug-resistant tuberculosis (MDR-TB) cases is evident worldwide. Its management implies a complex treatment, high costs, more toxic anti-tuberculosis drug use, longer treatment time and increased treatment failure and mortality. The aims of this study were to compare mortality between MDR and drug-susceptible cases of tuberculosis, and to determine risk factors associated with mortality among MDR-TB cases. Methods and Results: A retrospective cohort study was performed using data from clinical records of the National Strategy for Prevention and Control of Tuberculosis in Lima, Peru. In the first objective, MDR-TB, compared to drug-susceptible cases, was themain exposure variable and time to death, censored at 180 days, the outcome of interest. For the second objective, different variables obtained from clinical records were assessed as potential risk factors for death among MDR-TB cases. Cox regression analysis was used to determine hazard ratios (HR) and 95%confidence intervals (95%CI). A total of 1,232 patients were analyzed: mean age 30.9 +/-14.0 years, 60.0%were males. 61 patients (5.0%) died during treatment, whereas the MDR-TB prevalence was 19.2%. MDR-TB increased the risk of death during treatment (HR = 7.5; IC95%: 4.1-13.4) when compared to presumed drug-susceptible cases after controlling for potential confounders. Education level (p = 0.01), previous TB episodes (p<0.001), diabetes history (p<0.001) and HIV infection (p = 0.04) were factors associated with mortality among MDR-TB cases. Conclusions: MDR-TB is associated with an increased risk of death during treatment. Lower education, greater number of previous TB episodes, diabetes history, and HIV infection were independently associated with mortality among MDR-TB cases. New strategies for appropriate MDR-TB detection and management should be implemented, including drug sensitivity tests, diabetes and HIV screening, as well as guarantee for a complete adherence to therapy.
KW  - adult
KW  - article
KW  - cohort analysis
KW  - controlled study
KW  - diabetes mellitus
KW  - *drug susceptible tuberculosis
KW  - drug susceptible tuberculosis/dt [Drug Therapy]
KW  - educational status
KW  - female
KW  - high risk patient
KW  - human
KW  - Human immunodeficiency virus infection
KW  - major clinical study
KW  - male
KW  - medical history
KW  - mixed infection
KW  - *mortality
KW  - *multidrug resistant tuberculosis/dt [Drug Therapy]
KW  - outcome assessment
KW  - Peru
KW  - prevalence
KW  - retrospective study
KW  - risk assessment
KW  - *risk factor
KW  - *tuberculosis/dt [Drug Therapy]
KW  - tuberculostatic agent/dt [Drug Therapy]
JF  - PLoS ONE
JA  - PLoS ONE
VL  - 10
IS  - 3
SP  - no pagination 
CY  - United States
PB  - Public Library of Science
M1  - (Chung-Delgado, Guillen-Bravo, Revilla-Montag, Bernabe-Ortiz) Escuela de Medicina, Universidad Peruana de Ciencias Aplicadas, Lima, Peru
UR  - http://www.plosone.org/article/fetchObject.action?uri=info:doi/10.1371/journal.pone.0119332&representation=PDF
L2  - http://ovidsp.ovid.com/ovidweb.cgi?T=JS&PAGE=reference&D=emed13&NEWS=N&AN=2015861675
ER  -  

Link to the Ovid Full Text or citation: http://acs.hcn.com.au?acc=36422&url=http://ovidsp.ovid.com/ovidweb.cgi?T=JS&CSC=Y&NEWS=N&PAGE=fulltext&D=emed13&AN=2015861675 
C1  - Database: Embase <1996 to 2016 September 16>

Search Strategy:

--------------------------------------------------------------------------------

1     tuberculosis.mp. or exp tuberculosis/ (151164)

2     exp treatment outcome/ or treatment outcome*.mp. (1189741)

3     diabetes mellitus.mp. or exp diabetes mellitus/ (627157)

4     diabetes mellitus/ (362441)

5     DM.mp. (48079)

6     diabetes.mp. (663193)

7     mellitus.mp. (588341)

8     3 or 4 or 5 or 6 or 7 (715025)

9     1 and 2 and 8 (724)

10     cohort studies.mp. or cohort analysis/ (263408)

11     exp risk factor/ or cohort.mp. or exp risk/ (2148599)

12     10 or 11 (2148599)

13     9 and 10 (81)

14     9 and 12 (304)

15     limit 14 to human (298)

16     limit 13 to human (81)

17     trial*.mp. or exp controlled clinical trial/ or exp "clinical trial (topic)"/ or exp "randomized controlled trial (topic)"/ or exp "controlled clinical trial (topic)"/ (1555047)

18     random.ab. (191735)

19     randomized controlled trial.pt. (0)

20     controlled clinical trial.pt. (0)

21     randomized.ab. (454621)

22     placebo.ab. (188623)

23     clinical trials as topic.sh. (15)

24     trial.ti. (176210)

25     17 or 18 or 19 or 20 or 21 or 22 or 23 or 24 (1831290)

26     9 and 25 (128)

27     limit 26 to human (128)


***************************


24. 
TY  - ELEC
ID  - 2014877889
T1  - Temporal trends in critical events complicating HIV infection: 1999-2010 multicentre cohort study in France
A1  - Barbier F.
A1  - Roux A.
A1  - Canet E.
A1  - Martel-Samb P.
A1  - Aegerter P.
A1  - Wolff M.
A1  - Guidet B.
A1  - Azoulay E. 
Y1  - 2014//
N2  - Purpose: Multicentre data are limited to appraise the management and prognosis of critically ill human immunodeficiency virus (HIV)-infected patients. We sought to describe temporal trends in demographic and clinical characteristics, indications for intensive care and outcome in this patient population., Methods: We conducted a cohort study of unselected HIV-infected patients admitted between 1999 and 2010 to 34 French ICUs contributing to the CUB-Rea prospective database., Results: We included 6,373 consecutive patients. Over the 12-year period, increases occurred in median age (39 years in 1999-2001; 47 years in 2008-2010, p < 0.0001) and prevalence of comorbidities (notably malignancies, from 6.7 to 16.4 %, p < 0.0001). Admissions for respiratory failure (39.8 % overall), shock (8.1 %) and coma (22.7 %) decreased (p < 0.0001), while those for sepsis (19.3 %) remained stable. The main final diagnoses were bacterial sepsis (24.6 %) and non-bacterial acquired immune deficiency syndrome (AIDS)-defining diseases (steady decline from 26.0 to 17.5 %, p < 0.0001). Patients increasingly received mechanical ventilation (from 42.9 to 54.0 %) and renal replacement therapy (from 9.6 to 16.8 %) (p < 0.0001), whereas vasopressor use remained stable (27.4 %). ICU readmissions increased after 2004 (p < 0.0001). ICU and hospital mortality (17.6 and 26.9 %, respectively) dropped markedly in the most severely ill patients requiring multiple life-sustaining therapies. Malignancies and chronic liver disease were heavily associated with hospital mortality by multivariate analysis, while the most common AIDS-defining complications (Pneumocystis jirovecii pneumonia, cerebral toxoplasmosis and tuberculosis) had no independent impact., Conclusions: Progressive ageing, increasing prevalence of comorbidities (mainly malignancies), a steady decline in AIDS-related illnesses and improved benefits from life-sustaining therapies were the main temporal trends in HIV-infected patients requiring ICU admission.
KW  - *acquired immune deficiency syndrome/ep [Epidemiology]
KW  - acute respiratory failure/ep [Epidemiology]
KW  - adult
KW  - AIDS related complex/co [Complication]
KW  - AIDS related complex/ep [Epidemiology]
KW  - article
KW  - cardiovascular disease/ep [Epidemiology]
KW  - chronic kidney disease/ep [Epidemiology]
KW  - cohort analysis
KW  - colorectal cancer/ep [Epidemiology]
KW  - combination antiretroviral therapy
KW  - *comorbidity
KW  - *critically ill patient
KW  - diabetes mellitus/ep [Epidemiology]
KW  - female
KW  - France
KW  - hepatitis B/ep [Epidemiology]
KW  - hepatitis C/ep [Epidemiology]
KW  - highly active antiretroviral therapy
KW  - Hodgkin disease/ep [Epidemiology]
KW  - hospital admission
KW  - human
KW  - Human immunodeficiency virus infected patient
KW  - *Human immunodeficiency virus infection/ep [Epidemiology]
KW  - *Human immunodeficiency virus infection/dt [Drug Therapy]
KW  - intensive care unit
KW  - Kaposi sarcoma/ep [Epidemiology]
KW  - liver cancer/ep [Epidemiology]
KW  - liver cirrhosis/ep [Epidemiology]
KW  - lung cancer/ep [Epidemiology]
KW  - major clinical study
KW  - male
KW  - mixed infection/ep [Epidemiology]
KW  - mortality
KW  - multicenter study
KW  - nonhodgkin lymphoma/ep [Epidemiology]
KW  - outcome assessment
KW  - Pneumocystis pneumonia/co [Complication]
KW  - Pneumocystis pneumonia/ep [Epidemiology]
KW  - prevalence
KW  - respiratory tract disease/ep [Epidemiology]
KW  - toxoplasmosis/co [Complication]
KW  - toxoplasmosis/ep [Epidemiology]
KW  - tuberculosis/co [Complication]
KW  - tuberculosis/ep [Epidemiology]
KW  - antiretrovirus agent/dt [Drug Therapy]
JF  - Intensive Care Medicine
JA  - Intensive Care Med.
VL  - 40
IS  - 12
SP  - 1906
EP  - 1915
CY  - Germany
PB  - Springer Verlag
SN  - 0342-4642
AD  - E. Azoulay, Medical ICU, Saint-Louis Hospital, Paris, France
M1  - (Barbier) Medical Intensive Care Unit (ICU), La Source Hospital, Orleans, France
M1  - (Roux) Respiratory ICU, Georges Pompidou European Hospital, Paris, France
M1  - (Canet, Azoulay) Medical ICU, Saint-Louis Hospital, Paris, France
M1  - (Martel-Samb, Aegerter) Department of Public Health and Clinical Research, Ambroise Pare Hospital, Boulogne-Billancourt, France
M1  - (Wolff) Medical and Infectious Diseases ICU, Bichat-Claude Bernard Hospital, Paris, France
M1  - (Guidet) Medical ICU, Saint-Antoine Hospital, Paris, France
UR  - http://link.springer.de/link/service/journals/00134/index.htm
L2  - http://ovidsp.ovid.com/ovidweb.cgi?T=JS&PAGE=reference&D=emed12&NEWS=N&AN=2014877889
ER  -  

Link to the Ovid Full Text or citation: http://acs.hcn.com.au?acc=36422&url=http://ovidsp.ovid.com/ovidweb.cgi?T=JS&CSC=Y&NEWS=N&PAGE=fulltext&D=emed12&AN=2014877889 
C1  - Database: Embase <1996 to 2016 September 16>

Search Strategy:

--------------------------------------------------------------------------------

1     tuberculosis.mp. or exp tuberculosis/ (151164)

2     exp treatment outcome/ or treatment outcome*.mp. (1189741)

3     diabetes mellitus.mp. or exp diabetes mellitus/ (627157)

4     diabetes mellitus/ (362441)

5     DM.mp. (48079)

6     diabetes.mp. (663193)

7     mellitus.mp. (588341)

8     3 or 4 or 5 or 6 or 7 (715025)

9     1 and 2 and 8 (724)

10     cohort studies.mp. or cohort analysis/ (263408)

11     exp risk factor/ or cohort.mp. or exp risk/ (2148599)

12     10 or 11 (2148599)

13     9 and 10 (81)

14     9 and 12 (304)

15     limit 14 to human (298)

16     limit 13 to human (81)

17     trial*.mp. or exp controlled clinical trial/ or exp "clinical trial (topic)"/ or exp "randomized controlled trial (topic)"/ or exp "controlled clinical trial (topic)"/ (1555047)

18     random.ab. (191735)

19     randomized controlled trial.pt. (0)

20     controlled clinical trial.pt. (0)

21     randomized.ab. (454621)

22     placebo.ab. (188623)

23     clinical trials as topic.sh. (15)

24     trial.ti. (176210)

25     17 or 18 or 19 or 20 or 21 or 22 or 23 or 24 (1831290)

26     9 and 25 (128)

27     limit 26 to human (128)


***************************


25. 
TY  - ELEC
ID  - 24736471
T1  - Diabetes mellitus, smoking status, and rate of sputum culture conversion in patients with multidrug-resistant tuberculosis: a cohort study from the country of Georgia
A1  - Magee M.J.
A1  - Kempker R.R.
A1  - Kipiani M.
A1  - Tukvadze N.
A1  - Howards P.P.
A1  - Narayan K.M.
A1  - Blumberg H.M. 
Y1  - 2014//
N2  - INTRODUCTION: Diabetes mellitus (DM) is a risk factor for active tuberculosis (TB) but little is known about the effect of DM on culture conversion among patients with multidrug-resistant (MDR)-TB. The primary aim was to estimate the association between DM and rate of TB sputum culture conversion. A secondary objective was to estimate the association between DM and the risk of poor treatment outcomes among patients with MDR-TB., MATERIALS AND METHODS: A cohort of all adult patients starting MDR-TB treatment in the country of Georgia between 2009-2011 was followed during second-line TB therapy. Cox proportional models were used to estimate the adjusted hazard rate of sputum culture conversion. Log-binomial regression models were used to estimate the cumulative risk of poor TB treatment outcome., RESULTS: Among 1,366 patients with sputum culture conversion information, 966 (70.7%) had culture conversion and the median time to conversion was 68 days (interquartile range 50-120). The rate of conversion was similar among patients with MDR-TB and DM (adjusted hazard ratio [aHR] 0.95, 95%CI 0.71-1.28) compared to patients with MDR-TB only. The rate of culture conversion was significantly less in patients that currently smoked (aHR 0.82, 95%CI 0.71-0.95), had low body mass index (aHR 0.71, 95%CI 0.59-0.84), second-line resistance (aHR 0.56, 95%CI 0.43-0.73), lung cavities (aHR 0.70, 95%CI 0.59-0.83) and with disseminated TB (aHR 0.75, 95%CI 0.62-0.90). The cumulative risk of poor treatment outcome was also similar among TB patients with and without DM (adjusted risk ratio [aRR] 1.03, 95%CI 0.93-1.14)., CONCLUSIONS: In adjusted analyses, DM did not impact culture conversion rates in a clinically meaningful way but smoking did.
KW  - adolescent
KW  - adult
KW  - aged
KW  - cohort analysis
KW  - *diabetes mellitus
KW  - epidemiology
KW  - female
KW  - Georgia
KW  - human
KW  - male
KW  - *microbiology
KW  - middle aged
KW  - *smoking
KW  - sputum
KW  - treatment outcome
KW  - Tuberculosis, Multidrug-Resistant/dt [Drug Therapy]
KW  - Tuberculosis, Multidrug-Resistant/ep [Epidemiology]
KW  - Tuberculosis, Pulmonary/dt [Drug Therapy]
KW  - Tuberculosis, Pulmonary/ep [Epidemiology]
KW  - young adult
KW  - tuberculostatic agent/dt [Drug Therapy]
JF  - PloS one
JA  - PLoS ONE
VL  - 9
IS  - 4
SP  - e94890
CY  - United States
M1  - (Magee) Department of Epidemiology, Rollins School of Public Health, Emory University, Atlanta, Georgia, United States of America; Hubert Department of Global Health, Rollins School of Public Health, Emory University, Atlanta, Georgia, United States of America
M1  - (Kempker) Division of Infectious Diseases, Department of Medicine, Emory University School of Medicine, Atlanta, Georgia, United States of America
M1  - (Kipiani) National Center for Tuberculosis and Lung Diseases, Tbilisi, Georgia
M1  - (Tukvadze) National Center for Tuberculosis and Lung Diseases, Tbilisi, Georgia
M1  - (Howards) Department of Epidemiology, Rollins School of Public Health, Emory University, Atlanta, Georgia, United States of America
M1  - (Narayan) Department of Epidemiology, Rollins School of Public Health, Emory University, Atlanta, Georgia, United States of America; Hubert Department of Global Health, Rollins School of Public Health, Emory University, Atlanta, Georgia, United States of America
M1  - (Blumberg) Department of Epidemiology, Rollins School of Public Health, Emory University, Atlanta, Georgia, United States of America; Hubert Department of Global Health, Rollins School of Public Health, Emory University, Atlanta, Georgia, United States of America; Division of Infectious Diseases, Department of Medicine, Emory University School of Medicine, Atlanta, Georgia, United States of America
L2  - http://ovidsp.ovid.com/ovidweb.cgi?T=JS&PAGE=reference&D=emed12&NEWS=N&AN=24736471
ER  -  

Link to the Ovid Full Text or citation: http://acs.hcn.com.au?acc=36422&url=http://ovidsp.ovid.com/ovidweb.cgi?T=JS&CSC=Y&NEWS=N&PAGE=fulltext&D=emed12&AN=24736471 
C1  - Database: Embase <1996 to 2016 September 16>

Search Strategy:

--------------------------------------------------------------------------------

1     tuberculosis.mp. or exp tuberculosis/ (151164)

2     exp treatment outcome/ or treatment outcome*.mp. (1189741)

3     diabetes mellitus.mp. or exp diabetes mellitus/ (627157)

4     diabetes mellitus/ (362441)

5     DM.mp. (48079)

6     diabetes.mp. (663193)

7     mellitus.mp. (588341)

8     3 or 4 or 5 or 6 or 7 (715025)

9     1 and 2 and 8 (724)

10     cohort studies.mp. or cohort analysis/ (263408)

11     exp risk factor/ or cohort.mp. or exp risk/ (2148599)

12     10 or 11 (2148599)

13     9 and 10 (81)

14     9 and 12 (304)

15     limit 14 to human (298)

16     limit 13 to human (81)

17     trial*.mp. or exp controlled clinical trial/ or exp "clinical trial (topic)"/ or exp "randomized controlled trial (topic)"/ or exp "controlled clinical trial (topic)"/ (1555047)

18     random.ab. (191735)

19     randomized controlled trial.pt. (0)

20     controlled clinical trial.pt. (0)

21     randomized.ab. (454621)

22     placebo.ab. (188623)

23     clinical trials as topic.sh. (15)

24     trial.ti. (176210)

25     17 or 18 or 19 or 20 or 21 or 22 or 23 or 24 (1831290)

26     9 and 25 (128)

27     limit 26 to human (128)


***************************


26. 
TY  - ELEC
ID  - 24990578
T1  - Predictors of pulmonary tuberculosis treatment outcomes in South Korea: a prospective cohort study, 2005-2012
A1  - Choi H.
A1  - Lee M.
A1  - Chen R.Y.
A1  - Kim Y.
A1  - Yoon S.
A1  - Joh J.S.
A1  - Park S.K.
A1  - Dodd L.E.
A1  - Lee J.
A1  - Song T.
A1  - Cai Y.
A1  - Goldfeder L.C.
A1  - Via L.E.
A1  - Carroll M.W.
A1  - Barry C.E.
A1  - Cho S.-N. 
Y1  - 2014//
N2  - BACKGROUND: Tuberculosis remains an important health concern in many countries. The aim of this study was to identify predictors of unfavorable outcomes at the end of treatment (EOT) and at the end of study (EOS; 40 months after EOT) in South Korea., METHODS: New or previously treated tuberculosis patients were recruited into a prospective observational cohort study at two hospitals in South Korea. To identify predictors of unfavorable outcomes at EOT and EOS, logistic regression analysis was performed., RESULTS: The proportion of multidrug-resistant tuberculosis (MDR-TB) was 8.2% in new cases and 57.9% in previously treated cases. Of new cases, 68.6% were cured, as were 40.7% of previously treated cases. At EOT, diabetes, >3 previous TB episodes, >1 significant regimen change, and MDR-TB were significantly associated with treatment failure or death. At EOS, age >35, body-mass index (BMI) <18.5, diabetes, and MDR-TB were significantly associated with treatment failure, death, or relapse. Among cases that were cured at EOT, age >50 and a BMI <18.5 were associated with subsequent death or relapse during follow-up to EOS. Treatment interruption was associated with service sector employees or laborers, bilateral lesions on chest X-ray, and previous treatment failure or treatment interruption history., CONCLUSIONS: Risk factors for poor treatment outcomes at EOT and EOS include both patient factors (diabetes status, age, BMI) and disease factors (history of multiple previous treatment episodes, MDR-TB). In this longitudinal, observational cohort study, diabetes mellitus and MDR-TB were risk factors for poor treatment outcomes and relapse. Measures to help ensure that the first tuberculosis treatment episode is also the last one may improve treatment outcomes., TRIAL REGISTRATION: ClinicalTrials.gov ID: NCT00341601.
KW  - adult
KW  - cohort analysis
KW  - female
KW  - human
KW  - male
KW  - middle aged
KW  - prospective study
KW  - risk factor
KW  - South Korea
KW  - treatment failure
KW  - treatment outcome
KW  - Tuberculosis, Multidrug-Resistant/dt [Drug Therapy]
KW  - Tuberculosis, Multidrug-Resistant/ep [Epidemiology]
KW  - Tuberculosis, Pulmonary/dt [Drug Therapy]
KW  - Tuberculosis, Pulmonary/ep [Epidemiology]
KW  - tuberculostatic agent/dt [Drug Therapy]
JF  - BMC infectious diseases
JA  - BMC Infect. Dis.
VL  - 14
SP  - 360
CY  - United Kingdom
M1  - (Cho) International Tuberculosis Research Center, Changwon, Republic of Korea. raycho@yonsei.kr
L2  - http://ovidsp.ovid.com/ovidweb.cgi?T=JS&PAGE=reference&D=emed12&NEWS=N&AN=24990578
ER  -  

Link to the Ovid Full Text or citation: http://acs.hcn.com.au?acc=36422&url=http://ovidsp.ovid.com/ovidweb.cgi?T=JS&CSC=Y&NEWS=N&PAGE=fulltext&D=emed12&AN=24990578 
C1  - Database: Embase <1996 to 2016 September 16>

Search Strategy:

--------------------------------------------------------------------------------

1     tuberculosis.mp. or exp tuberculosis/ (151164)

2     exp treatment outcome/ or treatment outcome*.mp. (1189741)

3     diabetes mellitus.mp. or exp diabetes mellitus/ (627157)

4     diabetes mellitus/ (362441)

5     DM.mp. (48079)

6     diabetes.mp. (663193)

7     mellitus.mp. (588341)

8     3 or 4 or 5 or 6 or 7 (715025)

9     1 and 2 and 8 (724)

10     cohort studies.mp. or cohort analysis/ (263408)

11     exp risk factor/ or cohort.mp. or exp risk/ (2148599)

12     10 or 11 (2148599)

13     9 and 10 (81)

14     9 and 12 (304)

15     limit 14 to human (298)

16     limit 13 to human (81)

17     trial*.mp. or exp controlled clinical trial/ or exp "clinical trial (topic)"/ or exp "randomized controlled trial (topic)"/ or exp "controlled clinical trial (topic)"/ (1555047)

18     random.ab. (191735)

19     randomized controlled trial.pt. (0)

20     controlled clinical trial.pt. (0)

21     randomized.ab. (454621)

22     placebo.ab. (188623)

23     clinical trials as topic.sh. (15)

24     trial.ti. (176210)

25     17 or 18 or 19 or 20 or 21 or 22 or 23 or 24 (1831290)

26     9 and 25 (128)

27     limit 26 to human (128)


***************************


27. 
TY  - ELEC
ID  - 2015714619
T1  - Screening for diabetes mellitus in patients diagnosed with pulmonary tuberculosis
A1  - Pablo-Villamor M.P.
A1  - Benedicto J.P.
A1  - Benedicto M.T.J.U.
A1  - Perez V.M. 
Y1  - 2014//
N2  - Background: The epidemic of diabetes mellitus (DM) poses a threat for global tuberculosis (TB) control., Objective: This study attempts to assess the value of screening for diabetes in patients with pulmonary tuberculosis and reviews the disease burden, clinical and radiographic manifestations, rates of sputum smear positivity and time to conversion, treatment outcomes and fatality rates, in the local setting., Methods: This is a prospective observational cohort study involving adults diagnosed with pulmonary tuberculosis at the PTSI TB DOTS out-patient clinic, regardless of sputum-smear status, from July 2011-November 2012. A diabetes screening tool was used and patients were screened for presence of DM. Treatment outcomes were also determined., Results: Of the 38 patients enrolled, seven (18.4%, 95% confidence interval 7.7-34.3) were diagnosed with DM. This is higher than the estimated 12.9% in 2010 and 14.4% projected estimate in 2030 in our country by a report of WHO as well as in reported prevalence of DM among patients with PTB in large studies done in China (12.4%) and India (13%). There was no significant difference noted in the basic profile, clinical and radiographic presentation, sputum conversion and treatment outcomes among patients with DM and without DM who were being treated for PTB., Conclusion: This study demonstrates the value and feasibility of screening for DM among patients with PTB. Although the findings of this study are consistent with most of previous similar studies, the estimate on the true prevalence of DM may not be very accurate because of the small sample size. Hence, a multi-center study with a larger sample size must be conducted to more accurately measure the true prevalence of DM among patients with TB and to determine associations of various clinical and radiographic presentations and clinical outcomes.
KW  - adult
KW  - article
KW  - China
KW  - clinical article
KW  - clinical feature
KW  - cohort analysis
KW  - controlled study
KW  - *diabetes mellitus/di [Diagnosis]
KW  - diagnostic value
KW  - disease association
KW  - fatality
KW  - feasibility study
KW  - female
KW  - human
KW  - India
KW  - *lung tuberculosis
KW  - male
KW  - observational study
KW  - outpatient care
KW  - prevalence
KW  - prospective study
KW  - radiography
KW  - risk factor
KW  - sample size
KW  - *screening test
KW  - short course therapy
KW  - sputum smear
KW  - systematic review
KW  - treatment outcome
JF  - Phillippine Journal of Internal Medicine
JA  - Philipp. J. Intern. Med.
VL  - 52
IS  - 4
SP  - 1
EP  - 9
CY  - Philippines
PB  - Philippine College of Physicians
SN  - 0119-9641
AD  - M.P. Pablo-Villamor, Vicente Sotto Memorial Medical Cente, B. Rodriguez St, Cebu City, Philippines
M1  - (Pablo-Villamor) Medical Specialist II, Vicente Sotto Memorial Medical Center, Philippines
M1  - (Benedicto) Philippine Tuberculosis Society Inc, Philippines
M1  - (Benedicto) Diagnostic Section Department of Radiology, PGH, Philippines
M1  - (Perez) Quezon Institute and Central Chest Clinic and Dispensary Philippine Tuberculosis Society Inc, Philippines
UR  - http://www.pcp.org.ph/files/PJIM%20Vol52%20No4/Screening_for_Diabetes_Mellitus_in_Patients_Diagnosed_With_Pulmonary_Tuberculosis.pdf
L2  - http://ovidsp.ovid.com/ovidweb.cgi?T=JS&PAGE=reference&D=emed12&NEWS=N&AN=2015714619
ER  -  

Link to the Ovid Full Text or citation: http://acs.hcn.com.au?acc=36422&url=http://ovidsp.ovid.com/ovidweb.cgi?T=JS&CSC=Y&NEWS=N&PAGE=fulltext&D=emed12&AN=2015714619 
C1  - Database: Embase <1996 to 2016 September 16>

Search Strategy:

--------------------------------------------------------------------------------

1     tuberculosis.mp. or exp tuberculosis/ (151164)

2     exp treatment outcome/ or treatment outcome*.mp. (1189741)

3     diabetes mellitus.mp. or exp diabetes mellitus/ (627157)

4     diabetes mellitus/ (362441)

5     DM.mp. (48079)

6     diabetes.mp. (663193)

7     mellitus.mp. (588341)

8     3 or 4 or 5 or 6 or 7 (715025)

9     1 and 2 and 8 (724)

10     cohort studies.mp. or cohort analysis/ (263408)

11     exp risk factor/ or cohort.mp. or exp risk/ (2148599)

12     10 or 11 (2148599)

13     9 and 10 (81)

14     9 and 12 (304)

15     limit 14 to human (298)

16     limit 13 to human (81)

17     trial*.mp. or exp controlled clinical trial/ or exp "clinical trial (topic)"/ or exp "randomized controlled trial (topic)"/ or exp "controlled clinical trial (topic)"/ (1555047)

18     random.ab. (191735)

19     randomized controlled trial.pt. (0)

20     controlled clinical trial.pt. (0)

21     randomized.ab. (454621)

22     placebo.ab. (188623)

23     clinical trials as topic.sh. (15)

24     trial.ti. (176210)

25     17 or 18 or 19 or 20 or 21 or 22 or 23 or 24 (1831290)

26     9 and 25 (128)

27     limit 26 to human (128)


***************************


28. 
TY  - ELEC
ID  - 2014954075
T1  - Survival analysis of adult tuberculosis disease
A1  - Ajagbe O.B.
A1  - Kabair Z.
A1  - O'Connor T. 
Y1  - 2014//
N2  - Background: We conducted a survival analysis of all the confirmed cases of Adult Tuberculosis (TB) patients treated in Cork-City, Ireland. The aim of this study was to estimate Survival time (ST), including median time of survival and to assess the association and impact of covariates (TB risk factors) to event status and ST. The outcome of the survival analysis is reported in this paper., Methods: We used a retrospective cohort study research design to review data of 647 bacteriologically confirmed TB patients from the medical record of two teaching hospitals. Mean age 49 years (Range 18-112). We collected information on potential risk factors of all confirmed cases of TB treated between 2008-2012. For the survival analysis, the outcome of interest was 'treatment failure' or 'death' (whichever came first). A univariate descriptive statistics analysis was conducted using a non-parametric procedure, Kaplan-Meier (KM) method to estimate overall survival (OS), while the Cox proportional hazard model was used for the multivariate analysis to determine possible association of predictor variables and to obtain adjusted hazard ratio. P value was set at <0.05, log likelihood ratio test at >0.10. Data were analysed using SPSS version 15.0., Results: There was no significant difference in the survival curves of male and female patients. (Log rank statistic = 0.194, df = 1, p = 0.66) and among different age group (Log rank statistic = 1.337, df = 3, p = 0.72). The mean overall survival (OS) was 209 days (95%CI: 92-346) while the median was 51 days (95% CI: 35.7-66). The mean ST for women was 385 days (95%CI: 76.6-694) and for men was 69 days (95%CI: 48.8-88.5). Multivariate Cox regression showed that patient who had history of drug misuse had 2.2 times hazard than those who do not have drug misuse. Smokers and alcohol drinkers had hazard of 1.8 while patients born in country of high endemicity (BICHE) had hazard of 6.3 and HIV co-infection hazard was 1.2., Conclusion: There was no significant difference in survival curves of male and female and among age group. Women had a higher ST compared to men. But men had a higher hazard rate compared to women. Anti-TNF, immunosuppressive medication and diabetes were found to be associated with longer ST, while alcohol, smoking, RICHE, BICHE was associated with shorter ST.
KW  - adult
KW  - age
KW  - aged
KW  - alcohol consumption
KW  - article
KW  - cohort analysis
KW  - diabetes mellitus
KW  - disease association
KW  - drug misuse
KW  - endemic disease
KW  - ethnicity
KW  - female
KW  - hazard ratio
KW  - human
KW  - Human immunodeficiency virus infection
KW  - Ireland
KW  - Kaplan Meier method
KW  - major clinical study
KW  - male
KW  - medical history
KW  - medical record review
KW  - middle aged
KW  - mixed infection
KW  - mortality
KW  - multivariate analysis
KW  - overall survival
KW  - prediction
KW  - proportional hazards model
KW  - retrospective study
KW  - risk factor
KW  - sex difference
KW  - smoking
KW  - *survival rate
KW  - survival time
KW  - teaching hospital
KW  - treatment failure
KW  - *tuberculosis/pc [Prevention]
KW  - *tuberculosis/dt [Drug Therapy]
KW  - very elderly
KW  - BCG vaccine/dt [Drug Therapy]
KW  - immunosuppressive agent
KW  - tuberculostatic agent/dt [Drug Therapy]
KW  - tumor necrosis factor inhibitor
JF  - PLoS ONE
JA  - PLoS ONE
VL  - 9
IS  - 11
SP  - no pagination 
CY  - United States
PB  - Public Library of Science
M1  - (Ajagbe, Kabair) Department of Public Health and Epidemiology, University College Cork, Cork, Ireland
M1  - (O'Connor) Mercy University Hospital, Cork, Ireland
UR  - http://www.plosone.org/article/fetchObject.action?uri=info%3Adoi%2F10.1371%2Fjournal.pone.0112838&representation=PDF
L2  - http://ovidsp.ovid.com/ovidweb.cgi?T=JS&PAGE=reference&D=emed12&NEWS=N&AN=2014954075
ER  -  

Link to the Ovid Full Text or citation: http://acs.hcn.com.au?acc=36422&url=http://ovidsp.ovid.com/ovidweb.cgi?T=JS&CSC=Y&NEWS=N&PAGE=fulltext&D=emed12&AN=2014954075 
C1  - Database: Embase <1996 to 2016 September 16>

Search Strategy:

--------------------------------------------------------------------------------

1     tuberculosis.mp. or exp tuberculosis/ (151164)

2     exp treatment outcome/ or treatment outcome*.mp. (1189741)

3     diabetes mellitus.mp. or exp diabetes mellitus/ (627157)

4     diabetes mellitus/ (362441)

5     DM.mp. (48079)

6     diabetes.mp. (663193)

7     mellitus.mp. (588341)

8     3 or 4 or 5 or 6 or 7 (715025)

9     1 and 2 and 8 (724)

10     cohort studies.mp. or cohort analysis/ (263408)

11     exp risk factor/ or cohort.mp. or exp risk/ (2148599)

12     10 or 11 (2148599)

13     9 and 10 (81)

14     9 and 12 (304)

15     limit 14 to human (298)

16     limit 13 to human (81)

17     trial*.mp. or exp controlled clinical trial/ or exp "clinical trial (topic)"/ or exp "randomized controlled trial (topic)"/ or exp "controlled clinical trial (topic)"/ (1555047)

18     random.ab. (191735)

19     randomized controlled trial.pt. (0)

20     controlled clinical trial.pt. (0)

21     randomized.ab. (454621)

22     placebo.ab. (188623)

23     clinical trials as topic.sh. (15)

24     trial.ti. (176210)

25     17 or 18 or 19 or 20 or 21 or 22 or 23 or 24 (1831290)

26     9 and 25 (128)

27     limit 26 to human (128)


***************************


29. 
TY  - ELEC
ID  - 2014948743
T1  - Pulmonary tuberculosis increases the risk of pulmonary thromboembolism: A nationwide population-based cohort study
A1  - Chung W.-S.
A1  - Lin C.-L.
A1  - Chen Y.-F.
A1  - Hsu W.-H.
A1  - Kao C.-H. 
Y1  - 2014//
KW  - adult
KW  - aged
KW  - cerebrovascular accident
KW  - clinical article
KW  - cohort analysis
KW  - comorbidity
KW  - controlled study
KW  - diabetes mellitus
KW  - female
KW  - hazard ratio
KW  - heart atrium fibrillation
KW  - heart failure
KW  - hormone substitution
KW  - human
KW  - hyperlipidemia
KW  - hypertension
KW  - incidence
KW  - leg fracture
KW  - letter
KW  - *lung embolism
KW  - *lung tuberculosis
KW  - male
KW  - Mycobacterium tuberculosis
KW  - national health insurance
KW  - neoplasm
KW  - outcome assessment
KW  - risk factor
KW  - venous thromboembolism
KW  - anticoagulant agent
KW  - antithrombocytic agent
KW  - contraceptive agent
JF  - Thrombosis and Haemostasis
JA  - Thromb. Haemost.
VL  - 112
IS  - 6
SP  - 1325
EP  - 1327
CY  - Germany
PB  - Schattauer GmbH
SN  - 0340-6245
AD  - C.-H. Kao, Graduate Institute of Clinical Medical Science and School of Medicine College of Medicine, China Medical University, No. 2, Yuh-Der Road, Taichung 404, Taiwan (Republic of China)
M1  - (Chung) Department of Internal Medicine, Taichung Hospital, Ministry of Health and Welfare, Executive Yuan, Taichung, Taiwan (Republic of China)
M1  - (Chung, Hsu, Kao) Graduate Institute of Clinical Medical Science and School of Medicine, College of Medicine, China Medical University, Taichung, Taiwan (Republic of China)
M1  - (Chung, Chen) Department of Healthcare Administration, Central Taiwan University of Science and Technology, Taichung, Taiwan (Republic of China)
M1  - (Lin) Management Office for Health Data, China Medical University Hospital, Taichung, Taiwan (Republic of China)
M1  - (Kao) Department of Nuclear Medicine and PET Center, China Medical University Hospital, Taichung, Taiwan (Republic of China)
UR  - http://dx.doi.org/10.1160/TH14-05-0443
L2  - http://ovidsp.ovid.com/ovidweb.cgi?T=JS&PAGE=reference&D=emed12&NEWS=N&AN=2014948743
ER  -  

Link to the Ovid Full Text or citation: http://acs.hcn.com.au?acc=36422&url=http://ovidsp.ovid.com/ovidweb.cgi?T=JS&CSC=Y&NEWS=N&PAGE=fulltext&D=emed12&AN=2014948743 
C1  - Database: Embase <1996 to 2016 September 16>

Search Strategy:

--------------------------------------------------------------------------------

1     tuberculosis.mp. or exp tuberculosis/ (151164)

2     exp treatment outcome/ or treatment outcome*.mp. (1189741)

3     diabetes mellitus.mp. or exp diabetes mellitus/ (627157)

4     diabetes mellitus/ (362441)

5     DM.mp. (48079)

6     diabetes.mp. (663193)

7     mellitus.mp. (588341)

8     3 or 4 or 5 or 6 or 7 (715025)

9     1 and 2 and 8 (724)

10     cohort studies.mp. or cohort analysis/ (263408)

11     exp risk factor/ or cohort.mp. or exp risk/ (2148599)

12     10 or 11 (2148599)

13     9 and 10 (81)

14     9 and 12 (304)

15     limit 14 to human (298)

16     limit 13 to human (81)

17     trial*.mp. or exp controlled clinical trial/ or exp "clinical trial (topic)"/ or exp "randomized controlled trial (topic)"/ or exp "controlled clinical trial (topic)"/ (1555047)

18     random.ab. (191735)

19     randomized controlled trial.pt. (0)

20     controlled clinical trial.pt. (0)

21     randomized.ab. (454621)

22     placebo.ab. (188623)

23     clinical trials as topic.sh. (15)

24     trial.ti. (176210)

25     17 or 18 or 19 or 20 or 21 or 22 or 23 or 24 (1831290)

26     9 and 25 (128)

27     limit 26 to human (128)


***************************


30. 
TY  - ELEC
ID  - 2014804910
T1  - Results of the implementation of a pilot model for the bidirectional screening and joint management of patients with pulmonary Tuberculosis and Diabetes mellitus in Mexico
A1  - Castellanos-Joya M.
A1  - Delgado-Sanchez G.
A1  - Ferreyra-Reyes L.
A1  - Cruz-Hervert P.
A1  - Ferreira-Guerrero E.
A1  - Ortiz-Solis G.
A1  - Jimenez M.I.
A1  - Salazar L.L.
A1  - Montero-Campos R.
A1  - Mongua-Rodriguez N.
A1  - Baez-Saldana R.
A1  - Bobadilla-Del-Valle M.
A1  - Gonza Lez-Roldan J.F.
A1  - Ponce-De-Leon A.
A1  - Sifuentes-Osornio J.
A1  - Garcia-Garcia L. 
Y1  - 2014//
N2  - Objective: To evaluate the feasibility and effectiveness of the CFTB/DM in Mexico. Design. Prospective observational cohort. Setting. 15 primary care units in 5 states in Mexico. Participants: Patients aged >20 years diagnosed with DM or pulmonary TB who sought care at participating clinics. Intervention: The WHO/Union CFTB/DM was adapted and implemented according to official Mexican guidelines. We recruited participants from July 2012 to April 2013 and followed up until March 2014. Bidirectional screening was performed. Patients diagnosed with TB and DM were invited to receive TB treatment under joint management. Main outcome measures. Diagnoses of TB among DM, of DM among TB, and treatment outcomes among patients with DM and TB., Background: Recently, the World Health Organisation and the International Union Against Tuberculosis and Lung Disease published a Collaborative Framework for the Care and Control of Tuberculosis (TB) and Diabetes (DM) (CFTB/DM) proposing bidirectional screening and joint management., Results: Of 783 DM patients, 11 (1.4%) were unaware of their TB. Of 361 TB patients, 16 (4.4%) were unaware of their DM. 95 TB/DM patients accepted to be treated under joint management, of whom 85 (89.5%) successfully completed treatment. Multiple linear regression analysis with change in HbA1c and random capillary glucose as dependent variables revealed significant decrease with time (regression coefficients (beta) =20.660, (95% confidence interval (CI), 20.96 to 20.35); and beta =21.889 (95% CI, 22.77 to 21.01, respectively)) adjusting by sex, age and having been treated for a previous TB episode. Patients treated under joint management were more likely to experience treatment success than patients treated under routine DM and TB programs as compared to historical (adjusted OR (aOR), 2.8, 95%CI 1.28-6.13) and same period (aOR 2.37, 95% CI 1.13-4.96) comparison groups., Conclusions: Joint management of TB and DM is feasible and appears to improve clinical outcomes.
KW  - adult
KW  - age
KW  - aged
KW  - article
KW  - *bidirectional screening
KW  - clinical effectiveness
KW  - cohort analysis
KW  - Collaborative Framework for the Care and Control of Tuberculosis and Diabetes
KW  - control strategy
KW  - controlled study
KW  - *diabetes mellitus/di [Diagnosis]
KW  - *diabetes mellitus/ep [Epidemiology]
KW  - *diabetes mellitus/pc [Prevention]
KW  - *diabetes mellitus/dt [Drug Therapy]
KW  - disease control
KW  - feasibility study
KW  - female
KW  - follow up
KW  - glucose blood level
KW  - *health care planning
KW  - hemoglobin blood level
KW  - human
KW  - human cell
KW  - *lung tuberculosis/di [Diagnosis]
KW  - *lung tuberculosis/ep [Epidemiology]
KW  - *lung tuberculosis/pc [Prevention]
KW  - *lung tuberculosis/dt [Drug Therapy]
KW  - major clinical study
KW  - male
KW  - Mexico
KW  - multiple linear regression analysis
KW  - observational study
KW  - *patient care
KW  - physical activity
KW  - pilot study
KW  - prospective study
KW  - screening
KW  - sex difference
KW  - glucose/ec [Endogenous Compound]
KW  - hemoglobin A1c/ec [Endogenous Compound]
KW  - insulin/dt [Drug Therapy]
KW  - isoniazid/dt [Drug Therapy]
KW  - oral antidiabetic agent/po [Oral Drug Administration]
KW  - oral antidiabetic agent/dt [Drug Therapy]
KW  - rifampicin/dt [Drug Therapy]
JF  - PLoS ONE
JA  - PLoS ONE
VL  - 9
IS  - 9
SP  - no pagination 
CY  - United States
PB  - Public Library of Science
AD  - M. Castellanos-Joya, Direccion Del Programa de Micobacteriosis, Centro Nacional de Programas Preventivos y Control de Enfermedades, Mexico, Distrito Federal, Mexico
M1  - (Castellanos-Joya, Jimenez, Salazar) Direccion Del Programa de Micobacteriosis, Centro Nacional de Programas Preventivos y Control de Enfermedades, Mexico, Distrito Federal, Mexico
M1  - (Delgado-Sanchez, Ferreyra-Reyes, Cruz-Hervert, Ferreira-Guerrero, Montero-Campos, Mongua-Rodriguez, Baez-Saldana, Garcia-Garcia) Centro de Investigacion Sobre Enfermedades Infecciosas, Instituto Nacional de Salud Publica, Cuernavaca, Morelos, Mexico
M1  - (Ortiz-Solis) Direccion Del Programa de Salud en El Adulto y en El Anciano, Centro Nacional de Programas Preventivos y Control de Enfermedades, Mexico, Distrito Federal, Mexico
M1  - (Bobadilla-Del-Valle, Ponce-De-Leon) Laboratorio de Microbiologia, Instituto Nacional de Ciencias Medicas y de Nutricion Salvador Zubira N, Mexico, Distrito Federal, Mexico
M1  - (Gonza Lez-Roldan) Direccion General, Centro Nacional de Programas Preventivos y Control de Enfermedades, Mexico, Distrito Federal, Mexico
M1  - (Sifuentes-Osornio) Direccion Medica, Instituto Nacional de Ciencias Medicas y de Nutricion Salvador Zubiran, Mexico, Distrito Federal, Mexico
UR  - http://www.plosone.org/article/fetchObject.action?uri=info%3Adoi%2F10.1371%2Fjournal.pone.0106961&representation=PDF
L2  - http://ovidsp.ovid.com/ovidweb.cgi?T=JS&PAGE=reference&D=emed12&NEWS=N&AN=2014804910
ER  -  

Link to the Ovid Full Text or citation: http://acs.hcn.com.au?acc=36422&url=http://ovidsp.ovid.com/ovidweb.cgi?T=JS&CSC=Y&NEWS=N&PAGE=fulltext&D=emed12&AN=2014804910 
C1  - Database: Embase <1996 to 2016 September 16>

Search Strategy:

--------------------------------------------------------------------------------

1     tuberculosis.mp. or exp tuberculosis/ (151164)

2     exp treatment outcome/ or treatment outcome*.mp. (1189741)

3     diabetes mellitus.mp. or exp diabetes mellitus/ (627157)

4     diabetes mellitus/ (362441)

5     DM.mp. (48079)

6     diabetes.mp. (663193)

7     mellitus.mp. (588341)

8     3 or 4 or 5 or 6 or 7 (715025)

9     1 and 2 and 8 (724)

10     cohort studies.mp. or cohort analysis/ (263408)

11     exp risk factor/ or cohort.mp. or exp risk/ (2148599)

12     10 or 11 (2148599)

13     9 and 10 (81)

14     9 and 12 (304)

15     limit 14 to human (298)

16     limit 13 to human (81)

17     trial*.mp. or exp controlled clinical trial/ or exp "clinical trial (topic)"/ or exp "randomized controlled trial (topic)"/ or exp "controlled clinical trial (topic)"/ (1555047)

18     random.ab. (191735)

19     randomized controlled trial.pt. (0)

20     controlled clinical trial.pt. (0)

21     randomized.ab. (454621)

22     placebo.ab. (188623)

23     clinical trials as topic.sh. (15)

24     trial.ti. (176210)

25     17 or 18 or 19 or 20 or 21 or 22 or 23 or 24 (1831290)

26     9 and 25 (128)

27     limit 26 to human (128)


***************************


31. 
TY  - ELEC
ID  - 2014465794
T1  - Predictors of pulmonary tuberculosis treatment outcomes in South Korea: A prospective cohort study, 2005-2012
A1  - Choi H.
A1  - Lee M.
A1  - Chen R.Y.
A1  - Kim Y.
A1  - Yoon S.
A1  - Joh J.S.
A1  - Park S.K.
A1  - Dodd L.E.
A1  - Lee J.
A1  - Song T.
A1  - Cai Y.
A1  - Goldfeder L.C.
A1  - Via L.E.
A1  - Carroll M.W.
A1  - Barry III C.E.
A1  - Cho S.-N. 
Y1  - 2014//
N2  - Background: Tuberculosis remains an important health concern in many countries. The aim of this study was to identify predictors of unfavorable outcomes at the end of treatment (EOT) and at the end of study (EOS; 40 months after EOT) in South Korea.Methods: New or previously treated tuberculosis patients were recruited into a prospective observational cohort study at two hospitals in South Korea. To identify predictors of unfavorable outcomes at EOT and EOS, logistic regression analysis was performed.Results: The proportion of multidrug-resistant tuberculosis (MDR-TB) was 8.2% in new cases and 57.9% in previously treated cases. Of new cases, 68.6% were cured, as were 40.7% of previously treated cases. At EOT, diabetes, >3 previous TB episodes, >1 significant regimen change, and MDR-TB were significantly associated with treatment failure or death. At EOS, age >35, body-mass index (BMI) <18.5, diabetes, and MDR-TB were significantly associated with treatment failure, death, or relapse. Among cases that were cured at EOT, age >50 and a BMI <18.5 were associated with subsequent death or relapse during follow-up to EOS. Treatment interruption was associated with service sector employees or laborers, bilateral lesions on chest X-ray, and previous treatment failure or treatment interruption history.Conclusions: Risk factors for poor treatment outcomes at EOT and EOS include both patient factors (diabetes status, age, BMI) and disease factors (history of multiple previous treatment episodes, MDR-TB). In this longitudinal, observational cohort study, diabetes mellitus and MDR-TB were risk factors for poor treatment outcomes and relapse. Measures to help ensure that the first tuberculosis treatment episode is also the last one may improve treatment outcomes.Trial registration: ClinicalTrials.gov ID: NCT00341601. © 2014 Choi et al.; licensee BioMed Central Ltd.
KW  - adult
KW  - article
KW  - body mass
KW  - cohort analysis
KW  - controlled study
KW  - death
KW  - diabetes mellitus
KW  - female
KW  - follow up
KW  - human
KW  - *lung tuberculosis
KW  - major clinical study
KW  - male
KW  - multidrug resistant tuberculosis
KW  - observational study
KW  - prediction
KW  - prognosis
KW  - prospective study
KW  - relapse
KW  - South Korea
KW  - thorax radiography
KW  - treatment failure
KW  - *treatment outcome
KW  - treatment withdrawal
JF  - BMC Infectious Diseases
JA  - BMC Infect. Dis.
VL  - 14
IS  - 1
SP  - no pagination 
CY  - United Kingdom
PB  - BioMed Central Ltd.
AD  - S.-N. Cho, International Tuberculosis Research Center, Changwon, South Korea. E-mail: raycho@yonsei.kr
M1  - (Choi, Lee, Kim, Yoon, Lee, Song, Cho) International Tuberculosis Research Center, Changwon, South Korea
M1  - (Choi) BK21PLUS Program in Public Health Sciences, Department of Health Sciences, Graduate School, Korea University, Seoul, South Korea
M1  - (Chen, Cai, Goldfeder, Via, Carroll, Barry III) Tuberculosis Research Section, Laboratory of Clinical Infectious Disease, National Institute of Allergy and Infectious Diseases (NIAID), National Institutes of Health (NIH), Bethesda, Maryland, United States
M1  - (Joh) Department of Internal Medicine, National Medical Center, Seoul, South Korea
M1  - (Park) National Masan Tuberculosis Hospital, Changwon, South Korea
M1  - (Dodd) Biostatistics Research Branch, NIAID, NIH, Bethesda, Maryland, United States
M1  - (Cho) Department of Microbiology and Institute for Immunology, Immunological Diseases, Yonsei University College of Medicine, Brain Korea 21 Project for Medical Science, Seoul, South Korea
UR  - http://www.biomedcentral.com/1471-2334/14/360
L2  - http://ovidsp.ovid.com/ovidweb.cgi?T=JS&PAGE=reference&D=emed12&NEWS=N&AN=2014465794
ER  -  

Link to the Ovid Full Text or citation: http://acs.hcn.com.au?acc=36422&url=http://ovidsp.ovid.com/ovidweb.cgi?T=JS&CSC=Y&NEWS=N&PAGE=fulltext&D=emed12&AN=2014465794 
C1  - Database: Embase <1996 to 2016 September 16>

Search Strategy:

--------------------------------------------------------------------------------

1     tuberculosis.mp. or exp tuberculosis/ (151164)

2     exp treatment outcome/ or treatment outcome*.mp. (1189741)

3     diabetes mellitus.mp. or exp diabetes mellitus/ (627157)

4     diabetes mellitus/ (362441)

5     DM.mp. (48079)

6     diabetes.mp. (663193)

7     mellitus.mp. (588341)

8     3 or 4 or 5 or 6 or 7 (715025)

9     1 and 2 and 8 (724)

10     cohort studies.mp. or cohort analysis/ (263408)

11     exp risk factor/ or cohort.mp. or exp risk/ (2148599)

12     10 or 11 (2148599)

13     9 and 10 (81)

14     9 and 12 (304)

15     limit 14 to human (298)

16     limit 13 to human (81)

17     trial*.mp. or exp controlled clinical trial/ or exp "clinical trial (topic)"/ or exp "randomized controlled trial (topic)"/ or exp "controlled clinical trial (topic)"/ (1555047)

18     random.ab. (191735)

19     randomized controlled trial.pt. (0)

20     controlled clinical trial.pt. (0)

21     randomized.ab. (454621)

22     placebo.ab. (188623)

23     clinical trials as topic.sh. (15)

24     trial.ti. (176210)

25     17 or 18 or 19 or 20 or 21 or 22 or 23 or 24 (1831290)

26     9 and 25 (128)

27     limit 26 to human (128)


***************************


32. 
TY  - ELEC
ID  - 2014444288
T1  - Does alcohol consumption during multidrug-resistant tuberculosis treatment affect outcome? A population-based study in Kerala, India
A1  - Duraisamy K.
A1  - Mrithyunjayan S.
A1  - Ghosh S.
A1  - Nair S.A.
A1  - Balakrishnan S.
A1  - Subramoniapillai J.
A1  - Oeltmann J.E.
A1  - Moonan P.K.
A1  - Kumar A.M.V. 
Y1  - 2014//
N2  - Rationale: India reports the largest number of multidrug-resistant tuberculosis cases in the world; yet, no longitudinal study has assessed factors related to treatment outcomes under programmatic conditions in the public sector. Objectives: To describe demographic, clinical, and risk characteristics associated with treatment outcomes for all patients with multidrug-resistant tuberculosis registered in the Revised National Tuberculosis Control Programme, Kerala State, India from January 1, 2009 to June 30, 2010. Methods: Cox regression methods were used to calculate adjusted hazard ratios with 95% confidence intervals (CIs) to assess factors associated with an unsuccessful treatment outcome. Measurements and Main Results: Of 179 patients with multidrug-resistant tuberculosis registered, 112 (63%) had successful treatment outcomes (77 bacteriologically cured, 35 treatment completed) and 67 (37%) had unsuccessful treatment outcomes (30 died, 26 defaulted, 9 failed treatment, 1 stopped treatment because of drug-related adverse events, and 1 developed extensively drug-resistant tuberculosis). The hazard for unsuccessful outcome was significantly higher among patients who consumed alcohol during treatment (adjusted hazard ratio, 4.3; 95% CI, 1.1-17.6) than those who did not. Persons who consumed alcohol during treatment, on average, missed 18 more intensive-phase doses (95% CI, 13-22) than those who did not. Although many patients had diabetes (33%), were ever smokers (39%), or had low body mass index (47%), these factors were not associated with outcome. Conclusion: Overall treatment success was greater than global and national averages; however, outcomes among patients consuming alcohol remained poor. Integration of care for multidrug-resistant tuberculosis and alcoholism should be considered to improve treatment adherence and outcomes. Copyright © 2014 by the American Thoracic Society.
KW  - adolescent
KW  - adult
KW  - *alcohol consumption
KW  - antibiotic sensitivity
KW  - arthralgia/si [Side Effect]
KW  - article
KW  - body mass
KW  - cohort analysis
KW  - controlled study
KW  - demography
KW  - diabetes mellitus
KW  - drinking behavior
KW  - drug treatment failure
KW  - extensively drug resistant tuberculosis/di [Diagnosis]
KW  - extensively drug resistant tuberculosis/dt [Drug Therapy]
KW  - female
KW  - follow up
KW  - gastrointestinal symptom/si [Side Effect]
KW  - health program
KW  - human
KW  - India
KW  - jaundice/si [Side Effect]
KW  - major clinical study
KW  - male
KW  - *multidrug resistant tuberculosis/di [Diagnosis]
KW  - *multidrug resistant tuberculosis/dt [Drug Therapy]
KW  - *multidrug resistant tuberculosis/ep [Epidemiology]
KW  - Mycobacterium tuberculosis
KW  - nephrotoxicity/si [Side Effect]
KW  - neuropathy/si [Side Effect]
KW  - obesity
KW  - ototoxicity/si [Side Effect]
KW  - outcome assessment
KW  - population research
KW  - retrospective study
KW  - smoking
KW  - suicidal ideation/si [Side Effect]
KW  - tuberculosis control
KW  - *alcohol
KW  - cycloserine/ae [Adverse Drug Reaction]
KW  - cycloserine/dt [Drug Therapy]
KW  - ethambutol/ae [Adverse Drug Reaction]
KW  - ethambutol/dt [Drug Therapy]
KW  - ethionamide/ae [Adverse Drug Reaction]
KW  - ethionamide/dt [Drug Therapy]
KW  - isoniazid/ae [Adverse Drug Reaction]
KW  - isoniazid/dt [Drug Therapy]
KW  - kanamycin/ae [Adverse Drug Reaction]
KW  - kanamycin/dt [Drug Therapy]
KW  - levofloxacin/ae [Adverse Drug Reaction]
KW  - levofloxacin/dt [Drug Therapy]
KW  - ofloxacin/ae [Adverse Drug Reaction]
KW  - ofloxacin/dt [Drug Therapy]
KW  - pyrazinamide/ae [Adverse Drug Reaction]
KW  - pyrazinamide/dt [Drug Therapy]
KW  - rifampicin/ae [Adverse Drug Reaction]
KW  - rifampicin/dt [Drug Therapy]
KW  - streptomycin/ae [Adverse Drug Reaction]
KW  - streptomycin/dt [Drug Therapy]
JF  - Annals of the American Thoracic Society
JA  - Ann. Am. Thorac. Soc.
VL  - 11
IS  - 5
SP  - 712
EP  - 715
CY  - United States
PB  - American Thoracic Society
SN  - 2325-6621
AD  - K. Duraisamy, Department of Tuberculosis, WHO Country Office for India, New Delhi 110029, India. E-mail: dr.dsa.karthickeyan@gmail.com
M1  - (Duraisamy, Nair, Balakrishnan) Department of Tuberculosis, WHO Country Office for India, New Delhi 110029, India
M1  - (Mrithyunjayan, Subramoniapillai) State TB Cell, Direct. of Health Services, Thiruvananthapuram, Kerala, India
M1  - (Ghosh, Oeltmann, Moonan) U.S. Centers for Disease Control and Prevention, Division of TB Elimination, Atlanta, GA, United States
M1  - (Kumar) International Union Against Tuberculosis and Lung Disease (The Union), South-East Asia Regional Office, New Delhi, India
UR  - http://www.atsjournals.org/doi/pdf/10.1513/AnnalsATS.201312-447OC
L2  - http://ovidsp.ovid.com/ovidweb.cgi?T=JS&PAGE=reference&D=emed12&NEWS=N&AN=2014444288
ER  -  

Link to the Ovid Full Text or citation: http://acs.hcn.com.au?acc=36422&url=http://ovidsp.ovid.com/ovidweb.cgi?T=JS&CSC=Y&NEWS=N&PAGE=fulltext&D=emed12&AN=2014444288 
C1  - Database: Embase <1996 to 2016 September 16>

Search Strategy:

--------------------------------------------------------------------------------

1     tuberculosis.mp. or exp tuberculosis/ (151164)

2     exp treatment outcome/ or treatment outcome*.mp. (1189741)

3     diabetes mellitus.mp. or exp diabetes mellitus/ (627157)

4     diabetes mellitus/ (362441)

5     DM.mp. (48079)

6     diabetes.mp. (663193)

7     mellitus.mp. (588341)

8     3 or 4 or 5 or 6 or 7 (715025)

9     1 and 2 and 8 (724)

10     cohort studies.mp. or cohort analysis/ (263408)

11     exp risk factor/ or cohort.mp. or exp risk/ (2148599)

12     10 or 11 (2148599)

13     9 and 10 (81)

14     9 and 12 (304)

15     limit 14 to human (298)

16     limit 13 to human (81)

17     trial*.mp. or exp controlled clinical trial/ or exp "clinical trial (topic)"/ or exp "randomized controlled trial (topic)"/ or exp "controlled clinical trial (topic)"/ (1555047)

18     random.ab. (191735)

19     randomized controlled trial.pt. (0)

20     controlled clinical trial.pt. (0)

21     randomized.ab. (454621)

22     placebo.ab. (188623)

23     clinical trials as topic.sh. (15)

24     trial.ti. (176210)

25     17 or 18 or 19 or 20 or 21 or 22 or 23 or 24 (1831290)

26     9 and 25 (128)

27     limit 26 to human (128)


***************************


33. 
TY  - ELEC
ID  - 2014421981
T1  - Cohort analysis of antenatal care and delivery outcomes in pregnancy: A basis for improving maternal health
A1  - Harries A.D.
A1  - Jahn A.
A1  - Ben-Smith A.
A1  - Gadabu O.J.
A1  - Douglas G.P.
A1  - Seita A.
A1  - Khader A.
A1  - Zachariah R. 
Y1  - 2014//
N2  - Cohort analysis has been the cornerstone of tuberculosis (TB) monitoring and evaluation for nearly two decades; these principles have been adapted for patients with the human immunodeficiency virus/acquired immune-deficiency syndrome on antiretroviral treatment and patients with diabetes mellitus and hypertension. We now make the case for using cohort analyses for monitoring pregnant women during antenatal care, up to and including childbirth. We believe that this approach would strengthen the current monitoring and evaluation systems used in antenatal care by providing more precise information at regular time intervals. Accurate real-time data on how many pregnant women are enrolled in antenatal care, their characteristics, the interventions they are receiving and the outcomes for mother and child should provide a solid basis for action to reduce maternal mortality. © 2014 The Union.
KW  - article
KW  - clinical evaluation
KW  - cohort analysis
KW  - diabetes mellitus
KW  - female
KW  - follow up
KW  - highly active antiretroviral therapy
KW  - human
KW  - Human immunodeficiency virus infection
KW  - hypertension
KW  - maternal mortality
KW  - *maternal welfare
KW  - patient care
KW  - *pregnancy outcome
KW  - *prenatal care
KW  - public health
KW  - risk factor
KW  - treatment outcome
KW  - tuberculosis
JF  - Public Health Action
JA  - Public Health Action
VL  - 4
IS  - 2
SP  - 75
EP  - 78
CY  - France
PB  - International Union Against Tuberculosis and Lung Disease (The Union) (68 boulevard Saint Michel, Paris 75006, France)
AD  - A. D. Harries, Old Inn Cottage, Vears Lane Colden Common, Winchester SO21 1TQ, United Kingdom. E-mail: adharries@theunion.org
M1  - (Harries) International Union Against Tuberculosis and Lung Disease, Paris, France
M1  - (Harries) London School of Hygiene and Tropical Medicine, London, United Kingdom
M1  - (Jahn) Department for HIV and AIDS, Ministry of Health, Lilongwe, Malawi
M1  - (Jahn) International Training and Education Centre for Health, Malawi
M1  - (Jahn) University of Washington, Seattle, WA, United States
M1  - (Ben-Smith) Department of Biomedical Informatics, University of Pittsburgh, Pittsburgh, PA, United States
M1  - (Gadabu) Baobab Health Trust, Lilongwe, Malawi
M1  - (Douglas) Center for Health Informatics for the Underserved, University of Pittsburgh, Pittsburgh, PA, United States
M1  - (Seita, Khader) United Nations Relief and Works Agency for Palestine Refugees in the Near East, UNRWA Headquarters, Amman, Jordan
M1  - (Zachariah) Medecins Sans Frontieres, MSF, Medical Department, Brussels Operational Centre, Luxembourg, Luxembourg
UR  - http://docserver.ingentaconnect.com/deliver/connect/iuatld/22208372/v4n2/s3.pdf?
L2  - http://ovidsp.ovid.com/ovidweb.cgi?T=JS&PAGE=reference&D=emed12&NEWS=N&AN=2014421981
ER  -  

Link to the Ovid Full Text or citation: http://acs.hcn.com.au?acc=36422&url=http://ovidsp.ovid.com/ovidweb.cgi?T=JS&CSC=Y&NEWS=N&PAGE=fulltext&D=emed12&AN=2014421981 
C1  - Database: Embase <1996 to 2016 September 16>

Search Strategy:

--------------------------------------------------------------------------------

1     tuberculosis.mp. or exp tuberculosis/ (151164)

2     exp treatment outcome/ or treatment outcome*.mp. (1189741)

3     diabetes mellitus.mp. or exp diabetes mellitus/ (627157)

4     diabetes mellitus/ (362441)

5     DM.mp. (48079)

6     diabetes.mp. (663193)

7     mellitus.mp. (588341)

8     3 or 4 or 5 or 6 or 7 (715025)

9     1 and 2 and 8 (724)

10     cohort studies.mp. or cohort analysis/ (263408)

11     exp risk factor/ or cohort.mp. or exp risk/ (2148599)

12     10 or 11 (2148599)

13     9 and 10 (81)

14     9 and 12 (304)

15     limit 14 to human (298)

16     limit 13 to human (81)

17     trial*.mp. or exp controlled clinical trial/ or exp "clinical trial (topic)"/ or exp "randomized controlled trial (topic)"/ or exp "controlled clinical trial (topic)"/ (1555047)

18     random.ab. (191735)

19     randomized controlled trial.pt. (0)

20     controlled clinical trial.pt. (0)

21     randomized.ab. (454621)

22     placebo.ab. (188623)

23     clinical trials as topic.sh. (15)

24     trial.ti. (176210)

25     17 or 18 or 19 or 20 or 21 or 22 or 23 or 24 (1831290)

26     9 and 25 (128)

27     limit 26 to human (128)


***************************


34. 
TY  - ELEC
ID  - 2014381538
T1  - Predictors of non-traumatic coma in a pediatric cohort from a South Indian tertiary care center: Results of a multivariate analysis
A1  - Gowda V.K.N.
A1  - Bannigidad N.B.
A1  - Kumar P.
A1  - Srikanteswara P.-K.
A1  - Shivananda
A1  - Govindraj
A1  - Vykuntaraju S.H.
A1  - Ramaswamy P. 
Y1  - 2014//
N2  - Objective: To study the etiology and clinical profile of non-traumatic coma in children at tertiary care center and to determine the predictors of outcome. Methods: One hundred and four consecutive children between 2 mo-12 yr were studied. The clinical signs at admission; vital signs, Glasgow coma scale, respiratory pattern, papillary reflex, extra-ocular movements, fundus picture and motor deficits were recorded. Etiology of coma was determined by clinical history, examination and relevant investigations. Their progress was monitored clinically, biochemically and with multi-system monitors. Outcome was recorded as survived or died. Results: Etiology of coma in 65% cases was intracranial infections; other causes were metabolic (20%). Sixty-seven percent recovered completely, 16% had residual neurodeficits, 16% died. Survival was better in children with intracranial infections (13%) as compared to metabolic coma (33%). On multivariate logistic regression, bradycardia, hypotension, abnormal respiratory pattern (especially, ataxic type), duration of coma more than 48 h, Glasgow coma scale < 7 at admission, unequal and non-reactive pupils, papilledema, abnormal extra-ocular movements, motor deficits, signs of meningitis correlated with mortality. Requirement of ventilatory support and abnormal computerized tomography findings correlated with mortality. Conclusions: Intracranial infections were the most common cause of non-traumatic coma in children; the most common cause of death being metabolic coma. Simple clinical signs and relevant investigations served as prognostic indicators of outcome. © 2014-IOS Press.
KW  - abnormal respiratory sound
KW  - anterior fontanel
KW  - article
KW  - assisted ventilation
KW  - bacterial meningitis
KW  - bradycardia
KW  - cause of death
KW  - child
KW  - *childhood disease/dt [Drug Therapy]
KW  - *childhood disease/et [Etiology]
KW  - *childhood disease/th [Therapy]
KW  - childhood mortality
KW  - clinical examination
KW  - cohort analysis
KW  - *coma/et [Etiology]
KW  - *coma/th [Therapy]
KW  - computer assisted tomography
KW  - controlled study
KW  - convulsion
KW  - dehydration
KW  - diabetic ketoacidosis
KW  - epileptic state
KW  - extraocular muscle
KW  - eye movement
KW  - female
KW  - fever
KW  - Glasgow coma scale
KW  - glucose blood level
KW  - headache
KW  - hemiparesis
KW  - hemiplegia
KW  - hepatic encephalopathy
KW  - hospital admission
KW  - human
KW  - hyperventilation
KW  - hypotension
KW  - hypoxia
KW  - Indian
KW  - intensive care unit
KW  - jaundice
KW  - loose feces
KW  - major clinical study
KW  - male
KW  - malnutrition
KW  - meningitis
KW  - organophosphate poisoning/dt [Drug Therapy]
KW  - outcome assessment
KW  - pallor
KW  - papilledema
KW  - prognosis
KW  - quadriplegia
KW  - rash
KW  - retrospective study
KW  - Reye syndrome
KW  - snakebite/dt [Drug Therapy]
KW  - sodium blood level
KW  - teaching hospital
KW  - tendon reflex
KW  - tertiary care center
KW  - tuberculous meningitis
KW  - vital sign
KW  - vomiting
KW  - glucose/ec [Endogenous Compound]
KW  - organophosphorus compound/to [Drug Toxicity]
KW  - snake venom antiserum/dt [Drug Therapy]
KW  - sodium/ec [Endogenous Compound]
JF  - Journal of Pediatric Neurology
JA  - J. Pediatr. Neurol.
VL  - 12
IS  - 1
SP  - 35
EP  - 43
CY  - Netherlands
PB  - IOS Press (Nieuwe Hemweg 6B, Amsterdam 1013 BG, Netherlands)
SN  - 1304-2580
AD  - V.K.N. Gowda, Bangalore Child Neurology and Rehabilitation Center, HANS Complex, 8/A 1st Main 1st Cross, Vijayanagar, Bangalore 560040, India. E-mail: drknvraju@hotmail.com
M1  - (Gowda) Department of Pediatric Neurology, Indira Gandhi Institute of Child Health, Bangalore, India
M1  - (Bannigidad, Kumar, Shivananda, Govindraj, Ramaswamy) Department of Pediatrics, Indira Gandhi Institute of Child Health, Bangalore, India
M1  - (Srikanteswara) Department of Neurology, Bangalore Medical College and Research Institute, Bangalore, India
M1  - (Vykuntaraju) Department of Anatomy, Kempegowda Institute of Medical Sciences, Bangalore, India
M1  - (Gowda) Bangalore Child Neurology and Rehabilitation Center, HANS Complex, 8/A 1st Main 1st Cross, Vijayanagar, Bangalore 560040, India
UR  - http://www.iospress.nl/
L2  - http://ovidsp.ovid.com/ovidweb.cgi?T=JS&PAGE=reference&D=emed12&NEWS=N&AN=2014381538
ER  -  

Link to the Ovid Full Text or citation: http://acs.hcn.com.au?acc=36422&url=http://ovidsp.ovid.com/ovidweb.cgi?T=JS&CSC=Y&NEWS=N&PAGE=fulltext&D=emed12&AN=2014381538 
C1  - Database: Embase <1996 to 2016 September 16>

Search Strategy:

--------------------------------------------------------------------------------

1     tuberculosis.mp. or exp tuberculosis/ (151164)

2     exp treatment outcome/ or treatment outcome*.mp. (1189741)

3     diabetes mellitus.mp. or exp diabetes mellitus/ (627157)

4     diabetes mellitus/ (362441)

5     DM.mp. (48079)

6     diabetes.mp. (663193)

7     mellitus.mp. (588341)

8     3 or 4 or 5 or 6 or 7 (715025)

9     1 and 2 and 8 (724)

10     cohort studies.mp. or cohort analysis/ (263408)

11     exp risk factor/ or cohort.mp. or exp risk/ (2148599)

12     10 or 11 (2148599)

13     9 and 10 (81)

14     9 and 12 (304)

15     limit 14 to human (298)

16     limit 13 to human (81)

17     trial*.mp. or exp controlled clinical trial/ or exp "clinical trial (topic)"/ or exp "randomized controlled trial (topic)"/ or exp "controlled clinical trial (topic)"/ (1555047)

18     random.ab. (191735)

19     randomized controlled trial.pt. (0)

20     controlled clinical trial.pt. (0)

21     randomized.ab. (454621)

22     placebo.ab. (188623)

23     clinical trials as topic.sh. (15)

24     trial.ti. (176210)

25     17 or 18 or 19 or 20 or 21 or 22 or 23 or 24 (1831290)

26     9 and 25 (128)

27     limit 26 to human (128)


***************************


35. 
TY  - ELEC
ID  - 2014302165
T1  - Diabetes mellitus, smoking status, and rate of sputum culture conversion in patients with multidrug-resistant tuberculosis: A cohort study from the country of Georgia
A1  - Magee M.J.
A1  - Kempker R.R.
A1  - Kipiani M.
A1  - Tukvadze N.
A1  - Howards P.P.
A1  - Venkat Narayan K.M.
A1  - Blumberg H.M. 
Y1  - 2014//
N2  - Introduction: Diabetes mellitus (DM) is a risk factor for active tuberculosis (TB) but little is known about the effect of DM on culture conversion among patients with multidrug-resistant (MDR)-TB. The primary aim was to estimate the association between DM and rate of TB sputum culture conversion. A secondary objective was to estimate the association between DM and the risk of poor treatment outcomes among patients with MDR-TB. Materials and Methods: A cohort of all adult patients starting MDR-TB treatment in the country of Georgia between 2009-2011 was followed during second-line TB therapy. Cox proportional models were used to estimate the adjusted hazard rate of sputum culture conversion. Log-binomial regression models were used to estimate the cumulative risk of poor TB treatment outcome. Results: Among 1,366 patients with sputum culture conversion information, 966 (70.7%) had culture conversion and the median time to conversion was 68 days (interquartile range 50-120). The rate of conversion was similar among patients with MDR-TB and DM (adjusted hazard ratio [aHR] 0.95, 95%CI 0.71-1.28) compared to patients with MDR-TB only. The rate of culture conversion was significantly less in patients that currently smoked (aHR 0.82, 95%CI 0.71-0.95), had low body mass index (aHR 0.71, 95%CI 0.59-0.84), second-line resistance (aHR 0.56, 95%CI 0.43-0.73), lung cavities (aHR 0.70, 95%CI 0.59-0.83) and with disseminated TB (aHR 0.75, 95%CI 0.62-0.90). The cumulative risk of poor treatment outcome was also similar among TB patients with and without DM (adjusted risk ratio [aRR] 1.03, 95%CI 0.93-1.14). Conclusions: In adjusted analyses, DM did not impact culture conversion rates in a clinically meaningful way but smoking did. © 2014 Magee et al.
KW  - adult
KW  - article
KW  - bacterium isolate
KW  - *biotransformation
KW  - body mass
KW  - cohort analysis
KW  - *diabetes mellitus
KW  - disease association
KW  - female
KW  - human
KW  - lung cavity
KW  - major clinical study
KW  - male
KW  - miliary tuberculosis
KW  - *multidrug resistant tuberculosis/dr [Drug Resistance]
KW  - *multidrug resistant tuberculosis/dt [Drug Therapy]
KW  - Mycobacterium tuberculosis
KW  - nonhuman
KW  - risk assessment
KW  - *smoking
KW  - *sputum culture
KW  - treatment duration
KW  - treatment outcome
KW  - United States
KW  - capreomycin/dt [Drug Therapy]
KW  - cycloserine/dt [Drug Therapy]
KW  - isoniazid/dt [Drug Therapy]
KW  - kanamycin/dt [Drug Therapy]
KW  - levofloxacin/dt [Drug Therapy]
KW  - protionamide/dt [Drug Therapy]
KW  - pyrazinamide/dt [Drug Therapy]
KW  - rifampicin/dt [Drug Therapy]
JF  - PLoS ONE
JA  - PLoS ONE
VL  - 9
IS  - 4
SP  - no pagination 
CY  - United States
PB  - Public Library of Science
M1  - (Magee, Howards, Venkat Narayan, Blumberg) Department of Epidemiology, Rollins School of Public Health, Emory University, Atlanta, GA, United States
M1  - (Magee, Venkat Narayan, Blumberg) Hubert Department of Global Health, Rollins School of Public Health, Emory University, Atlanta, GA, United States
M1  - (Kempker, Blumberg) Division of Infectious Diseases, Department of Medicine, Emory University, Atlanta, GA, United States
M1  - (Kipiani, Tukvadze) National Center for Tuberculosis and Lung Diseases, Tbilisi, GA, Georgia
UR  - http://www.plosone.org/article/fetchObject.action?uri=info%3Adoi%2F10.1371%2Fjournal.pone.0094890&representation=PDF
L2  - http://ovidsp.ovid.com/ovidweb.cgi?T=JS&PAGE=reference&D=emed12&NEWS=N&AN=2014302165
ER  -  

Link to the Ovid Full Text or citation: http://acs.hcn.com.au?acc=36422&url=http://ovidsp.ovid.com/ovidweb.cgi?T=JS&CSC=Y&NEWS=N&PAGE=fulltext&D=emed12&AN=2014302165 
C1  - Database: Embase <1996 to 2016 September 16>

Search Strategy:

--------------------------------------------------------------------------------

1     tuberculosis.mp. or exp tuberculosis/ (151164)

2     exp treatment outcome/ or treatment outcome*.mp. (1189741)

3     diabetes mellitus.mp. or exp diabetes mellitus/ (627157)

4     diabetes mellitus/ (362441)

5     DM.mp. (48079)

6     diabetes.mp. (663193)

7     mellitus.mp. (588341)

8     3 or 4 or 5 or 6 or 7 (715025)

9     1 and 2 and 8 (724)

10     cohort studies.mp. or cohort analysis/ (263408)

11     exp risk factor/ or cohort.mp. or exp risk/ (2148599)

12     10 or 11 (2148599)

13     9 and 10 (81)

14     9 and 12 (304)

15     limit 14 to human (298)

16     limit 13 to human (81)

17     trial*.mp. or exp controlled clinical trial/ or exp "clinical trial (topic)"/ or exp "randomized controlled trial (topic)"/ or exp "controlled clinical trial (topic)"/ (1555047)

18     random.ab. (191735)

19     randomized controlled trial.pt. (0)

20     controlled clinical trial.pt. (0)

21     randomized.ab. (454621)

22     placebo.ab. (188623)

23     clinical trials as topic.sh. (15)

24     trial.ti. (176210)

25     17 or 18 or 19 or 20 or 21 or 22 or 23 or 24 (1831290)

26     9 and 25 (128)

27     limit 26 to human (128)


***************************


36. 
TY  - ELEC
ID  - 2014143513
T1  - Infection-related mortality is higher for kidney allograft recipients with pretransplant diabetes mellitus
A1  - Hayer M.K.
A1  - Farrugia D.
A1  - Begaj I.
A1  - Ray D.
A1  - Sharif A. 
Y1  - 2014//
N2  - Aims/hypothesis: The risk of infection-related mortality in kidney allograft recipients with pre-existing diabetes mellitus is unknown. We determined the risk of infection-related mortality after kidney transplantation in a population-based cohort stratified by diagnosis of pre-existing diabetes mellitus. Methods: We linked data between two national registries (Hospital Episode Statistics and the Office for National Statistics) to select all mortality events after kidney transplantation in England between April 2001 and March 2012. The primary outcome measure was infection-related mortality after transplantation comparing diabetic with non-diabetic recipients. Results: A total of 19,103 kidney allograft recipients were analysed; 2,968 (15.5%) were known to have diabetes before kidney transplantation. After transplantation, 2,085 deaths (10.9%) occurred (median follow-up 4.4 years [interquartile range 2.2-7.3]), with 434 classified as secondary to infection (20.8% of all deaths). Risk of overall (16.0% vs 10.0%, p < 0.001) and infection-related (3.3% vs 2.1%, p < 0.001) mortality after kidney transplantation was higher for diabetic than non-diabetic recipients, respectively. No cytomegalovirus-related deaths occurred in diabetic recipients compared with 5.7% in non-diabetic recipients (p < 0.007), with a trend towards more unspecified sepsis in diabetic recipients (30.6% vs 22.6%, respectively, p = 0.070). Diabetes at the time of transplantation was an independent risk factor predicting infection-related mortality in kidney allograft recipients after transplantation (HR 1.71 [95% CI 1.36, 2.15], p < 0.001). Conclusions/interpretation: Infection-related mortality is more common in kidney allograft recipients with pre-existing diabetes mellitus. Further work is required to determine whether attenuated immunosuppression is beneficial for diabetic kidney allograft recipients. © 2013 Springer-Verlag Berlin Heidelberg.
KW  - adult
KW  - aged
KW  - article
KW  - brain infection/co [Complication]
KW  - brain infection/ep [Epidemiology]
KW  - bronchopneumonia/co [Complication]
KW  - bronchopneumonia/ep [Epidemiology]
KW  - cellulitis/co [Complication]
KW  - cellulitis/ep [Epidemiology]
KW  - cholecystitis/co [Complication]
KW  - cholecystitis/ep [Epidemiology]
KW  - cohort analysis
KW  - colitis/co [Complication]
KW  - colitis/ep [Epidemiology]
KW  - controlled study
KW  - Cytomegalovirus
KW  - *cytomegalovirus infection/co [Complication]
KW  - *cytomegalovirus infection/ep [Epidemiology]
KW  - *diabetes mellitus
KW  - diabetic patient
KW  - disease registry
KW  - *end stage renal disease/su [Surgery]
KW  - endocarditis/co [Complication]
KW  - endocarditis/ep [Epidemiology]
KW  - female
KW  - *graft infection/co [Complication]
KW  - *graft infection/ep [Epidemiology]
KW  - graft recipient
KW  - hazard ratio
KW  - hepatitis/co [Complication]
KW  - hepatitis/ep [Epidemiology]
KW  - human
KW  - incidence
KW  - kidney allograft
KW  - *kidney transplantation
KW  - major clinical study
KW  - male
KW  - middle aged
KW  - multicenter study
KW  - mycosis/co [Complication]
KW  - mycosis/ep [Epidemiology]
KW  - osteomyelitis/co [Complication]
KW  - osteomyelitis/ep [Epidemiology]
KW  - outcome assessment
KW  - peritonitis/co [Complication]
KW  - peritonitis/ep [Epidemiology]
KW  - priority journal
KW  - risk factor
KW  - sepsis/co [Complication]
KW  - skin ulcer/co [Complication]
KW  - skin ulcer/ep [Epidemiology]
KW  - surgical mortality
KW  - surgical patient
KW  - surgical risk
KW  - trend study
KW  - tuberculosis/co [Complication]
KW  - tuberculosis/ep [Epidemiology]
KW  - United Kingdom
KW  - urinary tract infection/co [Complication]
KW  - urinary tract infection/ep [Epidemiology]
JF  - Diabetologia
JA  - Diabetologia
VL  - 57
IS  - 3
SP  - 554
EP  - 561
CY  - Germany
PB  - Springer Verlag (Tiergartenstrasse 17, Heidelberg D-69121, Germany)
SN  - 0012-186X
AD  - A. Sharif, Department of Nephrology and Transplantation, Renal Institute of Birmingham, Queen Elizabeth Hospital, Edgbaston, Birmingham B15 2WB, United Kingdom. E-mail: adnan.sharif@uhb.nhs.uk
M1  - (Hayer, Farrugia, Sharif) Department of Nephrology and Transplantation, Renal Institute of Birmingham, Queen Elizabeth Hospital, Edgbaston, Birmingham B15 2WB, United Kingdom
M1  - (Begaj, Ray) Department of Medical Informatics, Queen Elizabeth Hospital, Birmingham, United Kingdom
L2  - http://ovidsp.ovid.com/ovidweb.cgi?T=JS&PAGE=reference&D=emed12&NEWS=N&AN=2014143513
ER  -  

Link to the Ovid Full Text or citation: http://acs.hcn.com.au?acc=36422&url=http://ovidsp.ovid.com/ovidweb.cgi?T=JS&CSC=Y&NEWS=N&PAGE=fulltext&D=emed12&AN=2014143513 
C1  - Database: Embase <1996 to 2016 September 16>

Search Strategy:

--------------------------------------------------------------------------------

1     tuberculosis.mp. or exp tuberculosis/ (151164)

2     exp treatment outcome/ or treatment outcome*.mp. (1189741)

3     diabetes mellitus.mp. or exp diabetes mellitus/ (627157)

4     diabetes mellitus/ (362441)

5     DM.mp. (48079)

6     diabetes.mp. (663193)

7     mellitus.mp. (588341)

8     3 or 4 or 5 or 6 or 7 (715025)

9     1 and 2 and 8 (724)

10     cohort studies.mp. or cohort analysis/ (263408)

11     exp risk factor/ or cohort.mp. or exp risk/ (2148599)

12     10 or 11 (2148599)

13     9 and 10 (81)

14     9 and 12 (304)

15     limit 14 to human (298)

16     limit 13 to human (81)

17     trial*.mp. or exp controlled clinical trial/ or exp "clinical trial (topic)"/ or exp "randomized controlled trial (topic)"/ or exp "controlled clinical trial (topic)"/ (1555047)

18     random.ab. (191735)

19     randomized controlled trial.pt. (0)

20     controlled clinical trial.pt. (0)

21     randomized.ab. (454621)

22     placebo.ab. (188623)

23     clinical trials as topic.sh. (15)

24     trial.ti. (176210)

25     17 or 18 or 19 or 20 or 21 or 22 or 23 or 24 (1831290)

26     9 and 25 (128)

27     limit 26 to human (128)


***************************


37. 
TY  - ELEC
ID  - 2014071108
T1  - Impact of diabetes on treatment outcomes and long-term survival in multidrug-resistant tuberculosis
A1  - Kang Y.A.
A1  - Kim S.Y.
A1  - Jo K.-W.
A1  - Kim H.J.
A1  - Park S.-K.
A1  - Kim T.-H.
A1  - Kim E.K.
A1  - Lee K.M.
A1  - Lee S.S.
A1  - Park J.S.
A1  - Koh W.-J.
A1  - Kim D.Y.
A1  - Shim T.S. 
Y1  - 2014//
N2  - Background: Few studies have investigated the impact of diabetes mellitus (DM), a globally increasing metabolic disease, on treatment outcomes and long-term survival in patients with multidrug-resistant forms of tuberculosis (MDR-TB). Objectives: We analyzed outcomes in a large cohort to assess the impact of DM on treatment outcomes of patients with MDR-TB. Methods: MDR-TB patients newly diagnosed or retreated between 2000 and 2002 and followed for 8-11 years were retrospectively analyzed with respect to the effect of DM as a comorbidity on their treatment outcome and long-term survival. Results: Of 1,407 patients with MDR-TB, 239 (17.0%) had coexisting DM. The mean age and body mass index were higher in MDR-TB patients with DM [MDR-TBDM(+)] than in those without DM [MDR-TBDM(-)]. Patients with MDR-TB and a comorbidity of DM had a significantly lower treatment success rate than those without a history of DM (36.0 vs. 47.2%, p = 0.002). In addition, DM was the negative predictor for MDR-TB treatment success in multivariate analyses [odds ratio 0.51, 95% confidence interval (CI) 0.26-0.99]. Mean survival times were also lower in MDR-TBDM(+) than in MDR-TBDM(-) patients (102 vs. 114 months, p = 0.001), with DM as a significant predictor of poor long-term survival in multivariate analyses (hazard ratio 1.59, 95% CI 1.01-2.50). Conclusions: Among MDR-TB patients, DM was a relatively common comorbidity. In patients undergoing treatment for MDR-TB and followed for 8-11 years, it was found to be independently associated with an increased risk of both treatment failure and death. Copyright © 2013 S. Karger AG, Basel.
KW  - adolescent
KW  - adult
KW  - aged
KW  - antibiotic resistance
KW  - article
KW  - body mass
KW  - child
KW  - cohort analysis
KW  - comorbidity
KW  - *diabetes mellitus
KW  - female
KW  - human
KW  - *long term survival
KW  - major clinical study
KW  - male
KW  - middle aged
KW  - *multidrug resistant tuberculosis/dt [Drug Therapy]
KW  - outcome assessment
KW  - predictor variable
KW  - priority journal
KW  - retrospective study
KW  - school child
KW  - short course therapy
KW  - survival time
KW  - treatment duration
KW  - treatment outcome
KW  - very elderly
KW  - young adult
KW  - capreomycin/dt [Drug Therapy]
KW  - enviomycin/dt [Drug Therapy]
KW  - kanamycin/dt [Drug Therapy]
JF  - Respiration
JA  - Respiration
VL  - 86
IS  - 6
SP  - 472
EP  - 478
CY  - Switzerland
PB  - S. Karger AG (Allschwilerstrasse 10, P.O. Box, Basel CH-4009, Switzerland)
SN  - 0025-7931
AD  - Department of Internal Medicine, Yonsei University College of Medicine, Seoul, South Korea
M1  - (Kang, Kim) Department of Internal Medicine, Yonsei University College of Medicine, Seoul, South Korea
M1  - (Jo, Shim) Division of Pulmonary and Critical Care Medicine, University of Ulsan College of Medicine, Asan Medical Center, 388-1 Pungnap-dong, Songpa-gu, Seoul, South Korea
M1  - (Kim) Department of Epidemiology, Korean Institute of Tuberculosis, Seoul, South Korea
M1  - (Kim) Department of Internal Medicine, Hanyang University College of Medicine, Seoul, South Korea
M1  - (Koh) Division of Pulmonary and Critical Care Medicine, Department of Medicine, Sungkyunkwan University School of Medicine, Seoul, South Korea
M1  - (Park) Clinical Research Center, National Masan Hospital, Masan, South Korea
M1  - (Kim) Division of Pulmonary and Critical Care Medicine, Department of Internal Medicine, Pochon CHA University, Seongnam, South Korea
M1  - (Lee) Department of Internal Medicine, Chungbuk National University College of Medicine, Chungbuk National University Hospital, Cheongju, South Korea
M1  - (Lee) Department of Internal Medicine, Inje University School of Medicine, Ilsan Paik Hospital, Goyang, South Korea
M1  - (Park) Department of Internal Medicine, Dankook University College of Medicine, Dankook University Hospital, Cheonan, South Korea
M1  - (Kim) Department of Thoracic Surgery, National Mokpo Hospital, Mokpo, South Korea
L2  - http://ovidsp.ovid.com/ovidweb.cgi?T=JS&PAGE=reference&D=emed12&NEWS=N&AN=2014071108
ER  -  

Link to the Ovid Full Text or citation: http://acs.hcn.com.au?acc=36422&url=http://ovidsp.ovid.com/ovidweb.cgi?T=JS&CSC=Y&NEWS=N&PAGE=fulltext&D=emed12&AN=2014071108 
C1  - Database: Embase <1996 to 2016 September 16>

Search Strategy:

--------------------------------------------------------------------------------

1     tuberculosis.mp. or exp tuberculosis/ (151164)

2     exp treatment outcome/ or treatment outcome*.mp. (1189741)

3     diabetes mellitus.mp. or exp diabetes mellitus/ (627157)

4     diabetes mellitus/ (362441)

5     DM.mp. (48079)

6     diabetes.mp. (663193)

7     mellitus.mp. (588341)

8     3 or 4 or 5 or 6 or 7 (715025)

9     1 and 2 and 8 (724)

10     cohort studies.mp. or cohort analysis/ (263408)

11     exp risk factor/ or cohort.mp. or exp risk/ (2148599)

12     10 or 11 (2148599)

13     9 and 10 (81)

14     9 and 12 (304)

15     limit 14 to human (298)

16     limit 13 to human (81)

17     trial*.mp. or exp controlled clinical trial/ or exp "clinical trial (topic)"/ or exp "randomized controlled trial (topic)"/ or exp "controlled clinical trial (topic)"/ (1555047)

18     random.ab. (191735)

19     randomized controlled trial.pt. (0)

20     controlled clinical trial.pt. (0)

21     randomized.ab. (454621)

22     placebo.ab. (188623)

23     clinical trials as topic.sh. (15)

24     trial.ti. (176210)

25     17 or 18 or 19 or 20 or 21 or 22 or 23 or 24 (1831290)

26     9 and 25 (128)

27     limit 26 to human (128)


***************************


38. 
TY  - ELEC
ID  - 71851788
T1  - Comorbidities and MDR-TB treatment outcomes in Georgia-2009-11 cohort
T3  - European Respiratory Society Annual Congress 2014 Munich Germany. Conference Start: 20140906 Conference End: 20140906
T3  - (var.pagings).
A1  - Kikvidze M.
A1  - Ikiashvili L. 
Y1  - 2014//
N2  - Background. Treatment of MDR-TB is complex and chemotherapy course's outcome depends on many factors. Comorbidities may complicate TB disease and effect treatment response. Aims and objectives. The aim of the study was comparison of chemotherapy response among patients with and those without comorbidities in a setting of individualized MDR-TB care and adequate management of all diseases. Methods. We conducted a retrospective cohort study of 1970 drug-resistant tuberculosis patients integrated in DOTS+ programme in 2009-2011 years in Georgia. Patients were routinely investigated for HIV, diabetes mellitus (DM) and viral hepatitis. Documentary approved diagnoses of other diseases were taken in account. Dispersive analysis using Mann-Whitney/Wilcoxon Two-Sample Test was provided to compare the treatment outcomes of patients with and those without comorbidity. Results. Of 1970 patients with drug-resistant tuberculosis 486(24,7%) had one or more comorbidity. 223 patient(11,3%) had liver diseases, DM-104(5,2%), HIV-72(3,7%), Psychiatric diseases - 53(2,7%), other-55(2,9%). Definition "success" received 966(49%) patient:44,0% with comorbidities vs 50,7%-without(p=0,01),"Default"-30,5% vs 28,4%, "Failure"- 4,1% vs 4,0(p>0,05, CI-95%),"Death"- 10,7% vs 5,7%(p<0,05, CI-95%). Mortality rate was highest during HIV-co-infection(RR-3, 73, 95% CI 2,38-5,86, p<0, 05). Definition "success" was lowest during HIV-co-infection(RR-0,67, 95%CI48-0,93, p<0,05) and chronic viral hepatitis "C"(RR-0,79, 95%CI 0,66-0,95, p<0,05). Conclusions. Our cohort study revealed that comorbidities had serious impact on treatment outcomes andwere associated with significant lower successful treatment outcomes and about twice higher death rate.
KW  - *treatment outcome
KW  - *European
KW  - *society
KW  - patient
KW  - human
KW  - drug resistant tuberculosis
KW  - cohort analysis
KW  - mixed infection
KW  - virus hepatitis
KW  - chemotherapy
KW  - mortality
KW  - diseases
KW  - Human immunodeficiency virus
KW  - comorbidity
KW  - death
KW  - mental disease
KW  - liver disease
KW  - diagnosis
KW  - diabetes mellitus
KW  - treatment response
KW  - short course therapy
JF  - European Respiratory Journal
JA  - Eur. Respir. J.
VL  - 44
SP  - no pagination 
PB  - European Respiratory Society
SN  - 0903-1936
AD  - M. Kikvidze, Department of MDR-TB, National Center for Tuberculosis and Lung Diseases (NCTBLD), Tbilisi, Georgia
M1  - (Kikvidze, Ikiashvili) Department of MDR-TB, National Center for Tuberculosis and Lung Diseases (NCTBLD), Tbilisi, Georgia
UR  - http://erj.ersjournals.com/content/44/Suppl_58/P1444.abstract?sid=8ba65718-f565-4c3a-b512-21e0b963ed16
L2  - http://ovidsp.ovid.com/ovidweb.cgi?T=JS&PAGE=reference&D=emed12&NEWS=N&AN=71851788
ER  -  

Link to the Ovid Full Text or citation: http://acs.hcn.com.au?acc=36422&url=http://ovidsp.ovid.com/ovidweb.cgi?T=JS&CSC=Y&NEWS=N&PAGE=fulltext&D=emed12&AN=71851788 
C1  - Database: Embase <1996 to 2016 September 16>

Search Strategy:

--------------------------------------------------------------------------------

1     tuberculosis.mp. or exp tuberculosis/ (151164)

2     exp treatment outcome/ or treatment outcome*.mp. (1189741)

3     diabetes mellitus.mp. or exp diabetes mellitus/ (627157)

4     diabetes mellitus/ (362441)

5     DM.mp. (48079)

6     diabetes.mp. (663193)

7     mellitus.mp. (588341)

8     3 or 4 or 5 or 6 or 7 (715025)

9     1 and 2 and 8 (724)

10     cohort studies.mp. or cohort analysis/ (263408)

11     exp risk factor/ or cohort.mp. or exp risk/ (2148599)

12     10 or 11 (2148599)

13     9 and 10 (81)

14     9 and 12 (304)

15     limit 14 to human (298)

16     limit 13 to human (81)

17     trial*.mp. or exp controlled clinical trial/ or exp "clinical trial (topic)"/ or exp "randomized controlled trial (topic)"/ or exp "controlled clinical trial (topic)"/ (1555047)

18     random.ab. (191735)

19     randomized controlled trial.pt. (0)

20     controlled clinical trial.pt. (0)

21     randomized.ab. (454621)

22     placebo.ab. (188623)

23     clinical trials as topic.sh. (15)

24     trial.ti. (176210)

25     17 or 18 or 19 or 20 or 21 or 22 or 23 or 24 (1831290)

26     9 and 25 (128)

27     limit 26 to human (128)


***************************


39. 
TY  - ELEC
ID  - 71678367
T1  - Gender differences and TB treatment outcome among anti tuberculosis drug induced hepatitis patients
T3  - 19th Congress of the Asian Pacific Society of Respirology Bali Indonesia. Conference Start: 20141113 Conference End: 20141116
T3  - (var.pagings).
A1  - Nadarajah K.
A1  - Khan A.H.
A1  - Hadi M.A.
A1  - Aftab R.A.
A1  - Ahmad N. 
Y1  - 2014//
N2  - Background: Anti-tubercle drug-induced hepatotoxicity (ATDH) causes substantial morbidity and mortality and diminishes treatment effectiveness. Aims And Objective: The aim of current study was to note the association between gender differences among anti-tuberculosis drug induced hepatotoxity patients and to evaluate TB treatment outcomes. Method: A retrospective cohort study was conducted at Hospital Pulau Pinang Malaysia. All TB patients presented between January 2007 and September 2013 were included for the current study. Patients with inadequate medical records and patients receiving concurrent potential hepatotoxic medications along with anti-TB treatment were excluded from current study. A valid data collection form was used for collecting patient demographic and clinical data. Data was analyzed by using SPSS version 20. Results: A total of 3093 TB patients were included for the final analysis. One hundred and ninety patients suffered from drug induced hepatitis, of which 146 (76.8%) were male and 44 (23.3%) were female patients. The mean age of male patients suffering from drug induced hepatitits was 47.49 (SD +/- 14.28) years whereas the mean age for female patients was 45.0 (SD +/- 14.96). Area of residence (p 0.001), smoking habit (p < 0.001), alcohol consumption (p < 0.001) and intravenous drug users (p < 0.001) had statistical significant association with drug induced hepatitis patient gender. Anti-tuberculosis induced drug hepatitis patients with diabetes mellitus (p 0.046) and HIV/AIDS 107 (p 0.014) also had statistical significant association with gender. A total of 82 (72.6%) male and 31(27.4%) female patients treatment outcome were successful, 21(87.5%) male and 3 (12.5%) female patients were defaulter, 12 (85.7%) male and 2 (14.3%) female patients were transferred out, 22 (81.5) male and 5 (18.5) female patients expired whereas 9 (75%) male and 3 (25%) female patients treatment was continued. Conclusion: Multiple factors are associated with patient gender in the development of anti- tubercle drug induced hepatitis. Therefore careful monitoring and regular patient assessment can optimize TB treatment outcomes in such patients.
KW  - *treatment outcome
KW  - *tuberculosis
KW  - *toxic hepatitis
KW  - *patient
KW  - *human
KW  - *Asian
KW  - *society
KW  - *sex difference
KW  - female
KW  - male
KW  - implantable cardioverter defibrillator
KW  - gender
KW  - liver toxicity
KW  - hepatitis
KW  - intravenous drug abuse
KW  - alcohol consumption
KW  - smoking habit
KW  - clinical study
KW  - therapy
KW  - mortality
KW  - information processing
KW  - drug therapy
KW  - medical record
KW  - Malaysia
KW  - betel nut
KW  - cohort analysis
KW  - morbidity
KW  - patient assessment
KW  - diabetes mellitus
KW  - monitoring
KW  - hospital
KW  - data analysis software
JF  - Respirology
JA  - Respirology
VL  - 19
SP  - 246
PB  - Blackwell Publishing
SN  - 1323-7799
AD  - K. Nadarajah, Department of Clinical Pharmacy, School of Pharmaceutical Sciences Universiti Sains Malaysia, Penang 11800, Malaysia
M1  - (Nadarajah, Khan, Aftab, Ahmad) Department of Clinical Pharmacy, School of Pharmaceutical Sciences Universiti Sains Malaysia, Penang 11800, Malaysia
M1  - (Hadi) Monash University Malaysia, Bandar Sunway 47500, Malaysia
L2  - http://ovidsp.ovid.com/ovidweb.cgi?T=JS&PAGE=reference&D=emed12&NEWS=N&AN=71678367
ER  -  

Link to the Ovid Full Text or citation: http://acs.hcn.com.au?acc=36422&url=http://ovidsp.ovid.com/ovidweb.cgi?T=JS&CSC=Y&NEWS=N&PAGE=fulltext&D=emed12&AN=71678367 
C1  - Database: Embase <1996 to 2016 September 16>

Search Strategy:

--------------------------------------------------------------------------------

1     tuberculosis.mp. or exp tuberculosis/ (151164)

2     exp treatment outcome/ or treatment outcome*.mp. (1189741)

3     diabetes mellitus.mp. or exp diabetes mellitus/ (627157)

4     diabetes mellitus/ (362441)

5     DM.mp. (48079)

6     diabetes.mp. (663193)

7     mellitus.mp. (588341)

8     3 or 4 or 5 or 6 or 7 (715025)

9     1 and 2 and 8 (724)

10     cohort studies.mp. or cohort analysis/ (263408)

11     exp risk factor/ or cohort.mp. or exp risk/ (2148599)

12     10 or 11 (2148599)

13     9 and 10 (81)

14     9 and 12 (304)

15     limit 14 to human (298)

16     limit 13 to human (81)

17     trial*.mp. or exp controlled clinical trial/ or exp "clinical trial (topic)"/ or exp "randomized controlled trial (topic)"/ or exp "controlled clinical trial (topic)"/ (1555047)

18     random.ab. (191735)

19     randomized controlled trial.pt. (0)

20     controlled clinical trial.pt. (0)

21     randomized.ab. (454621)

22     placebo.ab. (188623)

23     clinical trials as topic.sh. (15)

24     trial.ti. (176210)

25     17 or 18 or 19 or 20 or 21 or 22 or 23 or 24 (1831290)

26     9 and 25 (128)

27     limit 26 to human (128)


***************************


40. 
TY  - ELEC
ID  - 2015947462
T1  - Impact of diabetes on treatment outcomes and long-term survival in multidrug-resistant tuberculosis
A1  - Kang Y.A.
A1  - Kim S.Y.
A1  - Jo K.-W.
A1  - Kim H.J.
A1  - Park S.-K.
A1  - Kim T.-H.
A1  - Kim E.K.
A1  - Lee K.M.
A1  - Lee S.S.
A1  - Park J.S.
A1  - Koh W.-J.
A1  - Kim D.Y.
A1  - Shim T.S. 
Y1  - 2013//
N2  - Background: Few studies have investigated the impact of diabetes mellitus (DM), a globally increasing metabolic disease, on treatment outcomes and long-term survival in patients with multidrug-resistant forms of tuberculosis (MDR-TB). Objectives: We analyzed outcomes in a large cohort to assess the impact of DM on treatment outcomes of patients with MDR-TB. Methods: MDR-TB patients newly diagnosed or retreated between 2000 and 2002 and followed for 8-11 years were retrospectively analyzed with respect to the effect of DM as a comorbidity on their treatment outcome and long-term survival. Results: Of 1,407 patients with MDR-TB, 239 (17.0%) had coexisting DM. The mean age and body mass index were higher in MDR-TB patients with DM [MDR-TBDM(+)] than in those without DM [MDR-TBDM(-)]. Patients with MDR-TB and a comorbidity of DM had a significantly lower treatment success rate than those without a history of DM (36.0 vs. 47.2%, p = 0.002). In addition, DM was the negative predictor for MDR-TB treatment success in multivariate analyses [odds ratio 0.51, 95% confidence interval (CI) 0.26-0.99]. Mean survival times were also lower in MDR-TBDM(+) than in MDR-TBDM(-) patients (102 vs. 114 months, p = 0.001), with DM as a significant predictor of poor long-term survival in multivariate analyses (hazard ratio 1.59, 95% CI 1.01-2.50). Conclusions: Among MDR-TB patients, DM was a relatively common comorbidity. In patients undergoing treatment for MDR-TB and followed for 8-11 years, it was found to be independently associated with an increased risk of both treatment failure and death.
KW  - acid fast bacterium
KW  - adult
KW  - aged
KW  - article
KW  - bacterium culture
KW  - body mass
KW  - chronic kidney disease
KW  - chronic lung disease
KW  - cohort analysis
KW  - comorbidity
KW  - connective tissue disease
KW  - controlled study
KW  - *diabetes mellitus
KW  - diabetic patient
KW  - drug sensitivity
KW  - extensively drug resistant tuberculosis
KW  - female
KW  - human
KW  - hyperthyroidism
KW  - hypothyroidism
KW  - Korean (people)
KW  - long term survival
KW  - major clinical study
KW  - male
KW  - malnutrition
KW  - mental disease
KW  - *multidrug resistant tuberculosis
KW  - outcome assessment
KW  - postgastrectomy syndrome
KW  - priority journal
KW  - randomized controlled trial
KW  - retrospective study
KW  - short course therapy
KW  - survival time
KW  - thorax radiography
KW  - treatment duration
JF  - Respiration
JA  - Respiration
VL  - 86
IS  - 6
SP  - 472
EP  - 478
CY  - Switzerland
PB  - S. Karger AG
SN  - 0025-7931
M1  - (Kang, Kim) Department of Internal Medicine, Yonsei University College of Medicine, Asan Medical Center, Seoul, South Korea
M1  - (Jo, Shim) Division of Pulmonary and Critical Care Medicine, University of Ulsan College of Medicine, Asan Medical Center, 388-1 Pungnap-dong, Songpa-gu, Seoul, South Korea
M1  - (Kim) Department of Epidemiology, Korean Institute of Tuberculosis, Sungkyunkwan University School of Medicine, Seoul, South Korea
M1  - (Kim) Department of Internal Medicine, Hanyang University College of Medicine, Sungkyunkwan University School of Medicine, Seoul, South Korea
M1  - (Koh) Department of Medicine, Samsung Medical Center, Sungkyunkwan University School of Medicine, Seoul, South Korea
M1  - (Park) Clinical Research Center, National Masan Hospital, Masan, South Korea
M1  - (Kim) Department of Internal Medicine, College of Medicine, Pochon CHA University, Seongnam, South Korea
M1  - (Lee) Department of Internal Medicine, Chungbuk National University College of Medicine, Chungbuk National University Hospital, Cheongju, South Korea
M1  - (Lee) Department of Internal Medicine, Inje University School of Medicine, Ilsan Paik Hospital, Goyang, South Korea
M1  - (Park) Department of Internal Medicine, Dankook University College of Medicine, Dankook University Hospital, Cheonan, South Korea
M1  - (Kim) Department of Thoracic Surgery, National Mokpo Hospital, Mokpo, South Korea
UR  - http://www.karger.com/journals/res/res_jh.htm
L2  - http://ovidsp.ovid.com/ovidweb.cgi?T=JS&PAGE=reference&D=emed11&NEWS=N&AN=2015947462
ER  -  

Link to the Ovid Full Text or citation: http://acs.hcn.com.au?acc=36422&url=http://ovidsp.ovid.com/ovidweb.cgi?T=JS&CSC=Y&NEWS=N&PAGE=fulltext&D=emed11&AN=2015947462 
C1  - Database: Embase <1996 to 2016 September 16>

Search Strategy:

--------------------------------------------------------------------------------

1     tuberculosis.mp. or exp tuberculosis/ (151164)

2     exp treatment outcome/ or treatment outcome*.mp. (1189741)

3     diabetes mellitus.mp. or exp diabetes mellitus/ (627157)

4     diabetes mellitus/ (362441)

5     DM.mp. (48079)

6     diabetes.mp. (663193)

7     mellitus.mp. (588341)

8     3 or 4 or 5 or 6 or 7 (715025)

9     1 and 2 and 8 (724)

10     cohort studies.mp. or cohort analysis/ (263408)

11     exp risk factor/ or cohort.mp. or exp risk/ (2148599)

12     10 or 11 (2148599)

13     9 and 10 (81)

14     9 and 12 (304)

15     limit 14 to human (298)

16     limit 13 to human (81)

17     trial*.mp. or exp controlled clinical trial/ or exp "clinical trial (topic)"/ or exp "randomized controlled trial (topic)"/ or exp "controlled clinical trial (topic)"/ (1555047)

18     random.ab. (191735)

19     randomized controlled trial.pt. (0)

20     controlled clinical trial.pt. (0)

21     randomized.ab. (454621)

22     placebo.ab. (188623)

23     clinical trials as topic.sh. (15)

24     trial.ti. (176210)

25     17 or 18 or 19 or 20 or 21 or 22 or 23 or 24 (1831290)

26     9 and 25 (128)

27     limit 26 to human (128)


***************************


41. 
TY  - ELEC
ID  - 2014479332
T1  - Tuberculosis and diabetes mellitus: Time for an integrated approach
A1  - Babu S.
A1  - Salve H.
A1  - Krishnan A. 
Y1  - 2013//
KW  - Australia
KW  - cohort analysis
KW  - comorbidity
KW  - *diabetes mellitus
KW  - disease association
KW  - disease predisposition
KW  - disease registry
KW  - disease transmission
KW  - dose response
KW  - health center
KW  - human
KW  - impaired glucose tolerance
KW  - *integrated health care system
KW  - mass screening
KW  - note
KW  - opportunistic infection
KW  - prevalence
KW  - relapse
KW  - sputum culture
KW  - treatment outcome
KW  - *tuberculosis
KW  - hemoglobin A1c/ec [Endogenous Compound]
JF  - National Medical Journal of India
JA  - Natl. Med. J. India
VL  - 26
IS  - 6
SP  - 342
EP  - 343
CY  - India
PB  - All India Institute of Medical Sciences
SN  - 0970-258X
M1  - (Babu, Salve, Krishnan) Centre for Community Medicine, All India Institute of Medical Sciences, New Delhi, India
UR  - http://www.nmji.in/archives/Volume-26/Issue-6/05-26-6-SS-II.pdf
L2  - http://ovidsp.ovid.com/ovidweb.cgi?T=JS&PAGE=reference&D=emed11&NEWS=N&AN=2014479332
ER  -  

Link to the Ovid Full Text or citation: http://acs.hcn.com.au?acc=36422&url=http://ovidsp.ovid.com/ovidweb.cgi?T=JS&CSC=Y&NEWS=N&PAGE=fulltext&D=emed11&AN=2014479332 
C1  - Database: Embase <1996 to 2016 September 16>

Search Strategy:

--------------------------------------------------------------------------------

1     tuberculosis.mp. or exp tuberculosis/ (151164)

2     exp treatment outcome/ or treatment outcome*.mp. (1189741)

3     diabetes mellitus.mp. or exp diabetes mellitus/ (627157)

4     diabetes mellitus/ (362441)

5     DM.mp. (48079)

6     diabetes.mp. (663193)

7     mellitus.mp. (588341)

8     3 or 4 or 5 or 6 or 7 (715025)

9     1 and 2 and 8 (724)

10     cohort studies.mp. or cohort analysis/ (263408)

11     exp risk factor/ or cohort.mp. or exp risk/ (2148599)

12     10 or 11 (2148599)

13     9 and 10 (81)

14     9 and 12 (304)

15     limit 14 to human (298)

16     limit 13 to human (81)

17     trial*.mp. or exp controlled clinical trial/ or exp "clinical trial (topic)"/ or exp "randomized controlled trial (topic)"/ or exp "controlled clinical trial (topic)"/ (1555047)

18     random.ab. (191735)

19     randomized controlled trial.pt. (0)

20     controlled clinical trial.pt. (0)

21     randomized.ab. (454621)

22     placebo.ab. (188623)

23     clinical trials as topic.sh. (15)

24     trial.ti. (176210)

25     17 or 18 or 19 or 20 or 21 or 22 or 23 or 24 (1831290)

26     9 and 25 (128)

27     limit 26 to human (128)


***************************


42. 
TY  - ELEC
ID  - 2014080630
T1  - Prevalence of type 2 diabetes among newly detected pulmonary tuberculosis patients in china: A community based cohort study
A1  - Wang Q.
A1  - Ma A.
A1  - Han X.
A1  - Zhao S.
A1  - Cai J.
A1  - Ma Y.
A1  - Zhao J.
A1  - Wang Y.
A1  - Dong H.
A1  - Zhao Z.
A1  - Wei L.
A1  - Yu T.
A1  - Chen P.
A1  - Schouten E.G.
A1  - Kok F.J.
A1  - Kapur A. 
Y1  - 2013//
N2  - Background: Patients with type 2 diabetes (DM) have a higher risk of developing pulmonary tuberculosis (PTB); moreover, DM co-morbidity in PTB is associated with poor PTB treatment outcomes. Community based prevalence data on DM and prediabetes (pre-DM) among TB patients is lacking, particularly from the developing world. Therefore we conducted a prospective study to investigate the prevalence of DM and pre-DM and evaluated the risk factors for the presence of DM among newly detected PTB patients in rural areas of China. Methods and Findings: In a prospective community based study carried out from 2010 to 2012, a representative sample of 6382 newly detected PTB patients from 7 TB clinics in Linyi were tested for DM. A population of 6674 non-TB controls from the same community was similarly tested as well. The prevalence of DM in TB patients (6.3%) was higher than that in non-TB controls (4.7%, p<0.05). PTB patients had a higher odds of DM than non-TB controls (adjusted OR 3.17, 95% CI 1.14-8.84). The prevalence of DM increased with age and was significantly higher in TB patients in the age categories above 30 years (p<0.05). Among TB patients, those with normal weight (BMI 18.5-23.9) had the lowest prevalence of DM (5.8%). Increasing age, family history of DM, positive sputum smear, cavity on chest X-ray and higher yearly income (>10000 RMB yuan) were positively associated and frequent outdoor activity was negatively associated with DM in PTB patients. Conclusions: The prevalence of DM in PTB patients was higher than in non-TB controls with a 3 fold higher adjusted odds ratio of having DM. Given the increasing DM prevalence and still high burden of TB in China, this association may represent a new public health challenge concerning the prevention and treatment of both diseases. © 2013 Wang et al.
KW  - adult
KW  - age distribution
KW  - article
KW  - body mass
KW  - China
KW  - cholesterol blood level
KW  - cohort analysis
KW  - controlled study
KW  - family history
KW  - female
KW  - glucose blood level
KW  - human
KW  - income
KW  - lung cavity
KW  - *lung tuberculosis
KW  - major clinical study
KW  - male
KW  - *non insulin dependent diabetes mellitus/ep [Epidemiology]
KW  - obesity
KW  - prevalence
KW  - prospective study
KW  - risk assessment
KW  - risk factor
KW  - rural area
KW  - sputum smear
KW  - triacylglycerol blood level
KW  - underweight
KW  - cholesterol/ec [Endogenous Compound]
KW  - glucose/ec [Endogenous Compound]
KW  - triacylglycerol/ec [Endogenous Compound]
JF  - PLoS ONE
JA  - PLoS ONE
VL  - 8
IS  - 12
SP  - no pagination 
CY  - United States
PB  - Public Library of Science (185 Berry Street, Suite 1300, San Francisco CA 94107, United States)
AD  - Nutrition Institute, Qingdao University, Qingdao, China
M1  - (Wang, Ma, Han, Cai) Nutrition Institute, Qingdao University, Qingdao, China
M1  - (Zhao, Ma) Linyi Chest Hospital, Linyi, China
M1  - (Zhao) Yishui Tuberculosis Clinic, Linyi, China
M1  - (Wang) Tancheng Tuberculosis Clinic, Linyi, China
M1  - (Dong) Yinan Tuberculosis Clinic, Linyi, China
M1  - (Zhao) Lanshan Tuberculosis Clinic, Linyi, China
M1  - (Wei) Feixian Tuberculosis Clinic, Linyi, China
M1  - (Yu) Pingyi Tuberculosis Clinic, Linyi, China
M1  - (Chen) Cangshan Tuberculosis Clinic, Linyi, China
M1  - (Schouten, Kok) Division of Human Nutrition, Wageningen University, Wageningen, Netherlands
M1  - (Kapur) World Diabetes Foundation, Gentofte, Denmark
UR  - http://www.plosone.org/article/fetchObject.action?uri=info%3Adoi%2F10.1371%2Fjournal.pone.0082660&representation=PDF
L2  - http://ovidsp.ovid.com/ovidweb.cgi?T=JS&PAGE=reference&D=emed11&NEWS=N&AN=2014080630
ER  -  

Link to the Ovid Full Text or citation: http://acs.hcn.com.au?acc=36422&url=http://ovidsp.ovid.com/ovidweb.cgi?T=JS&CSC=Y&NEWS=N&PAGE=fulltext&D=emed11&AN=2014080630 
C1  - Database: Embase <1996 to 2016 September 16>

Search Strategy:

--------------------------------------------------------------------------------

1     tuberculosis.mp. or exp tuberculosis/ (151164)

2     exp treatment outcome/ or treatment outcome*.mp. (1189741)

3     diabetes mellitus.mp. or exp diabetes mellitus/ (627157)

4     diabetes mellitus/ (362441)

5     DM.mp. (48079)

6     diabetes.mp. (663193)

7     mellitus.mp. (588341)

8     3 or 4 or 5 or 6 or 7 (715025)

9     1 and 2 and 8 (724)

10     cohort studies.mp. or cohort analysis/ (263408)

11     exp risk factor/ or cohort.mp. or exp risk/ (2148599)

12     10 or 11 (2148599)

13     9 and 10 (81)

14     9 and 12 (304)

15     limit 14 to human (298)

16     limit 13 to human (81)

17     trial*.mp. or exp controlled clinical trial/ or exp "clinical trial (topic)"/ or exp "randomized controlled trial (topic)"/ or exp "controlled clinical trial (topic)"/ (1555047)

18     random.ab. (191735)

19     randomized controlled trial.pt. (0)

20     controlled clinical trial.pt. (0)

21     randomized.ab. (454621)

22     placebo.ab. (188623)

23     clinical trials as topic.sh. (15)

24     trial.ti. (176210)

25     17 or 18 or 19 or 20 or 21 or 22 or 23 or 24 (1831290)

26     9 and 25 (128)

27     limit 26 to human (128)


***************************


43. 
TY  - ELEC
ID  - 2013767794
T1  - Poor performance status is a strong predictor for death in patients with smear-positive pulmonary TB admitted to two Japanese hospitals
A1  - Horita N.
A1  - Miyazawa N.
A1  - Yoshiyama T.
A1  - Kojima R.
A1  - Omori N.
A1  - Kaneko T.
A1  - Ishigatsubo Y. 
Y1  - 2013//
N2  - Background: Estimation of performance status (PS) has been assessed as a tool to determine which patients with newly diagnosed pulmonary TB (PTB) are most at risk of dying. This simple prediction rule has not been validated in patients with PTB with different background characteristics and from different geographic areas. Methods: A retrospective cohort study was conducted in two Japanese hospitals in different regions and included 432 inpatients with newly diagnosed smear-positive non-multidrug-resistant lung TB without HIV infection. The patients had a mean +/- SD age of 64.9 +/- 19.7 years and 135 were female (31.3%). Detailed nursing charts were reviewed to estimate PS, which was graded 0 (best condition), 1, 2, 3 or 4 (worst condition), for each patient. Results: Single variable and multivariable Cox regression analyses models revealed that a one-point increase in PS was associated with a 2.8-fold (95% CI 2.2-3.6) and 2.3-fold (95% CI 1.8-3.0), adjusted for age, gender, comorbidities and treatment regimen, increase in the HR for death (p < 0.001 for both models). Kaplan-Meier curves also showed a significant difference in mortality among different PS groups (p < 0.001). Conclusion: PS was strongly associated with mortality from PTB in the study cohort. Estimation of PS at the start of treatment for newly diagnosed PTB patients could be a useful tool in case management in resource-limited countries. © Royal Society of Tropical Medicine and Hygiene 2013. All rights reserved.
KW  - adult
KW  - aged
KW  - article
KW  - cause of death
KW  - chronic kidney disease
KW  - chronic liver disease
KW  - chronic respiratory tract disease
KW  - clinical observation
KW  - cohort analysis
KW  - comorbidity
KW  - daily life activity
KW  - diabetes mellitus
KW  - dying
KW  - female
KW  - follow up
KW  - *health status
KW  - heart disease
KW  - human
KW  - Japanese
KW  - *lung tuberculosis
KW  - major clinical study
KW  - male
KW  - *mortality
KW  - *performance status
KW  - prognosis
KW  - retrospective study
KW  - treatment outcome
KW  - X ray
KW  - aspartate aminotransferase/ec [Endogenous Compound]
KW  - creatinine/ec [Endogenous Compound]
KW  - hemoglobin/ec [Endogenous Compound]
JF  - Transactions of the Royal Society of Tropical Medicine and Hygiene
JA  - Trans. R. Soc. Trop. Med. Hyg.
VL  - 107
IS  - 7
SP  - 451
EP  - 456
CY  - United Kingdom
PB  - Oxford University Press (Great Clarendon Street, Oxford OX2 6DP, United Kingdom)
SN  - 0035-9203
AD  - N. Horita, Department of Internal Medicine and Clinical Immunology, Yokohama City University Graduate School of Medicine, 3 - 9 Fukuura, Kanazawa-ku, Yokohama 236-0004, Japan. E-mail: nobuyuki_horita@yahoo.co.jp
M1  - (Horita, Ishigatsubo) Department of Internal Medicine and Clinical Immunology, Yokohama City University Graduate School of Medicine, Yokohama, Japan
M1  - (Horita, Miyazawa, Kojima, Omori) Department of Respiratory Medicine, Saiseikai Yokohamashi Nanbu Hospital, Yokohama, Japan
M1  - (Yoshiyama) Division of Respiratory Medicine, Japan Antituberculosis Association Fukujuji Hospital, Tokyo, Japan
M1  - (Kaneko) Respiratory Disease Center, Yokohama City University Medical Center, Yokohama, Japan
L2  - http://ovidsp.ovid.com/ovidweb.cgi?T=JS&PAGE=reference&D=emed11&NEWS=N&AN=2013767794
ER  -  

Link to the Ovid Full Text or citation: http://acs.hcn.com.au?acc=36422&url=http://ovidsp.ovid.com/ovidweb.cgi?T=JS&CSC=Y&NEWS=N&PAGE=fulltext&D=emed11&AN=2013767794 
C1  - Database: Embase <1996 to 2016 September 16>

Search Strategy:

--------------------------------------------------------------------------------

1     tuberculosis.mp. or exp tuberculosis/ (151164)

2     exp treatment outcome/ or treatment outcome*.mp. (1189741)

3     diabetes mellitus.mp. or exp diabetes mellitus/ (627157)

4     diabetes mellitus/ (362441)

5     DM.mp. (48079)

6     diabetes.mp. (663193)

7     mellitus.mp. (588341)

8     3 or 4 or 5 or 6 or 7 (715025)

9     1 and 2 and 8 (724)

10     cohort studies.mp. or cohort analysis/ (263408)

11     exp risk factor/ or cohort.mp. or exp risk/ (2148599)

12     10 or 11 (2148599)

13     9 and 10 (81)

14     9 and 12 (304)

15     limit 14 to human (298)

16     limit 13 to human (81)

17     trial*.mp. or exp controlled clinical trial/ or exp "clinical trial (topic)"/ or exp "randomized controlled trial (topic)"/ or exp "controlled clinical trial (topic)"/ (1555047)

18     random.ab. (191735)

19     randomized controlled trial.pt. (0)

20     controlled clinical trial.pt. (0)

21     randomized.ab. (454621)

22     placebo.ab. (188623)

23     clinical trials as topic.sh. (15)

24     trial.ti. (176210)

25     17 or 18 or 19 or 20 or 21 or 22 or 23 or 24 (1831290)

26     9 and 25 (128)

27     limit 26 to human (128)


***************************


44. 
TY  - ELEC
ID  - 2013767756
T1  - Profile of HIV-infected patients receiving second-line antiretroviral therapy in a resource-limited setting in Nigeria
A1  - Onyedum C.C.
A1  - Iroezindu M.O.
A1  - Chukwuka C.J.
A1  - Anyaene C.A.
A1  - Obi F.I.
A1  - Young E.E. 
Y1  - 2013//
N2  - Background: Second-line antiretroviral therapy (ART) accounts for lessthan5%of totalARTin resource-limited settings. We described the baseline characteristics, reasons for switch and treatment outcomes of Nigerian patients receiving second-line ART. Methods: In this retrospective cohort study we recorded the baseline characteristics of HIV-infected adults whose treatment regimen was switched from a non-nucleoside reverse transcriptase inhibitor, a first-line agent, to a protease inhibitor-based second-line regimen. The duration of follow-up was 12 months. Results: Of 4229 patients who started first-line therapy, 186 (4.4%) were switched to second-line therapy after a mean duration of 16.6+/-7.6 months. Their mean age was 41.8+/-9.6 years and 59.1% were women. The median (range) viral load andCD4 cell counts at switch were 4.7 (4.1-6.3) log10 copies/ml and 71 (6-610) cells/mul, respectively. The predominantreason for switchwas virological failure (79.0%). Only55.4%and36.6%of patientshadCD4 cell count and viral load at 12 months. About 82%, 79% and 82% of patients with available data achieved virological suppression at 3 months, 6 months and 12 months respectively (p 1/4 0.81). The proportion of patients who achieved >50%rise in CD4 cell count increased from55.8% at 3 months to 78.6% at 12 months (p 1/4 0.0002). Conclusion: The rate of switch to second-line therapy was low but there were good treatment outcomes among patients with available data. Attrition rate was high. Regular viral load monitoring, improved availability/affordability of second-line regimens and retention in care should become priorities in resource-limited settings. © The Author 2013. Published by Oxford University Press on behalf of Royal Society of Tropical Medicine and Hygiene. All rights reserved.
KW  - adolescent
KW  - adult
KW  - alcohol consumption
KW  - antibiotic prophylaxis
KW  - antiviral resistance
KW  - *antiviral therapy
KW  - article
KW  - blood transfusion
KW  - CD4 lymphocyte count
KW  - cohort analysis
KW  - comorbidity
KW  - diabetes mellitus
KW  - drug substitution
KW  - drug treatment failure
KW  - educational status
KW  - female
KW  - follow up
KW  - heterosexuality
KW  - *highly active antiretroviral therapy
KW  - human
KW  - Human immunodeficiency virus 1
KW  - *Human immunodeficiency virus 1 infection/dt [Drug Therapy]
KW  - Human immunodeficiency virus 2
KW  - *Human immunodeficiency virus 2 infection/dt [Drug Therapy]
KW  - Human immunodeficiency virus infected patient
KW  - hypertension
KW  - immune response
KW  - limit of detection
KW  - major clinical study
KW  - male
KW  - marriage
KW  - medication compliance
KW  - Nigeria
KW  - nonhuman
KW  - patient compliance
KW  - pneumonia
KW  - retrospective study
KW  - *second line antiretroviral therapy
KW  - treatment duration
KW  - treatment outcome
KW  - tuberculosis
KW  - virus load
KW  - virus transmission
KW  - world health organization
KW  - cotrimoxazole
KW  - efavirenz plus emtricitabine plus tenofovir disoproxil/dt [Drug Therapy]
KW  - emtricitabine plus tenofovir disoproxil/cb [Drug Combination]
KW  - emtricitabine plus tenofovir disoproxil/dt [Drug Therapy]
KW  - *Human immunodeficiency virus proteinase inhibitor/dt [Drug Therapy]
KW  - lamivudine plus nevirapine plus stavudine/dt [Drug Therapy]
KW  - lamivudine plus nevirapine plus zidovudine/dt [Drug Therapy]
KW  - lopinavir plus ritonavir/cb [Drug Combination]
KW  - lopinavir plus ritonavir/dt [Drug Therapy]
KW  - *nonnucleoside reverse transcriptase inhibitor/dt [Drug Therapy]
KW  - tenofovir plus emtricitabine plus nevirapine/dt [Drug Therapy]
KW  - unclassified drug
KW  - virus RNA/ec [Endogenous Compound]
KW  - zidovudine/cb [Drug Combination]
KW  - zidovudine/dt [Drug Therapy]
JF  - Transactions of the Royal Society of Tropical Medicine and Hygiene
JA  - Trans. R. Soc. Trop. Med. Hyg.
VL  - 107
IS  - 10
SP  - 608
EP  - 614
CY  - United Kingdom
PB  - Oxford University Press (Great Clarendon Street, Oxford OX2 6DP, United Kingdom)
SN  - 0035-9203
AD  - M.O. Iroezindu, Department of Medicine, College of Medicine, University of Nigeria Teaching Hospital (UNTH), Enugu, Nigeria. E-mail: mikezindu@yahoo.com
M1  - (Onyedum, Iroezindu, Chukwuka, Young) Department of Medicine, College of Medicine, University of Nigeria Teaching Hospital (UNTH), Enugu, Nigeria
M1  - (Anyaene) APIN/CDC Centre, UNTH, Nigeria
M1  - (Obi) Department of Community Medicine, UNTH, Nigeria
L2  - http://ovidsp.ovid.com/ovidweb.cgi?T=JS&PAGE=reference&D=emed11&NEWS=N&AN=2013767756
ER  -  

Link to the Ovid Full Text or citation: http://acs.hcn.com.au?acc=36422&url=http://ovidsp.ovid.com/ovidweb.cgi?T=JS&CSC=Y&NEWS=N&PAGE=fulltext&D=emed11&AN=2013767756 
C1  - Database: Embase <1996 to 2016 September 16>

Search Strategy:

--------------------------------------------------------------------------------

1     tuberculosis.mp. or exp tuberculosis/ (151164)

2     exp treatment outcome/ or treatment outcome*.mp. (1189741)

3     diabetes mellitus.mp. or exp diabetes mellitus/ (627157)

4     diabetes mellitus/ (362441)

5     DM.mp. (48079)

6     diabetes.mp. (663193)

7     mellitus.mp. (588341)

8     3 or 4 or 5 or 6 or 7 (715025)

9     1 and 2 and 8 (724)

10     cohort studies.mp. or cohort analysis/ (263408)

11     exp risk factor/ or cohort.mp. or exp risk/ (2148599)

12     10 or 11 (2148599)

13     9 and 10 (81)

14     9 and 12 (304)

15     limit 14 to human (298)

16     limit 13 to human (81)

17     trial*.mp. or exp controlled clinical trial/ or exp "clinical trial (topic)"/ or exp "randomized controlled trial (topic)"/ or exp "controlled clinical trial (topic)"/ (1555047)

18     random.ab. (191735)

19     randomized controlled trial.pt. (0)

20     controlled clinical trial.pt. (0)

21     randomized.ab. (454621)

22     placebo.ab. (188623)

23     clinical trials as topic.sh. (15)

24     trial.ti. (176210)

25     17 or 18 or 19 or 20 or 21 or 22 or 23 or 24 (1831290)

26     9 and 25 (128)

27     limit 26 to human (128)


***************************


45. 
TY  - ELEC
ID  - 2013718369
T1  - Clinical and laboratory characteristics of penicilliosis marneffei among patients with and without HIV infection in Northern Thailand: A retrospective study
A1  - Kawila R.
A1  - Chaiwarith R.
A1  - Supparatpinyo K. 
Y1  - 2013//
N2  - Background: Penicilliosis marneffei is increasingly observed in individuals without HIV infection. This study aimed to compare the clinical and laboratory features among HIV infected and uninfected individuals with penicilliosis marneffei.Methods: A retrospective cohort study was conducted between January 1, 2007 and December 31, 2011 at Chiang Mai University Hospital. We included individuals who were >15 years of age and presented with culture-proven P. marneffei infection.Results: 116 HIV-infected and 34 HIV-uninfected patients were enrolled. Comparing to HIV-infected patients, HIV-uninfected patients were older; less likely to have fever, splenomegaly, and umbilicated skin lesions; more likely to have Sweet's syndrome and bone and joint infections; had higher white blood cell count, platelet count, and CD4 cell count; had lower alanine transaminase (ALT); and less likely to have positive fungal blood cultures. The mortality rates were 20.7% and 29.4% among HIV infected and uninfected patients, respectively.Conclusions: Clinical manifestations of penicilliosis marneffei are different between patients with and without HIV infection. Physician's awareness of this disease in HIV-uninfected patients may prompt the diagnosis and timely treatment, and can lead to a better outcome. © 2013 Kawila et al.; licensee BioMed Central Ltd.
KW  - acute febrile neutrophilic dermatosis
KW  - adolescent
KW  - adult
KW  - age
KW  - article
KW  - bone infection
KW  - candidiasis/co [Complication]
KW  - CD4 lymphocyte count
KW  - clinical feature
KW  - cohort analysis
KW  - colon cancer
KW  - comorbidity
KW  - convalescence
KW  - cryptococcosis/co [Complication]
KW  - cytomegalovirus infection/co [Complication]
KW  - diabetes mellitus
KW  - female
KW  - fever
KW  - fungus culture
KW  - herpes zoster/co [Complication]
KW  - histoplasmosis/co [Complication]
KW  - human
KW  - *Human immunodeficiency virus infection
KW  - infectious arthritis
KW  - isosporiasis/co [Complication]
KW  - leukocytosis
KW  - lymphoma
KW  - major clinical study
KW  - male
KW  - mixed connective tissue disease/dt [Drug Therapy]
KW  - mortality
KW  - myasthenia gravis
KW  - nocardiosis/co [Complication]
KW  - opportunistic infection/co [Complication]
KW  - *penicilliosis/di [Diagnosis]
KW  - *penicilliosis/dt [Drug Therapy]
KW  - *penicilliosis/et [Etiology]
KW  - Penicillium marneffei
KW  - retrospective study
KW  - salmonellosis/co [Complication]
KW  - skin defect
KW  - splenomegaly
KW  - systemic lupus erythematosus/dt [Drug Therapy]
KW  - Thailand
KW  - thrombocytosis
KW  - treatment duration
KW  - treatment outcome
KW  - tuberculosis/co [Complication]
KW  - university hospital
KW  - alanine aminotransferase/ec [Endogenous Compound]
KW  - amphotericin B deoxycholate/dt [Drug Therapy]
KW  - amphotericin B deoxycholate/iv [Intravenous Drug Administration]
KW  - azathioprine/dt [Drug Therapy]
KW  - CD4 antigen/ec [Endogenous Compound]
KW  - itraconazole/dt [Drug Therapy]
KW  - itraconazole/po [Oral Drug Administration]
KW  - prednisolone/dt [Drug Therapy]
JF  - BMC Infectious Diseases
JA  - BMC Infect. Dis.
VL  - 13
IS  - 1
SP  - no pagination 
CY  - United Kingdom
PB  - BioMed Central Ltd. (Floor 6, 236 Gray's Inn Road, London WC1X 8HB, United Kingdom)
AD  - R. Chaiwarith, Department of Medicine, Faculty of Medicine, Chiang Mai University, Chiang Mai 50200, Thailand. E-mail: rchaiwar@gmail.com
M1  - (Kawila, Chaiwarith, Supparatpinyo) Department of Medicine, Faculty of Medicine, Chiang Mai University, Chiang Mai 50200, Thailand
M1  - (Supparatpinyo) Research Institute for Health Sciences, Faculty of Medicine, Chiang Mai University, Chiang Mai, Thailand
UR  - http://www.biomedcentral.com/1471-2334/13/464
L2  - http://ovidsp.ovid.com/ovidweb.cgi?T=JS&PAGE=reference&D=emed11&NEWS=N&AN=2013718369
ER  -  

Link to the Ovid Full Text or citation: http://acs.hcn.com.au?acc=36422&url=http://ovidsp.ovid.com/ovidweb.cgi?T=JS&CSC=Y&NEWS=N&PAGE=fulltext&D=emed11&AN=2013718369 
C1  - Database: Embase <1996 to 2016 September 16>

Search Strategy:

--------------------------------------------------------------------------------

1     tuberculosis.mp. or exp tuberculosis/ (151164)

2     exp treatment outcome/ or treatment outcome*.mp. (1189741)

3     diabetes mellitus.mp. or exp diabetes mellitus/ (627157)

4     diabetes mellitus/ (362441)

5     DM.mp. (48079)

6     diabetes.mp. (663193)

7     mellitus.mp. (588341)

8     3 or 4 or 5 or 6 or 7 (715025)

9     1 and 2 and 8 (724)

10     cohort studies.mp. or cohort analysis/ (263408)

11     exp risk factor/ or cohort.mp. or exp risk/ (2148599)

12     10 or 11 (2148599)

13     9 and 10 (81)

14     9 and 12 (304)

15     limit 14 to human (298)

16     limit 13 to human (81)

17     trial*.mp. or exp controlled clinical trial/ or exp "clinical trial (topic)"/ or exp "randomized controlled trial (topic)"/ or exp "controlled clinical trial (topic)"/ (1555047)

18     random.ab. (191735)

19     randomized controlled trial.pt. (0)

20     controlled clinical trial.pt. (0)

21     randomized.ab. (454621)

22     placebo.ab. (188623)

23     clinical trials as topic.sh. (15)

24     trial.ti. (176210)

25     17 or 18 or 19 or 20 or 21 or 22 or 23 or 24 (1831290)

26     9 and 25 (128)

27     limit 26 to human (128)


***************************


46. 
TY  - ELEC
ID  - 2013674017
T1  - Nutritional Status of Adult Patients with Pulmonary Tuberculosis in Rural Central India and Its Association with Mortality
A1  - Bhargava A.
A1  - Chatterjee M.
A1  - Jain Y.
A1  - Chatterjee B.
A1  - Kataria A.
A1  - Bhargava M.
A1  - Kataria R.
A1  - D'Souza R.
A1  - Jain R.
A1  - Benedetti A.
A1  - Pai M.
A1  - Menzies D. 
Y1  - 2013//
N2  - Under-nutrition is a known risk factor for TB and can adversely affect treatment outcomes. However, data from India are sparse, despite the high burden of TB as well as malnutrition in India. We assessed the nutritional status at the time of diagnosis and completion of therapy, and its association with deaths during TB treatment, in a consecutive cohort of 1695 adult patients with pulmonary tuberculosis in rural India during 2004 - 2009.Multivariable logistic regression was used to obtain adjusted estimates of the association of nutritional status with deaths during treatment. At the time of diagnosis, median BMI and body weights were 16.0 kg/m2and 42.1 kg in men, and 15.0 kg/m2and 34.1 kg in women, indicating that 80% of women and 67% of men had moderate to severe under-nutrition (BMI<17.0 kg/m2). Fifty two percent of the patients (57% of men and 48% of women) had stunting indicating chronic under-nutrition. Half of women and one third of men remained moderately to severely underweight at the end of treatment. 60 deaths occurred in 1179 patients (5%) in whom treatment was initiated. Severe under-nutrition at diagnosis was associated with a 2 fold higher risk of death. Overall, a majority of patients had evidence of chronic severe under-nutrition at diagnosis, which persisted even after successful treatment in a significant proportion of them. These findings suggest the need for nutritional support during treatment of pulmonary TB in this rural population. © 2013 Bhargava et al.
KW  - adult
KW  - age distribution
KW  - anemia
KW  - article
KW  - body height
KW  - body mass
KW  - body weight
KW  - cohort analysis
KW  - comorbidity
KW  - controlled study
KW  - diabetes mellitus
KW  - disease association
KW  - female
KW  - human
KW  - Human immunodeficiency virus infection
KW  - India
KW  - *lung tuberculosis/ep [Epidemiology]
KW  - major clinical study
KW  - male
KW  - malnutrition
KW  - *mortality
KW  - *nutritional status
KW  - nutritional support
KW  - prevalence
KW  - retrospective study
KW  - rural area
KW  - sex difference
KW  - treatment outcome
KW  - underweight
JF  - PLoS ONE
JA  - PLoS ONE
VL  - 8
IS  - 10
SP  - no pagination 
CY  - United States
PB  - Public Library of Science (185 Berry Street, Suite 1300, San Francisco CA 94107, United States)
AD  - A. Bhargava, Department of Internal Medicine, Himalayan Institute of Medical Sciences, Jolly Grant, Uttarakhand, India. E-mail: anuragb17@gmail.com
M1  - (Bhargava) Department of Internal Medicine, Himalayan Institute of Medical Sciences, Jolly Grant, Uttarakhand, India
M1  - (Chatterjee) Krishak Maitri Hospital, Chengail, West Bengal, India
M1  - (Jain, Kataria, Kataria, Jain) Jan Swasthya Sahyog, Village and P.O.Ganiyari, Chhattisgarh, India
M1  - (Chatterjee) Department of Microbiology, Himalayan Institute of Medical Sciences, Jolly Grant, Uttarakhand, India
M1  - (Bhargava) Department of Community Medicine, Himalayan Institute of Medical Sciences, Jolly Grant, Uttarakhand, India
M1  - (D'Souza) Centre for Public Health and Equity, Bhopal, Madhya Pradesh, India
M1  - (Benedetti, Menzies) Respiratory Epidemiology and Clinical Research Unit, Montreal Chest Institute, McGill University Health Centre, Montreal, QC, Canada
M1  - (Pai) Department of Epidemiology, Biostatistics and Occupational Health, McGill University, Montreal, QC, Canada
UR  - http://www.plosone.org/article/fetchObject.action;jsessionid=CE05B6C4459C88F3D428AAAB8DE97123?uri=info%3Adoi%2F10.1371%2Fjournal.pone.0077979&representation=PDF
L2  - http://ovidsp.ovid.com/ovidweb.cgi?T=JS&PAGE=reference&D=emed11&NEWS=N&AN=2013674017
ER  -  

Link to the Ovid Full Text or citation: http://acs.hcn.com.au?acc=36422&url=http://ovidsp.ovid.com/ovidweb.cgi?T=JS&CSC=Y&NEWS=N&PAGE=fulltext&D=emed11&AN=2013674017 
C1  - Database: Embase <1996 to 2016 September 16>

Search Strategy:

--------------------------------------------------------------------------------

1     tuberculosis.mp. or exp tuberculosis/ (151164)

2     exp treatment outcome/ or treatment outcome*.mp. (1189741)

3     diabetes mellitus.mp. or exp diabetes mellitus/ (627157)

4     diabetes mellitus/ (362441)

5     DM.mp. (48079)

6     diabetes.mp. (663193)

7     mellitus.mp. (588341)

8     3 or 4 or 5 or 6 or 7 (715025)

9     1 and 2 and 8 (724)

10     cohort studies.mp. or cohort analysis/ (263408)

11     exp risk factor/ or cohort.mp. or exp risk/ (2148599)

12     10 or 11 (2148599)

13     9 and 10 (81)

14     9 and 12 (304)

15     limit 14 to human (298)

16     limit 13 to human (81)

17     trial*.mp. or exp controlled clinical trial/ or exp "clinical trial (topic)"/ or exp "randomized controlled trial (topic)"/ or exp "controlled clinical trial (topic)"/ (1555047)

18     random.ab. (191735)

19     randomized controlled trial.pt. (0)

20     controlled clinical trial.pt. (0)

21     randomized.ab. (454621)

22     placebo.ab. (188623)

23     clinical trials as topic.sh. (15)

24     trial.ti. (176210)

25     17 or 18 or 19 or 20 or 21 or 22 or 23 or 24 (1831290)

26     9 and 25 (128)

27     limit 26 to human (128)


***************************


47. 
TY  - ELEC
ID  - 2013696878
T1  - Adalimumab for the treatment of psoriasis in real life: A retrospective cohort of 119 patients at a single Spanish centre
A1  - Lopez-Ferrer A.
A1  - Vilarrasa E.
A1  - Gich I.J.
A1  - Puig L. 
Y1  - 2013//
N2  - Background Patients with moderate-to-severe psoriasis treated with adalimumab in daily clinical practice are different from those in clinical trials, and outcomes may differ in different geographical settings. Objectives To analyse the efficacy, retention of treatment and adverse events in a cohort of such patients at a referral centre in Barcelona, Spain. Methods Data from a cohort of 119 consecutive patients treated between January 2008 and March 2013 were retrospectively collected. Drug survival was analysed by the Kaplan-Meier method with log-rank test and Cox regression. Results The mean duration of treatment was 25 months (median 22, range 2-60). The 75% improvement in Psoriasis Area and Severity Index (PASI 75) response rates at 16 weeks, 6 months and 1 year of treatment were 64%, 58% and 53%, respectively (intention-to-treat analysis). The corresponding PASI 90 values were 49%, 52% and 50%. Biologic-naive patients (41%) had significantly higher PASI 75 and PASI 90 response rates at 6 months and 1 year. On multivariate analysis, only PASI 90 response at 6 months was significantly associated with treatment retention (P = 0.0009), with a hazard ratio of 7.3 (95% confidence interval 2.3-23.6). Forty-eight adverse events (AEs) occurred in 29 patients, and were serious in eight (0.032 events per patient-year). Paradoxical flares of psoriasis or arthritis were seen in five patients. Infections accounted for seven serious AEs, and were the reason for discontinuation in two patients. Conclusions PASI 90 response at 6 months was the only independent variable predicting drug survival on multivariate analysis. Infections, including de novo infection by Mycobacterium tuberculosis, accounted for seven serious AEs. What's already known about this topic? There are few reports on the use of adalimumab for the treatment of moderate-to-severe psoriasis in clinical practice according to the European Medicines Agency. Psoriasis Area and Severity Index (PASI) 75% response rates at 16 weeks and 6 months were approximately 60% in a previously published U.K. series. Male sex and the presence of arthritis have been associated with decreased drug survival in one study. What does this study add? Biologic-naive status and efficacy parameters denoting a good or excellent response appear to be associated with a higher probability of drug survival. Combination treatment increased PASI response rates at 6 months and might provide an explanation for the relatively high rate of PASI 90 responders in our cohort. Infections, including de novo infection by Mycobacterium tuberculosis, accounted for most serious adverse events, and paradoxical flares of psoriasis and psoriatic arthritis were relatively frequent. © 2013 British Association of Dermatologists.
KW  - abscess/si [Side Effect]
KW  - adult
KW  - aged
KW  - alcoholism
KW  - article
KW  - bronchitis/si [Side Effect]
KW  - cohort analysis
KW  - comparative study
KW  - controlled study
KW  - diabetes mellitus
KW  - disease course
KW  - drug efficacy
KW  - drug safety
KW  - drug withdrawal
KW  - dyslipidemia
KW  - female
KW  - furunculosis/si [Side Effect]
KW  - gastroenteritis/si [Side Effect]
KW  - heart infarction/si [Side Effect]
KW  - herpes simplex/si [Side Effect]
KW  - human
KW  - hyperglycemia/si [Side Effect]
KW  - hypertension/si [Side Effect]
KW  - hypertriglyceridemia/si [Side Effect]
KW  - injection site reaction/si [Side Effect]
KW  - intention to treat analysis
KW  - latent tuberculosis
KW  - leukopenia/si [Side Effect]
KW  - major clinical study
KW  - male
KW  - medical record review
KW  - miliary tuberculosis/si [Side Effect]
KW  - muscle cramp/si [Side Effect]
KW  - nonalcoholic fatty liver
KW  - obesity
KW  - open study
KW  - paronychia/si [Side Effect]
KW  - patient monitoring
KW  - patient referral
KW  - pneumonia/si [Side Effect]
KW  - priority journal
KW  - prostatitis/si [Side Effect]
KW  - pruritus/si [Side Effect]
KW  - *psoriasis/dt [Drug Therapy]
KW  - Psoriasis Area and Severity Index
KW  - psoriasis vulgaris
KW  - psoriatic arthritis/di [Diagnosis]
KW  - psoriatic arthritis/dt [Drug Therapy]
KW  - retrospective study
KW  - scabies/si [Side Effect]
KW  - Spain
KW  - survival
KW  - thrombocytopenia/si [Side Effect]
KW  - thrush/si [Side Effect]
KW  - treatment duration
KW  - treatment outcome
KW  - treatment response
KW  - tuberculosis/dt [Drug Therapy]
KW  - urinary tract infection/si [Side Effect]
KW  - vasculitis/si [Side Effect]
KW  - *adalimumab/ae [Adverse Drug Reaction]
KW  - *adalimumab/ct [Clinical Trial]
KW  - *adalimumab/cb [Drug Combination]
KW  - *adalimumab/dt [Drug Therapy]
KW  - *adalimumab/pd [Pharmacology]
KW  - cyclosporin A/cb [Drug Combination]
KW  - cyclosporin A/dt [Drug Therapy]
KW  - etretin/cb [Drug Combination]
KW  - etretin/dt [Drug Therapy]
KW  - infliximab/dt [Drug Therapy]
KW  - leflunomide/dt [Drug Therapy]
KW  - methotrexate/cb [Drug Combination]
KW  - methotrexate/dt [Drug Therapy]
KW  - tuberculostatic agent/dt [Drug Therapy]
JF  - British Journal of Dermatology
JA  - Br. J. Dermatol.
VL  - 169
IS  - 5
SP  - 1141
EP  - 1147
CY  - United Kingdom
PB  - Blackwell Publishing Ltd (9600 Garsington Road, Oxford OX4 2XG, United Kingdom)
SN  - 0007-0963
AD  - L. Puig, Department of Dermatology, Hospital de la Santa Creu i Sant Pau, Universitat Autonoma de Barcelona, Sant Antoni Maria Claret 167, 08025 Barcelona, Catalonia, Spain. E-mail: lpuig@santpau.cat
M1  - (Lopez-Ferrer, Vilarrasa, Puig) Department of Dermatology, Hospital de la Santa Creu i Sant Pau, Universitat Autonoma de Barcelona, Sant Antoni Maria Claret 167, 08025 Barcelona, Catalonia, Spain
M1  - (Gich) Department of Clinical Epidemiology and Public Health, Hospital de la Santa Creu i Sant Pau, Universitat Autonoma de Barcelona, Sant Antoni Maria Claret 167, 08025 Barcelona, Catalonia, Spain
L2  - http://ovidsp.ovid.com/ovidweb.cgi?T=JS&PAGE=reference&D=emed11&NEWS=N&AN=2013696878
ER  -  

Link to the Ovid Full Text or citation: http://acs.hcn.com.au?acc=36422&url=http://ovidsp.ovid.com/ovidweb.cgi?T=JS&CSC=Y&NEWS=N&PAGE=fulltext&D=emed11&AN=2013696878 
C1  - Database: Embase <1996 to 2016 September 16>

Search Strategy:

--------------------------------------------------------------------------------

1     tuberculosis.mp. or exp tuberculosis/ (151164)

2     exp treatment outcome/ or treatment outcome*.mp. (1189741)

3     diabetes mellitus.mp. or exp diabetes mellitus/ (627157)

4     diabetes mellitus/ (362441)

5     DM.mp. (48079)

6     diabetes.mp. (663193)

7     mellitus.mp. (588341)

8     3 or 4 or 5 or 6 or 7 (715025)

9     1 and 2 and 8 (724)

10     cohort studies.mp. or cohort analysis/ (263408)

11     exp risk factor/ or cohort.mp. or exp risk/ (2148599)

12     10 or 11 (2148599)

13     9 and 10 (81)

14     9 and 12 (304)

15     limit 14 to human (298)

16     limit 13 to human (81)

17     trial*.mp. or exp controlled clinical trial/ or exp "clinical trial (topic)"/ or exp "randomized controlled trial (topic)"/ or exp "controlled clinical trial (topic)"/ (1555047)

18     random.ab. (191735)

19     randomized controlled trial.pt. (0)

20     controlled clinical trial.pt. (0)

21     randomized.ab. (454621)

22     placebo.ab. (188623)

23     clinical trials as topic.sh. (15)

24     trial.ti. (176210)

25     17 or 18 or 19 or 20 or 21 or 22 or 23 or 24 (1831290)

26     9 and 25 (128)

27     limit 26 to human (128)


***************************


48. 
TY  - ELEC
ID  - 2013674768
T1  - Diabetes mellitus and tuberculosis: Pattern of tuberculosis, two-month smear conversion and treatment outcomes in Guangzhou, China
A1  - Mi F.
A1  - Tan S.
A1  - Liang L.
A1  - Harries A.D.
A1  - Hinderaker S.G.
A1  - Lin Y.
A1  - Yue W.
A1  - Chen X.
A1  - Liang B.
A1  - Gong F.
A1  - Du J. 
Y1  - 2013//
N2  - Objective: There is a high burden of both diabetes (DM) and tuberculosis (TB) in China. We evaluated the association between DM and the pattern of disease, 2-month sputum smear conversion and treatment outcomes of patients with TB in Guangzhou, China. Method: All patients registered with TB from September 2011 to June 2012 were screened for DM and assessed for treatment outcomes in relation to presence or absence of DM and quality of DM control using patient registers, treatment cards and electronic record systems. Results: There were 1589 patients with TB of whom 189 (12%) had DM. Among those with DM, there was a significantly higher proportion of men, persons aged 35 years and older and persons with smear-positive pulmonary tuberculosis (PTB) (P < 0.01). In patients with DM and new smear-positive PTB, there was a higher proportion who had positive sputum smears at 2 months (21.7% vs. 5.6%, RR 3.85, 95%CI 2.24-6.63), who were lost-to-follow-up (5.2% vs. 1.7%, RR 3.23, 95%CI 1.08-9.63) and who failed treatment (10.3% vs. 2.3%, RR 4.46, 95%CI 1.96-10.18) compared with patients who had no DM. There was no significant association between these adverse outcomes and DM control as measured by 2 and 6-month fasting blood glucose. Conclusion: Diabetes mellitus in new smear-positive patients with PTB was associated with failure to sputum smear convert at 2 months and adverse treatment outcomes of loss-to-follow-up and failure. Further research is needed to understand the reasons for these findings and to determine whether the current length of treatment of 6 months is adequate. © 2013 John Wiley & Sons Ltd.
KW  - adult
KW  - antibiotic therapy
KW  - article
KW  - China
KW  - clinical feature
KW  - cohort analysis
KW  - cross-sectional study
KW  - demography
KW  - diabetes control
KW  - *diabetes mellitus/ep [Epidemiology]
KW  - disease association
KW  - female
KW  - follow up
KW  - glucose blood level
KW  - human
KW  - *lung tuberculosis/dt [Drug Therapy]
KW  - *lung tuberculosis/ep [Epidemiology]
KW  - major clinical study
KW  - male
KW  - prevalence
KW  - retrospective study
KW  - sputum smear
KW  - treatment outcome
KW  - ethambutol/cb [Drug Combination]
KW  - ethambutol/dt [Drug Therapy]
KW  - glucose/ec [Endogenous Compound]
KW  - isoniazid/cb [Drug Combination]
KW  - isoniazid/dt [Drug Therapy]
KW  - pyrazinamide/cb [Drug Combination]
KW  - pyrazinamide/dt [Drug Therapy]
KW  - rifampicin/cb [Drug Combination]
KW  - rifampicin/dt [Drug Therapy]
JF  - Tropical Medicine and International Health
JA  - Trop. Med. Int. Health
VL  - 18
IS  - 11
SP  - 1379
EP  - 1385
CY  - United Kingdom
PB  - Blackwell Publishing Ltd (9600 Garsington Road, Oxford OX4 2XG, United Kingdom)
SN  - 1360-2276
AD  - F. Mi, Tuberculosis and Thoracic Tumor Research Institute, Beijing Chest Hospital, Capital Medical University, No. 97 Machang, Tongzhou District, Beijing 101149, China. E-mail: mfl667@163.com
M1  - (Mi, Liang, Yue, Chen, Du) Beijing Chest Hospital, Capital Medical University, Beijing, China
M1  - (Mi, Liang, Yue, Chen, Du) Beijing Tuberculosis and Thoracic Tumor Research Institute, Beijing, China
M1  - (Tan, Liang, Gong) Guangzhou Chest Hospital, Guangzhou, China
M1  - (Tan, Liang, Gong) State Key Laboratory of Respiratory Diseases, Guangzhou, China
M1  - (Harries) International Union Against Tuberculosis and Lung Disease, Paris, France
M1  - (Harries) London School of Hygiene and Tropical Medicine, London, United Kingdom
M1  - (Hinderaker) University of Bergen, Bergen, Norway
M1  - (Lin) The China Union Office, Beijing, China
L2  - http://ovidsp.ovid.com/ovidweb.cgi?T=JS&PAGE=reference&D=emed11&NEWS=N&AN=2013674768
ER  -  

Link to the Ovid Full Text or citation: http://acs.hcn.com.au?acc=36422&url=http://ovidsp.ovid.com/ovidweb.cgi?T=JS&CSC=Y&NEWS=N&PAGE=fulltext&D=emed11&AN=2013674768 
C1  - Database: Embase <1996 to 2016 September 16>

Search Strategy:

--------------------------------------------------------------------------------

1     tuberculosis.mp. or exp tuberculosis/ (151164)

2     exp treatment outcome/ or treatment outcome*.mp. (1189741)

3     diabetes mellitus.mp. or exp diabetes mellitus/ (627157)

4     diabetes mellitus/ (362441)

5     DM.mp. (48079)

6     diabetes.mp. (663193)

7     mellitus.mp. (588341)

8     3 or 4 or 5 or 6 or 7 (715025)

9     1 and 2 and 8 (724)

10     cohort studies.mp. or cohort analysis/ (263408)

11     exp risk factor/ or cohort.mp. or exp risk/ (2148599)

12     10 or 11 (2148599)

13     9 and 10 (81)

14     9 and 12 (304)

15     limit 14 to human (298)

16     limit 13 to human (81)

17     trial*.mp. or exp controlled clinical trial/ or exp "clinical trial (topic)"/ or exp "randomized controlled trial (topic)"/ or exp "controlled clinical trial (topic)"/ (1555047)

18     random.ab. (191735)

19     randomized controlled trial.pt. (0)

20     controlled clinical trial.pt. (0)

21     randomized.ab. (454621)

22     placebo.ab. (188623)

23     clinical trials as topic.sh. (15)

24     trial.ti. (176210)

25     17 or 18 or 19 or 20 or 21 or 22 or 23 or 24 (1831290)

26     9 and 25 (128)

27     limit 26 to human (128)


***************************


49. 
TY  - ELEC
ID  - 2013527414
T1  - The impact of diabetes mellitus and its control on the development of tuberculosis: A nationwide longitudinal study in Taiwan
A1  - Lee M.-C.
A1  - Lee C.-H.
A1  - Shu C.-C.
A1  - Pong W.-B.
A1  - Lan C.-C.
A1  - Wang J.-Y.
A1  - Lee L.-N.
A1  - Chao K.-M. 
Y1  - 2013//
N2  - Purpose: Diabetic mellitus (DM) is a well-known risk factor of tuberculosis (TB). However, there is paucity of reports on the impact of diabetic control and adherence to anti-diabetic treatment on the risk of TB. This nationwide cohort study aimed to address these issues. Methods: In the Longitudinal Health Insurance Database 2005 of Taiwan, DM cases and matched control subjects were selected. Potential risk factors for developing TB were investigated using the Cox proportional hazards regression analysis. Time-dependent variables were used to measure drug prescription, adherence, and number of DM-associated admissions from 360 to 90days prior to each outcome event. Results: The 49903 DM patients identified (52.5% males) had a mean age of 61.9+/-14.2years. Among DM patients and control subjects, the independent risk factors of TB were age, male sex, chronic obstructive pulmonary disease (COPD), autoimmune disease, and DM (hazard ratio [HR] 1.293 [1.154-1.449]). Among DM patients, time-dependent Cox analysis revealed that age, male sex, COPD, end-stage renal disease, maximum average daily dose of oral hypoglycemic agent (HR 1.13 [1.071-1.193]), insulin use during admission (HR 1.462 [1.087-1.966]), adherence to anti-diabetic medication (0.577 [0.429-0.776]), and number of DM-associated admissions (1.789 [1.231-2.601]) were independent factors associated with the development of TB. Conclusions: The risk of TB parallels DM severity. Some cases of TB can be prevented by fostering adherence to anti-diabetic medication. © 2013 John Wiley & Sons, Ltd.
KW  - adult
KW  - age
KW  - aged
KW  - article
KW  - autoimmune disease
KW  - chronic obstructive lung disease
KW  - cohort analysis
KW  - comorbidity
KW  - controlled study
KW  - diabetes control
KW  - *diabetes mellitus/dt [Drug Therapy]
KW  - diabetic patient
KW  - drug megadose
KW  - female
KW  - follow up
KW  - gender
KW  - hospital admission
KW  - human
KW  - insulin dependent diabetes mellitus
KW  - kidney failure
KW  - liver cirrhosis
KW  - longitudinal study
KW  - lowest income group
KW  - major clinical study
KW  - male
KW  - medication compliance
KW  - organ transplantation
KW  - outcome assessment
KW  - prescription
KW  - priority journal
KW  - risk factor
KW  - Taiwan
KW  - *tuberculosis/dt [Drug Therapy]
KW  - *tuberculosis control
KW  - corticosteroid
KW  - insulin/dt [Drug Therapy]
KW  - oral antidiabetic agent/dt [Drug Therapy]
KW  - prescription drug
KW  - tuberculostatic agent/dt [Drug Therapy]
JF  - Pharmacoepidemiology and Drug Safety
JA  - Pharmacoepidemiol. Drug Saf.
VL  - 22
IS  - 9
SP  - 995
EP  - 1003
CY  - United Kingdom
PB  - John Wiley and Sons Ltd (Southern Gate, Chichester, West Sussex PO19 8SQ, United Kingdom)
SN  - 1053-8569
AD  - J.-Y. Wang, Department of Internal Medicine, National Taiwan University Hospital, #7, Chung-Shan South Road, Taipei 100, Taiwan (Republic of China). E-mail: jywang@ntu.edu.tw
M1  - (Lee) Department of Pharmacy, Buddhist Tzu Chi General Hospital, Taipei Branch, Taiwan (Republic of China)
M1  - (Lee, Chao) Graduate Institute of Biomedical Electronics and Bioinformatics, National Taiwan University, Taipei, Taiwan (Republic of China)
M1  - (Lee, Pong, Lan) Department of Internal Medicine, Buddhist Tzu Chi General Hospital, Taipei Branch, Taiwan (Republic of China)
M1  - (Lee, Lan) School of Medicine, Tzu Chi University, Hualien, Taiwan (Republic of China)
M1  - (Shu) Department of Traumatology, National Taiwan University Hospital, Taipei, Taiwan (Republic of China)
M1  - (Wang) Department of Internal Medicine, National Taiwan University Hospital, Taipei, Taiwan (Republic of China)
M1  - (Lee) Department of Laboratory Medicine, National Taiwan University Hospital, Taipei, Taiwan (Republic of China)
L2  - http://ovidsp.ovid.com/ovidweb.cgi?T=JS&PAGE=reference&D=emed11&NEWS=N&AN=2013527414
ER  -  

Link to the Ovid Full Text or citation: http://acs.hcn.com.au?acc=36422&url=http://ovidsp.ovid.com/ovidweb.cgi?T=JS&CSC=Y&NEWS=N&PAGE=fulltext&D=emed11&AN=2013527414 
C1  - Database: Embase <1996 to 2016 September 16>

Search Strategy:

--------------------------------------------------------------------------------

1     tuberculosis.mp. or exp tuberculosis/ (151164)

2     exp treatment outcome/ or treatment outcome*.mp. (1189741)

3     diabetes mellitus.mp. or exp diabetes mellitus/ (627157)

4     diabetes mellitus/ (362441)

5     DM.mp. (48079)

6     diabetes.mp. (663193)

7     mellitus.mp. (588341)

8     3 or 4 or 5 or 6 or 7 (715025)

9     1 and 2 and 8 (724)

10     cohort studies.mp. or cohort analysis/ (263408)

11     exp risk factor/ or cohort.mp. or exp risk/ (2148599)

12     10 or 11 (2148599)

13     9 and 10 (81)

14     9 and 12 (304)

15     limit 14 to human (298)

16     limit 13 to human (81)

17     trial*.mp. or exp controlled clinical trial/ or exp "clinical trial (topic)"/ or exp "randomized controlled trial (topic)"/ or exp "controlled clinical trial (topic)"/ (1555047)

18     random.ab. (191735)

19     randomized controlled trial.pt. (0)

20     controlled clinical trial.pt. (0)

21     randomized.ab. (454621)

22     placebo.ab. (188623)

23     clinical trials as topic.sh. (15)

24     trial.ti. (176210)

25     17 or 18 or 19 or 20 or 21 or 22 or 23 or 24 (1831290)

26     9 and 25 (128)

27     limit 26 to human (128)


***************************


50. 
TY  - ELEC
ID  - 2013447781
T1  - Selective uptake of influenza vaccine and pregnancy outcomes
A1  - Cantu J.
A1  - Biggio J.
A1  - Jauk V.
A1  - Wetta L.
A1  - Andrews W.
A1  - Tita A. 
Y1  - 2013//
N2  - Objective: To describe the characteristics of pregnant women who accept the influenza vaccine and evaluate the relationship between vaccination and adverse pregnancy outcomes. Methods: Retrospective cohort study of women receiving prenatal care during the 2009-2011 influenza seasons. Vaccination status was ascertained through our perinatal record system and clinic vaccination logs. Pregnancy outcomes included a primary composite of miscarriage, fetal demise, preterm birth (PTB) <37 weeks and neonatal demise. Stratification and logistic regression were used to adjust for potential confounders. Results: Of 3104 eligible pregnant women, 1094 (35%) received the influenza vaccine. Women vaccinated were more likely to be older, obese, primiparae, and have medical complications or a prior PTB. In univariable analyses, flu vaccination was associated with increased adverse composite outcome and PTB. After multivariable adjustments, vaccination was no longer associated with adverse outcomes in women with medical complications but remained associated with adverse outcomes among those without known co-morbidity. Conclusions: Vaccination was associated with an increased adverse composite outcome in pregnant women without identified co-morbidity but not those with co-morbidities. This association is likely due to selection bias, which should be considered in planning of observational studies of the impact of vaccination on pregnancy outcomes. © 2013 Informa UK Ltd. All rights reserved: reproduction in whole or part not permitted.
KW  - adult
KW  - age distribution
KW  - antiviral therapy
KW  - article
KW  - clinical feature
KW  - cohort analysis
KW  - *drug uptake
KW  - female
KW  - fetus death
KW  - gestational age
KW  - hepatitis C/co [Complication]
KW  - human
KW  - Human immunodeficiency virus infection
KW  - influenza/dt [Drug Therapy]
KW  - influenza/pc [Prevention]
KW  - influenza vaccination
KW  - low birth weight
KW  - lung tuberculosis
KW  - lupus vulgaris/co [Complication]
KW  - maternal hypertension/co [Complication]
KW  - medical record
KW  - newborn death
KW  - obesity
KW  - outcome assessment
KW  - preeclampsia
KW  - pregnancy complication
KW  - pregnancy diabetes mellitus/co [Complication]
KW  - *pregnancy outcome
KW  - pregnant woman
KW  - premature labor
KW  - prenatal care
KW  - primipara
KW  - priority journal
KW  - retrospective study
KW  - sickle cell anemia/co [Complication]
KW  - small for date infant
KW  - spontaneous abortion
KW  - stillbirth
KW  - *influenza vaccine/dt [Drug Therapy]
KW  - oseltamivir/dt [Drug Therapy]
JF  - Journal of Maternal-Fetal and Neonatal Medicine
JA  - J. Matern.-Fetal Neonatal Med.
VL  - 26
IS  - 12
SP  - 1207
EP  - 1211
CY  - United Kingdom
PB  - Informa Healthcare (69-77 Paul Street, London EC2A 4LQ, United Kingdom)
SN  - 1476-7058
AD  - J. Cantu, Department of Obstetrics and Gynecology, Division of Maternal-Fetal Medicine, University of Alabama at Birmingham, 619 19th St S, Birmingham, AL 35249, United States. E-mail: jcantu@uabmc.edu
M1  - (Cantu, Biggio, Jauk, Wetta, Andrews, Tita) Center for Women's Reproductive Health, University of Alabama at Birmingham, Birmingham, AL, United States
L2  - http://ovidsp.ovid.com/ovidweb.cgi?T=JS&PAGE=reference&D=emed11&NEWS=N&AN=2013447781
ER  -  

Link to the Ovid Full Text or citation: http://acs.hcn.com.au?acc=36422&url=http://ovidsp.ovid.com/ovidweb.cgi?T=JS&CSC=Y&NEWS=N&PAGE=fulltext&D=emed11&AN=2013447781 
C1  - Database: Embase <1996 to 2016 September 16>

Search Strategy:

--------------------------------------------------------------------------------

1     tuberculosis.mp. or exp tuberculosis/ (151164)

2     exp treatment outcome/ or treatment outcome*.mp. (1189741)

3     diabetes mellitus.mp. or exp diabetes mellitus/ (627157)

4     diabetes mellitus/ (362441)

5     DM.mp. (48079)

6     diabetes.mp. (663193)

7     mellitus.mp. (588341)

8     3 or 4 or 5 or 6 or 7 (715025)

9     1 and 2 and 8 (724)

10     cohort studies.mp. or cohort analysis/ (263408)

11     exp risk factor/ or cohort.mp. or exp risk/ (2148599)

12     10 or 11 (2148599)

13     9 and 10 (81)

14     9 and 12 (304)

15     limit 14 to human (298)

16     limit 13 to human (81)

17     trial*.mp. or exp controlled clinical trial/ or exp "clinical trial (topic)"/ or exp "randomized controlled trial (topic)"/ or exp "controlled clinical trial (topic)"/ (1555047)

18     random.ab. (191735)

19     randomized controlled trial.pt. (0)

20     controlled clinical trial.pt. (0)

21     randomized.ab. (454621)

22     placebo.ab. (188623)

23     clinical trials as topic.sh. (15)

24     trial.ti. (176210)

25     17 or 18 or 19 or 20 or 21 or 22 or 23 or 24 (1831290)

26     9 and 25 (128)

27     limit 26 to human (128)


***************************


51. 
TY  - ELEC
ID  - 2013441665
T1  - Beyond pregnancy - The neglected burden of mortality in young women of reproductive age in Bangladesh: A prospective cohort study
A1  - Labrique A.B.
A1  - Sikder S.S.
A1  - Wu L.
A1  - Rashid M.
A1  - Ali H.
A1  - Ullah B.
A1  - Shamim A.A.
A1  - Mehra S.
A1  - Klemm R.
A1  - Banu H.
A1  - West Jr. K.P.
A1  - Christian P. 
Y1  - 2013//
N2  - Objective To describe proportionate mortality and causes of death unrelated to pregnancy. Design Prospective cohort study. Setting Rural northwest Bangladesh. Population A cohort of 133 617 married women of reproductive age. Methods Verbal autopsies were conducted for women who died whilst under surveillance in the cohort trial. Physician-assigned causes of death based on verbal autopsies were used to categorise deaths. Main outcome measures The proportion of deaths due to non-communicable diseases, infectious diseases, injury or pregnancy. Results Of the 1107 deaths occurring among women between 2001 and 2007, 48% were attributed to non-communicable diseases, 22% to pregnancy, 17% to infections, 9% to injury and 4% to other causes. Conclusions Although focus on pregnancy-related mortality remains important, more attention is warranted on non-communicable diseases among women of reproductive age. © 2013 The Authors BJOG An International Journal of Obstetrics and Gynaecology © 2013 RCOG.
KW  - adult
KW  - anaphylactic shock
KW  - anemia
KW  - anorexia nervosa
KW  - asthma
KW  - autopsy
KW  - Bangladesh
KW  - bleeding
KW  - cause of death
KW  - cerebrovascular accident
KW  - cohort analysis
KW  - dehydration
KW  - diabetes mellitus
KW  - diarrhea
KW  - diphtheria
KW  - epilepsy
KW  - female
KW  - gastrointestinal disease
KW  - heart failure
KW  - heart infarction
KW  - homicide
KW  - human
KW  - infection
KW  - injury
KW  - ischemic heart disease
KW  - kidney disease
KW  - lung embolism
KW  - major clinical study
KW  - malaria
KW  - malnutrition
KW  - married woman
KW  - meningitis
KW  - *mortality
KW  - neoplasm
KW  - non communicable disease
KW  - outcome assessment
KW  - pericardial effusion
KW  - *pregnancy
KW  - priority journal
KW  - prospective study
KW  - rabies
KW  - respiratory tract infection
KW  - review
KW  - rheumatic disease
KW  - sepsis
KW  - suicide
KW  - tetanus
KW  - tonsillitis
KW  - tuberculosis
KW  - typhoid fever
JF  - BJOG: An International Journal of Obstetrics and Gynaecology
JA  - BJOG Int. J. Obstet. Gynaecol.
VL  - 120
IS  - 9
SP  - 1085
EP  - 1089
CY  - United Kingdom
PB  - Blackwell Publishing Ltd (9600 Garsington Road, Oxford OX4 2XG, United Kingdom)
SN  - 1470-0328
AD  - A.B. Labrique, Department of International Health, Johns Hopkins Bloomberg School of Public Health, 615 N. Wolfe St., Baltimore, MD 21205, United States. E-mail: alabriqu@jhsph.edu
M1  - (Labrique, Sikder, Wu, Mehra, Klemm, West Jr., Christian) Department of International Health, Johns Hopkins Bloomberg School of Public Health, 615 N. Wolfe St., Baltimore, MD 21205, United States
M1  - (Rashid, Ali, Shamim) JiVitA Maternal and Child Health Research Project Gaibandha, Poschim Para, Bangladesh
M1  - (Ullah) Maternal and Neonatal Health Initiative, United Nations Population Fund Narail, Aladatpur, Bangladesh
M1  - (Banu) Department of Gynecology, Institute of Child and Mother Health Matuail, Dhaka, Bangladesh
L2  - http://ovidsp.ovid.com/ovidweb.cgi?T=JS&PAGE=reference&D=emed11&NEWS=N&AN=2013441665
ER  -  

Link to the Ovid Full Text or citation: http://acs.hcn.com.au?acc=36422&url=http://ovidsp.ovid.com/ovidweb.cgi?T=JS&CSC=Y&NEWS=N&PAGE=fulltext&D=emed11&AN=2013441665 
C1  - Database: Embase <1996 to 2016 September 16>

Search Strategy:

--------------------------------------------------------------------------------

1     tuberculosis.mp. or exp tuberculosis/ (151164)

2     exp treatment outcome/ or treatment outcome*.mp. (1189741)

3     diabetes mellitus.mp. or exp diabetes mellitus/ (627157)

4     diabetes mellitus/ (362441)

5     DM.mp. (48079)

6     diabetes.mp. (663193)

7     mellitus.mp. (588341)

8     3 or 4 or 5 or 6 or 7 (715025)

9     1 and 2 and 8 (724)

10     cohort studies.mp. or cohort analysis/ (263408)

11     exp risk factor/ or cohort.mp. or exp risk/ (2148599)

12     10 or 11 (2148599)

13     9 and 10 (81)

14     9 and 12 (304)

15     limit 14 to human (298)

16     limit 13 to human (81)

17     trial*.mp. or exp controlled clinical trial/ or exp "clinical trial (topic)"/ or exp "randomized controlled trial (topic)"/ or exp "controlled clinical trial (topic)"/ (1555047)

18     random.ab. (191735)

19     randomized controlled trial.pt. (0)

20     controlled clinical trial.pt. (0)

21     randomized.ab. (454621)

22     placebo.ab. (188623)

23     clinical trials as topic.sh. (15)

24     trial.ti. (176210)

25     17 or 18 or 19 or 20 or 21 or 22 or 23 or 24 (1831290)

26     9 and 25 (128)

27     limit 26 to human (128)


***************************


52. 
TY  - ELEC
ID  - 2013391100
T1  - Diabetes is a strong predictor of mortality during tuberculosis treatment: A prospective cohort study among tuberculosis patients from Mwanza, Tanzania
A1  - Faurholt-Jepsen D.
A1  - Range N.
A1  - Praygod G.
A1  - Jeremiah K.
A1  - Faurholt-Jepsen M.
A1  - Aabye M.G.
A1  - Changalucha J.
A1  - Christensen D.L.
A1  - Grewal H.M.S.
A1  - Martinussen T.
A1  - Krarup H.
A1  - Witte D.R.
A1  - Andersen A.B.
A1  - Friis H. 
Y1  - 2013//
N2  - Objective: Strong evidence suggests diabetes may be associated with tuberculosis (TB) and could influence TB treatment outcomes. We assessed the role of diabetes on sputum culture conversion and mortality among patients undergoing TB treatment. Methods: A total of 1250 Tanzanian TB patients were followed prospectively during TB treatment with sputum culture after 2 and 5 months. Survival status was assessed at least 1 year after initiation of treatment. At baseline, all participants underwent testing for diabetes and HIV, and the serum concentration of the acute phase reactant alpha-1 glycoprotein (AGP) was determined. Results: There were no differences between participants with and without diabetes regarding the proportion of positive cultures at 2 (3.8% vs. 5.8%) and 5 (1.3% vs. 0.9%) months (P > 0.46). However, among patients with a positive TB culture, relatively more patients with diabetes died before the 5-month follow-up. Within the initial 100 days of TB treatment, diabetes was associated with a fivefold increased risk of mortality (RR 5.09, 95% CI 2.36; 11.02, P < 0.001) among HIV uninfected, and a twofold increase among HIV co-infected patient (RR 2.33 95% CI 1.20; 4.53, P = 0.012), while diabetes was not associated with long-term mortality. Further adjustment with AGP did not change the estimates. Conclusion: Diabetes considerably increases risk of early mortality during TB treatment. The effect may not be explained by increased severity of TB, but could be due to impaired TB treatment response. Research is needed to clarify the mechanism and to assess whether glycaemic control improves survival. © 2013 Blackwell Publishing Ltd.
KW  - adult
KW  - article
KW  - cohort analysis
KW  - comorbidity
KW  - *diabetes mellitus
KW  - female
KW  - human
KW  - Human immunodeficiency virus infection
KW  - lung tuberculosis/dt [Drug Therapy]
KW  - major clinical study
KW  - male
KW  - mixed infection
KW  - mortality
KW  - risk factor
KW  - sex difference
KW  - sputum culture
KW  - survival rate
KW  - Tanzania
KW  - *tuberculosis/dt [Drug Therapy]
KW  - alpha1 glycoprotein/ec [Endogenous Compound]
KW  - tuberculostatic agent/dt [Drug Therapy]
JF  - Tropical Medicine and International Health
JA  - Trop. Med. Int. Health
VL  - 18
IS  - 7
SP  - 822
EP  - 829
CY  - United Kingdom
PB  - Blackwell Publishing Ltd (9600 Garsington Road, Oxford OX4 2XG, United Kingdom)
SN  - 1360-2276
AD  - D. Faurholt-Jepsen, Department of Nutrition, Exercise and Sports, University of Copenhagen, Rolighedsvej 30, 1958 Frederiksberg C, Denmark. E-mail: daniel@faurholt-jepsen.com
M1  - (Faurholt-Jepsen, Faurholt-Jepsen, Friis) Department of Nutrition, Exercise and Sports, University of Copenhagen, Frederiksberg, Denmark
M1  - (Range) Muhimbili Research Centre, National Institute for Medical Research, Dar Es Salaam, Tanzania
M1  - (Praygod, Jeremiah, Changalucha) Mwanza Research Centre, National Institute for Medical Research, Mwanza, Tanzania
M1  - (Aabye) Clinical Research Centre, University of Copenhagen, Hvidovre Hospital, Hvidovre, Denmark
M1  - (Christensen) Department of International Health, University of Copenhagen, Copenhagen, Denmark
M1  - (Grewal) The Gade Institute, University of Bergen, Bergen, Norway
M1  - (Martinussen) Biostatistics and Mathematics, University of Copenhagen, Copenhagen, Denmark
M1  - (Krarup) Department of Clinical Biochemistry, Aalborg University Hospital, Aalborg, Denmark
M1  - (Witte) Steno Diabetes Center, Gentofte, Denmark
M1  - (Andersen) Department of Infectious Diseases, Odense University Hospital, Odense, Denmark
L2  - http://ovidsp.ovid.com/ovidweb.cgi?T=JS&PAGE=reference&D=emed11&NEWS=N&AN=2013391100
ER  -  

Link to the Ovid Full Text or citation: http://acs.hcn.com.au?acc=36422&url=http://ovidsp.ovid.com/ovidweb.cgi?T=JS&CSC=Y&NEWS=N&PAGE=fulltext&D=emed11&AN=2013391100 
C1  - Database: Embase <1996 to 2016 September 16>

Search Strategy:

--------------------------------------------------------------------------------

1     tuberculosis.mp. or exp tuberculosis/ (151164)

2     exp treatment outcome/ or treatment outcome*.mp. (1189741)

3     diabetes mellitus.mp. or exp diabetes mellitus/ (627157)

4     diabetes mellitus/ (362441)

5     DM.mp. (48079)

6     diabetes.mp. (663193)

7     mellitus.mp. (588341)

8     3 or 4 or 5 or 6 or 7 (715025)

9     1 and 2 and 8 (724)

10     cohort studies.mp. or cohort analysis/ (263408)

11     exp risk factor/ or cohort.mp. or exp risk/ (2148599)

12     10 or 11 (2148599)

13     9 and 10 (81)

14     9 and 12 (304)

15     limit 14 to human (298)

16     limit 13 to human (81)

17     trial*.mp. or exp controlled clinical trial/ or exp "clinical trial (topic)"/ or exp "randomized controlled trial (topic)"/ or exp "controlled clinical trial (topic)"/ (1555047)

18     random.ab. (191735)

19     randomized controlled trial.pt. (0)

20     controlled clinical trial.pt. (0)

21     randomized.ab. (454621)

22     placebo.ab. (188623)

23     clinical trials as topic.sh. (15)

24     trial.ti. (176210)

25     17 or 18 or 19 or 20 or 21 or 22 or 23 or 24 (1831290)

26     9 and 25 (128)

27     limit 26 to human (128)


***************************


53. 
TY  - ELEC
ID  - 2013358663
T1  - The biological and clinical activity of anti-malarial drugs in autoimmune disorders
A1  - Taherian E.
A1  - Rao A.
A1  - Malemud C.J.
A1  - Askari A.D. 
Y1  - 2013//
N2  - Chloroquine and hydroxychloroquine are 4-aminoquinoline compounds commonly employed as anti-malarial drugs. Chloroquine and its synthetic analogue, hydroxychloroquine also belong to the disease-modifying anti-rheumatic drug class because these drugs are immunosuppressive. The immunosuppressive activity of chloroquine and hydroxychloroquine is likely to account for their capacity to reduce T-cell and B-cell hyperactivity as well as pro-inflammatory cytokine gene expression. This review evaluated experimental and clinical trials results as well as clinical response data relative to the use of chloroquine and/or hydroxychloroquine as first-line medical therapies in systemic lupus erythematosus, rheumatoid arthritis, primary Sjogren's syndrome, the anti-phospholipid syndrome and in the treatment of sarcoidosis. A primary outcomes measure in these clinical trials was the extent to which chloroquine and/or hydroxychloroquine reduced disease progression or exacerbations and/or the use and dosage of corticosteroids. The relative efficacy of chloroquine and hydroxychloroquine in modifying the clinical course of these autoimmune disorders is balanced against evidence that these drugs induce adverse effects which may reduce their use and effectiveness in the therapy of autoimmune disorders. © 2013 Bentham Science Publishers.
KW  - anticoagulation
KW  - antigen antibody complex
KW  - *antimalarial activity
KW  - *antiphospholipid syndrome
KW  - Apgar score
KW  - arterial stiffness
KW  - artery thrombosis/co [Complication]
KW  - artery thrombosis/pc [Prevention]
KW  - arthralgia
KW  - atherosclerosis
KW  - atomic force microscopy
KW  - autologous mixed lymphocyte reaction
KW  - birth weight
KW  - body mass
KW  - bone density
KW  - bone erosion
KW  - burning sensation
KW  - cardiomyopathy
KW  - cardiovascular risk
KW  - cell surface
KW  - cholesterol blood level
KW  - clinical practice
KW  - cohort analysis
KW  - coronary artery disease
KW  - cross-sectional study
KW  - deep vein thrombosis/pc [Prevention]
KW  - diabetes mellitus
KW  - disease activity
KW  - disease course
KW  - disease exacerbation
KW  - drug dose titration
KW  - drug efficacy
KW  - dyslipidemia
KW  - echography
KW  - ex vivo study
KW  - fat intake
KW  - follow up
KW  - glucose tolerance
KW  - heart left ventricle filling pressure
KW  - heart muscle biopsy
KW  - human
KW  - hypercalcemia
KW  - hypertension
KW  - in vitro study
KW  - in vivo study
KW  - insulin release
KW  - insulin sensitivity
KW  - joint function
KW  - kidney failure
KW  - kidney injury
KW  - lean body weight
KW  - lung embolism/pc [Prevention]
KW  - lung function
KW  - lung infiltrate
KW  - lung lesion
KW  - lupus erythematosus nephritis/dt [Drug Therapy]
KW  - lupus erythematosus nephritis/pc [Prevention]
KW  - lymphadenopathy
KW  - morning stiffness
KW  - mouth mucosa
KW  - myalgia
KW  - Mycobacterium tuberculosis
KW  - myopathy
KW  - North America
KW  - open study
KW  - outcome assessment
KW  - overall survival
KW  - phospholipid bilayer
KW  - pigment epithelium
KW  - pneumonia
KW  - postmenopause
KW  - postoperative period
KW  - pregnancy
KW  - pregnancy outcome
KW  - priority journal
KW  - propensity score
KW  - prospective study
KW  - pulse wave
KW  - randomized controlled trial (topic)
KW  - remission
KW  - retinopathy/dt [Drug Therapy]
KW  - retrospective study
KW  - review
KW  - *rheumatoid arthritis/dt [Drug Therapy]
KW  - rheumatology
KW  - risk factor
KW  - sarcoidosis/dt [Drug Therapy]
KW  - sarcoidosis/et [Etiology]
KW  - *Sjoegren syndrome
KW  - skin defect
KW  - skin pigmentation
KW  - SLEDAI
KW  - *systemic lupus erythematosus/di [Diagnosis]
KW  - *systemic lupus erythematosus/dt [Drug Therapy]
KW  - *systemic lupus erythematosus/et [Etiology]
KW  - thorax radiography
KW  - thrombocyte aggregation
KW  - tissue injury
KW  - transthoracic echocardiography
KW  - world health organization
KW  - xerostomia
KW  - azathioprine
KW  - CD8 antigen/ec [Endogenous Compound]
KW  - chlorambucil
KW  - *chloroquine/dt [Drug Therapy]
KW  - cholesterol/ec [Endogenous Compound]
KW  - colchicine
KW  - cyclosporin
KW  - *hydroxychloroquine/cb [Drug Combination]
KW  - *hydroxychloroquine/dt [Drug Therapy]
KW  - *hydroxychloroquine/po [Oral Drug Administration]
KW  - interleukin 1/ec [Endogenous Compound]
KW  - interleukin 15/ec [Endogenous Compound]
KW  - interleukin 18/ec [Endogenous Compound]
KW  - interleukin 2/ec [Endogenous Compound]
KW  - interleukin 6/ec [Endogenous Compound]
KW  - interleukin 8/ec [Endogenous Compound]
KW  - leflunomide
KW  - lipocortin 5
KW  - low density lipoprotein/ec [Endogenous Compound]
KW  - methotrexate/cb [Drug Combination]
KW  - mycophenolic acid 2 morpholinoethyl ester/dt [Drug Therapy]
KW  - placebo
KW  - prednisone
KW  - quinoprox
KW  - salazosulfapyridine/cb [Drug Combination]
KW  - triacylglycerol/ec [Endogenous Compound]
KW  - tumor necrosis factor alpha/ec [Endogenous Compound]
KW  - unclassified drug
JF  - Current Rheumatology Reviews
JA  - Curr. Rheumatol. Rev.
VL  - 9
IS  - 1
SP  - 45
EP  - 62
CY  - Netherlands
PB  - Bentham Science Publishers B.V. (P.O. Box 294, Bussum 1400 AG, Netherlands)
SN  - 1573-3971
AD  - C. J. Malemud, Department of Medicine, Division of Rheumatic Diseases, University Hospitals Case Medical Center, 2061 Cornell Road, Suite 207, Cleveland, OH, United States. E-mail: cjm4@cwru.edu
M1  - (Taherian, Rao, Malemud, Askari) Department of Medicine, Division of Rheumatic Diseases, Case Western Reserve University School of Medicine and University Hospitals Case Medical Center, Cleveland, OH 44106, United States
M1  - (Malemud) Department of Anatomy, Case Western Reserve University School of Medicine, University Hospitals Case Medical Center, Cleveland, OH 44106, United States
L2  - http://ovidsp.ovid.com/ovidweb.cgi?T=JS&PAGE=reference&D=emed11&NEWS=N&AN=2013358663
ER  -  

Link to the Ovid Full Text or citation: http://acs.hcn.com.au?acc=36422&url=http://ovidsp.ovid.com/ovidweb.cgi?T=JS&CSC=Y&NEWS=N&PAGE=fulltext&D=emed11&AN=2013358663 
C1  - Database: Embase <1996 to 2016 September 16>

Search Strategy:

--------------------------------------------------------------------------------

1     tuberculosis.mp. or exp tuberculosis/ (151164)

2     exp treatment outcome/ or treatment outcome*.mp. (1189741)

3     diabetes mellitus.mp. or exp diabetes mellitus/ (627157)

4     diabetes mellitus/ (362441)

5     DM.mp. (48079)

6     diabetes.mp. (663193)

7     mellitus.mp. (588341)

8     3 or 4 or 5 or 6 or 7 (715025)

9     1 and 2 and 8 (724)

10     cohort studies.mp. or cohort analysis/ (263408)

11     exp risk factor/ or cohort.mp. or exp risk/ (2148599)

12     10 or 11 (2148599)

13     9 and 10 (81)

14     9 and 12 (304)

15     limit 14 to human (298)

16     limit 13 to human (81)

17     trial*.mp. or exp controlled clinical trial/ or exp "clinical trial (topic)"/ or exp "randomized controlled trial (topic)"/ or exp "controlled clinical trial (topic)"/ (1555047)

18     random.ab. (191735)

19     randomized controlled trial.pt. (0)

20     controlled clinical trial.pt. (0)

21     randomized.ab. (454621)

22     placebo.ab. (188623)

23     clinical trials as topic.sh. (15)

24     trial.ti. (176210)

25     17 or 18 or 19 or 20 or 21 or 22 or 23 or 24 (1831290)

26     9 and 25 (128)

27     limit 26 to human (128)


***************************


54. 
TY  - ELEC
ID  - 2013289598
T1  - Clinical characteristics, drug resistance, and treatment outcomes among tuberculosis patients with diabetes in Peru
A1  - Magee M.J.
A1  - Bloss E.
A1  - Shin S.S.
A1  - Contreras C.
A1  - Huaman H.A.
A1  - Ticona J.C.
A1  - Bayona J.
A1  - Bonilla C.
A1  - Yagui M.
A1  - Jave O.
A1  - Cegielski J.P. 
Y1  - 2013//
N2  - Objectives: Diabetes is a risk factor for active tuberculosis (TB). Data are limited regarding the association between diabetes and TB drug resistance and treatment outcomes. We examined characteristics of TB patients with and without diabetes in a Peruvian cohort at high risk for drug-resistant TB. Among TB patients with diabetes (TB-DM), we studied the association between diabetes clinical/management characteristics and TB drug resistance and treatment outcomes. Methods: During 2005-2008, adults with suspected TB with respiratory symptoms in Lima, Peru, who received rapid drug susceptibility testing (DST), were prospectively enrolled and followed during treatment. Bivariate and Kaplan-Meier analyses were used to examine the relationships of diabetes characteristics with drug-resistant TB and TB outcomes. Results: Of 1671 adult TB patients enrolled, 186 (11.1%) had diabetes. TB-DM patients were significantly more likely than TB patients without diabetes to be older, have had no previous TB treatment, and to have a body mass index (BMI) >18.5kg/m2 (p<0.05). In patients without and with previous TB treatment, the prevalence of multidrug-resistant TB was 23% and 26%, respectively, among patients without diabetes, and 12% and 28%, respectively, among TB-DM patients. Among 149 TB-DM patients with DST results, 104 (69.8%) had drug-susceptible TB and 45 (30.2%) had drug-resistant TB, of whom 29 had multidrug-resistant TB. There was no association between diabetes characteristics and drug-resistant TB. Of 136 TB-DM patients with outcome information, 107 (78.7%) had a favorable TB outcome; active diabetes management was associated with a favorable outcome. Conclusions: Diabetes was common in a cohort of TB patients at high risk for drug-resistant TB. Despite prevalent multidrug-resistant TB among TB-DM patients, the majority had a favorable TB treatment outcome. © 2013 International Society for Infectious Diseases.
KW  - adolescent
KW  - adult
KW  - article
KW  - body mass
KW  - cohort analysis
KW  - diabetes control
KW  - *diabetes mellitus/dt [Drug Therapy]
KW  - diabetic patient
KW  - disease association
KW  - *drug resistant tuberculosis
KW  - drug sensitivity
KW  - female
KW  - high risk patient
KW  - human
KW  - insulin treatment
KW  - laboratory
KW  - major clinical study
KW  - male
KW  - *multidrug resistant tuberculosis
KW  - outcome assessment
KW  - Peru
KW  - prospective study
KW  - sputum culture
KW  - insulin/dt [Drug Therapy]
KW  - oral antidiabetic agent/dt [Drug Therapy]
JF  - International Journal of Infectious Diseases
JA  - Int. J. Infect. Dis.
VL  - 17
IS  - 6
SP  - e404
EP  - e412
CY  - Netherlands
PB  - Elsevier (P.O. Box 211, Amsterdam 1000 AE, Netherlands)
SN  - 1201-9712
AD  - E. Bloss, US Centers for Disease Control and Prevention, 1600 Clifton Rd, MS E-10, Atlanta, GA 30333, United States. E-mail: dpu2@cdc.gov
M1  - (Magee) Rollins School of Public Health, Emory University, Atlanta, United States
M1  - (Bloss, Cegielski) US Centers for Disease Control and Prevention, 1600 Clifton Rd, MS E-10, Atlanta, GA 30333, United States
M1  - (Shin, Bayona) Partners in Health, Boston, United States
M1  - (Shin, Contreras, Bayona) Socios En Salud, Lima, Peru
M1  - (Huaman, Ticona, Bonilla, Jave) Ministerio de Salud del Peru, Lima, Peru
M1  - (Yagui) Instituto Nacional de Salud, Lima, Peru
M1  - (Yagui) Universidad Nacional Mayor de San Marcos, Lima, Peru
L2  - http://ovidsp.ovid.com/ovidweb.cgi?T=JS&PAGE=reference&D=emed11&NEWS=N&AN=2013289598
ER  -  

Link to the Ovid Full Text or citation: http://acs.hcn.com.au?acc=36422&url=http://ovidsp.ovid.com/ovidweb.cgi?T=JS&CSC=Y&NEWS=N&PAGE=fulltext&D=emed11&AN=2013289598 
C1  - Database: Embase <1996 to 2016 September 16>

Search Strategy:

--------------------------------------------------------------------------------

1     tuberculosis.mp. or exp tuberculosis/ (151164)

2     exp treatment outcome/ or treatment outcome*.mp. (1189741)

3     diabetes mellitus.mp. or exp diabetes mellitus/ (627157)

4     diabetes mellitus/ (362441)

5     DM.mp. (48079)

6     diabetes.mp. (663193)

7     mellitus.mp. (588341)

8     3 or 4 or 5 or 6 or 7 (715025)

9     1 and 2 and 8 (724)

10     cohort studies.mp. or cohort analysis/ (263408)

11     exp risk factor/ or cohort.mp. or exp risk/ (2148599)

12     10 or 11 (2148599)

13     9 and 10 (81)

14     9 and 12 (304)

15     limit 14 to human (298)

16     limit 13 to human (81)

17     trial*.mp. or exp controlled clinical trial/ or exp "clinical trial (topic)"/ or exp "randomized controlled trial (topic)"/ or exp "controlled clinical trial (topic)"/ (1555047)

18     random.ab. (191735)

19     randomized controlled trial.pt. (0)

20     controlled clinical trial.pt. (0)

21     randomized.ab. (454621)

22     placebo.ab. (188623)

23     clinical trials as topic.sh. (15)

24     trial.ti. (176210)

25     17 or 18 or 19 or 20 or 21 or 22 or 23 or 24 (1831290)

26     9 and 25 (128)

27     limit 26 to human (128)


***************************


55. 
TY  - ELEC
ID  - 2013139362
T1  - Impact of Diabetes and Smoking on Mortality in Tuberculosis
A1  - Reed G.W.
A1  - Choi H.
A1  - Lee S.Y.
A1  - Lee M.
A1  - Kim Y.
A1  - Park H.
A1  - Lee J.
A1  - Zhan X.
A1  - Kang H.
A1  - Hwang S.H.
A1  - Carroll M.
A1  - Cai Y.
A1  - Cho S.-N.
A1  - Barry III C.E.
A1  - Via L.E.
A1  - Kornfeld H. 
Y1  - 2013//
N2  - Background: Diabetes mellitus is a risk factor for tuberculosis (TB) disease. There is evidence that diabetes also influences TB severity and treatment outcomes but information is incomplete and some published results have been inconsistent. Methods: A longitudinal cohort study was conducted at the National Masan Tuberculosis Hospital in the Republic of Korea. Subjects presenting with a first episode of TB or for retreatment of TB were followed from enrollment through completion of treatment. Demographic, clinical, and microbiological variables were recorded, along with assessment of outcomes. Results were compared in TB patients with and without diabetes or smoking history. Data were adjusted for gender, age, cohort, educational level and alcohol consumption. Results: The combined cohorts comprised 657 subjects. Diabetes was present in 25% and was associated with greater radiographic severity and with recurrent or relapsed TB. Diabetes and cigarette smoking independently increased the risk of death in the first 12 months after enrollment. Estimating the combined impact of diabetes and smoking yielded a hazard ratio of 5.78. Only 20% of diabetic subjects were non-smokers; 54% smoked >1 pack daily. In this cohort, the impact of diabetes on mortality was greater in patients younger than 50 years, compared to older patients. Conclusions: In this cohort of Korean patients, diabetes exacerbated the severity of TB disease. Diabetic subjects who smoked >1 pack of cigarettes daily were at particularly high risk of death from TB. Strategies to improve TB outcomes could productively focus resources for patient education and TB prevention on the vulnerable population of younger diabetics, particularly those who also smoke.
KW  - adult
KW  - adverse outcome
KW  - article
KW  - cohort analysis
KW  - comorbidity
KW  - controlled study
KW  - *diabetes mellitus
KW  - disease exacerbation
KW  - disease severity
KW  - female
KW  - hazard ratio
KW  - human
KW  - longitudinal study
KW  - *lung tuberculosis/dt [Drug Therapy]
KW  - major clinical study
KW  - male
KW  - mortality
KW  - multidrug resistant tuberculosis
KW  - recurrent infection
KW  - relapse
KW  - retreatment
KW  - *smoking
KW  - South Korea
KW  - survival rate
KW  - thorax radiography
KW  - ethambutol/cb [Drug Combination]
KW  - ethambutol/dt [Drug Therapy]
KW  - isoniazid/cb [Drug Combination]
KW  - isoniazid/dt [Drug Therapy]
KW  - pyrazinamide/cb [Drug Combination]
KW  - pyrazinamide/dt [Drug Therapy]
KW  - rifampicin/cb [Drug Combination]
KW  - rifampicin/dt [Drug Therapy]
JF  - PLoS ONE
JA  - PLoS ONE
VL  - 8
IS  - 2
SP  - no pagination 
CY  - United States
PB  - Public Library of Science (185 Berry Street, Suite 1300, San Francisco CA 94107, United States)
AD  - H. Kornfeld, Department of Medicine, University of Massachusetts Medical School, Worcester, MA, United States. E-mail: hardy.kornfeld@umassmed.edu
M1  - (Reed) Department of Preventive and Behavioral Medicine, University of Massachusetts Medical School, Worcester, MA, United States
M1  - (Choi, Lee, Lee, Kim, Park, Lee, Cho) International Tuberculosis Research Center, Changwon, South Korea
M1  - (Cho) Department of Microbiology, Yonsei University College of Medicine, Seoul, South Korea
M1  - (Zhan) Information Services Department, University of Massachusetts Medical School, Worcester, MA, United States
M1  - (Kang, Hwang) National Masan Tuberculosis Hospital, Changwon, South Korea
M1  - (Carroll, Cai, Barry III, Via) Tuberculosis Research Section, Laboratory of Clinical Infectious Disease, National Institute of Allergy and Infectious Diseases, Bethesda, MD, United States
M1  - (Kornfeld) Department of Medicine, University of Massachusetts Medical School, Worcester, MA, United States
UR  - http://www.plosone.org/article/fetchObjectAttachment.action?uri=info%3Adoi%2F10.1371%2Fjournal.pone.0058044&representation=PDF
L2  - http://ovidsp.ovid.com/ovidweb.cgi?T=JS&PAGE=reference&D=emed11&NEWS=N&AN=2013139362
ER  -  

Link to the Ovid Full Text or citation: http://acs.hcn.com.au?acc=36422&url=http://ovidsp.ovid.com/ovidweb.cgi?T=JS&CSC=Y&NEWS=N&PAGE=fulltext&D=emed11&AN=2013139362 
C1  - Database: Embase <1996 to 2016 September 16>

Search Strategy:

--------------------------------------------------------------------------------

1     tuberculosis.mp. or exp tuberculosis/ (151164)

2     exp treatment outcome/ or treatment outcome*.mp. (1189741)

3     diabetes mellitus.mp. or exp diabetes mellitus/ (627157)

4     diabetes mellitus/ (362441)

5     DM.mp. (48079)

6     diabetes.mp. (663193)

7     mellitus.mp. (588341)

8     3 or 4 or 5 or 6 or 7 (715025)

9     1 and 2 and 8 (724)

10     cohort studies.mp. or cohort analysis/ (263408)

11     exp risk factor/ or cohort.mp. or exp risk/ (2148599)

12     10 or 11 (2148599)

13     9 and 10 (81)

14     9 and 12 (304)

15     limit 14 to human (298)

16     limit 13 to human (81)

17     trial*.mp. or exp controlled clinical trial/ or exp "clinical trial (topic)"/ or exp "randomized controlled trial (topic)"/ or exp "controlled clinical trial (topic)"/ (1555047)

18     random.ab. (191735)

19     randomized controlled trial.pt. (0)

20     controlled clinical trial.pt. (0)

21     randomized.ab. (454621)

22     placebo.ab. (188623)

23     clinical trials as topic.sh. (15)

24     trial.ti. (176210)

25     17 or 18 or 19 or 20 or 21 or 22 or 23 or 24 (1831290)

26     9 and 25 (128)

27     limit 26 to human (128)


***************************


56. 
TY  - ELEC
ID  - 71843977
T1  - Impact of diabetes mellitus on treatment outcomes of patients with active tuberculosis in an endemic area
T3  - European Respiratory Society Annual Congress 2013 Barcelona Spain. Conference Start: 20130907 Conference End: 20130911
T3  - (var.pagings).
A1  - Socaci A.
A1  - Nini G.
A1  - Marica C. 
Y1  - 2013//
N2  - Introduction. Diabetes mellitus (DM) is an emerging chronic health condition of developed and developing countries. Due to the association between diabetes and pulmonary tuberculosis (TB), diabetes may threaten the control of TB. Aims. We conducted a study to determine the prevalence of DM among TB patients, and to determine and compare treatment outcomes among TB patients with versus without DM. Methods. A retrospective cohort study included all patients with culture-confirmed TB diagnosed in 2010 and 2011, in west of the country. Results. Of 228 TB patients, 42 (18.4%) had DM. Patients with diabetes had 2.0 times higher odds of death than patients without diabetes (p = 0.18). Of the diabetic TB patients, 9.5% died within one month after starting TB treatment, compared with 3.5% of patients without diabetes (p = 0.09) Time to sputum culture conversion was longer in patients with diabetes than patients without diabetes (median 49 versus 39 days, p = 0.09). Two-month culture conversion proportions were similar (69% and 70%). There was no difference in the proportion of patients with baseline drug resistance, comparing patients with diabetes to patients without diabetes (14.3% versus 15.3%, p = 0.87). Treatment failure occurred in 4.1% of patients without diabetes and 6.7% of patients with diabetes (p = 0.51). Conclusions. In our TB patient population, DM was a risk factor for death, and it had a negative impact on treatment outcome. Enhanced medical vigilance, especially during the early part of TB treatment, is warranted.
KW  - *tuberculosis
KW  - *chronic disease
KW  - *treatment outcome
KW  - *diabetes mellitus
KW  - *patient
KW  - *human
KW  - *European
KW  - *society
KW  - death
KW  - lung tuberculosis
KW  - developing country
KW  - cohort analysis
KW  - sputum culture
KW  - health
KW  - prevalence
KW  - risk factor
KW  - population
KW  - drug resistance
KW  - treatment failure
KW  - alertness
JF  - European Respiratory Journal
JA  - Eur. Respir. J.
VL  - 42
SP  - no pagination 
PB  - European Respiratory Society
SN  - 0903-1936
AD  - A. Socaci
UR  - http://erj.ersjournals.com/content/42/Suppl_57/P4453.full.pdf+html?sid=929221e5-aa83-4ee8-bb96-abea1294a3e9
L2  - http://ovidsp.ovid.com/ovidweb.cgi?T=JS&PAGE=reference&D=emed11&NEWS=N&AN=71843977
ER  -  

Link to the Ovid Full Text or citation: http://acs.hcn.com.au?acc=36422&url=http://ovidsp.ovid.com/ovidweb.cgi?T=JS&CSC=Y&NEWS=N&PAGE=fulltext&D=emed11&AN=71843977 
C1  - Database: Embase <1996 to 2016 September 16>

Search Strategy:

--------------------------------------------------------------------------------

1     tuberculosis.mp. or exp tuberculosis/ (151164)

2     exp treatment outcome/ or treatment outcome*.mp. (1189741)

3     diabetes mellitus.mp. or exp diabetes mellitus/ (627157)

4     diabetes mellitus/ (362441)

5     DM.mp. (48079)

6     diabetes.mp. (663193)

7     mellitus.mp. (588341)

8     3 or 4 or 5 or 6 or 7 (715025)

9     1 and 2 and 8 (724)

10     cohort studies.mp. or cohort analysis/ (263408)

11     exp risk factor/ or cohort.mp. or exp risk/ (2148599)

12     10 or 11 (2148599)

13     9 and 10 (81)

14     9 and 12 (304)

15     limit 14 to human (298)

16     limit 13 to human (81)

17     trial*.mp. or exp controlled clinical trial/ or exp "clinical trial (topic)"/ or exp "randomized controlled trial (topic)"/ or exp "controlled clinical trial (topic)"/ (1555047)

18     random.ab. (191735)

19     randomized controlled trial.pt. (0)

20     controlled clinical trial.pt. (0)

21     randomized.ab. (454621)

22     placebo.ab. (188623)

23     clinical trials as topic.sh. (15)

24     trial.ti. (176210)

25     17 or 18 or 19 or 20 or 21 or 22 or 23 or 24 (1831290)

26     9 and 25 (128)

27     limit 26 to human (128)


***************************


57. 
TY  - ELEC
ID  - 71843894
T1  - Impact of diabetes mellitus on drug-resistant tuberculosis treatment outcomes in Georgia-cohort study
T3  - European Respiratory Society Annual Congress 2013 Barcelona Spain. Conference Start: 20130907 Conference End: 20130911
T3  - (var.pagings).
A1  - Kikvidze M.
A1  - Mikiashvili L. 
Y1  - 2013//
N2  - Background. Diabetes mellitus (DM) is associated with an increased risk of tuberculosis (TB). There is growing evidence that this comorbidity might affect TB-disease presentation and treatment response. Aims and objectives. We investigated the level of impact of diabetes mellitus on drug-resistant tuberculosis (DR-TB) treatment outcomes in condition of adequate management of both diseases. Methods. Cohort study was provided among 1154 drug-resistant tuberculosis patients integrated in DOTS+ programme in 2009-2010 years in Georgia. Every patient was routinely investigated for DM. To compare the treatment outcomes of patients with and those without diabetes comorbidity dispersive analysis using Kruskal-Wallis - H criteria was provided. Results. Among 1154 DR-TB patients only 69 (5, 98%) had diabetes mellitus. All of them developed pulmonary form of TB and were HIV-negative. 61 (88, 4%) patient was male, mean age was 46, 8 (Standard deviation-12,67), mean BMI-23,44 (St.dev.- 3,78). In 3 (4,3%) patient was revealed extensively-DR-TB, in 58 (84,1%) - multi-DR-TB, and in 7 (10, 1%) - poly-DR-TB. 91,3% patients had II type of DM and 86,9% received insulin therapy. Definition: "successful treatment" received 55% diabetic patient vs 56 % non-diabetic, "Default"-36,2% vs 27,6%; "Failure" - 5,8 % vs 4,7 %; "Death" - 4,3% vs 9,6 % (p>0,05). Conclusions. We found no significant difference in proportion of successful treatment outcomes, though default rate was rather higher in patients with diabetes than non-diabetes in the setting of adequate treatment options and management in Georgia.
KW  - *diabetes mellitus
KW  - *drug resistant tuberculosis
KW  - *treatment outcome
KW  - *cohort analysis
KW  - *European
KW  - *society
KW  - *tuberculosis
KW  - human
KW  - patient
KW  - comorbidity
KW  - treatment response
KW  - risk
KW  - death
KW  - diabetic patient
KW  - insulin treatment
KW  - spinal spacer
KW  - male
KW  - diseases
KW  - Human immunodeficiency virus
KW  - short course therapy
JF  - European Respiratory Journal
JA  - Eur. Respir. J.
VL  - 42
SP  - no pagination 
PB  - European Respiratory Society
SN  - 0903-1936
AD  - M. Kikvidze, MDR-TB Department, National Center for Tuberculosis and Lung Diseases (NCTBLD), Tbilisi 0101, Georgia. E-mail: marinakikvidze@yahoo.com
M1  - (Kikvidze, Mikiashvili) MDR-TB Department, National Center for Tuberculosis and Lung Diseases (NCTBLD), Tbilisi 0101, Georgia
UR  - http://erj.ersjournals.com/content/42/Suppl_57/P2826.full.pdf+html?sid=9440f027-4331-43aa-8a47-4db7559727c0
L2  - http://ovidsp.ovid.com/ovidweb.cgi?T=JS&PAGE=reference&D=emed11&NEWS=N&AN=71843894
ER  -  

Link to the Ovid Full Text or citation: http://acs.hcn.com.au?acc=36422&url=http://ovidsp.ovid.com/ovidweb.cgi?T=JS&CSC=Y&NEWS=N&PAGE=fulltext&D=emed11&AN=71843894 
C1  - Database: Embase <1996 to 2016 September 16>

Search Strategy:

--------------------------------------------------------------------------------

1     tuberculosis.mp. or exp tuberculosis/ (151164)

2     exp treatment outcome/ or treatment outcome*.mp. (1189741)

3     diabetes mellitus.mp. or exp diabetes mellitus/ (627157)

4     diabetes mellitus/ (362441)

5     DM.mp. (48079)

6     diabetes.mp. (663193)

7     mellitus.mp. (588341)

8     3 or 4 or 5 or 6 or 7 (715025)

9     1 and 2 and 8 (724)

10     cohort studies.mp. or cohort analysis/ (263408)

11     exp risk factor/ or cohort.mp. or exp risk/ (2148599)

12     10 or 11 (2148599)

13     9 and 10 (81)

14     9 and 12 (304)

15     limit 14 to human (298)

16     limit 13 to human (81)

17     trial*.mp. or exp controlled clinical trial/ or exp "clinical trial (topic)"/ or exp "randomized controlled trial (topic)"/ or exp "controlled clinical trial (topic)"/ (1555047)

18     random.ab. (191735)

19     randomized controlled trial.pt. (0)

20     controlled clinical trial.pt. (0)

21     randomized.ab. (454621)

22     placebo.ab. (188623)

23     clinical trials as topic.sh. (15)

24     trial.ti. (176210)

25     17 or 18 or 19 or 20 or 21 or 22 or 23 or 24 (1831290)

26     9 and 25 (128)

27     limit 26 to human (128)


***************************


58. 
TY  - ELEC
ID  - 71843868
T1  - Clinical profile of MDR-TB patients and their early response to DOTS PLUS: An Indian perspective
T3  - European Respiratory Society Annual Congress 2013 Barcelona Spain. Conference Start: 20130907 Conference End: 20130911
T3  - (var.pagings).
A1  - Javia A.
A1  - Mehta D.
A1  - Ganchi F.
A1  - Rathod B.
A1  - Chopada K.
A1  - Bhanderi M. 
Y1  - 2013//
N2  - Background:The emergence MDR-TB is an obstacle to effective TB control in India Aim:to analyze the MDR TB patients(Pt) & to evaluate their response to DOTS PLUS Methods: A prospective cohort study of 58 MDR-TB Pts. Pt's detailed demographic data recorded & put on DOTS PLUS.Clinical evaluation, sputum smear, culture & DST at the end of 3,4,5,6 and 9 month were done to monitor progress during treatment. Treatment outcomes were noted at the end of initiation phase (IP) Results:MDR-TB were common in males (M:F=3:2),in age group 18-35 yrs(64%),in lower socioeconomic class(88%),in Pts with BMI <18.5(89% M,96% F),in rural areas(48%),with bilateral(85%) & cavitory(67%) lesion on CXR.Commonest symptoms were cough(100%),fever(95%) & weight loss(60%). Associated with DM(8.6%) & HIV(5.2%).High grade sputum & culture positivity (+2 & +3) were more prevalent(60% & 69% respectively). 85% had resistance to both H & R. End IP smear & culture conversion rate was 72.4% and 56.9% respectively while 15.5% showed smear conversion but culture non-conversion. Mean smear & culture conversion time was 3.4 & 4.12 months respectively. Low smear & culture conversion rate was seen in Pts with H& R resistance,bilateral & cavitory lesions on CXR and initial high grade smear & culture positivity. 6 Pts(10.3%) died and 4 Pts(6.9%) defaulted during IP. 33% Pts had ADR, the commonest being GI disturbance(42%),hearing loss(32%) & psychiatric disturbance(16%) Conclusion:Early diagnosis & treatment of MDR-TB is essential. Resistance to both H & R,bilateral & cavitory lesion in CXR,high grade initial smear & culture positivity,low BMI and DM is associated with poor outcome. We will continue our study till completion of treatment.
KW  - *tuberculosis
KW  - *human
KW  - *diagnosis
KW  - *patient
KW  - *Indian
KW  - *European
KW  - *society
KW  - *short course therapy
KW  - smear
KW  - sputum smear
KW  - cohort analysis
KW  - weight reduction
KW  - gastrointestinal symptom
KW  - male
KW  - social class
KW  - groups by age
KW  - rural area
KW  - coughing
KW  - fever
KW  - treatment outcome
KW  - sputum
KW  - India
KW  - hearing impairment
KW  - early diagnosis
KW  - Human immunodeficiency virus
JF  - European Respiratory Journal
JA  - Eur. Respir. J.
VL  - 42
SP  - no pagination 
PB  - European Respiratory Society
SN  - 0903-1936
AD  - A. Javia, Pulmonary Medicine, M P Shah Medical College, Jamnagar, Gujarat 361008, India. E-mail: drabhayjavia@yahoo.co.in
M1  - (Javia, Mehta, Ganchi, Rathod, Chopada, Bhanderi) Pulmonary Medicine, M P Shah Medical College, Jamnagar, Gujarat 361008, India
UR  - http://erj.ersjournals.com/content/42/Suppl_57/P2800.full.pdf+html?sid=6f963292-2724-4710-b1c7-56543e0d41f8
L2  - http://ovidsp.ovid.com/ovidweb.cgi?T=JS&PAGE=reference&D=emed11&NEWS=N&AN=71843868
ER  -  

Link to the Ovid Full Text or citation: http://acs.hcn.com.au?acc=36422&url=http://ovidsp.ovid.com/ovidweb.cgi?T=JS&CSC=Y&NEWS=N&PAGE=fulltext&D=emed11&AN=71843868 
C1  - Database: Embase <1996 to 2016 September 16>

Search Strategy:

--------------------------------------------------------------------------------

1     tuberculosis.mp. or exp tuberculosis/ (151164)

2     exp treatment outcome/ or treatment outcome*.mp. (1189741)

3     diabetes mellitus.mp. or exp diabetes mellitus/ (627157)

4     diabetes mellitus/ (362441)

5     DM.mp. (48079)

6     diabetes.mp. (663193)

7     mellitus.mp. (588341)

8     3 or 4 or 5 or 6 or 7 (715025)

9     1 and 2 and 8 (724)

10     cohort studies.mp. or cohort analysis/ (263408)

11     exp risk factor/ or cohort.mp. or exp risk/ (2148599)

12     10 or 11 (2148599)

13     9 and 10 (81)

14     9 and 12 (304)

15     limit 14 to human (298)

16     limit 13 to human (81)

17     trial*.mp. or exp controlled clinical trial/ or exp "clinical trial (topic)"/ or exp "randomized controlled trial (topic)"/ or exp "controlled clinical trial (topic)"/ (1555047)

18     random.ab. (191735)

19     randomized controlled trial.pt. (0)

20     controlled clinical trial.pt. (0)

21     randomized.ab. (454621)

22     placebo.ab. (188623)

23     clinical trials as topic.sh. (15)

24     trial.ti. (176210)

25     17 or 18 or 19 or 20 or 21 or 22 or 23 or 24 (1831290)

26     9 and 25 (128)

27     limit 26 to human (128)


***************************


59. 
TY  - ELEC
ID  - 2012322939
T1  - Disease severity score could not predict the outcomes in peritoneal dialysis-associated peritonitis
A1  - Dong J.
A1  - Li Z.
A1  - Xu R.
A1  - Chen Y.
A1  - Luo S.
A1  - Li Y. 
Y1  - 2012//
N2  - Background. We aim to explore if disease severity score (DSS) at onset is associated with dialysate white cell counts, the severity of causative organisms and the risk for treatment failure of peritoneal dialysis (PD)-associated peritonitis in an adult PD cohort. Methods .Our prospective cohort study recorded all peritonitis episodes between 2008 and 2010. The DSS, demographic data and clinical characteristics were recorded at the onset of peritonitis. The dialysate cells were counted at regular intervals and organism culture were examined too. Treatment failure of peritonitis was defined as peritonitis-associated death and transfer to haemodialysis. Results. A total of 219 episodes of peritonitis in 146 PD patients were recorded, 21.9% of which resulted in treatment failure. There were no significant differences in dialysate white cell counts on the fifth and seventh day and the distribution of causative organism between groups with varied DSS level. DSS could not predict treatment failure including peritonitis-related death and transfer to haemodialysis after adjusting for age, gender, diabetes, dialysis duration, dialysate white cell count on the third day, the presence of Staphylococcus aureus, gram-negative organisms and polymicrobial organisms. Conclusion. Our study demonstrated that DSS at onset was not associated with prolonged elevation of dialysate white cell counts, severity of causative organisms and outcome of peritonitis episodes in adult PD patients. © 2012 The Author.
KW  - abdominal pain
KW  - Acinetobacter
KW  - adult
KW  - age
KW  - aged
KW  - article
KW  - cohort analysis
KW  - controlled study
KW  - Corynebacterium
KW  - diabetes mellitus
KW  - dialysate
KW  - dialysate white cell count
KW  - *disease severity
KW  - *disease severity score
KW  - Enterococcus
KW  - Escherichia coli
KW  - female
KW  - fever
KW  - fungus
KW  - gender
KW  - Gram negative bacterium
KW  - Gram positive bacterium
KW  - hemodialysis
KW  - human
KW  - Klebsiella
KW  - leukocyte count
KW  - major clinical study
KW  - male
KW  - mortality
KW  - *peritoneal dialysis
KW  - *peritonitis/co [Complication]
KW  - priority journal
KW  - prospective study
KW  - Pseudomonas
KW  - *scoring system
KW  - Staphylococcus
KW  - Staphylococcus aureus
KW  - Streptococcus
KW  - treatment duration
KW  - treatment failure
KW  - treatment outcome
KW  - tuberculosis
JF  - Nephrology Dialysis Transplantation
JA  - Nephrol. Dial. Transplant.
VL  - 27
IS  - 6
SP  - 2496
EP  - 2501
CY  - United Kingdom
PB  - Oxford University Press (Great Clarendon Street, Oxford OX2 6DP, United Kingdom)
SN  - 0931-0509
AD  - J. Dong, Department of Medicine, Peking University, First Medical Hospital, Peking, China. E-mail: dongjie@medmail.com.cn
M1  - (Dong, Li, Xu, Chen, Luo, Li) Department of Medicine, Peking University, First Medical Hospital, Peking, China
M1  - (Li) Department of Nephrology, West China Hospital of Sichuan University, Sichuan, China
L2  - http://ovidsp.ovid.com/ovidweb.cgi?T=JS&PAGE=reference&D=emed10&NEWS=N&AN=2012322939
ER  -  

Link to the Ovid Full Text or citation: http://acs.hcn.com.au?acc=36422&url=http://ovidsp.ovid.com/ovidweb.cgi?T=JS&CSC=Y&NEWS=N&PAGE=fulltext&D=emed10&AN=2012322939 
C1  - Database: Embase <1996 to 2016 September 16>

Search Strategy:

--------------------------------------------------------------------------------

1     tuberculosis.mp. or exp tuberculosis/ (151164)

2     exp treatment outcome/ or treatment outcome*.mp. (1189741)

3     diabetes mellitus.mp. or exp diabetes mellitus/ (627157)

4     diabetes mellitus/ (362441)

5     DM.mp. (48079)

6     diabetes.mp. (663193)

7     mellitus.mp. (588341)

8     3 or 4 or 5 or 6 or 7 (715025)

9     1 and 2 and 8 (724)

10     cohort studies.mp. or cohort analysis/ (263408)

11     exp risk factor/ or cohort.mp. or exp risk/ (2148599)

12     10 or 11 (2148599)

13     9 and 10 (81)

14     9 and 12 (304)

15     limit 14 to human (298)

16     limit 13 to human (81)

17     trial*.mp. or exp controlled clinical trial/ or exp "clinical trial (topic)"/ or exp "randomized controlled trial (topic)"/ or exp "controlled clinical trial (topic)"/ (1555047)

18     random.ab. (191735)

19     randomized controlled trial.pt. (0)

20     controlled clinical trial.pt. (0)

21     randomized.ab. (454621)

22     placebo.ab. (188623)

23     clinical trials as topic.sh. (15)

24     trial.ti. (176210)

25     17 or 18 or 19 or 20 or 21 or 22 or 23 or 24 (1831290)

26     9 and 25 (128)

27     limit 26 to human (128)


***************************


60. 
TY  - ELEC
ID  - 2012302785
T1  - Pulmonary Tuberculosis and delay in anti-tuberculous treatment are important risk factors for chronic obstructive pulmonary disease
A1  - Lee C.-H.
A1  - Lee M.-C.
A1  - Lin H.-H.
A1  - Shu C.-C.
A1  - Wang J.-Y.
A1  - Lee L.-N.
A1  - Chao K.-M. 
Y1  - 2012//
N2  - Objective: Tuberculosis (TB) remains the leading cause of death among infectious diseases worldwide. It has been suggested as an important risk factor of chronic obstructive pulmonary disease (COPD), which is also a major cause of morbidity and mortality. This study investigated the impact of pulmonary TB and anti-TB treatment on the risk of developing COPD. Design, Setting, and Participants: This cohort study used the National Health Insurance Database of Taiwan, particularly the Longitudinal Health Insurance Database 2005 to obtain 3,176 pulmonary TB cases and 15,880 control subjects matched in age, sex, and timing of entering the database. Main Outcome Measures: Hazard ratios of potential risk factors of COPD, especially pulmonary TB and anti-TB treatment. Results: The mean age of pulmonary TB cases was 51.9+/-19.2. The interval between the initial study date and commencement of anti-TB treatment (delay in anti-TB treatment) was 75.8+/-65.4 days. Independent risk factors for developing COPD were age, male, low income, and history of pulmonary TB (hazard ratio 2.054 [1.768-2.387]), while diabetes mellitus was protective. The impact of TB persisted for six years after TB diagnosis and was significant in women and subjects aged >70 years. Among TB patients, delay in anti-TB treatment had a dose-response relationship with the risk of developing COPD. Conclusions: Some cases of COPD may be preventable by controlling the TB epidemic, early TB diagnosis, and prompt initiation of appropriate anti-TB treatment. Follow-up care and early intervention for COPD may be necessary for treated TB patients. © 2012 Lee et al.
KW  - adult
KW  - age
KW  - aged
KW  - article
KW  - *chronic obstructive lung disease/di [Diagnosis]
KW  - cohort analysis
KW  - controlled study
KW  - data base
KW  - diabetes mellitus
KW  - disease association
KW  - female
KW  - gender
KW  - human
KW  - lowest income group
KW  - *lung tuberculosis/di [Diagnosis]
KW  - major clinical study
KW  - male
KW  - medical history
KW  - national health insurance
KW  - outcome assessment
KW  - patient attitude
KW  - patient compliance
KW  - patient participation
KW  - *risk assessment
KW  - risk factor
KW  - Taiwan
KW  - *therapy delay
KW  - tuberculosis/dt [Drug Therapy]
KW  - *tuberculostatic agent/dt [Drug Therapy]
JF  - PLoS ONE
JA  - PLoS ONE
VL  - 7
IS  - 5
SP  - no pagination 
CY  - United States
PB  - Public Library of Science (185 Berry Street, Suite 1300, San Francisco CA 94107, United States)
AD  - J.-Y. Wang, Department of Internal Medicine, National Taiwan University Hospital, Taipei, Taiwan (Republic of China). E-mail: jywang@ntu.edu.tw
M1  - (Lee, Chao) Graduate Institute of Biomedical Electronics and Bioinformatics, National Taiwan University, Taipei, Taiwan (Republic of China)
M1  - (Lee) Department of Internal Medicine, Buddhist Tzu Chi General Hospital, Taipei Branch, New Taipei, Taiwan (Republic of China)
M1  - (Lee) School of Medicine, Tzu Chi University, Hualien, Taiwan (Republic of China)
M1  - (Lee) Department of Pharmacy, Buddhist Tzu Chi General Hospital, Taipei Branch, New Taipei, Taiwan (Republic of China)
M1  - (Lin) Graduate Institute of Epidemiology and Preventive Medicine, National Taiwan University, Taipei, Taiwan (Republic of China)
M1  - (Shu) Department of Traumatology, National Taiwan University Hospital, Taipei, Taiwan (Republic of China)
M1  - (Shu, Wang) Department of Internal Medicine, National Taiwan University Hospital, Taipei, Taiwan (Republic of China)
M1  - (Lee) Department of Laboratory Medicine, National Taiwan University Hospital, Taipei, Taiwan (Republic of China)
UR  - http://www.plosone.org/article/fetchObjectAttachment.action?uri=info%3Adoi%2F10.1371%2Fjournal.pone.0037978&representation=PDF
L2  - http://ovidsp.ovid.com/ovidweb.cgi?T=JS&PAGE=reference&D=emed10&NEWS=N&AN=2012302785
ER  -  

Link to the Ovid Full Text or citation: http://acs.hcn.com.au?acc=36422&url=http://ovidsp.ovid.com/ovidweb.cgi?T=JS&CSC=Y&NEWS=N&PAGE=fulltext&D=emed10&AN=2012302785 
C1  - Database: Embase <1996 to 2016 September 16>

Search Strategy:

--------------------------------------------------------------------------------

1     tuberculosis.mp. or exp tuberculosis/ (151164)

2     exp treatment outcome/ or treatment outcome*.mp. (1189741)

3     diabetes mellitus.mp. or exp diabetes mellitus/ (627157)

4     diabetes mellitus/ (362441)

5     DM.mp. (48079)

6     diabetes.mp. (663193)

7     mellitus.mp. (588341)

8     3 or 4 or 5 or 6 or 7 (715025)

9     1 and 2 and 8 (724)

10     cohort studies.mp. or cohort analysis/ (263408)

11     exp risk factor/ or cohort.mp. or exp risk/ (2148599)

12     10 or 11 (2148599)

13     9 and 10 (81)

14     9 and 12 (304)

15     limit 14 to human (298)

16     limit 13 to human (81)

17     trial*.mp. or exp controlled clinical trial/ or exp "clinical trial (topic)"/ or exp "randomized controlled trial (topic)"/ or exp "controlled clinical trial (topic)"/ (1555047)

18     random.ab. (191735)

19     randomized controlled trial.pt. (0)

20     controlled clinical trial.pt. (0)

21     randomized.ab. (454621)

22     placebo.ab. (188623)

23     clinical trials as topic.sh. (15)

24     trial.ti. (176210)

25     17 or 18 or 19 or 20 or 21 or 22 or 23 or 24 (1831290)

26     9 and 25 (128)

27     limit 26 to human (128)


***************************


61. 
TY  - ELEC
ID  - 2012278888
T1  - Role of diabetes in the prognosis and therapeutic outcome of tuberculosis
A1  - Syed Suleiman S.A.
A1  - Ishaq Aweis D.M.
A1  - Mohamed A.J.
A1  - Razakmuttalif A.
A1  - Moussa M.A.A. 
Y1  - 2012//
N2  - Background. Increased susceptibility of diabetic mellitus (DM) patients to infection, including tuberculosis (TB), is well documented. The prevalence of DM in Malaysia is reaching epidemic proportions. In this study, we sought to assess risk factors for TB and the impact of DM on the outcome of TB treatment. Methods. TB patients, diabetic patients, and diabetic patients with TB were divided into three groups of 200 subjects each. Data were obtained from patients' medical files at the beginning and end of the study period. Prevalence rates of DM and HIV among TB patients were assessed. Prognosis, TB-related complications, anatomical site of infection, and duration of infection and diabetes were also examined. Results. The prevalence rates of HIV and DM amongst TB patients were 7.7 and 30%, respectively. The diabetic TB patient group contained more males (72%) and smokers (45.5%) compared to the nondiabetic group (58.3% and 33.5%, resp.). Approximately 74% of diabetic patients were Mycobacterium sputum positive compared to only 51% of nondiabetic patients. Diabetic patients were also more likely to develop pulmonary TB (87%) compared to nondiabetic TB patients (59%). Diabetic TB patients had a higher mortality rate (7.5%) compared to the TB only and DM only groups (1 and 2%, resp.). The duration of TB symptoms was longer in nondiabetic TB patients compared to diabetic TB patients (4.5 versus 2.6 months, resp.). Diabetes antedated TB by a mean time of 4 years. Conclusions. We found a higher number of sputum-smear-positive cases and pulmonary TB cases as well as a greater number of males and higher mortality rate in diabetic patients compared to nondiabetic patients. Copyright © 2012 Syed Azhar Syed Suleiman et al.
KW  - adult
KW  - article
KW  - cohort analysis
KW  - controlled study
KW  - *diabetes mellitus/et [Etiology]
KW  - disease duration
KW  - female
KW  - high risk population
KW  - human
KW  - Human immunodeficiency virus infection/ep [Epidemiology]
KW  - lung tuberculosis
KW  - major clinical study
KW  - male
KW  - mortality
KW  - Mycobacterium
KW  - prevalence
KW  - priority journal
KW  - *prognosis
KW  - risk factor
KW  - sex difference
KW  - smoking
KW  - *treatment outcome
KW  - *tuberculosis
JF  - International Journal of Endocrinology
JA  - Intl. J. Endocrinol.
VL  - 2012
SP  - no pagination 
CY  - United States
PB  - Hindawi Publishing Corporation (410 Park Avenue, 15th Floor, 287 pmb, New York NY 10022, United States)
SN  - 1687-8337
AD  - D.M. Ishaq Aweis, Department of Clinical Pharmacy, School of Pharmaceutical Sciences, USM, 11800 Penang, Malaysia. E-mail: daauud63@yahoo.com
M1  - (Syed Suleiman) School of Pharmaceutical Sciences, USM, 11800 Penang, Malaysia
M1  - (Ishaq Aweis) Department of Clinical Pharmacy, School of Pharmaceutical Sciences, USM, 11800 Penang, Malaysia
M1  - (Ishaq Aweis) Ahmadi Hospital, Kuwait Oil Company, Kuwait
M1  - (Mohamed) Department of Pharmacology, School of Pharmaceutical Sciences, USM, 11800 Penang, Malaysia
M1  - (Mohamed) Faculty of Medicine, Benadir University, Mogadishu, Somalia
M1  - (Razakmuttalif) Respiratory Clinic, Hospital Pulau Pinang (HPP), Malaysia
M1  - (Moussa) Department of Community Medicine and Behavioural Sciences, Faculty of Medicine, Kuwait University, Kuwait
L2  - http://ovidsp.ovid.com/ovidweb.cgi?T=JS&PAGE=reference&D=emed10&NEWS=N&AN=2012278888
ER  -  

Link to the Ovid Full Text or citation: http://acs.hcn.com.au?acc=36422&url=http://ovidsp.ovid.com/ovidweb.cgi?T=JS&CSC=Y&NEWS=N&PAGE=fulltext&D=emed10&AN=2012278888 
C1  - Database: Embase <1996 to 2016 September 16>

Search Strategy:

--------------------------------------------------------------------------------

1     tuberculosis.mp. or exp tuberculosis/ (151164)

2     exp treatment outcome/ or treatment outcome*.mp. (1189741)

3     diabetes mellitus.mp. or exp diabetes mellitus/ (627157)

4     diabetes mellitus/ (362441)

5     DM.mp. (48079)

6     diabetes.mp. (663193)

7     mellitus.mp. (588341)

8     3 or 4 or 5 or 6 or 7 (715025)

9     1 and 2 and 8 (724)

10     cohort studies.mp. or cohort analysis/ (263408)

11     exp risk factor/ or cohort.mp. or exp risk/ (2148599)

12     10 or 11 (2148599)

13     9 and 10 (81)

14     9 and 12 (304)

15     limit 14 to human (298)

16     limit 13 to human (81)

17     trial*.mp. or exp controlled clinical trial/ or exp "clinical trial (topic)"/ or exp "randomized controlled trial (topic)"/ or exp "controlled clinical trial (topic)"/ (1555047)

18     random.ab. (191735)

19     randomized controlled trial.pt. (0)

20     controlled clinical trial.pt. (0)

21     randomized.ab. (454621)

22     placebo.ab. (188623)

23     clinical trials as topic.sh. (15)

24     trial.ti. (176210)

25     17 or 18 or 19 or 20 or 21 or 22 or 23 or 24 (1831290)

26     9 and 25 (128)

27     limit 26 to human (128)


***************************


62. 
TY  - ELEC
ID  - 2012205805
T1  - Predictors of mortality in staphylococcus aureus bacteremia
A1  - van Hal S.J.
A1  - Jensen S.O.
A1  - Vaska V.L.
A1  - Espedido B.A.
A1  - Paterson D.L.
A1  - Gosbell I.B. 
Y1  - 2012//
N2  - Staphylococcus aureus bacteremia (SAB) is an important infection with an incidence rate ranging from 20 to 50 cases/100,000 population per year. Between 10% and 30% of these patients will die from SAB. Comparatively, this accounts for a greater number of deaths than for AIDS, tuberculosis, and viral hepatitis combined. Multiple factors influence outcomes for SAB patients. The most consistent predictor of mortality is age, with older patients being twice as likely to die. Except for the presence of comorbidities, the impacts of other host factors, including gender, ethnicity, socioeconomic status, and immune status, are unclear. Pathogen-host interactions, especially the presence of shock and the source of SAB, are strong predictors of outcomes. Although antibiotic resistance may be associated with increased mortality, questions remain as to whether this reflects pathogen-specific factors or poorer responses to antibiotic therapy, namely, vancomycin. Optimal management relies on starting appropriate antibiotics in a timely fashion, resulting in improved outcomes for certain patient subgroups. The roles of surgery and infectious disease consultations require further study. Although the rate of mortality from SAB is declining, it remains high. Future international collaborative studies are required to tease out the relative contributions of various factors to mortality, which would enable the optimization of SAB management and patient outcomes. © 2012, American Society for Microbiology. All Rights Reserved.
KW  - acquired immune deficiency syndrome
KW  - alcoholism
KW  - bacterial endocarditis
KW  - bactericidal activity
KW  - bone and joint infections/ep [Epidemiology]
KW  - Caucasian
KW  - cellular immunity
KW  - central nervous system infection/ep [Epidemiology]
KW  - chronic kidney failure
KW  - cohort analysis
KW  - confidence interval
KW  - congestive heart failure
KW  - crowding
KW  - device infection/co [Complication]
KW  - diabetes mellitus
KW  - drug fatality/si [Side Effect]
KW  - ethnicity
KW  - gender
KW  - hematologic malignancy
KW  - host pathogen interaction
KW  - human
KW  - humoral immunity
KW  - immune deficiency/cn [Congenital Disorder]
KW  - immune status
KW  - in vitro study
KW  - innate immunity
KW  - intensive care unit
KW  - liver cirrhosis
KW  - meta analysis (topic)
KW  - methicillin resistant Staphylococcus aureus
KW  - methicillin resistant Staphylococcus aureus infection/dt [Drug Therapy]
KW  - mortality
KW  - multidrug resistance
KW  - multivariate analysis
KW  - neutropenia
KW  - newborn intensive care
KW  - penicillin resistance
KW  - phagocyte
KW  - postoperative complication/co [Complication]
KW  - prospective study
KW  - prostate cancer
KW  - prosthetic valve endocarditis/co [Complication]
KW  - prosthetic valve endocarditis/et [Etiology]
KW  - randomized controlled trial (topic)
KW  - retrospective study
KW  - review
KW  - risk
KW  - sepsis
KW  - shock
KW  - social status
KW  - socioeconomics
KW  - soft tissue infection/co [Complication]
KW  - *staphylococcal bacteremia/dr [Drug Resistance]
KW  - *staphylococcal bacteremia/ep [Epidemiology]
KW  - *staphylococcal bacteremia/et [Etiology]
KW  - Staphylococcus infection/dt [Drug Therapy]
KW  - surgical infection/co [Complication]
KW  - survival prediction
KW  - systematic review (topic)
KW  - treatment failure
KW  - tuberculosis
KW  - United States
KW  - unspecified side effect/si [Side Effect]
KW  - virus hepatitis
KW  - cefazolin/dt [Drug Therapy]
KW  - cloxacillin/dt [Drug Therapy]
KW  - cotrimoxazole/cm [Drug Comparison]
KW  - cotrimoxazole/dt [Drug Therapy]
KW  - exotoxin
KW  - flucloxacillin
KW  - gentamicin/ae [Adverse Drug Reaction]
KW  - levofloxacin
KW  - linezolid/ae [Adverse Drug Reaction]
KW  - linezolid/cm [Drug Comparison]
KW  - meticillin
KW  - rifampicin/pk [Pharmacokinetics]
KW  - vancomycin/cm [Drug Comparison]
KW  - vancomycin/dt [Drug Therapy]
JF  - Clinical Microbiology Reviews
JA  - Clin. Microbiol. Rev.
VL  - 25
IS  - 2
SP  - 362
EP  - 386
CY  - United States
PB  - American Society for Microbiology (1752 N Street N.W., Washington DC 20036-2904, United States)
SN  - 0893-8512
AD  - S. J. van Hal, Department of Microbiology and Infectious Diseases, Sydney South West Pathology Service-Liverpool, South Western Sydney Local Health Network, Sydney, NSW, Australia. E-mail: Sebastian.vanHal@sswahs.nsw.gov.au
M1  - (van Hal, Gosbell) Department of Microbiology and Infectious Diseases, Sydney South West Pathology Service-Liverpool, South Western Sydney Local Health Network, Sydney, NSW, Australia
M1  - (van Hal, Jensen, Espedido, Gosbell) Antibiotic Resistance and Mobile Elements Group, Microbiology and Infectious Diseases Unit, School of Medicine, University of Western Sydney, Sydney, NSW, Australia
M1  - (Jensen, Espedido, Gosbell) Ingham Institute of Applied Medical Research, Sydney, NSW, Australia
M1  - (Vaska, Paterson) The University of Queensland, UQ Centre for Clinical Research (UQCCR), Herston, QLD, Australia
UR  - http://cmr.asm.org/content/25/2/362.full.pdf+html
L2  - http://ovidsp.ovid.com/ovidweb.cgi?T=JS&PAGE=reference&D=emed10&NEWS=N&AN=2012205805
ER  -  

Link to the Ovid Full Text or citation: http://acs.hcn.com.au?acc=36422&url=http://ovidsp.ovid.com/ovidweb.cgi?T=JS&CSC=Y&NEWS=N&PAGE=fulltext&D=emed10&AN=2012205805 
C1  - Database: Embase <1996 to 2016 September 16>

Search Strategy:

--------------------------------------------------------------------------------

1     tuberculosis.mp. or exp tuberculosis/ (151164)

2     exp treatment outcome/ or treatment outcome*.mp. (1189741)

3     diabetes mellitus.mp. or exp diabetes mellitus/ (627157)

4     diabetes mellitus/ (362441)

5     DM.mp. (48079)

6     diabetes.mp. (663193)

7     mellitus.mp. (588341)

8     3 or 4 or 5 or 6 or 7 (715025)

9     1 and 2 and 8 (724)

10     cohort studies.mp. or cohort analysis/ (263408)

11     exp risk factor/ or cohort.mp. or exp risk/ (2148599)

12     10 or 11 (2148599)

13     9 and 10 (81)

14     9 and 12 (304)

15     limit 14 to human (298)

16     limit 13 to human (81)

17     trial*.mp. or exp controlled clinical trial/ or exp "clinical trial (topic)"/ or exp "randomized controlled trial (topic)"/ or exp "controlled clinical trial (topic)"/ (1555047)

18     random.ab. (191735)

19     randomized controlled trial.pt. (0)

20     controlled clinical trial.pt. (0)

21     randomized.ab. (454621)

22     placebo.ab. (188623)

23     clinical trials as topic.sh. (15)

24     trial.ti. (176210)

25     17 or 18 or 19 or 20 or 21 or 22 or 23 or 24 (1831290)

26     9 and 25 (128)

27     limit 26 to human (128)


***************************


63. 
TY  - ELEC
ID  - 70916571
T1  - Tuberculosis treatment outcomes in patients with and without diabetes mellitus
T3  - ISPOR 15th Annual European Congress Berlin Germany. Conference Start: 20121103 Conference End: 20121107
T3  - (var.pagings).
A1  - Khan A.H.
A1  - Sulaiman S.A.S.
A1  - Abdul Muttalif A.R.
A1  - Hassali M.A.
A1  - Ahmad N. 
Y1  - 2012//
N2  - OBJECTIVES: To evaluate treatment outcomes in tuberculosis patients with and without diabetes mellitus. METHODS: This was a retrospective cohort study conducted at respiratory clinic of Hospital Pulau Pinang (HPP), Malaysia. All Tuberculosis (TB) patients who were presented to the clinic from January 2006 to December 2007 were included in the study. A purpose developed valid data collection form was used for collecting demographic and clinical data. Treatment outcomes initially recorded as cured, treatment completed, defaulted, transferred out, expired and treatment continued were then classified into two categories; successful and unsuccessful treatment. Cured and treatment completed patients were placed in treatment successful category while the rest were placed in the category of unsuccessful treatment. Data was analyzed by using SPSS 16. RESULTS: Final analysis included 1266 patients.Three hundred and thirty eight patients (26.7%) had DM along with TB. In multivariate analysis TB-DM was more likely to be present in Chinese (OR=1.470, p-value=0.003), married patients (OR=1.408, p-value=0.011) and patients having age 46-60 years (OR=2.002, p-value<0.001), and>60 years (OR = 1.594, p-value = 0.010). Nine hundred and eighty five (78.8%) patients were successfully treated. Successful Treatment was observed in patients having age of 46-60 years (OR=1.567, p-value=0.001), whereas male gender (OR=0.721, p-value = 0.049) and patients with relapse TB (OR = 0.494, p-value = 0.002) were less likely to have successful treatment. CONCLUSIONS: In the present study Chinese ethnicity, age (> 46 years) and being married were the predictors of prevalence of TB-DM. Majority patients were successfully treated. Male gender and patients with relapse TB were the predictors of treatment failure. No statistically significant difference in treatment outcomes was observed between TB patients with and without diabetes mellitus.
KW  - *treatment outcome
KW  - *patient
KW  - *human
KW  - *diabetes mellitus
KW  - *tuberculosis
KW  - statistical significance
KW  - hospital
KW  - gender
KW  - male
KW  - relapse
KW  - betel nut
KW  - multivariate analysis
KW  - cohort analysis
KW  - clinical study
KW  - information processing
KW  - prevalence
KW  - Malaysia
KW  - ethnicity
KW  - treatment failure
JF  - Value in Health
JA  - Value Health
VL  - 15
IS  - 7
SP  - A387
PB  - Elsevier Ltd
SN  - 1098-3015
AD  - A.H. Khan, Universiti Sains Malaysia, Penang, Pulau Pinang, Malaysia
M1  - (Khan, Sulaiman) Universiti Sains Malaysia, Penang, Pulau Pinang, Malaysia
M1  - (Abdul Muttalif) Respiratory Institute of Malaysia, Kula Lumpur, Malaysia
M1  - (Hassali) Universiti Sains Malaysia, Minden, Penang, Malaysia
M1  - (Ahmad) Universiti Sains Malaysia, Pinang, Penang, Malaysia
L2  - http://ovidsp.ovid.com/ovidweb.cgi?T=JS&PAGE=reference&D=emed10&NEWS=N&AN=70916571
ER  -  

Link to the Ovid Full Text or citation: http://acs.hcn.com.au?acc=36422&url=http://ovidsp.ovid.com/ovidweb.cgi?T=JS&CSC=Y&NEWS=N&PAGE=fulltext&D=emed10&AN=70916571 
C1  - Database: Embase <1996 to 2016 September 16>

Search Strategy:

--------------------------------------------------------------------------------

1     tuberculosis.mp. or exp tuberculosis/ (151164)

2     exp treatment outcome/ or treatment outcome*.mp. (1189741)

3     diabetes mellitus.mp. or exp diabetes mellitus/ (627157)

4     diabetes mellitus/ (362441)

5     DM.mp. (48079)

6     diabetes.mp. (663193)

7     mellitus.mp. (588341)

8     3 or 4 or 5 or 6 or 7 (715025)

9     1 and 2 and 8 (724)

10     cohort studies.mp. or cohort analysis/ (263408)

11     exp risk factor/ or cohort.mp. or exp risk/ (2148599)

12     10 or 11 (2148599)

13     9 and 10 (81)

14     9 and 12 (304)

15     limit 14 to human (298)

16     limit 13 to human (81)

17     trial*.mp. or exp controlled clinical trial/ or exp "clinical trial (topic)"/ or exp "randomized controlled trial (topic)"/ or exp "controlled clinical trial (topic)"/ (1555047)

18     random.ab. (191735)

19     randomized controlled trial.pt. (0)

20     controlled clinical trial.pt. (0)

21     randomized.ab. (454621)

22     placebo.ab. (188623)

23     clinical trials as topic.sh. (15)

24     trial.ti. (176210)

25     17 or 18 or 19 or 20 or 21 or 22 or 23 or 24 (1831290)

26     9 and 25 (128)

27     limit 26 to human (128)


***************************


64. 
TY  - ELEC
ID  - 2011285196
T1  - Peritoneal dialysis as the first-line renal replacement therapy in patients with autosomal dominant polycystic kidney disease
A1  - Li L.
A1  - Szeto C.-C.
A1  - Kwan B.C.-H.
A1  - Chow K.-M.
A1  - Leung C.-B.
A1  - Kam-Tao Li P. 
Y1  - 2011//
N2  - Background: Autosomal dominant polycystic kidney disease (ADPKD) is the most common hereditary cause of kidney failure. Peritoneal dialysis (PD) often is avoided because of concerns about hernias and peritonitis. Study Design: Retrospective matched-cohort study. Setting & Participants: 42 consecutive patients with ADPKD and 84 nondiabetic patients matched by time of PD therapy initiation. Predictors: ADPKD and comorbid conditions. Outcomes: Patient survival, technique survival, peritonitis-free survival; peritonitis rate; abdominal hernias. Measurements: Dialysis adequacy and nutritional indexes; rate of decrease in residual renal function; bacteriologic cause of peritonitis. Results: 5-year actuarial survival of the ADPKD and control groups was 71.0% and 69.7% (P = 0.4), whereas technique survival was 51.6% and 37.3%, respectively (P = 0.2). There was no difference in overall rates of peritonitis between the ADPKD and control groups (0.51 vs 0.53 episodes/patient-year; P = 0.3), and the incidence of Gram-negative peritonitis also was similar (0.16 vs 0.14 episodes/patient year; P = 0.5). Abdominal wall hernia was significantly more common in the ADPKD than control group (14 vs 6 cases; P < 0.001), but all patients were able to resume PD therapy after surgical repair. Limitations: Retrospective study with limited sample size. Conclusion: PD is a feasible treatment option for most patients with ADPKD with end-stage renal disease. Although patients with ADPKD have a higher risk of abdominal wall hernia, their overall survival rate and risk of peritonitis are similar to those of other nondiabetic PD patients. © 2011 National Kidney Foundation, Inc.
KW  - abdominal wall hernia
KW  - Acinetobacter
KW  - adult
KW  - aged
KW  - article
KW  - *autosomal dominant polycystic kidney disease/cn [Congenital Disorder]
KW  - *autosomal dominant polycystic kidney disease/th [Therapy]
KW  - blood stain
KW  - cerebrovascular disease
KW  - clinical article
KW  - cohort analysis
KW  - comorbidity
KW  - controlled study
KW  - diabetes mellitus
KW  - disease free survival
KW  - Enterococcus
KW  - Escherichia coli
KW  - female
KW  - follow up
KW  - human
KW  - hypertension
KW  - incidence
KW  - ischemic heart disease
KW  - *kidney polycystic disease/cn [Congenital Disorder]
KW  - *kidney polycystic disease/th [Therapy]
KW  - Klebsiella
KW  - male
KW  - Mycobacterium tuberculosis
KW  - nonhuman
KW  - nutritional status
KW  - overall survival
KW  - *peritoneal dialysis
KW  - peritonitis
KW  - Pseudomonas
KW  - *renal replacement therapy
KW  - retrospective study
KW  - sample size
KW  - Staphylococcus aureus
KW  - Streptococcus
KW  - therapy effect
KW  - treatment outcome
JF  - American Journal of Kidney Diseases
JA  - Am. J. Kidney Dis.
VL  - 57
IS  - 6
SP  - 903
EP  - 907
CY  - United States
PB  - W.B. Saunders (Independence Square West, Philadelphia PA 19106-3399, United States)
SN  - 0272-6386
AD  - L. Li, Department of Nephrology, Shanghai Changzheng Hospital, Second Military Medical University, Shanghai, China. E-mail: lilin_616@163.com
M1  - (Li) Department of Nephrology, Shanghai Changzheng Hospital, Second Military Medical University, Shanghai, China
M1  - (Szeto, Kwan, Chow, Leung, Kam-Tao Li) Department of Medicine and Therapeutics, Prince of Wales Hospital, Chinese University of Hong Kong, Shatin, Hong Kong
L2  - http://ovidsp.ovid.com/ovidweb.cgi?T=JS&PAGE=reference&D=emed10&NEWS=N&AN=2011285196
ER  -  

Link to the Ovid Full Text or citation: http://acs.hcn.com.au?acc=36422&url=http://ovidsp.ovid.com/ovidweb.cgi?T=JS&CSC=Y&NEWS=N&PAGE=fulltext&D=emed10&AN=2011285196 
C1  - Database: Embase <1996 to 2016 September 16>

Search Strategy:

--------------------------------------------------------------------------------

1     tuberculosis.mp. or exp tuberculosis/ (151164)

2     exp treatment outcome/ or treatment outcome*.mp. (1189741)

3     diabetes mellitus.mp. or exp diabetes mellitus/ (627157)

4     diabetes mellitus/ (362441)

5     DM.mp. (48079)

6     diabetes.mp. (663193)

7     mellitus.mp. (588341)

8     3 or 4 or 5 or 6 or 7 (715025)

9     1 and 2 and 8 (724)

10     cohort studies.mp. or cohort analysis/ (263408)

11     exp risk factor/ or cohort.mp. or exp risk/ (2148599)

12     10 or 11 (2148599)

13     9 and 10 (81)

14     9 and 12 (304)

15     limit 14 to human (298)

16     limit 13 to human (81)

17     trial*.mp. or exp controlled clinical trial/ or exp "clinical trial (topic)"/ or exp "randomized controlled trial (topic)"/ or exp "controlled clinical trial (topic)"/ (1555047)

18     random.ab. (191735)

19     randomized controlled trial.pt. (0)

20     controlled clinical trial.pt. (0)

21     randomized.ab. (454621)

22     placebo.ab. (188623)

23     clinical trials as topic.sh. (15)

24     trial.ti. (176210)

25     17 or 18 or 19 or 20 or 21 or 22 or 23 or 24 (1831290)

26     9 and 25 (128)

27     limit 26 to human (128)


***************************


65. 
TY  - ELEC
ID  - 70599050
T1  - Clinical characteristics and treatment outcomes of tuberculosis in hospitals of two large cities in Thailand
T3  - 21st ECCMID/27th ICC Milan Italy. Conference Start: 20110507 Conference End: 20110510
T3  - (var.pagings).
A1  - Manosuthi W.
A1  - Kawkitinarong K.
A1  - Suwanpimolkul G.
A1  - Chokbumrungsuk C.
A1  - Jirawattanapisal T.
A1  - Ruxrungtham K.
A1  - Akksilp S. 
Y1  - 2011//
N2  - Background: Tuberculosis (TB) is a major public health threat of large cities in many countries. The current clinical situation of TB in large cities of Thailand has not been well established. Methods: A retrospective cohort study was conducted among patients diagnosed active TB in 6 hospitals in Bangkok and Nonthaburi between January 2008 and December 2008. Patients were classified into HIV sero-positive, sero-negative, and undetermined sero-status; and were followed until December 2009. Results: A total of 813 patients were identified. Mean+/-SD age was 41+/-14 years, 62% were male, and mean+/-SD body weight was 53+/-11 kilograms. The first three co-morbidities included 38% HIV infection, 6% diabetes, and 2% chronic liver disease. Of all, 66% were diagnosed isolated pulmonary TB. Median (IQR) duration from first presentation to TB diagnosis was 3 (0-10) days. Of all, 43% of patients performed TB culture and 16% did anti-TB drug susceptibility test. Isoniazid, rifampicin, and multi-drug resistance were found in 11%, 6% and 5%, respectively. For 1-year TB treatment outcomes, 52.1%, 19.4%, 11.9%, 8.7%, 6.8%, 1.0% were cured/completed treated, transferred out, defaulted, on-going treated, dead and failed, respectively. Survival rates at 2, 6, 12 and 24 months were 93%, 85%, 81%, and 81% in HIV sero-positve group; 96%, 94%, 92%, and 92% in HIV sero-negative group; 98%, 97%, 97%, and 97% in undetermined sero-status (log rank test, P<0.001). Cox's proportional hazard model showed that death was associated with TB/HIV co-infection (P<0.001, HR= 2.801), low body weight (P = 0.005, HR= 1.637), old age (P = 0.005, HR= 1.439), and extrapulmonary/disseminated TB (P = 0.021, HR= 2.184). Conclusions: HIV infection and diabetes are the common co-morbidities in TB patients. Unfavorable outcome of TB treatment is relatively high, particularly in patients with HIV.
KW  - *Thailand
KW  - *city
KW  - *treatment outcome
KW  - *hospital
KW  - *tuberculosis
KW  - human
KW  - Human immunodeficiency virus
KW  - patient
KW  - Human immunodeficiency virus infection
KW  - morbidity
KW  - body weight
KW  - diabetes mellitus
KW  - survival rate
KW  - log rank test
KW  - proportional hazards model
KW  - death
KW  - mixed infection
KW  - senescence
KW  - public health
KW  - cohort analysis
KW  - male
KW  - chronic liver disease
KW  - diagnosis
KW  - drug sensitivity
KW  - drug resistance
KW  - isoniazid
KW  - rifampicin
JF  - Clinical Microbiology and Infection
JA  - Clin. Microbiol. Infect.
VL  - 17
SP  - S50
PB  - Blackwell Publishing Ltd
SN  - 1198-743X
AD  - W. Manosuthi, Nonthaburi, BangkokThailand
M1  - (Manosuthi, Kawkitinarong, Suwanpimolkul, Chokbumrungsuk, Jirawattanapisal, Ruxrungtham, Akksilp) Nonthaburi, BangkokThailand
L2  - http://ovidsp.ovid.com/ovidweb.cgi?T=JS&PAGE=reference&D=emed10&NEWS=N&AN=70599050
ER  -  

Link to the Ovid Full Text or citation: http://acs.hcn.com.au?acc=36422&url=http://ovidsp.ovid.com/ovidweb.cgi?T=JS&CSC=Y&NEWS=N&PAGE=fulltext&D=emed10&AN=70599050 
C1  - Database: Embase <1996 to 2016 September 16>

Search Strategy:

--------------------------------------------------------------------------------

1     tuberculosis.mp. or exp tuberculosis/ (151164)

2     exp treatment outcome/ or treatment outcome*.mp. (1189741)

3     diabetes mellitus.mp. or exp diabetes mellitus/ (627157)

4     diabetes mellitus/ (362441)

5     DM.mp. (48079)

6     diabetes.mp. (663193)

7     mellitus.mp. (588341)

8     3 or 4 or 5 or 6 or 7 (715025)

9     1 and 2 and 8 (724)

10     cohort studies.mp. or cohort analysis/ (263408)

11     exp risk factor/ or cohort.mp. or exp risk/ (2148599)

12     10 or 11 (2148599)

13     9 and 10 (81)

14     9 and 12 (304)

15     limit 14 to human (298)

16     limit 13 to human (81)

17     trial*.mp. or exp controlled clinical trial/ or exp "clinical trial (topic)"/ or exp "randomized controlled trial (topic)"/ or exp "controlled clinical trial (topic)"/ (1555047)

18     random.ab. (191735)

19     randomized controlled trial.pt. (0)

20     controlled clinical trial.pt. (0)

21     randomized.ab. (454621)

22     placebo.ab. (188623)

23     clinical trials as topic.sh. (15)

24     trial.ti. (176210)

25     17 or 18 or 19 or 20 or 21 or 22 or 23 or 24 (1831290)

26     9 and 25 (128)

27     limit 26 to human (128)


***************************


66. 
TY  - ELEC
ID  - 70575950
T1  - The effect of smoking on the treatment outcome in patients with pulmonary tuberculosis: A prospective cohort study
T3  - 16th Congress of the Asian Pacific Society of Respirology Shanghai China. Conference Start: 20111103 Conference End: 20111106
T3  - (var.pagings).
A1  - Castillo M. 
Y1  - 2011//
N2  - Smoking and tuberculosis have great impact on health. Smoking is prevalent worldwide occurring in 20% of adults while Tuberculosis is a universal problem. Studies have shown that although smoking has no etiological role in TB, higher prevalence of TB has been observed in smokers. However, only few studies have evaluated the impact of smoking on TB treatment. General Objective To determine the effect of smoking on the treatment outcome among patients with pulmonary tuberculosis. Specific Objectives To determine the prevalence of smoking among patients with PTB, incidence of treatment success and failure among patients treated for PTB and to determine the association between smoking and treatment outcomes. Methodology A prospective cohort study done in Dr. Jose Rodriguez Memorial Hospital, DOTS Centre included all patients diagnosed with PTB, ages 18 years and above. Demographics and smoking history were obtained by standardized interview. CXR and sputum AFB were done. Sputum examination was repeated on 2nd, 4th month and on completion of treatment. Result A total of 197 pulmonary tuberculosis patients were enrolled in the DOTs Center during the study period. Of the 111 patients available for interview, only 105 patients were included in the assessment. There were 38 non smoker (36.2%) and 65 with smoking history (39 current smoker and 28 previous smoker). Patient's mean age was 42.6 +/- 15.4 (mean +/-SD). Female patients predominate among non smokers (73.7%) while male gender among current and previous smokers (84.6% and 82.1% respectively). Co-existing illnesses are hypertension, diabetes, asthma and COPD. Current smokers have more progressive CXR findings as manifested by either far advanced/ cavitary lesion (33.3%). Only 67 out of 197 patients had 2 or more sputum positive smear on baseline examination. The rest had either doubtful or negative smear but was assessed by the TB Diagnostic Committee. Among the 67 smear positive patients, 40 patients are +3 (38.1%), and 27 patient are +2 (25.7%). The remaining 38 subjects are either sputum +1 (14.3%) or sputum smear negative (21.9%). Of the 105 patients, 5 patients were classified treatment failure, 1 non-smoker, 2 previous smokers and 2 current smokers. Conclusion: Patients under DOTS program have high success rate. Although the study did not reach statistical significance, there was a strong trend on the association of smoking with cavitary or far advanced PTB and treatment failure.
KW  - *smoking
KW  - *lung tuberculosis
KW  - *human
KW  - *patient
KW  - *society
KW  - *treatment outcome
KW  - *Asian
KW  - *cohort analysis
KW  - sputum
KW  - smear
KW  - interview
KW  - prevalence
KW  - tuberculosis
KW  - treatment failure
KW  - short course therapy
KW  - health
KW  - adult
KW  - methodology
KW  - hospital
KW  - sputum examination
KW  - male
KW  - gender
KW  - general aspects of disease
KW  - hypertension
KW  - diabetes mellitus
KW  - asthma
KW  - examination
KW  - diagnosis
KW  - sputum smear
KW  - statistical significance
KW  - female
JF  - Respirology
JA  - Respirology
VL  - 16
SP  - 73
PB  - Blackwell Publishing
SN  - 1323-7799
AD  - M. Castillo, Division of Pulmonary, Critical Care Medicine, Philippine Heart Center, Quezon, Philippines
M1  - (Castillo) Division of Pulmonary, Critical Care Medicine, Philippine Heart Center, Quezon, Philippines
L2  - http://ovidsp.ovid.com/ovidweb.cgi?T=JS&PAGE=reference&D=emed10&NEWS=N&AN=70575950
ER  -  

Link to the Ovid Full Text or citation: http://acs.hcn.com.au?acc=36422&url=http://ovidsp.ovid.com/ovidweb.cgi?T=JS&CSC=Y&NEWS=N&PAGE=fulltext&D=emed10&AN=70575950 
C1  - Database: Embase <1996 to 2016 September 16>

Search Strategy:

--------------------------------------------------------------------------------

1     tuberculosis.mp. or exp tuberculosis/ (151164)

2     exp treatment outcome/ or treatment outcome*.mp. (1189741)

3     diabetes mellitus.mp. or exp diabetes mellitus/ (627157)

4     diabetes mellitus/ (362441)

5     DM.mp. (48079)

6     diabetes.mp. (663193)

7     mellitus.mp. (588341)

8     3 or 4 or 5 or 6 or 7 (715025)

9     1 and 2 and 8 (724)

10     cohort studies.mp. or cohort analysis/ (263408)

11     exp risk factor/ or cohort.mp. or exp risk/ (2148599)

12     10 or 11 (2148599)

13     9 and 10 (81)

14     9 and 12 (304)

15     limit 14 to human (298)

16     limit 13 to human (81)

17     trial*.mp. or exp controlled clinical trial/ or exp "clinical trial (topic)"/ or exp "randomized controlled trial (topic)"/ or exp "controlled clinical trial (topic)"/ (1555047)

18     random.ab. (191735)

19     randomized controlled trial.pt. (0)

20     controlled clinical trial.pt. (0)

21     randomized.ab. (454621)

22     placebo.ab. (188623)

23     clinical trials as topic.sh. (15)

24     trial.ti. (176210)

25     17 or 18 or 19 or 20 or 21 or 22 or 23 or 24 (1831290)

26     9 and 25 (128)

27     limit 26 to human (128)


***************************


67. 
TY  - ELEC
ID  - 2012732549
T1  - Years lived with disability (YLDs) for 1160 sequelae of 289 diseases and injuries 1990-2010: A systematic analysis for the Global Burden of Disease Study 2010
A1  - Vos T.
A1  - Flaxman A.D.
A1  - Naghavi M.
A1  - Lozano R.
A1  - Michaud C.
A1  - Ezzati M.
A1  - Shibuya K.
A1  - Salomon J.A.
A1  - Abdalla S.
A1  - Aboyans V.
A1  - Abraham J.
A1  - Ackerman I.
A1  - Aggarwal R.
A1  - Ahn S.Y.
A1  - Ali M.K.
A1  - Alvarado M.
A1  - Anderson H.R.
A1  - Anderson L.M.
A1  - Andrews K.G.
A1  - Atkinson C.
A1  - Baddour L.M.
A1  - Bahalim A.N.
A1  - Barker-Collo S.
A1  - Barrero L.H.
A1  - Bartels D.H.
A1  - Basanez M.-G.
A1  - Baxter A.
A1  - Bell M.L.
A1  - Benjamin E.J.
A1  - Bennett D.
A1  - Bernabe E.
A1  - Bhalla K.
A1  - Bhandari B.
A1  - Bikbov B.
A1  - Abdulhak A.B.
A1  - Birbeck G.
A1  - Black J.A.
A1  - Blencowe H.
A1  - Blore J.D.
A1  - Blyth F.
A1  - Bolliger I.
A1  - Bonaventure A.
A1  - Boufous S.
A1  - Bourne R.
A1  - Boussinesq M.
A1  - Braithwaite T.
A1  - Brayne C.
A1  - Bridgett L.
A1  - Brooker S.
A1  - Brooks P.
A1  - Brugha T.S.
A1  - Bryan-Hancock C.
A1  - Bucello C.
A1  - Buchbinder R.
A1  - Buckle G.
A1  - Budke C.M.
A1  - Burch M.
A1  - Burney P.
A1  - Burstein R.
A1  - Calabria B.
A1  - Campbell B.
A1  - Canter C.E.
A1  - Carabin H.
A1  - Carapetis J.
A1  - Carmona L.
A1  - Cella C.
A1  - Charlson F.
A1  - Chen H.
A1  - Cheng A.T.-A.
A1  - Chou D.
A1  - Chugh S.S.
A1  - Coffeng L.E.
A1  - Colan S.D.
A1  - Colquhoun S.
A1  - Colson K.E.
A1  - Condon J.
A1  - Connor M.D.
A1  - Cooper L.T.
A1  - Corriere M.
A1  - Cortinovis M.
A1  - De Vaccaro K.C.
A1  - Couser W.
A1  - Cowie B.C.
A1  - Criqui M.H.
A1  - Cross M.
A1  - Dabhadkar K.C.
A1  - Dahiya M.
A1  - Dahodwala N.
A1  - Damsere-Derry J.
A1  - Danaei G.
A1  - Davis A.
A1  - De Leo D.
A1  - Degenhardt L.
A1  - Dellavalle R.
A1  - Delossantos A.
A1  - Denenberg J.
A1  - Derrett S.
A1  - Des Jarlais D.C.
A1  - Dharmaratne S.D.
A1  - Dherani M.
A1  - Diaz-Torne C.
A1  - Dolk H.
A1  - Dorsey E.R.
A1  - Driscoll T.
A1  - Duber H.
A1  - Ebel B.
A1  - Edmond K.
A1  - Elbaz A.
A1  - Ali S.E.
A1  - Erskine H.
A1  - Erwin P.J.
A1  - Espindola P.
A1  - Ewoigbokhan S.E.
A1  - Farzadfar F.
A1  - Feigin V.
A1  - Felson D.T.
A1  - Ferrari A.
A1  - Ferri C.P.
A1  - Fevre E.M.
A1  - Finucane M.M.
A1  - Flaxman S.
A1  - Flood L.
A1  - Foreman K.
A1  - Forouzanfar M.H.
A1  - Fowkes F.G.R.
A1  - Franklin R.
A1  - Fransen M.
A1  - Freeman M.K.
A1  - Gabbe B.J.
A1  - Gabriel S.E.
A1  - Gakidou E.
A1  - Ganatra H.A.
A1  - Garcia B.
A1  - Gaspari F.
A1  - Gillum R.F.
A1  - Gmel G.
A1  - Gonzalez-Medina D.
A1  - Gosselin R.
A1  - Grainger R.
A1  - Grant B.
A1  - Groeger J.
A1  - Guillemin F.
A1  - Gunnell D.
A1  - Gupta R.
A1  - Haagsma J.
A1  - Hagan H.
A1  - Halasa Y.A.
A1  - Hall W.
A1  - Haring D.
A1  - Haro J.M.
A1  - Harrison J.E.
A1  - Havmoeller R.
A1  - Hay R.J.
A1  - Higashi H.
A1  - Hill C.
A1  - Hoen B.
A1  - Hoffman H.
A1  - Hotez P.J.
A1  - Hoy D.
A1  - Huang J.J.
A1  - Ibeanusi S.E.
A1  - Jacobsen K.H.
A1  - James S.L.
A1  - Jarvis D.
A1  - Jasrasaria R.
A1  - Jayaraman S.
A1  - Johns N.
A1  - Jonas J.B.
A1  - Karthikeyan G.
A1  - Kassebaum N.
A1  - Kawakami N.
A1  - Keren A.
A1  - Khoo J.-P.
A1  - King C.H.
A1  - Knowlton L.M.
A1  - Kobusingye O.
A1  - Koranteng A.
A1  - Krishnamurthi R.
A1  - Laden F.
A1  - Lalloo R.
A1  - Laslett L.L.
A1  - Lathlean T.
A1  - Leasher J.L.
A1  - Lee Y.Y.
A1  - Leigh J.
A1  - Levinson D.
A1  - Lim S.S.
A1  - Limb E.
A1  - Lin J.K.
A1  - Lipnick M.
A1  - Lipshultz S.E.
A1  - Liu W.
A1  - Loane M.
A1  - Ohno S.L.
A1  - Lyons R.
A1  - Ma J.
A1  - Mabweijano J.
A1  - MacIntyre M.F.
A1  - Malekzadeh R.
A1  - Mallinger L.
A1  - Manivannan S.
A1  - Marcenes W.
A1  - March L.
A1  - Margolis D.J.
A1  - Marks G.B.
A1  - Marks R.
A1  - Matsumori A.
A1  - Matzopoulos R.
A1  - Mayosi B.M.
A1  - McAnulty J.H.
A1  - McDermott M.M.
A1  - McGill N.
A1  - McGrath J.
A1  - Medina-Mora M.E.
A1  - Meltzer M.
A1  - Mensah G.A.
A1  - Merriman T.R.
A1  - Meyer A.-C.
A1  - Miglioli V.
A1  - Miller M.
A1  - Miller T.R.
A1  - Mitchell P.B.
A1  - Mock C.
A1  - Mocumbi A.O.
A1  - Moffitt T.E.
A1  - Mokdad A.A.
A1  - Monasta L.
A1  - Montico M.
A1  - Moran A.
A1  - Morawska L.
A1  - Mori R.
A1  - Murdoch M.E.
A1  - Mwaniki M.K.
A1  - Naidoo K.
A1  - Nair M.N.
A1  - Naldi L.
A1  - Narayan K.M.V.
A1  - Nelson P.K.
A1  - Nelson R.G.
A1  - Nevitt M.C.
A1  - Newton C.R.
A1  - Nolte S.
A1  - Norman P.
A1  - Norman R.
A1  - O'Donnell M.
A1  - O'Hanlon S.
A1  - Olives C.
A1  - Omer S.B.
A1  - Ortblad K.
A1  - Osborne R.
A1  - Ozgediz D.
A1  - Page A.
A1  - Pahari B.
A1  - Pandian J.D.
A1  - Rivero A.P.
A1  - Patten S.B.
A1  - Pearce N.
A1  - Padilla R.P.
A1  - Perez-Ruiz F.
A1  - Perico N.
A1  - Pesudovs K.
A1  - Phillips D.
A1  - Phillips M.R.
A1  - Pierce K.
A1  - Pion S.
A1  - Polanczyk G.V.
A1  - Polinder S.
A1  - Pope III C.A.
A1  - Popova S.
A1  - Porrini E.
A1  - Pourmalek F.
A1  - Prince M.
A1  - Pullan R.L.
A1  - Ramaiah K.D.
A1  - Ranganathan D.
A1  - Razavi H.
A1  - Regan M.
A1  - Rehm J.T.
A1  - Rein D.B.
A1  - Remuzzi G.
A1  - Richardson K.
A1  - Rivara F.P.
A1  - Roberts T.
A1  - Robinson C.
A1  - De Leon F.R.
A1  - Ronfani L.
A1  - Room R.
A1  - Rosenfeld L.C.
A1  - Rushton L.
A1  - Sacco R.L.
A1  - Saha S.
A1  - Sampson U.
A1  - Sanchez-Riera L.
A1  - Sanman E.
A1  - Schwebel D.C.
A1  - Scott J.G.
A1  - Segui-Gomez M.
A1  - Shahraz S.
A1  - Shepard D.S.
A1  - Shin H.
A1  - Shivakoti R.
A1  - Singh D.
A1  - Singh G.M.
A1  - Singh J.A.
A1  - Singleton J.
A1  - Sleet D.A.
A1  - Sliwa K.
A1  - Smith E.
A1  - Smith J.L.
A1  - Stapelberg N.J.C.
A1  - Steer A.
A1  - Steiner T.
A1  - Stolk W.A.
A1  - Stovner L.J.
A1  - Sudfeld C.
A1  - Syed S.
A1  - Tamburlini G.
A1  - Tavakkoli M.
A1  - Taylor H.R.
A1  - Taylor J.A.
A1  - Taylor W.J.
A1  - Thomas B.
A1  - Thomson W.M.
A1  - Thurston G.D.
A1  - Tleyjeh I.M.
A1  - Tonelli M.
A1  - Towbin J.A.
A1  - Truelsen T.
A1  - Tsilimbaris M.K.
A1  - Ubeda C.
A1  - Undurraga E.A.
A1  - Van Der Werf M.J.
A1  - Van Os J.
A1  - Vavilala M.S.
A1  - Venketasubramanian N.
A1  - Wang M.
A1  - Wang W.
A1  - Watt K.
A1  - Weatherall D.J.
A1  - Weinstock M.A.
A1  - Weintraub R.
A1  - Weisskopf M.G.
A1  - Weissman M.M.
A1  - White R.A.
A1  - Whiteford H.
A1  - Wiebe N.
A1  - Wiersma S.T.
A1  - Wilkinson J.D.
A1  - Williams H.C.
A1  - Williams S.R.M.
A1  - Witt E.
A1  - Wolfe F.
A1  - Woolf A.D.
A1  - Wulf S.
A1  - Yeh P.-H.
A1  - Zaidi A.K.M.
A1  - Zheng Z.-J.
A1  - Zonies D.
A1  - Lopez A.D.
A1  - Murray C.J.L.
A1  - Moradi-Lakeh M. 
Y1  - 2012//
N2  - Background Non-fatal health outcomes from diseases and injuries are a crucial consideration in the promotion and monitoring of individual and population health. The Global Burden of Disease (GBD) studies done in 1990 and 2000 have been the only studies to quantify non-fatal health outcomes across an exhaustive set of disorders at the global and regional level. Neither effort quantified uncertainty in prevalence or years lived with disability (YLDs). Methods Of the 291 diseases and injuries in the GBD cause list, 289 cause disability. For 1160 sequelae of the 289 diseases and injuries, we undertook a systematic analysis of prevalence, incidence, remission, duration, and excess mortality. Sources included published studies, case notification, population-based cancer registries, other disease registries, antenatal clinic serosurveillance, hospital discharge data, ambulatory care data, household surveys, other surveys, and cohort studies. For most sequelae, we used a Bayesian meta-regression method, DisMod-MR, designed to address key limitations in descriptive epidemiological data, including missing data, inconsistency, and large methodological variation between data sources. For some disorders, we used natural history models, geospatial models, back-calculation models (models calculating incidence from population mortality rates and case fatality); or registration completeness models; (models adjusting for incomplete registration with health-system access and other covariates). Disability weights for 220 unique health states were used to capture the severity of health loss. YLDs by cause at age, sex, country, and year levels were adjusted for comorbidity with simulation methods. We included uncertainty estimates at all stages of the analysis. Findings Global prevalence for all ages combined in 2010 across the 1160 sequelae ranged from fewer than one case per 1 million people to 350 000 cases per 1 million people. Prevalence and severity of health loss were weakly correlated (correlation coefficient -0 37). In 2010, there were 777 million YLDs from all causes, up from 583 million in 1990. The main contributors to global YLDs were mental and behavioural disorders, musculoskeletal disorders, and diabetes or endocrine diseases. The leading specific causes of YLDs were much the same in 2010 as they were in 1990: low back pain, major depressive disorder, iron-deficiency anaemia, neck pain, chronic obstructive pulmonary disease, anxiety disorders, migraine, diabetes, and falls. Age-specific prevalence of YLDs increased with age in all regions and has decreased slightly from 1990 to 2010. Regional patterns of the leading causes of YLDs were more similar compared with years of life lost due to premature mortality. Neglected tropical diseases, HIV/AIDS, tuberculosis, malaria, and anaemia were important causes of YLDs in sub-Saharan Africa. Interpretation Rates of YLDs per 100 000 people have remained largely constant over time but rise steadily with age. Population growth and ageing have increased YLD numbers and crude rates over the past two decades. Prevalences of the most common causes of YLDs, such as mental and behavioural disorders and musculoskeletal disorders, have not decreased. Health systems will need to address the needs of the rising numbers of individuals with a range of disorders that largely cause disability but not mortality. Quantification of the burden of non-fatal health outcomes will be crucial to understand how well health systems are responding to these challenges. Effective and affordable strategies to deal with this rising burden are an urgent priority for health systems in most parts of the world.
KW  - acquired immune deficiency syndrome/co [Complication]
KW  - acquired immune deficiency syndrome/dt [Drug Therapy]
KW  - acquired immune deficiency syndrome/ep [Epidemiology]
KW  - age distribution
KW  - aging
KW  - anemia/co [Complication]
KW  - anemia/ep [Epidemiology]
KW  - antiviral therapy
KW  - anxiety disorder/co [Complication]
KW  - anxiety disorder/ep [Epidemiology]
KW  - article
KW  - behavior disorder/co [Complication]
KW  - behavior disorder/ep [Epidemiology]
KW  - chronic obstructive lung disease/co [Complication]
KW  - chronic obstructive lung disease/ep [Epidemiology]
KW  - comorbidity
KW  - diabetes mellitus/co [Complication]
KW  - diabetes mellitus/ep [Epidemiology]
KW  - *disability
KW  - disability severity
KW  - disease duration
KW  - endocrine disease/co [Complication]
KW  - endocrine disease/ep [Epidemiology]
KW  - falling
KW  - health care system
KW  - human
KW  - Human immunodeficiency virus infection/co [Complication]
KW  - Human immunodeficiency virus infection/ep [Epidemiology]
KW  - *iatrogenic disease/co [Complication]
KW  - *iatrogenic disease/ep [Epidemiology]
KW  - incidence
KW  - iron deficiency anemia/co [Complication]
KW  - iron deficiency anemia/ep [Epidemiology]
KW  - low back pain/co [Complication]
KW  - low back pain/ep [Epidemiology]
KW  - major depression/co [Complication]
KW  - major depression/ep [Epidemiology]
KW  - malaria/co [Complication]
KW  - malaria/ep [Epidemiology]
KW  - mental disease/co [Complication]
KW  - mental disease/ep [Epidemiology]
KW  - migraine/co [Complication]
KW  - migraine/ep [Epidemiology]
KW  - mortality
KW  - musculoskeletal disease/co [Complication]
KW  - musculoskeletal disease/ep [Epidemiology]
KW  - neck pain/co [Complication]
KW  - neck pain/ep [Epidemiology]
KW  - outcome assessment
KW  - population growth
KW  - prevalence
KW  - priority journal
KW  - remission
KW  - systematic review
KW  - tropical disease/co [Complication]
KW  - tropical disease/ep [Epidemiology]
KW  - tuberculosis/co [Complication]
KW  - tuberculosis/ep [Epidemiology]
KW  - *years lived with disability
KW  - anti human immunodeficiency virus agent/dt [Drug Therapy]
JF  - The Lancet
JA  - Lancet
VL  - 380
IS  - 9859
SP  - 2163
EP  - 2196
CY  - United Kingdom
PB  - Lancet Publishing Group (Langford Lane, Kidlington, Oxford OX5 1GB, United Kingdom)
SN  - 0140-6736
AD  - C.J.L. Murray, Institute for Health Metrics and Evaluation, University of Washington, 2301 Fifth Avenue, Seattle, WA 98121, United States. E-mail: cjlm@uw.edu
M1  - (Baxter, Erskine, Ferrari, Keren, Saha, Whiteford) Queensland Centre for Mental Health Research, Australia
M1  - (Vos, Blore, Charlson, Hay, Leasher, Norman, Page, Lopez) School Population of Healtho, Australia
M1  - (Ganatra, Halasa, Patten) Centre for Clinical Research, Australia
M1  - (McGill) Queensland Brain Institute, University of Queensland, Brisbane, QLD, Australia
[truncated: 103,072 more chars]
