# Supplementary material for: Effect of glycemic control and type of diabetes treatment on TB treatment outcomes among people with TB-diabetes: A systematic review (updated August 2024)
Source: PLoS One. 2025 Jul 18;20(7):e0328619. doi: 10.1371/journal.pone.0328619 (PMC12273911; doi:10.1371/journal.pone.0328619)
Supplement: S1 Appendix — (ZIP) [file pone.0328619.s004.zip › S1 appendix_old/EMBASE/298-1.ris]

1. 
TY  - ELEC
ID  - 2014775069
T1  - Long-term study of infliximab for psoriasis in daily practice: drug survival depends on combined treatment, obesity and infusion reactions
A1  - Spertino J.
A1  - Lopez-Ferrer A.
A1  - Vilarrasa E.
A1  - Puig L. 
Y1  - 2014//
N2  - Background: Infiximab has been shown to be highly effective in phase III clinical trials, but limited information is available regarding drug survival and maintenance of efficacy beyond 1 year in real-life clinical setting. Objectives: To analyse the efficacy and safety of infliximab in a large number of patients with a long follow-up and to identify clinical factors associated with long-term drug survival. Methods: A retrospective review of patients with moderate-to-severe psoriasis treated with infliximab from March 2004 to August 2012 at a tertiary dermatology centre was carried out. Results: In total, 63 treatment courses with infliximab were administered to 56 patients. The mean duration of treatment was 31.6 months. The only significant positive predictor of drug survival was combination treatment [hazard ratio (HR) vs. monotherapy 2.90, 95% confidence interval (CI) 1.42-5.92]. Significant negative predictors of drug survival were obesity (HR 0.40, 95% CI 0.19-0.87) and infusion reactions (HR 0.40, 95% CI 0.19-0.87). Infusion reactions occurred in 13 (23%) of our patients and were a reason for discontinuation of treatment in 5. Conclusions: This retrospective review of a cohort of patients with moderate-to-severe psoriasis treated with infliximab in daily practice shows that the PASI75 response rates at 24 and 52 weeks of treatment are similar to those of the pivotal studies, but 37 courses of treatment (59%) had to be discontinued after a median of 12 months. The major cause for discontinuation was loss of response, in 18 cases. Combination treatment, obesity and infusion reactions were found to be predictors of drug survival.
KW  - adult
KW  - aged
KW  - aminotransferase blood level
KW  - antibody titer
KW  - arthralgia/si [Side Effect]
KW  - arthralgia/dt [Drug Therapy]
KW  - backache/si [Side Effect]
KW  - bacterial skin disease/si [Side Effect]
KW  - basal cell carcinoma/si [Side Effect]
KW  - biological therapy
KW  - body mass
KW  - body temperature
KW  - chemoprophylaxis
KW  - chest tightness/si [Side Effect]
KW  - cholesteatoma/si [Side Effect]
KW  - clinical evaluation
KW  - *combination drug therapy
KW  - controlled study
KW  - diabetes mellitus/si [Side Effect]
KW  - dizziness/si [Side Effect]
KW  - *drug efficacy
KW  - *drug safety
KW  - drug treatment failure
KW  - drug withdrawal
KW  - dyspnea/si [Side Effect]
KW  - face erythema/si [Side Effect]
KW  - female
KW  - fever/si [Side Effect]
KW  - fever/dt [Drug Therapy]
KW  - fibromyalgia/si [Side Effect]
KW  - flushing
KW  - follow up
KW  - gastroenteritis/si [Side Effect]
KW  - headache/si [Side Effect]
KW  - headache/si [Side Effect]
KW  - heart palpitation/si [Side Effect]
KW  - human
KW  - hypertension/si [Side Effect]
KW  - hypertransaminasemia/si [Side Effect]
KW  - hypotension/si [Side Effect]
KW  - *infusion related reaction/si [Side Effect]
KW  - knee prosthesis
KW  - large cell lung carcinoma/si [Side Effect]
KW  - latent tuberculosis/di [Diagnosis]
KW  - latent tuberculosis/pc [Prevention]
KW  - latent tuberculosis/si [Side Effect]
KW  - latent tuberculosis/dt [Drug Therapy]
KW  - leukoplakia/si [Side Effect]
KW  - *long term survival
KW  - lung tuberculosis/di [Diagnosis]
KW  - lung tuberculosis/pc [Prevention]
KW  - lung tuberculosis/dt [Drug Therapy]
KW  - lupus like syndrome/si [Side Effect]
KW  - major clinical study
KW  - male
KW  - medical record review
KW  - monotherapy
KW  - myalgia/si [Side Effect]
KW  - myalgia/dt [Drug Therapy]
KW  - Mycobacterium tuberculosis test kit
KW  - nausea/si [Side Effect]
KW  - *obesity
KW  - otitis/si [Side Effect]
KW  - paraproteinemia/si [Side Effect]
KW  - phototherapy
KW  - priority journal
KW  - prosthesis infection/co [Complication]
KW  - pruritus/si [Side Effect]
KW  - *psoriasis
KW  - *psoriasis vulgaris/th [Therapy]
KW  - *psoriasis vulgaris/dt [Drug Therapy]
KW  - retrospective study
KW  - review
KW  - rigor/si [Side Effect]
KW  - side effect/si [Side Effect]
KW  - squamous cell carcinoma/si [Side Effect]
KW  - stridor/si [Side Effect]
KW  - survival rate
KW  - survival time
KW  - sweating
KW  - systemic therapy
KW  - systolic blood pressure
KW  - thorax pain/si [Side Effect]
KW  - treatment duration
KW  - tuberculin test
KW  - ultraviolet A radiation
KW  - upper respiratory tract infection/si [Side Effect]
KW  - urticaria/si [Side Effect]
KW  - vagina candidiasis/si [Side Effect]
KW  - viral skin disease/si [Side Effect]
KW  - wheezing/si [Side Effect]
KW  - adalimumab/dt [Drug Therapy]
KW  - aminotransferase/ec [Endogenous Compound]
KW  - antinuclear antibody/ec [Endogenous Compound]
KW  - cyclosporin A/ae [Adverse Drug Reaction]
KW  - cyclosporin A/cb [Drug Combination]
KW  - cyclosporin A/cm [Drug Comparison]
KW  - cyclosporin A/dt [Drug Therapy]
KW  - efalizumab/dt [Drug Therapy]
KW  - etanercept/dt [Drug Therapy]
KW  - etretin/ae [Adverse Drug Reaction]
KW  - etretin/cb [Drug Combination]
KW  - etretin/cm [Drug Comparison]
KW  - etretin/dt [Drug Therapy]
KW  - *infliximab/ae [Adverse Drug Reaction]
KW  - *infliximab/cb [Drug Combination]
KW  - *infliximab/cm [Drug Comparison]
KW  - *infliximab/dt [Drug Therapy]
KW  - isoniazid/dt [Drug Therapy]
KW  - methotrexate/ae [Adverse Drug Reaction]
KW  - methotrexate/cb [Drug Combination]
KW  - methotrexate/cm [Drug Comparison]
KW  - methotrexate/dt [Drug Therapy]
KW  - nonsteroid antiinflammatory agent/dt [Drug Therapy]
KW  - psoralen
KW  - ustekinumab/dt [Drug Therapy]
JF  - Journal of the European Academy of Dermatology and Venereology
JA  - J. Eur. Acad. Dermatol. Venereol.
VL  - 28
IS  - 11
SP  - 1514
EP  - 1521
CY  - United Kingdom
PB  - Blackwell Publishing Ltd
SN  - 0926-9959
AD  - J. Spertino, Department of Dermatology, Hospital de la Santa Creu i Sant Pau, Universitat Autonoma de Barcelona, Barcelona, Catalonia, Spain. E-mail: jspertino@santpau.cat
M1  - (Spertino, Lopez-Ferrer, Vilarrasa, Puig) Department of Dermatology, Hospital de la Santa Creu i Sant Pau, Universitat Autonoma de Barcelona, Barcelona, Catalonia, Spain
UR  - http://www.wiley.com/bw/journal.asp?ref=0926-9959
L2  - http://ovidsp.ovid.com/ovidweb.cgi?T=JS&PAGE=reference&D=emedx&NEWS=N&AN=2014775069
ER  -  

Link to the Ovid Full Text or citation: http://acs.hcn.com.au?acc=36422&url=http://ovidsp.ovid.com/ovidweb.cgi?T=JS&CSC=Y&NEWS=N&PAGE=fulltext&D=emedx&AN=2014775069 
C1  - Database: Embase <1996 to 2016 September 16>

Search Strategy:

--------------------------------------------------------------------------------

1     tuberculosis.mp. or exp tuberculosis/ (151164)

2     exp treatment outcome/ or treatment outcome*.mp. (1189741)

3     diabetes mellitus.mp. or exp diabetes mellitus/ (627157)

4     diabetes mellitus/ (362441)

5     DM.mp. (48079)

6     diabetes.mp. (663193)

7     mellitus.mp. (588341)

8     3 or 4 or 5 or 6 or 7 (715025)

9     1 and 2 and 8 (724)

10     cohort studies.mp. or cohort analysis/ (263408)

11     exp risk factor/ or cohort.mp. or exp risk/ (2148599)

12     10 or 11 (2148599)

13     9 and 10 (81)

14     9 and 12 (304)

15     limit 14 to human (298)

16     limit 13 to human (81)

17     trial*.mp. or exp controlled clinical trial/ or exp "clinical trial (topic)"/ or exp "randomized controlled trial (topic)"/ or exp "controlled clinical trial (topic)"/ (1555047)

18     random.ab. (191735)

19     randomized controlled trial.pt. (0)

20     controlled clinical trial.pt. (0)

21     randomized.ab. (454621)

22     placebo.ab. (188623)

23     clinical trials as topic.sh. (15)

24     trial.ti. (176210)

25     17 or 18 or 19 or 20 or 21 or 22 or 23 or 24 (1831290)

26     9 and 25 (128)

27     limit 26 to human (128)


***************************


2. 
TY  - ELEC
ID  - 20160591601
T1  - Prolonged hospitalisation for immigrants and high risk patients with positive smear pulmonary tuberculosis
A1  - Luzzati R.
A1  - Confalonieri M.
A1  - Cazzadori A.
A1  - Della Loggia P.
A1  - Cifaldi R.
A1  - Fabris C.
A1  - Biolo M.
A1  - Borelli M.
A1  - Longo C.
A1  - Concia E. 
Y1  - 2011//
N2  - Background and objective. Tuberculosis (TB) occurring in immigrants and resistance to drugs are major problems for TB control in Western countries. Directly observed therapy (DOT) reduces disease transmission, but this approach may have poor results among illegal immigrants. Our aim was to evaluate a prolonged hospitalisation programme to improve early outcome of TB treatment in high risk patients. Methods. All the consecutive adult patients with sputum smear-positive pulmonary TB admitted to 2 Italian referral TB Centres were evaluated. Hospital-based DOT was provided to high risk patients up-to smear conversion. Demographic, microbiological and clinical conditions, as potential factors associated with confirmed smear conversion at 60 and 90 days of anti-tuberculous therapy were evaluated. Results. 122 patients were studied, 45.9% of them were immigrants (20% illegal) from high-prevalence TB countries. HIV testing was negative in all cases. Twelve patients had M. tuberculosis resistant to > 1 first-line anti-tuberculous agents. The rate of defaulting from TB treatment was 7.3%. Sputum smear became negative in 84.4% cases after 60 days and 93.3% cases after 90 days. At such time, smear conversion rates were similar among different high risk subgroups such as illegal immigrants (95.9%), legal foreign-born (92.5%) and Italian persons (94.8%). Persistent sputum smear positivity was independently correlated with the extent of pulmonary lesions at 60 (p<0.0001) and 90 days (p=0.038) of hospital-based DOT. Conclusions. These findings suggest that prolonged hospitalisation for illegal immigrants and high risk TB patients, may positively influence the early outcome of TB treatment despite of drug resistance and legal status.
KW  - adult
KW  - alcohol abuse
KW  - antibiotic resistance
KW  - article
KW  - bacterium isolation
KW  - chronic obstructive lung disease
KW  - clinical effectiveness
KW  - controlled study
KW  - demography
KW  - diabetes mellitus
KW  - disease association
KW  - female
KW  - follow up
KW  - health care cost
KW  - *high risk patient
KW  - HIV test
KW  - hospital admission
KW  - hospital discharge
KW  - *hospitalization
KW  - human
KW  - illegitimacy
KW  - immigrant
KW  - Italian (citizen)
KW  - liver disease
KW  - *lung tuberculosis/di [Diagnosis]
KW  - *lung tuberculosis/dt [Drug Therapy]
KW  - major clinical study
KW  - male
KW  - malignant neoplastic disease
KW  - medical history
KW  - microbiological examination
KW  - Mycobacterium tuberculosis
KW  - neurologic disease
KW  - patient referral
KW  - peripheral lung lesion/di [Diagnosis]
KW  - prevalence
KW  - *prolonged hospitalization
KW  - smear
KW  - treatment duration
KW  - *treatment outcome
KW  - tuberculosis/dt [Drug Therapy]
KW  - isoniazid/dt [Drug Therapy]
KW  - rifampicin/dt [Drug Therapy]
KW  - tuberculostatic agent/dt [Drug Therapy]
JF  - Monaldi Archives for Chest Disease - Cardiac Series
JA  - Monaldi Arch. Chest Dis. Card. Ser.
VL  - 75
IS  - 2
SP  - 141
EP  - 145
CY  - Italy
PB  - Fondazione Salvatore Maugeri (Via Ferrata 8, Pavia 27100, Italy)
SN  - 1122-0643
AD  - M. Confalonieri, Department of Pulmonology, University Hospital, Strada di Fiume 447, Trieste 34149, Italy. E-mail: marco.confalonieri@aots.sanita.fvg.it
M1  - (Luzzati) Infectious Diseases Unit, University Hospital, Trieste, Italy
M1  - (Confalonieri, Cifaldi, Biolo, Longo) Department of Pulmonology, University Hospital, Strada di Fiume 447, Trieste 34149, Italy
M1  - (Cazzadori, Della Loggia, Concia) Infectious Diseases Unit, University Hospital, Verona, Italy
M1  - (Fabris) Department of Microbiology, University Hospital, Trieste, Italy
M1  - (Borelli) Department of Mathematics and Computer Science, University of Trieste, Italy
UR  - http://archest.fsm.it/car/index.html
L2  - http://ovidsp.ovid.com/ovidweb.cgi?T=JS&PAGE=reference&D=emed14&NEWS=N&AN=20160591601
ER  -  

Link to the Ovid Full Text or citation: http://acs.hcn.com.au?acc=36422&url=http://ovidsp.ovid.com/ovidweb.cgi?T=JS&CSC=Y&NEWS=N&PAGE=fulltext&D=emed14&AN=20160591601 
C1  - Database: Embase <1996 to 2016 September 16>

Search Strategy:

--------------------------------------------------------------------------------

1     tuberculosis.mp. or exp tuberculosis/ (151164)

2     exp treatment outcome/ or treatment outcome*.mp. (1189741)

3     diabetes mellitus.mp. or exp diabetes mellitus/ (627157)

4     diabetes mellitus/ (362441)

5     DM.mp. (48079)

6     diabetes.mp. (663193)

7     mellitus.mp. (588341)

8     3 or 4 or 5 or 6 or 7 (715025)

9     1 and 2 and 8 (724)

10     cohort studies.mp. or cohort analysis/ (263408)

11     exp risk factor/ or cohort.mp. or exp risk/ (2148599)

12     10 or 11 (2148599)

13     9 and 10 (81)

14     9 and 12 (304)

15     limit 14 to human (298)

16     limit 13 to human (81)

17     trial*.mp. or exp controlled clinical trial/ or exp "clinical trial (topic)"/ or exp "randomized controlled trial (topic)"/ or exp "controlled clinical trial (topic)"/ (1555047)

18     random.ab. (191735)

19     randomized controlled trial.pt. (0)

20     controlled clinical trial.pt. (0)

21     randomized.ab. (454621)

22     placebo.ab. (188623)

23     clinical trials as topic.sh. (15)

24     trial.ti. (176210)

25     17 or 18 or 19 or 20 or 21 or 22 or 23 or 24 (1831290)

26     9 and 25 (128)

27     limit 26 to human (128)


***************************


3. 
TY  - ELEC
ID  - 20160595722
T1  - Diabetic tuberculosis
A1  - Kalra S.
A1  - Atreja A. 
Y1  - 2016//
N2  - Diabetes and tuberculosis coexist together, and influence each other's natural history and treatment outcomes significantly. This assumes clinical as well as public health significance. This article describes these associations, and discusses action that can be taken at the primary care level to tackle this challenge.
KW  - article
KW  - clinical feature
KW  - *diabetes mellitus/et [Etiology]
KW  - *diabetic tuberculosis/et [Etiology]
KW  - disease association
KW  - human
KW  - infection risk
KW  - mortality
KW  - Mycobacterium tuberculosis
KW  - pathogenesis
KW  - recurrent disease
KW  - risk assessment
KW  - screening
KW  - sputum analysis
KW  - systematic review (topic)
KW  - treatment failure
KW  - *tuberculosis/et [Etiology]
KW  - antidiabetic agent
KW  - glucose/ec [Endogenous Compound]
KW  - interleukin 10/ec [Endogenous Compound]
KW  - tuberculostatic agent
JF  - Journal of the Pakistan Medical Association
JA  - J. Pak. Med. Assoc.
VL  - 66
IS  - 9
SP  - 1194
EP  - 1195
CY  - Pakistan
PB  - Pakistan Medical Association
SN  - 0030-9982
AD  - S. Kalra, Department of Endocrinology, Bharti Hospital, Karnal, India. E-mail: brideknl@gmail.com
M1  - (Kalra) Department of Endocrinology, Bharti Hospital, Karnal, India
M1  - (Atreja) Department of Pulmonary Medicine, MMIMSR, Mullana, India
UR  - http://jpma.org.pk/PdfDownload/7915.pdf
L2  - http://ovidsp.ovid.com/ovidweb.cgi?T=JS&PAGE=reference&D=emed14&NEWS=N&AN=20160595722
ER  -  

Link to the Ovid Full Text or citation: http://acs.hcn.com.au?acc=36422&url=http://ovidsp.ovid.com/ovidweb.cgi?T=JS&CSC=Y&NEWS=N&PAGE=fulltext&D=emed14&AN=20160595722 
C1  - Database: Embase <1996 to 2016 September 16>

Search Strategy:

--------------------------------------------------------------------------------

1     tuberculosis.mp. or exp tuberculosis/ (151164)

2     exp treatment outcome/ or treatment outcome*.mp. (1189741)

3     diabetes mellitus.mp. or exp diabetes mellitus/ (627157)

4     diabetes mellitus/ (362441)

5     DM.mp. (48079)

6     diabetes.mp. (663193)

7     mellitus.mp. (588341)

8     3 or 4 or 5 or 6 or 7 (715025)

9     1 and 2 and 8 (724)

10     cohort studies.mp. or cohort analysis/ (263408)

11     exp risk factor/ or cohort.mp. or exp risk/ (2148599)

12     10 or 11 (2148599)

13     9 and 10 (81)

14     9 and 12 (304)

15     limit 14 to human (298)

16     limit 13 to human (81)

17     trial*.mp. or exp controlled clinical trial/ or exp "clinical trial (topic)"/ or exp "randomized controlled trial (topic)"/ or exp "controlled clinical trial (topic)"/ (1555047)

18     random.ab. (191735)

19     randomized controlled trial.pt. (0)

20     controlled clinical trial.pt. (0)

21     randomized.ab. (454621)

22     placebo.ab. (188623)

23     clinical trials as topic.sh. (15)

24     trial.ti. (176210)

25     17 or 18 or 19 or 20 or 21 or 22 or 23 or 24 (1831290)

26     9 and 25 (128)

27     limit 26 to human (128)


***************************


4. 
TY  - ELEC
ID  - 20160253952
T1  - Screening for diabetes mellitus in tuberculosis patients in a referral center in Iran
A1  - Baghaei P.
A1  - Tabarsi P.
A1  - Marjani M.
A1  - Moniri A.
A1  - Masjedi M.R. 
Y1  - 2015//
N2  - Background: A significant link between diabetes mellitus (DM) and tuberculosis (TB) has been widely demonstrated. DM increases the risk of TB in all aspects. The aims of this study were to assess the prevalence of DM among newly diagnosed TB patients, to screen these patients for DM, and to determine the number needed to screen (NNS) to diagnose new cases of DM. Methods: A prospective cohort descriptive study was carried out in Iranian adults admitted to the National Research Institute of Tuberculosis and Lung Disease from 2012 to 2013 with a new diagnosis of TB. Glycated hemoglobin (HbA1c) and fasting blood glucose (FBG) were measured for all patients. Results: Of the 293 patients included, 101 (34.5%) had DM. DM was newly diagnosed in 45 (19%) patients. The number needed to screen was 5 to identify one new DM case. Age > 40 years was associated with DM in this population (odds ratio (OR)=3.91, 95% confidence interval (CI)=1.47 - 10.38). Conclusion: Screening for DM should be performed routinely in patients with TB and may improve treatment outcomes.
KW  - adult
KW  - age
KW  - article
KW  - cohort analysis
KW  - descriptive research
KW  - *diabetes mellitus/di [Diagnosis]
KW  - diabetic patient
KW  - fasting blood glucose
KW  - female
KW  - gender
KW  - glucose blood level
KW  - human
KW  - impaired fasting glucose
KW  - impaired glucose tolerance
KW  - Iran
KW  - *lung tuberculosis/di [Diagnosis]
KW  - major clinical study
KW  - male
KW  - number needed to screen
KW  - prevalence
KW  - prospective study
KW  - screening test
KW  - sensitivity and specificity
KW  - glucose/ec [Endogenous Compound]
KW  - hemoglobin A1c/ec [Endogenous Compound]
JF  - Infectious Diseases
JA  - Infect. Dis.
VL  - 47
IS  - 7
SP  - 472
EP  - 476
CY  - United Kingdom
PB  - Taylor and Francis Ltd.
SN  - 2374-4235
AD  - P. Baghaei, Clinical Tuberculosis and Epidemiology Research Center, National Research Institute of Tuberculosis and Lung Diseases (NRITLD), Shahid Beheshti University of Medical Sciences, Tehran, Iran, Islamic Republic of. E-mail: payamtabarsi@yahoo.com
M1  - (Baghaei, Tabarsi, Marjani, Moniri, Masjedi) Clinical Tuberculosis and Epidemiology Research Center, National Research Institute of Tuberculosis and Lung Diseases (NRITLD), Shahid Beheshti University of Medical Sciences, Tehran, Iran, Islamic Republic of
UR  - http://www.tandfonline.com/loi/infd20#.VrgcOLdf1Fo
L2  - http://ovidsp.ovid.com/ovidweb.cgi?T=JS&PAGE=reference&D=emed14&NEWS=N&AN=20160253952
ER  -  

Link to the Ovid Full Text or citation: http://acs.hcn.com.au?acc=36422&url=http://ovidsp.ovid.com/ovidweb.cgi?T=JS&CSC=Y&NEWS=N&PAGE=fulltext&D=emed14&AN=20160253952 
C1  - Database: Embase <1996 to 2016 September 16>

Search Strategy:

--------------------------------------------------------------------------------

1     tuberculosis.mp. or exp tuberculosis/ (151164)

2     exp treatment outcome/ or treatment outcome*.mp. (1189741)

3     diabetes mellitus.mp. or exp diabetes mellitus/ (627157)

4     diabetes mellitus/ (362441)

5     DM.mp. (48079)

6     diabetes.mp. (663193)

7     mellitus.mp. (588341)

8     3 or 4 or 5 or 6 or 7 (715025)

9     1 and 2 and 8 (724)

10     cohort studies.mp. or cohort analysis/ (263408)

11     exp risk factor/ or cohort.mp. or exp risk/ (2148599)

12     10 or 11 (2148599)

13     9 and 10 (81)

14     9 and 12 (304)

15     limit 14 to human (298)

16     limit 13 to human (81)

17     trial*.mp. or exp controlled clinical trial/ or exp "clinical trial (topic)"/ or exp "randomized controlled trial (topic)"/ or exp "controlled clinical trial (topic)"/ (1555047)

18     random.ab. (191735)

19     randomized controlled trial.pt. (0)

20     controlled clinical trial.pt. (0)

21     randomized.ab. (454621)

22     placebo.ab. (188623)

23     clinical trials as topic.sh. (15)

24     trial.ti. (176210)

25     17 or 18 or 19 or 20 or 21 or 22 or 23 or 24 (1831290)

26     9 and 25 (128)

27     limit 26 to human (128)


***************************


5. 
TY  - ELEC
ID  - 20160572220
T1  - Prevalence, risk factors, management, and treatment outcomes of first-line antituberculous drug-induced liver injury: a prospective cohort study
A1  - Sun Q.
A1  - Zhang Q.
A1  - Gu J.
A1  - Sun W.-W.
A1  - Wang P.
A1  - Bai C.
A1  - Xiao H.-P.
A1  - Sha W. 
Y1  - 2016//
N2  - Purpose: Antituberculosis drug-induced liver injury (ATDILI) is one of the most deleterious side effects associated with chemotherapy against tuberculosis (TB). In this study, our objective was to determine the incidence, risk factors, and management of ATDILI and analyze its impact on the treatment outcome in patients receiving standard anti-TB chemotherapy. Methods: A prospective cohort study of ATDILI prevalence was conducted in 938 enrolled patients of the 1426 TB cases in Shanghai from March 2011 to September 2012. Patients were followed up until February 2014. Univariate and multivariate logistic regression analyses were used to determine the risk factors of ATDILI. Successful therapeutic outcome, rates of drug resistance conversion, sputum smear/culture conversion, and lung cavity closure were analyzed. Results: Hepatitis B surface antigen/hepatitis B e antigen-positive hepatitis B carriers, complicated with systemic lupus erythematosus, albumin < 25 g/L, and chronic alcoholism were independent risk factors for ATDILI. Of the 121 cases with ATDILI (incidence rate of 12.9%), 84 (69.4%) used modified anti-TB therapy after recovery of liver function. Compared with the non-ATDILI group, patients with ATDILI exhibited remarkably decreased lung cavity closure rate (84.6% vs. 93.0%, P < 0.001) along with significantly reduced sputum smear/culture conversion rate (85.4% vs. 94.0%, P < 0.001). Conclusions: Our findings indicated that 12.9% patients developed ATDILI during standard anti-TB therapy, resulting in poor therapeutic outcome. Hepatitis B carriers with systemic lupus erythematosus, albumin < 25 g/L, and chronic alcoholism manifested increased risks for ATDILI. Copyright © 2016 John Wiley & Sons, Ltd.
KW  - adult
KW  - age
KW  - albumin blood level
KW  - alcoholism
KW  - article
KW  - body mass
KW  - cohort analysis
KW  - convalescence
KW  - diabetes mellitus
KW  - extrapulmonary tuberculosis
KW  - female
KW  - follow up
KW  - gender
KW  - hemoglobin blood level
KW  - hepatitis B
KW  - human
KW  - hypertension
KW  - incidence
KW  - liver function
KW  - lung cavity
KW  - major clinical study
KW  - male
KW  - prevalence
KW  - priority journal
KW  - prognosis
KW  - prospective study
KW  - risk factor
KW  - smoking
KW  - sputum culture
KW  - systemic lupus erythematosus
KW  - *toxic hepatitis/ep [Epidemiology]
KW  - *toxic hepatitis/et [Etiology]
KW  - *toxic hepatitis/si [Side Effect]
KW  - treatment outcome
KW  - albumin/ec [Endogenous Compound]
KW  - hemoglobin/ec [Endogenous Compound]
KW  - hepatitis B surface antigen
KW  - hepatitis B(e) antigen
KW  - *tuberculostatic agent/ae [Adverse Drug Reaction]
JF  - Pharmacoepidemiology and Drug Safety
JA  - Pharmacoepidemiol. Drug Saf.
VL  - 25
IS  - 8
SP  - 908
EP  - 917
CY  - United Kingdom
PB  - John Wiley and Sons Ltd (Southern Gate, Chichester, West Sussex PO19 8SQ, United Kingdom)
SN  - 1053-8569
AD  - C. Bai, Department of Respiratory and Critical Care Medicine, Changhai Hospital, the Second Military Medical University, Shanghai, China. E-mail: bc7878@sohu.com
M1  - (Sun, Zhang, Gu, Sun, Wang, Xiao, Sha) Clinic and Research Center of Tuberculosis, Shanghai Key Laboratory of Tuberculosis, Shanghai Pulmonary Hospital, Tongji University School of Medicine, Shanghai, China
M1  - (Sun, Bai) Department of Respiratory and Critical Care Medicine, Changhai Hospital, the Second Military Medical University, Shanghai, China
UR  - http://onlinelibrary.wiley.com/journal/10.1002/(ISSN)1099-1557
L2  - http://ovidsp.ovid.com/ovidweb.cgi?T=JS&PAGE=reference&D=emed14&NEWS=N&AN=20160572220
ER  -  

Link to the Ovid Full Text or citation: http://acs.hcn.com.au?acc=36422&url=http://ovidsp.ovid.com/ovidweb.cgi?T=JS&CSC=Y&NEWS=N&PAGE=fulltext&D=emed14&AN=20160572220 
C1  - Database: Embase <1996 to 2016 September 16>

Search Strategy:

--------------------------------------------------------------------------------

1     tuberculosis.mp. or exp tuberculosis/ (151164)

2     exp treatment outcome/ or treatment outcome*.mp. (1189741)

3     diabetes mellitus.mp. or exp diabetes mellitus/ (627157)

4     diabetes mellitus/ (362441)

5     DM.mp. (48079)

6     diabetes.mp. (663193)

7     mellitus.mp. (588341)

8     3 or 4 or 5 or 6 or 7 (715025)

9     1 and 2 and 8 (724)

10     cohort studies.mp. or cohort analysis/ (263408)

11     exp risk factor/ or cohort.mp. or exp risk/ (2148599)

12     10 or 11 (2148599)

13     9 and 10 (81)

14     9 and 12 (304)

15     limit 14 to human (298)

16     limit 13 to human (81)

17     trial*.mp. or exp controlled clinical trial/ or exp "clinical trial (topic)"/ or exp "randomized controlled trial (topic)"/ or exp "controlled clinical trial (topic)"/ (1555047)

18     random.ab. (191735)

19     randomized controlled trial.pt. (0)

20     controlled clinical trial.pt. (0)

21     randomized.ab. (454621)

22     placebo.ab. (188623)

23     clinical trials as topic.sh. (15)

24     trial.ti. (176210)

25     17 or 18 or 19 or 20 or 21 or 22 or 23 or 24 (1831290)

26     9 and 25 (128)

27     limit 26 to human (128)


***************************


6. 
TY  - ELEC
ID  - 20160538979
T1  - Factors affecting patient outcome in primary cutaneous aspergillosis
A1  - Tatara A.M.
A1  - Mikos A.G.
A1  - Kontoyiannis D.P. 
Y1  - 2016//
N2  - Primary cutaneous aspergillosis (PCA) is an uncommon infection of the skin. There is a paucity of organized literature regarding this entity in regard to patient characteristics, associated Aspergillus species, and treatment modalities on outcome (disease recurrence, disease dissemination, and mortality). We reviewed all published reports of PCA from 1967 to 2015. Cases were deemed eligible if they included the following: patient baseline characteristics (age, sex, underlying condition), evidence of proven or probable PCA, primary treatment strategy, and outcome. We identified 130 eligible cases reported from 1967 to 2015. The patients were predominantly male (63.8%) with a mean age of 30.4 +/- 22.1 years. Rates of PCA recurrence, dissemination, and mortality were 10.8%, 18.5%, and 31.5%, respectively. In half of the cases, there was an association with a foreign body. Seven different Aspergillus species were reported to cause PCA. Systemic antifungal therapy without surgery was the most common form of therapy (60% of cases). Disease dissemination was more common in patients with underlying systemic conditions and occurred on average 41.4 days after PCA diagnosis (range of 3-120 days). In a multivariate linear regression model of mortality including only patients with immunosuppressive conditions, dissemination and human immunodeficiency virus/acquired immune deficiency syndrome were statistically significantly associated with increased mortality. Nearly one-third of patients with PCA die with the disease. Dissemination and host status are critical in patient outcome.
KW  - acquired immune deficiency syndrome
KW  - adult
KW  - aged
KW  - agricultural worker
KW  - article
KW  - *aspergillosis/di [Diagnosis]
KW  - *aspergillosis/ep [Epidemiology]
KW  - *aspergillosis/pc [Prevention]
KW  - Aspergillus flavus
KW  - Aspergillus fumigatus
KW  - Aspergillus terreus
KW  - burn
KW  - computer assisted tomography
KW  - concurrent infection
KW  - cytomegalovirus infection
KW  - diabetes mellitus
KW  - disease association
KW  - early diagnosis
KW  - Escherichia coli infection
KW  - female
KW  - foreign body
KW  - human
KW  - Human immunodeficiency virus infection
KW  - immunocompromised patient
KW  - immunosuppressive treatment
KW  - major clinical study
KW  - male
KW  - mixed infection
KW  - morbidity
KW  - mortality rate
KW  - Mycobacterium tuberculosis
KW  - organ transplantation
KW  - outcome assessment
KW  - pharmaceutical care
KW  - Pneumocystis jiroveci
KW  - pneumocystosis
KW  - *primary cutaneous aspergillosis/di [Diagnosis]
KW  - *primary cutaneous aspergillosis/ep [Epidemiology]
KW  - *primary cutaneous aspergillosis/pc [Prevention]
KW  - priority journal
KW  - recurrent disease
KW  - risk factor
KW  - sputum culture
KW  - Staphylococcus capitis
KW  - Staphylococcus infection
KW  - systematic review
KW  - systemic therapy
KW  - thorax radiography
KW  - tuberculosis
KW  - antifungal agent
KW  - corticosteroid
KW  - galactomannan/ec [Endogenous Compound]
JF  - Medicine (United States)
JA  - Medicine
VL  - 95
IS  - 26
SP  - no pagination 
CY  - United States
PB  - Lippincott Williams and Wilkins
SN  - 0025-7974
AD  - D.P. Kontoyiannis, Department of Infectious Diseases Infection Control and Employee Health, Unit 1416, University of Texas MD Anderson Cancer Center, 1515 Holcombe Boulevard, Houston, TX 77030, United States. E-mail: dkontoyi@mdanderson.org
M1  - (Tatara, Mikos) Department of Bioengineering, Rice University, United States
M1  - (Tatara, Kontoyiannis) Department of Infectious Diseases Infection Control and Employee Health, Unit 1416, University of Texas MD Anderson Cancer Center, 1515 Holcombe Boulevard, Houston, TX 77030, United States
UR  - http://journals.lww.com/md-journal
L2  - http://ovidsp.ovid.com/ovidweb.cgi?T=JS&PAGE=reference&D=emed14&NEWS=N&AN=20160538979
ER  -  

Link to the Ovid Full Text or citation: http://acs.hcn.com.au?acc=36422&url=http://ovidsp.ovid.com/ovidweb.cgi?T=JS&CSC=Y&NEWS=N&PAGE=fulltext&D=emed14&AN=20160538979 
C1  - Database: Embase <1996 to 2016 September 16>

Search Strategy:

--------------------------------------------------------------------------------

1     tuberculosis.mp. or exp tuberculosis/ (151164)

2     exp treatment outcome/ or treatment outcome*.mp. (1189741)

3     diabetes mellitus.mp. or exp diabetes mellitus/ (627157)

4     diabetes mellitus/ (362441)

5     DM.mp. (48079)

6     diabetes.mp. (663193)

7     mellitus.mp. (588341)

8     3 or 4 or 5 or 6 or 7 (715025)

9     1 and 2 and 8 (724)

10     cohort studies.mp. or cohort analysis/ (263408)

11     exp risk factor/ or cohort.mp. or exp risk/ (2148599)

12     10 or 11 (2148599)

13     9 and 10 (81)

14     9 and 12 (304)

15     limit 14 to human (298)

16     limit 13 to human (81)

17     trial*.mp. or exp controlled clinical trial/ or exp "clinical trial (topic)"/ or exp "randomized controlled trial (topic)"/ or exp "controlled clinical trial (topic)"/ (1555047)

18     random.ab. (191735)

19     randomized controlled trial.pt. (0)

20     controlled clinical trial.pt. (0)

21     randomized.ab. (454621)

22     placebo.ab. (188623)

23     clinical trials as topic.sh. (15)

24     trial.ti. (176210)

25     17 or 18 or 19 or 20 or 21 or 22 or 23 or 24 (1831290)

26     9 and 25 (128)

27     limit 26 to human (128)


***************************


7. 
TY  - ELEC
ID  - 20160517919
T1  - Clinical spectrum and outcome of pulmonary nocardiosis: 5-year experience
A1  - Singh A.
A1  - Chhina D.
A1  - Soni R.K.
A1  - Kakkar C.
A1  - Sidhu U.S. 
Y1  - 2016//
N2  - Background: Pulmonary nocardiosis is a rare but a life-threatening infection caused by Nocardia spp. The diagnosis is often missed and delayed resulting in delay in appropriate treatment and thus higher mortality. Aim: In this study, we aim to evaluate the clinical spectrum and outcome of patients with pulmonary nocardiosis. Methods: A retrospective, 5-year (2009-2014) review of demographic profile, risk factors, clinical manifestations, imaging findings, treatment, and outcome of patients with pulmonary nocardiosis admitted to a tertiary care hospital. Results: The median age of the study subjects was 54 years (range, 16-76) and majority of them (75%) were males. The risk factors for pulmonary nocardiosis identified in our study were long-term steroid use (55.6%), chronic lung disease (52.8%), diabetes (27.8%), and solid-organ transplantation (22.2%). All the patients were symptomatic, and the most common symptoms were cough (91.7%), fever (78%), and expectoration (72%). Almost two-third of the patients were initially misdiagnosed and the alternative diagnosis included pulmonary tuberculosis (n = 7), community-acquired pneumonia (n = 5), lung abscess (n = 4), invasive fungal infection (n = 3), lung cancer (n = 2), and Wegener's granulomatosis (n = 2). The most common radiographic features were consolidation (77.8%) and nodules (56%). The mortality rate for indoor patients was 33% despite treatment. Higher mortality rate was observed among those who had brain abscess (100.0%), HIV positivity (100%), need for mechanical ventilation (87.5%), solid-organ transplantation (50%), and elderly (age > 60 years) patients (43%). Conclusion: The diagnosis of pulmonary nocardiosis is often missed and delayed resulting in delay in appropriate treatment and thus high mortality. A lower threshold for diagnosing pulmonary nocardiosis needs to be exercised, in chest symptomatic patients with underlying chronic lung diseases or systemic immunosuppression, for the early diagnosis, and treatment of this uncommon but potentially lethal disease. Despite treatment mortality remains high, especially in those with brain abscess, HIV positivity, need for mechanical ventilation, solid-organ transplantation, and elderly.
KW  - abdominal abscess/su [Surgery]
KW  - abdominal pain
KW  - abnormal laboratory result
KW  - Acinetobacter infection/di [Diagnosis]
KW  - adolescent
KW  - adult
KW  - aged
KW  - antibiotic sensitivity
KW  - antibiotic therapy
KW  - article
KW  - artificial ventilation
KW  - brain abscess
KW  - chronic drug administration
KW  - chronic lung disease
KW  - clinical feature
KW  - community acquired pneumonia/di [Diagnosis]
KW  - corticosteroid therapy
KW  - coughing
KW  - crackle
KW  - diabetes mellitus
KW  - diagnostic error
KW  - diagnostic value
KW  - disease duration
KW  - dyspnea
KW  - empyema/su [Surgery]
KW  - female
KW  - fever
KW  - graft recipient
KW  - headache
KW  - hemoptysis
KW  - Hospital Mortality
KW  - human
KW  - Human immunodeficiency virus infected patient
KW  - Human immunodeficiency virus infection
KW  - human tissue
KW  - immunosuppressive treatment
KW  - Klebsiella pneumoniae infection/di [Diagnosis]
KW  - leukocytosis
KW  - lung abscess/di [Diagnosis]
KW  - lung cancer/di [Diagnosis]
KW  - *lung infection/di [Diagnosis]
KW  - *lung infection/et [Etiology]
KW  - *lung infection/th [Therapy]
KW  - *lung infection/dt [Drug Therapy]
KW  - lung lavage
KW  - lung tuberculosis/di [Diagnosis]
KW  - major clinical study
KW  - malaise
KW  - male
KW  - medical record review
KW  - mixed infection/di [Diagnosis]
KW  - mortality rate
KW  - neutrophilia
KW  - night sweat
KW  - *nocardiosis/di [Diagnosis]
KW  - *nocardiosis/et [Etiology]
KW  - *nocardiosis/th [Therapy]
KW  - *nocardiosis/dt [Drug Therapy]
KW  - organ transplantation
KW  - outcome assessment
KW  - pancytopenia/si [Side Effect]
KW  - Pseudomonas infection/di [Diagnosis]
KW  - *pulmonary nocardiosis/di [Diagnosis]
KW  - *pulmonary nocardiosis/et [Etiology]
KW  - *pulmonary nocardiosis/th [Therapy]
KW  - *pulmonary nocardiosis/dt [Drug Therapy]
KW  - rash/si [Side Effect]
KW  - retrospective study
KW  - risk factor
KW  - seizure
KW  - sensory dysfunction
KW  - skin abscess
KW  - skin ulcer
KW  - sputum analysis
KW  - symptom
KW  - systemic mycosis/di [Diagnosis]
KW  - tertiary care center
KW  - thorax pain
KW  - thorax radiography
KW  - thrombocytopenia/si [Side Effect]
KW  - thrombocytosis
KW  - tracheal aspiration procedure
KW  - transthoracic aspiration
KW  - treatment response
KW  - tuberculosis/di [Diagnosis]
KW  - uremia/si [Side Effect]
KW  - ventilated patient
KW  - Wegener granulomatosis/di [Diagnosis]
KW  - weight reduction
KW  - wheezing
KW  - amikacin/cb [Drug Combination]
KW  - amikacin/dt [Drug Therapy]
KW  - antibiotic agent/ae [Adverse Drug Reaction]
KW  - antibiotic agent/dt [Drug Therapy]
KW  - cefotaxime/cb [Drug Combination]
KW  - cefotaxime/dt [Drug Therapy]
KW  - corticosteroid/to [Drug Toxicity]
KW  - cotrimoxazole/cb [Drug Combination]
KW  - cotrimoxazole/dt [Drug Therapy]
KW  - imipenem/cb [Drug Combination]
KW  - imipenem/dt [Drug Therapy]
KW  - immunosuppressive agent/to [Drug Toxicity]
KW  - linezolid/cb [Drug Combination]
KW  - linezolid/dt [Drug Therapy]
KW  - minocycline/cb [Drug Combination]
KW  - minocycline/dt [Drug Therapy]
JF  - Lung India
JA  - Lung India
VL  - 33
IS  - 4
SP  - 398
EP  - 403
CY  - India
PB  - Medknow Publications (B9, Kanara Business Centre, off Link Road, Ghatkopar (E), Mumbai 400 075, India)
SN  - 0970-2113
AD  - A. Singh, Department of Pulmonary Medicine, Dayanand Medical College and Hospital, Ludhiana, Punjab, India. E-mail: drsinghakashdeep@gmail.com
M1  - (Singh, Sidhu) Department of Pulmonary Medicine, Dayanand Medical College and Hospital, Ludhiana, Punjab, India
M1  - (Chhina) Department of Microbiology, Dayanand Medical College and Hospital, Ludhiana, Punjab, India
M1  - (Soni) Department of Social and Preventive Medicine, Dayanand Medical College and Hospital, Ludhiana, Punjab, India
M1  - (Kakkar) Department of Radiology, Dayanand Medical College and Hospital, Ludhiana, Punjab, India
UR  - http://www.lungindia.com
L2  - http://ovidsp.ovid.com/ovidweb.cgi?T=JS&PAGE=reference&D=emed14&NEWS=N&AN=20160517919
ER  -  

Link to the Ovid Full Text or citation: http://acs.hcn.com.au?acc=36422&url=http://ovidsp.ovid.com/ovidweb.cgi?T=JS&CSC=Y&NEWS=N&PAGE=fulltext&D=emed14&AN=20160517919 
C1  - Database: Embase <1996 to 2016 September 16>

Search Strategy:

--------------------------------------------------------------------------------

1     tuberculosis.mp. or exp tuberculosis/ (151164)

2     exp treatment outcome/ or treatment outcome*.mp. (1189741)

3     diabetes mellitus.mp. or exp diabetes mellitus/ (627157)

4     diabetes mellitus/ (362441)

5     DM.mp. (48079)

6     diabetes.mp. (663193)

7     mellitus.mp. (588341)

8     3 or 4 or 5 or 6 or 7 (715025)

9     1 and 2 and 8 (724)

10     cohort studies.mp. or cohort analysis/ (263408)

11     exp risk factor/ or cohort.mp. or exp risk/ (2148599)

12     10 or 11 (2148599)

13     9 and 10 (81)

14     9 and 12 (304)

15     limit 14 to human (298)

16     limit 13 to human (81)

17     trial*.mp. or exp controlled clinical trial/ or exp "clinical trial (topic)"/ or exp "randomized controlled trial (topic)"/ or exp "controlled clinical trial (topic)"/ (1555047)

18     random.ab. (191735)

19     randomized controlled trial.pt. (0)

20     controlled clinical trial.pt. (0)

21     randomized.ab. (454621)

22     placebo.ab. (188623)

23     clinical trials as topic.sh. (15)

24     trial.ti. (176210)

25     17 or 18 or 19 or 20 or 21 or 22 or 23 or 24 (1831290)

26     9 and 25 (128)

27     limit 26 to human (128)


***************************


8. 
TY  - ELEC
ID  - 20160489947
T1  - Health and ethical consequences of outsourcing pivotal clinical trials to Latin America: A cross-sectional, descriptive study
A1  - Homedes N.
A1  - Ugalde A. 
Y1  - 2016//
N2  - Introduction: The implications of conducting clinical trials in low and middle income countries on the financial accessibility and safety of the pharmaceutical products available in those markets have not been studied. Regulatory practices and ethical declarations lead to the commercialization of the new products, referred to as New Molecular Entities (NMEs), in the countries where tested as soon as they are approved in high surveillance countries. Patients and patients' associations use the Latin American courts to access new and expensive treatments, regardless of their safety profile and therapeutic value. Design and Objectives: Cross-sectional, descriptive study. To determine the therapeutic value and safety profile of the NMEs approved by the Food and Drug Administration (FDA) in 2011 and 2012 that had been tested in Latin America, and the implications of their market approval for the pharmaceutical budgets in the countries where tested. Setting: Latin America. Measures: To assess the therapeutic value and safety of the NMEs commercialized in the different countries we used f independent drug bulletins. The prices of the NMEs for the consumers were obtained from the pharmaceutical price observatories of the countries were the medicines had been tested. If the price was not available in the observatories, it was obtained from pharmaceutical distributors. We used the countries' minimum wage and per capita income to calculate the financial accessibility of a course of treatment with the NMEs. Results: We found that 33 NMEs approved by the FDA in 2011 and 2012 have been tested in Latin America. Of these, 26 had been evaluated by independent drug bulletins and only five were found to add some value to a subset of patients and had significant side-effects. The pharmaceutical prices were very high, varied widely across countries and were unrelated to the countries' income per capita or minimum wage. Conclusion: The implementation of clinical trials in Latin America results in the commercialization of medicines with questionable safety profiles and limited therapeutic value, putting patients at risk and causing budgetary strains in pharmaceutical budgets.
KW  - acute coronary syndrome/dt [Drug Therapy]
KW  - age related macular degeneration/dt [Drug Therapy]
KW  - Argentina
KW  - article
KW  - atrial fibrillation/dt [Drug Therapy]
KW  - breast cancer/dt [Drug Therapy]
KW  - castration resistant prostate cancer/dt [Drug Therapy]
KW  - Chile
KW  - chronic hepatitis C/dt [Drug Therapy]
KW  - chronic myeloid leukemia/dt [Drug Therapy]
KW  - chronic obstructive lung disease/dt [Drug Therapy]
KW  - Colombia
KW  - controlled clinical trial
KW  - controlled study
KW  - cross sectional study
KW  - Cushing syndrome/dt [Drug Therapy]
KW  - deep vein thrombosis/dt [Drug Therapy]
KW  - drug approval
KW  - drug cost
KW  - drug efficacy
KW  - drug safety
KW  - *financial management
KW  - government regulation
KW  - human
KW  - Human immunodeficiency virus infection/dt [Drug Therapy]
KW  - kidney graft rejection/dt [Drug Therapy]
KW  - lung embolism/dt [Drug Therapy]
KW  - *medical ethics
KW  - melanoma/dt [Drug Therapy]
KW  - metastatic colorectal cancer/dt [Drug Therapy]
KW  - multidrug resistant tuberculosis/dt [Drug Therapy]
KW  - non insulin dependent diabetes mellitus/dt [Drug Therapy]
KW  - non small cell lung cancer/dt [Drug Therapy]
KW  - outcome assessment
KW  - overall survival
KW  - Philadelphia 1 chromosome/dt [Drug Therapy]
KW  - progression free survival
KW  - risk assessment
KW  - risk benefit analysis
KW  - seizure/dt [Drug Therapy]
KW  - *South and Central America
KW  - systemic lupus erythematosus/dt [Drug Therapy]
KW  - thyroid medullary carcinoma/dt [Drug Therapy]
KW  - aclidinium bromide/ct [Clinical Trial]
KW  - aclidinium bromide/pe [Pharmacoeconomics]
KW  - aclidinium bromide/dt [Drug Therapy]
KW  - aflibercept/ct [Clinical Trial]
KW  - aflibercept/pe [Pharmacoeconomics]
KW  - aflibercept/dt [Drug Therapy]
KW  - apixaban/ct [Clinical Trial]
KW  - apixaban/pe [Pharmacoeconomics]
KW  - apixaban/dt [Drug Therapy]
KW  - bedaquiline/ct [Clinical Trial]
KW  - bedaquiline/pe [Pharmacoeconomics]
KW  - bedaquiline/dt [Drug Therapy]
KW  - belatacept/ct [Clinical Trial]
KW  - belatacept/pe [Pharmacoeconomics]
KW  - belatacept/dt [Drug Therapy]
KW  - belimumab/ct [Clinical Trial]
KW  - belimumab/pe [Pharmacoeconomics]
KW  - belimumab/dt [Drug Therapy]
KW  - bosutinib/ct [Clinical Trial]
KW  - bosutinib/pe [Pharmacoeconomics]
KW  - bosutinib/dt [Drug Therapy]
KW  - cabozantinib/ct [Clinical Trial]
KW  - cabozantinib/pe [Pharmacoeconomics]
KW  - cabozantinib/dt [Drug Therapy]
KW  - cobicistat/ct [Clinical Trial]
KW  - cobicistat/pe [Pharmacoeconomics]
KW  - cobicistat/dt [Drug Therapy]
KW  - crizotinib/ct [Clinical Trial]
KW  - crizotinib/pe [Pharmacoeconomics]
KW  - crizotinib/dt [Drug Therapy]
KW  - elvitegravir/ct [Clinical Trial]
KW  - elvitegravir/pe [Pharmacoeconomics]
KW  - elvitegravir/dt [Drug Therapy]
KW  - emtricitabine/ct [Clinical Trial]
KW  - emtricitabine/pe [Pharmacoeconomics]
KW  - emtricitabine/dt [Drug Therapy]
KW  - enzalutamide/ct [Clinical Trial]
KW  - enzalutamide/pe [Pharmacoeconomics]
KW  - enzalutamide/dt [Drug Therapy]
KW  - indacaterol/ct [Clinical Trial]
KW  - indacaterol/pe [Pharmacoeconomics]
KW  - indacaterol/dt [Drug Therapy]
KW  - ipilimumab/ct [Clinical Trial]
KW  - ipilimumab/pe [Pharmacoeconomics]
KW  - ipilimumab/dt [Drug Therapy]
KW  - linagliptin/ct [Clinical Trial]
KW  - linagliptin/pe [Pharmacoeconomics]
KW  - linagliptin/dt [Drug Therapy]
KW  - pasireotide/ct [Clinical Trial]
KW  - pasireotide/pe [Pharmacoeconomics]
KW  - pasireotide/dt [Drug Therapy]
KW  - perampanel/ct [Clinical Trial]
KW  - perampanel/pe [Pharmacoeconomics]
KW  - perampanel/dt [Drug Therapy]
KW  - pertuzumab/ct [Clinical Trial]
KW  - pertuzumab/pe [Pharmacoeconomics]
KW  - pertuzumab/dt [Drug Therapy]
KW  - regorafenib/ct [Clinical Trial]
KW  - regorafenib/pe [Pharmacoeconomics]
KW  - regorafenib/dt [Drug Therapy]
KW  - rilpivirine/ct [Clinical Trial]
KW  - rilpivirine/pe [Pharmacoeconomics]
KW  - rilpivirine/dt [Drug Therapy]
KW  - rivaroxaban/ct [Clinical Trial]
KW  - rivaroxaban/pe [Pharmacoeconomics]
KW  - rivaroxaban/dt [Drug Therapy]
KW  - roflumilast/ct [Clinical Trial]
KW  - roflumilast/pe [Pharmacoeconomics]
KW  - roflumilast/dt [Drug Therapy]
KW  - telaprevir/ct [Clinical Trial]
KW  - telaprevir/pe [Pharmacoeconomics]
KW  - telaprevir/dt [Drug Therapy]
KW  - tenofovir/ct [Clinical Trial]
KW  - tenofovir/pe [Pharmacoeconomics]
KW  - tenofovir/dt [Drug Therapy]
KW  - ticagrelor/ct [Clinical Trial]
KW  - ticagrelor/pe [Pharmacoeconomics]
KW  - ticagrelor/dt [Drug Therapy]
KW  - vandetanib/ct [Clinical Trial]
KW  - vandetanib/pe [Pharmacoeconomics]
KW  - vandetanib/dt [Drug Therapy]
JF  - PLoS ONE
JA  - PLoS ONE
VL  - 11
IS  - 6
SP  - no pagination 
CY  - United States
PB  - Public Library of Science
M1  - (Homedes) Management Policy and Community Health, School of Public Health, University of Texas, El Paso, TX, United States
M1  - (Homedes) Department of International Health, Georgetown University, Washington, DC, United States
M1  - (Ugalde) Department of Sociology, University of Texas, Austin, TX, United States
UR  - http://journals.plos.org/plosone/article?id=10.1371/journal.pone.0157756
L2  - http://ovidsp.ovid.com/ovidweb.cgi?T=JS&PAGE=reference&D=emed14&NEWS=N&AN=20160489947
ER  -  

Link to the Ovid Full Text or citation: http://acs.hcn.com.au?acc=36422&url=http://ovidsp.ovid.com/ovidweb.cgi?T=JS&CSC=Y&NEWS=N&PAGE=fulltext&D=emed14&AN=20160489947 
C1  - Database: Embase <1996 to 2016 September 16>

Search Strategy:

--------------------------------------------------------------------------------

1     tuberculosis.mp. or exp tuberculosis/ (151164)

2     exp treatment outcome/ or treatment outcome*.mp. (1189741)

3     diabetes mellitus.mp. or exp diabetes mellitus/ (627157)

4     diabetes mellitus/ (362441)

5     DM.mp. (48079)

6     diabetes.mp. (663193)

7     mellitus.mp. (588341)

8     3 or 4 or 5 or 6 or 7 (715025)

9     1 and 2 and 8 (724)

10     cohort studies.mp. or cohort analysis/ (263408)

11     exp risk factor/ or cohort.mp. or exp risk/ (2148599)

12     10 or 11 (2148599)

13     9 and 10 (81)

14     9 and 12 (304)

15     limit 14 to human (298)

16     limit 13 to human (81)

17     trial*.mp. or exp controlled clinical trial/ or exp "clinical trial (topic)"/ or exp "randomized controlled trial (topic)"/ or exp "controlled clinical trial (topic)"/ (1555047)

18     random.ab. (191735)

19     randomized controlled trial.pt. (0)

20     controlled clinical trial.pt. (0)

21     randomized.ab. (454621)

22     placebo.ab. (188623)

23     clinical trials as topic.sh. (15)

24     trial.ti. (176210)

25     17 or 18 or 19 or 20 or 21 or 22 or 23 or 24 (1831290)

26     9 and 25 (128)

27     limit 26 to human (128)


***************************


9. 
TY  - ELEC
ID  - 20160382888
T1  - Alcohol: Taking a population perspective
A1  - Gilmore W.
A1  - Chikritzhs T.
A1  - Stockwell T.
A1  - Jernigan D.
A1  - Naimi T.
A1  - Gilmore I. 
Y1  - 2016//
N2  - Alcohol consumption is a global phenomenon, as is the resultant health, social and economic harm. The nature of these harms varies with different drinking patterns and with the societal and political responses to the burden of harm; nevertheless, alcohol-related chronic diseases have a major effect on health. Strong evidence exists for the effectiveness of different strategies to minimize this damage and those policies that target price, availability and marketing of alcohol come out best, whereas those using education and information are much less effective. However, these policies can be portrayed as anti-libertarian and so viewing them in the context of alcohol-related harm to those other than the drinker, such as the most vulnerable in society, is important. When this strategy is successful, as in Scotland, it has been possible to pass strong and effective legislation, such as for a minimum unit price for alcohol.
KW  - advertising
KW  - *alcohol consumption
KW  - alcohol intoxication
KW  - alcoholism
KW  - automutilation
KW  - cardiovascular disease
KW  - cost of living
KW  - depression
KW  - diabetes mellitus
KW  - education
KW  - epilepsy
KW  - fetal alcohol syndrome
KW  - gastrointestinal disease
KW  - government
KW  - health care policy
KW  - health hazard
KW  - human
KW  - Human immunodeficiency virus infection
KW  - information
KW  - liver disease
KW  - marketing
KW  - neoplasm
KW  - outcome assessment
KW  - priority journal
KW  - public health
KW  - review
KW  - risk factor
KW  - Scotland
KW  - socioeconomics
KW  - tuberculosis
KW  - *alcohol/to [Drug Toxicity]
JF  - Nature Reviews Gastroenterology and Hepatology
JA  - Nat. Rev. Gastroenterol. Hepatol.
VL  - 13
IS  - 7
SP  - 426
EP  - 434
CY  - United Kingdom
PB  - Nature Publishing Group (Houndmills, Basingstoke, Hampshire RG21 6XS, United Kingdom)
SN  - 1759-5045
AD  - I. Gilmore, University of Liverpool, Liverpool Science Park, 131 Mount Pleasant, Liverpool L3 5TF, United Kingdom. E-mail: i.gilmore@liverpool.ac.uk
M1  - (Gilmore, Chikritzhs) National Drug Research Institute, Faculty of Health Sciences, Curtin University, GPO Box U1987, Perth 6845, Australia
M1  - (Stockwell) Centre for Addictions Research of British Columbia, Department of Psychology, University of Victoria, PO Box 1700 STN CSC, Victoria, BC V8W 2Y2, Canada
M1  - (Jernigan) Johns Hopkins Bloomberg School of Public Health, Johns Hopkins University, 615 North Wolfe Street, Baltimore, MD 21205, United States
M1  - (Naimi) Section of General Internal Medicine, Boston University Medical Center, Boston University, 801 Massachusetts Avenue, Boston, MA 02118, United States
M1  - (Gilmore) University of Liverpool, Liverpool Science Park, 131 Mount Pleasant, Liverpool L3 5TF, United Kingdom
UR  - http://www.nature.com/nrgastro/index.html
L2  - http://ovidsp.ovid.com/ovidweb.cgi?T=JS&PAGE=reference&D=emed14&NEWS=N&AN=20160382888
ER  -  

Link to the Ovid Full Text or citation: http://acs.hcn.com.au?acc=36422&url=http://ovidsp.ovid.com/ovidweb.cgi?T=JS&CSC=Y&NEWS=N&PAGE=fulltext&D=emed14&AN=20160382888 
C1  - Database: Embase <1996 to 2016 September 16>

Search Strategy:

--------------------------------------------------------------------------------

1     tuberculosis.mp. or exp tuberculosis/ (151164)

2     exp treatment outcome/ or treatment outcome*.mp. (1189741)

3     diabetes mellitus.mp. or exp diabetes mellitus/ (627157)

4     diabetes mellitus/ (362441)

5     DM.mp. (48079)

6     diabetes.mp. (663193)

7     mellitus.mp. (588341)

8     3 or 4 or 5 or 6 or 7 (715025)

9     1 and 2 and 8 (724)

10     cohort studies.mp. or cohort analysis/ (263408)

11     exp risk factor/ or cohort.mp. or exp risk/ (2148599)

12     10 or 11 (2148599)

13     9 and 10 (81)

14     9 and 12 (304)

15     limit 14 to human (298)

16     limit 13 to human (81)

17     trial*.mp. or exp controlled clinical trial/ or exp "clinical trial (topic)"/ or exp "randomized controlled trial (topic)"/ or exp "controlled clinical trial (topic)"/ (1555047)

18     random.ab. (191735)

19     randomized controlled trial.pt. (0)

20     controlled clinical trial.pt. (0)

21     randomized.ab. (454621)

22     placebo.ab. (188623)

23     clinical trials as topic.sh. (15)

24     trial.ti. (176210)

25     17 or 18 or 19 or 20 or 21 or 22 or 23 or 24 (1831290)

26     9 and 25 (128)

27     limit 26 to human (128)


***************************


10. 
TY  - ELEC
ID  - 20160457069
T1  - The influence of smoking on pulmonary tuberculosis in diabetic and non-diabetic patients
A1  - Bai K.-J.
A1  - Lee J.-J.
A1  - Chien S.-T.
A1  - Suk C.-W.
A1  - Chiang C.-Y. 
Y1  - 2016//
N2  - Background: Both smoking and diabetes can increase the risk and influence the manifestations and outcomes of tuberculosis (TB). It is not clear whether the influence of smoking on pulmonary TB differs between non-diabetic and diabetic patients. Herein, we assessed the manifestations and outcomes of TB in relation to smoking in both diabetic and non-diabetic TB patients. Methodology/Principal Findings: All diabetic culture-positive pulmonary TB patients notified from 2005-2010 at three teaching hospitals in Taiwan were enrolled. A culture-positive pulmonary TB patient without DM who was notified to the health authority immediately prior to each diabetic TB patient was selected for comparison. The 972 patients in this study cohort included 365 (37.6%) nondiabetic non-smokers, 149 (15.3%) non-diabetic smokers, 284 (29.2%) diabetic non-smokers, and 174 (17.9%) diabetic smokers. The adjusted relative risk of a pretreatment positive smear for a smoker compared with a non-smoker was 2.19 (95% CI 1.38-3.47) in non-diabetic patients and 2.23 (95% CI 1.29-3.87) in diabetic culture-positive pulmonary TB patients. The adjusted relative risk for a positive smear among diabetic smokers was 5.61 (95% CI 3.35-9.41) compared with non-diabetic non-smokers. Smoking was significantly associated with an increased frequency of bilateral lung parenchyma involvement (AdjOR 1.84, 95% CI 1.16-2.93), far-advanced pulmonary TB (AdjOR 1.91, 95% CI 1.04-3.50), cavitary lesions (AdjOR 2.03, 95% CI 1.29-3.20), and unfavorable outcomes of TB (AdjOR 2.35, 95% CI 1.02-5.41) in non-diabetic patients. However, smoking was not associated with cavitary lung parenchyma lesions regarding the location, number or size of the cavity in diabetic TB patients. Conclusions/Significance: Smoking and diabetes have joint effects on a pretreatment positive smear. Diabetic smokers had more than a 5-fold increased risk of a pretreatment positive smear than did non-diabetic non-smokers, indicating remarkable joint effects of diabetes and smoking on the risk of TB transmission.
KW  - adult
KW  - aged
KW  - article
KW  - cohort analysis
KW  - controlled study
KW  - *diabetic patient
KW  - disease association
KW  - disease course
KW  - disease severity
KW  - female
KW  - human
KW  - *lung tuberculosis/di [Diagnosis]
KW  - major clinical study
KW  - male
KW  - outcome assessment
KW  - *smoking
KW  - sputum culture
KW  - sputum smear
KW  - Taiwan
JF  - PLoS ONE
JA  - PLoS ONE
VL  - 11
IS  - 6
SP  - no pagination 
CY  - United States
PB  - Public Library of Science
M1  - (Bai, Suk, Chiang) Division of Pulmonary Medicine, Department of Internal Medicine, Wan Fang Hospital, Taipei Medical University, Taipei, Taiwan (Republic of China)
M1  - (Bai) School of Respiratory Therapy, College of Medicine, Taipei Medical University, Taipei, Taiwan (Republic of China)
M1  - (Lee) Department of Internal Medicine, Buddhist Tzu Chi General Hospital, Tzu Chi University, Hualien, Taiwan (Republic of China)
M1  - (Chien) Chest Hospital, Department of Health and Welfare, Tainan, Taiwan (Republic of China)
M1  - (Chiang) Department of Internal Medicine, School of Medicine, College of Medicine, Taipei Medical University, Taipei, Taiwan (Republic of China)
M1  - (Chiang) International Union Against Tuberculosis and Lung Disease, Paris, France
UR  - http://journals.plos.org/plosone/article/asset?id=10.1371%2Fjournal.pone.0156677.PDF
L2  - http://ovidsp.ovid.com/ovidweb.cgi?T=JS&PAGE=reference&D=emed14&NEWS=N&AN=20160457069
ER  -  

Link to the Ovid Full Text or citation: http://acs.hcn.com.au?acc=36422&url=http://ovidsp.ovid.com/ovidweb.cgi?T=JS&CSC=Y&NEWS=N&PAGE=fulltext&D=emed14&AN=20160457069 
C1  - Database: Embase <1996 to 2016 September 16>

Search Strategy:

--------------------------------------------------------------------------------

1     tuberculosis.mp. or exp tuberculosis/ (151164)

2     exp treatment outcome/ or treatment outcome*.mp. (1189741)

3     diabetes mellitus.mp. or exp diabetes mellitus/ (627157)

4     diabetes mellitus/ (362441)

5     DM.mp. (48079)

6     diabetes.mp. (663193)

7     mellitus.mp. (588341)

8     3 or 4 or 5 or 6 or 7 (715025)

9     1 and 2 and 8 (724)

10     cohort studies.mp. or cohort analysis/ (263408)

11     exp risk factor/ or cohort.mp. or exp risk/ (2148599)

12     10 or 11 (2148599)

13     9 and 10 (81)

14     9 and 12 (304)

15     limit 14 to human (298)

16     limit 13 to human (81)

17     trial*.mp. or exp controlled clinical trial/ or exp "clinical trial (topic)"/ or exp "randomized controlled trial (topic)"/ or exp "controlled clinical trial (topic)"/ (1555047)

18     random.ab. (191735)

19     randomized controlled trial.pt. (0)

20     controlled clinical trial.pt. (0)

21     randomized.ab. (454621)

22     placebo.ab. (188623)

23     clinical trials as topic.sh. (15)

24     trial.ti. (176210)

25     17 or 18 or 19 or 20 or 21 or 22 or 23 or 24 (1831290)

26     9 and 25 (128)

27     limit 26 to human (128)


***************************


11. 
TY  - ELEC
ID  - 20160220922
T1  - Diabetes mellitus in patients with pulmonary tuberculosis in an aging population in Shanghai, China: Prevalence, clinical characteristics and outcomes
A1  - Wu Z.
A1  - Guo J.
A1  - Huang Y.
A1  - Cai E.
A1  - Zhang X.
A1  - Pan Q.
A1  - Yuan Z.
A1  - Shen X. 
Y1  - 2016//
N2  - Aims To determine the prevalence of diabetes mellitus among pulmonary tuberculosis patients and the difference of clinical characteristics and outcomes between pulmonary tuberculosis patients with and without diabetes mellitus in an aging population in Shanghai, China. Methods This is a retrospective population-based study. 201 newly diagnosed pulmonary tuberculosis patients in Changning District, Shanghai during 2007-2008 were included. Clinical characteristics and outcomes were collected. Determination of diabetes mellitus was based on the medical records before pulmonary tuberculosis was diagnosed. Results The prevalence of diabetes mellitus among pulmonary tuberculosis patients was 19.9% (40/201). Pulmonary tuberculosis patients with diabetes mellitus were more likely to be old (> 50, OR = 5.23, 95% CI = 2.07-13.25), to have pulmonary cavities (OR = 3.02, 95% CI = 1.31-6.98), to be sputum smear positive (OR = 2.90, 95% CI = 1.12-7.51), and to have extension of anti-tuberculosis treatment duration (OR = 2.68, 95% CI 1.17-6.14). Besides, they had a higher 2nd month sputum smear positive proportion (OR = 2.97, 95% CI 1.22-7.22) and a higher 5-year recurrence rate (OR = 5.87, 95% CI 1.26-27.40). Conclusions High prevalence, severe clinical characteristics and poor outcomes of pulmonary tuberculosis patients with diabetes mellitus highlight the necessity of early bi-directional screening and co-management of these two diseases in Shanghai, China.
KW  - adolescent
KW  - adult
KW  - age
KW  - aged
KW  - antibiotic therapy
KW  - article
KW  - China
KW  - controlled study
KW  - *diabetes mellitus/ep [Epidemiology]
KW  - female
KW  - human
KW  - lung cavity
KW  - *lung tuberculosis/dt [Drug Therapy]
KW  - major clinical study
KW  - male
KW  - outcome assessment
KW  - population research
KW  - prevalence
KW  - priority journal
KW  - recurrence risk
KW  - recurrent infection
KW  - retrospective study
KW  - sputum smear
KW  - treatment duration
KW  - ethambutol/cb [Drug Combination]
KW  - ethambutol/dt [Drug Therapy]
KW  - isoniazid/cb [Drug Combination]
KW  - isoniazid/dt [Drug Therapy]
KW  - pyrazinamide/cb [Drug Combination]
KW  - pyrazinamide/dt [Drug Therapy]
KW  - rifampicin/cb [Drug Combination]
KW  - rifampicin/dt [Drug Therapy]
KW  - streptomycin/cb [Drug Combination]
KW  - streptomycin/dt [Drug Therapy]
JF  - Journal of Diabetes and its Complications
JA  - J. Diabetes Complications
VL  - 30
IS  - 2
SP  - 237
EP  - 241
CY  - United States
PB  - Elsevier Inc.
SN  - 1056-8727
AD  - Z. Yuan, Department of Tuberculosis Control, Shanghai Municipal Center for Disease Control and Prevention, Shanghai, China. E-mail: yuanzhengan@scdc.sh.cn
M1  - (Wu, Guo, Pan, Yuan, Shen) Department of Tuberculosis Control, Shanghai Municipal Center for Disease Control and Prevention, Shanghai, China
M1  - (Huang, Cai, Zhang) Shanghai Changning Center for Disease Control and Prevention, Shanghai, China
UR  - http://www.elsevier.com/locate/jdiacomp
L2  - http://ovidsp.ovid.com/ovidweb.cgi?T=JS&PAGE=reference&D=emed14&NEWS=N&AN=20160220922
ER  -  

Link to the Ovid Full Text or citation: http://acs.hcn.com.au?acc=36422&url=http://ovidsp.ovid.com/ovidweb.cgi?T=JS&CSC=Y&NEWS=N&PAGE=fulltext&D=emed14&AN=20160220922 
C1  - Database: Embase <1996 to 2016 September 16>

Search Strategy:

--------------------------------------------------------------------------------

1     tuberculosis.mp. or exp tuberculosis/ (151164)

2     exp treatment outcome/ or treatment outcome*.mp. (1189741)

3     diabetes mellitus.mp. or exp diabetes mellitus/ (627157)

4     diabetes mellitus/ (362441)

5     DM.mp. (48079)

6     diabetes.mp. (663193)

7     mellitus.mp. (588341)

8     3 or 4 or 5 or 6 or 7 (715025)

9     1 and 2 and 8 (724)

10     cohort studies.mp. or cohort analysis/ (263408)

11     exp risk factor/ or cohort.mp. or exp risk/ (2148599)

12     10 or 11 (2148599)

13     9 and 10 (81)

14     9 and 12 (304)

15     limit 14 to human (298)

16     limit 13 to human (81)

17     trial*.mp. or exp controlled clinical trial/ or exp "clinical trial (topic)"/ or exp "randomized controlled trial (topic)"/ or exp "controlled clinical trial (topic)"/ (1555047)

18     random.ab. (191735)

19     randomized controlled trial.pt. (0)

20     controlled clinical trial.pt. (0)

21     randomized.ab. (454621)

22     placebo.ab. (188623)

23     clinical trials as topic.sh. (15)

24     trial.ti. (176210)

25     17 or 18 or 19 or 20 or 21 or 22 or 23 or 24 (1831290)

26     9 and 25 (128)

27     limit 26 to human (128)


***************************


12. 
TY  - ELEC
ID  - 26850888
T1  - Treatment effect analysis of the standard regimen and the optimized regimen for retreatment pulmonary tuberculosis complicated with diabetes
A1  - Du J.
A1  - Gao W.
A1  - Ma Y.
A1  - Zhong Q.
A1  - Liang X.
A1  - Fu Y.
A1  - Ji B.
A1  - Xie L.
A1  - Huang X.
A1  - Ge Q.
A1  - Han X.
A1  - Tian X.
A1  - Shu W.
A1  - Li L. 
Y1  - 2015//
N2  - OBJECTIVE: To analyze the therapeutic effects of the standard regimen and the optimized regimen in retreatment pulmonary tuberculosis complicated with diabetes mellitus (DM)., METHODS: In a multi-center cohort study, patients with smear positive retreatment pulmonary tuberculosis (TB) with DM and those without DM [excluding multi-drug resistance (MDR), extensively drug-resistant (XDR) and non-tuberculosis Mycobacterium pulmonary disease(NTM)] were enrolled. There were a total of 178 cases, including 60 smear positive retreatment TB patients with DM and 118 without DM, who were randomly divided into 4 groups: Optimized group 1 [individualized treatment in 30 DM cases, 29 males, age (48 +/- 11)], retreatment group 1 [standard retreatment regimen in 30 DM cases, 28 males, age(48 +/- 10)], Optimized group 2[individual regimen in 57 non-DM cases, 37 males, age (41 +/- 14)], and retreatment group 2 [standard retreatment regimen in 61 non-DM cases, 49 males, age (43 +/- 13)]. Patients in the optimized group were treated with optimized individualized regimen based on DST result, with 3-4 sensitive drugs in the regimen, while those in the retreatment group were treated with national standard retreatment regimen. The therapeutic effect of different groups were recorded and the related factors of treatment outcome were analyzed with Chi-square test and multi-factor analysis., RESULTS: The treatment success rates of the optimized group 1 and the retreatment group 1 were 83.3%(25/30) and 60.0%(18/30), respectively, and the difference was statistically significant (chi(2)=4.02, P=0.045<0.05). The treatment failure rate of the optimized group 1 (6.7%, 2/30) and the retreatment group 1(30.0%, 9/30) was statistically different (chi(2)=5.46, P=0.02<0.05). The outcome difference between the optimized group 2 and the retreatment group 2 showed no statistical significance. Multi-factor analysis showed that treatment regimen, DM, gender and drug resistance were the significant factors related with treatment outcome. The probability of treatment success using the individualized treatment regimen was 2.7 times higher than that using the standard regimen (P=0.025). The risk of treatment failure of the drug resistance cases was 2.8 times higher than that of the drug sensitive cases (P=0.038). The probability of treatment success in DM cases was 0.4 times that in non-DM cases (P<0.05)., CONCLUSION: The outcome of the optimized regimen group was better than that of the standard regimen group, and retreatment TB patients complicated with DM faced a higher risk of treatment failure, which should receive more attention.
KW  - adult
KW  - cohort analysis
KW  - controlled study
KW  - diabetes mellitus
KW  - female
KW  - human
KW  - *lung tuberculosis
KW  - male
KW  - middle aged
KW  - randomized controlled trial
KW  - retreatment
KW  - treatment outcome
JF  - Zhonghua jie he he hu xi za zhi = Zhonghua jiehe he huxi zazhi = Chinese journal of tuberculosis and respiratory diseases
JA  - Zhonghua Jie He He Hu Xi Za Zhi
VL  - 38
IS  - 12
SP  - 886
EP  - 891
CY  - China
SN  - 1001-0939
M1  - (Du, Gao, Ma, Zhong, Liang, Fu, Ji, Xie, Huang, Ge, Han, Tian, Shu) Beijing Chest Hospital, Capital Medical University, Beijing Tuberculosis and Thoracic Tumor Research Institute, Beijing 101149, China
M1  - (Li) Email:
L2  - http://ovidsp.ovid.com/ovidweb.cgi?T=JS&PAGE=reference&D=emed14&NEWS=N&AN=26850888
ER  -  

Link to the Ovid Full Text or citation: http://acs.hcn.com.au?acc=36422&url=http://ovidsp.ovid.com/ovidweb.cgi?T=JS&CSC=Y&NEWS=N&PAGE=fulltext&D=emed14&AN=26850888 
C1  - Database: Embase <1996 to 2016 September 16>

Search Strategy:

--------------------------------------------------------------------------------

1     tuberculosis.mp. or exp tuberculosis/ (151164)

2     exp treatment outcome/ or treatment outcome*.mp. (1189741)

3     diabetes mellitus.mp. or exp diabetes mellitus/ (627157)

4     diabetes mellitus/ (362441)

5     DM.mp. (48079)

6     diabetes.mp. (663193)

7     mellitus.mp. (588341)

8     3 or 4 or 5 or 6 or 7 (715025)

9     1 and 2 and 8 (724)

10     cohort studies.mp. or cohort analysis/ (263408)

11     exp risk factor/ or cohort.mp. or exp risk/ (2148599)

12     10 or 11 (2148599)

13     9 and 10 (81)

14     9 and 12 (304)

15     limit 14 to human (298)

16     limit 13 to human (81)

17     trial*.mp. or exp controlled clinical trial/ or exp "clinical trial (topic)"/ or exp "randomized controlled trial (topic)"/ or exp "controlled clinical trial (topic)"/ (1555047)

18     random.ab. (191735)

19     randomized controlled trial.pt. (0)

20     controlled clinical trial.pt. (0)

21     randomized.ab. (454621)

22     placebo.ab. (188623)

23     clinical trials as topic.sh. (15)

24     trial.ti. (176210)

25     17 or 18 or 19 or 20 or 21 or 22 or 23 or 24 (1831290)

26     9 and 25 (128)

27     limit 26 to human (128)


***************************


13. 
TY  - ELEC
ID  - 72285348
T1  - Differential proteome analysis of peripheral blood mononuclear cells from patients of concurrent active tuberculosis and type 2 diabetes mellitus
T3  - 42nd National Conference of Association of Clinical Biochemists of India, ACBICON 2015 Chandigarh India. Conference Start: 20151125 Conference End: 20151128
T3  - (var.pagings).
A1  - Jyoti K.
A1  - Sanjay B.K.
A1  - Indu V.
A1  - Sadhna S. 
Y1  - 2015//
N2  - Diabetes almost triples the risk of developing active tuberculosis and is also a risk factor for its adverse treatment outcomes. Eight of the ten countries with the highest incidence of diabetes mellitus worldwide are also classified as high-burden countries for tuberculosis by the World Health Organization. Though decreased immunity in diabetic patients is thought to be the cause for this cooccurrence, pathophysiology of association of tuberculosis and diabetes mellitus is poorly understood. Proteomics is an important tool which can be applied to understand the pathophysiology of concurrent cases of tuberculosis and diabetes. The objective of the study was to analyze the differential proteome of PBMCs in concurrent active tuberculosis and type 2 diabetes patients. Forty one candidates were enrolled in the study and were categorized in four different groups: i) patients with pulmonary naive tuberculosis, ii) associated pulmonary naive tuberculosis and type 2 diabetes, iii) only type 2 diabetes and iv) healthy controls. PBMC were isolated and subjected to proteome analysis 2DE-MALDI-MS/MS. Proteins were identified by MASCOT and specific functions for the proteins were correlated with SwissProt database. In the study a total of 272 +/- 29 spots were obtained on the 2DE gel. Spot analysis was done by Image Master Pentium 6 software. Two or more fold change in spot area was considered significant for alteration in protein expression. A total of 24 proteins were found to have altered expression among the groups. Out of which Vimentin is highly expressed on M. tuberculosis infected human monocytes and is involved in binding to NKp46 receptors of NK cells. Another protein Maff-interacting protein that acts as transcription factor is involved in upregulated production of IL10 Hyaluronan synthase 1 in MDMs infected with M. tuberculosis which favours bacterial growth. The study concludes that involvement of these differentially expressed molecules in various cellular networks can be predicted which might be linked to the co pathogenesis of tuberculosis and diabetes.
KW  - *peripheral blood mononuclear cell
KW  - *patient
KW  - *human
KW  - *tuberculosis
KW  - *non insulin dependent diabetes mellitus
KW  - *India
KW  - diabetes mellitus
KW  - pathophysiology
KW  - diabetic patient
KW  - protein expression
KW  - computer program
KW  - data base
KW  - natural killer cell
KW  - SWISS-PROT
KW  - risk factor
KW  - proteomics
KW  - monocyte
KW  - immunity
KW  - world health organization
KW  - bacterial growth
KW  - treatment outcome
KW  - pathogenesis
KW  - risk
KW  - *proteome
KW  - protein
KW  - transcription factor MafF
KW  - transcription factor
KW  - natural cytotoxicity triggering receptor 1
KW  - synthetase
KW  - hyaluronic acid
KW  - vimentin
JF  - Indian Journal of Clinical Biochemistry
JA  - Indian J. Clin. Biochem.
VL  - 30
SP  - S122
PB  - Springer India
SN  - 0974-0422
AD  - K. Jyoti, Department of Biochemistry, Chandigarh, India
M1  - (Jyoti, Indu, Sadhna) Department of Biochemistry, Chandigarh, India
M1  - (Sanjay) Department of Endocrinology, Institute of Medical Education and Research, Chandigarh, India
L2  - http://ovidsp.ovid.com/ovidweb.cgi?T=JS&PAGE=reference&D=emed14&NEWS=N&AN=72285348
ER  -  

Link to the Ovid Full Text or citation: http://acs.hcn.com.au?acc=36422&url=http://ovidsp.ovid.com/ovidweb.cgi?T=JS&CSC=Y&NEWS=N&PAGE=fulltext&D=emed14&AN=72285348 
C1  - Database: Embase <1996 to 2016 September 16>

Search Strategy:

--------------------------------------------------------------------------------

1     tuberculosis.mp. or exp tuberculosis/ (151164)

2     exp treatment outcome/ or treatment outcome*.mp. (1189741)

3     diabetes mellitus.mp. or exp diabetes mellitus/ (627157)

4     diabetes mellitus/ (362441)

5     DM.mp. (48079)

6     diabetes.mp. (663193)

7     mellitus.mp. (588341)

8     3 or 4 or 5 or 6 or 7 (715025)

9     1 and 2 and 8 (724)

10     cohort studies.mp. or cohort analysis/ (263408)

11     exp risk factor/ or cohort.mp. or exp risk/ (2148599)

12     10 or 11 (2148599)

13     9 and 10 (81)

14     9 and 12 (304)

15     limit 14 to human (298)

16     limit 13 to human (81)

17     trial*.mp. or exp controlled clinical trial/ or exp "clinical trial (topic)"/ or exp "randomized controlled trial (topic)"/ or exp "controlled clinical trial (topic)"/ (1555047)

18     random.ab. (191735)

19     randomized controlled trial.pt. (0)

20     controlled clinical trial.pt. (0)

21     randomized.ab. (454621)

22     placebo.ab. (188623)

23     clinical trials as topic.sh. (15)

24     trial.ti. (176210)

25     17 or 18 or 19 or 20 or 21 or 22 or 23 or 24 (1831290)

26     9 and 25 (128)

27     limit 26 to human (128)


***************************


14. 
TY  - ELEC
ID  - 20160342821
T1  - Glycated hemoglobin screening identifies patients admitted for retreatment of tuberculosis at risk for diabetes in Tanzania
A1  - Sariko M.L.
A1  - Mpagama S.G.
A1  - Gratz J.
A1  - Kisonga R.
A1  - Saidi Q.
A1  - Kibiki G.S.
A1  - Heysell S.K. 
Y1  - 2016//
N2  - Introduction: World Health Organization recommendations of bidirectional screening for tuberculosis (TB) and diabetes have been met with varying levels of uptake by national TB programs in resource-limited settings. Methodology: Kibong'oto Infectious Diseases Hospital (KIDH) is a referral hospital for TB from northern Tanzania, and the national referral hospital for multidrug-resistant (MDR)-TB. Glycated hemoglobin (HgbA1c) testing was done on patients admitted to KIDH for newly diagnosed TB, retreatment TB, and MDR-TB, to determine the point prevalence of diabetes (HgbA1c > 6.5%) and prediabetes (HgbA1c 5.7%-6.4%). Results: Of 148 patients hospitalized at KIDH over a single week, 59 (38%) had no prior TB treatment, 22 (15%) were retreatment cases, and 69 (47%) had MDR-TB. Only 3 (2%) had a known history of diabetes. A total of 144 (97%) had successful screening, of which 110 (77%) had an HgbA1c < 5.6%, 28 (19%) had > 5.7 < 6.5, and 6 (4%) had > 6.5. Comparing subjects with prediabetes or diabetes to those with normal A1c levels, retreatment patients were significantly more likely to have a A1c > 5.7% (odds ratio: 3.2, 95% CI: 1.2-9.0; p = 0.02) compared to those without prior TB treatment. No retreatment case was a known diabetic, thus the number needed to screen to diagnose one new case of diabetes among retreatment cases was 11. Conclusions: Diabetes prevalence by HgbA1c was less common than expected, but higher HgA1c values were significantly more frequent among retreatment cases, allowing for a rational, resource-conscious screening approach.
KW  - adult
KW  - article
KW  - blood analysis
KW  - body mass
KW  - controlled study
KW  - cross sectional study
KW  - *diabetes mellitus/di [Diagnosis]
KW  - drug treatment failure
KW  - female
KW  - high risk population
KW  - human
KW  - impaired glucose tolerance
KW  - major clinical study
KW  - male
KW  - *multidrug resistant tuberculosis/di [Diagnosis]
KW  - *multidrug resistant tuberculosis/dr [Drug Resistance]
KW  - point of care testing
KW  - prevalence
KW  - retreatment
KW  - Tanzania
KW  - *glycosylated hemoglobin/ec [Endogenous Compound]
KW  - hemoglobin A1c/ec [Endogenous Compound]
JF  - Journal of Infection in Developing Countries
JA  - J. Infect. Dev. Ctries.
VL  - 10
IS  - 4
SP  - 423
EP  - 426
CY  - Italy
PB  - Journal of Infection in Developing Countries
SN  - 2036-6590
AD  - S.K. Heysell, Division of Infectious Diseases and International Health, University of Virginia, PO Box 81340, Charlottesville, VA 22908, United States. E-mail: skh8r@virginia.edu
M1  - (Sariko, Saidi, Kibiki) Kilimanjaro Clinical Research Institute, Moshi, Tanzania
M1  - (Mpagama, Kisonga) Kibong'oto Infectious Diseases Hospital, Kilimanjaro, Sanya Juu, Tanzania
M1  - (Gratz, Heysell) Division of Infectious Diseases and International Health, University of Virginia, Charlottesville, VA, United States
UR  - http://www.jidc.org/index.php/journal/article/download/7324/1499
L2  - http://ovidsp.ovid.com/ovidweb.cgi?T=JS&PAGE=reference&D=emed14&NEWS=N&AN=20160342821
ER  -  

Link to the Ovid Full Text or citation: http://acs.hcn.com.au?acc=36422&url=http://ovidsp.ovid.com/ovidweb.cgi?T=JS&CSC=Y&NEWS=N&PAGE=fulltext&D=emed14&AN=20160342821 
C1  - Database: Embase <1996 to 2016 September 16>

Search Strategy:

--------------------------------------------------------------------------------

1     tuberculosis.mp. or exp tuberculosis/ (151164)

2     exp treatment outcome/ or treatment outcome*.mp. (1189741)

3     diabetes mellitus.mp. or exp diabetes mellitus/ (627157)

4     diabetes mellitus/ (362441)

5     DM.mp. (48079)

6     diabetes.mp. (663193)

7     mellitus.mp. (588341)

8     3 or 4 or 5 or 6 or 7 (715025)

9     1 and 2 and 8 (724)

10     cohort studies.mp. or cohort analysis/ (263408)

11     exp risk factor/ or cohort.mp. or exp risk/ (2148599)

12     10 or 11 (2148599)

13     9 and 10 (81)

14     9 and 12 (304)

15     limit 14 to human (298)

16     limit 13 to human (81)

17     trial*.mp. or exp controlled clinical trial/ or exp "clinical trial (topic)"/ or exp "randomized controlled trial (topic)"/ or exp "controlled clinical trial (topic)"/ (1555047)

18     random.ab. (191735)

19     randomized controlled trial.pt. (0)

20     controlled clinical trial.pt. (0)

21     randomized.ab. (454621)

22     placebo.ab. (188623)

23     clinical trials as topic.sh. (15)

24     trial.ti. (176210)

25     17 or 18 or 19 or 20 or 21 or 22 or 23 or 24 (1831290)

26     9 and 25 (128)

27     limit 26 to human (128)


***************************


15. 
TY  - ELEC
ID  - 20160308876
T1  - Global urine metabolomics in patients treated with first-line tuberculosis drugs and identification of a novel metabolite of ethambutol
A1  - Das M.K.
A1  - Arya R.
A1  - Debnath S.
A1  - Debnath R.
A1  - Lodh A.
A1  - Bishwal S.C.
A1  - Das A.
A1  - Nanda R.K. 
Y1  - 2016//
N2  - Population level variation of drug metabolism phenotype (DMP) has great implications in treatment outcome, drug-related side effects, and resistance development. In this study, we used a gas chromatography-time of flight-mass spectrometry (GC-TOF-MS)-based untargeted urine metabolomics approach to understand the DMP of a tuberculosis (TB) patient cohort (n = 20) from Tripura, a state in the northeastern part of India. Urine samples collected at different postdose time points (2 h, 6 h, 12 h, 24 h, 36 h, and 48 h) from these newly diagnosed TB patients receiving first-line anti-TB drugs were analyzed, and we have successfully detected three of the four first-line drugs, viz., isoniazid (INH), ethambutol (ETB), andpyrazinamide (PZA). The majority of their known metabolites, acetyl-isoniazid (AcINH), isonicotinic acid (INA), isonicotinuric acid (INTA), 2,2'-(ethylenediimino)-dibutyric acid (EDBA), 5-hydroxypyrazinamide (5OH-PZA), pyrazinoic acid (POA), and 5-hydroxypyrazinoic acid (5OH-POA), were also detected. Analyzing the variation in abundances of drugs and their known metabolites and calculating the metabolic ratios in these samples, we offer comprehensive DMP information on this small patient cohort that represents Tripura, India. The majority (75%) of these patients are found to be slow acetylators of INH. The average metabolic ratios of POA/PZA and 5OH-POA/POA are 3.16 +/- 3.03 and 6.09 +/- 6.15, respectively. Employing correlation analysis of the metabolomics metadata and a manual prediction of drug catabolism, we have proposed 2-aminobutyric acid (AABA) as a novel metabolite of ETB. These observations indicate the usefulness of GC-MS-based metabolomics to characterize the DMP at a population level and also to identify novel drug metabolites.
KW  - adult
KW  - aged
KW  - article
KW  - aspartate aminotransferase blood level
KW  - body mass
KW  - chemical structure
KW  - chronic kidney disease
KW  - clinical article
KW  - cohort analysis
KW  - computer assisted tomography
KW  - controlled study
KW  - diabetes mellitus
KW  - drug megadose
KW  - drug metabolism
KW  - female
KW  - gas chromatography
KW  - human
KW  - *lung tuberculosis/dt [Drug Therapy]
KW  - male
KW  - metabolic ratio
KW  - *metabolomics
KW  - obesity
KW  - priority journal
KW  - sputum cytodiagnosis
KW  - time of flight mass spectrometry
KW  - underweight
KW  - *urinalysis
KW  - very elderly
KW  - 2 aminobutyric acid
KW  - 2,2' (ethylenediimino)dibutyric acid
KW  - 5 hydroxypyrazinamide
KW  - 5 hydroxypyrazinoic acid
KW  - acetylisoniazid
KW  - alanine aminotransferase/ec [Endogenous Compound]
KW  - alkaline phosphatase
KW  - *ethambutol/dt [Drug Therapy]
KW  - *isoniazid/dt [Drug Therapy]
KW  - isonicotinic acid
KW  - isonicotinuric acid
KW  - *pyrazinamide/dt [Drug Therapy]
KW  - pyrazinoic acid
KW  - unclassified drug
JF  - Antimicrobial Agents and Chemotherapy
JA  - Antimicrob. Agents Chemother.
VL  - 60
IS  - 4
SP  - 2257
EP  - 2264
CY  - United States
PB  - American Society for Microbiology
SN  - 0066-4804
AD  - M.K. Das, Immunology Group, International Centre for Genetic Engineering and Biotechnology (ICGEB), New Delhi, India. E-mail: mrinaldu@gmail.com
M1  - (Das, Arya, Bishwal, Nanda) Immunology Group, International Centre for Genetic Engineering and Biotechnology (ICGEB), New Delhi, India
M1  - (Debnath, Debnath, Lodh, Das) Department of Tuberculosis and Respiratory Disease, Agartala Government Medical College, Agartala, Tripura, India
M1  - (Bishwal) School of Life Sciences, Sambalpur University, Sambalpur, Odisha, India
UR  - http://aac.asm.org/content/60/4/2257.full.pdf+html
L2  - http://ovidsp.ovid.com/ovidweb.cgi?T=JS&PAGE=reference&D=emed14&NEWS=N&AN=20160308876
ER  -  

Link to the Ovid Full Text or citation: http://acs.hcn.com.au?acc=36422&url=http://ovidsp.ovid.com/ovidweb.cgi?T=JS&CSC=Y&NEWS=N&PAGE=fulltext&D=emed14&AN=20160308876 
C1  - Database: Embase <1996 to 2016 September 16>

Search Strategy:

--------------------------------------------------------------------------------

1     tuberculosis.mp. or exp tuberculosis/ (151164)

2     exp treatment outcome/ or treatment outcome*.mp. (1189741)

3     diabetes mellitus.mp. or exp diabetes mellitus/ (627157)

4     diabetes mellitus/ (362441)

5     DM.mp. (48079)

6     diabetes.mp. (663193)

7     mellitus.mp. (588341)

8     3 or 4 or 5 or 6 or 7 (715025)

9     1 and 2 and 8 (724)

10     cohort studies.mp. or cohort analysis/ (263408)

11     exp risk factor/ or cohort.mp. or exp risk/ (2148599)

12     10 or 11 (2148599)

13     9 and 10 (81)

14     9 and 12 (304)

15     limit 14 to human (298)

16     limit 13 to human (81)

17     trial*.mp. or exp controlled clinical trial/ or exp "clinical trial (topic)"/ or exp "randomized controlled trial (topic)"/ or exp "controlled clinical trial (topic)"/ (1555047)

18     random.ab. (191735)

19     randomized controlled trial.pt. (0)

20     controlled clinical trial.pt. (0)

21     randomized.ab. (454621)

22     placebo.ab. (188623)

23     clinical trials as topic.sh. (15)

24     trial.ti. (176210)

25     17 or 18 or 19 or 20 or 21 or 22 or 23 or 24 (1831290)

26     9 and 25 (128)

27     limit 26 to human (128)


***************************


16. 
TY  - ELEC
ID  - 20160294293
T1  - Diabetes mellitus is associated with increased mortality during tuberculosis treatment: A prospective cohort study among tuberculosis patients in South-Eastern Amahra Region, Ethiopia
A1  - Workneh M.H.
A1  - Bjune G.A.
A1  - Yimer S.A. 
Y1  - 2016//
N2  - Background: There is growing evidence suggesting that diabetes mellitus (DM) affects disease presentation and treatment outcome in tuberculosis (TB) patients. This study aimed at investigating the role of DM on clinical presentations and treatment outcomes among newly diagnosed TB patients. Methods: A prospective cohort study was conducted in South-Eastern Amhara Region, Ethiopia from September 2013 till March 2015. Study subjects were consecutively recruited from 44 randomly selected health facilities in the study area. Participants were categorized into two patient groups, namely, patients with TB and DM (TBDM) and TB patients without DM (TBNDM). Findings on clinical presentations and treatment outcomes were compared between the two patient groups. Cox proportional hazard regression analysis was applied to identify factors associated with death. Results: Out of 1314 TB patients enrolled in the study, 109 (8.3 %) had coexisting DM. TBDM comorbidity [adjusted hazard ratio (AHR) 3.96; 95 % confidence interval (C.I.) (1.76-8.89)], and TB coinfection with human immunodeficiency virus (HIV) [AHR 2.59; 95 % C.I. (1.21-5.59)] were associated with increased death. TBDM and TBNDM patients did not show significant difference in clinical symptoms at baseline and during anti-TB treatment period. However, at the 2nd month of treatment, TBDM patients were more symptomatic compared to patients in the TBNDM group. Conclusions: The study showed that DM is associated with increased death during TB treatment. DM has no association with clinical presentation of TB except at the end of the intensive phase treatment. Routine screening of TB patients for DM is recommended for early diagnosis and treatment of patients with TBDM comorbidity.
KW  - adolescent
KW  - adult
KW  - aged
KW  - article
KW  - comorbidity
KW  - *diabetes mellitus
KW  - disease association
KW  - Ethiopia
KW  - female
KW  - human
KW  - major clinical study
KW  - male
KW  - mortality
KW  - prevalence
KW  - priority journal
KW  - prospective study
KW  - treatment outcome
KW  - *tuberculosis
JF  - Infectious Diseases of Poverty
JA  - Infect. Dis. Pover.
VL  - 5
IS  - 1
SP  - no pagination 
CY  - United Kingdom
PB  - BioMed Central Ltd.
AD  - M.H. Workneh, University of Oslo, Institute of Health and Society, Faculty of Medicine, Oslo, Norway. E-mail: maykm24@yahoo.com
M1  - (Workneh, Bjune, Yimer) University of Oslo, Institute of Health and Society, Faculty of Medicine, Oslo, Norway
M1  - (Workneh, Yimer) Amhara Regional State Health Bureau, Bahir-Dar, Ethiopia
M1  - (Yimer) Oslo University Hospital, Department of Microbiology, Oslo, Norway
M1  - (Yimer) Norwegian Institute of Public Health, Department of Bacteriology and Immunology, Oslo, Norway
UR  - http://www.idpjournal.com/
L2  - http://ovidsp.ovid.com/ovidweb.cgi?T=JS&PAGE=reference&D=emed13&NEWS=N&AN=20160294293
ER  -  

Link to the Ovid Full Text or citation: http://acs.hcn.com.au?acc=36422&url=http://ovidsp.ovid.com/ovidweb.cgi?T=JS&CSC=Y&NEWS=N&PAGE=fulltext&D=emed13&AN=20160294293 
C1  - Database: Embase <1996 to 2016 September 16>

Search Strategy:

--------------------------------------------------------------------------------

1     tuberculosis.mp. or exp tuberculosis/ (151164)

2     exp treatment outcome/ or treatment outcome*.mp. (1189741)

3     diabetes mellitus.mp. or exp diabetes mellitus/ (627157)

4     diabetes mellitus/ (362441)

5     DM.mp. (48079)

6     diabetes.mp. (663193)

7     mellitus.mp. (588341)

8     3 or 4 or 5 or 6 or 7 (715025)

9     1 and 2 and 8 (724)

10     cohort studies.mp. or cohort analysis/ (263408)

11     exp risk factor/ or cohort.mp. or exp risk/ (2148599)

12     10 or 11 (2148599)

13     9 and 10 (81)

14     9 and 12 (304)

15     limit 14 to human (298)

16     limit 13 to human (81)

17     trial*.mp. or exp controlled clinical trial/ or exp "clinical trial (topic)"/ or exp "randomized controlled trial (topic)"/ or exp "controlled clinical trial (topic)"/ (1555047)

18     random.ab. (191735)

19     randomized controlled trial.pt. (0)

20     controlled clinical trial.pt. (0)

21     randomized.ab. (454621)

22     placebo.ab. (188623)

23     clinical trials as topic.sh. (15)

24     trial.ti. (176210)

25     17 or 18 or 19 or 20 or 21 or 22 or 23 or 24 (1831290)

26     9 and 25 (128)

27     limit 26 to human (128)


***************************


17. 
TY  - ELEC
ID  - 20160250451
T1  - Changing Trends in Complications and Mortality Rates among US Youth and Young Adults with HIV Infection in the Era of Combination Antiretroviral Therapy
A1  - Mirani G.
A1  - Williams P.L.
A1  - Chernoff M.
A1  - Abzug M.J.
A1  - Levin M.J.
A1  - Seage G.R.
A1  - Oleske J.M.
A1  - Purswani M.U.
A1  - Hazra R.
A1  - Traite S.
A1  - Zimmer B.
A1  - Van Dyke R.B. 
Y1  - 2015//
N2  - Background. Combination antiretroviral therapy (cART) has resulted in a dramatic decrease in human immunodeficiency virus (HIV)-related opportunistic infections and deaths in US youth, but both continue to occur. Methods. We estimated the incidence of complications and deaths in IMPAACT P1074, a long-term US-based prospective multicenter cohort study conducted from April 2008 to June 2014. Incidence rates of selected diagnoses and trends over time were compared with those from a previous observational cohort study, P219C (2004-2007). Causes of death and relevant demographic and clinical features were reviewed. Results. Among 1201 HIV-infected youth in P1074 (87% perinatally infected; mean [standard deviation] age at last chart review, 20.9 [5.4] years), psychiatric and neurodevelopmental disorders, asthma, pneumonia, and genital tract infections were among the most common comorbid conditions. Compared with findings in P219C, conditions with significantly increased incidence included substance or alcohol abuse, latent tuberculosis, diabetes mellitus, atypical mycobacterial infections, vitamin D deficiency or metabolic bone disorders, anxiety disorders, and fractures; the incidence of pneumonia decreased significantly. Twenty-eight deaths occurred, yielding a standardized mortality rate 31.5 times that of the US population. Those who died were older, less likely to be receiving cART, and had lower CD4 cell counts and higher viral loads. Most deaths (86%) were due to HIV-related medical conditions. Conclusions. Opportunistic infections and deaths are less common among HIV-infected youth in the US in the cART era, but the mortality rate remains elevated. Deaths were associated with poor HIV control and older age. Emerging complications, such as psychiatric, inflammatory, metabolic, and genital tract diseases, need to be addressed.
KW  - adolescent
KW  - adult
KW  - age
KW  - alcohol abuse
KW  - anxiety disorder
KW  - appendicitis
KW  - article
KW  - asthma
KW  - atypical mycobacteriosis
KW  - Black person
KW  - body mass
KW  - cause of death
KW  - CD4 lymphocyte count
KW  - cellulitis
KW  - Chlamydia
KW  - chlamydiasis
KW  - clinical feature
KW  - cohort analysis
KW  - *combination chemotherapy
KW  - communication disorder
KW  - controlled study
KW  - diabetes mellitus
KW  - disease severity
KW  - dyslipidemia
KW  - eczema
KW  - esophagus candidiasis
KW  - ethnicity
KW  - failure to thrive
KW  - female
KW  - fetus death
KW  - follow up
KW  - fracture
KW  - gastroesophageal reflux
KW  - gender
KW  - genital tract infection
KW  - gonorrhea
KW  - hepatitis
KW  - herpes simplex
KW  - herpes zoster
KW  - *highly active antiretroviral therapy
KW  - Hispanic
KW  - human
KW  - Human immunodeficiency virus
KW  - *Human immunodeficiency virus infection/ep [Epidemiology]
KW  - *Human immunodeficiency virus infection/dt [Drug Therapy]
KW  - hypertension
KW  - incidence
KW  - induced abortion
KW  - intrauterine growth retardation
KW  - iron deficiency anemia
KW  - kidney disease
KW  - latent tuberculosis
KW  - learning disorder
KW  - lipodystrophy
KW  - major clinical study
KW  - male
KW  - medical record review
KW  - mental disease
KW  - metabolic bone disease
KW  - mood disorder
KW  - *mortality
KW  - mortality rate
KW  - neutropenia
KW  - observational study
KW  - opportunistic infection
KW  - outcome assessment
KW  - papillomavirus infection
KW  - perinatal infection
KW  - pneumonia
KW  - posttraumatic stress disorder
KW  - preeclampsia
KW  - premature labor
KW  - priority journal
KW  - prospective study
KW  - pulmonary candidiasis
KW  - spontaneous abortion
KW  - substance abuse
KW  - syphilis
KW  - trend study
KW  - trichomoniasis
KW  - virus load
KW  - vitamin deficiency
KW  - wasting syndrome
KW  - young adult
KW  - *antiretrovirus agent/dt [Drug Therapy]
KW  - virus RNA
KW  - vitamin D
JF  - Clinical Infectious Diseases
JA  - Clin. Infect. Dis.
VL  - 61
IS  - 12
SP  - 1850
EP  - 1861
CY  - United Kingdom
PB  - Oxford University Press
SN  - 1058-4838
AD  - P.L. Williams, Department of Biostatistics, Harvard T. H. Chan School of Public Health, 655 Huntington Ave, Boston, MA 02115, United States. E-mail: paige@hsph.harvard.edu
M1  - (Mirani, Van Dyke) Tulane University School of Medicine, New Orleans, LA, United States
M1  - (Williams, Chernoff, Traite) Center for Biostatistics in AIDS Research, United States
M1  - (Williams) Department of Biostatistics, Harvard T. H. Chan School of Public Health, 655 Huntington Ave, Boston, MA 02115, United States
M1  - (Williams, Seage) Department of Epidemiology, Harvard T. H. Chan School of Public Health, Boston, MA, United States
M1  - (Abzug, Levin) University of Colorado, School of Medicine and Children's Hospital Colorado, Aurora, United States
M1  - (Oleske) Rutgers New Jersey Medical School, Newark, United States
M1  - (Purswani) Albert Einstein College of Medicine, Bronx-Lebanon Hospital Center, Bronx, United States
M1  - (Zimmer) Frontier Science Technology and Research Foundation, Amherst, NY, United States
M1  - (Hazra) Eunice Kennedy Shriver National Institute of Child Health and Human Development, Bethesda, MD, United States
UR  - http://cid.oxfordjournals.org/content/by/year
L2  - http://ovidsp.ovid.com/ovidweb.cgi?T=JS&PAGE=reference&D=emed13&NEWS=N&AN=20160250451
ER  -  

Link to the Ovid Full Text or citation: http://acs.hcn.com.au?acc=36422&url=http://ovidsp.ovid.com/ovidweb.cgi?T=JS&CSC=Y&NEWS=N&PAGE=fulltext&D=emed13&AN=20160250451 
C1  - Database: Embase <1996 to 2016 September 16>

Search Strategy:

--------------------------------------------------------------------------------

1     tuberculosis.mp. or exp tuberculosis/ (151164)

2     exp treatment outcome/ or treatment outcome*.mp. (1189741)

3     diabetes mellitus.mp. or exp diabetes mellitus/ (627157)

4     diabetes mellitus/ (362441)

5     DM.mp. (48079)

6     diabetes.mp. (663193)

7     mellitus.mp. (588341)

8     3 or 4 or 5 or 6 or 7 (715025)

9     1 and 2 and 8 (724)

10     cohort studies.mp. or cohort analysis/ (263408)

11     exp risk factor/ or cohort.mp. or exp risk/ (2148599)

12     10 or 11 (2148599)

13     9 and 10 (81)

14     9 and 12 (304)

15     limit 14 to human (298)

16     limit 13 to human (81)

17     trial*.mp. or exp controlled clinical trial/ or exp "clinical trial (topic)"/ or exp "randomized controlled trial (topic)"/ or exp "controlled clinical trial (topic)"/ (1555047)

18     random.ab. (191735)

19     randomized controlled trial.pt. (0)

20     controlled clinical trial.pt. (0)

21     randomized.ab. (454621)

22     placebo.ab. (188623)

23     clinical trials as topic.sh. (15)

24     trial.ti. (176210)

25     17 or 18 or 19 or 20 or 21 or 22 or 23 or 24 (1831290)

26     9 and 25 (128)

27     limit 26 to human (128)


***************************


18. 
TY  - ELEC
ID  - 20160253952
T1  - Screening for diabetes mellitus in tuberculosis patients in a referral center in Iran
A1  - Baghaei P.
A1  - Tabarsi P.
A1  - Marjani M.
A1  - Moniri A.
A1  - Masjedi M.R. 
Y1  - 2015//
N2  - Background: A significant link between diabetes mellitus (DM) and tuberculosis (TB) has been widely demonstrated. DM increases the risk of TB in all aspects. The aims of this study were to assess the prevalence of DM among newly diagnosed TB patients, to screen these patients for DM, and to determine the number needed to screen (NNS) to diagnose new cases of DM. Methods: A prospective cohort descriptive study was carried out in Iranian adults admitted to the National Research Institute of Tuberculosis and Lung Disease from 2012 to 2013 with a new diagnosis of TB. Glycated hemoglobin (HbA1c) and fasting blood glucose (FBG) were measured for all patients. Results: Of the 293 patients included, 101 (34.5%) had DM. DM was newly diagnosed in 45 (19%) patients. The number needed to screen was 5 to identify one new DM case. Age > 40 years was associated with DM in this population (odds ratio (OR)=3.91, 95% confidence interval (CI)=1.47 - 10.38). Conclusion: Screening for DM should be performed routinely in patients with TB and may improve treatment outcomes.
KW  - adult
KW  - age
KW  - article
KW  - cohort analysis
KW  - descriptive research
KW  - *diabetes mellitus/di [Diagnosis]
KW  - diabetic patient
KW  - fasting blood glucose
KW  - female
KW  - gender
KW  - glucose blood level
KW  - human
KW  - impaired fasting glucose
KW  - impaired glucose tolerance
KW  - Iran
KW  - *lung tuberculosis/di [Diagnosis]
KW  - major clinical study
KW  - male
KW  - number needed to screen
KW  - prevalence
KW  - prospective study
KW  - screening test
KW  - sensitivity and specificity
KW  - glucose/ec [Endogenous Compound]
KW  - hemoglobin A1c/ec [Endogenous Compound]
JF  - Infectious Diseases
JA  - Infect. Dis.
VL  - 47
IS  - 7
SP  - 472
EP  - 476
CY  - United Kingdom
PB  - Taylor and Francis Ltd.
SN  - 2374-4235
AD  - P. Baghaei, Clinical Tuberculosis and Epidemiology Research Center, National Research Institute of Tuberculosis and Lung Diseases (NRITLD), Shahid Beheshti University of Medical Sciences, Tehran, Iran, Islamic Republic of. E-mail: payamtabarsi@yahoo.com
M1  - (Baghaei, Tabarsi, Marjani, Moniri, Masjedi) Clinical Tuberculosis and Epidemiology Research Center, National Research Institute of Tuberculosis and Lung Diseases (NRITLD), Shahid Beheshti University of Medical Sciences, Tehran, Iran, Islamic Republic of
UR  - http://www.tandfonline.com/loi/infd20#.VrgcOLdf1Fo
L2  - http://ovidsp.ovid.com/ovidweb.cgi?T=JS&PAGE=reference&D=emed13&NEWS=N&AN=20160253952
ER  -  

Link to the Ovid Full Text or citation: http://acs.hcn.com.au?acc=36422&url=http://ovidsp.ovid.com/ovidweb.cgi?T=JS&CSC=Y&NEWS=N&PAGE=fulltext&D=emed13&AN=20160253952 
C1  - Database: Embase <1996 to 2016 September 16>

Search Strategy:

--------------------------------------------------------------------------------

1     tuberculosis.mp. or exp tuberculosis/ (151164)

2     exp treatment outcome/ or treatment outcome*.mp. (1189741)

3     diabetes mellitus.mp. or exp diabetes mellitus/ (627157)

4     diabetes mellitus/ (362441)

5     DM.mp. (48079)

6     diabetes.mp. (663193)

7     mellitus.mp. (588341)

8     3 or 4 or 5 or 6 or 7 (715025)

9     1 and 2 and 8 (724)

10     cohort studies.mp. or cohort analysis/ (263408)

11     exp risk factor/ or cohort.mp. or exp risk/ (2148599)

12     10 or 11 (2148599)

13     9 and 10 (81)

14     9 and 12 (304)

15     limit 14 to human (298)

16     limit 13 to human (81)

17     trial*.mp. or exp controlled clinical trial/ or exp "clinical trial (topic)"/ or exp "randomized controlled trial (topic)"/ or exp "controlled clinical trial (topic)"/ (1555047)

18     random.ab. (191735)

19     randomized controlled trial.pt. (0)

20     controlled clinical trial.pt. (0)

21     randomized.ab. (454621)

22     placebo.ab. (188623)

23     clinical trials as topic.sh. (15)

24     trial.ti. (176210)

25     17 or 18 or 19 or 20 or 21 or 22 or 23 or 24 (1831290)

26     9 and 25 (128)

27     limit 26 to human (128)


***************************


19. 
TY  - ELEC
ID  - 72245512
T1  - Social, economic, and immunological impacts of TB treatment in Eastern rural China
T3  - 17th International Congress on Infectious Diseases Hyderabad India. Conference Start: 20160302 Conference End: 20160305
T3  - (var.pagings).
A1  - Xiao X.
A1  - Yuan L.
A1  - Qiu L.
A1  - Lu W.
A1  - Jiang W.
A1  - Zhao Q. 
Y1  - 2016//
N2  - Background: Drug resistant TB in China has been rapidly growing and becoming a cause for critical public health concern. It was reported that the acquired drug-resistant TB mainly results from incompliance to treatment, uncompleted treatment, irregular treatment and unqualified health services. Methods & Materials: Case-cohort was established in four counties in eastern rural China. All registered active TB patients from April 2013 to March 2014 were investigated using structure questionnaire to collect demographic, geographic, socioeconomic information and disease profile. Enzyme-linked immunosorbent assay (ELISA) was used to assess the level of serum cytokines (IFN-gamma, IL - 4) before anti-TB treatment. All the participants were followed up 6 or 8 months until treatment was completed. Results: In total, 1404 patients were recruited, in which 1270 (94.5%) were newly diagnosed TB patients, 447 (33.8%) were smearpositive (SS+). The average age was 49.5+/-18.8, and 76.2% was male. The serum IFN-gamma and IL-4 before anti-TB treatment was 7.936 and 12.292 pg/ml respectively. 80.9% of newly diagnosed TB patients received standard anti-TB treatment, while 87.7% retreatment TB patients received standard anti-TB treatment. The successfully treated rate was 92.5% and 78.6% of new TB patients and retreatment TB patients respectively. The sputum conversion rate of SS+ TB patients after 2 month anti-TB treatment was 96.5%, while the cure rate and successful rate was 80.5% and 90.0% respectively. 92.6% smear-negative patients completed anti-TB treatment. The successful rate in Jiangsu (97.3%), the more developed area, was higher than in Jiangxi (87.6%) (OR = 6.276, 95% CI: 2.528 15.579). Patients with BMI<18.5 may be more risk to fail the treatment compared with the health BMI (18.5-23.9) patients (OR = 3.196, 95% CI: 1.592 6.418). There was no relationship between serum cytokines level and treatment outcomes. The cure rate of TB comorbidity with diabetes was same as the one without diabetes. Conclusion: The sputum conversion rate, cure rate and successful rate of TB patients were high in eastern rural China. Improving patients' nutrition, keeping a healthy BMI could be the key point of increasing successfully treated rate of tuberculosis. More research should be done in future to evaluate the impact of the serum cytokines during anti-TB treatment.
KW  - *infection
KW  - *China
KW  - human
KW  - patient
KW  - serum
KW  - sputum
KW  - retreatment
KW  - diabetes mellitus
KW  - drug resistant tuberculosis
KW  - comorbidity
KW  - treatment outcome
KW  - male
KW  - health
KW  - risk
KW  - smear
KW  - enzyme linked immunosorbent assay
KW  - health service
KW  - tuberculosis
KW  - nutrition
KW  - questionnaire
KW  - public health
KW  - cytokine
KW  - interleukin 4
KW  - interferon
JF  - International Journal of Infectious Diseases
JA  - Int. J. Infect. Dis.
VL  - 45
SP  - 250
PB  - Elsevier
SN  - 1201-9712
AD  - X. Xiao, School of Public Health, Fudan University, Shanghai, China
M1  - (Xiao, Yuan, Jiang, Zhao) School of Public Health, Fudan University, Shanghai, China
M1  - (Qiu) Jiangxi Provincial Center For Disease Control And Prevention, Jiangxi, China
M1  - (Lu) Jiangsu Provincial Center For Disease Control And Prevention, Jiangsu, China
L2  - http://ovidsp.ovid.com/ovidweb.cgi?T=JS&PAGE=reference&D=emed13&NEWS=N&AN=72245512
ER  -  

Link to the Ovid Full Text or citation: http://acs.hcn.com.au?acc=36422&url=http://ovidsp.ovid.com/ovidweb.cgi?T=JS&CSC=Y&NEWS=N&PAGE=fulltext&D=emed13&AN=72245512 
C1  - Database: Embase <1996 to 2016 September 16>

Search Strategy:

--------------------------------------------------------------------------------

1     tuberculosis.mp. or exp tuberculosis/ (151164)

2     exp treatment outcome/ or treatment outcome*.mp. (1189741)

3     diabetes mellitus.mp. or exp diabetes mellitus/ (627157)

4     diabetes mellitus/ (362441)

5     DM.mp. (48079)

6     diabetes.mp. (663193)

7     mellitus.mp. (588341)

8     3 or 4 or 5 or 6 or 7 (715025)

9     1 and 2 and 8 (724)

10     cohort studies.mp. or cohort analysis/ (263408)

11     exp risk factor/ or cohort.mp. or exp risk/ (2148599)

12     10 or 11 (2148599)

13     9 and 10 (81)

14     9 and 12 (304)

15     limit 14 to human (298)

16     limit 13 to human (81)

17     trial*.mp. or exp controlled clinical trial/ or exp "clinical trial (topic)"/ or exp "randomized controlled trial (topic)"/ or exp "controlled clinical trial (topic)"/ (1555047)

18     random.ab. (191735)

19     randomized controlled trial.pt. (0)

20     controlled clinical trial.pt. (0)

21     randomized.ab. (454621)

22     placebo.ab. (188623)

23     clinical trials as topic.sh. (15)

24     trial.ti. (176210)

25     17 or 18 or 19 or 20 or 21 or 22 or 23 or 24 (1831290)

26     9 and 25 (128)

27     limit 26 to human (128)


***************************


20. 
TY  - ELEC
ID  - 2015381148
T1  - Tuberculosis
A1  - Dheda K.
A1  - Barry C.E.
A1  - Maartens G. 
Y1  - 2016//
N2  - Summary Although the worldwide incidence of tuberculosis has been slowly decreasing, the global disease burden remains substantial (~9 million cases and ~1.5 million deaths in 2013), and tuberculosis incidence and drug resistance are rising in some parts of the world such as Africa. The modest gains achieved thus far are threatened by high prevalence of HIV, persisting global poverty, and emergence of highly drug-resistant forms of tuberculosis. Tuberculosis is also a major problem in health-care workers in both low-burden and high-burden settings. Although the ideal preventive agent, an effective vaccine, is still some time away, several new diagnostic technologies have emerged, and two new tuberculosis drugs have been licensed after almost 50 years of no tuberculosis drugs being registered. Efforts towards an effective vaccine have been thwarted by poor understanding of what constitutes protective immunity. Although new interventions and investment in control programmes will enable control, eradication will only be possible through substantial reductions in poverty and overcrowding, political will and stability, and containing co-drivers of tuberculosis, such as HIV, smoking, and diabetes.
KW  - antibiotic sensitivity
KW  - article
KW  - contact examination
KW  - diagnostic procedure
KW  - diagnostic test
KW  - disease transmission
KW  - drug resistant tuberculosis
KW  - human
KW  - Human immunodeficiency virus infection
KW  - immunopathogenesis
KW  - incidence
KW  - infection control
KW  - infection risk
KW  - latent tuberculosis
KW  - mixed infection
KW  - multidrug resistant tuberculosis
KW  - outcome assessment
KW  - pathogenesis
KW  - prevalence
KW  - priority journal
KW  - prognosis
KW  - prophylaxis
KW  - short course therapy
KW  - *tuberculosis/ep [Epidemiology]
KW  - *tuberculosis/et [Etiology]
KW  - BCG vaccine
KW  - corticosteroid
KW  - tuberculostatic agent
JF  - The Lancet
JA  - Lancet
VL  - 387
IS  - 10024
SP  - 1211
EP  - 1226
CY  - United Kingdom
PB  - Lancet Publishing Group
SN  - 0140-6736
AD  - K. Dheda, Lung Infection and Immunity Unit, Division of Pulmonology and UCT Lung Institute, University of Cape Town, Cape Town, South Africa. E-mail: keertan.dheda@uct.ac.za
M1  - (Dheda) Lung Infection and Immunity Unit, Division of Pulmonology and UCT Lung Institute, University of Cape Town, Cape Town, South Africa
M1  - (Maartens) Division of Clinical Pharmacology, University of Cape Town, Cape Town, South Africa
M1  - (Barry) Department of Medicine, Institute of Infectious Disease and Molecular Medicine, Faculty of Health Sciences, University of Cape Town, Cape Town, South Africa
M1  - (Dheda, Barry, Maartens) Tuberculosis Research Section, Laboratory of Clinical Infectious Diseases, National Institute of Allergy and Infectious Diseases (NIAID), National Institutes of Health (NIH), Bethesda, MD, United States
UR  - http://www.journals.elsevier.com/the-lancet/
L2  - http://ovidsp.ovid.com/ovidweb.cgi?T=JS&PAGE=reference&D=emed13&NEWS=N&AN=2015381148
ER  -  

Link to the Ovid Full Text or citation: http://acs.hcn.com.au?acc=36422&url=http://ovidsp.ovid.com/ovidweb.cgi?T=JS&CSC=Y&NEWS=N&PAGE=fulltext&D=emed13&AN=2015381148 
C1  - Database: Embase <1996 to 2016 September 16>

Search Strategy:

--------------------------------------------------------------------------------

1     tuberculosis.mp. or exp tuberculosis/ (151164)

2     exp treatment outcome/ or treatment outcome*.mp. (1189741)

3     diabetes mellitus.mp. or exp diabetes mellitus/ (627157)

4     diabetes mellitus/ (362441)

5     DM.mp. (48079)

6     diabetes.mp. (663193)

7     mellitus.mp. (588341)

8     3 or 4 or 5 or 6 or 7 (715025)

9     1 and 2 and 8 (724)

10     cohort studies.mp. or cohort analysis/ (263408)

11     exp risk factor/ or cohort.mp. or exp risk/ (2148599)

12     10 or 11 (2148599)

13     9 and 10 (81)

14     9 and 12 (304)

15     limit 14 to human (298)

16     limit 13 to human (81)

17     trial*.mp. or exp controlled clinical trial/ or exp "clinical trial (topic)"/ or exp "randomized controlled trial (topic)"/ or exp "controlled clinical trial (topic)"/ (1555047)

18     random.ab. (191735)

19     randomized controlled trial.pt. (0)

20     controlled clinical trial.pt. (0)

21     randomized.ab. (454621)

22     placebo.ab. (188623)

23     clinical trials as topic.sh. (15)

24     trial.ti. (176210)

25     17 or 18 or 19 or 20 or 21 or 22 or 23 or 24 (1831290)

26     9 and 25 (128)

27     limit 26 to human (128)


***************************


21. 
TY  - ELEC
ID  - 25704633
T1  - Diabetes and Other Risk Factors for Multi-drug Resistant Tuberculosis in a Mexican Population with Pulmonary Tuberculosis: Case Control Study
A1  - Gomez-Gomez A.
A1  - Magana-Aquino M.
A1  - Lopez-Meza S.
A1  - Aranda-Alvarez M.
A1  - Diaz-Ornelas D.E.
A1  - Hernandez-Segura M.G.
A1  - Salazar-Lezama M.A
A1  - Castellanos-Joya M.
A1  - Noyola D.E. 
Y1  - 2015//
N2  - RESULTS: Age, gender, malnutrition, being a health-care worker, HIV/AIDS status, and drug abuse were not significantly different between MDR-TB and non-MDR-TB patients. Significant differences between MDR-TB and non-MDR-TB patients were DM (47.2 vs. 28.1%; p = 0.028); previous anti-TB treatments (3 vs. 0, respectively; p <0.001), and duration of first anti-TB treatment (8 vs. 6 months, respectively; p <0.001)., CONCLUSIONS: MDR-TB and DM are associated in 47.2% of MDR TB cases (17/36) in this study. Other recognized factors were not found to be significantly different in MDR-TB compared to non-MDR-TB in this study. Cost-feasible strategies must be implemented in the treatment of DM-TB in order to prevent the selection of MDR-TB., BACKGROUND AND AIMS: Multidrug resistant tuberculosis (MDR-TB) poses problems in treatment, costs and treatment outcomes. It is not known if classically described risk factors for MDR-TB in other countries are the same in Mexico and the frequency of the association between diabetes mellitus (DM) and MDR-TB in our country is not clear. We undertook this study to analyze risk factors associated with the development of MDR-TB, with emphasis on DM., METHODS: A case-control study in the state of San Luis Potosi (SLP), Mexico was carried out. All pulmonary MDR-TB patients diagnosed in the state of SLP between 1998 and 2013 (36 cases) evaluated at a state pharmacoresistant tuberculosis (TB) clinic and committee; 139 controls were randomly selected from all pulmonary non-multidrug-resistant tuberculosis (non-MDR-TB) cases identified between 2003 and 2008. Cases and controls were diagnosed and treated under programmatic conditions.
KW  - adult
KW  - bacterium identification
KW  - case control study
KW  - diabetes mellitus
KW  - drug effects
KW  - female
KW  - *genetics
KW  - health care cost
KW  - health care personnel
KW  - human
KW  - male
KW  - Mexico
KW  - microbial sensitivity test
KW  - *microbiology
KW  - middle aged
KW  - mortality
KW  - multidrug resistance
KW  - Mycobacterium tuberculosis
KW  - outpatient department
KW  - *pathology
KW  - risk factor
KW  - Tuberculosis, Multidrug-Resistant/dt [Drug Therapy]
KW  - Tuberculosis, Pulmonary/dt [Drug Therapy]
KW  - isoniazid/dt [Drug Therapy]
KW  - rifampicin/dt [Drug Therapy]
KW  - tuberculostatic agent/dt [Drug Therapy]
JF  - Archives of medical research
JA  - Arch. Med. Res.
VL  - 46
IS  - 2
SP  - 142
EP  - 148
CY  - United States
M1  - (Gomez-Gomez) Division de Medicina Interna, Hospital Central "Dr. Ignacio Morones Prieto", San Luis Potosi, Mexico; Departamento de Medicina Interna, Facultad de Medicina, Universidad Autonoma de San Luis Potosi, San Luis Potosi, Mexico; Comite Estatal de Tuberculosis Farmacorresistente, San Luis Potosi, Mexico. Electronic address: agomez.cer@prodigy.net.mx
M1  - (Magana-Aquino) Division de Medicina Interna, Hospital Central "Dr. Ignacio Morones Prieto", San Luis Potosi, Mexico; Departamento de Medicina Interna, Facultad de Medicina, Universidad Autonoma de San Luis Potosi, San Luis Potosi, Mexico; Comite Estatal de Tuberculosis Farmacorresistente, San Luis Potosi, Mexico
M1  - (Lopez-Meza) Programa de Atencion al Adulto Mayor, San Luis Potosi, Mexico
M1  - (Aranda-Alvarez) Direccion de Politicas y Calidad en Salud, San Luis Potosi, Mexico
M1  - (Diaz-Ornelas) Programa de Micobacteriosis Servicios de Salud del Estado de San Luis Potosi, San Luis Potosi, Mexico
M1  - (Hernandez-Segura) Servicio de Medicina Preventiva, Hospital Central "Dr. Ignacio Morones Prieto", San Luis Potosi, Mexico
M1  - (Salazar-Lezama) Asesor Nacional en Tuberculosis Farmacorresistente, Instituto Nacional de Enfermedades Respiratorias, Mexico, D.F., Mexico
M1  - (Castellanos-Joya) Direccion Programa Nacional de Tuberculosis, Secretaria de Salud, Mexico, D.F., Mexico
M1  - (Noyola) Departmento de Microbiologia, Facultad de Medicina, Universidad Autonoma de San Luis Potosi, San Luis Potosi, Mexico
L2  - http://ovidsp.ovid.com/ovidweb.cgi?T=JS&PAGE=reference&D=emed13&NEWS=N&AN=25704633
ER  -  

Link to the Ovid Full Text or citation: http://acs.hcn.com.au?acc=36422&url=http://ovidsp.ovid.com/ovidweb.cgi?T=JS&CSC=Y&NEWS=N&PAGE=fulltext&D=emed13&AN=25704633 
C1  - Database: Embase <1996 to 2016 September 16>

Search Strategy:

--------------------------------------------------------------------------------

1     tuberculosis.mp. or exp tuberculosis/ (151164)

2     exp treatment outcome/ or treatment outcome*.mp. (1189741)

3     diabetes mellitus.mp. or exp diabetes mellitus/ (627157)

4     diabetes mellitus/ (362441)

5     DM.mp. (48079)

6     diabetes.mp. (663193)

7     mellitus.mp. (588341)

8     3 or 4 or 5 or 6 or 7 (715025)

9     1 and 2 and 8 (724)

10     cohort studies.mp. or cohort analysis/ (263408)

11     exp risk factor/ or cohort.mp. or exp risk/ (2148599)

12     10 or 11 (2148599)

13     9 and 10 (81)

14     9 and 12 (304)

15     limit 14 to human (298)

16     limit 13 to human (81)

17     trial*.mp. or exp controlled clinical trial/ or exp "clinical trial (topic)"/ or exp "randomized controlled trial (topic)"/ or exp "controlled clinical trial (topic)"/ (1555047)

18     random.ab. (191735)

19     randomized controlled trial.pt. (0)

20     controlled clinical trial.pt. (0)

21     randomized.ab. (454621)

22     placebo.ab. (188623)

23     clinical trials as topic.sh. (15)

24     trial.ti. (176210)

25     17 or 18 or 19 or 20 or 21 or 22 or 23 or 24 (1831290)

26     9 and 25 (128)

27     limit 26 to human (128)


***************************


22. 
TY  - ELEC
ID  - 20160240084
T1  - Transient hyperglycemia in patients with tuberculosis in Tanzania: Implications for diabetes screening algorithms
A1  - Boillat-Blanco N.
A1  - Ramaiya K.L.
A1  - Mganga M.
A1  - Minja L.T.
A1  - Bovet P.
A1  - Schindler C.
A1  - Von Eckardstein A.
A1  - Gagneux S.
A1  - Daubenberger C.
A1  - Reither K.
A1  - Probst-Hensch N. 
Y1  - 2016//
N2  - Background. Diabetes mellitus (DM) increases tuberculosis risk while tuberculosis, as an infectious disease, leads to hyperglycemia. We compared hyperglycemia screening strategies in controls and patients with tuberculosis in Dar es Salaam, Tanzania. Methods. Consecutive adults with tuberculosis and sex- and age-matched volunteers were included in a case-control study between July 2012 and June 2014. All underwent DM screening tests (fasting capillary glucose [FCG] level, 2-hour CG [2-hCG] level, and glycated hemoglobin A1c [HbA1c] level) at enrollment, and cases were tested again after receipt of tuberculosis treatment. Association of tuberculosis and its outcome with hyperglycemia was assessed using logistic regression analysis adjusted for sex, age, body mass index, human immunodeficiency virus infection status, and socioeconomic status. Patients with tuberculosis and newly diagnosed DM were not treated for hyperglycemia. Results. At enrollment, DM prevalence was significantly higher among patients with tuberculosis (n = 539; FCG level > 7 mmol/ L, 4.5% of patients, 2-hCG level > 11 mmol/L, 6.8%; and HbA1c level > 6.5%, 9.3%), compared with controls (n = 496; 1.2%, 3.1%, and 2.2%, respectively). The association between hyperglycemia and tuberculosis disappeared after tuberculosis treatment (adjusted odds ratio [aOR] for the FCG level: 9.6 [95% confidence interval {CI}, 3.7-24.7] at enrollment vs 2.4 [95% CI, .7-8.7] at follow-up; aOR for the 2-hCG level: 6.6 [95% CI, 4.0-11.1] vs 1.6 [95% CI, .8-2.9]; and aOR for the HbA1c level, 4.2 [95% CI, 2.9-6.0] vs 1.4 [95% CI, .9-2.0]). Hyperglycemia, based on the FCG level, at enrollment was associated with tuberculosis treatment failure or death (aOR, 3.3; 95% CI, 1.2-9.3). Conclusions. Transient hyperglycemia is frequent during tuberculosis, and DM needs confirmation after tuberculosis treatment. Performance of DM screening at tuberculosis diagnosis gives the opportunity to detect patients at risk of adverse outcome.
KW  - adult
KW  - age
KW  - article
KW  - body mass
KW  - capillary blood
KW  - case control study
KW  - controlled study
KW  - *diabetes mellitus/di [Diagnosis]
KW  - diet restriction
KW  - disease association
KW  - drug treatment failure
KW  - female
KW  - follow up
KW  - glucose blood level
KW  - human
KW  - Human immunodeficiency virus infection
KW  - *hyperglycemia
KW  - logistic regression analysis
KW  - major clinical study
KW  - male
KW  - mortality
KW  - prevalence
KW  - priority journal
KW  - prognosis
KW  - risk assessment
KW  - screening test
KW  - sex difference
KW  - social status
KW  - Tanzania
KW  - *tuberculosis/dt [Drug Therapy]
KW  - hemoglobin A1c/ec [Endogenous Compound]
KW  - tuberculostatic agent/dt [Drug Therapy]
JF  - Journal of Infectious Diseases
JA  - J. Infect. Dis.
VL  - 213
IS  - 7
SP  - 1163
EP  - 1172
CY  - United Kingdom
PB  - Oxford University Press
SN  - 0022-1899
AD  - N. Boillat-Blanco, Infectious Diseases Service, Lausanne University Hospital, Rue du Bugnon 46, Lausanne 1011, Switzerland. E-mail: noemie.boillat@chuv.ch
M1  - (Boillat-Blanco, Minja, Reither) Ifakara Health Institute, Tanzania
M1  - (Ramaiya) Shree Hindu Mandal Hospital, Tanzania
M1  - (Ramaiya) Muhimbili University of Health Sciences, Tanzania
M1  - (Mganga) Kinondoni Municipal Council, National Tuberculosis Program, Dar es Salaam, Tanzania
M1  - (Boillat-Blanco, Schindler, Gagneux, Daubenberger, Reither, Probst-Hensch) Swiss Tropical and Public Health Institute, Tanzania
M1  - (Boillat-Blanco, Schindler, Gagneux, Daubenberger, Reither, Probst-Hensch) Department of Sciences, University of Basel, Switzerland
M1  - (Boillat-Blanco) Infectious Diseases Service, Lausanne University Hospital, Rue du Bugnon 46, Lausanne 1011, Switzerland
M1  - (Bovet) Institute of Social and Preventive Medicine, Lausanne University Hospital, Switzerland
M1  - (Von Eckardstein) Institute of Clinical Chemistry, University of Zurich, University Hospital of Zurich, Switzerland
UR  - http://jid.oxfordjournals.org/content/current
L2  - http://ovidsp.ovid.com/ovidweb.cgi?T=JS&PAGE=reference&D=emed13&NEWS=N&AN=20160240084
ER  -  

Link to the Ovid Full Text or citation: http://acs.hcn.com.au?acc=36422&url=http://ovidsp.ovid.com/ovidweb.cgi?T=JS&CSC=Y&NEWS=N&PAGE=fulltext&D=emed13&AN=20160240084 
C1  - Database: Embase <1996 to 2016 September 16>

Search Strategy:

--------------------------------------------------------------------------------

1     tuberculosis.mp. or exp tuberculosis/ (151164)

2     exp treatment outcome/ or treatment outcome*.mp. (1189741)

3     diabetes mellitus.mp. or exp diabetes mellitus/ (627157)

4     diabetes mellitus/ (362441)

5     DM.mp. (48079)

6     diabetes.mp. (663193)

7     mellitus.mp. (588341)

8     3 or 4 or 5 or 6 or 7 (715025)

9     1 and 2 and 8 (724)

10     cohort studies.mp. or cohort analysis/ (263408)

11     exp risk factor/ or cohort.mp. or exp risk/ (2148599)

12     10 or 11 (2148599)

13     9 and 10 (81)

14     9 and 12 (304)

15     limit 14 to human (298)

16     limit 13 to human (81)

17     trial*.mp. or exp controlled clinical trial/ or exp "clinical trial (topic)"/ or exp "randomized controlled trial (topic)"/ or exp "controlled clinical trial (topic)"/ (1555047)

18     random.ab. (191735)

19     randomized controlled trial.pt. (0)

20     controlled clinical trial.pt. (0)

21     randomized.ab. (454621)

22     placebo.ab. (188623)

23     clinical trials as topic.sh. (15)

24     trial.ti. (176210)

25     17 or 18 or 19 or 20 or 21 or 22 or 23 or 24 (1831290)

26     9 and 25 (128)

27     limit 26 to human (128)


***************************


23. 
TY  - ELEC
ID  - 20160200407
T1  - Can china achieve the who global targets for tb control by 2035?
A1  - Huynh G.H. 
Y1  - 2015//
N2  - To reach the ambitious WHO TB global targets by 2035, it is likely that China will need a comprehensive strategy that builds on its existing high-quality directly observed treatment, short-course program. This will require optimizing the use of existing tools within a changing health system landscape. In addition, new tools are needed to identify and treat TB in high-risk groups and in older people, who are a growing driver of disease incidence. Lastly, strategies are needed to address the proximate risk factors and social determinants that underlie trends in TB burden.
KW  - age
KW  - *China
KW  - control strategy
KW  - decentralization
KW  - diabetes mellitus
KW  - disease course
KW  - disease transmission
KW  - drug monitoring
KW  - drug resistant tuberculosis
KW  - drug sensitivity
KW  - health care access
KW  - health care management
KW  - health care planning
KW  - health care quality
KW  - health care system
KW  - health service
KW  - high risk population
KW  - hospital planning
KW  - human
KW  - incidence
KW  - indoor air pollution
KW  - *lung tuberculosis/pc [Prevention]
KW  - malnutrition
KW  - mathematical model
KW  - medication compliance
KW  - morbidity
KW  - mortality rate
KW  - note
KW  - prevalence
KW  - retreatment
KW  - risk factor
KW  - risk reduction
KW  - short course therapy
KW  - smoking
KW  - social determinants of health
KW  - treatment outcome
KW  - *tuberculosis control
KW  - *world health organization
JF  - Transactions of the Royal Society of Tropical Medicine and Hygiene
JA  - Trans. R. Soc. Trop. Med. Hyg.
VL  - 110
IS  - 3
SP  - 161
EP  - 162
CY  - United Kingdom
PB  - Oxford University Press
SN  - 0035-9203
AD  - G.H. Huynh, Massachusetts Institute of Technology, Cambridge, MA 02139, United States. E-mail: g.h.huynh@gmail.com
M1  - (Huynh) Massachusetts Institute of Technology, Cambridge, MA 02139, United States
UR  - http://trstmh.oxfordjournals.org/content/by/year/2013
L2  - http://ovidsp.ovid.com/ovidweb.cgi?T=JS&PAGE=reference&D=emed13&NEWS=N&AN=20160200407
ER  -  

Link to the Ovid Full Text or citation: http://acs.hcn.com.au?acc=36422&url=http://ovidsp.ovid.com/ovidweb.cgi?T=JS&CSC=Y&NEWS=N&PAGE=fulltext&D=emed13&AN=20160200407 
C1  - Database: Embase <1996 to 2016 September 16>

Search Strategy:

--------------------------------------------------------------------------------

1     tuberculosis.mp. or exp tuberculosis/ (151164)

2     exp treatment outcome/ or treatment outcome*.mp. (1189741)

3     diabetes mellitus.mp. or exp diabetes mellitus/ (627157)

4     diabetes mellitus/ (362441)

5     DM.mp. (48079)

6     diabetes.mp. (663193)

7     mellitus.mp. (588341)

8     3 or 4 or 5 or 6 or 7 (715025)

9     1 and 2 and 8 (724)

10     cohort studies.mp. or cohort analysis/ (263408)

11     exp risk factor/ or cohort.mp. or exp risk/ (2148599)

12     10 or 11 (2148599)

13     9 and 10 (81)

14     9 and 12 (304)

15     limit 14 to human (298)

16     limit 13 to human (81)

17     trial*.mp. or exp controlled clinical trial/ or exp "clinical trial (topic)"/ or exp "randomized controlled trial (topic)"/ or exp "controlled clinical trial (topic)"/ (1555047)

18     random.ab. (191735)

19     randomized controlled trial.pt. (0)

20     controlled clinical trial.pt. (0)

21     randomized.ab. (454621)

22     placebo.ab. (188623)

23     clinical trials as topic.sh. (15)

24     trial.ti. (176210)

25     17 or 18 or 19 or 20 or 21 or 22 or 23 or 24 (1831290)

26     9 and 25 (128)

27     limit 26 to human (128)


***************************


24. 
TY  - ELEC
ID  - 20160148052
T1  - Does enhanced diabetes management reduce the risk and improve the outcome of tuberculosis?
A1  - Lo H.-Y.
A1  - Yang S.-L.
A1  - Lin H.-H.
A1  - Bai K.-J.
A1  - Lee J.-J.
A1  - Lee T.-I.
A1  - Chiang C.-Y. 
Y1  - 2016//
N2  - SETTING: The Bureau of National Health Insurance (NHI) has implemented a pay-for-performance (p4p) programme for diabetes mellitus (DM) in Taiwan. OBJECTIVE : To investigate whether patients with DM enrolled in the p4p programme (DM-p4p) are less likely to develop tuberculosis (TB) and whether they have a better outcome than patients with DMnot enrolled in the p4p programme (DM-non-p4p) if they do develop TB. DESIGN: A random sample of 79 471 DM-p4p, 100 000 DM-non-p4p and 100 000 non-diabetic patients (non-DM) was obtained from the 2008-2009 NHI database, and the patients were matched with the National TB Registry to determine whether they had developed TB by the end of 2010. RESULTS : The average annual incidence of TB was respectively 259.9 (95%CI 230.2-293.4), 137.5 (95%CI 116.4-162.5) and 74.1 (95%CI 59.0-93.0) per 100 000 population among DM-non-p4p, DM-p4p and non-DM patients. The relative risk of death over treatment success was 1.79 (95%CI 1.05-3.04) among DM-non-p4p and 1.69 (95%CI 0.84-3.40) among non-DM patients, relative to DM-p4p patients. CONCLUSIONS : Enhanced case management of DM reduced risk and improved outcomes of TB among patients with DM.
KW  - adult
KW  - aged
KW  - article
KW  - case management
KW  - cohort analysis
KW  - controlled study
KW  - *diabetes mellitus
KW  - female
KW  - *health insurance
KW  - human
KW  - incidence
KW  - major clinical study
KW  - male
KW  - mortality
KW  - *pay-for-performance
KW  - priority journal
KW  - *risk reduction
KW  - treatment outcome
KW  - *tuberculosis
KW  - very elderly
JF  - International Journal of Tuberculosis and Lung Disease
JA  - Int. J. Tuberc. Lung Dis.
VL  - 20
IS  - 3
SP  - 376
EP  - 382
CY  - France
PB  - International Union against Tubercul. and Lung Dis.
SN  - 1027-3719
AD  - C.-Y. Chiang, Division of Pulmonary Medicine, Department of Internal Medicine, Wan Fang Hospital, Taipei Medical University, 111 Hsin-Long Road, Taipei, Taiwan (Republic of China). E-mail: cychiang@theunion.org
M1  - (Lo, Yang) Taiwan Centers for Disease Control, Ministry of Health and Welfare, Taipei, Taiwan (Republic of China)
M1  - (Lin) Institute of Epidemiology and Preventive Medicine, National Taiwan University, Taipei, Taiwan (Republic of China)
M1  - (Bai) School of Respiratory Therapy, College of Medicine, Taipei Medical University, Taipei, Taiwan (Republic of China)
M1  - (Bai, Chiang) Division of Pulmonary Medicine, Department of Internal Medicine, Wan Fang Hospital, Taipei Medical University, 111 Hsin-Long Road, Taipei, Taiwan (Republic of China)
M1  - (Lee) Department of Internal Medicine, Tzu Chi General Hospital and Tzu Chi University, Hualien, Taiwan (Republic of China)
M1  - (Lee) Division of Endocrinology and Metabolism, Department of Internal Medicine, Wan Fang Hospital, Taipei Medical University, Taipei, Taiwan (Republic of China)
M1  - (Lee) Department of General Medicine, School of Medicine, College of Medicine, Taipei Medical University, Taipei, Taiwan (Republic of China)
M1  - (Chiang) Department of Internal Medicine, School of Medicine, College of Medicine, Taipei Medical University, Taipei, Taiwan (Republic of China)
M1  - (Chiang) International Union Against Tuberculosis and Lung Disease, Paris, France
UR  - http://docstore.ingenta.com/cgi-bin/ds_deliver/1/u/d/ISIS/86007167.1/iuatld/ijtld/2016/00000020/00000003/art00018/ABBB1E05CE4D05EB14551487227865965DBCA7F2D0.pdf?link=http://www.ingentaconnect.com/error/delivery&format=pdf
L2  - http://ovidsp.ovid.com/ovidweb.cgi?T=JS&PAGE=reference&D=emed13&NEWS=N&AN=20160148052
ER  -  

Link to the Ovid Full Text or citation: http://acs.hcn.com.au?acc=36422&url=http://ovidsp.ovid.com/ovidweb.cgi?T=JS&CSC=Y&NEWS=N&PAGE=fulltext&D=emed13&AN=20160148052 
C1  - Database: Embase <1996 to 2016 September 16>

Search Strategy:

--------------------------------------------------------------------------------

1     tuberculosis.mp. or exp tuberculosis/ (151164)

2     exp treatment outcome/ or treatment outcome*.mp. (1189741)

3     diabetes mellitus.mp. or exp diabetes mellitus/ (627157)

4     diabetes mellitus/ (362441)

5     DM.mp. (48079)

6     diabetes.mp. (663193)

7     mellitus.mp. (588341)

8     3 or 4 or 5 or 6 or 7 (715025)

9     1 and 2 and 8 (724)

10     cohort studies.mp. or cohort analysis/ (263408)

11     exp risk factor/ or cohort.mp. or exp risk/ (2148599)

12     10 or 11 (2148599)

13     9 and 10 (81)

14     9 and 12 (304)

15     limit 14 to human (298)

16     limit 13 to human (81)

17     trial*.mp. or exp controlled clinical trial/ or exp "clinical trial (topic)"/ or exp "randomized controlled trial (topic)"/ or exp "controlled clinical trial (topic)"/ (1555047)

18     random.ab. (191735)

19     randomized controlled trial.pt. (0)

20     controlled clinical trial.pt. (0)

21     randomized.ab. (454621)

22     placebo.ab. (188623)

23     clinical trials as topic.sh. (15)

24     trial.ti. (176210)

25     17 or 18 or 19 or 20 or 21 or 22 or 23 or 24 (1831290)

26     9 and 25 (128)

27     limit 26 to human (128)


***************************


25. 
TY  - ELEC
ID  - 20160148036
T1  - Tuberculosis prevention and control: We need to pay heed to diabetes care
A1  - Kapur A. 
Y1  - 2016//
KW  - adaptive immunity
KW  - CD4 lymphocyte count
KW  - chronic inflammation
KW  - clinical feature
KW  - *diabetes control
KW  - editorial
KW  - human
KW  - Human immunodeficiency virus infection
KW  - hyperglycemia
KW  - infection risk
KW  - innate immunity
KW  - insulin resistance
KW  - outcome assessment
KW  - *patient care
KW  - primary medical care
KW  - priority journal
KW  - total quality management
KW  - *tuberculosis control
KW  - world health organization
JF  - International Journal of Tuberculosis and Lung Disease
JA  - Int. J. Tuberc. Lung Dis.
VL  - 20
IS  - 3
SP  - 287
CY  - France
PB  - International Union against Tubercul. and Lung Dis.
SN  - 1027-3719
AD  - A. Kapur, World Diabetes Foundation, Gentofte, Denmark. E-mail: dranilkapur@gmail.com
M1  - (Kapur) World Diabetes Foundation, Gentofte, Denmark
UR  - http://docstore.ingenta.com/cgi-bin/ds_deliver/1/u/d/ISIS/86007123.1/iuatld/ijtld/2016/00000020/00000003/art00002/72FAFA2276053475145514841877628B87B7A6E7FA.pdf?link=http://www.ingentaconnect.com/error/delivery&format=pdf
L2  - http://ovidsp.ovid.com/ovidweb.cgi?T=JS&PAGE=reference&D=emed13&NEWS=N&AN=20160148036
ER  -  

Link to the Ovid Full Text or citation: http://acs.hcn.com.au?acc=36422&url=http://ovidsp.ovid.com/ovidweb.cgi?T=JS&CSC=Y&NEWS=N&PAGE=fulltext&D=emed13&AN=20160148036 
C1  - Database: Embase <1996 to 2016 September 16>

Search Strategy:

--------------------------------------------------------------------------------

1     tuberculosis.mp. or exp tuberculosis/ (151164)

2     exp treatment outcome/ or treatment outcome*.mp. (1189741)

3     diabetes mellitus.mp. or exp diabetes mellitus/ (627157)

4     diabetes mellitus/ (362441)

5     DM.mp. (48079)

6     diabetes.mp. (663193)

7     mellitus.mp. (588341)

8     3 or 4 or 5 or 6 or 7 (715025)

9     1 and 2 and 8 (724)

10     cohort studies.mp. or cohort analysis/ (263408)

11     exp risk factor/ or cohort.mp. or exp risk/ (2148599)

12     10 or 11 (2148599)

13     9 and 10 (81)

14     9 and 12 (304)

15     limit 14 to human (298)

16     limit 13 to human (81)

17     trial*.mp. or exp controlled clinical trial/ or exp "clinical trial (topic)"/ or exp "randomized controlled trial (topic)"/ or exp "controlled clinical trial (topic)"/ (1555047)

18     random.ab. (191735)

19     randomized controlled trial.pt. (0)

20     controlled clinical trial.pt. (0)

21     randomized.ab. (454621)

22     placebo.ab. (188623)

23     clinical trials as topic.sh. (15)

24     trial.ti. (176210)

25     17 or 18 or 19 or 20 or 21 or 22 or 23 or 24 (1831290)

26     9 and 25 (128)

27     limit 26 to human (128)


***************************


26. 
TY  - ELEC
ID  - 72199832
T1  - Tuberculosis in older versus younger adult patients: A retrospective comparison of patient characteristics and treatment outcomes at a major UK referral centre
T3  - British Thoracic Society Winter Meeting 2015 London United Kingdom. Conference Start: 20151202 Conference End: 20151204
T3  - (var.pagings).
A1  - Abbara A.
A1  - Buell K.G.
A1  - Sullivan J.A.L.
A1  - Collin S.M.
A1  - Kon O.M.
A1  - Hansel T.
A1  - John L.
A1  - Davidson R.N. 
Y1  - 2015//
N2  - Introduction and objectives Tuberculosis (TB) in older persons presents challenges related to diagnosis, management, comorbidities and polypharmacy potentially contributing to increased morbidity and mortality. This retrospective cohort review compares the baseline characteristics, diagnosis, management and outcome between older patients (OPs) (over 65 years) and younger patients (YPs) (25-35 years.) Method All patients >65 years treated at Northwick Park Hospital during 2002-2014 were identified from London TB register; a comparison group of patients aged 25-35 years were randomly selected. Clinical, microbiological, radiological and biochemical parameters together with management and outcomes were obtained from electronic records. Characteristics of patients were compared between the two groups using Chi-squared and Kruskal-Wallis tests; analyses were performed using Stata (Stata Corp. 2013). Results The comparison groups comprised 313 patients aged >65 years and 339 patients aged 25-35. Demographics, site of disease, TB culture, treatment regimens and outcomes are recorded in Table 1. 35.6% of OPs and 29.6% of YPs were symptomatic for >2 months at review in secondary care. Median duration to starting treatment from review was 17 days (IQR: 4-57) in OPs compared to 2 (IQR: 1-19) in YPs (p = 0.001). 44.8% of OPs experienced drug toxicity compared to 27.3% of YPs (p = <0.001.) Gastrointestinal symptoms affected 24.8% and 9.6% of OPs and YPs respectively (p < 0.001). There was no difference in prevalence of rash (4.8% in OPs,) arthralgia (2.4% of OPs,) or drug induced liver injury (6.4% of OPs, p = 0.32.) Comorbidities were higher in OPs, with diabetes present in 34.5%, hypertension in 52.6% and renal failure in 17.9% compared to 1.5%, 1.2% and 1.8% in YPs (all p = 0.001). 58.8% of >65 and 37.9% of YPs had inpatient admissions, with 30% of OPs admitted for >10 days (p = <0.001). Completion was 78.7% and mortality 16.0% amongst OPs, versus 91.2% with no deaths amongst YPs (both p = <0.001). Conclusion These data characterise the delays in presentation and treatment initiation in older patients who also experience a more complicated treatment course with an increased side effect profile, more variation from standard quadruple therapy, lower completion rates and poorer outcomes. This, together with longer inpatient stays impacts patients, but also has financial implications for services.
KW  - *patient
KW  - *human
KW  - *treatment outcome
KW  - *winter
KW  - *society
KW  - *United Kingdom
KW  - *adult
KW  - *tuberculosis
KW  - mortality
KW  - hospital patient
KW  - diagnosis
KW  - prevalence
KW  - drug toxicity
KW  - hospital
KW  - morbidity
KW  - secondary health care
KW  - Kruskal Wallis test
KW  - diabetes mellitus
KW  - kidney failure
KW  - therapy
KW  - gastrointestinal symptom
KW  - rash
KW  - arthralgia
KW  - toxic hepatitis
KW  - hypertension
KW  - parameters
KW  - register
KW  - death
KW  - side effect
KW  - polypharmacy
JF  - Thorax
JA  - Thorax
VL  - 70
SP  - A203
PB  - BMJ Publishing Group
SN  - 0040-6376
AD  - A. Abbara, London North West NHS Healthcare Trust, London, United Kingdom
M1  - (Abbara, John, Davidson) London North West NHS Healthcare Trust, London, United Kingdom
M1  - (Buell, Sullivan) Imperial College, London, United Kingdom
M1  - (Collin) University of Bristol, Bristol, United Kingdom
M1  - (Kon, Hansel) Imperial NHS Healthcare Trust, London, United Kingdom
UR  - http://thorax.bmj.com/content/70/Suppl_3/A203.1.full.pdf+html?sid=1ccf56a8-2bec-4a18-b5bc-0d9eb196721e
L2  - http://ovidsp.ovid.com/ovidweb.cgi?T=JS&PAGE=reference&D=emed13&NEWS=N&AN=72199832
ER  -  

Link to the Ovid Full Text or citation: http://acs.hcn.com.au?acc=36422&url=http://ovidsp.ovid.com/ovidweb.cgi?T=JS&CSC=Y&NEWS=N&PAGE=fulltext&D=emed13&AN=72199832 
C1  - Database: Embase <1996 to 2016 September 16>

Search Strategy:

--------------------------------------------------------------------------------

1     tuberculosis.mp. or exp tuberculosis/ (151164)

2     exp treatment outcome/ or treatment outcome*.mp. (1189741)

3     diabetes mellitus.mp. or exp diabetes mellitus/ (627157)

4     diabetes mellitus/ (362441)

5     DM.mp. (48079)

6     diabetes.mp. (663193)

7     mellitus.mp. (588341)

8     3 or 4 or 5 or 6 or 7 (715025)

9     1 and 2 and 8 (724)

10     cohort studies.mp. or cohort analysis/ (263408)

11     exp risk factor/ or cohort.mp. or exp risk/ (2148599)

12     10 or 11 (2148599)

13     9 and 10 (81)

14     9 and 12 (304)

15     limit 14 to human (298)

16     limit 13 to human (81)

17     trial*.mp. or exp controlled clinical trial/ or exp "clinical trial (topic)"/ or exp "randomized controlled trial (topic)"/ or exp "controlled clinical trial (topic)"/ (1555047)

18     random.ab. (191735)

19     randomized controlled trial.pt. (0)

20     controlled clinical trial.pt. (0)

21     randomized.ab. (454621)

22     placebo.ab. (188623)

23     clinical trials as topic.sh. (15)

24     trial.ti. (176210)

25     17 or 18 or 19 or 20 or 21 or 22 or 23 or 24 (1831290)

26     9 and 25 (128)

27     limit 26 to human (128)


***************************


27. 
TY  - ELEC
ID  - 20160022470
T1  - Incidence of tuberculosis is high in chronic kidney disease patients in South East England and drug resistance common
A1  - Ostermann M.
A1  - Palchaudhuri P.
A1  - Riding A.
A1  - Begum P.
A1  - Milburn H.J. 
Y1  - 2016//
N2  - The risk of tuberculosis (TB) is significantly increased in chronic kidney disease (CKD). Data on TB in CKD in the UK are sparse; most information stems from countries with high background prevalence. The aim of this study was to estimate the incidence of TB in CKD patients in South East London and to describe the epidemiology, treatment, and outcome. CKD patients with TB between 1994 and 2010 were identified retrospectively. Data were collected on type of renal replacement therapy, the method of TB diagnosis, disease site, treatment regimens, and risk factors. Forty patients were identified of whom 67.5% had CKD stages IV-V. Sixty-five percent were from non-UK born ethnic minorities. Median time from diagnosis of CKD to TB development was 12 months (range 0-192 months). Cumulative incidence of TB was 1267/100,000 [95% confidence interval (CI): 630-1904; 85 x background UK rate] in hemodialysis patients; 398/100,000 (95% CI: 80-1160; 26 x background UK rate) in peritoneal dialysis; and 522/100,000 (CI: 137-909; 35 x background UK rate) in transplant recipients. Sixty-three percent of patients had pulmonary TB and 25% of patients with culture-positive TB had resistant isolates. Fifty percent of patients were immunosuppressed due to drugs, diabetes, and/or retroviral disease. Treatment regimens were according to recent national guidance in 73% of cases. Seventy-six percent of patients experienced side effects. Greater awareness of risk factors, drug resistance, treatment regimens, and potential side effects is needed.
KW  - adult
KW  - anorexia
KW  - article
KW  - atypical mycobacteriosis
KW  - *chronic kidney disease
KW  - clinical article
KW  - cohort analysis
KW  - female
KW  - fever
KW  - graft recipient
KW  - hemodialysis patient
KW  - hemoptysis
KW  - human
KW  - hyperparathyroidism/dt [Drug Therapy]
KW  - hyperphosphatasemia/dt [Drug Therapy]
KW  - immunocompromized patient
KW  - incidence
KW  - interferon gamma release assay
KW  - kidney transplantation
KW  - male
KW  - peritoneal dialysis
KW  - priority journal
KW  - renal replacement therapy
KW  - retrospective study
KW  - thorax radiography
KW  - treatment duration
KW  - treatment outcome
KW  - *tuberculosis/di [Diagnosis]
KW  - *tuberculosis/dr [Drug Resistance]
KW  - *tuberculosis/ep [Epidemiology]
KW  - United Kingdom
KW  - unspecified side effect/si [Side Effect]
KW  - vitamin blood level
KW  - vitamin supplementation
KW  - weight reduction
KW  - cycloserine
KW  - ethambutol
KW  - immunosuppressive agent
KW  - isoniazid
KW  - phosphate binding agent/dt [Drug Therapy]
KW  - pyrazinamide
KW  - streptomycin
KW  - *tuberculostatic agent/ae [Adverse Drug Reaction]
KW  - vitamin D
JF  - Renal Failure
JA  - Renal Fail.
VL  - 38
IS  - 2
SP  - 256
EP  - 261
CY  - United Kingdom
PB  - Taylor and Francis Ltd
SN  - 0886-022X
AD  - M. Ostermann, Guys and St Thomas NHS Foundation Trust, Kings College London, Great Maze Pond, London SE1 9RT, United Kingdom. E-mail: marlies.ostermann@gstt.nhs.uk
M1  - (Ostermann) Department of Renal Medicine, Guys and St Thomas NHS Foundation Trust, London, United Kingdom
M1  - (Ostermann, Milburn) Guys and St Thomas NHS Foundation Trust, Kings College London, Great Maze Pond, London SE1 9RT, United Kingdom
M1  - (Palchaudhuri, Riding, Begum, Milburn) Department of Respiratory Medicine, Guys and St Thomas NHS Foundation Trust, London, United Kingdom
L2  - http://ovidsp.ovid.com/ovidweb.cgi?T=JS&PAGE=reference&D=emed13&NEWS=N&AN=20160022470
ER  -  

Link to the Ovid Full Text or citation: http://acs.hcn.com.au?acc=36422&url=http://ovidsp.ovid.com/ovidweb.cgi?T=JS&CSC=Y&NEWS=N&PAGE=fulltext&D=emed13&AN=20160022470 
C1  - Database: Embase <1996 to 2016 September 16>

Search Strategy:

--------------------------------------------------------------------------------

1     tuberculosis.mp. or exp tuberculosis/ (151164)

2     exp treatment outcome/ or treatment outcome*.mp. (1189741)

3     diabetes mellitus.mp. or exp diabetes mellitus/ (627157)

4     diabetes mellitus/ (362441)

5     DM.mp. (48079)

6     diabetes.mp. (663193)

7     mellitus.mp. (588341)

8     3 or 4 or 5 or 6 or 7 (715025)

9     1 and 2 and 8 (724)

10     cohort studies.mp. or cohort analysis/ (263408)

11     exp risk factor/ or cohort.mp. or exp risk/ (2148599)

12     10 or 11 (2148599)

13     9 and 10 (81)

14     9 and 12 (304)

15     limit 14 to human (298)

16     limit 13 to human (81)

17     trial*.mp. or exp controlled clinical trial/ or exp "clinical trial (topic)"/ or exp "randomized controlled trial (topic)"/ or exp "controlled clinical trial (topic)"/ (1555047)

18     random.ab. (191735)

19     randomized controlled trial.pt. (0)

20     controlled clinical trial.pt. (0)

21     randomized.ab. (454621)

22     placebo.ab. (188623)

23     clinical trials as topic.sh. (15)

24     trial.ti. (176210)

25     17 or 18 or 19 or 20 or 21 or 22 or 23 or 24 (1831290)

26     9 and 25 (128)

27     limit 26 to human (128)


***************************


28. 
TY  - ELEC
ID  - 20160084966
T1  - Efficacy and effect of free treatment on multidrug-resistant tuberculosis
A1  - Zhang Q.
A1  - Wu Z.
A1  - Zhang Z.
A1  - Sha W.
A1  - Shen X.
A1  - Xiao H. 
Y1  - 2016//
N2  - Multidrug-resistant tuberculosis (MDR-TB) is a serious public health and social issue. It pertains to the type of tuberculosis that is resistant simultaneously to isoniazid and rifampicin. MDR-TB has a high mortality and is expensive to treat. The aim of the present study was to examine the therapeutic effects of individualized free treatment and the relevant influencing factors on the treatment outcome for MDR-TB. A prospective study module was used to analyze the therapeutic outcome of MDR-TB with individualized free treatment for 160 patients between 2011 and 2014. Statistical analysis was performed using the Chi-square or Fisher's exact test, and the odds ratio was calculated using a logistic regression analysis model. In total, 160 patients were enrolled in the study for treatment of MDR-TB. From these, 88 cases completed the course of treatment, and 70 cases were successfully treated. Of the remaining 72 cases, 37 cases exhibited treatment failure, 18 cases were suspended during treatment and 17 patients succumbed to the disease. The results showed that the confounding factors were: i) retreatment (p<0.05); ii) occurrence of diabetes (p<0.001); iii) lesion without improvement in radiography during treatment (p=0.001); iv) positive sputum culture for Mycobacterium tuberculosis after 3-month treatment (p<0.05); and v) termination of treatment due to adverse reaction (p<0.05). These factors were associated with poor treatment outcomes by logistic regression analysis. Adverse drug reaction was observed in 33 cases and treatment was terminated or changed permanently in 29 of these cases. The most common adverse reaction was liver function damage caused by pyrazinamide and leucopenia caused by rifabutin. One patient suffered from serious liver failure. In conclusion, the success rate of long treatment course for MDR-TB is not high due to many adverse reactions. Occurrence of diabetes is the main factor that caused poor efficacy.
KW  - adult
KW  - article
KW  - bacteriology
KW  - drug efficacy
KW  - female
KW  - human
KW  - leukopenia/si [Side Effect]
KW  - liver injury/si [Side Effect]
KW  - logistic regression analysis
KW  - major clinical study
KW  - male
KW  - medical record review
KW  - middle aged
KW  - mortality
KW  - *multidrug resistant tuberculosis/dt [Drug Therapy]
KW  - risk factor
KW  - treatment outcome
KW  - treatment planning
KW  - amikacin/dt [Drug Therapy]
KW  - aminosalicylic acid/ae [Adverse Drug Reaction]
KW  - aminosalicylic acid/dt [Drug Therapy]
KW  - isoniazid/ae [Adverse Drug Reaction]
KW  - isoniazid/dt [Drug Therapy]
KW  - protionamide/ae [Adverse Drug Reaction]
KW  - protionamide/dt [Drug Therapy]
KW  - pyrazinamide/ae [Adverse Drug Reaction]
KW  - pyrazinamide/dt [Drug Therapy]
KW  - rifabutin/ae [Adverse Drug Reaction]
KW  - rifabutin/dt [Drug Therapy]
JF  - Experimental and Therapeutic Medicine
JA  - Exp. Ther. Med.
VL  - 11
IS  - 3
SP  - 777
EP  - 782
CY  - Greece
PB  - Spandidos Publications (10 Vriaxidos Street, Athens 116 10, Greece)
SN  - 1792-0981
AD  - H. Xiao, Clinic and Research Center of Tuberculosis, Shanghai Key Laboratory of Tuberculosis, Shanghai Pulmonary Hospital, Tongji University School of Medicine, 507 Zhengmin Road, Shanghai 200433, China. E-mail: 13621682327@163.com
M1  - (Zhang, Sha, Xiao) Clinic and Research Center of Tuberculosis, Shanghai Key Laboratory of Tuberculosis, Shanghai Pulmonary Hospital, Tongji University School of Medicine, Shanghai 200433, China
M1  - (Wu, Zhang, Shen) Shanghai Center for Disease Control and Prevention, Shanghai 200065, China
UR  - http://www.spandidos-publications.com/etm/11/3/777/download
L2  - http://ovidsp.ovid.com/ovidweb.cgi?T=JS&PAGE=reference&D=emed13&NEWS=N&AN=20160084966
ER  -  

Link to the Ovid Full Text or citation: http://acs.hcn.com.au?acc=36422&url=http://ovidsp.ovid.com/ovidweb.cgi?T=JS&CSC=Y&NEWS=N&PAGE=fulltext&D=emed13&AN=20160084966 
C1  - Database: Embase <1996 to 2016 September 16>

Search Strategy:

--------------------------------------------------------------------------------

1     tuberculosis.mp. or exp tuberculosis/ (151164)

2     exp treatment outcome/ or treatment outcome*.mp. (1189741)

3     diabetes mellitus.mp. or exp diabetes mellitus/ (627157)

4     diabetes mellitus/ (362441)

5     DM.mp. (48079)

6     diabetes.mp. (663193)

7     mellitus.mp. (588341)

8     3 or 4 or 5 or 6 or 7 (715025)

9     1 and 2 and 8 (724)

10     cohort studies.mp. or cohort analysis/ (263408)

11     exp risk factor/ or cohort.mp. or exp risk/ (2148599)

12     10 or 11 (2148599)

13     9 and 10 (81)

14     9 and 12 (304)

15     limit 14 to human (298)

16     limit 13 to human (81)

17     trial*.mp. or exp controlled clinical trial/ or exp "clinical trial (topic)"/ or exp "randomized controlled trial (topic)"/ or exp "controlled clinical trial (topic)"/ (1555047)

18     random.ab. (191735)

19     randomized controlled trial.pt. (0)

20     controlled clinical trial.pt. (0)

21     randomized.ab. (454621)

22     placebo.ab. (188623)

23     clinical trials as topic.sh. (15)

24     trial.ti. (176210)

25     17 or 18 or 19 or 20 or 21 or 22 or 23 or 24 (1831290)

26     9 and 25 (128)

27     limit 26 to human (128)


***************************


29. 
TY  - ELEC
ID  - 20151026283
T1  - Diabetes and tuberculosis co-epidemic: The Bali Declaration
A1  - Kapur A.
A1  - Harries A.D.
A1  - Lonnroth K.
A1  - Wilson P.
A1  - Sulistyowati L.S. 
Y1  - 2016//
KW  - clinical feature
KW  - communicable disease
KW  - *diabetes mellitus/ep [Epidemiology]
KW  - *diabetes mellitus/dt [Drug Therapy]
KW  - *epidemic
KW  - glucose tolerance
KW  - human
KW  - Indonesia
KW  - infection risk
KW  - medical documentation
KW  - morbidity
KW  - mortality
KW  - Mycobacterium tuberculosis
KW  - non communicable disease
KW  - note
KW  - poverty
KW  - practice guideline
KW  - prevalence
KW  - priority journal
KW  - recurrent infection
KW  - sustainable development
KW  - treatment failure
KW  - *tuberculosis/ep [Epidemiology]
KW  - *tuberculosis/dt [Drug Therapy]
KW  - urban population
KW  - rifampicin/to [Drug Toxicity]
KW  - rifampicin/dt [Drug Therapy]
KW  - sulfonylurea derivative/po [Oral Drug Administration]
KW  - sulfonylurea derivative/dt [Drug Therapy]
JF  - The Lancet Diabetes and Endocrinology
JA  - Lancet Diabetes Endocrinol.
VL  - 4
IS  - 1
SP  - 8
EP  - 10
CY  - United Kingdom
PB  - Lancet Publishing Group
SN  - 2213-8587
AD  - A.D. Harries, World Diabetes Foundation, Gentofte, Denmark. E-mail: adharries@theunion.org
M1  - (Kapur) World Diabetes Foundation, Gentofte, Denmark
M1  - (Harries) International Union Against Tuberculosis and Lung Disease, Paris 75006, France
M1  - (Harries) London School of Hygiene and Tropical Medicine, Keppel Street, London, United Kingdom
M1  - (Lonnroth) World Health Organization, Geneva, Switzerland
M1  - (Lonnroth) Department of Public Health Sciences, Karolinska Institutet, Stockholm, Sweden
M1  - (Wilson) International Diabetes Federation, Brussels, Belgium
M1  - (Sulistyowati) Directorate of Non-Communicable Diseases Control, Directorate of Diseases Control and Environmental Health, Ministry of Health, Jakarta, Indonesia
UR  - http://www.journals.elsevier.com/the-lancet-diabetes-and-endocrinology
L2  - http://ovidsp.ovid.com/ovidweb.cgi?T=JS&PAGE=reference&D=emed13&NEWS=N&AN=20151026283
ER  -  

Link to the Ovid Full Text or citation: http://acs.hcn.com.au?acc=36422&url=http://ovidsp.ovid.com/ovidweb.cgi?T=JS&CSC=Y&NEWS=N&PAGE=fulltext&D=emed13&AN=20151026283 
C1  - Database: Embase <1996 to 2016 September 16>

Search Strategy:

--------------------------------------------------------------------------------

1     tuberculosis.mp. or exp tuberculosis/ (151164)

2     exp treatment outcome/ or treatment outcome*.mp. (1189741)

3     diabetes mellitus.mp. or exp diabetes mellitus/ (627157)

4     diabetes mellitus/ (362441)

5     DM.mp. (48079)

6     diabetes.mp. (663193)

7     mellitus.mp. (588341)

8     3 or 4 or 5 or 6 or 7 (715025)

9     1 and 2 and 8 (724)

10     cohort studies.mp. or cohort analysis/ (263408)

11     exp risk factor/ or cohort.mp. or exp risk/ (2148599)

12     10 or 11 (2148599)

13     9 and 10 (81)

14     9 and 12 (304)

15     limit 14 to human (298)

16     limit 13 to human (81)

17     trial*.mp. or exp controlled clinical trial/ or exp "clinical trial (topic)"/ or exp "randomized controlled trial (topic)"/ or exp "controlled clinical trial (topic)"/ (1555047)

18     random.ab. (191735)

19     randomized controlled trial.pt. (0)

20     controlled clinical trial.pt. (0)

21     randomized.ab. (454621)

22     placebo.ab. (188623)

23     clinical trials as topic.sh. (15)

24     trial.ti. (176210)

25     17 or 18 or 19 or 20 or 21 or 22 or 23 or 24 (1831290)

26     9 and 25 (128)

27     limit 26 to human (128)


***************************


30. 
TY  - ELEC
ID  - 20160054999
T1  - Diabetes is associated with worse clinical presentation in tuberculosis patients from Brazil: A retrospective cohort study
A1  - Gil-Santana L.
A1  - Almeida J.L.
A1  - Oliveira C.A.M.
A1  - Hickson L.S.
A1  - Daltro C.
A1  - Castro S.
A1  - Kornfeld H.
A1  - Netto E.M.
A1  - Andrade B.B. 
Y1  - 2016//
N2  - Background. The rising prevalence of diabetes mellitus (DM) worldwide, especially in developing countries, and the persistence of tuberculosis (TB) as a major public health issue in these same regions, emphasize the importance of investigating this association. Here, we compared the clinical profile and disease outcomes of TB patients with or without coincident DM in a TB reference center in Brazil. Methods. We performed a retrospective analysis of a TB patient cohort (treatment naive) of 408 individuals recruited at a TB primary care center in Brazil between 2004 and 2010. Data on diagnosis of TB and DM were used to define the groups. The study groups were compared with regard to TB disease presentation at diagnosis as well as to clinical outcomes such as cure and mortality rates upon anti-tuberculosis therapy (ATT) initiation. A composite score utilizing clinical, radiological and microbiological parameters was used to compare TB severity between the groups. Results. DM patients were older than non-diabetic TB patients. In addition, diabetic individuals more frequently presented with cough, night sweats, hemoptysis and malaise than those without DM. The overall pattern of lung lesions assessed by chest radiographic examination was similar between the groups. Compared to non-diabetic patients, those with TB-diabetes exhibited positive acid-fast bacilli in sputum samples more frequently at diagnosis and at 30 days after ATT initiation. Notably, higher values of the TB severity score were significantly associated with TB-diabetes comorbidity after adjustment for confounding factors. Moreover, during ATT, diabetic patients required more frequent transfers to TB reference hospitals for complex clinical management. Nevertheless, overall mortality and cure rates were indistinguishable between the study groups. Conclusions. These findings reinforce the idea that diabetes negatively impacts pulmonary TB severity. Our study argues for the systematic screening for DM in TB reference centers in endemic areas.
KW  - acid fast bacterium
KW  - adult
KW  - alcoholism
KW  - article
KW  - body mass
KW  - Brazil
KW  - clinical feature
KW  - cohort analysis
KW  - comorbidity
KW  - controlled study
KW  - coughing
KW  - *diabetes mellitus
KW  - disease association
KW  - disease severity
KW  - extrapulmonary tuberculosis
KW  - female
KW  - hemoptysis
KW  - human
KW  - Human immunodeficiency virus infection
KW  - major clinical study
KW  - malaise
KW  - male
KW  - mortality
KW  - Mycobacterium tuberculosis
KW  - neoplasm
KW  - night sweat
KW  - outcome assessment
KW  - prevalence
KW  - primary medical care
KW  - retrospective study
KW  - scoring system
KW  - sex ratio
KW  - smoking
KW  - thorax radiography
KW  - tuberculin test
KW  - *tuberculosis
KW  - illicit drug
JF  - PLoS ONE
JA  - PLoS ONE
VL  - 11
IS  - 1
SP  - no pagination 
CY  - United States
PB  - Public Library of Science
M1  - (Gil-Santana, Almeida, Andrade) Unidade de Medicina Investigativa, Laboratorio Integrado de Microbiologia e Imunorregulacao, Centro de Pesquisas Goncalo Moniz, Fundacao Oswaldo Cruz, Salvador, Bahia, Brazil
M1  - (Gil-Santana, Almeida, Andrade) School of Medicine, Faculdades de Tecnologia e Ciencias, Salvador, Bahia, Brazil
M1  - (Gil-Santana, Almeida, Andrade) Multinational Organization Network Sponsoring Translational and Epidemiological Research (MONSTER), Fundacao Jose Silveira, Salvador, Brazil
M1  - (Oliveira, Hickson, Castro, Netto, Andrade) Research Center, Instituto Brasileiro para Investigacao da Tuberculose (IBIT), Fundacao Jose Silveira, Salvador, Bahia, Brazil
M1  - (Daltro, Netto) Hospital Universitario Pro. Edgard Santos, Universidade Federal da Bahia, Salvador, Bahia, Brazil
M1  - (Kornfeld) Department of Medicine, University of Massachusetts Medical School, Worcester, MA, United States
UR  - http://www.plosone.org/article/fetchObject.action?uri=info:doi/10.1371/journal.pone.0146876&representation=PDF
L2  - http://ovidsp.ovid.com/ovidweb.cgi?T=JS&PAGE=reference&D=emed13&NEWS=N&AN=20160054999
ER  -  

Link to the Ovid Full Text or citation: http://acs.hcn.com.au?acc=36422&url=http://ovidsp.ovid.com/ovidweb.cgi?T=JS&CSC=Y&NEWS=N&PAGE=fulltext&D=emed13&AN=20160054999 
C1  - Database: Embase <1996 to 2016 September 16>

Search Strategy:

--------------------------------------------------------------------------------

1     tuberculosis.mp. or exp tuberculosis/ (151164)

2     exp treatment outcome/ or treatment outcome*.mp. (1189741)

3     diabetes mellitus.mp. or exp diabetes mellitus/ (627157)

4     diabetes mellitus/ (362441)

5     DM.mp. (48079)

6     diabetes.mp. (663193)

7     mellitus.mp. (588341)

8     3 or 4 or 5 or 6 or 7 (715025)

9     1 and 2 and 8 (724)

10     cohort studies.mp. or cohort analysis/ (263408)

11     exp risk factor/ or cohort.mp. or exp risk/ (2148599)

12     10 or 11 (2148599)

13     9 and 10 (81)

14     9 and 12 (304)

15     limit 14 to human (298)

16     limit 13 to human (81)

17     trial*.mp. or exp controlled clinical trial/ or exp "clinical trial (topic)"/ or exp "randomized controlled trial (topic)"/ or exp "controlled clinical trial (topic)"/ (1555047)

18     random.ab. (191735)

19     randomized controlled trial.pt. (0)

20     controlled clinical trial.pt. (0)

21     randomized.ab. (454621)

22     placebo.ab. (188623)

23     clinical trials as topic.sh. (15)

24     trial.ti. (176210)

25     17 or 18 or 19 or 20 or 21 or 22 or 23 or 24 (1831290)

26     9 and 25 (128)

27     limit 26 to human (128)


***************************


31. 
TY  - ELEC
ID  - 25455798
T1  - Battling tuberculosis in an island context with a high burden of communicable and non-communicable diseases: epidemiology, progress, and lessons learned in Kiribati, 2000 to 2012
A1  - Hoy D.
A1  - Kienene T.
A1  - Reiher B.
A1  - Roth A.
A1  - Tira T.
A1  - McKenzie J.
A1  - Merilles O.E.
A1  - Viney K. 
Y1  - 2015//
N2  - OBJECTIVES: To examine the epidemiology of tuberculosis (TB) in Kiribati from 2000 to 2012, document lessons learned, and recommend ways to mitigate the burden of TB in Kiribati., METHODS: A descriptive study was performed using data on TB case notifications, prevalence, incidence, mortality, and treatment outcomes from global reports and data files. Progress towards meeting the Millennium Development Goal TB target (to reduce TB incidence by 2015) and the Regional Strategy to Stop Tuberculosis in the Western Pacific 2011-2015 targets (to reduce TB prevalence and mortality by half by 2015 relative to the level in 2000) was examined., RESULTS: TB case notifications and the estimated incidence and prevalence have increased in Kiribati since 2000. From 2000 to 2012, Kiribati reported a total of 3863 TB notifications; in 2012, the case notification rate was 343/100 000 population. The majority (89%) of TB patients complete treatment and/or are cured, and the estimated TB mortality rate has remained relatively stable at around 16/100 000 population. HIV testing of TB patients has increased over recent years from 8% of notifications tested in 2003 to 43% tested in 2012. Of all 818 tests, only four (0.5%) patients were confirmed HIV-positive. Drug-resistant TB has been detected in a small number of cases., CONCLUSIONS: TB rates continue to increase in Kiribati and the 2015 goals for TB control are unlikely to be met. This is probably due to the complex mix of risk factors present in Kiribati, including smoking, diabetes, alcohol use, crowded living, and poverty. A comprehensive approach to address these risk factors is needed to mitigate the burden of TB in Kiribati.
KW  - adolescent
KW  - adult
KW  - aged
KW  - child
KW  - Communicable Diseases/ep [Epidemiology]
KW  - Federated States of Micronesia
KW  - female
KW  - human
KW  - incidence
KW  - infant
KW  - male
KW  - middle aged
KW  - mortality
KW  - newborn
KW  - poverty
KW  - preschool child
KW  - prevalence
KW  - risk factor
KW  - smoking
KW  - treatment outcome
KW  - tuberculosis/ep [Epidemiology]
KW  - Tuberculosis, Multidrug-Resistant/ep [Epidemiology]
KW  - young adult
JF  - International journal of infectious diseases : IJID : official publication of the International Society for Infectious Diseases
JA  - Int. J. Infect. Dis.
VL  - 30
SP  - 135
EP  - 141
CY  - Canada
M1  - (Hoy) Secretariat of the Pacific Community, BP D5, 98848 Noumea, New Caledonia. Electronic address: damianh@spc.int
M1  - (Kienene) Kiribati Ministry of Health and Medical Services, Kiribati
M1  - (Reiher) Kiribati Ministry of Health and Medical Services, Kiribati
M1  - (Roth) Secretariat of the Pacific Community, BP D5, 98848 Noumea, New Caledonia
M1  - (Tira) Kiribati Ministry of Health and Medical Services, Kiribati
M1  - (McKenzie) Secretariat of the Pacific Community, BP D5, 98848 Noumea, New Caledonia
M1  - (Merilles) Secretariat of the Pacific Community, BP D5, 98848 Noumea, New Caledonia
M1  - (Viney) National Centre of Epidemiology and Population Health, Australian National University, Canberra, Australia
L2  - http://ovidsp.ovid.com/ovidweb.cgi?T=JS&PAGE=reference&D=emed13&NEWS=N&AN=25455798
ER  -  

Link to the Ovid Full Text or citation: http://acs.hcn.com.au?acc=36422&url=http://ovidsp.ovid.com/ovidweb.cgi?T=JS&CSC=Y&NEWS=N&PAGE=fulltext&D=emed13&AN=25455798 
C1  - Database: Embase <1996 to 2016 September 16>

Search Strategy:

--------------------------------------------------------------------------------

1     tuberculosis.mp. or exp tuberculosis/ (151164)

2     exp treatment outcome/ or treatment outcome*.mp. (1189741)

3     diabetes mellitus.mp. or exp diabetes mellitus/ (627157)

4     diabetes mellitus/ (362441)

5     DM.mp. (48079)

6     diabetes.mp. (663193)

7     mellitus.mp. (588341)

8     3 or 4 or 5 or 6 or 7 (715025)

9     1 and 2 and 8 (724)

10     cohort studies.mp. or cohort analysis/ (263408)

11     exp risk factor/ or cohort.mp. or exp risk/ (2148599)

12     10 or 11 (2148599)

13     9 and 10 (81)

14     9 and 12 (304)

15     limit 14 to human (298)

16     limit 13 to human (81)

17     trial*.mp. or exp controlled clinical trial/ or exp "clinical trial (topic)"/ or exp "randomized controlled trial (topic)"/ or exp "controlled clinical trial (topic)"/ (1555047)

18     random.ab. (191735)

19     randomized controlled trial.pt. (0)

20     controlled clinical trial.pt. (0)

21     randomized.ab. (454621)

22     placebo.ab. (188623)

23     clinical trials as topic.sh. (15)

24     trial.ti. (176210)

25     17 or 18 or 19 or 20 or 21 or 22 or 23 or 24 (1831290)

26     9 and 25 (128)

27     limit 26 to human (128)


***************************


32. 
TY  - ELEC
ID  - 25229236
T1  - Results of the implementation of a pilot model for the bidirectional screening and joint management of patients with pulmonary tuberculosis and diabetes mellitus in Mexico
A1  - Castellanos-Joya M.
A1  - Delgado-Sanchez G.
A1  - Ferreyra-Reyes L.
A1  - Cruz-Hervert P.
A1  - Ferreira-Guerrero E.
A1  - Ortiz-Solis G.
A1  - Jimenez M.I.
A1  - Salazar L.L.
A1  - Montero-Campos R.
A1  - Mongua-Rodriguez N.
A1  - Baez-Saldana R.
A1  - Bobadilla-del-Valle M.
A1  - Gonzalez-Roldan J.F.
A1  - Ponce-de-Leon A.
A1  - Sifuentes-Osornio J.
A1  - Garcia-Garcia L. 
Y1  - 2014//
N2  - BACKGROUND: Recently, the World Health Organisation and the International Union Against Tuberculosis and Lung Disease published a Collaborative Framework for the Care and Control of Tuberculosis (TB) and Diabetes (DM) (CFTB/DM) proposing bidirectional screening and joint management., OBJECTIVE: To evaluate the feasibility and effectiveness of the CFTB/DM in Mexico., DESIGN: Prospective observational cohort., SETTING: 15 primary care units in 5 states in Mexico., PARTICIPANTS: Patients aged >20 years diagnosed with DM or pulmonary TB who sought care at participating clinics., INTERVENTION: The WHO/Union CFTB/DM was adapted and implemented according to official Mexican guidelines. We recruited participants from July 2012 to April 2013 and followed up until March 2014. Bidirectional screening was performed. Patients diagnosed with TB and DM were invited to receive TB treatment under joint management., MAIN OUTCOME MEASURES: Diagnoses of TB among DM, of DM among TB, and treatment outcomes among patients with DM and TB., RESULTS: Of 783 DM patients, 11 (1.4%) were unaware of their TB. Of 361 TB patients, 16 (4.4%) were unaware of their DM. 95 TB/DM patients accepted to be treated under joint management, of whom 85 (89.5%) successfully completed treatment. Multiple linear regression analysis with change in HbA1c and random capillary glucose as dependent variables revealed significant decrease with time (regression coefficients (beta)  = -0.660, (95% confidence interval (CI), -0.96 to -0.35); and beta = -1.889 (95% CI, -2.77 to -1.01, respectively)) adjusting by sex, age and having been treated for a previous TB episode. Patients treated under joint management were more likely to experience treatment success than patients treated under routine DM and TB programs as compared to historical (adjusted OR (aOR), 2.8, 95%CI 1.28-6.13) and same period (aOR 2.37, 95% CI 1.13-4.96) comparison groups., CONCLUSIONS: Joint management of TB and DM is feasible and appears to improve clinical outcomes.
KW  - aged
KW  - diabetes mellitus/di [Diagnosis]
KW  - disease management
KW  - human
KW  - Mexico
KW  - middle aged
KW  - prospective study
KW  - Tuberculosis, Pulmonary/di [Diagnosis]
JF  - PloS one
JA  - PLoS ONE
VL  - 9
IS  - 9
SP  - e106961
CY  - United States
M1  - (Castellanos-Joya) Direccion del Programa de Micobacteriosis, Centro Nacional de Programas Preventivos y Control de Enfermedades, Mexico, Distrito Federal, Mexico
M1  - (Delgado-Sanchez) Centro de Investigacion sobre Enfermedades Infecciosas, Instituto Nacional de Salud Publica, Cuernavaca, Morelos, Mexico
M1  - (Ferreyra-Reyes) Centro de Investigacion sobre Enfermedades Infecciosas, Instituto Nacional de Salud Publica, Cuernavaca, Morelos, Mexico
M1  - (Cruz-Hervert) Centro de Investigacion sobre Enfermedades Infecciosas, Instituto Nacional de Salud Publica, Cuernavaca, Morelos, Mexico
M1  - (Ferreira-Guerrero) Centro de Investigacion sobre Enfermedades Infecciosas, Instituto Nacional de Salud Publica, Cuernavaca, Morelos, Mexico
M1  - (Ortiz-Solis) Direccion del Programa de Salud en el Adulto y en el Anciano, Centro Nacional de Programas Preventivos y Control de Enfermedades, Mexico, Distrito Federal, Mexico
M1  - (Jimenez) Direccion del Programa de Micobacteriosis, Centro Nacional de Programas Preventivos y Control de Enfermedades, Mexico, Distrito Federal, Mexico
M1  - (Salazar) Direccion del Programa de Micobacteriosis, Centro Nacional de Programas Preventivos y Control de Enfermedades, Mexico, Distrito Federal, Mexico
M1  - (Montero-Campos) Centro de Investigacion sobre Enfermedades Infecciosas, Instituto Nacional de Salud Publica, Cuernavaca, Morelos, Mexico
M1  - (Mongua-Rodriguez) Centro de Investigacion sobre Enfermedades Infecciosas, Instituto Nacional de Salud Publica, Cuernavaca, Morelos, Mexico
M1  - (Baez-Saldana) Centro de Investigacion sobre Enfermedades Infecciosas, Instituto Nacional de Salud Publica, Cuernavaca, Morelos, Mexico
M1  - (Bobadilla-del-Valle) Laboratorio de Microbiologia, Instituto Nacional de Ciencias Medicas y de Nutricion "Salvador Zubiran", Mexico, Distrito Federal, Mexico
M1  - (Gonzalez-Roldan) Direccion General, Centro Nacional de Programas Preventivos y Control de Enfermedades, Mexico, Distrito Federal, Mexico
M1  - (Ponce-de-Leon) Laboratorio de Microbiologia, Instituto Nacional de Ciencias Medicas y de Nutricion "Salvador Zubiran", Mexico, Distrito Federal, Mexico
M1  - (Sifuentes-Osornio) Direccion Medica, Instituto Nacional de Ciencias Medicas y de Nutricion "Salvador Zubiran", Mexico, Distrito Federal, Mexico
M1  - (Garcia-Garcia) Centro de Investigacion sobre Enfermedades Infecciosas, Instituto Nacional de Salud Publica, Cuernavaca, Morelos, Mexico
L2  - http://ovidsp.ovid.com/ovidweb.cgi?T=JS&PAGE=reference&D=emed13&NEWS=N&AN=25229236
ER  -  

Link to the Ovid Full Text or citation: http://acs.hcn.com.au?acc=36422&url=http://ovidsp.ovid.com/ovidweb.cgi?T=JS&CSC=Y&NEWS=N&PAGE=fulltext&D=emed13&AN=25229236 
C1  - Database: Embase <1996 to 2016 September 16>

Search Strategy:

--------------------------------------------------------------------------------

1     tuberculosis.mp. or exp tuberculosis/ (151164)

2     exp treatment outcome/ or treatment outcome*.mp. (1189741)

3     diabetes mellitus.mp. or exp diabetes mellitus/ (627157)

4     diabetes mellitus/ (362441)

5     DM.mp. (48079)

6     diabetes.mp. (663193)

7     mellitus.mp. (588341)

8     3 or 4 or 5 or 6 or 7 (715025)

9     1 and 2 and 8 (724)

10     cohort studies.mp. or cohort analysis/ (263408)

11     exp risk factor/ or cohort.mp. or exp risk/ (2148599)

12     10 or 11 (2148599)

13     9 and 10 (81)

14     9 and 12 (304)

15     limit 14 to human (298)

16     limit 13 to human (81)

17     trial*.mp. or exp controlled clinical trial/ or exp "clinical trial (topic)"/ or exp "randomized controlled trial (topic)"/ or exp "controlled clinical trial (topic)"/ (1555047)

18     random.ab. (191735)

19     randomized controlled trial.pt. (0)

20     controlled clinical trial.pt. (0)

21     randomized.ab. (454621)

22     placebo.ab. (188623)

23     clinical trials as topic.sh. (15)

24     trial.ti. (176210)

25     17 or 18 or 19 or 20 or 21 or 22 or 23 or 24 (1831290)

26     9 and 25 (128)

27     limit 26 to human (128)


***************************


33. 
TY  - ELEC
ID  - 2015246394
T1  - Survival benefit associated with early cyclosporine treatment for dermatomyositis-associated interstitial lung disease
A1  - Go D.J.
A1  - Park J.K.
A1  - Kang E.H.
A1  - Kwon H.M.
A1  - Lee Y.J.
A1  - Song Y.W.
A1  - Lee E.B. 
Y1  - 2016//
N2  - Interstitial lung disease (ILD) is the most common cause of death in dermatomyositis (DM). Cyclosporine A (CsA) has shown to be effective in DM-associated ILD (DM-ILD). This study aimed to define the optimal time of CsA administration. A total of 47 patients with DM-ILD, who were treated with CsA at Seoul National University Hospital between January 1998 and June 2013, were enrolled. ILD was diagnosed based on typical chest high-resolution computed tomography (HRCT) findings. Patients with early and delayed CsA treatment were compared in regard to the mortality and ILD progression on HRCT. The early (n = 16) and the delayed treatment group (n = 31) did not differ in regard to baseline clinical characteristics including HRCT scores and pulmonary function. Patients with clinically amyopathic DM (CADM) were more common in the early treatment group. The mortality rate was significantly lower in the early treatment group than in the delayed treatment group (p = 0.009). The survival benefit of early CsA treatment remained significant even after adjusting for age, degree of dyspnea, CADM status, and the year of CsA treatment (hazard ratio 0.057, 95 % confidence interval 0.007-0.472). CsA stabilized disease progression on HRCT in the early treatment group (p = 0.738). Delay in CsA treatment is associated with a worse survival in patients with DM-ILD. Early CsA treatment should be considered at DM-ILD diagnosis especially in patients at a higher risk of developing a rapidly progressive ILD.
KW  - adult
KW  - article
KW  - clinical article
KW  - cohort analysis
KW  - *dermatomyositis
KW  - disease association
KW  - disease course
KW  - drug withdrawal
KW  - dyspnea
KW  - female
KW  - hand tremor/si [Side Effect]
KW  - high resolution computer tomography
KW  - human
KW  - infection/si [Side Effect]
KW  - *interstitial lung disease/co [Complication]
KW  - *interstitial lung disease/dt [Drug Therapy]
KW  - leukopenia/si [Side Effect]
KW  - lung function
KW  - male
KW  - middle aged
KW  - mortality
KW  - nephrotoxicity/si [Side Effect]
KW  - priority journal
KW  - rash/si [Side Effect]
KW  - retrospective study
KW  - *survival
KW  - therapy delay
KW  - thorax pain/si [Side Effect]
KW  - *time to treatment
KW  - treatment outcome
KW  - tuberculosis/si [Side Effect]
KW  - upper abdominal pain/si [Side Effect]
KW  - azathioprine/cm [Drug Comparison]
KW  - azathioprine/dt [Drug Therapy]
KW  - corticosteroid/cm [Drug Comparison]
KW  - corticosteroid/dt [Drug Therapy]
KW  - cyclophosphamide/iv [Intravenous Drug Administration]
KW  - cyclophosphamide/cm [Drug Comparison]
KW  - cyclophosphamide/dt [Drug Therapy]
KW  - *cyclosporin A/ae [Adverse Drug Reaction]
KW  - *cyclosporin A/dt [Drug Therapy]
KW  - *cyclosporin A/iv [Intravenous Drug Administration]
KW  - *cyclosporin A/po [Oral Drug Administration]
KW  - methotrexate/cm [Drug Comparison]
KW  - methotrexate/dt [Drug Therapy]
JF  - Rheumatology International
JA  - Rheumatol. Int.
VL  - 36
IS  - 1
SP  - 125
EP  - 131
CY  - Germany
PB  - Springer Verlag
SN  - 0172-8172
AD  - E.B. Lee, Division of Rheumatology, Department of Internal Medicine, Seoul National University College of Medicine, Seoul, South Korea. E-mail: leb7616@snu.ac.kr
M1  - (Go, Park, Kwon, Song, Lee) Division of Rheumatology, Department of Internal Medicine, Seoul National University College of Medicine, Seoul, South Korea
M1  - (Go, Park, Song) Department of Molecular Medicine and Biopharmaceutical Sciences, Graduate School of Convergence Science and Technology, Medical Research Institute, Seoul National University, Seoul, South Korea
M1  - (Kang, Lee) Division of Rheumatology, Department of Internal Medicine, Seoul National University Bundang Hospital, Seongnam, South Korea
UR  - http://link.springer.de/link/service/journals/00296/index.htm
L2  - http://ovidsp.ovid.com/ovidweb.cgi?T=JS&PAGE=reference&D=emed13&NEWS=N&AN=2015246394
ER  -  

Link to the Ovid Full Text or citation: http://acs.hcn.com.au?acc=36422&url=http://ovidsp.ovid.com/ovidweb.cgi?T=JS&CSC=Y&NEWS=N&PAGE=fulltext&D=emed13&AN=2015246394 
C1  - Database: Embase <1996 to 2016 September 16>

Search Strategy:

--------------------------------------------------------------------------------

1     tuberculosis.mp. or exp tuberculosis/ (151164)

2     exp treatment outcome/ or treatment outcome*.mp. (1189741)

3     diabetes mellitus.mp. or exp diabetes mellitus/ (627157)

4     diabetes mellitus/ (362441)

5     DM.mp. (48079)

6     diabetes.mp. (663193)

7     mellitus.mp. (588341)

8     3 or 4 or 5 or 6 or 7 (715025)

9     1 and 2 and 8 (724)

10     cohort studies.mp. or cohort analysis/ (263408)

11     exp risk factor/ or cohort.mp. or exp risk/ (2148599)

12     10 or 11 (2148599)

13     9 and 10 (81)

14     9 and 12 (304)

15     limit 14 to human (298)

16     limit 13 to human (81)

17     trial*.mp. or exp controlled clinical trial/ or exp "clinical trial (topic)"/ or exp "randomized controlled trial (topic)"/ or exp "controlled clinical trial (topic)"/ (1555047)

18     random.ab. (191735)

19     randomized controlled trial.pt. (0)

20     controlled clinical trial.pt. (0)

21     randomized.ab. (454621)

22     placebo.ab. (188623)

23     clinical trials as topic.sh. (15)

24     trial.ti. (176210)

25     17 or 18 or 19 or 20 or 21 or 22 or 23 or 24 (1831290)

26     9 and 25 (128)

27     limit 26 to human (128)


***************************


34. 
TY  - ELEC
ID  - 72120174
T1  - A few cases of increased FDG uptake on 18F-FDG PET/CT in residual lesions of tuberculosis at the time of treatment completion
T3  - CHEST 2015 Montreal, QC Canada. Conference Start: 20151024 Conference End: 20151028
T3  - (var.pagings).
A1  - Lee M.
A1  - Jung I.
A1  - Kim Y.
A1  - Lee J. 
Y1  - 2015//
N2  - Introduction: The presence of radiographic lesions such as cavity is one of the risk factors for treatment failure or relapse of pulmonary tuberculosis (TB). A functional imaging technique that monitors glucose metabolism in tissues, 18F-fluorodeoxyglucose positron emission/computed tomography (18F-FDG PET/CT) has been reported recently to detect metabolic activity of TB lesions in the lung which could reveal therapeutic response in early time point. Measuring of FDG uptake at the time of treatment completion could give us information about the association of increased FDG uptake with risk of relapse afterwards. CASE PRESENTATION: Five cases of pulmonary TB had been treated with first-line anti-TB drugs (isoniazid, rifampicin, ethambutol, and pyrazinamide). 4 males and a female, age ranged from 31 to 64 years old are all new TB patients with no history of previous treatment. At the time of diagnosis sputum smears for acid-fast bacilli(AFB) were positive as were cultures for Mycobacterium Tuberculosis. All of them have no co-morbidity of diabetes or cancer. Their chest x-ray showed cavitary lesions in upper lung field in two patients. Their compliance of treatment was good with no interruption of medication by any reasons. Sputum microbiologic tests converted to negative and treament completed after 6 months or 9 months in total. They checked 18FFDG PET/CT at the time of treatment completion. 4 out of 5 showed increased FDG uptake of residual lesions especially in cavity wall or residual parenchymal lesions. DISCUSSION: Tuberculosis (TB) needs very long duration of combination antibiotic therapy required to achieve relapse-free cure. The World Health Organization recommends the standard treatment length as 6 months for drug susceptible TB and 20 months for multidrug-resistant and extensively drug-resistant TB (M/XDR-TB). The optimal duration for treatment of TB likely differs between individuals and depends on a variety of variables, such as the extent of the disease. Personalization of the duration of treatment for TB, especially for patients with M/XDR-TB, would be desired but there has been little information of biomarkers to decide for relapse-free cure. In recent literatures, 18F-FDG PET/CT correlates with treatment outcome in MDR-TB and could be useful as an early therapeutic marker. Given that the increased FDG uptake shows active granulomatous inflammation of TB lesions, 18F-FDG PET/CT at the time of scheduled completion could be a marker to predict the risk of relapse. Conclusions: More study is needed to evaluate the association of increased FDG uptake of residual lesions in the lung at treatment completion with the risk of relapse since 18F-FDG PET/CT at the time of scheduled completion could be used as a decision maker of personalized treatment duration to minimize the risk of relapse in the future, especially for the treatment of drug resistant TB.
KW  - *tuberculosis
KW  - relapse
KW  - risk
KW  - lung
KW  - human
KW  - patient
KW  - treatment duration
KW  - imaging
KW  - risk factor
KW  - lung tuberculosis
KW  - treatment failure
KW  - world health organization
KW  - sputum
KW  - treatment response
KW  - treatment outcome
KW  - male
KW  - female
KW  - diabetes mellitus
KW  - tomography
KW  - positron
KW  - morbidity
KW  - tissues
KW  - Mycobacterium tuberculosis
KW  - glucose metabolism
KW  - neoplasm
KW  - acid fast bacterium
KW  - drug therapy
KW  - sputum smear
KW  - antibiotic therapy
KW  - extensively drug resistant tuberculosis
KW  - diagnosis
KW  - monitor
KW  - granulomatous inflammation
KW  - drug resistant tuberculosis
KW  - thorax radiography
KW  - *fluorodeoxyglucose f 18
KW  - marker
KW  - isoniazid plus rifampicin
KW  - pyrazinamide
KW  - biological marker
KW  - ethambutol
JF  - Chest
JA  - Chest
VL  - 148
IS  - 4 MEETING ABSTRACT
SP  - no pagination 
PB  - American College of Chest Physicians
SN  - 0012-3692
AD  - M. Lee, INTERNATIONAL TB RESEARCH CENTER, Seoul, South Korea
M1  - (Lee, Jung, Kim, Lee) INTERNATIONAL TB RESEARCH CENTER, Seoul, South Korea
UR  - http://journal.publications.chestnet.org/article.aspx?articleID=2457068
L2  - http://ovidsp.ovid.com/ovidweb.cgi?T=JS&PAGE=reference&D=emed13&NEWS=N&AN=72120174
ER  -  

Link to the Ovid Full Text or citation: http://acs.hcn.com.au?acc=36422&url=http://ovidsp.ovid.com/ovidweb.cgi?T=JS&CSC=Y&NEWS=N&PAGE=fulltext&D=emed13&AN=72120174 
C1  - Database: Embase <1996 to 2016 September 16>

Search Strategy:

--------------------------------------------------------------------------------

1     tuberculosis.mp. or exp tuberculosis/ (151164)

2     exp treatment outcome/ or treatment outcome*.mp. (1189741)

3     diabetes mellitus.mp. or exp diabetes mellitus/ (627157)

4     diabetes mellitus/ (362441)

5     DM.mp. (48079)

6     diabetes.mp. (663193)

7     mellitus.mp. (588341)

8     3 or 4 or 5 or 6 or 7 (715025)

9     1 and 2 and 8 (724)

10     cohort studies.mp. or cohort analysis/ (263408)

11     exp risk factor/ or cohort.mp. or exp risk/ (2148599)

12     10 or 11 (2148599)

13     9 and 10 (81)

14     9 and 12 (304)

15     limit 14 to human (298)

16     limit 13 to human (81)

17     trial*.mp. or exp controlled clinical trial/ or exp "clinical trial (topic)"/ or exp "randomized controlled trial (topic)"/ or exp "controlled clinical trial (topic)"/ (1555047)

18     random.ab. (191735)

19     randomized controlled trial.pt. (0)

20     controlled clinical trial.pt. (0)

21     randomized.ab. (454621)

22     placebo.ab. (188623)

23     clinical trials as topic.sh. (15)

24     trial.ti. (176210)

25     17 or 18 or 19 or 20 or 21 or 22 or 23 or 24 (1831290)

26     9 and 25 (128)

27     limit 26 to human (128)


***************************


35. 
TY  - ELEC
ID  - 72120943
T1  - The analysis of the reasons of failures in treatment at MDR TB pationts
T3  - European Respiratory Society Annual Congress 2011 Amsterdam Netherlands. Conference Start: 20110924 Conference End: 20110928
T3  - (var.pagings).
A1  - Golubchikov P.
A1  - Mishustin S.
A1  - Zemlyanaya N. 
Y1  - 2011//
N2  - In the Tomsk region from year 2004 to year 2008 there have been registered 88 cases of treatment failure of MDR TB within the program of Global Fund "Comprehensive strategy for reduction of burden of MDR tuberculosis". That has made 13,4% of total number of the patients registered for treatment. The given cohort had heavy social composition: 48 patients were unemployed, 5 patients were homeless, 52 persons suffered alcoholism, 7 drug addicts. In 10 patients on an initiation of treatment XDR was found. From 88 patients new cases - 14 persons, repeated - 74 persons. The number of reasons had their input into the lack of treatment success: * low adherence to controllable treatment 48,9% (the number of the missed doses in the intensive phase fluctuated from 19 to 38%), rendering patients some social support didn't influence their compliance: * serious lung damage - 36,3% * serious sideeffects - 12,5% (owing to accompanying diseases hepatitis, stomach ulcer, diabetes) * refusal to undergo surgical treatment - 2,3%. With the purpose to decrease treatment failures in patients with MDR TB since 2010 additional measures to the existing program have been developed: Expansion of the program "Companion" in rural areas on managing difficult patients. Strengthening of actions for the decrease in alcoholic dependence in patients undergoing chemotherapy. Uninterrupted provision of medicines for side-effect treatment in places of treatment. Wider use of surgical treatment. Optimization of early TB case finding of among the population.
KW  - *society
KW  - *European
KW  - human
KW  - patient
KW  - treatment failure
KW  - alcoholism
KW  - surgery
KW  - lung injury
KW  - stomach ulcer
KW  - social support
KW  - rural area
KW  - diseases
KW  - unemployment
KW  - hepatitis
KW  - drug dependence
KW  - population
KW  - diabetes mellitus
KW  - case finding
KW  - problem patient
KW  - chemotherapy
KW  - side effect
KW  - tuberculosis
JF  - European Respiratory Journal
JA  - Eur. Respir. J.
VL  - 38
SP  - no pagination 
PB  - European Respiratory Society
SN  - 0903-1936
AD  - P. Golubchikov
UR  - http://erj.ersjournals.com/content/38/Suppl_55/p3310
L2  - http://ovidsp.ovid.com/ovidweb.cgi?T=JS&PAGE=reference&D=emed13&NEWS=N&AN=72120943
ER  -  

Link to the Ovid Full Text or citation: http://acs.hcn.com.au?acc=36422&url=http://ovidsp.ovid.com/ovidweb.cgi?T=JS&CSC=Y&NEWS=N&PAGE=fulltext&D=emed13&AN=72120943 
C1  - Database: Embase <1996 to 2016 September 16>

Search Strategy:

--------------------------------------------------------------------------------

1     tuberculosis.mp. or exp tuberculosis/ (151164)

2     exp treatment outcome/ or treatment outcome*.mp. (1189741)

3     diabetes mellitus.mp. or exp diabetes mellitus/ (627157)

4     diabetes mellitus/ (362441)

5     DM.mp. (48079)

6     diabetes.mp. (663193)

7     mellitus.mp. (588341)

8     3 or 4 or 5 or 6 or 7 (715025)

9     1 and 2 and 8 (724)

10     cohort studies.mp. or cohort analysis/ (263408)

11     exp risk factor/ or cohort.mp. or exp risk/ (2148599)

12     10 or 11 (2148599)

13     9 and 10 (81)

14     9 and 12 (304)

15     limit 14 to human (298)

16     limit 13 to human (81)

17     trial*.mp. or exp controlled clinical trial/ or exp "clinical trial (topic)"/ or exp "randomized controlled trial (topic)"/ or exp "controlled clinical trial (topic)"/ (1555047)

18     random.ab. (191735)

19     randomized controlled trial.pt. (0)

20     controlled clinical trial.pt. (0)

21     randomized.ab. (454621)

22     placebo.ab. (188623)

23     clinical trials as topic.sh. (15)

24     trial.ti. (176210)

25     17 or 18 or 19 or 20 or 21 or 22 or 23 or 24 (1831290)

26     9 and 25 (128)

27     limit 26 to human (128)


***************************


36. 
TY  - ELEC
ID  - 72115886
T1  - Dose response protective effect of inhaled corticosteroid on osteoporosis in patients with chronic obstructive pulmonary disease
T3  - 20th Congress of the Asian Pacific Society of Respirology Kuala Lumpur Malaysia. Conference Start: 20151203 Conference End: 20151206
T3  - (var.pagings).
A1  - Kuo H.-C. 
Y1  - 2015//
N2  - Importance: Whether the use of inhaled corticosteroid (ICS) in chronic obstructive pulmonary disease (COPD) patients can protect the incidence of osteoporosis remains undetermined. Objective: to assess the incidence of osteoporosis in COPD patients with ICS use and without. Design: Retrospective cohort and population-based study Participants: From January 1996 through December 2011, from 23 million Taiwan Health Insurance database, we got newly diagnosed female patients with COPD (n = 33125, ICD-9-CM 491, 492, 496). We analysed the one million beneficiaries randomly selected from all insurant from 1997 to 2009, which has been demonstrated to be representative of the entire population. Patients were excluded if they were younger than 40 years of age, osteoporosis diagnosed prior to the diagnosis of COPD and cases of Asthma (ICD-9 CM code 493.X) before the index date. In total, 10723 patients with COPD were included in the cohort study group. Interventions: Users (n =812) and nonusers (n =9911) of ICS. Main outcome measurement: We used Cox Proportional hazards regression models to estimate hazard ratios (HRS) for osteoporosis incidence for ICS users vs non-users. Results: From 1996 to 2011 trace, the incidence rate of osteoporosis per100,000 person years is 4,395 in non-users and 2,709 in ICS users (HR: 0.73, 95% CI:0.63-084) adjusted for age, income, and medical diseases (pulmonary tuberculosis, bacterial pneumonia, bronchiectasis, pulmonary fibrosis, hypertension, and diabetes mellitus). The ICS accumulative dose is associated with lower risk for osteoporosis (0 mg ~ < 20 mg, HR: 0.80, 95% CI 0.65~0.97; >20 mg ~ < 60 mg, HR: 0.70, 95% CI 0.52~0.92; >60 mg, HR: 0.66, 95% CI 0.50~0.86; p < 0.0001). Conclusion and relevance: COPD patients with inhaled corticosteroid treatment exhibit associated with dose response protective effect for osteoporosis.
KW  - *osteoporosis
KW  - *patient
KW  - *human
KW  - *chronic obstructive lung disease
KW  - *Asian
KW  - *society
KW  - *dose response
KW  - population
KW  - ICD-9-CM
KW  - cohort analysis
KW  - income
KW  - asthma
KW  - Taiwan
KW  - diseases
KW  - lung tuberculosis
KW  - bacterial pneumonia
KW  - hazard ratio
KW  - proportional hazards model
KW  - diagnosis
KW  - data base
KW  - incidence
KW  - health insurance
KW  - risk
KW  - outcome assessment
KW  - diabetes mellitus
KW  - hypertension
KW  - bronchiectasis
KW  - lung fibrosis
KW  - female
KW  - corticosteroid therapy
KW  - ICD-9
KW  - *corticosteroid
JF  - Respirology
JA  - Respirology
VL  - 20
SP  - 32
PB  - Blackwell Publishing
SN  - 1323-7799
AD  - H.-C. Kuo, Kaohsiung Chang Gung Memorial Hospital, South Korea
M1  - (Kuo) Kaohsiung Chang Gung Memorial Hospital, South Korea
L2  - http://ovidsp.ovid.com/ovidweb.cgi?T=JS&PAGE=reference&D=emed13&NEWS=N&AN=72115886
ER  -  

Link to the Ovid Full Text or citation: http://acs.hcn.com.au?acc=36422&url=http://ovidsp.ovid.com/ovidweb.cgi?T=JS&CSC=Y&NEWS=N&PAGE=fulltext&D=emed13&AN=72115886 
C1  - Database: Embase <1996 to 2016 September 16>

Search Strategy:

--------------------------------------------------------------------------------

1     tuberculosis.mp. or exp tuberculosis/ (151164)

2     exp treatment outcome/ or treatment outcome*.mp. (1189741)

3     diabetes mellitus.mp. or exp diabetes mellitus/ (627157)

4     diabetes mellitus/ (362441)

5     DM.mp. (48079)

6     diabetes.mp. (663193)

7     mellitus.mp. (588341)

8     3 or 4 or 5 or 6 or 7 (715025)

9     1 and 2 and 8 (724)

10     cohort studies.mp. or cohort analysis/ (263408)

11     exp risk factor/ or cohort.mp. or exp risk/ (2148599)

12     10 or 11 (2148599)

13     9 and 10 (81)

14     9 and 12 (304)

15     limit 14 to human (298)

16     limit 13 to human (81)

17     trial*.mp. or exp controlled clinical trial/ or exp "clinical trial (topic)"/ or exp "randomized controlled trial (topic)"/ or exp "controlled clinical trial (topic)"/ (1555047)

18     random.ab. (191735)

19     randomized controlled trial.pt. (0)

20     controlled clinical trial.pt. (0)

21     randomized.ab. (454621)

22     placebo.ab. (188623)

23     clinical trials as topic.sh. (15)

24     trial.ti. (176210)

25     17 or 18 or 19 or 20 or 21 or 22 or 23 or 24 (1831290)

26     9 and 25 (128)

27     limit 26 to human (128)


***************************


37. 
TY  - ELEC
ID  - 72117861
T1  - Do kinetics of interferon-gamma responses predict TB relapse?
T3  - European Respiratory Society Annual Congress 2011 Amsterdam Netherlands. Conference Start: 20110924 Conference End: 20110928
T3  - (var.pagings).
A1  - Chee C.
A1  - Mar K.-W.K.
A1  - Gan S.-H.
A1  - Barkham T.
A1  - Wang Y.-T. 
Y1  - 2011//
N2  - Evidence that quantitative T-cell interferon-gamma responses to M. tuberculosis-specific antigens may reflect mycobacterial burden has raised interest in these responses as biomarkers for treatment outcomes. A cohort of 263 HIV-negative, culture-positive pulmonary TB patients enrolled between August 2005 and May 2007 who completed treatment and who were tested with QuantiFERON-Gold In-tube (QFT-IT) and T-SPOT.TB assays pre- and post-treatment were matched with the national TB registry for any renotification as at December 31 2010. Four patients relapsed with culture-positive, pansensitive pulmonary TB (relapse rate 1.5%). The time to relapse was 11, 17, 35 and 44 months. All were male. At the time of the first TB episode, their mean age was 45.4 years old, two were diabetic, two were cigarette smokers; all were baseline sputum AFB smearpositive; two had cavitary disease. All received directly-observed, 6-month chemotherapy with four first-line drugs in the intensive phase, followed by thrice weekly Rifampicin and Isoniazid in the continuation phase. All had one negative sputum culture (done once only) at two months of treatment. All four patients were IGRA positive at baseline. The QFT-IT was negative at end of treatment and 6 months post treatment-completion in three and four patients respectively. All remained T-SPOT positive at treatment completion, while two reverted their T-SPOT results 6 months thereafter. Compared to the whole treatment cohort, a lower proportion of relapsed patients tested IGRA positive at 6 months post-treatment completion (0% vs 46.3% for QFT-IT; 50% vs 79.2% for T-SPOT). Our observations suggest that the kinetics of interferon-gamma responses are not useful for predicting disease relapse.
KW  - *relapse
KW  - *European
KW  - *society
KW  - *kinetics
KW  - patient
KW  - human
KW  - enzyme linked immunospot assay
KW  - antigen specificity
KW  - recurrence risk
KW  - tuberculosis
KW  - register
KW  - T lymphocyte
KW  - tube
KW  - assay
KW  - interferon gamma release assay
KW  - sputum culture
KW  - diabetes mellitus
KW  - male
KW  - chemotherapy
KW  - treatment outcome
KW  - sputum
KW  - smoking
KW  - Human immunodeficiency virus
KW  - *gamma interferon
KW  - gold
KW  - isoniazid
KW  - rifampicin
KW  - biological marker
JF  - European Respiratory Journal
JA  - Eur. Respir. J.
VL  - 38
SP  - no pagination 
PB  - European Respiratory Society
SN  - 0903-1936
AD  - C. Chee
UR  - http://erj.ersjournals.com/content/38/Suppl_55/p2666
L2  - http://ovidsp.ovid.com/ovidweb.cgi?T=JS&PAGE=reference&D=emed13&NEWS=N&AN=72117861
ER  -  

Link to the Ovid Full Text or citation: http://acs.hcn.com.au?acc=36422&url=http://ovidsp.ovid.com/ovidweb.cgi?T=JS&CSC=Y&NEWS=N&PAGE=fulltext&D=emed13&AN=72117861 
C1  - Database: Embase <1996 to 2016 September 16>

Search Strategy:

--------------------------------------------------------------------------------

1     tuberculosis.mp. or exp tuberculosis/ (151164)

2     exp treatment outcome/ or treatment outcome*.mp. (1189741)

3     diabetes mellitus.mp. or exp diabetes mellitus/ (627157)

4     diabetes mellitus/ (362441)

5     DM.mp. (48079)

6     diabetes.mp. (663193)

7     mellitus.mp. (588341)

8     3 or 4 or 5 or 6 or 7 (715025)

9     1 and 2 and 8 (724)

10     cohort studies.mp. or cohort analysis/ (263408)

11     exp risk factor/ or cohort.mp. or exp risk/ (2148599)

12     10 or 11 (2148599)

13     9 and 10 (81)

14     9 and 12 (304)

15     limit 14 to human (298)

16     limit 13 to human (81)

17     trial*.mp. or exp controlled clinical trial/ or exp "clinical trial (topic)"/ or exp "randomized controlled trial (topic)"/ or exp "controlled clinical trial (topic)"/ (1555047)

18     random.ab. (191735)

19     randomized controlled trial.pt. (0)

20     controlled clinical trial.pt. (0)

21     randomized.ab. (454621)

22     placebo.ab. (188623)

23     clinical trials as topic.sh. (15)

24     trial.ti. (176210)

25     17 or 18 or 19 or 20 or 21 or 22 or 23 or 24 (1831290)

26     9 and 25 (128)

27     limit 26 to human (128)


***************************


38. 
TY  - ELEC
ID  - 72108571
T1  - Diabetes mellitus and pulmonary tuberculosis-Portuguese retrospective cohort
T3  - European Respiratory Society Annual Congress 2015 Amsterdam Netherlands. Conference Start: 20150926 Conference End: 20150930
T3  - ( var.pagings).
A1  - Da Costa J.C.
A1  - Gomes M.
A1  - Duarte R. 
Y1  - 2015//
N2  - I: Diabetes mellitus (DM) is recognized as a risk factor to development and poor outcome on Tuberculosis (TB) patients. The goal of this study was to evaluate the association of DM and pulmonary TB in Portugal. M: Retrospective cohort study. National database was revised from 2008 to 2013. All patients with pulmonary TB reported were included. A global evaluation of the prevalence of DM on TB patients, presentation features and main TB treatment outcomes was performed. The trend of DM prevalence from 2008-13 was analysed. Statistical analysis was performed using IBM SPSS version 21; a significance level was defined to p<0.05. T student and Chi-square tests were used. R: Sample size: 11771 TB cases (10615 naive TB cases and 1156 retreatment cases). The prevalence of DM was 6.0%. There was a male predominance on DM group (DMg) and non-DM group (nDM) (71.0 vs 70.4%, p=0.725). The mean age was 60.5 (+/-15.2) on DMg and 46.1 (+/-17.3) years on nDM (p<0.001). There was no difference on the proportion of patients with retreatments on both groups (10.8% DMg vs 9.8% nDM, p=0.370), neither in the drug resistance profiles. There was a trend to severe treatment toxicity on DMg (4.6% vs 3.1%, p=0.06). Diabetic patients had more unsuccessful outcomes (treatment failure and death), p<0.001. From 2008 to 2013, DM prevalence on TB patients varied from 5.4% to 6.9%. D: DM patients had worse TB outcomes. This is of particular relevance since population is getting older and DM is increasing its prevalence.
KW  - *Portuguese (citizen)
KW  - *human
KW  - *lung tuberculosis
KW  - *diabetes mellitus
KW  - *European
KW  - *society
KW  - patient
KW  - prevalence
KW  - treatment outcome
KW  - Portugal
KW  - statistical analysis
KW  - population
KW  - male
KW  - data base
KW  - risk factor
KW  - treatment failure
KW  - tuberculosis
KW  - retreatment
KW  - cohort analysis
KW  - chi square test
KW  - sample size
KW  - drug resistance
KW  - toxicity
KW  - diabetic patient
KW  - student
KW  - death
KW  - data analysis software
JF  - European Respiratory Journal
JA  - Eur. Respir. J.
VL  - 46
SP  - no pagination 
PB  - European Respiratory Society
SN  - 090-3193
AD  - J.C. Da Costa
UR  - http://erj.ersjournals.com/content/46/suppl_59/PA2723
L2  - http://ovidsp.ovid.com/ovidweb.cgi?T=JS&PAGE=reference&D=emed13&NEWS=N&AN=72108571
ER  -  

Link to the Ovid Full Text or citation: http://acs.hcn.com.au?acc=36422&url=http://ovidsp.ovid.com/ovidweb.cgi?T=JS&CSC=Y&NEWS=N&PAGE=fulltext&D=emed13&AN=72108571 
C1  - Database: Embase <1996 to 2016 September 16>

Search Strategy:

--------------------------------------------------------------------------------

1     tuberculosis.mp. or exp tuberculosis/ (151164)

2     exp treatment outcome/ or treatment outcome*.mp. (1189741)

3     diabetes mellitus.mp. or exp diabetes mellitus/ (627157)

4     diabetes mellitus/ (362441)

5     DM.mp. (48079)

6     diabetes.mp. (663193)

7     mellitus.mp. (588341)

8     3 or 4 or 5 or 6 or 7 (715025)

9     1 and 2 and 8 (724)

10     cohort studies.mp. or cohort analysis/ (263408)

11     exp risk factor/ or cohort.mp. or exp risk/ (2148599)

12     10 or 11 (2148599)

13     9 and 10 (81)

14     9 and 12 (304)

15     limit 14 to human (298)

16     limit 13 to human (81)

17     trial*.mp. or exp controlled clinical trial/ or exp "clinical trial (topic)"/ or exp "randomized controlled trial (topic)"/ or exp "controlled clinical trial (topic)"/ (1555047)

18     random.ab. (191735)

19     randomized controlled trial.pt. (0)

20     controlled clinical trial.pt. (0)

21     randomized.ab. (454621)

22     placebo.ab. (188623)

23     clinical trials as topic.sh. (15)

24     trial.ti. (176210)

25     17 or 18 or 19 or 20 or 21 or 22 or 23 or 24 (1831290)

26     9 and 25 (128)

27     limit 26 to human (128)


***************************


39. 
TY  - ELEC
ID  - 2015550285
T1  - Risk factors for multidrug-resistant tuberculosis among patients with pulmonary tuberculosis at the central chest institute of Thailand
A1  - Chuchottaworn C.
A1  - Thanachartwet V.
A1  - Sangsayunh P.
A1  - Than T.Z.M.
A1  - Sahassananda D.
A1  - Surabotsophon M.
A1  - Desakorn V. 
Y1  - 2015//
N2  - There are limited data available on the risk factors for multidrug-resistant tuberculosis (MDR-TB). Therefore, we here conducted a retrospective matched case-control study among adults with pulmonary TB who received treatment at the Central Chest Institute of Thailand (CCIT) between January 2007 and December 2013, in order to determine the risk factors associated with MDR-TB among patients with pulmonary TB. We identified 145 patients with pulmonary MDR-TB (cases) and 145 patients with drug-sensitive pulmonary TB (controls). Multivariate analysis identified the independent risk factors for MDR-TB as follows: (1) > 2 episodes of prior pulmonary TB (odds ratio [OR] 39.72, 95% confidence interval (95% CI) 7.86-200.66), (2) duration of illness > 60 days (OR 3.08, 95% CI 1.52 -6.22), (3) sputum acid fast bacilli smear 3+ (OR 13.09, 95% CI 4.64-36.91), (4) presence of lung cavities (OR 3.82, 95% CI 1.89-7.73), and (5) presence of pleural effusion (OR 2.75, 95% CI 1.06-7.16). Prior pulmonary TB management with a non-category I regimen (P = 0.012) and having treatment failure or default as treatment outcomes (P = 0.036) were observed in a higher proportion among patients with MDR-TB. Particular characteristics of lung cavities, including the maximum diameter > 30 mm (P < 0.001), the number of cavities > 3 (P = 0.001), bilateral involvement (P < 0.001), and > 2 lung zones involved (P = 0.001) were more commonly observed in patients with MDR-TB. In conclusion, these clinical factors and chest radiographic findings associated with MDR-TB among patients with pulmonary TB may help physicians to provide proper management of cases for prevention of the development and spread of MDR-TB in future.
KW  - acid fast bacterium
KW  - adult
KW  - article
KW  - atelectasis/di [Diagnosis]
KW  - cardiovascular disease
KW  - cohort analysis
KW  - controlled study
KW  - coughing
KW  - diabetes mellitus
KW  - disease duration
KW  - female
KW  - hemoptysis
KW  - human
KW  - Human immunodeficiency virus infection
KW  - lung disease
KW  - lung nodule
KW  - *lung tuberculosis/dr [Drug Resistance]
KW  - *lung tuberculosis/dt [Drug Therapy]
KW  - major clinical study
KW  - male
KW  - microbiological examination
KW  - mortality
KW  - *multidrug resistant tuberculosis/dr [Drug Resistance]
KW  - *multidrug resistant tuberculosis/dt [Drug Therapy]
KW  - Mycobacterium tuberculosis
KW  - pleura effusion
KW  - prevalence
KW  - retrospective study
KW  - risk factor
KW  - short course therapy
KW  - sputum smear
KW  - Thailand
KW  - thorax radiography
KW  - treatment failure
KW  - treatment outcome
KW  - ethambutol/dt [Drug Therapy]
KW  - isoniazid/dt [Drug Therapy]
KW  - pyrazinamide/dt [Drug Therapy]
KW  - rifampicin/dt [Drug Therapy]
JF  - PLoS ONE
JA  - PLoS ONE
VL  - 10
IS  - 10
SP  - no pagination 
CY  - United States
PB  - Public Library of Science
M1  - (Chuchottaworn, Sangsayunh) Division of Respiratory Medicine, Central Chest Institute of Thailand (CCIT), Nonthaburi, Thailand
M1  - (Thanachartwet, Than, Desakorn) Department of Clinical Tropical Medicine, Faculty of Tropical Medicine, Mahidol University, Bangkok, Thailand
M1  - (Sahassananda) Information Technology Unit, Faculty of Tropical Medicine, Mahidol University, Bangkok, Thailand
M1  - (Surabotsophon) Division of Pulmonary and Critical Care Medicine, Ramkhamhaeng Hospital, Bangkok, Thailand
UR  - http://www.plosone.org/article/fetchObject.action?uri=info:doi/10.1371/journal.pone.0139986&representation=PDF
L2  - http://ovidsp.ovid.com/ovidweb.cgi?T=JS&PAGE=reference&D=emed13&NEWS=N&AN=2015550285
ER  -  

Link to the Ovid Full Text or citation: http://acs.hcn.com.au?acc=36422&url=http://ovidsp.ovid.com/ovidweb.cgi?T=JS&CSC=Y&NEWS=N&PAGE=fulltext&D=emed13&AN=2015550285 
C1  - Database: Embase <1996 to 2016 September 16>

Search Strategy:

--------------------------------------------------------------------------------

1     tuberculosis.mp. or exp tuberculosis/ (151164)

2     exp treatment outcome/ or treatment outcome*.mp. (1189741)

3     diabetes mellitus.mp. or exp diabetes mellitus/ (627157)

4     diabetes mellitus/ (362441)

5     DM.mp. (48079)

6     diabetes.mp. (663193)

7     mellitus.mp. (588341)

8     3 or 4 or 5 or 6 or 7 (715025)

9     1 and 2 and 8 (724)

10     cohort studies.mp. or cohort analysis/ (263408)

11     exp risk factor/ or cohort.mp. or exp risk/ (2148599)

12     10 or 11 (2148599)

13     9 and 10 (81)

14     9 and 12 (304)

15     limit 14 to human (298)

16     limit 13 to human (81)

17     trial*.mp. or exp controlled clinical trial/ or exp "clinical trial (topic)"/ or exp "randomized controlled trial (topic)"/ or exp "controlled clinical trial (topic)"/ (1555047)

18     random.ab. (191735)

19     randomized controlled trial.pt. (0)

20     controlled clinical trial.pt. (0)

21     randomized.ab. (454621)

22     placebo.ab. (188623)

23     clinical trials as topic.sh. (15)

24     trial.ti. (176210)

25     17 or 18 or 19 or 20 or 21 or 22 or 23 or 24 (1831290)

26     9 and 25 (128)

27     limit 26 to human (128)


***************************


40. 
TY  - ELEC
ID  - 2015463852
T1  - Progressive Disseminated Histoplasmosis and HIV/AIDS: a Dermatological Perspective
A1  - Chang P.
A1  - Meaux T. 
Y1  - 2015//
N2  - Progressive disseminated histoplasmosis (PDH) occurs as a result of internal spread of Histoplasma capsulatum from the lungs to organs rich in monocytes. This typically occurs in immunosuppressed patients, such as those with HIV/AIDS. Skin involvement is found in 10 % of all patients with PDH in the USA and in up to 25 % of those with AIDS. Crusted papular or plaque-like lesions are most common, with others being nodular, pustular, ulcerated, vegetative, acneiform, or wart-like. Lesions may be caused by the fungus itself or an immune response to the infection, such as erythema nodosum or erythema multiform. Histopathology demonstrates necrosis of the superficial dermal vessels. The differential diagnosis is broad and varies depending on the location and morphology of the lesion(s). Culture is the gold standard for diagnosis, and first-line treatment is amphotericin B for 1-2 weeks at a dose of 3 mg/kg/day.
KW  - *acquired immune deficiency syndrome/pc [Prevention]
KW  - *acquired immune deficiency syndrome/dt [Drug Therapy]
KW  - Africa
KW  - age
KW  - Ajellomyces capsulatus
KW  - alcoholism
KW  - Argentina
KW  - blastomycosis
KW  - Brazil
KW  - cancer radiotherapy
KW  - candidiasis/di [Diagnosis]
KW  - cellulitis/di [Diagnosis]
KW  - coccidioidomycosis
KW  - Colombia
KW  - complement fixation test
KW  - coughing
KW  - Crohn disease/di [Diagnosis]
KW  - cryptococcosis/di [Diagnosis]
KW  - cytosol
KW  - diabetes mellitus
KW  - disease association
KW  - drug tolerability
KW  - erythema multiforme
KW  - erythema nodosum/di [Diagnosis]
KW  - erythroderma/di [Diagnosis]
KW  - fever
KW  - fine needle aspiration biopsy
KW  - fungus culture
KW  - Germany
KW  - giant cell granuloma
KW  - gold standard
KW  - highly active antiretroviral therapy
KW  - histiocyte
KW  - histopathology
KW  - *histoplasmosis/co [Complication]
KW  - *histoplasmosis/di [Diagnosis]
KW  - *histoplasmosis/ep [Epidemiology]
KW  - *histoplasmosis/pc [Prevention]
KW  - *histoplasmosis/dt [Drug Therapy]
KW  - human
KW  - Human immunodeficiency virus infected patient
KW  - immunocompromised patient
KW  - immunodiffusion
KW  - immunosuppressive treatment
KW  - incidence
KW  - Italy
KW  - kidney transplantation
KW  - leishmaniasis/di [Diagnosis]
KW  - lung lavage
KW  - lymphocyte
KW  - lymphocytopenia
KW  - lymphoma/di [Diagnosis]
KW  - microscopy
KW  - molluscum contagiosum/di [Diagnosis]
KW  - multiplex polymerase chain reaction
KW  - Mycobacterium haemophilum
KW  - neutrophil
KW  - nonhuman
KW  - penicilliosis/di [Diagnosis]
KW  - physical examination
KW  - prevalence
KW  - primary cutaneous histoplasmosis
KW  - *progressive disseminated histoplasmosis/co [Complication]
KW  - *progressive disseminated histoplasmosis/di [Diagnosis]
KW  - *progressive disseminated histoplasmosis/ep [Epidemiology]
KW  - *progressive disseminated histoplasmosis/pc [Prevention]
KW  - *progressive disseminated histoplasmosis/dt [Drug Therapy]
KW  - pyoderma gangrenosum/di [Diagnosis]
KW  - randomized controlled trial(topic)
KW  - relapse
KW  - review
KW  - risk factor
KW  - rosacea/di [Diagnosis]
KW  - sensitivity and specificity
KW  - Sjoegren syndrome
KW  - smear
KW  - squamous cell carcinoma/di [Diagnosis]
KW  - syphilis/di [Diagnosis]
KW  - systemic mycosis/di [Diagnosis]
KW  - treatment outcome
KW  - Trichosporon
KW  - Trichosporon inkin
KW  - tuberculosis/di [Diagnosis]
KW  - United States
KW  - weight reduction
KW  - amphotericin B/ct [Clinical Trial]
KW  - amphotericin B/dt [Drug Therapy]
KW  - amphotericin B deoxycholate/ct [Clinical Trial]
KW  - amphotericin B deoxycholate/dt [Drug Therapy]
KW  - C reactive protein/ec [Endogenous Compound]
KW  - fluconazole/ct [Clinical Trial]
KW  - fluconazole/dt [Drug Therapy]
KW  - integrase inhibitor/dt [Drug Therapy]
KW  - itraconazole/ct [Clinical Trial]
KW  - itraconazole/dt [Drug Therapy]
KW  - methenamine
KW  - nonnucleoside reverse transcriptase inhibitor/dt [Drug Therapy]
KW  - posaconazole/ct [Clinical Trial]
KW  - posaconazole/dt [Drug Therapy]
KW  - proteinase inhibitor/dt [Drug Therapy]
KW  - RNA directed DNA polymerase inhibitor/dt [Drug Therapy]
KW  - voriconazole/ct [Clinical Trial]
KW  - voriconazole/dt [Drug Therapy]
JF  - Current Fungal Infection Reports
JA  - Curr. Fungal Infec. Rep.
VL  - 9
IS  - 4
SP  - 213
EP  - 219
CY  - United States
PB  - Current Medicine Group LLC 1
SN  - 1936-3761
AD  - P. Chang, Dermatology Service Social Security General Hospital-IGSS, 9. Street 7-55 Zone 9, Guatemala City 01009, Guatemala. E-mail: pchang2622@gmail.com
M1  - (Chang, Meaux) Dermatology Service Social Security General Hospital-IGSS, 9. Street 7-55 Zone 9, Guatemala City 01009, Guatemala
M1  - (Meaux) Dermatology Elective, Hospital General de Enfermedades IGSS, 9. Street 7-55 Zone 9, Guatemala City 01009, Guatemala
UR  - http://www.springerlink.com/content/1936-3761/
L2  - http://ovidsp.ovid.com/ovidweb.cgi?T=JS&PAGE=reference&D=emed13&NEWS=N&AN=2015463852
ER  -  

Link to the Ovid Full Text or citation: http://acs.hcn.com.au?acc=36422&url=http://ovidsp.ovid.com/ovidweb.cgi?T=JS&CSC=Y&NEWS=N&PAGE=fulltext&D=emed13&AN=2015463852 
C1  - Database: Embase <1996 to 2016 September 16>

Search Strategy:

--------------------------------------------------------------------------------

1     tuberculosis.mp. or exp tuberculosis/ (151164)

2     exp treatment outcome/ or treatment outcome*.mp. (1189741)

3     diabetes mellitus.mp. or exp diabetes mellitus/ (627157)

4     diabetes mellitus/ (362441)

5     DM.mp. (48079)

6     diabetes.mp. (663193)

7     mellitus.mp. (588341)

8     3 or 4 or 5 or 6 or 7 (715025)

9     1 and 2 and 8 (724)

10     cohort studies.mp. or cohort analysis/ (263408)

11     exp risk factor/ or cohort.mp. or exp risk/ (2148599)

12     10 or 11 (2148599)

13     9 and 10 (81)

14     9 and 12 (304)

15     limit 14 to human (298)

16     limit 13 to human (81)

17     trial*.mp. or exp controlled clinical trial/ or exp "clinical trial (topic)"/ or exp "randomized controlled trial (topic)"/ or exp "controlled clinical trial (topic)"/ (1555047)

18     random.ab. (191735)

19     randomized controlled trial.pt. (0)

20     controlled clinical trial.pt. (0)

21     randomized.ab. (454621)

22     placebo.ab. (188623)

23     clinical trials as topic.sh. (15)

24     trial.ti. (176210)

25     17 or 18 or 19 or 20 or 21 or 22 or 23 or 24 (1831290)

26     9 and 25 (128)

27     limit 26 to human (128)


***************************


41. 
TY  - ELEC
ID  - 2015504062
T1  - Trends in the incidence and causes of severe visual impairment and blindness in children from Israel
A1  - Mezer E.
A1  - Chetrit A.
A1  - Kalter-Leibovici O.
A1  - Kinori M.
A1  - Ben-Zion I.
A1  - Wygnanski-Jaffe T. 
AO  - Mezer, Eedy; ORCID: http://orcid.org/0000-0002-2818-7538
Y1  - 2015//
N2  - Purpose To describe trends in the incidence and causes of legal childhood blindness in Israel, one of the few countries worldwide that maintain a national registry of the blind. Methods We performed a historical cohort study of annual reports of the National Registry of the Blind (NRB) between 1999 and 2013. All data regarding demographic information, year of registration and cause of blindness of children 0-18 years of age registered for blind certification were obtained from the annual reports of the NRB. Causes of legal blindness analyzed were optic atrophy, retinitis pigmentosa, retinopathy of prematurity (ROP), albinism, other retinal disorders, cataract, and glaucoma. The main outcome measure was the incidence of new cases of certified legal blindness. Results The incidence of newly registered legally blind children in Israel almost halved from 7.7 per 100,000 in 1999 to 3.1 per 100,000 in 2013. The decline was mainly attributable to a decreased incidence of blindness resulting from retinitis pigmentosa and ROP. The incidence of registered cases due to cerebral visual impairment increased. Conclusions During the past decade the incidence of severe childhood visual impairment and blindness declined in Israel. A continuous decline in consanguineous marriages among the Jewish and Arab populations in Israel may have contributed to the decrease in the rate of vision loss due to retinitis pigmentosa in children.
KW  - adolescent
KW  - adult
KW  - age related macular degeneration
KW  - albinism
KW  - amblyopia
KW  - anophthalmia
KW  - article
KW  - *blindness/co [Complication]
KW  - *blindness/ep [Epidemiology]
KW  - *blindness/et [Etiology]
KW  - cataract
KW  - child
KW  - *childhood disease/co [Complication]
KW  - *childhood disease/ep [Epidemiology]
KW  - *childhood disease/et [Etiology]
KW  - cohort analysis
KW  - congenital cataract/cn [Congenital Disorder]
KW  - congenital glaucoma/cn [Congenital Disorder]
KW  - cornea opacity
KW  - demography
KW  - diabetic retinopathy
KW  - disease severity
KW  - female
KW  - glaucoma
KW  - human
KW  - incidence
KW  - infant
KW  - Israel
KW  - keratoconus
KW  - lung tuberculosis
KW  - major clinical study
KW  - male
KW  - microphthalmia
KW  - myopic maculopathy
KW  - newborn
KW  - nystagmus
KW  - optic nerve atrophy
KW  - outcome assessment
KW  - primary glaucoma
KW  - priority journal
KW  - retina detachment
KW  - retina disease
KW  - retinitis pigmentosa
KW  - retrolental fibroplasia
KW  - secondary glaucoma
KW  - senile cataract
KW  - uveitis
KW  - *visual impairment/co [Complication]
KW  - *visual impairment/ep [Epidemiology]
KW  - *visual impairment/et [Etiology]
KW  - vitreous hemorrhage
JF  - Journal of AAPOS
JA  - J. AAPOS
VL  - 19
IS  - 3
SP  - 260
EP  - 265e1
CY  - United States
PB  - Mosby Inc.
SN  - 1091-8531
AD  - E. Mezer, PO Box 9907, Haifa 3109901, Israel
M1  - (Mezer) Department of Ophthalmology, Rambam Health Care Campus, Haifa, Israel
M1  - (Mezer) Ruth and Bruce Rappaport Faculty of Medicine, Technion-Israel Institute of Technology, Haifa, Israel
M1  - (Chetrit, Kalter-Leibovici) Unit of Cardiovascular Epidemiology, Gertner Institute for Epidemiology and Health Policy Research, Tel Hashomer, Israel
M1  - (Kalter-Leibovici, Kinori, Ben-Zion, Wygnanski-Jaffe) Sackler Faculty of Medicine, Tel Aviv University, Tel Aviv, Israel
M1  - (Kinori, Ben-Zion, Wygnanski-Jaffe) Goldschleger Eye Institute, Sheba Medical Center, Tel Hashomer, Israel
UR  - http://journals.elsevierhealth.com/periodicals/ympa/issues
L2  - http://ovidsp.ovid.com/ovidweb.cgi?T=JS&PAGE=reference&D=emed13&NEWS=N&AN=2015504062
ER  -  

Link to the Ovid Full Text or citation: http://acs.hcn.com.au?acc=36422&url=http://ovidsp.ovid.com/ovidweb.cgi?T=JS&CSC=Y&NEWS=N&PAGE=fulltext&D=emed13&AN=2015504062 
C1  - Database: Embase <1996 to 2016 September 16>

Search Strategy:

--------------------------------------------------------------------------------

1     tuberculosis.mp. or exp tuberculosis/ (151164)

2     exp treatment outcome/ or treatment outcome*.mp. (1189741)

3     diabetes mellitus.mp. or exp diabetes mellitus/ (627157)

4     diabetes mellitus/ (362441)

5     DM.mp. (48079)

6     diabetes.mp. (663193)

7     mellitus.mp. (588341)

8     3 or 4 or 5 or 6 or 7 (715025)

9     1 and 2 and 8 (724)

10     cohort studies.mp. or cohort analysis/ (263408)

11     exp risk factor/ or cohort.mp. or exp risk/ (2148599)

12     10 or 11 (2148599)

13     9 and 10 (81)

14     9 and 12 (304)

15     limit 14 to human (298)

16     limit 13 to human (81)

17     trial*.mp. or exp controlled clinical trial/ or exp "clinical trial (topic)"/ or exp "randomized controlled trial (topic)"/ or exp "controlled clinical trial (topic)"/ (1555047)

18     random.ab. (191735)

19     randomized controlled trial.pt. (0)

20     controlled clinical trial.pt. (0)

21     randomized.ab. (454621)

22     placebo.ab. (188623)

23     clinical trials as topic.sh. (15)

24     trial.ti. (176210)

25     17 or 18 or 19 or 20 or 21 or 22 or 23 or 24 (1831290)

26     9 and 25 (128)

27     limit 26 to human (128)


***************************


42. 
TY  - ELEC
ID  - 2012732549
T1  - Years lived with disability (YLDs) for 1160 sequelae of 289 diseases and injuries 1990-2010: A systematic analysis for the Global Burden of Disease Study 2010
A1  - Vos T.
A1  - Flaxman A.D.
A1  - Naghavi M.
A1  - Lozano R.
A1  - Michaud C.
A1  - Ezzati M.
A1  - Shibuya K.
A1  - Salomon J.A.
A1  - Abdalla S.
A1  - Aboyans V.
A1  - Abraham J.
A1  - Ackerman I.
A1  - Aggarwal R.
A1  - Ahn S.Y.
A1  - Ali M.K.
A1  - Alvarado M.
A1  - Anderson H.R.
A1  - Anderson L.M.
A1  - Andrews K.G.
A1  - Atkinson C.
A1  - Baddour L.M.
A1  - Bahalim A.N.
A1  - Barker-Collo S.
A1  - Barrero L.H.
A1  - Bartels D.H.
A1  - Basanez M.-G.
A1  - Baxter A.
A1  - Bell M.L.
A1  - Benjamin E.J.
A1  - Bennett D.
A1  - Bernabe E.
A1  - Bhalla K.
A1  - Bhandari B.
A1  - Bikbov B.
A1  - Abdulhak A.B.
A1  - Birbeck G.
A1  - Black J.A.
A1  - Blencowe H.
A1  - Blore J.D.
A1  - Blyth F.
A1  - Bolliger I.
A1  - Bonaventure A.
A1  - Boufous S.
A1  - Bourne R.
A1  - Boussinesq M.
A1  - Braithwaite T.
A1  - Brayne C.
A1  - Bridgett L.
A1  - Brooker S.
A1  - Brooks P.
A1  - Brugha T.S.
A1  - Bryan-Hancock C.
A1  - Bucello C.
A1  - Buchbinder R.
A1  - Buckle G.
A1  - Budke C.M.
A1  - Burch M.
A1  - Burney P.
A1  - Burstein R.
A1  - Calabria B.
A1  - Campbell B.
A1  - Canter C.E.
A1  - Carabin H.
A1  - Carapetis J.
A1  - Carmona L.
A1  - Cella C.
A1  - Charlson F.
A1  - Chen H.
A1  - Cheng A.T.-A.
A1  - Chou D.
A1  - Chugh S.S.
A1  - Coffeng L.E.
A1  - Colan S.D.
A1  - Colquhoun S.
A1  - Colson K.E.
A1  - Condon J.
A1  - Connor M.D.
A1  - Cooper L.T.
A1  - Corriere M.
A1  - Cortinovis M.
A1  - De Vaccaro K.C.
A1  - Couser W.
A1  - Cowie B.C.
A1  - Criqui M.H.
A1  - Cross M.
A1  - Dabhadkar K.C.
A1  - Dahiya M.
A1  - Dahodwala N.
A1  - Damsere-Derry J.
A1  - Danaei G.
A1  - Davis A.
A1  - De Leo D.
A1  - Degenhardt L.
A1  - Dellavalle R.
A1  - Delossantos A.
A1  - Denenberg J.
A1  - Derrett S.
A1  - Des Jarlais D.C.
A1  - Dharmaratne S.D.
A1  - Dherani M.
A1  - Diaz-Torne C.
A1  - Dolk H.
A1  - Dorsey E.R.
A1  - Driscoll T.
A1  - Duber H.
A1  - Ebel B.
A1  - Edmond K.
A1  - Elbaz A.
A1  - Ali S.E.
A1  - Erskine H.
A1  - Erwin P.J.
A1  - Espindola P.
A1  - Ewoigbokhan S.E.
A1  - Farzadfar F.
A1  - Feigin V.
A1  - Felson D.T.
A1  - Ferrari A.
A1  - Ferri C.P.
A1  - Fevre E.M.
A1  - Finucane M.M.
A1  - Flaxman S.
A1  - Flood L.
A1  - Foreman K.
A1  - Forouzanfar M.H.
A1  - Fowkes F.G.R.
A1  - Franklin R.
A1  - Fransen M.
A1  - Freeman M.K.
A1  - Gabbe B.J.
A1  - Gabriel S.E.
A1  - Gakidou E.
A1  - Ganatra H.A.
A1  - Garcia B.
A1  - Gaspari F.
A1  - Gillum R.F.
A1  - Gmel G.
A1  - Gonzalez-Medina D.
A1  - Gosselin R.
A1  - Grainger R.
A1  - Grant B.
A1  - Groeger J.
A1  - Guillemin F.
A1  - Gunnell D.
A1  - Gupta R.
A1  - Haagsma J.
A1  - Hagan H.
A1  - Halasa Y.A.
A1  - Hall W.
A1  - Haring D.
A1  - Haro J.M.
A1  - Harrison J.E.
A1  - Havmoeller R.
A1  - Hay R.J.
A1  - Higashi H.
A1  - Hill C.
A1  - Hoen B.
A1  - Hoffman H.
A1  - Hotez P.J.
A1  - Hoy D.
A1  - Huang J.J.
A1  - Ibeanusi S.E.
A1  - Jacobsen K.H.
A1  - James S.L.
A1  - Jarvis D.
A1  - Jasrasaria R.
A1  - Jayaraman S.
A1  - Johns N.
A1  - Jonas J.B.
A1  - Karthikeyan G.
A1  - Kassebaum N.
A1  - Kawakami N.
A1  - Keren A.
A1  - Khoo J.-P.
A1  - King C.H.
A1  - Knowlton L.M.
A1  - Kobusingye O.
A1  - Koranteng A.
A1  - Krishnamurthi R.
A1  - Laden F.
A1  - Lalloo R.
A1  - Laslett L.L.
A1  - Lathlean T.
A1  - Leasher J.L.
A1  - Lee Y.Y.
A1  - Leigh J.
A1  - Levinson D.
A1  - Lim S.S.
A1  - Limb E.
A1  - Lin J.K.
A1  - Lipnick M.
A1  - Lipshultz S.E.
A1  - Liu W.
A1  - Loane M.
A1  - Ohno S.L.
A1  - Lyons R.
A1  - Ma J.
A1  - Mabweijano J.
A1  - MacIntyre M.F.
A1  - Malekzadeh R.
A1  - Mallinger L.
A1  - Manivannan S.
A1  - Marcenes W.
A1  - March L.
A1  - Margolis D.J.
A1  - Marks G.B.
A1  - Marks R.
A1  - Matsumori A.
A1  - Matzopoulos R.
A1  - Mayosi B.M.
A1  - McAnulty J.H.
A1  - McDermott M.M.
A1  - McGill N.
A1  - McGrath J.
A1  - Medina-Mora M.E.
A1  - Meltzer M.
A1  - Mensah G.A.
A1  - Merriman T.R.
A1  - Meyer A.-C.
A1  - Miglioli V.
A1  - Miller M.
A1  - Miller T.R.
A1  - Mitchell P.B.
A1  - Mock C.
A1  - Mocumbi A.O.
A1  - Moffitt T.E.
A1  - Mokdad A.A.
A1  - Monasta L.
A1  - Montico M.
A1  - Moran A.
A1  - Morawska L.
A1  - Mori R.
A1  - Murdoch M.E.
A1  - Mwaniki M.K.
A1  - Naidoo K.
A1  - Nair M.N.
A1  - Naldi L.
A1  - Narayan K.M.V.
A1  - Nelson P.K.
A1  - Nelson R.G.
A1  - Nevitt M.C.
A1  - Newton C.R.
A1  - Nolte S.
A1  - Norman P.
A1  - Norman R.
A1  - O'Donnell M.
A1  - O'Hanlon S.
A1  - Olives C.
A1  - Omer S.B.
A1  - Ortblad K.
A1  - Osborne R.
A1  - Ozgediz D.
A1  - Page A.
A1  - Pahari B.
A1  - Pandian J.D.
A1  - Rivero A.P.
A1  - Patten S.B.
A1  - Pearce N.
A1  - Padilla R.P.
A1  - Perez-Ruiz F.
A1  - Perico N.
A1  - Pesudovs K.
A1  - Phillips D.
A1  - Phillips M.R.
A1  - Pierce K.
A1  - Pion S.
A1  - Polanczyk G.V.
A1  - Polinder S.
A1  - Pope III C.A.
A1  - Popova S.
A1  - Porrini E.
A1  - Pourmalek F.
A1  - Prince M.
A1  - Pullan R.L.
A1  - Ramaiah K.D.
A1  - Ranganathan D.
A1  - Razavi H.
A1  - Regan M.
A1  - Rehm J.T.
A1  - Rein D.B.
A1  - Remuzzi G.
A1  - Richardson K.
A1  - Rivara F.P.
A1  - Roberts T.
A1  - Robinson C.
A1  - De Leon F.R.
A1  - Ronfani L.
A1  - Room R.
A1  - Rosenfeld L.C.
A1  - Rushton L.
A1  - Sacco R.L.
A1  - Saha S.
A1  - Sampson U.
A1  - Sanchez-Riera L.
A1  - Sanman E.
A1  - Schwebel D.C.
A1  - Scott J.G.
A1  - Segui-Gomez M.
A1  - Shahraz S.
A1  - Shepard D.S.
A1  - Shin H.
A1  - Shivakoti R.
A1  - Singh D.
A1  - Singh G.M.
A1  - Singh J.A.
A1  - Singleton J.
A1  - Sleet D.A.
A1  - Sliwa K.
A1  - Smith E.
A1  - Smith J.L.
A1  - Stapelberg N.J.C.
A1  - Steer A.
A1  - Steiner T.
A1  - Stolk W.A.
A1  - Stovner L.J.
A1  - Sudfeld C.
A1  - Syed S.
A1  - Tamburlini G.
A1  - Tavakkoli M.
A1  - Taylor H.R.
A1  - Taylor J.A.
A1  - Taylor W.J.
A1  - Thomas B.
A1  - Thomson W.M.
A1  - Thurston G.D.
A1  - Tleyjeh I.M.
A1  - Tonelli M.
A1  - Towbin J.A.
A1  - Truelsen T.
A1  - Tsilimbaris M.K.
A1  - Ubeda C.
A1  - Undurraga E.A.
A1  - Van Der Werf M.J.
A1  - Van Os J.
A1  - Vavilala M.S.
A1  - Venketasubramanian N.
A1  - Wang M.
A1  - Wang W.
A1  - Watt K.
A1  - Weatherall D.J.
A1  - Weinstock M.A.
A1  - Weintraub R.
A1  - Weisskopf M.G.
A1  - Weissman M.M.
A1  - White R.A.
A1  - Whiteford H.
A1  - Wiebe N.
A1  - Wiersma S.T.
A1  - Wilkinson J.D.
A1  - Williams H.C.
A1  - Williams S.R.M.
A1  - Witt E.
A1  - Wolfe F.
A1  - Woolf A.D.
A1  - Wulf S.
A1  - Yeh P.-H.
A1  - Zaidi A.K.M.
A1  - Zheng Z.-J.
A1  - Zonies D.
A1  - Lopez A.D.
A1  - Murray C.J.L.
A1  - Moradi-Lakeh M. 
Y1  - 2012//
N2  - Background Non-fatal health outcomes from diseases and injuries are a crucial consideration in the promotion and monitoring of individual and population health. The Global Burden of Disease (GBD) studies done in 1990 and 2000 have been the only studies to quantify non-fatal health outcomes across an exhaustive set of disorders at the global and regional level. Neither effort quantified uncertainty in prevalence or years lived with disability (YLDs). Methods Of the 291 diseases and injuries in the GBD cause list, 289 cause disability. For 1160 sequelae of the 289 diseases and injuries, we undertook a systematic analysis of prevalence, incidence, remission, duration, and excess mortality. Sources included published studies, case notification, population-based cancer registries, other disease registries, antenatal clinic serosurveillance, hospital discharge data, ambulatory care data, household surveys, other surveys, and cohort studies. For most sequelae, we used a Bayesian meta-regression method, DisMod-MR, designed to address key limitations in descriptive epidemiological data, including missing data, inconsistency, and large methodological variation between data sources. For some disorders, we used natural history models, geospatial models, back-calculation models (models calculating incidence from population mortality rates and case fatality); or registration completeness models; (models adjusting for incomplete registration with health-system access and other covariates). Disability weights for 220 unique health states were used to capture the severity of health loss. YLDs by cause at age, sex, country, and year levels were adjusted for comorbidity with simulation methods. We included uncertainty estimates at all stages of the analysis. Findings Global prevalence for all ages combined in 2010 across the 1160 sequelae ranged from fewer than one case per 1 million people to 350 000 cases per 1 million people. Prevalence and severity of health loss were weakly correlated (correlation coefficient -0 37). In 2010, there were 777 million YLDs from all causes, up from 583 million in 1990. The main contributors to global YLDs were mental and behavioural disorders, musculoskeletal disorders, and diabetes or endocrine diseases. The leading specific causes of YLDs were much the same in 2010 as they were in 1990: low back pain, major depressive disorder, iron-deficiency anaemia, neck pain, chronic obstructive pulmonary disease, anxiety disorders, migraine, diabetes, and falls. Age-specific prevalence of YLDs increased with age in all regions and has decreased slightly from 1990 to 2010. Regional patterns of the leading causes of YLDs were more similar compared with years of life lost due to premature mortality. Neglected tropical diseases, HIV/AIDS, tuberculosis, malaria, and anaemia were important causes of YLDs in sub-Saharan Africa. Interpretation Rates of YLDs per 100 000 people have remained largely constant over time but rise steadily with age. Population growth and ageing have increased YLD numbers and crude rates over the past two decades. Prevalences of the most common causes of YLDs, such as mental and behavioural disorders and musculoskeletal disorders, have not decreased. Health systems will need to address the needs of the rising numbers of individuals with a range of disorders that largely cause disability but not mortality. Quantification of the burden of non-fatal health outcomes will be crucial to understand how well health systems are responding to these challenges. Effective and affordable strategies to deal with this rising burden are an urgent priority for health systems in most parts of the world.
KW  - acquired immune deficiency syndrome/co [Complication]
KW  - acquired immune deficiency syndrome/dt [Drug Therapy]
KW  - acquired immune deficiency syndrome/ep [Epidemiology]
KW  - age distribution
KW  - aging
KW  - anemia/co [Complication]
KW  - anemia/ep [Epidemiology]
KW  - antiviral therapy
KW  - anxiety disorder/co [Complication]
KW  - anxiety disorder/ep [Epidemiology]
KW  - article
KW  - behavior disorder/co [Complication]
KW  - behavior disorder/ep [Epidemiology]
KW  - chronic obstructive lung disease/co [Complication]
KW  - chronic obstructive lung disease/ep [Epidemiology]
KW  - comorbidity
KW  - diabetes mellitus/co [Complication]
KW  - diabetes mellitus/ep [Epidemiology]
KW  - *disability
KW  - disability severity
KW  - disease duration
KW  - endocrine disease/co [Complication]
KW  - endocrine disease/ep [Epidemiology]
KW  - falling
KW  - health care system
KW  - human
KW  - Human immunodeficiency virus infection/co [Complication]
KW  - Human immunodeficiency virus infection/ep [Epidemiology]
KW  - *iatrogenic disease/co [Complication]
KW  - *iatrogenic disease/ep [Epidemiology]
KW  - incidence
KW  - iron deficiency anemia/co [Complication]
KW  - iron deficiency anemia/ep [Epidemiology]
KW  - low back pain/co [Complication]
KW  - low back pain/ep [Epidemiology]
KW  - major depression/co [Complication]
KW  - major depression/ep [Epidemiology]
KW  - malaria/co [Complication]
KW  - malaria/ep [Epidemiology]
KW  - mental disease/co [Complication]
KW  - mental disease/ep [Epidemiology]
KW  - migraine/co [Complication]
KW  - migraine/ep [Epidemiology]
KW  - mortality
KW  - musculoskeletal disease/co [Complication]
KW  - musculoskeletal disease/ep [Epidemiology]
KW  - neck pain/co [Complication]
KW  - neck pain/ep [Epidemiology]
KW  - outcome assessment
KW  - population growth
KW  - prevalence
KW  - priority journal
KW  - remission
KW  - systematic review
KW  - tropical disease/co [Complication]
KW  - tropical disease/ep [Epidemiology]
KW  - tuberculosis/co [Complication]
KW  - tuberculosis/ep [Epidemiology]
KW  - *years lived with disability
KW  - anti human immunodeficiency virus agent/dt [Drug Therapy]
JF  - The Lancet
JA  - Lancet
VL  - 380
IS  - 9859
SP  - 2163
EP  - 2196
CY  - United Kingdom
PB  - Lancet Publishing Group
SN  - 0140-6736
AD  - C.J.L. Murray, Institute for Health Metrics and Evaluation, University of Washington, 2301 Fifth Avenue, Seattle, WA 98121, United States. E-mail: cjlm@uw.edu
M1  - (Baxter, Erskine, Ferrari, Keren, Saha, Whiteford) Queensland Centre for Mental Health Research, Australia
M1  - (Vos, Blore, Charlson, Hay, Leasher, Norman, Page, Lopez) School Population of Healtho, Australia
M1  - (Ganatra, Halasa, Patten) Centre for Clinical Research, Australia
M1  - (McGill) Queensland Brain Institute, University of Queensland, Brisbane, QLD, Australia
M1  - (Flaxman, Naghavi, Lozano, Ahn, Alvarado, Andrews, Atkinson, Bolliger, Burstein, Campbell, Colson, Delossantos, Dharmaratne, Forouzanfar, Fransen, Gabriel, Gmel, Hall, Haro, Jarvis, Jayaraman, Levinson, Loane, Mabweijano, Malekzadeh, Moffitt, Nair, Ortblad, Phillips, Pierce, Ranganathan, Roberts, Rosenfeld, Sanman, Wang, Wulf, Murray) Institute for Health Metrics and Evaluation, University of Washington, 2301 Fifth Avenue, Seattle, WA 98121, United States
M1  - (Anderson) Department of Epidemiology, School of Public Health, United States
M1  - (Karthikeyan) Department of Anesthesiology and Pain Medicine, United States
M1  - (Couser, Duber, Ebel, Mitchell, Olives, Rivara, Vavilala) University of Washington, Seattle, WA, United States
M1  - (Michaud) China Medical Board, Boston, MA, United States
M1  - (Ezzati) MRCHPA Centre for Environment and Health, Department of Epidemiology and Biostatistics, School of Public Health, United Kingdom
M1  - (Basanez, Burney, Foreman, James, O'Hanlon, Rushton) Imperial College London, London, United Kingdom
M1  - (Shibuya) Department of Global Health Policy, Japan
M1  - (Kassebaum) University of Tokyo, Tokyo, Japan
M1  - (Finucane) Department of Biostatistics, United States
M1  - (Salomon) School of Public Health, United States
M1  - (Danaei, Krishnamurthi, Limb, Miglioli, Singh, Sudfeld, Tavakkoli, Weisskopf, White) 1Department of Epidemiology, United States
M1  - (Lipshultz) Harvard Humanitarian Initiative, United States
M1  - (King) Boston Childrenaes Hospital, United States
M1  - (Colan) Brigham and Womenaes Hospital, United States
M1  - (Jasrasaria) Harvard Medical School, Harvard University, Boston, MA, United States
M1  - (Bartels) Sudanese Public Health Consultancy Group, Sudan
M1  - (Abdalla) Department of Cardiology, Dupuytren University Hospital, Limoges, France
M1  - (Aboyans) University of Texas, San Antonio, TX, United States
M1  - (Abraham) Centre for International Child Health, Australia
M1  - (Steer) Department of Pediatrics, Australia
M1  - (Weintraub) Centre for Health Policy, Programs and Economics, Australia
M1  - (Degenhardt) School of Population Health, Australia
M1  - (Room) University of Melbourne, Melbourne, VIC, Australia
M1  - (Ackerman, Brooks, Marks, Taylor) Sanjay Gandhi Postgraduate Institute of Medical Sciences, Lucknow, India
M1  - (Aggarwal) Schools of Public Health and Medicine, United States
M1  - (Omer) Emory University, Atlanta, GA, United States
M1  - (Ali) St Georgeaes University of London, London, United Kingdom
M1  - (Dabhadkar, Gakidou, Narayan) Mayo Clinic, Rochester, MN, United States
M1  - (Anderson, Lim) Independent Consultant, Geneva, Switzerland
M1  - (Gunnell) University of Auckland, Auckland, New Zealand
M1  - (Baddour, Erwin, Gabbe) Department of Industrial Engineering, School of Engineering, Pontificia Universidad Javeriana, Bogota, Colombia
M1  - (Bahalim) Global Partners in Anesthesia and Surgery, United States
M1  - (Barker-Collo) Yale University, New Haven, CT, United States
M1  - (Barrero) School of Medicine, United States
M1  - (Ozgediz) Boston University, Boston, MA, United States
M1  - (Bell, Hoy) Clinical Trial Service Unit and Epidemiological Studies Unit, United Kingdom
M1  - (Felson) University of Oxford, Oxford, United Kingdom
M1  - (Benjamin) Dental Institute, United Kingdom
M1  - (Bennett) Hospital NHS Trust, United Kingdom
M1  - (Bernabe) Institute of Psychiatry, Kingaes College London, London, United Kingdom
M1  - (Havmoeller) Institute of Dentistry, United Kingdom
M1  - (Prince) Queen Mary University of London, London, United Kingdom
M1  - (Dahiya) Moscow State University of Medicine and Dentistry, Research Institute of Transplantology and Artificial Organs, Moscow, Russian Federation
M1  - (Bhandari) King Fahad Medical City, Riyadh, Saudi Arabia
M1  - (Manivannan) Michigan State University, East Lansing, MI, United States
M1  - (Bikbov) MRC Epidemiology Unit, Cambridge, United Kingdom
M1  - (Abdulhak) London School of Hygiene and Tropical Medicine, London, United Kingdom
M1  - (Tleyjeh) Department of Rheumatololgy, Northern Clinical School, Australia
M1  - (Birbeck) Faculty of Health Sciences, Australia
M1  - (Black) Institute of Bone and Joint Research, Australia
M1  - (Blencowe, Brooker, Edmond, Pearce, Pullan, Smith) Sydney School of Public Health, Australia
M1  - (Smith) University of Sydney, Sydney, NSW, Australia
M1  - (Marcenes, Sanchez-Riera) Inserm, Paris, France
M1  - (Driscoll, Lee) Transport and Road Safety Research, Australia
M1  - (Blyth, Bridgett, Cross, Margolis, McDermott) National Drug and Alcohol Research Centre, Australia
M1  - (Bonaventure, Elbaz) University of New South Wales, Sydney, NSW, Australia
M1  - (Boufous) Vision and Eye Research Unit, Anglia Ruskin University, Cambridge, United Kingdom
M1  - (Calabria, Degenhardt, Nelson, Singleton) Institut de Recherche pour le Developpement, Martinique
M1  - (Bucello, Miller) Moorfields Eye Hospital, London, United Kingdom
M1  - (Bourne) University of Cambridge, Cambridge, United Kingdom
M1  - (Boussinesq) University of Leicester, Leicester, United Kingdom
M1  - (Pion) Flinders University, Adelaide, SA, Australia
M1  - (Braithwaite) Cabrini Institute, Malvern, VIC, Australia
M1  - (Brayne, Richardson) Department of Epidemiology and Preventive Medicine, Australia
M1  - (Brugha) Monash University, Melbourne, VIC, Australia
M1  - (Bryan-Hancock) Bloomberg School of Public Health, United States
M1  - (Flood, Haro, Laslett, Pesudovs) Johns Hopkins University, Baltimore, MD, United States
M1  - (Buchbinder) Texas AandM University, College Station, TX, United States
M1  - (Freeman) Great Ormond Street Hospital, London, United Kingdom
M1  - (Buchbinder, Hotez) Washington University, St Louis, MO, United States
M1  - (Buckle, Mallinger) University of Oklahoma, Health Sciences Center, Oklahoma City, OK, United States
M1  - (Dorsey, Shivakoti) Telethon Institute for Child Health Research, Centre for Child Health Research, Australia
M1  - (Budke) University of Western Australia, Perth, WA, Australia
M1  - (Burch) Universidad Camilo Jose Cela, Villanueva de la Canada, Spain
M1  - (Canter) Mario Negri Institute for Pharmacological Research, Bergamo, Italy
M1  - (Carabin) National Institute of Environmental Health Sciences, Research Triangle Park, NC, United States
M1  - (Carapetis) Institute of Biomedical Sciences, Academia Sinica, Taipei, Taiwan (Republic of China)
M1  - (Norman) Heart Institute, United States
M1  - (Carmona) Cedars-Sinai Medical Center, Los Angeles, CA, United States
M1  - (Cella, Cortinovis, Garcia, Meyer, Perico, Remuzzi) Department of Public Health, United States
M1  - (Chen) Erasmus MC, University Medical Center Rotterdam, Rotterdam, Netherlands
M1  - (Cheng) Menzies School of Health Research, Darwin, NT, Australia
M1  - (Harrison) National Health Services, Fife, Edinburgh, United Kingdom
M1  - (Chugh) University of Edinburgh, Edinburgh, United Kingdom
M1  - (Polinder) University of the Witwatersrand, Johannesburg, South Africa
M1  - (Coffeng, Gupta, Stolk) Loyola University Medical School, Chicago, IL, United States
M1  - (Colquhoun, Condon) School of Public Health Sciences, Wake Forest University, Winston-Salem, NC, United States
M1  - (Connor, Fowkes) Hospital Dr Gustavo N Collado, Puerto Chitre, Panama
M1  - (Connor, Fevre) Victorian Infectious Diseases Reference Laboratory, Melbourne, VIC, Australia
M1  - (Cooper) University of California, San Diego, San Diego, CA, United States
M1  - (Corriere) University of Pennsylvania, Philadelphia, PA, United States
M1  - (De Vaccaro) Building and Road Research Institute, Kumasi, Ghana
M1  - (Cowie) MRC Hearing and Communication Group, Manchester, United Kingdom
M1  - (Criqui, Denenberg) School of Dentistry and Oral Health, Australia
M1  - (Dahodwala, March) Population and Social Health Research Program, Australia
M1  - (Damsere-Derry) Griffith University, Brisbane, QLD, Australia
M1  - (Davis, Laden) Denver VA Medical Center, Denver, CO, United States
M1  - (Laden) University of Otago, Dunedin, New Zealand
M1  - (De Leo, Stapelberg) Beth Israel Medical Center, New York City, NY, United States
M1  - (Dellavalle) University of Peradeniya, Peradeniya, Sri Lanka
M1  - (Derrett, Gosselin, Mensah, Taylor, Thomson) University of Liverpool, Liverpool, United Kingdom
M1  - (Des Jarlais) Hospital de la Santa Creu i Sant Pau, Barcelona, Spain
M1  - (Dharmaratne) University of Ulster, Ulster, United Kingdom
M1  - (Dherani) Federal Ministry of Health, Khartoum, Sudan
M1  - (Diaz-Torne) Hospital Maciel, Montevideo, Uruguay
M1  - (Dolk, Liu) Emerald Public Health Consulting Services Ltd, Abuja, Nigeria
M1  - (Moffitt) Digestive Disease Research Center, Iran, Islamic Republic of
M1  - (Espindola, Farzadfar, Moradi-Lakeh) Tehran University of Medical Sciences, Tehran, Iran, Islamic Republic of
M1  - (Ewoigbokhan) National Institute for Stroke and Applied Neurosciences, New Zealand
M1  - (MacIntyre) Auckland Technical University, Auckland, New Zealand
M1  - (Montico) Medical School, Brazil
M1  - (Feigin) Federal University of Sao Paulo, Sao Paulo, Brazil
M1  - (Koranteng, Witt) Carnegie Mellon University, Pittsburgh, PA, United States
M1  - (Polanczyk) James Cook University, Townsville, QLD, Australia
M1  - (Ferri) Howard University, College of Medicine, Washington, DC, United States
M1  - (Watt) Addiction Info Switzerland, Lausanne, Switzerland
M1  - (Gaspari) Department of Epidemiology and Biostatistics, United States
M1  - (Gillum) University of California, San Francisco, San Francisco, CA, United States
M1  - (Nevitt) College of Medicine, SUNY Downstate Medical Center, Brooklyn, NY, United States
M1  - (Gonzalez-Medina, Lin, Merriman, Robinson) National Center for Injury Prevention and Control, United States
M1  - (Grant) Centers for Disease Control and Prevention, Atlanta, GA, United States
M1  - (Sleet) Universite de Lorraine, Nancy, France
M1  - (Wiersma) University of Bristol, Bristol, United Kingdom
M1  - (Groeger) New York University, New York City, NY, United States
M1  - (Guillemin) Brandeis University, Waltham, MA, United States
M1  - (Haagsma) Parc Sanitari Sant Joan de Deu, CIBERSAM, Universitat de Barcelona, Sant Boi de Llobregat, Spain
M1  - (Thurston) Karolinska University Hospital, Stockholm, Sweden
M1  - (Hagan) Queen Elizabeth Hospital, Adelaide, SA, Australia
M1  - (Shahraz) Universite de Franche-Comte, Besancon, France
M1  - (Shepard) Centre Hospitalier Regional, Universitaire de Besancon, Besancon, France
M1  - (Undurraga) National Institute on Deafness and Other Communication Disorders, United States
M1  - (Haring) National Institute of Diabetes and Digestive and Kidney Diseases, National Institutes of Health, Bethesda, MD, United States
M1  - (Harrison) National School of Tropical Medicine, Baylor College of Medicine, Waco, TX, United States
M1  - (Higashi) University of Port Harcourt, Port Harcourt, Nigeria
M1  - (Hill) George Mason University, Fairfax, VA, United States
M1  - (Hill) Department of Ophthalmology, Medical Faculty Mannheim, Ruprecht Karls University, Heidelberg, Germany
M1  - (Hoen) All India Institute of Medical Sciences, New Delhi, India
M1  - (Nelson) Department of Cardiology, Hebrew University Hadassah Medical School, Jerusalem, Israel
M1  - (Hoffman) Case Western Reserve University, Cleveland, OH, United States
M1  - (Huang) School of Public Health, Makerere University, Kampala, Uganda
M1  - (Ibeanusi, Johns) University of South Africa, Johannesburg, South Africa
M1  - (Jonas) Kwame Nkrumah University of Science and Technology, Kumasi, Ghana
M1  - (Kawakami) University of Tasmania, TAS, Australia
M1  - (Khoo) Nova Southeastern University, Fort Lauderdale, FL, United States
M1  - (Knowlton) Ministry of Health, Jerusalem, Israel
M1  - (Knowlton) Miller School of Medicine, University of Miami, Miami, FL, United States
M1  - (Kobusingye) Swansea University, Swansea, United Kingdom
M1  - (Lalloo) Mulago Hospital, Kampala, Uganda
M1  - (Lathlean) Asian Pacific Society of Cardiology, Kyoto, Japan
M1  - (Leigh, Lipnick, Sacco, Wilkinson) Medical Research Council, Tygerberg, South Africa
M1  - (Ohno) Hatter Institute, South Africa
M1  - (Lyons) Department of Medicine, South Africa
M1  - (Marks) University of Cape Town, Cape Town, South Africa
M1  - (Matsumori) Legacy Health System, Portland, OR, United States
M1  - (Sliwa) Northwestern University Feinberg, School of Medicine, Evanston, IL, United States
M1  - (Meltzer) National Institute on Psychiatry Ramon de la Fuente, Mexico City, Mexico
M1  - (Matsumori, Matzopoulos) Thomas Jefferson University, Philadelphia, PA, United States
M1  - (Mayosi) Pacific Institute for Research and Evaluation, Calverton, MD, United States
M1  - (McAnulty) National Institute of Health, Maputo, Mozambique
M1  - (McGrath) University Eduardo Mondlane, Maputo, Mozambique
M1  - (Medina-Mora) Duke University, Durham, NC, United States
M1  - (Miller) Institute for Maternal and Child Health, IRCCS Burlo Garofolo, Trieste, Italy
M1  - (Mock) Columbia University, New York City, NY, United States
M1  - (Mock) Queensland University of Technology, Brisbane, QLD, Australia
M1  - (Mocumbi, Mokdad, Monasta, Ronfani, Tamburlini) National Center for Child Health and Development, Tokyo, Japan
M1  - (Moran, Weissman) Watford General Hospital, Watford, United Kingdom
M1  - (Morawska) Kemri-Wellcome Trust, Kilifi, Kenya
M1  - (Mori) AVRI, University of KwaZulu-Natal, Durban, South Africa
M1  - (Murdoch) Centro Studi GISED, Bergamo, Italy
M1  - (Mwaniki) Charite- Universitatsmedizin Berlin, Berlin, Germany
M1  - (Naidoo) HRB-Clinical Research Facility, National University of Ireland Galway, Galway, Ireland
M1  - (Naldi) Deakin University, Melbourne, VIC, Australia
M1  - (Newton) B P Koirala Institute of Health Sciences, Dharan, Nepal
M1  - (O'Donnell) Betty Cowan Research and Innovation Center, Ludhiana, India
M1  - (Osborne) Hospital Juan XXIII, La Paz, Bolivia
M1  - (Pahari) University of Calgary, Calgary, AB, Canada
M1  - (Pandian) Instituto Nacional de Enfermedades Respiratorias, Mexico City, Mexico
M1  - (Rivero) Hospital Universitario Cruces, Barakaldo, Spain
M1  - (Patten) Shanghai Mental Health Center, School of Medicine, China
M1  - (Padilla) School of Public Health, Shanghai Jiao Tong University, Shanghai, China
M1  - (Perez-Ruiz) Brigham Young University, Provo, UT, United States
M1  - (Phillips) Centre for Addiction and Mental Health, Toronto, ON, Canada
M1  - (Zheng) Hospital Universitario de Canarias, Tenerif, Spain
M1  - (Pope III) Faculty of Medicine, School of Population and Public Health, University of British Columbia, Vancouver, BC, Canada
M1  - (Popova) Vector Control Research Centre, Pondicherry, India
M1  - (Rehm) Center for Disease Analysis, Louisville, CO, United States
M1  - (Porrini) University of California, Berkeley, Berkeley, CA, United States
M1  - (Pourmalek) NORC, University of Chicago, Chicago, IL, United States
M1  - (Ramaiah) Complejo Hospitalario Caja De Seguro Social, Panama City, Panama
M1  - (Razavi) Centre for Alcohol Policy Research, Turning Point Alcohol and Drug Centre, Fitzroy, SA, Australia
M1  - (Regan, Sampson) Vanderbilt University, Nashville, TN, United States
M1  - (Rein, Schwebel) University of Alabama at Birmingham, Birmingham, AL, United States
M1  - (De Leon) Ministry of Interior, Madrid, Spain
M1  - (Room) Health Canada, Ottawa, ON, Canada
M1  - (Stovner) Queens Medical Center, Honolulu, HI, United States
M1  - (Singh) Department of Neuroscience, Norway
M1  - (Segui-Gomez, Taylor) Norwegian University of Science and Technology, Trondheim, Norway
M1  - (Shin) Aga Khan University, Karachi, Pakistan
M1  - (Tonelli) Drexel University, School of Public Health, Philadelphia, PA, United States
M1  - (Steiner, Tsilimbaris, Wiebe) Alberta Kidney Disease Network, Canada
M1  - (Towbin, Zaidi) University of Alberta, Edmonton, AB, Canada
M1  - (Truelsen) Cincinnati Childrenaes Hospital, Cincinnati, OH, United States
M1  - (Syed) Department of Neurology, Copenhagen University Hospital, Herlev, Denmark
M1  - (Ubeda) University of Crete Medical School, Crete, Greece
M1  - (Van Der Werf) Instituto Nacional de Epidemiologia, ANLIS, Malbran, Argentina
M1  - (Van Os) KNCV Tuberculosis Foundation, The Hague, Netherlands
M1  - (Thomas) Maastricht University Medical Centre, Maastricht, Netherlands
M1  - (Wang) National University of Singapore, Singapore
M1  - (Weinstock) Beijing Neurosurgical Institute, Capital Medical University, Beijing, China
M1  - (Grainger) Brown University, Providence, RI, United States
M1  - (Venketasubramanian, Williams) Royal Childrenaes Hospital, Critical Care and Neurosciences Theme, Murdoch Childrenaes Research Institute, Melbourne, VIC, Australia
M1  - (Williams, Woolf) University of Nottingham, Nottingham, United Kingdom
M1  - (Williams) Hollywood Orthopaedic Group, Perth, WA, Australia
M1  - (Wolfe) Arthritis Research, Wichita, KS, United States
M1  - (Weintraub) Royal Cornwall Hospital, Truro, United Kingdom
M1  - (Weintraub, Yeh) London School of Economics, London, United Kingdom
M1  - (Zonies) Landstuhl Regional Medical Center, Landstuhl, Germany
M1  - (Ma) National Center for Non-Communicable Disease Control and Prevention, China Centers for Disease Control, Beijing, China
UR  - http://www.journals.elsevier.com/the-lancet/
L2  - http://ovidsp.ovid.com/ovidweb.cgi?T=JS&PAGE=reference&D=emed13&NEWS=N&AN=2012732549
ER  -  

Link to the Ovid Full Text or citation: http://acs.hcn.com.au?acc=36422&url=http://ovidsp.ovid.com/ovidweb.cgi?T=JS&CSC=Y&NEWS=N&PAGE=fulltext&D=emed13&AN=2012732549 
C1  - Database: Embase <1996 to 2016 September 16>

Search Strategy:

--------------------------------------------------------------------------------

1     tuberculosis.mp. or exp tuberculosis/ (151164)

2     exp treatment outcome/ or treatment outcome*.mp. (1189741)

3     diabetes mellitus.mp. or exp diabetes mellitus/ (627157)

4     diabetes mellitus/ (362441)

5     DM.mp. (48079)

6     diabetes.mp. (663193)

7     mellitus.mp. (588341)

8     3 or 4 or 5 or 6 or 7 (715025)

9     1 and 2 and 8 (724)

10     cohort studies.mp. or cohort analysis/ (263408)

11     exp risk factor/ or cohort.mp. or exp risk/ (2148599)

12     10 or 11 (2148599)

13     9 and 10 (81)

14     9 and 12 (304)

15     limit 14 to human (298)

16     limit 13 to human (81)

17     trial*.mp. or exp controlled clinical trial/ or exp "clinical trial (topic)"/ or exp "randomized controlled trial (topic)"/ or exp "controlled clinical trial (topic)"/ (1555047)

18     random.ab. (191735)

19     randomized controlled trial.pt. (0)

20     controlled clinical trial.pt. (0)

21     randomized.ab. (454621)

22     placebo.ab. (188623)

23     clinical trials as topic.sh. (15)

24     trial.ti. (176210)

25     17 or 18 or 19 or 20 or 21 or 22 or 23 or 24 (1831290)

26     9 and 25 (128)

27     limit 26 to human (128)


***************************


43. 
TY  - ELEC
ID  - 2015323381
T1  - Outcomes of open repair of mycotic descending thoracic and thoracoabdominal aortic aneurysms
A1  - Lau C.
A1  - Gaudino M.
A1  - De Biasi A.R.
A1  - Munjal M.
A1  - Girardi L.N. 
Y1  - 2015//
N2  - Background The purpose of this study was to evaluate the short- and intermediate-term outcomes of open repair of mycotic thoracic and thoracoabdominal aneurysms. Contemporary surgical and perioperative techniques were utilized. Methods From November 1997 to May 2014, 14 consecutive patients underwent open repair of descending thoracic (n = 9, 64.3%) and thoracoabdominal (n = 5, 35.7%) mycotic aortic aneurysms. All procedures were performed through the left side of the chest. Infected tissue was completely debrided and excised. Aortic continuity was restored in situ with a Dacron prosthesis (Macquet Corp, Oakland, NJ). Soft tissue coverage of the prosthesis was performed when anatomy and patient condition permitted. Perioperative outcomes, intermediate-term survival, and reinfection rates were examined. Results All patients presented with either aneurysm-related symptoms or a clinical picture of sepsis. Diagnosis was confirmed utilizing computed tomography imaging. Mean age was 66 +/- 13 years, 8 patients (57.1%) were male, and mean aneurysm size was 5.9 +/- 1.3 cm. All patients were hypertensive, 3 (21.4%) had prior coronary revascularization, 7 (50%) had chronic pulmonary disease, 5 (35.7%) had diabetes mellitus, and 2 (14.3%) had end-stage renal disease requiring dialysis. Twelve patients (85.7%) had aneurysm-related pain, and 9 (64.3%) of them had contained rupture. Mean time from onset of illness to surgery was 36 days (range, 0 to 153). On preoperative blood cultures, 4 (28.6%) grew Staphylococcus aureus, 4 (28.6%) grew gram negative organisms, 2 (14.3%) grew mycobacterium, and 4 cultures (28.6%) had negative results. Empiric broad-spectrum antibiotics were initiated on all patients and adjusted based on final cultures. A majority of patients underwent repair utilizing a clamp-and-sew technique (n = 10, 71.4%); the remainder (n = 4, 28.6%) required repair under profound hypothermic circulatory arrest. After radical debridement of the infected tissue, grafts were placed in the normal anatomic position; 6 (42.9%) patients had additional soft tissue coverage, 5 (35.7%) utilizing an omental flap and 1 (7.1%), a serratus muscle flap. There was 1 in-hospital death (7.1%) secondary to ischemic bowel. Four patients (28.6%) required tracheostomy, and 1 (7.1%) had recurrent nerve injury. None of the patients incurred spinal cord injury, stroke, or new onset renal failure requiring dialysis. After surgery, all patients were given 6 weeks of intravenous antibiotics. Lifelong suppression therapy was maintained with oral antibiotics. There were no episodes of prosthetic graft infection on follow-up. Univariate analysis revealed that New York Heart Association functional class, diabetes, and preoperative renal dysfunction were preoperative risk factors for major adverse events. Mean follow-up time was 26.5 months (median 8.2; range, 1 to 142). Actuarial 5-year survival was 71%. Conclusions Open repair of mycotic descending thoracic and thoracoabdominal aortic aneurysms remains the gold standard of therapy. Aggressive intraoperative debridement with in situ prosthetic reconstruction permits a high rate of success in this very high risk cohort of patients. Lifelong antibiotic suppression therapy may prevent late prosthetic graft infection.
KW  - adult
KW  - aged
KW  - article
KW  - blood culture
KW  - cardiac patient
KW  - cardiovascular risk
KW  - cerebrovascular accident
KW  - chronic lung disease
KW  - clinical article
KW  - cohort analysis
KW  - computer assisted tomography
KW  - deep hypothermic circulatory arrest
KW  - diabetes mellitus
KW  - end stage renal disease/th [Therapy]
KW  - female
KW  - follow up
KW  - gold standard
KW  - heart muscle revascularization
KW  - human
KW  - hypertension
KW  - male
KW  - mean arterial pressure
KW  - *mycotic aneurysm/su [Surgery]
KW  - *mycotic descending thoracic aortic aneurysm/su [Surgery]
KW  - New York Heart Association class
KW  - outcome assessment
KW  - peritoneal dialysis
KW  - positron emission tomography
KW  - priority journal
KW  - prospective study
KW  - salmonellosis
KW  - spinal cord injury
KW  - Staphylococcus aureus
KW  - sternotomy
KW  - surgical patient
KW  - *thoracoabdominal aorta aneurysm/su [Surgery]
KW  - tracheostomy
KW  - treatment duration
KW  - tuberculosis/dt [Drug Therapy]
KW  - nafcillin
KW  - oxacillin
KW  - piperacillin plus tazobactam
KW  - sultamicillin
KW  - vancomycin/dt [Drug Therapy]
JF  - Annals of Thoracic Surgery
JA  - Ann. Thorac. Surg.
VL  - 100
IS  - 5
SP  - 1712
EP  - 1717
CY  - United States
PB  - Elsevier USA
SN  - 0003-4975
AD  - C. Lau, Box 110, 525 E 68th St, New York, NY 10065, United States
M1  - (Lau, Gaudino, De Biasi, Munjal, Girardi) Department of Cardiothoracic Surgery, Weill Cornell Medical College, New York, NY, United States
UR  - http://www.elsevier.com/locate/athoracsur
L2  - http://ovidsp.ovid.com/ovidweb.cgi?T=JS&PAGE=reference&D=emed13&NEWS=N&AN=2015323381
ER  -  

Link to the Ovid Full Text or citation: http://acs.hcn.com.au?acc=36422&url=http://ovidsp.ovid.com/ovidweb.cgi?T=JS&CSC=Y&NEWS=N&PAGE=fulltext&D=emed13&AN=2015323381 
C1  - Database: Embase <1996 to 2016 September 16>

Search Strategy:

--------------------------------------------------------------------------------

1     tuberculosis.mp. or exp tuberculosis/ (151164)

2     exp treatment outcome/ or treatment outcome*.mp. (1189741)

3     diabetes mellitus.mp. or exp diabetes mellitus/ (627157)

4     diabetes mellitus/ (362441)

5     DM.mp. (48079)

6     diabetes.mp. (663193)

7     mellitus.mp. (588341)

8     3 or 4 or 5 or 6 or 7 (715025)

9     1 and 2 and 8 (724)

10     cohort studies.mp. or cohort analysis/ (263408)

11     exp risk factor/ or cohort.mp. or exp risk/ (2148599)

12     10 or 11 (2148599)

13     9 and 10 (81)

14     9 and 12 (304)

15     limit 14 to human (298)

16     limit 13 to human (81)

17     trial*.mp. or exp controlled clinical trial/ or exp "clinical trial (topic)"/ or exp "randomized controlled trial (topic)"/ or exp "controlled clinical trial (topic)"/ (1555047)

18     random.ab. (191735)

19     randomized controlled trial.pt. (0)

20     controlled clinical trial.pt. (0)

21     randomized.ab. (454621)

22     placebo.ab. (188623)

23     clinical trials as topic.sh. (15)

24     trial.ti. (176210)

25     17 or 18 or 19 or 20 or 21 or 22 or 23 or 24 (1831290)

26     9 and 25 (128)

27     limit 26 to human (128)


***************************


44. 
TY  - ELEC
ID  - 2015319915
T1  - A Cytomegalovirus Retinitis Screening Program: Evaluation of Enrollment Criteria for HIV Patients in Singapore
A1  - Shah J.M.
A1  - Leo S.W.
A1  - Lee T.L.
A1  - Tan X.L.
A1  - Pan J.C.
A1  - Wong E.P.
A1  - Yong V.K.
A1  - Lim T.H.
A1  - Teoh S.C. 
Y1  - 2015//
N2  - Purpose: Identification of optimal enrollment criteria for a CMVR screening program suitable for a resource-limited environment.Methods: A prospective audit was performed on newly diagnosed HIV patients referred for CMVR screening with any of the following four criteria: (1) visual symptoms, (2) low CD4+ counts (<50 cells/muL), (3) AIDS-defining illnesses (ADI), and/or (4) opportunistic infections (OI). Odds ratios for each of the demographic factors and enrollment criteria were calculated. Sensitivities, specificities, and workload reduction for the various combinations were determined.Results: A total of 348 screening visits for 176 HIV patients were performed. While individually only ADI was statistically significant for increased CMVR risk, the combination of CD4+ counts <50 cells/L with either ADI or visual symptoms or all 3 criteria were also statistically significant. Two enrollment criteria, ADI and ADI with CD4+ <50 cells/L, demonstrated good sensitivities, specificities, and workload reduction.Conclusion: We propose ADI and possibly CD4+ counts <50 cells/L as enrollment criteria for CMVR screening.
KW  - adult
KW  - article
KW  - blurred vision
KW  - cataract/di [Diagnosis]
KW  - CD4+ T lymphocyte
KW  - *Cytomegalovirus retinitis/di [Diagnosis]
KW  - diabetic retinopathy/di [Diagnosis]
KW  - diagnostic test accuracy study
KW  - eye discomfort
KW  - eye examination
KW  - female
KW  - human
KW  - *Human immunodeficiency virus infected patient
KW  - Human immunodeficiency virus infection
KW  - infection risk
KW  - major clinical study
KW  - male
KW  - medical audit
KW  - ocular tuberculosis/di [Diagnosis]
KW  - opportunistic infection
KW  - outcome assessment
KW  - patient coding
KW  - patient referral
KW  - *program evaluation
KW  - prospective study
KW  - *screening
KW  - sensitivity and specificity
KW  - Singapore
KW  - vitreous hemorrhage/di [Diagnosis]
KW  - workload
JF  - Ocular Immunology and Inflammation
JA  - Ocul. Immunol. Inflamm.
VL  - 23
IS  - 5
SP  - 362
EP  - 370
CY  - United Kingdom
PB  - Taylor and Francis Ltd
SN  - 0927-3948
AD  - S.C. Teoh, National Healthcare Group Eye Institute, Department of Ophthalmology, Tan Tock Seng Hospital, 11 Jalan Tan Tock Seng, Singapore 308433, Singapore
M1  - (Shah) Yong Loo Lin School of Medicine, National University of Singapore, Singapore, Singapore
M1  - (Leo) Dr Leo Adult and Paediatric Eye Specialist, Singapore, Singapore
M1  - (Leo, Lee, Tan, Pan, Wong, Yong, Lim, Teoh) National Healthcare Group Eye Institute, Department of Ophthalmology, Tan Tock Seng Hospital, 11 Jalan Tan Tock Seng, Singapore 308433, Singapore
M1  - (Pan) Nobel Eye and Vision Centre, Singapore, Singapore
L2  - http://ovidsp.ovid.com/ovidweb.cgi?T=JS&PAGE=reference&D=emed13&NEWS=N&AN=2015319915
ER  -  

Link to the Ovid Full Text or citation: http://acs.hcn.com.au?acc=36422&url=http://ovidsp.ovid.com/ovidweb.cgi?T=JS&CSC=Y&NEWS=N&PAGE=fulltext&D=emed13&AN=2015319915 
C1  - Database: Embase <1996 to 2016 September 16>

Search Strategy:

--------------------------------------------------------------------------------

1     tuberculosis.mp. or exp tuberculosis/ (151164)

2     exp treatment outcome/ or treatment outcome*.mp. (1189741)

3     diabetes mellitus.mp. or exp diabetes mellitus/ (627157)

4     diabetes mellitus/ (362441)

5     DM.mp. (48079)

6     diabetes.mp. (663193)

7     mellitus.mp. (588341)

8     3 or 4 or 5 or 6 or 7 (715025)

9     1 and 2 and 8 (724)

10     cohort studies.mp. or cohort analysis/ (263408)

11     exp risk factor/ or cohort.mp. or exp risk/ (2148599)

12     10 or 11 (2148599)

13     9 and 10 (81)

14     9 and 12 (304)

15     limit 14 to human (298)

16     limit 13 to human (81)

17     trial*.mp. or exp controlled clinical trial/ or exp "clinical trial (topic)"/ or exp "randomized controlled trial (topic)"/ or exp "controlled clinical trial (topic)"/ (1555047)

18     random.ab. (191735)

19     randomized controlled trial.pt. (0)

20     controlled clinical trial.pt. (0)

21     randomized.ab. (454621)

22     placebo.ab. (188623)

23     clinical trials as topic.sh. (15)

24     trial.ti. (176210)

25     17 or 18 or 19 or 20 or 21 or 22 or 23 or 24 (1831290)

26     9 and 25 (128)

27     limit 26 to human (128)


***************************


45. 
TY  - ELEC
ID  - 72051103
T1  - New strain of tuberculosis G24767: Old disease a continuous threat
T3  - American Thoracic Society International Conference, ATS 2015 Denver, CO United States. Conference Start: 20150515 Conference End: 20150520
T3  - (var.pagings).
A1  - Maldonado Quintana H.J.
A1  - Fernandez R.
A1  - Colon M.
A1  - Adorno J.
A1  - Betancourt M.C.
A1  - Malpica Santiago J.C.
A1  - Torellas Ruiz P.
A1  - Corcino V. 
Y1  - 2015//
N2  - Multi-drug resistant tuberculosis (MDR-TB) is defined as a Mycobacterium tuberculosis Strain resistant to two or more first-line antituberculous drugs. Multi-drug resistance can be primary or acquired. Primary when there is no history or evidence of previous antituberculous drug treatment and acquired in previously treated subjects for at least one month and those with treatment failures or relapses. We present a 59 year old male patient who develop shortness of breath, dry cough and associated weight loss of 55kg in the last 7 months. Medical history pertinent for diabetes mellitus. He used to work at a healthcare facility, lived in a concrete house with no pets and frequently travel to Ecuador. PPD skin test was performed on a yearly basis with negative results. CXR reveal a right upper lobe opacity for which flexible bronchoscopy was done yielding aerobic non-motile bacillus. Sputum AFB were positive and patient was treated for 36 days until negative sputum samples was reported. Patient was discharge home, follow by the health department in four drug anti tuberculosis therapy. Follow up AFB sputum samples were positive again for Mycobacterium Tuberculosis after 2 months. Sputum samples were send to the Centers of Disease Control and found a MDR tuberculosis resistant to isoniazid, rifampin, ethambutol and streptomycin. Genotyping was done for further classification and a newly discover genomic G24767 strain, was reported. Considering this complicated case of Tuberculosis, treatment with Amikacin, Linezolid, and Levofloxacin, secondary lines drugs, were given with improvement of patient's symptoms. Patient will continue treatment for one year. Tuberculosis is a global threat to society despite improvement in therapy as it continues to be an economic burden especially in underdevelop countries. The downfall of global economics and growing travel destinations in developing countries has escalade the exposure of organism not previously encountered in industrialized nations. Most cases of MDR-TB are reported on immunosuppressed patients with risk factors and from endemic areas. Nevertheless new strains with higher transmission degree are emerging as a threat in patients who have low risk factors for the development of MDR-TB. MDR-TB patients have three times higher transmission rate than non MDR- TB patients. The strain G24767 is the first genomic sequence not classified in the known TB cluster of the United States and Puerto Rico population. Its genomic pattern of resistance for first line drugs and borderline resistance to secondary drug is an alarming feature for the development of XDR-TB on US territory.
KW  - *American
KW  - *society
KW  - *tuberculosis
KW  - human
KW  - patient
KW  - sputum
KW  - therapy
KW  - Mycobacterium tuberculosis
KW  - risk factor
KW  - bacillus (rod shaped bacterium)
KW  - travel
KW  - male
KW  - relapse
KW  - drug therapy
KW  - diabetes mellitus
KW  - drug resistance
KW  - medical history
KW  - weight reduction
KW  - treatment failure
KW  - health care facility
KW  - pet animal
KW  - Ecuador
KW  - skin test
KW  - follow up
KW  - public health service
KW  - coughing
KW  - dyspnea
KW  - disease control
KW  - multidrug resistant tuberculosis
KW  - genotype
KW  - classification
KW  - Bacillus
KW  - United States
KW  - economics
KW  - organisms
KW  - exposure
KW  - developing country
KW  - bronchoscopy
KW  - Puerto Rico
KW  - population
KW  - tuberculostatic agent
KW  - ethambutol
KW  - levofloxacin
KW  - isoniazid plus rifampicin
KW  - streptomycin
KW  - amikacin
KW  - linezolid
KW  - tuberculin
JF  - American Journal of Respiratory and Critical Care Medicine
JA  - Am. J. Respir. Crit. Care Med.
VL  - 191
SP  - no pagination 
PB  - American Thoracic Society
SN  - 1073-449X
AD  - H.J. Maldonado Quintana, San Juan City Hospital, San Juan, Puerto Rico. E-mail: neumosj@yahoo.com
M1  - (Maldonado Quintana, Fernandez, Colon, Adorno, Betancourt, Malpica Santiago, Torellas Ruiz, Corcino) San Juan City Hospital, San Juan, Puerto Rico
UR  - http://www.atsjournals.org/doi/pdf/10.1164/ajrccm-conference.2015.191.1_MeetingAbstracts.A3275
L2  - http://ovidsp.ovid.com/ovidweb.cgi?T=JS&PAGE=reference&D=emed13&NEWS=N&AN=72051103
ER  -  

Link to the Ovid Full Text or citation: http://acs.hcn.com.au?acc=36422&url=http://ovidsp.ovid.com/ovidweb.cgi?T=JS&CSC=Y&NEWS=N&PAGE=fulltext&D=emed13&AN=72051103 
C1  - Database: Embase <1996 to 2016 September 16>

Search Strategy:

--------------------------------------------------------------------------------

1     tuberculosis.mp. or exp tuberculosis/ (151164)

2     exp treatment outcome/ or treatment outcome*.mp. (1189741)

3     diabetes mellitus.mp. or exp diabetes mellitus/ (627157)

4     diabetes mellitus/ (362441)

5     DM.mp. (48079)

6     diabetes.mp. (663193)

7     mellitus.mp. (588341)

8     3 or 4 or 5 or 6 or 7 (715025)

9     1 and 2 and 8 (724)

10     cohort studies.mp. or cohort analysis/ (263408)

11     exp risk factor/ or cohort.mp. or exp risk/ (2148599)

12     10 or 11 (2148599)

13     9 and 10 (81)

14     9 and 12 (304)

15     limit 14 to human (298)

16     limit 13 to human (81)

17     trial*.mp. or exp controlled clinical trial/ or exp "clinical trial (topic)"/ or exp "randomized controlled trial (topic)"/ or exp "controlled clinical trial (topic)"/ (1555047)

18     random.ab. (191735)

19     randomized controlled trial.pt. (0)

20     controlled clinical trial.pt. (0)

21     randomized.ab. (454621)

22     placebo.ab. (188623)

23     clinical trials as topic.sh. (15)

24     trial.ti. (176210)

25     17 or 18 or 19 or 20 or 21 or 22 or 23 or 24 (1831290)

26     9 and 25 (128)

27     limit 26 to human (128)


***************************


46. 
TY  - ELEC
ID  - 72042088
T1  - Duration of anti-tuberculous treatment within nine months is inversely associated with two-year relapse rate in diabetic patients
T3  - American Thoracic Society International Conference, ATS 2014 San Diego, CA United States. Conference Start: 20140516 Conference End: 20140521
T3  - (var.pagings).
A1  - Wang J.-Y.
A1  - Lee C.-H. 
Y1  - 2014//
N2  - Background: Diabetes mellitus (DM) is the most common co-morbidity of tuberculosis (TB) and it increases the risk of unfavourable treatment outcome. This study investigated whether extending anti-TB treatment from 6 to 9 months reduces the risk of relapse. Methods: A nationwide cohort of DM patients with pulmonary TB receiving regular anti-TB treatment for less than 9.5 months and without positive culture after 2 months of treatment were identified from the National Health Insurance Research Database (NHIRD) of Taiwan. Factors predicting TB relapse within 2 years after complete treatment, including duration of anti-TB treatment, were explored using Cox regression analysis. Findings: The two-year relapse rate in all TB patients declined from 4.76% in 1997 to 0.81% in 2008. Among the 5713 DM patients with pulmonary TB, per-year increment in age (HR 0.96 [0.95-0.98]), number of years at TB diagnosis after 2002 (HR 0.83 [0.75-0.91]), chronic obstructive pulmonary disease (HR 1.80 [1.09-2.96]), and per-month increment in anti-TB treatment duration (HR 0.83 [0.70-0.99]) were independent predictors of TB relapse. Interpretation: There is a consistent decline in the 2-year relapse rate in overall TB population in Taiwan from 1997 to 2008. Cases of TB relapse in DM patients may be prevented by extending anti-TB treatment by 3 months. Follow-up care with a high suspicion of relapse may be necessary for young DM patients. (Figure Presented).
KW  - *human
KW  - *recurrence risk
KW  - *diabetic patient
KW  - *American
KW  - *society
KW  - relapse
KW  - patient
KW  - Taiwan
KW  - risk
KW  - treatment outcome
KW  - proportional hazards model
KW  - data base
KW  - tuberculosis
KW  - national health insurance
KW  - morbidity
KW  - follow up
KW  - chronic obstructive lung disease
KW  - regression analysis
KW  - diagnosis
KW  - treatment duration
KW  - population
KW  - diabetes mellitus
JF  - American Journal of Respiratory and Critical Care Medicine
JA  - Am. J. Respir. Crit. Care Med.
VL  - 189
SP  - no pagination 
PB  - American Thoracic Society
SN  - 1073-449X
AD  - J.-Y. Wang, National Taiwan University Hospital, Taipei, Taiwan (Republic of China). E-mail: jywang@ntu.edu.tw
M1  - (Wang) National Taiwan University Hospital, Taipei, Taiwan (Republic of China)
M1  - (Lee) Taipei Tzuchi Hospital, Taipei, Taiwan (Republic of China)
UR  - http://www.atsjournals.org/doi/pdf/10.1164/ajrccm-conference.2014.189.1_MeetingAbstracts.A2560
L2  - http://ovidsp.ovid.com/ovidweb.cgi?T=JS&PAGE=reference&D=emed13&NEWS=N&AN=72042088
ER  -  

Link to the Ovid Full Text or citation: http://acs.hcn.com.au?acc=36422&url=http://ovidsp.ovid.com/ovidweb.cgi?T=JS&CSC=Y&NEWS=N&PAGE=fulltext&D=emed13&AN=72042088 
C1  - Database: Embase <1996 to 2016 September 16>

Search Strategy:

--------------------------------------------------------------------------------

1     tuberculosis.mp. or exp tuberculosis/ (151164)

2     exp treatment outcome/ or treatment outcome*.mp. (1189741)

3     diabetes mellitus.mp. or exp diabetes mellitus/ (627157)

4     diabetes mellitus/ (362441)

5     DM.mp. (48079)

6     diabetes.mp. (663193)

7     mellitus.mp. (588341)

8     3 or 4 or 5 or 6 or 7 (715025)

9     1 and 2 and 8 (724)

10     cohort studies.mp. or cohort analysis/ (263408)

11     exp risk factor/ or cohort.mp. or exp risk/ (2148599)

12     10 or 11 (2148599)

13     9 and 10 (81)

14     9 and 12 (304)

15     limit 14 to human (298)

16     limit 13 to human (81)

17     trial*.mp. or exp controlled clinical trial/ or exp "clinical trial (topic)"/ or exp "randomized controlled trial (topic)"/ or exp "controlled clinical trial (topic)"/ (1555047)

18     random.ab. (191735)

19     randomized controlled trial.pt. (0)

20     controlled clinical trial.pt. (0)

21     randomized.ab. (454621)

22     placebo.ab. (188623)

23     clinical trials as topic.sh. (15)

24     trial.ti. (176210)

25     17 or 18 or 19 or 20 or 21 or 22 or 23 or 24 (1831290)

26     9 and 25 (128)

27     limit 26 to human (128)


***************************


47. 
TY  - ELEC
ID  - 2014424239
T1  - Spinal tuberculosis: A retrospective chart review
A1  - Sezgi C.
A1  - Taylan M.
A1  - Kaya H.
A1  - Sen H.S.
A1  - Abakay O.
A1  - Bulut M.
A1  - Abakay A. 
Y1  - 2014//
N2  - Aims: Background and objectives: This study aimed to investigate the clinical characteristics, diagnostic methods, and therapeutic outcomes in patients with spinal tuberculosis (TB) in Southeastern Turkey Methods: Patients diagnosed with spinal TB at Dicle University Hospital, Diyarbakir, Turkey, between October 2005 to December 2010 were enrolled in the study retrospectively. Patients were evaluated for the following: Clinical presentation, underlying diseases, laboratory results, imaging findings, medical therapies, and treatment outcomes Results: A total of 23 patients including 14 men and 9 women with spinal TB, also known as Pott's disease, were enrolled. The study subjects' ages ranged from 17 to 69 years with a mean age of 38.4 years. Patients most often presented with back pain (69.5%, n=16) and fever (56.5%, n=13), and the most frequent physical finding was spinal tenderness (91.3%). Only 17.4% of the patients demonstrated neurological deficits and no paraplegia was observed. The time interval between onset of symptoms and treatment initiation was 3.2 months. Of all the patients, 47.8% exhibited Pott's disease in the thoracolumbar region while 34.8% only had thoracic involvement. On average, 2.5 vertebrae were diseased in this cohort. Furthermore, 82.6% of the patients had paraspinal and psoas abscesses. All patients were treated with anti-TB therapy. However, 26.1% required additional surgery, and one patient with miliary TB died. The mean treatment course lasted for 12.3 months. Conclusions: It may be possible to refine methods of spinal TB detection and diagnosis by studying thoracolumbar pathology in young adults with Pott's disease in endemic countries such as Turkey. By studying the clinical progression of this disease, the delay between symptom onset and diagnosis may be decreased so that complications such as paraplegia and surgical interventions are avoided.
KW  - adult
KW  - article
KW  - backache
KW  - cause of death
KW  - chronic kidney failure
KW  - clinical article
KW  - clinical feature
KW  - computer assisted tomography
KW  - erythrocyte sedimentation rate
KW  - female
KW  - fever
KW  - hepatitis B
KW  - human
KW  - leukocyte count
KW  - limb weakness
KW  - male
KW  - medical record review
KW  - non insulin dependent diabetes mellitus
KW  - nuclear magnetic resonance imaging
KW  - outcome assessment
KW  - paraplegia
KW  - paraspinal abscess
KW  - paresthesia
KW  - psoas abscess
KW  - retrospective study
KW  - spinal cord compression/su [Surgery]
KW  - spinal tenderness
KW  - spine disease
KW  - spine instability/su [Surgery]
KW  - spine malformation/su [Surgery]
KW  - spine surgery
KW  - thoracic spine
KW  - thoracolumbar spine
KW  - time
KW  - treatment duration
KW  - *tuberculous spondylitis/di [Diagnosis]
KW  - *tuberculous spondylitis/dt [Drug Therapy]
KW  - *tuberculous spondylitis/su [Surgery]
KW  - Turkey (republic)
KW  - unspecified side effect/si [Side Effect]
KW  - X ray
KW  - C reactive protein/ec [Endogenous Compound]
KW  - ethambutol/ae [Adverse Drug Reaction]
KW  - ethambutol/dt [Drug Therapy]
KW  - isoniazid/ae [Adverse Drug Reaction]
KW  - isoniazid/dt [Drug Therapy]
KW  - pyrazinamide/ae [Adverse Drug Reaction]
KW  - pyrazinamide/dt [Drug Therapy]
KW  - rifampicin/ae [Adverse Drug Reaction]
KW  - rifampicin/dt [Drug Therapy]
KW  - streptomycin/ae [Adverse Drug Reaction]
KW  - streptomycin/dt [Drug Therapy]
JF  - Acta Medica Mediterranea
JA  - Acta Med. Mediterr.
VL  - 30
IS  - 3
SP  - 725
EP  - 730
CY  - Italy
PB  - Acta Medica Mediterranea
SN  - 0393-6384
AD  - C. Sezgi, Dicle University School of Medicine, Department of Pulmonary Diseases, 21280 Diyarbakir, Turkey
M1  - (Sezgi, Taylan, Kaya, Sen, Abakay, Abakay) Dicle University School of Medicine, Department of Pulmonary Diseases, Diyarbakir, Turkey
M1  - (Bulut) Dicle University School of Medicine, Department of Orthopedy, Diyarbakir, Turkey
UR  - http://www.actamedicamediterranea.com/medica/2014/med2014_pag-725-730.pdf
L2  - http://ovidsp.ovid.com/ovidweb.cgi?T=JS&PAGE=reference&D=emed13&NEWS=N&AN=2014424239
ER  -  

Link to the Ovid Full Text or citation: http://acs.hcn.com.au?acc=36422&url=http://ovidsp.ovid.com/ovidweb.cgi?T=JS&CSC=Y&NEWS=N&PAGE=fulltext&D=emed13&AN=2014424239 
C1  - Database: Embase <1996 to 2016 September 16>

Search Strategy:

--------------------------------------------------------------------------------

1     tuberculosis.mp. or exp tuberculosis/ (151164)

2     exp treatment outcome/ or treatment outcome*.mp. (1189741)

3     diabetes mellitus.mp. or exp diabetes mellitus/ (627157)

4     diabetes mellitus/ (362441)

5     DM.mp. (48079)

6     diabetes.mp. (663193)

7     mellitus.mp. (588341)

8     3 or 4 or 5 or 6 or 7 (715025)

9     1 and 2 and 8 (724)

10     cohort studies.mp. or cohort analysis/ (263408)

11     exp risk factor/ or cohort.mp. or exp risk/ (2148599)

12     10 or 11 (2148599)

13     9 and 10 (81)

14     9 and 12 (304)

15     limit 14 to human (298)

16     limit 13 to human (81)

17     trial*.mp. or exp controlled clinical trial/ or exp "clinical trial (topic)"/ or exp "randomized controlled trial (topic)"/ or exp "controlled clinical trial (topic)"/ (1555047)

18     random.ab. (191735)

19     randomized controlled trial.pt. (0)

20     controlled clinical trial.pt. (0)

21     randomized.ab. (454621)

22     placebo.ab. (188623)

23     clinical trials as topic.sh. (15)

24     trial.ti. (176210)

25     17 or 18 or 19 or 20 or 21 or 22 or 23 or 24 (1831290)

26     9 and 25 (128)

27     limit 26 to human (128)


***************************


48. 
TY  - ELEC
ID  - 2015090164
T1  - Latent tuberculosis infection in patients with chronic plaque psoriasis: Evidence from the Italian Psocare Registry
A1  - Cazzaniga S.
A1  - Maccarone M.
A1  - Picardo M.
A1  - Naldi L.
A1  - Griseta V.
A1  - Miracapillo A.
A1  - Azzini M.
A1  - Mocci L.
A1  - Michelini M.
A1  - Offidani A.
A1  - Bernardini L.
A1  - Campanati A.
A1  - Ricotti G.
A1  - Giacchetti A.
A1  - Norat M.
A1  - Gualco F.
A1  - Castelli A.
A1  - Cuccia A.
A1  - Diana A.
A1  - Roncarolo G.
A1  - Belli M.A.
A1  - Baldassarre M.A.
A1  - Santoro G.
A1  - Vena G.A.
A1  - Lo Console F.
A1  - Filotico R.
A1  - Mastrandrea V.
A1  - Brunetti B.
A1  - Musumeci F.
A1  - Carrabba E.
A1  - Dal Mas P.
A1  - Annicchiarico F.
A1  - Benvegnu B.
A1  - Spaziani G.
A1  - Cusano F.
A1  - Saletta Iannazzone S.
A1  - Galluccio A.
A1  - Pezza M.
A1  - Marchesi L.
A1  - Imberti G.
A1  - Reseghetti A.
A1  - Barbera C.
A1  - Reggiani M.
A1  - Lanzoni A.
A1  - Patrizi A.
A1  - Bardazzi F.
A1  - Antonucci A.
A1  - De Tommaso S.
A1  - Balestri R.
A1  - Wallnofer W.
A1  - Ingannamorte F.
A1  - Calzavara-Pinton P.
A1  - Iannazzi S.
A1  - Zane C.
A1  - Capezzera R.
A1  - Bassisi S.
A1  - Rossi M.T.
A1  - Altamura V.
A1  - Vigl W.
A1  - Nobile C.
A1  - Aste N.
A1  - Murgia S.
A1  - Mugheddu C.
A1  - Scuderi G.
A1  - Baglieri F.
A1  - Di Dio C.
A1  - Cilioni Grilli E.
A1  - Mastronardi C.
A1  - Agnusdei C.P.
A1  - Antrilli A.
A1  - Aulisa L.
A1  - Raimondo U.
A1  - Scotto Di Luzio G.
A1  - Battarra V.C.
A1  - Farro P.
A1  - Plaitano R.
A1  - Micali G.
A1  - Musumeci M.L.
A1  - Massimino D.
A1  - Li Calzi M.
A1  - La Greca S.
A1  - Pettinato M.
A1  - Sapienza G.
A1  - Valenti G.
A1  - De Giacomo P.F.
A1  - D'Amico D.
A1  - Arcangeli F.
A1  - Brunelli D.
A1  - Ghetti E.
A1  - Tulli A.
A1  - Assi G.
A1  - Laria G.
A1  - Prestinari F.
A1  - Spadafora S.
A1  - Coppola M.
A1  - Caresana G.
A1  - Pezzarossa E.
A1  - Domaneschi E.
A1  - Felisi C.
A1  - Donato L.
A1  - Bertero M.
A1  - Musso L.
A1  - Pa Lazzini S.
A1  - Bruscino P.
A1  - Agozzino U.C.
A1  - Ottaviani M.
A1  - Simoncini C.
A1  - Virgili A.
A1  - Osti F.
A1  - Fabbri P.
A1  - Volpi W.
A1  - Caproni M.
A1  - Lotti T.
A1  - Prignano F.
A1  - Buggiani G.
A1  - Troiano M.
A1  - Fenizi G.
A1  - Altobella A.
A1  - Amoruso A.
A1  - Condello M.
A1  - Goffredo A.
A1  - Righini M.G.
A1  - Alessandrini F.
A1  - Satolli F.
A1  - Zampetti M.
A1  - Bertani E.
A1  - Fossati S.
A1  - Parodi A.
A1  - Burlando M.
A1  - Fiorucci C.
A1  - Nigro A.
A1  - Ghigliotti G.
A1  - Massone L.
A1  - Moise G.M.
A1  - Serrai M.
A1  - Cannata G.
A1  - Campagnoli A.M.
A1  - Daly M.
A1  - Leporati C.
A1  - Peila R.
A1  - Filosa G.
A1  - Bugatti L.
A1  - Nicolini M.
A1  - Nazzari G.
A1  - Cestari R.
A1  - Anastasio F.
A1  - Larussa F.M.
A1  - Pollice N.
A1  - De Francesco F.
A1  - Mazzocchetti G.
A1  - Peris K.
A1  - Fargnoli M.C.
A1  - Di Cesare A.
A1  - De Angelis L.
A1  - Flati G.
A1  - Biamonte A.S.
A1  - Quarta G.
A1  - Congedo M.
A1  - Carcaterra A.
A1  - Strippoli D.
A1  - Fideli D.
A1  - Marsili F.
A1  - Celli M.
A1  - Ceccarini M.
A1  - Bachini L.
A1  - D'Oria M.
A1  - Schirripa V.
A1  - De Filippi C.
A1  - Martini P.
A1  - Lapucci E.
A1  - Mazzatenta C.
A1  - Ghilardi A.
A1  - Simonacci M.
A1  - Bettacchi A.
A1  - Gasco R.
A1  - Zanca A.
A1  - Battistini S.
A1  - Dattola S.
A1  - Vernaci R.
A1  - Postorino F.
A1  - Zampieri P.F.
A1  - Padovan C.
A1  - Gonzalez Intchaurraga M.A.
A1  - Ladurner J.
A1  - Guarneri B.
A1  - Cannavo S.
A1  - Manfre C.
A1  - Borgia F.
A1  - Puglisi Guerra A.
A1  - Cattaneo A.
A1  - Carrera C.
A1  - Fracchiolla C.
A1  - Mozzanica N.
A1  - Prezzemolo L.
A1  - Menni S.
A1  - Lodi A.
A1  - Martino P.
A1  - Monti M.
A1  - Mancini L.
A1  - Sacrini F.
A1  - Altomare G.F.
A1  - Taglioni M.
A1  - Lovati C.
A1  - Mercuri S.R.
A1  - Schiesari G.
A1  - Giannetti A.
A1  - Conti A.
A1  - Lasagni C.
A1  - Greco M.
A1  - Ronsini G.
A1  - Schianchi S.
A1  - Fiorentini C.
A1  - Niglietta S.
A1  - Maglietta R.
A1  - Padalino C.
A1  - Crippa D.
A1  - Pini M.
A1  - Rossi E.
A1  - Tosi D.
A1  - Armas M.
A1  - Ruocco V.
A1  - Ayala F.
A1  - Balato N.
A1  - Gaudiello F.
A1  - Cimmino G.F.
A1  - Monfrecola G.
A1  - Gallo L.
A1  - Argenziano G.
A1  - Fulgione E.
A1  - Berruti G.
A1  - Mozzillo R.
A1  - Ceparano S.
A1  - De Michele I.
A1  - Giorgiano D.
A1  - Leigheb G.
A1  - Deledda S.
A1  - Peserico A.
A1  - Alaibac M.
A1  - Piaserico S.
A1  - Schiesari L.
A1  - Dan G.
A1  - Mattei I.
A1  - Oro E.
A1  - Arico M.
A1  - Bongiorno M.R.
A1  - Angileri R.
A1  - Amato S.
A1  - Todaro F.
A1  - Milioto M.
A1  - Bellastro R.
A1  - Di Nuzzo S.
A1  - De Panfilis G.
A1  - Zanni M.
A1  - Borroni G.
A1  - Cananzi R.
A1  - Brazzelli V.
A1  - Lisi P.
A1  - Stingeni L.
A1  - Hansel K.
A1  - Pierfelice V.
A1  - Donelli S.
A1  - Rastelli D.
A1  - Gasperini M.
A1  - Barachini P.
A1  - Cecchi R.
A1  - Bartoli L.
A1  - Pavesi M.
A1  - De Paola S.
A1  - Corradin M.T.
A1  - Ricciuti F.
A1  - Piccirillo A.
A1  - Viola L.
A1  - Tataranni M.
A1  - Mautone M.G.
A1  - Lo Scocco G.
A1  - Niccoli M.C.
A1  - Brunasso Vernetti A.M.G.
A1  - Gaddoni G.
A1  - Resta F.
A1  - Casadio M.C.
A1  - Arcidiaco M.C.
A1  - Luvara M.C.
A1  - Albertini G.
A1  - Di Lernia V.
A1  - Guareschi E.
A1  - Catrani S.
A1  - Morri M.
A1  - Amerio P.
A1  - De Simone C.
A1  - D'Agostino M.
A1  - Agostino I.
A1  - Calvieri S.
A1  - Cantoresi F.
A1  - Richetta A.
A1  - Sorgi P.
A1  - Carnevale C.
A1  - Nicolucci F.
A1  - Berardesca E.
A1  - Ardigo M.
A1  - De Felice C.
A1  - Gubinelli E.
A1  - Chimenti S.
A1  - Talamonti M.
A1  - Camplone G.
A1  - Cruciani G.
A1  - Riccardi F.
A1  - Barbati R.
A1  - Pagani W.
A1  - Malagoli P.G.
A1  - Pellicano R.
A1  - Donadio D.
A1  - Di Vito C.
A1  - Cottoni F.
A1  - Montesu M.A.
A1  - Pirodda C.
A1  - Addis G.
A1  - Marongiu P.
A1  - Farris A.
A1  - Cacciapuoti M.
A1  - Verrini A.
A1  - Desirello G.
A1  - Gnone M.
A1  - Fimiani M.
A1  - Pellegrino M.
A1  - Castelli G.
A1  - Zappala L.
A1  - Sesana G.
A1  - Ingordo V.
A1  - Vozza E.
A1  - Di Giuseppe D.
A1  - Fasciocco D.
A1  - Nespoli P.
A1  - Papini M.
A1  - Cicoletti M.
A1  - Bernengo M.G.
A1  - Ortoncelli M.
A1  - Bonvicino A.
A1  - Capella G.
A1  - Doveil G.C.
A1  - Forte M.
A1  - Peroni A.
A1  - Salomone B.
A1  - Savoia P.
A1  - Pippione M.
A1  - Zichichi L.
A1  - Frazzitta M.
A1  - De Luca G.
A1  - Zumiani G.
A1  - Tasin L.
A1  - Simonetto D.
A1  - Ros S.
A1  - Trevisan G.
A1  - Patamia M.
A1  - Miertusova S.
A1  - Patrone P.
A1  - Frattasio A.
A1  - Piccirillo F.
A1  - La Spina S.
A1  - Di Gaetano L.
A1  - Marzocchi V.
A1  - Motolese A.
A1  - Venturi C.
A1  - Sedona P.
A1  - Gai F.
A1  - Pasquinucci S.
A1  - Bellazzi R.M.
A1  - Silvestri T.
A1  - Girolomoni G.
A1  - Gisondi P.
A1  - Veller Fornasa C.
A1  - Trevisan G.P. 
Y1  - 2015//
N2  - Background The nationwide prevalence of latent tuberculosis infection (LTBI) in Italian patients with psoriasis has never been investigated. Objectives To estimate the nationwide prevalence of LTBI in Italian patients with psoriasis who are candidates for systemic treatment. Methods Data were obtained from the Psocare Registry on those patients (n = 4946) with age > 18 years, systemic treatment at entry specified and tuberculin skin test (TST) performed according to the Mantoux method. LTBI diagnosis was based on a positive TST result in the absence of any clinical, radiological or microbiological evidence of active tuberculosis. Results Latent tuberculosis infection was diagnosed in 8.3% of patients with psoriasis (409 of 4946). The prevalence of LTBI was lower in patients on biologics than in those on conventional systemic treatments, ranging from 4.3% (19 of 444) of patients on adalimumab to 31% (eight of 26) of those on psoralen-ultraviolet A (P < 0.05). Independent factors associated with LTBI were male sex [odds ratio (OR) 1.30, 95% confidence interval (CI) 1.04-1.62; P = 0.02], age over 55 years (OR 2.93, 95% CI 2.18-3.93; P < 0.001) and being entered into a conventional treatment (OR 3.83, 95% CI 3.10-4.74; P < 0.001). Positive history of tuberculosis was seen in 1% of patients (n = 49). Conclusions The nationwide prevalence of LTBI in Italian patients with psoriasis candidate to systemic treatment is high, and screening is recommended prior to biological treatment.
KW  - adult
KW  - age
KW  - article
KW  - controlled study
KW  - diabetes mellitus/dt [Drug Therapy]
KW  - diagnostic test accuracy study
KW  - disease registry
KW  - female
KW  - human
KW  - *latent tuberculosis/di [Diagnosis]
KW  - *latent tuberculosis/ep [Epidemiology]
KW  - major clinical study
KW  - male
KW  - medical history
KW  - microbiological examination
KW  - middle aged
KW  - multicenter study
KW  - predictive value
KW  - prevalence
KW  - priority journal
KW  - *psoriasis vulgaris/di [Diagnosis]
KW  - *psoriasis vulgaris/th [Therapy]
KW  - *psoriasis vulgaris/dt [Drug Therapy]
KW  - PUVA
KW  - risk factor
KW  - sex difference
KW  - systemic therapy
KW  - thorax radiography
KW  - treatment outcome
KW  - tuberculin test
KW  - adalimumab/dt [Drug Therapy]
KW  - antidiabetic agent/dt [Drug Therapy]
KW  - cyclosporin A/dt [Drug Therapy]
KW  - etanercept/dt [Drug Therapy]
KW  - etretin/dt [Drug Therapy]
KW  - infliximab/dt [Drug Therapy]
KW  - methotrexate/dt [Drug Therapy]
KW  - psoralen/dt [Drug Therapy]
KW  - psoralen/po [Oral Drug Administration]
JF  - British Journal of Dermatology
JA  - Br. J. Dermatol.
VL  - 172
IS  - 6
SP  - 1613
EP  - 1620
CY  - United Kingdom
PB  - Blackwell Publishing Ltd
SN  - 0007-0963
AD  - P. Gisondi, Department of Medicine, Section of Dermatology and Venereology, University of Verona, Piazzale A. Stefani 1, Verona I-37126, Italy
M1  - (Gisondi, Girolomoni) Department of Medicine, Section of Dermatology and Venereology, University of Verona, Piazzale A. Stefani 1, Verona I-37126, Italy
M1  - (Cazzaniga, Naldi) GISED Study Centre, Ospedali Riuniti, Bergamo, Italy
M1  - (Chimenti) Department of Dermatology, University of Rome 'Tor Vergata', Rome, Italy
M1  - (Maccarone) Italian Psoriatic Patient Association (ADIPSO), Rome, Italy
M1  - (Picardo) Laboratory of Cutaneous Physiopathology, San Gallicano Dermatological Institute, Rome, Italy
M1  - (Griseta, Miracapillo) U.O.C. Dermatologia e Venereologia Ospedale Generale Regionale F. Miulli, Acquaviva delle Fonti, Italy
M1  - (Azzini, Mocci, Michelini) S.O.C. Dermatologia SS. Antonio e Biagio e C. Arrigo, Alessandria, Italy
M1  - (Offidani, Bernardini, Campanati) U.O. Clinica Dermatologica, Ancona, Italy
M1  - (Ricotti, Giacchetti) U.O. Dermatologia INRCA/IRCCS, Ancona, Italy
M1  - (Norat, Gualco) U.O. Dermatologia Ospedale Beauregard, Aosta, Italy
M1  - (Castelli, Cuccia, Diana) U.O. Dermatologia Ospedale S. Donato, Arezzo, Italy
M1  - (Roncarolo) S.O.C. Dermatologia Ospedale di Asti, Italy
M1  - (Belli, Baldassarre) U.O. Dermatologia Ospedale S.G. Moscati, Avellino, Italy
M1  - (Santoro) U.O.C. Dermatologia P.O. Cutroni Zodda, Barcellona (Me.), Italy
M1  - (Vena, Lo Console, Filotico, Mastrandrea) U.O. Dermatologia II Azienda Ospedaliera Policlinico Consorziale, Bari, Italy
M1  - (Brunetti, Musumeci) U.O. Dermatologica Ospedale di Battipaglia, Italy
M1  - (Carrabba, Dal Mas, Annicchiarico, Benvegnu, Spaziani) U.O. di Dermosifilopatia Ospedale S. Martino, Belluno, Italy
M1  - (Cusano, Saletta Iannazzone) U.O. Dermatologia Azienda Ospedaliera Rummo, Benevento, Italy
M1  - (Galluccio, Pezza) U.O. Dermatologia Ospedale S. Cuore di Gesu Fatebenefratelli, Benevento, Italy
M1  - (Marchesi, Imberti, Reseghetti) USC Dermatologia A.O. Ospedali Riuniti di Bergamo, Italy
M1  - (Barbera) U.O. Dermatologia Ospedale degli Infermi, Biella, Italy
M1  - (Reggiani, Lanzoni) U.O. di Dermatologia Presidio Ospedaliero Bellaria Maggiore, Bologna, Italy
M1  - (Patrizi, Bardazzi, Antonucci, De Tommaso, Balestri) U.O. Dermatologia Policlinico S. Orsola Malpighi, Bologna, Italy
M1  - (Wallnofer, Ingannamorte) Divisione Dermatologica Bolzano, Bolzano, Italy
M1  - (Calzavara-Pinton, Iannazzi, Zane, Capezzera, Bassisi, Rossi) Divisione Dermatologica, Azienda Spedali Civili di Brescia, Italy
M1  - (Altamura) U.O. Complessa di Dermatologia, P.O. Perrino, Brindisi, Italy
M1  - (Vigl, Nobile) U.O. Dermatologia Ospedale di Brunico, Italy
M1  - (Aste, Murgia, Mugheddu) Clinica Dermatologica Universita di Cagliari, Italy
M1  - (Scuderi, Baglieri, Di Dio) U.O. Dermatologia A.O. Ospedale S. Elia, Caltanissetta, Italy
M1  - (Cilioni Grilli) U.O. Dermatologia Ospedale B. Eustachio, Camerino, Italy
M1  - (Mastronardi, Agnusdei, Antrilli) U.O. Dermatologia P.O. Cardarelli, Campobasso, Italy
M1  - (Aulisa) S.O.C. Dermatologia Ospedale Casale Monferrato, Italy
M1  - (Raimondo, Scotto Di Luzio, Battarra, Farro, Plaitano) U.O. Dermatologia A.O. San Sebastiano, Caserta, Italy
M1  - (Micali, Musumeci, Massimino, Li Calzi) Clinica Dermatologica, Universita di Catania A.O.V. Emanuele, Catania, Italy
M1  - (La Greca) U.O. Dermatologia A.O. Garibaldi S. L. Curro A. Tomaselli, Catania, Italy
M1  - (Pettinato, Sapienza) U.O.C. di Dermatologica A.O. Universitaria V. Emanuele, Catania, Italy
M1  - (Valenti, De Giacomo, D'Amico) U.O. Dermatologia A.O. Pugliese Ciaccio, Catanzaro, Italy
M1  - (Arcangeli, Brunelli, Ghetti) U.O. Dermatologia Ospedale di Cesena, Italy
M1  - (Tulli, Assi, Amerio) Clinica Dermatologica, Universita di Chieti, Italy
M1  - (Laria, Prestinari) U.S. Complessa di Dermosifilopatia Ospedale S. Anna, Como, Italy
M1  - (Spadafora, Coppola) U.O. Dermatologia P.O. Mariano Santo, Cosenza, Italy
M1  - (Caresana, Pezzarossa, Domaneschi, Felisi) Istituti Ospitalieri di Cremona Servizio Ospedaliero di Dermatologia, Cremona, Italy
M1  - (Donato) U.O. Dermatologia P.O. Crotone, Italy
M1  - (Bertero, Musso, Pa Lazzini) S.O.C. Dermatologia Ospedale Santa Croce e Carle, Cuneo, Italy
M1  - (Bruscino) U.O. Dermatologia Ospedale S. Verdiana, Empoli, Italy
M1  - (Agozzino) U.O. di Dermatologia e M.S.T. A.O. U I, Enna, Italy
M1  - (Ottaviani, Simoncini) U.O. Dermatologia Ospedale Civile di Fabriano, Italy
M1  - (Virgili, Osti) Sezione di Dermatologia Azienda Ospedaliera Universitaria Ferrara, Italy
M1  - (Fabbri, Volpi, Caproni) Dip. Scienze Dermatologiche, Universita di Firenze, Italy
M1  - (Lotti, Prignano, Buggiani, Troiano) U.O. Complessa Dermatologica di Fisioterapia Dermatologica, Firenze, Italy
M1  - (Fenizi, Altobella, Amoruso, Condello, Goffredo) U.O. Dermatologia Azienda Ospedaliero-Universitaria, Foggia, Italy
M1  - (Righini, Alessandrini, Satolli) U.O. Dermatologia Ospedale G.B. Morgagni-L. Pieranto, Forli, Italy
M1  - (Zampetti) Azienda USL Roma H U.O.C. Dermatologia Aziendale Ospedale di Frascati, Italy
M1  - (Bertani, Fossati) U.O. Dermatologia A.O. S.A. Abate, Gallarate, Italy
M1  - (Parodi, Burlando, Fiorucci) Di.S.E.M. Sezione di Dermatologia, Genova, Italy
M1  - (Nigro, Ghigliotti) U.O. Dermatologia Ospedale S. Martino, Genova, Italy
M1  - (Massone) U.O. Complessa di Dermatologia dell'Ente Ospedaliero Galliera, Genova, Italy
M1  - (Moise) SOC Dermatologia Azienda per i Servizi Sanitari n. 2 Isontina, Gorizia, Italy
M1  - (Serrai) U.O. Dermatologia Presidio Ospedaliero Misericordia, Grosseto, Italy
M1  - (Cannata, Campagnoli) U.O. Complessa di Dermatologia Ospedale Civile, Imperia, Italy
M1  - (Daly, Leporati, Peila) U.O. Dermatologia Ospedali Riuniti di Ivrea, Italy
M1  - (Filosa, Bugatti, Nicolini) U.O. Dermatologia Ospedale A. Murri, Jesi, Italy
M1  - (Nazzari, Cestari) U.O. di Dermatologia Ospe dale Civile Sant'Anna, La Spezia, Italy
M1  - (Anastasio, Larussa) U.O. Dermatologia Ospedale Civile, Lamezia Terme, Italy
M1  - (Pollice, De Francesco, Mazzocchetti) Reparto di Dermatologia Ospedale di Lanciano, Lanciano, Italy
M1  - (Peris, Fargnoli, Di Cesare, De Angelis) Dermatologia Oncologica e Molecolare, L'Aquila, Italy
M1  - (Flati, Biamonte) U.O.C. Dermatologia Ospedale Regionale S. Salvatore, L'Aquila, Italy
M1  - (Quarta, Congedo) U.O. Dermatologia Ospedale V. Fazzi Lecce, Italy
M1  - (Carcaterra, Strippoli, Fideli) Dermatologia Presidio A. Manzoni, Lecco, Italy
M1  - (Marsili, Celli) U.O.C. Dermatologia Ospedale Versilia, Lido di Camaiore, Italy
M1  - (Ceccarini, Bachini, D'Oria) U.O. Dermatologia Ospedali Riuniti di Livorno, Italy
M1  - (Schirripa) P.O. Siderno ASL9 Locri, Italy
M1  - (De Filippi) U.O. Dermatologia A.O. della Provincia di Lodi, Italy
M1  - (Martini, Lapucci, Mazzatenta, Ghilardi) U.O. Dermatologia Ospedale Campo di Marte, Lucca, Italy
M1  - (Simonacci, Bettacchi, Gasco) U.O. di Dermatologia Ospedale di Macerata, Macerata, Italy
M1  - (Zanca) U.O. Dermatologia Ospedale S. Carlo Poma, Mantova, Italy
M1  - (Battistini) U.O. Dermatologia P.O. Massa, Italy
M1  - (Dattola, Vernaci, Postorino) Servizio Dermatologia, P.O. Melito Porto Salvo, Melito, Italy
M1  - (Zampieri, Padovan, Gonzalez Intchaurraga, Ladurner) Divisione Dermatologia e Venerologia Ospedale Franz Tappeiner, Merano, Italy
M1  - (Guarneri, Cannavo, Manfre, Borgia) U.O.C. di Dermatologia A.O.U.G. Martino, Messina, Italy
M1  - (Puglisi Guerra) U.O. Dermatologia A.O. Papardo, Messina, Italy
M1  - (Sedona) U.O. Dermatologia Dermatologia Ospedale Umberto I, Mestre, Italy
M1  - (Cattaneo, Carrera, Fracchiolla, Mozzanica, Prezzemolo) Centro per lo Studio e la Cura della Psoriasi, IRCCS Ospedale Maggiore di Milano, U.O. di Dermatologia, Milano, Italy
M1  - (Menni, Lodi, Martino) Clinica Dermatologica Universitaria AO San Paolo, Milano, Italy
M1  - (Monti, Mancini, Sacrini) U.O. Dermatologia Istituto Clinico Humanitas, Milano, Italy
M1  - (Altomare, Taglioni, Lovati) Servizio di Dermatologia Istituto Ortopedico Galeazzi, Milano, Italy
M1  - (Mercuri) Dermatologia IRCCS Fondazione Centro San Raffaele del Monte Tabor, Milano, Italy
M1  - (Schiesari) U.O. di Dermatologia Ospedale di Mirano, Mirano, Italy
M1  - (Giannetti, Conti, Lasagni, Greco, Ronsini, Schianchi, Fiorentini, Niglietta, Maglietta, Padalino) Clinica Dermatologica di Modena, Modena, Italy
M1  - (Crippa, Pini, Rossi, Tosi, Armas) U.S.C. di Dermosifilopatia A.O. San Gerardo, Monza, Italy
M1  - (Ruocco) U.O. di Clinica Dermatologica, Napoli, Italy
M1  - (Ayala, Balato, Gaudiello, Cimmino, Monfrecola, Gallo) Sezione di Dermatologia Dipartimento di Patologia Sistematica, Napoli, Italy
M1  - (Argenziano, Fulgione) D.A.S. Dermatologia e Venereologia, U.O. Malattie Veneree e Dermatologia Parassitaria, Seconda Universita di Napoli, Italy
M1  - (Berruti, Mozzillo) U.O.C. di Dermatologia P.O. San Gennaro, Napoli, Italy
M1  - (Ceparano, De Michele) DH Dermatologico, P.O. Ascalesi, Napoli, Italy
M1  - (Giorgiano) U.O. Dermatologia, P.O. Tortora Pagani, Nocera Pagani, Italy
M1  - (Leigheb) Clinica Dermatologica Universita del Piemonte Orientale, C/O Ospedale Maggiore della Carita, Novara, Italy
M1  - (Deledda) U.O. Dermatologia Ospedale S.F. Nuoro, Nuoro, Italy
M1  - (Peserico, Alaibac, Piaserico, Schiesari, Dan, Mattei, Oro) Clinica Dermatologica Universita di Padova, Padova, Italy
M1  - (Arico, Bongiorno, Angileri) Cattedra di Dermatologia, UOC di Dermatologia e Malattie Sessualmente Trasmesse Policlinico P. Giaccone Palermo, Italy
M1  - (Amato, Todaro, Milioto, Bellastro) U.O. di Dermatologia ARNAS Civico-Di Gristina-M. Ascoli, Palermo, Italy
M1  - (Di Nuzzo, De Panfilis, Zanni) Centro di Fotodermatologia, Parma, Italy
M1  - (Borroni, Cananzi, Brazzelli) Clinica Dermatologica Universita di Pavia IRCCS Policlinico S. Matteo, Pavia, Italy
M1  - (Lisi, Stingeni, Hansel) Sezione di Dermatologia Clinica, Allergologica e Venereologica, Dipartimento di Specialita Medico-Chirurgiche e Sanita Pubblica, Universita di Perugina, Italy
M1  - (Pierfelice) U.O. Dermatologia Ospedale Civile Pescara, Italy
M1  - (Donelli, Rastelli, Gasperini) U.O. Semplice Dipartimentale di Dermatologia Ospedale Piacenza, Italy
M1  - (Barachini) U.O. Dermatologia Azienda Ospedaliera Pisana, Pisa, Italy
M1  - (Cecchi, Bartoli, Pavesi) U.O. Dermatologia, Ospedale di Pistoia, Pistoia, Italy
M1  - (De Paola) U.O. Semplice Dermatologia Ospedale di Polla e S. Arsenio, Polla, Italy
M1  - (Corradin) U.O. Dermatologia Azienda Ospedaliera Santa Maria degli Angeli, Pordenone, Italy
M1  - (Ricciuti, Piccirillo, Viola, Tataranni, Mautone) U.O. Dermatologia Centro MTS, Potenza, Italy
M1  - (Lo Scocco, Niccoli, Brunasso Vernetti) U.O. Dermatologia Ospedale Misericordia e Dolce, Prato, Italy
M1  - (Gaddoni, Resta, Casadio) U.O. Aziendale di Dermatologia di Ravenna, Ravenna, Italy
M1  - (Arcidiaco, Luvara) U.O. Dermatologia Azienda Ospedaliera Bianchi-Melacrino-Morelli, Reggio Calabria, Italy
M1  - (Albertini, Di Lernia, Guareschi) Struttura Complessa di Dermatologia Azienda Ospedaliera Arcispedale, Reggio Emilia, Italy
M1  - (Catrani, Morri) U.O. Dermatologia Ospedale Infermi, Rimini, Italy
M1  - (Amerio, De Simone, D'Agostino, Agostino) Clinica Dermatologica Policlinico Gemelli, Roma, Italy
M1  - (Calvieri, Cantoresi, Richetta, Sorgi, Carnevale, Nicolucci) Dip. Malattiecutanee-Veneree, Chiurgia Plastica-Ricostruttiva Universit a studi di Roma, Roma, Italy
M1  - (Berardesca, Ardigo, De Felice) Istituto Dermatologico S. Gallicano, Roma, Italy
M1  - (Gubinelli) IDI IRCCS, Roma, Italy
M1  - (Chimenti, Talamonti) Clinica Dermatologica, Universita Studi di Roma, Roma, Italy
M1  - (Camplone) U.O. Dermatologia Azienda Ospedaliera Sant'Andrea, Roma, Italy
M1  - (Cruciani, Riccardi) U.O. Dermatologia Azienda Ospedaliera San Camillo Forlanini, Roma, Italy
M1  - (Barbati) U.O. Dermatologia Ospedale S. Eugenio, Roma, Italy
M1  - (Zumiani) U.O. Dermatologia Ospedale S. Maria del Carmine, Rovereto, Italy
M1  - (Pagani) S.O.C. Dermatologia Ospedale Civico, Rovigo, Italy
M1  - (Malagoli) Ambulatorio di Dermatologia Policlinico San Donato, S. Donato Milanese, Italy
M1  - (Pellicano) U.O. Dermatologia IRCCS Casa Sollievo della Sofferenza, S. Giovanni Rotondo, Italy
M1  - (Donadio, Di Vito) U.O.C. Dermatologia Ospedale S. Giovanni di Dio, Salerno, Italy
M1  - (Cottoni, Montesu, Pirodda, Addis, Marongiu) Clinica Dermatologica Universita di Sassari, Sassari, Italy
M1  - (Farris, Cacciapuoti, Verrini) U.O. di Dermatologia Ospedale San Paolo, Savona, Italy
M1  - (Desirello, Gnone) U.O. di Dermatologia Ospedale Civile di Sestri Levante, Sestri Levante, Italy
M1  - (Fimiani, Pellegrino) Azienda Ospedaliera Senese D.A.I. Med. Clin. e Sci. Immunologiche Applicate S.C. di Dermatologia, Siena, Italy
M1  - (Castelli, Zappala) U.O.C. di Dermatologia A.O.U.I., Siracusa, Italy
M1  - (Sesana) Dermatologia A.O. della Valtellina e della Valchiavenna, Sondrio, Italy
M1  - (Ingordo) Ospedale Marina Militare Taranto Rep. Dermatologia, Taranto, Italy
M1  - (Vozza, Di Giuseppe) U.O. Complessa di Dermatologia e Chirurgia Dermatologica, Taranto, Italy
M1  - (Fasciocco, Nespoli) U.O. Dermatologia P.O. G. Mazzini, Teramo, Italy
M1  - (Papini, Cicoletti) Clinica Dermatologica di Terni, Terni, Italy
M1  - (Bernengo, Ortoncelli, Bonvicino, Capella, Doveil, Forte, Peroni, Salomone, Savoia) SCDU Dermosifilopatia 2 Ospedale S. Lazzaro, Torino, Italy
M1  - (Pippione) SCDU Dermosifilopatia 3 Ospedale S. Lazzaro, Torino, Italy
M1  - (Zichichi, Frazzitta, De Luca) U.O. Dermatologia Azienda Ospedaliera S.A. Abate, Trapani, Italy
M1  - (Zumiani, Tasin) U.O. Dermatologia Ospedale S.C. di Trento, Trento, Italy
M1  - (Simonetto, Ros) U.O. di Dermatologia Ospedale Ca Foncello, Treviso, Italy
M1  - (Trevisan, Patamia, Miertusova) Istituto di Clinica Dermatologica, Trieste, Italy
M1  - (Patrone, Frattasio, Piccirillo, La Spina, Di Gaetano) Clinica Dermatologica, Udine, Italy
M1  - (Marzocchi) S.O.C. Dermatologia Azienda Ospedaliera Santa Maria della Misericordia di Udine, Udine, Italy
M1  - (Motolese, Venturi) U.O. Dermatologia Ospedale II Circolo, Varese, Italy
M1  - (Sedona, Gai, Pasquinucci) U.O. Dermatologia Venezia Mestre Ospedale SS. Giovanni e Paolo, Venezia, Italy
M1  - (Bellazzi, Silvestri) S.O.C. Dermatologia Ospedale di Vercelli, Vercelli, Italy
M1  - (Girolomoni, Gisondi) Clinica Dermatologica Ospedale Civile Maggiore, Verona, Italy
M1  - (Veller Fornasa, Trevisan) U.O. Dermatologia Vicenza, Italy
UR  - http://www.blackwellpublishing.com/journals/BJD
L2  - http://ovidsp.ovid.com/ovidweb.cgi?T=JS&PAGE=reference&D=emed13&NEWS=N&AN=2015090164
ER  -  

Link to the Ovid Full Text or citation: http://acs.hcn.com.au?acc=36422&url=http://ovidsp.ovid.com/ovidweb.cgi?T=JS&CSC=Y&NEWS=N&PAGE=fulltext&D=emed13&AN=2015090164 
C1  - Database: Embase <1996 to 2016 September 16>

Search Strategy:

--------------------------------------------------------------------------------

1     tuberculosis.mp. or exp tuberculosis/ (151164)

2     exp treatment outcome/ or treatment outcome*.mp. (1189741)

3     diabetes mellitus.mp. or exp diabetes mellitus/ (627157)

4     diabetes mellitus/ (362441)

5     DM.mp. (48079)

6     diabetes.mp. (663193)

7     mellitus.mp. (588341)

8     3 or 4 or 5 or 6 or 7 (715025)

9     1 and 2 and 8 (724)

10     cohort studies.mp. or cohort analysis/ (263408)

11     exp risk factor/ or cohort.mp. or exp risk/ (2148599)

12     10 or 11 (2148599)

13     9 and 10 (81)

14     9 and 12 (304)

15     limit 14 to human (298)

16     limit 13 to human (81)

17     trial*.mp. or exp controlled clinical trial/ or exp "clinical trial (topic)"/ or exp "randomized controlled trial (topic)"/ or exp "controlled clinical trial (topic)"/ (1555047)

18     random.ab. (191735)

19     randomized controlled trial.pt. (0)

20     controlled clinical trial.pt. (0)

21     randomized.ab. (454621)

22     placebo.ab. (188623)

23     clinical trials as topic.sh. (15)

24     trial.ti. (176210)

25     17 or 18 or 19 or 20 or 21 or 22 or 23 or 24 (1831290)

26     9 and 25 (128)

27     limit 26 to human (128)


***************************


49. 
TY  - ELEC
ID  - 23908950
T1  - Characteristics and treatment outcomes of tuberculosis cases by risk groups, Japan, 2007-2010
A1  - Uchimura K.
A1  - Ngamvithayapong-Yanai J.
A1  - Kawatsu L.
A1  - Ohkado A.
A1  - Yoshiyama T.
A1  - Shimouchi A.
A1  - Ito K.
A1  - Ishikawa N. 
Y1  - 2013//
N2  - INTRODUCTION: We studied the characteristics and treatment outcomes of the following risk groups for tuberculosis (TB): those with HIV and diabetes mellitus (DM), contact cases, the homeless, foreigners, health care workers (HCW) and the elderly., METHOD: A descriptive cross-sectional study was conducted by analysing the Japanese tuberculosis surveillance data of all cases registered between 2007 and 2010 (n = 96 689)., RESULTS: The annual proportion of TB cases by risk group was stable over the study period, although there was a slight but significant increase observed for foreigners and elderly cases. Homeless and elderly TB cases had the highest DM co-morbidity (16.6% and 15.3%). HIV co-infection was low in all TB cases (0.2%) yet highest in foreigners (1.3%). HIV status of 45% of TB cases was unknown. The proportion of multi drug resistant (MDR) TB was similar among all risk groups (0.0-0.9%) except foreigners, at 3.4%. Males in most risk groups had higher mortality than females; the mortality of all TB cases in all age groups for both males and females were 3.6-24 times higher than the general population., DISCUSSION: Reasons for the high proportion of "HIV status unknown" should be investigated and improved. Contact tracing among foreign cases with MDR-TB should be a priority. Homeless persons should be screened for DM together with TB. Programs to enhance health and nutrition status may benefit tuberculosis prevention among the elderly. Tuberculosis screening and TB education are important for HCW.
KW  - adolescent
KW  - adult
KW  - age
KW  - aged
KW  - child
KW  - Coinfection/ep [Epidemiology]
KW  - complication
KW  - cross- sectional study
KW  - Diabetes Complications/ep [Epidemiology]
KW  - female
KW  - *health care personnel
KW  - *homelessness
KW  - human
KW  - Human immunodeficiency virus
KW  - Human immunodeficiency virus infection
KW  - infant
KW  - Japan
KW  - male
KW  - middle aged
KW  - *migrant
KW  - newborn
KW  - preschool child
KW  - public health
KW  - risk
KW  - sex difference
KW  - treatment outcome
KW  - tuberculosis/ep [Epidemiology]
KW  - tuberculosis/th [Therapy]
KW  - Tuberculosis, Multidrug-Resistant/ep [Epidemiology]
KW  - very elderly
KW  - young adult
JF  - Western Pacific surveillance and response journal : WPSAR
JA  - Western Pac Surveill Response J
VL  - 4
IS  - 1
SP  - 11
EP  - 18
CY  - Philippines
SN  - 2094-7321
M1  - (Uchimura, Ngamvithayapong-Yanai, Kawatsu, Ohkado, Yoshiyama, Shimouchi, Ito, Ishikawa) The Research Institute of Tuberculosis, Japan Anti-tuberculosis Association, Tokyo, Japan
L2  - http://ovidsp.ovid.com/ovidweb.cgi?T=JS&PAGE=reference&D=emed13&NEWS=N&AN=23908950
ER  -  

Link to the Ovid Full Text or citation: http://acs.hcn.com.au?acc=36422&url=http://ovidsp.ovid.com/ovidweb.cgi?T=JS&CSC=Y&NEWS=N&PAGE=fulltext&D=emed13&AN=23908950 
C1  - Database: Embase <1996 to 2016 September 16>

Search Strategy:

--------------------------------------------------------------------------------

1     tuberculosis.mp. or exp tuberculosis/ (151164)

2     exp treatment outcome/ or treatment outcome*.mp. (1189741)

3     diabetes mellitus.mp. or exp diabetes mellitus/ (627157)

4     diabetes mellitus/ (362441)

5     DM.mp. (48079)

6     diabetes.mp. (663193)

7     mellitus.mp. (588341)

8     3 or 4 or 5 or 6 or 7 (715025)

9     1 and 2 and 8 (724)

10     cohort studies.mp. or cohort analysis/ (263408)

11     exp risk factor/ or cohort.mp. or exp risk/ (2148599)

12     10 or 11 (2148599)

13     9 and 10 (81)

14     9 and 12 (304)

15     limit 14 to human (298)

16     limit 13 to human (81)

17     trial*.mp. or exp controlled clinical trial/ or exp "clinical trial (topic)"/ or exp "randomized controlled trial (topic)"/ or exp "controlled clinical trial (topic)"/ (1555047)

18     random.ab. (191735)

19     randomized controlled trial.pt. (0)

20     controlled clinical trial.pt. (0)

21     randomized.ab. (454621)

22     placebo.ab. (188623)

23     clinical trials as topic.sh. (15)

24     trial.ti. (176210)

25     17 or 18 or 19 or 20 or 21 or 22 or 23 or 24 (1831290)

26     9 and 25 (128)

27     limit 26 to human (128)


***************************


50. 
TY  - ELEC
ID  - 2015370960
T1  - The double burden of infectious diseases and diabetes-A bidirectional relationship
A1  - Sobngwi E.
A1  - Mbanya J.C. 
Y1  - 2015//
N2  - There is growing evidence for an etiological interaction between infectious diseases and diabetes, as well as for bidirectional influence of clinical presentation, spread, and outcomes. Some HIV treatments increase diabetes risk, and some infectious diseases may determine unique phenotypes of diabetes. Individuals who have type 2 diabetes have increased risk for tuberculosis and viral hepatitis and have poorer treatment outcomes. Joint noncommunicable diseases (NCDs) and infectious diseases clinics are the ideal method of tackling the double burden of these diseases in developing countries.
KW  - Africa south of the Sahara
KW  - article
KW  - developing country
KW  - *diabetes mellitus/ep [Epidemiology]
KW  - *diabetes mellitus/pc [Prevention]
KW  - *diabetes mellitus/th [Therapy]
KW  - *diabetes mellitus/dt [Drug Therapy]
KW  - disease association
KW  - disease predisposition
KW  - exercise
KW  - health care access
KW  - heredity
KW  - high risk population
KW  - human
KW  - Human immunodeficiency virus infection/dt [Drug Therapy]
KW  - *infection/ep [Epidemiology]
KW  - insulin resistance
KW  - life expectancy
KW  - lifestyle modification
KW  - metabolic syndrome X
KW  - mixed infection
KW  - morbidity
KW  - mortality
KW  - non communicable disease
KW  - non insulin dependent diabetes mellitus
KW  - phenotype
KW  - prevalence
KW  - risk
KW  - treatment outcome
KW  - tuberculosis
KW  - virus hepatitis
KW  - antiretrovirus agent/dt [Drug Therapy]
KW  - metformin/dt [Drug Therapy]
JF  - European Endocrinology
JA  - Eur. Endocrinol.
VL  - 11
IS  - 2
SP  - 112
EP  - 113
CY  - United Kingdom
PB  - Touch Briefings
SN  - 1758-3772
AD  - J.C. Mbanya, Faculty of Medicine and Biomedical Sciences, University of Yaounde I, BP 8046, Yaounde, Cameroon
M1  - (Sobngwi) National Obesity Centre, Yaounde Central Hospital, Yaounde, Cameroon
M1  - (Mbanya) Department of Internal Medicine and Specialties, Faculty of Medicine and Biomedical Sciences, University of Yaounde 1, Yaounde, Cameroon
M1  - (Mbanya) Laboratory of Molecular Medicine and Metabolism, The Biotechnology Centre, University of Yaounde 1, Yaounde, Cameroon
UR  - http://www.touchendocrinology.com/sites/www.touchendocrinology.com/files/merged%20(12).pdf
L2  - http://ovidsp.ovid.com/ovidweb.cgi?T=JS&PAGE=reference&D=emed13&NEWS=N&AN=2015370960
ER  -  

Link to the Ovid Full Text or citation: http://acs.hcn.com.au?acc=36422&url=http://ovidsp.ovid.com/ovidweb.cgi?T=JS&CSC=Y&NEWS=N&PAGE=fulltext&D=emed13&AN=2015370960 
C1  - Database: Embase <1996 to 2016 September 16>

Search Strategy:

--------------------------------------------------------------------------------

1     tuberculosis.mp. or exp tuberculosis/ (151164)

2     exp treatment outcome/ or treatment outcome*.mp. (1189741)

3     diabetes mellitus.mp. or exp diabetes mellitus/ (627157)

4     diabetes mellitus/ (362441)

5     DM.mp. (48079)

6     diabetes.mp. (663193)

7     mellitus.mp. (588341)

8     3 or 4 or 5 or 6 or 7 (715025)

9     1 and 2 and 8 (724)

10     cohort studies.mp. or cohort analysis/ (263408)

11     exp risk factor/ or cohort.mp. or exp risk/ (2148599)

12     10 or 11 (2148599)

13     9 and 10 (81)

14     9 and 12 (304)

15     limit 14 to human (298)

16     limit 13 to human (81)

17     trial*.mp. or exp controlled clinical trial/ or exp "clinical trial (topic)"/ or exp "randomized controlled trial (topic)"/ or exp "controlled clinical trial (topic)"/ (1555047)

18     random.ab. (191735)

19     randomized controlled trial.pt. (0)

20     controlled clinical trial.pt. (0)

21     randomized.ab. (454621)

22     placebo.ab. (188623)

23     clinical trials as topic.sh. (15)

24     trial.ti. (176210)

25     17 or 18 or 19 or 20 or 21 or 22 or 23 or 24 (1831290)

26     9 and 25 (128)

27     limit 26 to human (128)


***************************


51. 
TY  - ELEC
ID  - 2015334779
T1  - Treatment outcomes among drug-susceptible tuberculosis patients in Latvia, 2006-2010
A1  - Lucenko I.
A1  - Riekstina V.
A1  - Perevoscikovs J.
A1  - Mozgis D.
A1  - Khogali M.
A1  - Gadoev J.
A1  - Decolombani P.
A1  - Kumar A.M.V. 
Y1  - 2014//
N2  - Setting: Latvia, an Eastern European country with a high burden of tuberculosis (TB). Objective: To describe treatment outcomes among new drug-susceptible TB patients and assess the association of treatment outcomes with selected social determinants and risk factors. Design: A retrospective cohort study of patients aged >15 years registered during 2006-2010, with a review of records in the National Tuberculosis Registry. Results: Of 2476 patients, 1704 (69%) were male; the median age was 42 years. About two thirds of patients were unemployed or retired, 7% were human immunodeficiency virus (HIV) positive and 35% had a history of alcohol use. Treatment success was achieved in 2167 (88%) patients. Older age, unemployment, HIV infection and alcohol use were found to be independently associated with unsuccessful treatment (death, loss to follow- up, failure, transfer out and other). For many variables, including HIV infection, diabetes mellitus and tobacco use, it was not possible to distinguish between 'not recorded' and 'not present' in the registry. Conclusion: The treatment success rate among new drug-susceptible TB patients exceeded the 85% global target for TB control. Additional attention and support is required for most vulnerable patients, such as those who are unemployed or retired, HIV infected and alcohol users. The National TB Registry should be revised to improve definitions and staff should be trained for proper data collection and recording.
KW  - adolescent
KW  - adult
KW  - aged
KW  - alcohol consumption
KW  - article
KW  - disease control
KW  - *drug sensitivity
KW  - female
KW  - follow up
KW  - human
KW  - Human immunodeficiency virus infection
KW  - Latvia
KW  - major clinical study
KW  - male
KW  - retrospective study
KW  - risk factor
KW  - short course therapy
KW  - treatment failure
KW  - *treatment outcome
KW  - *tuberculosis/dt [Drug Therapy]
KW  - ethambutol/dt [Drug Therapy]
KW  - isoniazid/dt [Drug Therapy]
KW  - pyrazinamide/dt [Drug Therapy]
KW  - rifampicin/dt [Drug Therapy]
JF  - Public Health Action
JA  - Public Health Action
VL  - 4
SP  - S54
EP  - S58
CY  - France
PB  - International Union Against Tuberculosis and Lung Disease (The Union) (68 boulevard Saint Michel, Paris 75006, France)
AD  - I. Lucenko, Infectious Diseases, Surveillance and Immunization Unit, Department of Infectious, Diseases Risk Analysis and Prevention, Centre for Disease Prevention, and Control of Latvia, 22 Duntes Street, Riga LV-1005, Latvia
M1  - (Lucenko, Perevoscikovs, Mozgis) Centre for Disease, Prevention and Control of Latvia, Riga, Latvia
M1  - (Riekstina) Riga East Clinical, University Hospital, Centre of Tuberculosis and Lung Diseases, Riga, Latvia
M1  - (Mozgis) Riga Stradins University, Riga, Latvia
M1  - (Khogali) Medical Department, Operational Research Unit, Medecins Sans Frontieres (MSF), Operational Centre, Brussels, Luxembourg
M1  - (Gadoev) World Health Organization (WHO) Country Office, Tashkent, Uzbekistan
M1  - (Decolombani) WHO Regional Office for Europe, Copenhagen, Denmark
M1  - (Kumar) International Union, Against Tuberculosis and Lung Disease, South-East, Asia Regional Office, New Delhi, India
UR  - http://docserver.ingentaconnect.com/deliver/connect/iuatld/22208372/v4n2x2/s11.pdf?expires=1440568595&id=82579254&titleid=75007911&accname=Elsevier+BV&checksum=7EC2F2ACBB8C1C444334F1758536B72D
L2  - http://ovidsp.ovid.com/ovidweb.cgi?T=JS&PAGE=reference&D=emed13&NEWS=N&AN=2015334779
ER  -  

Link to the Ovid Full Text or citation: http://acs.hcn.com.au?acc=36422&url=http://ovidsp.ovid.com/ovidweb.cgi?T=JS&CSC=Y&NEWS=N&PAGE=fulltext&D=emed13&AN=2015334779 
C1  - Database: Embase <1996 to 2016 September 16>

Search Strategy:

--------------------------------------------------------------------------------

1     tuberculosis.mp. or exp tuberculosis/ (151164)

2     exp treatment outcome/ or treatment outcome*.mp. (1189741)

3     diabetes mellitus.mp. or exp diabetes mellitus/ (627157)

4     diabetes mellitus/ (362441)

5     DM.mp. (48079)

6     diabetes.mp. (663193)

7     mellitus.mp. (588341)

8     3 or 4 or 5 or 6 or 7 (715025)

9     1 and 2 and 8 (724)

10     cohort studies.mp. or cohort analysis/ (263408)

11     exp risk factor/ or cohort.mp. or exp risk/ (2148599)

12     10 or 11 (2148599)

13     9 and 10 (81)

14     9 and 12 (304)

15     limit 14 to human (298)

16     limit 13 to human (81)

17     trial*.mp. or exp controlled clinical trial/ or exp "clinical trial (topic)"/ or exp "randomized controlled trial (topic)"/ or exp "controlled clinical trial (topic)"/ (1555047)

18     random.ab. (191735)

19     randomized controlled trial.pt. (0)

20     controlled clinical trial.pt. (0)

21     randomized.ab. (454621)

22     placebo.ab. (188623)

23     clinical trials as topic.sh. (15)

24     trial.ti. (176210)

25     17 or 18 or 19 or 20 or 21 or 22 or 23 or 24 (1831290)

26     9 and 25 (128)

27     limit 26 to human (128)


***************************


52. 
TY  - ELEC
ID  - 2015305941
T1  - Long-term Outcomes of ABO-Incompatible Living Donor Kidney Transplantation: A Comparative Analysis
A1  - Shin E.
A1  - Kwon S.W.
A1  - Yang W.S.
A1  - Baeck C.
A1  - Yu H.
A1  - Cho H.
A1  - Park S.-K. 
Y1  - 2015//
N2  - Background Although ABO-incompatible kidney transplantation has become more common due to organ shortage, few studies on long-term outcomes have been performed in the Korean population. Methods A retrospective review of medical records was conducted for individuals who underwent living donor kidney transplantation at Asan Medical Center from February 2009 to January 2012. Results A total of 469 patients were included; the mean age was 42.8 +/- 11.8 years, and the median follow-up period was 45 (range, 1-65) months. ABO-incompatible recipients (73) were compared with ABO-compatible patients (396). Patient survival was similar between the ABO-incompatible group (97.3% and 95.9% at 1 and 3 years) and the ABO-compatible group (99.0% and 98.5% at 1 and 3 years; P =.136). Death-censored graft survival was also comparable between groups (98.6% vs 99.7% at 1 year; 98.6% vs 98.7% at 3 years; P =.386). Graft function, acute rejection, and postoperative complications were not significantly different between groups. Additionally, high body mass index and multiple human leukocyte antigen mismatches were significant risk factors for acute rejection (OR: 1.08, 95% CI: 1.01-1.16, P =.033; and OR: 1.20, 95% CI: 1.02-1.40, P =.025, respectively). Conclusion ABO-incompatible kidney transplantation could be a safe option when ABO-compatible donors are not available.
KW  - acute graft rejection/di [Diagnosis]
KW  - acute graft rejection/dt [Drug Therapy]
KW  - adolescent
KW  - adult
KW  - aged
KW  - article
KW  - avascular necrosis/co [Complication]
KW  - bk virus infection/co [Complication]
KW  - bleeding/co [Complication]
KW  - *blood group ABO incompatibility
KW  - body mass
KW  - catheter thrombosis/co [Complication]
KW  - child
KW  - comparative study
KW  - controlled study
KW  - creatinine blood level
KW  - cytomegalovirus infection/co [Complication]
KW  - diabetes mellitus/co [Complication]
KW  - drug dose reduction
KW  - female
KW  - follow up
KW  - glomerulus filtration rate
KW  - graft recipient
KW  - graft survival
KW  - hematoma/co [Complication]
KW  - herpes simplex/co [Complication]
KW  - herpes virus infection/co [Complication]
KW  - HLA matching
KW  - human
KW  - human tissue
KW  - immunosuppressive treatment
KW  - infectious complication/co [Complication]
KW  - intestine injury/co [Complication]
KW  - intravenous catheter
KW  - kidney allograft
KW  - kidney graft rejection/di [Diagnosis]
KW  - kidney graft rejection/dt [Drug Therapy]
KW  - *kidney transplantation
KW  - *living donor
KW  - long term care
KW  - lymphocele/co [Complication]
KW  - major clinical study
KW  - male
KW  - medical record
KW  - meningitis/co [Complication]
KW  - mortality
KW  - *outcome assessment
KW  - parvovirus infection/co [Complication]
KW  - Pneumocystis pneumonia/co [Complication]
KW  - pneumonia/co [Complication]
KW  - postoperative complication/co [Complication]
KW  - priority journal
KW  - retrospective study
KW  - risk factor
KW  - septic shock/co [Complication]
KW  - single drug dose
KW  - survival rate
KW  - tuberculosis/co [Complication]
KW  - urinary tract infection/co [Complication]
KW  - creatinine/ec [Endogenous Compound]
KW  - methylprednisolone/dt [Drug Therapy]
KW  - mycophenolate mofetil/dt [Drug Therapy]
KW  - rituximab
KW  - tacrolimus/dt [Drug Therapy]
JF  - Transplantation Proceedings
JA  - Transplant. Proc.
VL  - 47
IS  - 6
SP  - 1720
EP  - 1726
CY  - United States
PB  - Elsevier USA
SN  - 0041-1345
AD  - S.-K. Park, Division of Nephrology, Department of Internal Medicine, Asan Medical Center, 388-1 Pungnap-2 dong, Songpa-gu, Seoul 138-736, South Korea
M1  - (Shin, Yang, Baeck, Yu, Cho, Park) Division of Nephrology, Department of Internal Medicine, Asan Medical Center, 388-1 Pungnap-2 dong, Songpa-gu, Seoul 138-736, South Korea
M1  - (Kwon) Department of Laboratory Medicine, University of Ulsan College of Medicine, Asan Medical Center, Seoul, South Korea
UR  - http://www.elsevier.com/locate/transproceed
L2  - http://ovidsp.ovid.com/ovidweb.cgi?T=JS&PAGE=reference&D=emed13&NEWS=N&AN=2015305941
ER  -  

Link to the Ovid Full Text or citation: http://acs.hcn.com.au?acc=36422&url=http://ovidsp.ovid.com/ovidweb.cgi?T=JS&CSC=Y&NEWS=N&PAGE=fulltext&D=emed13&AN=2015305941 
C1  - Database: Embase <1996 to 2016 September 16>

Search Strategy:

--------------------------------------------------------------------------------

1     tuberculosis.mp. or exp tuberculosis/ (151164)

2     exp treatment outcome/ or treatment outcome*.mp. (1189741)

3     diabetes mellitus.mp. or exp diabetes mellitus/ (627157)

4     diabetes mellitus/ (362441)

5     DM.mp. (48079)

6     diabetes.mp. (663193)

7     mellitus.mp. (588341)

8     3 or 4 or 5 or 6 or 7 (715025)

9     1 and 2 and 8 (724)

10     cohort studies.mp. or cohort analysis/ (263408)

11     exp risk factor/ or cohort.mp. or exp risk/ (2148599)

12     10 or 11 (2148599)

13     9 and 10 (81)

14     9 and 12 (304)

15     limit 14 to human (298)

16     limit 13 to human (81)

17     trial*.mp. or exp controlled clinical trial/ or exp "clinical trial (topic)"/ or exp "randomized controlled trial (topic)"/ or exp "controlled clinical trial (topic)"/ (1555047)

18     random.ab. (191735)

19     randomized controlled trial.pt. (0)

20     controlled clinical trial.pt. (0)

21     randomized.ab. (454621)

22     placebo.ab. (188623)

23     clinical trials as topic.sh. (15)

24     trial.ti. (176210)

25     17 or 18 or 19 or 20 or 21 or 22 or 23 or 24 (1831290)

26     9 and 25 (128)

27     limit 26 to human (128)


***************************


53. 
TY  - ELEC
ID  - 2015302749
T1  - The influence of mining and human immunodeficiency virus infection among patients admitted for retreatment of tuberculosis in Northern Tanzania
A1  - Mpagama S.G.
A1  - Lekule I.A.
A1  - Mbuya A.W.
A1  - Kisonga R.M.
A1  - Heysell S.K. 
Y1  - 2015//
N2  - In tuberculosis (TB)-prevalent settings, patients admitted for retreatment of TB may account for a high burden of poor treatment outcome. We performed a retrospective cohort study to characterize retreatment patients and outcomes at a TB referral hospital in northern Tanzania. From 2009 to 2013, 185 patients began a retreatment regimen, the majority for relapse after prior treatment completion. Men accounted for an unexpected majority (88%), 36 (20%) were human immunodeficiency virus (HIV) infected and for 45 (24%) mining was their primary occupation. A poor outcome (death, default, or persistent smear positivity after 7 months of treatment) was found in 37 (23%). HIV infection was the only significant predictor of poor outcome (adjusted odds ratio [aOR] = 2.50, 95% confidence interval [CI] = 1.07-5.83, P = 0.034). Interventions to minimize need for retreatment or improve retreatment success may be regionally specific. In our setting, community-based diagnosis and management among at-risk subpopulations such as miners and those HIV infected appear of highest yield.
KW  - adult
KW  - aged
KW  - alcohol consumption
KW  - article
KW  - CD4 lymphocyte count
KW  - diabetes mellitus
KW  - female
KW  - hospital admission
KW  - human
KW  - Human immunodeficiency virus infected patient
KW  - *Human immunodeficiency virus infection
KW  - major clinical study
KW  - male
KW  - multidrug resistant tuberculosis
KW  - patient referral
KW  - pneumoconiosis
KW  - relapse
KW  - *retreatment
KW  - smoking
KW  - sputum culture
KW  - sputum smear
KW  - Tanzania
KW  - *tuberculosis/dt [Drug Therapy]
KW  - ethambutol/dt [Drug Therapy]
KW  - isoniazid/dt [Drug Therapy]
KW  - pyrazinamide/dt [Drug Therapy]
KW  - rifampicin/dt [Drug Therapy]
KW  - streptomycin/dt [Drug Therapy]
JF  - American Journal of Tropical Medicine and Hygiene
JA  - Am. J. Trop. Med. Hyg.
VL  - 93
IS  - 2
SP  - 212
EP  - 215
CY  - United States
PB  - American Society of Tropical Medicine and Hygiene (111 Deer Lake Road, Suite 100,Deerfield, Illinois 60015, United States)
SN  - 0002-9637
AD  - S.K. Heysell, Division of Infectious Diseases and International Health, University of Virginia, P.O. Box 81340, Charlottesville, VA 22908, United States
M1  - (Heysell) Division of Infectious Diseases and International Health, University of Virginia, P.O. Box 81340, Charlottesville, VA 22908, United States
M1  - (Mpagama, Lekule, Mbuya, Kisonga) Kibong'oto Infectious Disease Hospital, Kilimanjaro, Tanzania
UR  - http://www.ajtmh.org/content/93/2/212.full.pdf+html
L2  - http://ovidsp.ovid.com/ovidweb.cgi?T=JS&PAGE=reference&D=emed13&NEWS=N&AN=2015302749
ER  -  

Link to the Ovid Full Text or citation: http://acs.hcn.com.au?acc=36422&url=http://ovidsp.ovid.com/ovidweb.cgi?T=JS&CSC=Y&NEWS=N&PAGE=fulltext&D=emed13&AN=2015302749 
C1  - Database: Embase <1996 to 2016 September 16>

Search Strategy:

--------------------------------------------------------------------------------

1     tuberculosis.mp. or exp tuberculosis/ (151164)

2     exp treatment outcome/ or treatment outcome*.mp. (1189741)

3     diabetes mellitus.mp. or exp diabetes mellitus/ (627157)

4     diabetes mellitus/ (362441)

5     DM.mp. (48079)

6     diabetes.mp. (663193)

7     mellitus.mp. (588341)

8     3 or 4 or 5 or 6 or 7 (715025)

9     1 and 2 and 8 (724)

10     cohort studies.mp. or cohort analysis/ (263408)

11     exp risk factor/ or cohort.mp. or exp risk/ (2148599)

12     10 or 11 (2148599)

13     9 and 10 (81)

14     9 and 12 (304)

15     limit 14 to human (298)

16     limit 13 to human (81)

17     trial*.mp. or exp controlled clinical trial/ or exp "clinical trial (topic)"/ or exp "randomized controlled trial (topic)"/ or exp "controlled clinical trial (topic)"/ (1555047)

18     random.ab. (191735)

19     randomized controlled trial.pt. (0)

20     controlled clinical trial.pt. (0)

21     randomized.ab. (454621)

22     placebo.ab. (188623)

23     clinical trials as topic.sh. (15)

24     trial.ti. (176210)

25     17 or 18 or 19 or 20 or 21 or 22 or 23 or 24 (1831290)

26     9 and 25 (128)

27     limit 26 to human (128)


***************************


54. 
TY  - ELEC
ID  - 2015299235
T1  - Tuberculosis is frequently diagnosed within 12 months of diabetes mellitus
A1  - Heo E.Y.
A1  - Choi N.-K.
A1  - Yang B.R.
A1  - Koo B.K.
A1  - Hwang S.-S.
A1  - Lee C.-H.
A1  - Kang Y.A. 
Y1  - 2015//
N2  - BACKGROUND: Evidence regarding the effects of tuberculosis (TB) screening among patients with diabetes mellitus (DM) in intermediate TB burden countries is insufficient, and the most appropriate time point for TB screening is unclear. OBJ ECT IVE : To investigate trends in TB incidence among newly diagnosed DM patients. DESIGN: A retrospective cohort study of the claims database of the Health Insurance Review and Assessment Service in Korea was performed. Participants were newly diagnosed with type 2 DM in 2009. The study outcome was TB incidence between 2009 and 2011 among participants according to duration of type 2 DM. RESULT S : A cohort of 331 601 patients with newly diagnosed type 2 DMin 2009 was identified. During the 3-year follow-up period, 1533 patients were diagnosed with TB. The estimated incidence of TB among newly diagnosed type 2 DM patients was 18/10 000 patientyears (py) (95%CI 17.5-19.4). TB incidence was 33/ 10 000 py (95%CI 30.0-35.6) in the first 6 months, and 19/10 000 py (95%CI 16.5-20.6) in the following 6-month period. CONCLUS IONS : The risk of developing TB was increased among DM patients, particularly during the first 12 months after DM diagnosis.
KW  - adult
KW  - aged
KW  - article
KW  - cohort analysis
KW  - controlled study
KW  - data base
KW  - *diabetes mellitus
KW  - diabetic patient
KW  - disease duration
KW  - female
KW  - follow up
KW  - human
KW  - incidence
KW  - infection risk
KW  - major clinical study
KW  - male
KW  - non insulin dependent diabetes mellitus/dt [Drug Therapy]
KW  - outcome assessment
KW  - priority journal
KW  - retrospective study
KW  - screening
KW  - *tuberculosis/di [Diagnosis]
KW  - *tuberculosis/dt [Drug Therapy]
KW  - 2,4 thiazolidinedione derivative/dt [Drug Therapy]
KW  - alpha glucosidase inhibitor/dt [Drug Therapy]
KW  - aminosalicylic acid/dt [Drug Therapy]
KW  - cycloserine/dt [Drug Therapy]
KW  - ethambutol/dt [Drug Therapy]
KW  - insulin/dt [Drug Therapy]
KW  - isoniazid plus rifampicin/dt [Drug Therapy]
KW  - meglitinide/dt [Drug Therapy]
KW  - metformin/dt [Drug Therapy]
KW  - protionamide/dt [Drug Therapy]
KW  - pyrazinamide/dt [Drug Therapy]
KW  - sulfonylurea/dt [Drug Therapy]
JF  - International Journal of Tuberculosis and Lung Disease
JA  - Int. J. Tuberc. Lung Dis.
VL  - 19
IS  - 9
SP  - 1098
EP  - 1101
CY  - France
PB  - International Union against Tubercul. and Lung Dis.
SN  - 1027-3719
AD  - Y.A. Kang, Department of Internal Medicine, College of Medicine, Yonsei University, Severance Hospital, 50-1 Yonsei-ro, Seodaemun-gu, Seoul 120-752, South Korea
M1  - (Heo, Yang, Koo) Department of Internal Medicine, Boramae Medical Center, Seoul National University, Seoul Metropolitan Government, Seoul, South Korea
M1  - (Choi) Medical Research Collaborating Center, College of Medicine, Seoul National University, Seoul National University Hospital, Seoul, South Korea
M1  - (Choi) Seoul National University Medical Research Center, Institute of Environmental Medicine, Seoul, South Korea
M1  - (Yang) Department of Preventive Medicine, Seoul National University College of Medicine, Seoul, South Korea
M1  - (Hwang) Department of Social and Preventive Medicine, Inha University School of Medicine, Incheon, South Korea
M1  - (Lee) Department of Internal Medicine, College of Medicine, Seoul National University, Seoul National University Hospital, Seoul, South Korea
M1  - (Kang) Department of Internal Medicine, College of Medicine, Yonsei University, Severance Hospital, 50-1 Yonsei-ro, Seodaemun-gu, Seoul 120-752, South Korea
UR  - http://docstore.ingenta.com/cgi-bin/ds_deliver/1/u/d/ISIS/82482749.1/iuatld/ijtld/2015/00000019/00000009/art00019/FDD27792B1AFB089143943258998A57B5DC3165D0C.pdf?link=http://www.ingentaconnect.com/error/delivery&format=pdf
L2  - http://ovidsp.ovid.com/ovidweb.cgi?T=JS&PAGE=reference&D=emed13&NEWS=N&AN=2015299235
ER  -  

Link to the Ovid Full Text or citation: http://acs.hcn.com.au?acc=36422&url=http://ovidsp.ovid.com/ovidweb.cgi?T=JS&CSC=Y&NEWS=N&PAGE=fulltext&D=emed13&AN=2015299235 
C1  - Database: Embase <1996 to 2016 September 16>

Search Strategy:

--------------------------------------------------------------------------------

1     tuberculosis.mp. or exp tuberculosis/ (151164)

2     exp treatment outcome/ or treatment outcome*.mp. (1189741)

3     diabetes mellitus.mp. or exp diabetes mellitus/ (627157)

4     diabetes mellitus/ (362441)

5     DM.mp. (48079)

6     diabetes.mp. (663193)

7     mellitus.mp. (588341)

8     3 or 4 or 5 or 6 or 7 (715025)

9     1 and 2 and 8 (724)

10     cohort studies.mp. or cohort analysis/ (263408)

11     exp risk factor/ or cohort.mp. or exp risk/ (2148599)

12     10 or 11 (2148599)

13     9 and 10 (81)

14     9 and 12 (304)

15     limit 14 to human (298)

16     limit 13 to human (81)

17     trial*.mp. or exp controlled clinical trial/ or exp "clinical trial (topic)"/ or exp "randomized controlled trial (topic)"/ or exp "controlled clinical trial (topic)"/ (1555047)

18     random.ab. (191735)

19     randomized controlled trial.pt. (0)

20     controlled clinical trial.pt. (0)

21     randomized.ab. (454621)

22     placebo.ab. (188623)

23     clinical trials as topic.sh. (15)

24     trial.ti. (176210)

25     17 or 18 or 19 or 20 or 21 or 22 or 23 or 24 (1831290)

26     9 and 25 (128)

27     limit 26 to human (128)


***************************


55. 
TY  - ELEC
ID  - 2015099941
T1  - Epidemiology and in-hospital outcome of stroke in South Ethiopia
A1  - Deresse B.
A1  - Shaweno D. 
AO  - Deresse, Birrie; ORCID: http://orcid.org/0000-0003-4371-6087
Y1  - 2015//
N2  - Introduction Although the burden of stroke in Sub-Saharan Africa, including Ethiopia, is increasing, there are few available data on stroke in Ethiopia. Objective To describe the magnitude of risk factors, sub-types and in-hospital outcome of stroke at Hawassa University Referral Hospital, Ethiopia. Methods A prospective hospital-based study was conducted with all adult patients admitted to Hawassa University Referral Hospital with stroke diagnosis between May 2013 and April 2014. Computerized tomography scan was performed in all patients to confirm the type of stroke. Stroke severity at admission was assessed by the National Institute of Health Stroke Scale. Stroke outcome at discharge was measured using the modified Rankin stroke scale. Results A total of 163 stroke patients were recruited during the study period, of which 82 (50.3%) patients had ischemic stroke while 81 (49.7%) had hemorrhagic stroke. Stroke risk factors included hypertension (50.9%), cardiac diseases (16.6%), diabetes mellitus (7.4%), alcohol (10.4%), cigarette smoking (4.9%) and tuberculous meningitis (3.1%). In-hospital stroke mortality was 14.7%. The main predictors of in-hospital stroke mortality were stroke severity at admission, hemorrhagic stroke, decreased level of consciousness and seizure. Conclusion The proportion of hemorrhagic stroke is higher than in Western countries. Hypertension is the most common risk factor for stroke. More than half of the patients were discharged with severe disability. We recommend establishing stroke units in resource limited countries like Ethiopia in order to reduce stroke mortality and post stroke disability.
KW  - adolescent
KW  - adult
KW  - aged
KW  - alcohol consumption
KW  - article
KW  - aspiration pneumonia
KW  - atherosclerosis
KW  - *brain hemorrhage/ep [Epidemiology]
KW  - *brain hemorrhage/et [Etiology]
KW  - brain infarction
KW  - *brain ischemia/ep [Epidemiology]
KW  - *brain ischemia/et [Etiology]
KW  - brain stem infarction
KW  - cardioembolic stroke
KW  - carotid atherosclerosis
KW  - cerebellum infarction
KW  - computer assisted tomography
KW  - consciousness disorder
KW  - controlled study
KW  - diabetes mellitus
KW  - disease severity
KW  - dyslipidemia
KW  - echocardiography
KW  - electrocardiography
KW  - Ethiopia
KW  - family history
KW  - female
KW  - headache
KW  - heart disease
KW  - hospital acquired pneumonia
KW  - human
KW  - Human immunodeficiency virus infection
KW  - hypertension
KW  - intracranial hypertension
KW  - lumbar puncture
KW  - major clinical study
KW  - male
KW  - middle aged
KW  - obesity
KW  - outcome assessment
KW  - priority journal
KW  - prospective study
KW  - Rankin scale
KW  - risk assessment
KW  - risk factor
KW  - seizure
KW  - smoking
KW  - subarachnoid hemorrhage/ep [Epidemiology]
KW  - transient ischemic attack
KW  - tuberculous meningitis
JF  - Journal of the Neurological Sciences
JA  - J. Neurol. Sci.
VL  - 355
IS  - 1-2
SP  - 138
EP  - 142
CY  - Netherlands
PB  - Elsevier
SN  - 0022-510X
AD  - B. Deresse, Neurology Unit, Department of Internal Medicine, School of Medicine, College of Medicine and Health Sciences, Hawassa University, Hawassa, Ethiopia
M1  - (Deresse) Neurology Unit, Department of Internal Medicine, School of Medicine, College of Medicine and Health Sciences, Hawassa University, Hawassa, Ethiopia
M1  - (Shaweno) School of Public and Environmental Health, College of Medicine and Health Sciences, Hawassa University, Hawassa, Ethiopia
UR  - http://www.elsevier.com/locate/jns
L2  - http://ovidsp.ovid.com/ovidweb.cgi?T=JS&PAGE=reference&D=emed13&NEWS=N&AN=2015099941
ER  -  

Link to the Ovid Full Text or citation: http://acs.hcn.com.au?acc=36422&url=http://ovidsp.ovid.com/ovidweb.cgi?T=JS&CSC=Y&NEWS=N&PAGE=fulltext&D=emed13&AN=2015099941 
C1  - Database: Embase <1996 to 2016 September 16>

Search Strategy:

--------------------------------------------------------------------------------

1     tuberculosis.mp. or exp tuberculosis/ (151164)

2     exp treatment outcome/ or treatment outcome*.mp. (1189741)

3     diabetes mellitus.mp. or exp diabetes mellitus/ (627157)

4     diabetes mellitus/ (362441)

5     DM.mp. (48079)

6     diabetes.mp. (663193)

7     mellitus.mp. (588341)

8     3 or 4 or 5 or 6 or 7 (715025)

9     1 and 2 and 8 (724)

10     cohort studies.mp. or cohort analysis/ (263408)

11     exp risk factor/ or cohort.mp. or exp risk/ (2148599)

12     10 or 11 (2148599)

13     9 and 10 (81)

14     9 and 12 (304)

15     limit 14 to human (298)

16     limit 13 to human (81)

17     trial*.mp. or exp controlled clinical trial/ or exp "clinical trial (topic)"/ or exp "randomized controlled trial (topic)"/ or exp "controlled clinical trial (topic)"/ (1555047)

18     random.ab. (191735)

19     randomized controlled trial.pt. (0)

20     controlled clinical trial.pt. (0)

21     randomized.ab. (454621)

22     placebo.ab. (188623)

23     clinical trials as topic.sh. (15)

24     trial.ti. (176210)

25     17 or 18 or 19 or 20 or 21 or 22 or 23 or 24 (1831290)

26     9 and 25 (128)

27     limit 26 to human (128)


***************************


56. 
TY  - ELEC
ID  - 2015211314
T1  - Causes of prematurity in the Bloemfontein Academic Complex
A1  - Brits H.
A1  - Adriaanse M.
A1  - Rall D.-M.
A1  - van Biljon M.
A1  - van der Walt A.
A1  - Wasserman E.
A1  - Joubert G. 
Y1  - 2015//
N2  - Background: Prematurity is globally the leading cause of neonatal mortality, morbidity and long-term disability. The Millennium Development Goals (MDG) of the United Nations, and specifically MDG 4, address child mortality. Neonatal mortality rates contribute to 37% of all under-five mortality, with the largest proportion (30%) due to prematurity. The overall purpose of this study was to determine factors associated with prematurity and to identify treatable and preventable causes at the Bloemfontein Academic Complex in order to decrease the morbidity and mortality associated with prematurity in line with MDG. Methods: A case control study design was used including all premature babies referred to the Kangaroo Care Unit of the National District Hospital between December 2010 and March 2011. Each baby was included with his/her mother as a pair. For each premature baby and mother pair a term baby and mother pair was included as a control. Data were collected on a data sheet from the mothers' antenatal records, and from maternal notes as well as the neonatal follow-up and discharge notes. Data gathered included baseline characteristics, habits, diseases and medication of the mother during the antenatal period and delivery as well as baseline demographics of the babies. Results: A total of 194 mothers and 198 babies were included in the study with 109 case mothers and 85 control mothers. Pre-existing medical conditions were more prevalent in the premature group (69%) compared with the control group (27%) with p < 0.0001. These conditions included hypertension, HIV disease and syphilis. Possible causes for prematurity identified in this study included teenage mothers and premature rupture of membranes. Conclusion: Risk factors identified for prematurity were: teenage mothers, pre-existing medical conditions in the mother, and preterm rupture of membranes. Smoking and alcohol consumption during pregnancy could not be identified as risk factors for prematurity. It is recommended that patients with any of the above-mentioned identified risk factors be classified as high risk for the development of prematurity and shorter follow-up intervals and more aggressive management of pre-existing medical conditions should be practised.
KW  - adolescent mother
KW  - adult
KW  - alcohol consumption
KW  - article
KW  - case control study
KW  - controlled study
KW  - diabetes mellitus
KW  - disease association
KW  - female
KW  - fetus lung maturity
KW  - follow up
KW  - hospital discharge
KW  - human
KW  - Human immunodeficiency virus infection
KW  - hypertension
KW  - infant
KW  - infection
KW  - major clinical study
KW  - multiple pregnancy
KW  - outcome assessment
KW  - premature fetus membrane rupture
KW  - *prematurity
KW  - prenatal diagnosis
KW  - risk assessment
KW  - smoking
KW  - syphilis
KW  - tuberculosis
KW  - folic acid
KW  - iron
KW  - magnesium sulfate
JF  - South African Family Practice
JA  - S. Afr. Fam. Pract.
VL  - 57
IS  - 3
SP  - no pagination 
CY  - South Africa
PB  - Medpharm Publications (PO Box 14804, Lyttelton, Gauteng 0157, South Africa)
SN  - 1726-426X
AD  - H. Brits, Department of Family Medicine, University of the Free State, Bloemfontein, South Africa
M1  - (Brits) Department of Family Medicine, University of the Free State, Bloemfontein, South Africa
M1  - (Adriaanse, Rall, van Biljon, van der Walt, Wasserman) School of Medicine, University of the Free State, Bloemfontein, South Africa
M1  - (Joubert) Department of Biostatistics, University of the Free State, Bloemfontein, South Africa
UR  - http://reference.sabinet.co.za/webx/access/electronic_journals/mp_safp/mp_safp_v57_n3_a26.pdf
L2  - http://ovidsp.ovid.com/ovidweb.cgi?T=JS&PAGE=reference&D=emed13&NEWS=N&AN=2015211314
ER  -  

Link to the Ovid Full Text or citation: http://acs.hcn.com.au?acc=36422&url=http://ovidsp.ovid.com/ovidweb.cgi?T=JS&CSC=Y&NEWS=N&PAGE=fulltext&D=emed13&AN=2015211314 
C1  - Database: Embase <1996 to 2016 September 16>

Search Strategy:

--------------------------------------------------------------------------------

1     tuberculosis.mp. or exp tuberculosis/ (151164)

2     exp treatment outcome/ or treatment outcome*.mp. (1189741)

3     diabetes mellitus.mp. or exp diabetes mellitus/ (627157)

4     diabetes mellitus/ (362441)

5     DM.mp. (48079)

6     diabetes.mp. (663193)

7     mellitus.mp. (588341)

8     3 or 4 or 5 or 6 or 7 (715025)

9     1 and 2 and 8 (724)

10     cohort studies.mp. or cohort analysis/ (263408)

11     exp risk factor/ or cohort.mp. or exp risk/ (2148599)

12     10 or 11 (2148599)

13     9 and 10 (81)

14     9 and 12 (304)

15     limit 14 to human (298)

16     limit 13 to human (81)

17     trial*.mp. or exp controlled clinical trial/ or exp "clinical trial (topic)"/ or exp "randomized controlled trial (topic)"/ or exp "controlled clinical trial (topic)"/ (1555047)

18     random.ab. (191735)

19     randomized controlled trial.pt. (0)

20     controlled clinical trial.pt. (0)

21     randomized.ab. (454621)

22     placebo.ab. (188623)

23     clinical trials as topic.sh. (15)

24     trial.ti. (176210)

25     17 or 18 or 19 or 20 or 21 or 22 or 23 or 24 (1831290)

26     9 and 25 (128)

27     limit 26 to human (128)


***************************


57. 
TY  - ELEC
ID  - 2015200884
T1  - Serum drug concentrations of INH and RMP predict 2-month sputum culture results in tuberculosis patients
A1  - Mah A.
A1  - Kharrat H.
A1  - Ahmed R.
A1  - Gao Z.
A1  - Der E.
A1  - Hansen E.
A1  - Long R.
A1  - Kunimoto D.
A1  - Cooper R. 
Y1  - 2015//
N2  - BACKGROUND: In Alberta provincial tuberculosis (TB) clinics, serum drug concentrations (SDCs) are measured in patients with human immunodeficiency virus, diabetes mellitus or at extremes of weight, or showing slow clinical response to treatment, to guide treatment. DESIGN: A retrospective review was performed of TB cases in Northern Alberta with SDCs measured from 1998 to 2013. Adequacy of SDC was based on the maximum concentration (Cmax) achieved in serum, with rifampicin (RMP) values <8 mug/ml and isoniazid (INH) values <3 mug/ml for daily dosing and <9 mug/ml for intermittent dosing considered inadequate. Clinical variables and microbiological outcomes were then compared between the adequate and inadequate groups. RESULTS: Of 134 pulmonary TB cases with SDCs for INH and/or RMP, we found a significant increase in 2-month sputum culture positivity in the cohort with inadequate concentrations of INH compared to those with adequate INH concentrations (42.5% vs. 18.3%, P = 0.0084). A similar trend was seen in the cohort with inadequate concentrations of RMP (39% vs. 21%, P = 0.0725). CONCLUS IONS: Among our study population, low SDCs of INH and, to a lesser extent, RMP, appear to be associated with reduced sputum culture conversion after 2 months of treatment.
KW  - adult
KW  - antibiotic sensitivity
KW  - Canada
KW  - cohort analysis
KW  - comorbidity
KW  - *drug blood level
KW  - drug intermittent therapy
KW  - drug treatment failure
KW  - female
KW  - human
KW  - Human immunodeficiency virus infection
KW  - insulin dependent diabetes mellitus
KW  - *lung tuberculosis/dt [Drug Therapy]
KW  - major clinical study
KW  - male
KW  - maximum plasma concentration
KW  - medical record review
KW  - non insulin dependent diabetes mellitus
KW  - patient compliance
KW  - prediction
KW  - priority journal
KW  - relapse
KW  - retrospective study
KW  - review
KW  - sputum culture
KW  - treatment duration
KW  - treatment outcome
KW  - ethambutol/dt [Drug Therapy]
KW  - *isoniazid/cr [Drug Concentration]
KW  - *isoniazid/dt [Drug Therapy]
KW  - pyrazinamide/dt [Drug Therapy]
KW  - *rifampicin/cr [Drug Concentration]
KW  - *rifampicin/dt [Drug Therapy]
JF  - International Journal of Tuberculosis and Lung Disease
JA  - Int. J. Tuberc. Lung Dis.
VL  - 19
IS  - 2
SP  - 210
EP  - 215
CY  - France
PB  - International Union against Tubercul. and Lung Dis.
SN  - 1027-3719
AD  - R. Cooper, Divisions of Infectious Diseases, University of Alberta, Royal Alexandra Hospital, CSC 10240 Kingsway Avenue, Edmonton, AB T5H 3V9, Canada
M1  - (Mah, Ahmed, Long, Kunimoto, Cooper) Department of Medicine, University of Alberta, Edmonton, AB, Canada
M1  - (Kharrat) Faculty of Medicine and Dentistry, University of Alberta, Edmonton, AB, Canada
M1  - (Gao, Hansen) Alberta Health Services TB Program, Alberta Health Services, Edmonton, AB, Canada
M1  - (Der) Central TB Services, Alberta Health Services, Calgary, AB, Canada
UR  - http://docstore.ingenta.com/cgi-bin/ds_deliver/1/u/d/ISIS/80434680.1/iuatld/ijtld/2015/00000019/00000002/art00016/9CC824FBB576AF0014210919761925A4F73D8DB121.pdf?link=http://www.ingentaconnect.com/error/delivery&format=pdf
L2  - http://ovidsp.ovid.com/ovidweb.cgi?T=JS&PAGE=reference&D=emed13&NEWS=N&AN=2015200884
ER  -  

Link to the Ovid Full Text or citation: http://acs.hcn.com.au?acc=36422&url=http://ovidsp.ovid.com/ovidweb.cgi?T=JS&CSC=Y&NEWS=N&PAGE=fulltext&D=emed13&AN=2015200884 
C1  - Database: Embase <1996 to 2016 September 16>

Search Strategy:

--------------------------------------------------------------------------------

1     tuberculosis.mp. or exp tuberculosis/ (151164)

2     exp treatment outcome/ or treatment outcome*.mp. (1189741)

3     diabetes mellitus.mp. or exp diabetes mellitus/ (627157)

4     diabetes mellitus/ (362441)

5     DM.mp. (48079)

6     diabetes.mp. (663193)

7     mellitus.mp. (588341)

8     3 or 4 or 5 or 6 or 7 (715025)

9     1 and 2 and 8 (724)

10     cohort studies.mp. or cohort analysis/ (263408)

11     exp risk factor/ or cohort.mp. or exp risk/ (2148599)

12     10 or 11 (2148599)

13     9 and 10 (81)

14     9 and 12 (304)

15     limit 14 to human (298)

16     limit 13 to human (81)

17     trial*.mp. or exp controlled clinical trial/ or exp "clinical trial (topic)"/ or exp "randomized controlled trial (topic)"/ or exp "controlled clinical trial (topic)"/ (1555047)

18     random.ab. (191735)

19     randomized controlled trial.pt. (0)

20     controlled clinical trial.pt. (0)

21     randomized.ab. (454621)

22     placebo.ab. (188623)

23     clinical trials as topic.sh. (15)

24     trial.ti. (176210)

25     17 or 18 or 19 or 20 or 21 or 22 or 23 or 24 (1831290)

26     9 and 25 (128)

27     limit 26 to human (128)


***************************


58. 
TY  - ELEC
ID  - 2015136959
T1  - Diabetes mellitus and tuberculosis
A1  - Kansal H.M.
A1  - Srivastava S.
A1  - Bhargava S.K. 
Y1  - 2015//
N2  - Diabetes and tuberculosis are the twin epidemics which has a major impact on morbidity and mortality of either disorder. Improved understanding of the bidirectional relationship is necessary to reduce the dual burden of the disease. The present article focuses on the association of the two disorders and salient features of the two disorders when they occur together.
KW  - article
KW  - clinical feature
KW  - *diabetes mellitus/ep [Epidemiology]
KW  - drug interaction
KW  - epidemic
KW  - human
KW  - morbidity
KW  - mortality
KW  - outcome assessment
KW  - risk factor
KW  - screening
KW  - sputum
KW  - *tuberculosis/dr [Drug Resistance]
KW  - *tuberculosis/ep [Epidemiology]
KW  - tuberculostatic agent
JF  - Journal International Medical Sciences Academy
JA  - J. Int. Med. Sci. Acad.
VL  - 28
IS  - 1
SP  - 58
EP  - 60
CY  - India
PB  - International Medical Sciences Academy
SN  - 0971-071X
AD  - H.M. Kansal, Department of Pulmonary Medicine, School of Medical Sciences and Research, Sharda University, Greater Noida, Uttar Pradesh, India
M1  - (Kansal) Department of Pulmonary Medicine, School of Medical Sciences and Research, Sharda University, Greater Noida, Uttar Pradesh, India
M1  - (Srivastava) Department of Medicine, School of Medical Sciences and Research, Sharda University, Greater Noida, Uttar Pradesh, India
M1  - (Bhargava) Dept of Radiology and Imaging, School of Medical Sciences and Research, Sharda University, Greater Noida, Uttar Pradesh, India
UR  - http://www.jimsaonline.com/imsa-pdf-janu-15/final.pdf
L2  - http://ovidsp.ovid.com/ovidweb.cgi?T=JS&PAGE=reference&D=emed13&NEWS=N&AN=2015136959
ER  -  

Link to the Ovid Full Text or citation: http://acs.hcn.com.au?acc=36422&url=http://ovidsp.ovid.com/ovidweb.cgi?T=JS&CSC=Y&NEWS=N&PAGE=fulltext&D=emed13&AN=2015136959 
C1  - Database: Embase <1996 to 2016 September 16>

Search Strategy:

--------------------------------------------------------------------------------

1     tuberculosis.mp. or exp tuberculosis/ (151164)

2     exp treatment outcome/ or treatment outcome*.mp. (1189741)

3     diabetes mellitus.mp. or exp diabetes mellitus/ (627157)

4     diabetes mellitus/ (362441)

5     DM.mp. (48079)

6     diabetes.mp. (663193)

7     mellitus.mp. (588341)

8     3 or 4 or 5 or 6 or 7 (715025)

9     1 and 2 and 8 (724)

10     cohort studies.mp. or cohort analysis/ (263408)

11     exp risk factor/ or cohort.mp. or exp risk/ (2148599)

12     10 or 11 (2148599)

13     9 and 10 (81)

14     9 and 12 (304)

15     limit 14 to human (298)

16     limit 13 to human (81)

17     trial*.mp. or exp controlled clinical trial/ or exp "clinical trial (topic)"/ or exp "randomized controlled trial (topic)"/ or exp "controlled clinical trial (topic)"/ (1555047)

18     random.ab. (191735)

19     randomized controlled trial.pt. (0)

20     controlled clinical trial.pt. (0)

21     randomized.ab. (454621)

22     placebo.ab. (188623)

23     clinical trials as topic.sh. (15)

24     trial.ti. (176210)

25     17 or 18 or 19 or 20 or 21 or 22 or 23 or 24 (1831290)

26     9 and 25 (128)

27     limit 26 to human (128)


***************************


59. 
TY  - ELEC
ID  - 2015054629
T1  - Duration of treatment in pulmonary tuberculosis: Are international guidelines on the management of tuberculosis missing something?
A1  - Atif M.
A1  - Sulaiman S.A.S.
A1  - Shafie A.A.
A1  - Babar Z.U. 
Y1  - 2015//
N2  - Background: Despite evidence of an association between tuberculosis (TB) treatment outcomes and the performance of national tuberculosis programmes (NTP), no study to date has rigorously documented the duration of treatment among TB patients. As such, this study was conducted to report the durations of the intensive and continuation phases of TB treatment and their predictors among new smear-positive pulmonary tuberculosis (PTB) patients in Malaysia. Study design: Descriptive, non-experimental, follow-up cohort study. Methods: This study was conducted at the Chest Clinic of Penang General Hospital between March 2010 and February 2011. The medical records and TB notification forms of all new smear-positive PTB patients, diagnosed during the study period, were reviewed to obtain sociodemographic and clinical data. Based on standard guidelines, the normal benchmarks for the durations of the intensive and continuation phases of PTB treatment were taken as two and four months, respectively. A patient in whom the clinicians decided to extend the intensive phase of treatment by >2 weeks was categorized as a case with a prolonged intensive phase. The same criterion applied for the continuation phase. Multiple logistic regression analysis was performed to find independent factors associated with the duration of TB treatment. Data were analyzed using Predictive Analysis Software Version 19.0. Results: Of the 336 patients included in this study, 261 completed the intensive phase of treatment, and 226 completed the continuation phase of treatment. The mean duration of TB treatment (n = 226) was 8.19 (standard deviation 1.65) months. Half (49.4%, 129/261) of the patients completed the intensive phase of treatment in two months, whereas only 37.6% (85/226) of the patients completed the continuation phase of treatment in four months. On multiple logistic regression analysis, being a smoker, being underweight and having a history of cough for >4 weeks at TB diagnosis were found to be predictive of a prolonged intensive phase of treatment. Diabetes mellitus and the presence of lung cavities at the start of treatment were the only predictors found for a prolonged continuation phase of treatment. Conclusions: The average durations of the intensive and continuation phases of treatment among PTB patients were longer than the targets recommended by the World Health Organization. As there are no internationally agreed criteria, it was not possible to judge how well the Malaysian NTP performed in terms of managing treatment duration among PTB patients.
KW  - adult
KW  - article
KW  - Chinese
KW  - cohort analysis
KW  - comorbidity
KW  - continuation phase
KW  - coughing
KW  - diabetes mellitus
KW  - female
KW  - human
KW  - hypertension
KW  - intensive phase
KW  - lung cavity
KW  - *lung tuberculosis/dt [Drug Therapy]
KW  - major clinical study
KW  - Malay (people)
KW  - Malaysia
KW  - male
KW  - medical history
KW  - middle aged
KW  - *practice guideline
KW  - risk factor
KW  - smoking
KW  - Tamil (people)
KW  - *treatment duration
KW  - treatment outcome
KW  - treatment planning
KW  - underweight
KW  - ethambutol/cb [Drug Combination]
KW  - ethambutol/dt [Drug Therapy]
KW  - isoniazid/cb [Drug Combination]
KW  - isoniazid/dt [Drug Therapy]
KW  - pyrazinamide/cb [Drug Combination]
KW  - pyrazinamide/dt [Drug Therapy]
KW  - rifampicin/cb [Drug Combination]
KW  - rifampicin/dt [Drug Therapy]
JF  - Public Health
JA  - Public Health
VL  - 129
IS  - 6
SP  - 777
EP  - 782
CY  - Netherlands
PB  - Elsevier
SN  - 0033-3506
AD  - M. Atif, Department of Pharmacy, Islamia University of Bahawalpur, Punjab, Pakistan
M1  - (Atif) Department of Pharmacy, Islamia University of Bahawalpur, Punjab, Pakistan
M1  - (Sulaiman) Discipline of Clinical Pharmacy, School of Pharmaceutical Sciences, Universiti Sains Malaysia, Penang, Malaysia
M1  - (Shafie) Discipline of Social and Administrative Pharmacy, School of Pharmaceutical Sciences, Universiti Sains Malaysia, Penang, Malaysia
M1  - (Babar) Division of Pharmacy Practice, School of Pharmacy, Faculty of Medical and Health Sciences, University of Auckland, Auckland, New Zealand
UR  - http://www.elsevier.com/inca/publications/store/6/4/5/7/2/7/645727.pub.htt
L2  - http://ovidsp.ovid.com/ovidweb.cgi?T=JS&PAGE=reference&D=emed13&NEWS=N&AN=2015054629
ER  -  

Link to the Ovid Full Text or citation: http://acs.hcn.com.au?acc=36422&url=http://ovidsp.ovid.com/ovidweb.cgi?T=JS&CSC=Y&NEWS=N&PAGE=fulltext&D=emed13&AN=2015054629 
C1  - Database: Embase <1996 to 2016 September 16>

Search Strategy:

--------------------------------------------------------------------------------

1     tuberculosis.mp. or exp tuberculosis/ (151164)

2     exp treatment outcome/ or treatment outcome*.mp. (1189741)

3     diabetes mellitus.mp. or exp diabetes mellitus/ (627157)

4     diabetes mellitus/ (362441)

5     DM.mp. (48079)

6     diabetes.mp. (663193)

7     mellitus.mp. (588341)

8     3 or 4 or 5 or 6 or 7 (715025)

9     1 and 2 and 8 (724)

10     cohort studies.mp. or cohort analysis/ (263408)

11     exp risk factor/ or cohort.mp. or exp risk/ (2148599)

12     10 or 11 (2148599)

13     9 and 10 (81)

14     9 and 12 (304)

15     limit 14 to human (298)

16     limit 13 to human (81)

17     trial*.mp. or exp controlled clinical trial/ or exp "clinical trial (topic)"/ or exp "randomized controlled trial (topic)"/ or exp "controlled clinical trial (topic)"/ (1555047)

18     random.ab. (191735)

19     randomized controlled trial.pt. (0)

20     controlled clinical trial.pt. (0)

21     randomized.ab. (454621)

22     placebo.ab. (188623)

23     clinical trials as topic.sh. (15)

24     trial.ti. (176210)

25     17 or 18 or 19 or 20 or 21 or 22 or 23 or 24 (1831290)

26     9 and 25 (128)

27     limit 26 to human (128)


***************************


60. 
TY  - ELEC
ID  - 2015105159
T1  - Smoking on treatment outcomes among tuberculosis patients
A1  - Khan A.H.
A1  - Israr M.
A1  - Khan A.
A1  - Aftab R.A.
A1  - Khan T.M. 
Y1  - 2015//
N2  - Background: Smoking is a risk factor not only for the development of cancer and coronary heart disease but also for tuberculosis (TB). The aim of this study was to determine the prevalence of smoking in patients with TB, identify demographic and clinical characteristics associated with smoking and to evaluate TB treatment outcomes in the smokers. Method: A retrospective cohort study of patients with TB was conducted at Khyber Teaching Hospital, Peshawar, Pakistan. All patients with pulmonary and extrapulmonary TB and those coinfected with HIV, hepatitis or diabetes mellitus were included in the study. The patients were categorized into smokers and nonsmokers. Treatment outcomes were evaluated by smear testing at the end of the treatment. Results: Of 472 enrolled subjects, 68 (14.4%) were smokers. The prevalence of smoking among male and female patients with TB was 11.8% and 2.5%, respectively. Univariate analysis indicated that the gender, age group and marital status of patients with TB were associated with smoking. The results indicated that patient gender (P 0.05), age: 15 to 24 years (P 0.05) and age >55 years (P 0.004) were risk factors associated with smoking among TB patients. Of the 68 smokers with TB, the treatment outcomes among 54 patients (79.4%) were unsuccessful. The treatment outcomes was statistically significantly associated with smoking (odds ratio: 2.58, P 0.004). Conclusions: Findings from the current study proved smoking to be one of the main factors associated with the occurrence of TB and significantly reducing the outcomes of TB therapy.
KW  - adolescent
KW  - adult
KW  - article
KW  - clinical feature
KW  - controlled clinical trial
KW  - controlled study
KW  - demography
KW  - diabetes mellitus
KW  - *extrapulmonary tuberculosis/dt [Drug Therapy]
KW  - female
KW  - groups by age
KW  - hepatitis
KW  - human
KW  - Human immunodeficiency virus infection
KW  - *lung tuberculosis/dt [Drug Therapy]
KW  - major clinical study
KW  - male
KW  - marriage
KW  - mixed infection
KW  - prevalence
KW  - retrospective study
KW  - risk factor
KW  - *smoking
KW  - sputum smear
KW  - *treatment outcome
KW  - *tuberculostatic agent/dt [Drug Therapy]
JF  - American Journal of the Medical Sciences
JA  - Am. J. Med. Sci.
VL  - 349
IS  - 6
SP  - 505
EP  - 509
CY  - United States
PB  - Lippincott Williams and Wilkins
SN  - 0002-9629
AD  - A.H. Khan, Department of Clinical Pharmacy, School of Pharmaceutical Sciences, Universiti Sains Malaysia, Penang 11800, Malaysia
M1  - (Khan, Aftab) Department of Clinical Pharmacy, School of Pharmaceutical Sciences, Universiti Sains Malaysia, Penang 11800, Malaysia
M1  - (Israr) Department of Respiratory Diseases, District TB Office Bannu, Bannu, Pakistan
M1  - (Khan) Medical B Unit, Khyber Teaching Hospital, Peshawar, Pakistan
M1  - (Khan) School of Pharmacy, Monash University, Selangor Darul Ehsan, Malaysia
UR  - http://journals.lww.com/amjmedsci/pages/default.aspx
L2  - http://ovidsp.ovid.com/ovidweb.cgi?T=JS&PAGE=reference&D=emed13&NEWS=N&AN=2015105159
ER  -  

Link to the Ovid Full Text or citation: http://acs.hcn.com.au?acc=36422&url=http://ovidsp.ovid.com/ovidweb.cgi?T=JS&CSC=Y&NEWS=N&PAGE=fulltext&D=emed13&AN=2015105159 
C1  - Database: Embase <1996 to 2016 September 16>

Search Strategy:

--------------------------------------------------------------------------------

1     tuberculosis.mp. or exp tuberculosis/ (151164)

2     exp treatment outcome/ or treatment outcome*.mp. (1189741)

3     diabetes mellitus.mp. or exp diabetes mellitus/ (627157)

4     diabetes mellitus/ (362441)

5     DM.mp. (48079)

6     diabetes.mp. (663193)

7     mellitus.mp. (588341)

8     3 or 4 or 5 or 6 or 7 (715025)

9     1 and 2 and 8 (724)

10     cohort studies.mp. or cohort analysis/ (263408)

11     exp risk factor/ or cohort.mp. or exp risk/ (2148599)

12     10 or 11 (2148599)

13     9 and 10 (81)

14     9 and 12 (304)

15     limit 14 to human (298)

16     limit 13 to human (81)

17     trial*.mp. or exp controlled clinical trial/ or exp "clinical trial (topic)"/ or exp "randomized controlled trial (topic)"/ or exp "controlled clinical trial (topic)"/ (1555047)

18     random.ab. (191735)

19     randomized controlled trial.pt. (0)

20     controlled clinical trial.pt. (0)

21     randomized.ab. (454621)

22     placebo.ab. (188623)

23     clinical trials as topic.sh. (15)

24     trial.ti. (176210)

25     17 or 18 or 19 or 20 or 21 or 22 or 23 or 24 (1831290)

26     9 and 25 (128)

27     limit 26 to human (128)


***************************


61. 
TY  - ELEC
ID  - 2015052742
T1  - Diabetes mellitus is associated with cavities, smear grade, and multidrug-resistant tuberculosis in Georgia
A1  - Magee M.J.
A1  - Kempker R.R.
A1  - Kipiani M.
A1  - Gandhi N.R.
A1  - Darchia L.
A1  - Tukvadze N.
A1  - Howards P.P.
A1  - Narayan K.M.V.
A1  - Blumberg H.M. 
Y1  - 2015//
N2  - SETTING: National tuberculosis (TB) treatment facility in the country of Georgia. OBJECTIVE: To determine the prevalence of diabetes mellitus (DM) and pre-DM among patients with TB using glycosylated-hemoglobin (HbA1c), and to estimate the association between DM and clinical characteristics and response to anti-tuberculosis treatment. DESIGN: A cohort study was conducted from 2011 to 2014 at the National Centre for TB and Lung Disease in Tbilisi. Patients aged >35 years with pulmonary TB were included. HbA1c was used to defineDM(>6.5%), pre-DM (>5.7-6.4%), and no DM (<5.7%). Interviews and medical chart abstraction were performed. Regression analyses estimated associations between DM and 1) baseline TB characteristics and 2) anti-tuberculosis treatment outcomes. RESULTS : A total of 318 newly diagnosed patients with TB were enrolled. The prevalence of DM and pre-DM was 11.6% and 16.4%, respectively. In multivariable analyses, patients with TB-DM had more cavitation (adjusted OR [aOR] 2.26), higher smear grade (aOR 2.37), and more multidrug-resistant TB (MDR-TB) (aOR 2.27) than patients without DM. The risk of poor anti-tuberculosis treatment outcomes was similar among patients with and those without DM(28.1%vs. 23.6%). CONCLUSION: DM and pre-DM were common among adults with newly diagnosed pulmonary TB in Tbilisi, Georgia, and DM was associated with more clinical symptoms, and MDR-TB, at presentation.
KW  - acid fast bacterium
KW  - adult
KW  - aged
KW  - alcohol consumption
KW  - article
KW  - clinical feature
KW  - cohort analysis
KW  - controlled study
KW  - *diabetes mellitus/di [Diagnosis]
KW  - disease association
KW  - female
KW  - follow up
KW  - Georgia (republic)
KW  - hemoptysis
KW  - human
KW  - impaired glucose tolerance/di [Diagnosis]
KW  - *lung cavitation
KW  - major clinical study
KW  - male
KW  - middle aged
KW  - *multidrug resistant tuberculosis/dt [Drug Therapy]
KW  - Mycobacterium tuberculosis
KW  - prevalence
KW  - priority journal
KW  - risk assessment
KW  - risk factor
KW  - smoking
KW  - sputum culture
KW  - *sputum smear
KW  - treatment outcome
KW  - hemoglobin A1c/ec [Endogenous Compound]
KW  - tuberculostatic agent/dt [Drug Therapy]
JF  - International Journal of Tuberculosis and Lung Disease
JA  - Int. J. Tuberc. Lung Dis.
VL  - 19
IS  - 6
SP  - 685
EP  - 692
CY  - France
PB  - International Union against Tubercul. and Lung Dis.
SN  - 1027-3719
AD  - M.J. Magee, Division of Epidemiology and Biostatistics, School of Public Health, Georgia State University, One Park Place NE, Atlanta, GA 30303, United States
M1  - (Magee) Division of Epidemiology and Biostatistics, School of Public Health, Georgia State University, One Park Place NE, Atlanta, GA 30303, United States
M1  - (Magee, Gandhi, Howards, Narayan, Blumberg) Department of Epidemiology and Global Health, Rollins School of Public Health, Emory University, Atlanta, GA, United States
M1  - (Kempker, Gandhi, Blumberg) Division of Infectious Diseases, Department of Medicine, Emory University School of Medicine, Atlanta, GA, United States
M1  - (Kipiani, Darchia, Tukvadze) National Center for Tuberculosis and Lung Diseases, Tbilisi, Georgia
UR  - http://docstore.ingenta.com/cgi-bin/ds_deliver/1/u/d/ISIS/81808742.1/iuatld/ijtld/2015/00000019/00000006/art00014/F82AA83A457E98CB14317455875FC6CFE9276696E0.pdf?link=http://www.ingentaconnect.com/error/delivery&format=pdf
L2  - http://ovidsp.ovid.com/ovidweb.cgi?T=JS&PAGE=reference&D=emed13&NEWS=N&AN=2015052742
ER  -  

Link to the Ovid Full Text or citation: http://acs.hcn.com.au?acc=36422&url=http://ovidsp.ovid.com/ovidweb.cgi?T=JS&CSC=Y&NEWS=N&PAGE=fulltext&D=emed13&AN=2015052742 
C1  - Database: Embase <1996 to 2016 September 16>

Search Strategy:

--------------------------------------------------------------------------------

1     tuberculosis.mp. or exp tuberculosis/ (151164)

2     exp treatment outcome/ or treatment outcome*.mp. (1189741)

3     diabetes mellitus.mp. or exp diabetes mellitus/ (627157)

4     diabetes mellitus/ (362441)

5     DM.mp. (48079)

6     diabetes.mp. (663193)

7     mellitus.mp. (588341)

8     3 or 4 or 5 or 6 or 7 (715025)

9     1 and 2 and 8 (724)

10     cohort studies.mp. or cohort analysis/ (263408)

11     exp risk factor/ or cohort.mp. or exp risk/ (2148599)

12     10 or 11 (2148599)

13     9 and 10 (81)

14     9 and 12 (304)

15     limit 14 to human (298)

16     limit 13 to human (81)

17     trial*.mp. or exp controlled clinical trial/ or exp "clinical trial (topic)"/ or exp "randomized controlled trial (topic)"/ or exp "controlled clinical trial (topic)"/ (1555047)

18     random.ab. (191735)

19     randomized controlled trial.pt. (0)

20     controlled clinical trial.pt. (0)

21     randomized.ab. (454621)

22     placebo.ab. (188623)

23     clinical trials as topic.sh. (15)

24     trial.ti. (176210)

25     17 or 18 or 19 or 20 or 21 or 22 or 23 or 24 (1831290)

26     9 and 25 (128)

27     limit 26 to human (128)


***************************


62. 
TY  - ELEC
ID  - 2015049328
T1  - Nonopioid Medications for Pain
A1  - Tauben D. 
Y1  - 2015//
N2  - Evidence of nonopioid analgesic effectiveness exceeds that for long-term opioids in chronic noncancer pain (CNCP), most with lower risk. Non-drug therapies such as cognitive behavioral therapy and physical activation are safer and also effective. Nonsteroidal antiinflammatory drugs are useful for inflammatory and nociceptive pain, share renal and variable gastrointestinal, bleeding and cardiovascular side effects. Antidepressants with noradrenergic activity (such as tricyclics and seroton-norepinephrine reuptake inhibitors) and neuromodulating anticonvulsant drugs (gabapentinoids and sodium-channel blockers) are proven to be effective for neuropathic and centralized pain. Ketamine and cannabinoids are other studied analgesics but have a less well-proven role in CNCP.
KW  - acupuncture
KW  - alcoholic beverage
KW  - *analgesia
KW  - analgesic activity
KW  - analgesic nephropathy/si [Side Effect]
KW  - anticholinergic syndrome/si [Side Effect]
KW  - application site pain/si [Side Effect]
KW  - application site reaction/si [Side Effect]
KW  - arthritis/dt [Drug Therapy]
KW  - asthma/si [Side Effect]
KW  - balance disorder/si [Side Effect]
KW  - cannabis addiction/si [Side Effect]
KW  - cardiovascular disease
KW  - cardiovascular risk
KW  - chronic bronchitis/si [Side Effect]
KW  - *chronic pain/dm [Disease Management]
KW  - *chronic pain/et [Etiology]
KW  - *chronic pain/th [Therapy]
KW  - *chronic pain/dt [Drug Therapy]
KW  - clinical trial(topic)
KW  - cognitive defect/si [Side Effect]
KW  - cognitive therapy
KW  - comparative effectiveness
KW  - constipation/si [Side Effect]
KW  - cost control
KW  - diabetic nephropathy/dt [Drug Therapy]
KW  - diabetic neuropathy/dt [Drug Therapy]
KW  - dose kidney function relation
KW  - drug absorption
KW  - drug alcohol interaction
KW  - drug bioavailability
KW  - drug choice
KW  - drug classification
KW  - drug contraindication
KW  - drug dose reduction
KW  - drug efficacy
KW  - drug hypersensitivity/si [Side Effect]
KW  - drug mechanism
KW  - drug megadose
KW  - drug misuse
KW  - drug monitoring
KW  - drug potency
KW  - drug potentiation
KW  - drug safety
KW  - drug selectivity
KW  - drug tolerability
KW  - drug withdrawal
KW  - edema/si [Side Effect]
KW  - endometriosis/dt [Drug Therapy]
KW  - enthesopathy/dt [Drug Therapy]
KW  - evidence based medicine
KW  - face pain/dt [Drug Therapy]
KW  - fever/dt [Drug Therapy]
KW  - fibromyalgia/dt [Drug Therapy]
KW  - fracture nonunion/si [Side Effect]
KW  - glucose intolerance/si [Side Effect]
KW  - hallucination/si [Side Effect]
KW  - headache/dt [Drug Therapy]
KW  - health care cost
KW  - human
KW  - hyperpyrexia/si [Side Effect]
KW  - hypnosis
KW  - inflammatory pain/dt [Drug Therapy]
KW  - insomnia/th [Therapy]
KW  - insomnia/dt [Drug Therapy]
KW  - interstitial nephritis/si [Side Effect]
KW  - intraocular hypertension/si [Side Effect]
KW  - kidney papilla necrosis/si [Side Effect]
KW  - kinesiotherapy
KW  - knee osteoarthritis/dt [Drug Therapy]
KW  - liver failure/si [Side Effect]
KW  - low drug dose
KW  - lupus vulgaris/dt [Drug Therapy]
KW  - maximum plasma concentration
KW  - medical decision making
KW  - memory disorder/si [Side Effect]
KW  - migraine/dt [Drug Therapy]
KW  - multiple sclerosis/dt [Drug Therapy]
KW  - muscle spasm/dt [Drug Therapy]
KW  - myositis/dt [Drug Therapy]
KW  - nausea/si [Side Effect]
KW  - nephrotoxicity/si [Side Effect]
KW  - nephrotoxicity/si [Side Effect]
KW  - neuritis/dt [Drug Therapy]
KW  - neurolysis/si [Side Effect]
KW  - neuromodulation
KW  - neuropathic pain/dt [Drug Therapy]
KW  - nociceptive pain/dt [Drug Therapy]
KW  - nonhuman
KW  - orthostatic hypotension/si [Side Effect]
KW  - osteoarthritis/dt [Drug Therapy]
KW  - outcome assessment
KW  - pain assessment
KW  - pathophysiology
KW  - patient satisfaction
KW  - pelvis pain syndrome/dt [Drug Therapy]
KW  - peripheral neuropathy/dt [Drug Therapy]
KW  - pharmacodynamics
KW  - physical activity
KW  - polypharmacy
KW  - postherpetic neuralgia/dt [Drug Therapy]
KW  - postoperative nausea and vomiting/dt [Drug Therapy]
KW  - prescription
KW  - priority journal
KW  - prostate hypertrophy/si [Side Effect]
KW  - psychosocial care
KW  - QT prolongation/si [Side Effect]
KW  - quality of life
KW  - radiculopathy/dt [Drug Therapy]
KW  - randomized controlled trial(topic)
KW  - review
KW  - Reye syndrome/si [Side Effect]
KW  - rhabdomyolysis/si [Side Effect]
KW  - rheumatic disease/dt [Drug Therapy]
KW  - rheumatic polymyalgia/dt [Drug Therapy]
KW  - rheumatoid arthritis/dt [Drug Therapy]
KW  - risk benefit analysis
KW  - sedation
KW  - sensitization
KW  - sexual dysfunction/si [Side Effect]
KW  - side effect/si [Side Effect]
KW  - sleep quality
KW  - sodium retention
KW  - spondyloarthropathy/dt [Drug Therapy]
KW  - stiff man syndrome/dt [Drug Therapy]
KW  - tendinitis/dt [Drug Therapy]
KW  - tension headache/dt [Drug Therapy]
KW  - trigeminus neuralgia/dt [Drug Therapy]
KW  - urine retention/si [Side Effect]
KW  - xerostomia/si [Side Effect]
KW  - yoga
KW  - acetylsalicylic acid/do [Drug Dose]
KW  - acetylsalicylic acid/ae [Adverse Drug Reaction]
KW  - acetylsalicylic acid/cb [Drug Combination]
KW  - anticonvulsive agent/ae [Adverse Drug Reaction]
KW  - anticonvulsive agent/dt [Drug Therapy]
KW  - antidepressant agent/pd [Pharmacology]
KW  - antidepressant agent/it [Drug Interaction]
KW  - antidepressant agent/dt [Drug Therapy]
KW  - baclofen/po [Oral Drug Administration]
KW  - baclofen/ae [Adverse Drug Reaction]
KW  - baclofen/dt [Drug Therapy]
KW  - benzodiazepine derivative/dt [Drug Therapy]
KW  - calcium channel blocking agent/dt [Drug Therapy]
KW  - cannabis/ct [Clinical Trial]
KW  - cannabis/ae [Adverse Drug Reaction]
KW  - cannabis/dt [Drug Therapy]
KW  - capsaicin/td [Transdermal Drug Administration]
KW  - capsaicin/pd [Pharmacology]
KW  - capsaicin/do [Drug Dose]
KW  - capsaicin/ae [Adverse Drug Reaction]
KW  - capsaicin/dt [Drug Therapy]
KW  - carbamazepine/pd [Pharmacology]
KW  - carbamazepine/dt [Drug Therapy]
KW  - corticosteroid/ae [Adverse Drug Reaction]
KW  - corticosteroid/ei [Epidural Drug Administration]
KW  - corticosteroid/dt [Drug Therapy]
KW  - diclofenac/td [Transdermal Drug Administration]
KW  - diclofenac/pk [Pharmacokinetics]
KW  - diclofenac/ae [Adverse Drug Reaction]
KW  - diclofenac/dt [Drug Therapy]
KW  - diphenhydramine/dt [Drug Therapy]
KW  - ketamine/po [Oral Drug Administration]
KW  - ketamine/td [Transdermal Drug Administration]
KW  - ketamine/pd [Pharmacology]
KW  - ketamine/ae [Adverse Drug Reaction]
KW  - ketamine/bd [Buccal Drug Administration]
KW  - ketamine/dt [Drug Therapy]
KW  - lidocaine/td [Transdermal Drug Administration]
KW  - lidocaine/dt [Drug Therapy]
KW  - methylprednisolone/po [Oral Drug Administration]
KW  - methylprednisolone/do [Drug Dose]
KW  - methylprednisolone/dt [Drug Therapy]
KW  - muscle relaxant agent/dt [Drug Therapy]
KW  - nonsteroid antiinflammatory agent/pd [Pharmacology]
KW  - nonsteroid antiinflammatory agent/ae [Adverse Drug Reaction]
KW  - nonsteroid antiinflammatory agent/cb [Drug Combination]
KW  - nonsteroid antiinflammatory agent/it [Drug Interaction]
KW  - nonsteroid antiinflammatory agent/iv [Intravenous Drug Administration]
KW  - nonsteroid antiinflammatory agent/po [Oral Drug Administration]
KW  - nonsteroid antiinflammatory agent/td [Transdermal Drug Administration]
KW  - nonsteroid antiinflammatory agent/dt [Drug Therapy]
KW  - paracetamol/pd [Pharmacology]
KW  - paracetamol/ae [Adverse Drug Reaction]
KW  - paracetamol/dt [Drug Therapy]
KW  - phenacetin/ae [Adverse Drug Reaction]
KW  - phenacetin/cb [Drug Combination]
KW  - phenacetin/dt [Drug Therapy]
KW  - phenytoin/it [Drug Interaction]
KW  - prednisone/po [Oral Drug Administration]
KW  - prednisone/do [Drug Dose]
KW  - prednisone/dt [Drug Therapy]
KW  - serotonin noradrenalin reuptake inhibitor/ct [Clinical Trial]
KW  - serotonin noradrenalin reuptake inhibitor/pd [Pharmacology]
KW  - serotonin noradrenalin reuptake inhibitor/ae [Adverse Drug Reaction]
KW  - serotonin noradrenalin reuptake inhibitor/dt [Drug Therapy]
KW  - serotonin uptake inhibitor/ct [Clinical Trial]
KW  - serotonin uptake inhibitor/pd [Pharmacology]
KW  - serotonin uptake inhibitor/dt [Drug Therapy]
KW  - sodium channel blocking agent/dt [Drug Therapy]
KW  - spasmolytic agent/dt [Drug Therapy]
KW  - tizanidine/pd [Pharmacology]
KW  - tizanidine/ae [Adverse Drug Reaction]
KW  - tizanidine/dt [Drug Therapy]
KW  - tramadol/pd [Pharmacology]
KW  - tramadol/dt [Drug Therapy]
KW  - tricyclic antidepressant agent/ct [Clinical Trial]
KW  - tricyclic antidepressant agent/pd [Pharmacology]
KW  - tricyclic antidepressant agent/ae [Adverse Drug Reaction]
KW  - tricyclic antidepressant agent/dt [Drug Therapy]
KW  - unindexed drug
KW  - warfarin/it [Drug Interaction]
JF  - Physical Medicine and Rehabilitation Clinics of North America
JA  - Phys. Med. Rehabil. Clin. North Am.
VL  - 26
IS  - 2
SP  - 219
EP  - 248
CY  - United States
PB  - W.B. Saunders
SN  - 1047-9651
AD  - D. Tauben, Division of Pain Medicine, Department of Anesthesiology and Pain Medicine, UW Center for Pain Relief, University of Washington, 1959 Northeast Pacific Street, Box 356540, Seattle, WA 98195, United States
M1  - (Tauben) Division of Pain Medicine, Department of Anesthesiology and Pain Medicine, UW Center for Pain Relief, University of Washington, 1959 Northeast Pacific Street, Box 356540, Seattle, WA 98195, United States
M1  - (Tauben) Division of General Internal Medicine, Department of Medicine, UW Center for Pain Relief, University of Washington, 1959 Northeast Pacific Street, Box 356540, Seattle, WA 98195, United States
UR  - http://www.elsevier.com/inca/publications/store/6/2/3/3/7/2/index.htt
L2  - http://ovidsp.ovid.com/ovidweb.cgi?T=JS&PAGE=reference&D=emed13&NEWS=N&AN=2015049328
ER  -  

Link to the Ovid Full Text or citation: http://acs.hcn.com.au?acc=36422&url=http://ovidsp.ovid.com/ovidweb.cgi?T=JS&CSC=Y&NEWS=N&PAGE=fulltext&D=emed13&AN=2015049328 
C1  - Database: Embase <1996 to 2016 September 16>

Search Strategy:

--------------------------------------------------------------------------------

1     tuberculosis.mp. or exp tuberculosis/ (151164)

2     exp treatment outcome/ or treatment outcome*.mp. (1189741)

3     diabetes mellitus.mp. or exp diabetes mellitus/ (627157)

4     diabetes mellitus/ (362441)

5     DM.mp. (48079)

6     diabetes.mp. (663193)

7     mellitus.mp. (588341)

8     3 or 4 or 5 or 6 or 7 (715025)

9     1 and 2 and 8 (724)

10     cohort studies.mp. or cohort analysis/ (263408)

11     exp risk factor/ or cohort.mp. or exp risk/ (2148599)

12     10 or 11 (2148599)

13     9 and 10 (81)

14     9 and 12 (304)

15     limit 14 to human (298)

16     limit 13 to human (81)

17     trial*.mp. or exp controlled clinical trial/ or exp "clinical trial (topic)"/ or exp "randomized controlled trial (topic)"/ or exp "controlled clinical trial (topic)"/ (1555047)

18     random.ab. (191735)

19     randomized controlled trial.pt. (0)

20     controlled clinical trial.pt. (0)

21     randomized.ab. (454621)

22     placebo.ab. (188623)

23     clinical trials as topic.sh. (15)

24     trial.ti. (176210)

25     17 or 18 or 19 or 20 or 21 or 22 or 23 or 24 (1831290)

26     9 and 25 (128)

27     limit 26 to human (128)


***************************


63. 
TY  - ELEC
ID  - 2015002238
T1  - Diabetes and other risk factors for multi-drug resistant tuberculosis in a mexican population with pulmonary tuberculosis: Case control study
A1  - Gomez-Gomez A.
A1  - Magana-Aquino M.
A1  - Lopez-Meza S.
A1  - Aranda-Alvarez M.
A1  - Diaz-Ornelas D.E.
A1  - Hernandez-Segura M.G.
A1  - Salazar-Lezama M.T.
A1  - Castellanos-Joya M.
A1  - Noyola D.E. 
Y1  - 2015//
N2  - Background and Aims: Multidrug resistant tuberculosis (MDR-TB) poses problems in treatment, costs and treatment outcomes. It is not known if classically described risk factors for MDR-TB in other countries are the same in Mexico and the frequency of the association between diabetes mellitus (DM) and MDR-TB in our country is not clear. We undertook this study to analyze risk factors associated with the development of MDR-TB, with emphasis on DM. Methods: A case-control study in the state of San Luis Potosi (SLP), Mexico was carried out. All pulmonary MDR-TB patients diagnosed in the state of SLP between 1998 and 2013 (36 cases) evaluated at a state pharmacoresistant tuberculosis (TB) clinic and committee; 139 controls were randomly selected from all pulmonary non-multidrug-resistant tuberculosis (non-MDR-TB) cases identified between 2003 and 2008. Cases and controls were diagnosed and treated under programmatic conditions. Results: Age, gender, malnutrition, being a health-care worker, HIV/AIDS status, and drug abuse were not significantly different between MDR-TB and non-MDR-TB patients. Significant differences between MDR-TB and non-MDR-TB patients were DM (47.2 vs. 28.1%; p=0.028); previous anti-TB treatments (3 vs. 0, respectively; p<0.001), and duration of first anti-TB treatment (8 vs. 6months, respectively; p<0.001). Conclusions: MDR-TB and DM are associated in 47.2% of MDR TB cases (17/36) in this study. Other recognized factors were not found to be significantly different in MDR-TB compared to non-MDR-TB in this study. Cost-feasible strategies must be implemented in the treatment of DM-TB in order to prevent the selection of MDR-TB.
KW  - acquired immune deficiency syndrome
KW  - adult
KW  - age
KW  - antibiotic sensitivity
KW  - article
KW  - controlled study
KW  - *diabetes mellitus
KW  - drug abuse
KW  - female
KW  - health care personnel
KW  - human
KW  - Human immunodeficiency virus infected patient
KW  - Human immunodeficiency virus infection
KW  - *infection risk
KW  - *lung tuberculosis
KW  - major clinical study
KW  - male
KW  - malnutrition
KW  - Mexican
KW  - *multidrug resistant tuberculosis/dr [Drug Resistance]
KW  - polymerase chain reaction
KW  - population based case control study
KW  - sex difference
KW  - smoking
KW  - sputum culture
KW  - treatment duration
KW  - tuberculostatic agent
JF  - Archives of Medical Research
JA  - Arch. Med. Res.
VL  - 46
IS  - 2
SP  - 142
EP  - 148
CY  - United States
PB  - Elsevier Inc.
SN  - 0188-4409
AD  - A. Gomez-Gomez, Internal Medicine Division, Hospital Central Dr. Ignacio Morones Prieto, Avenida Venustiano Carranza 2395, San Luis Potosi 78210, Mexico
M1  - (Gomez-Gomez, Magana-Aquino) Division de Medicina Interna, Hospital Central Dr. Ignacio Morones Prieto, San Luis Potosi, Mexico
M1  - (Gomez-Gomez, Magana-Aquino) Departamento de Medicina Interna, Facultad de Medicina, Universidad Autonoma de San Luis Potosi, San Luis Potosi, Mexico
M1  - (Gomez-Gomez, Magana-Aquino) Comite Estatal de Tuberculosis Farmacorresistente, San Luis Potosi, Mexico
M1  - (Lopez-Meza) Programa de Atencion al Adulto Mayor, San Luis Potosi, Mexico
M1  - (Aranda-Alvarez) Direccion de Politicas y Calidad en Salud, San Luis Potosi, Mexico
M1  - (Diaz-Ornelas) Programa de Micobacteriosis Servicios de Salud del Estado de San Luis Potosi, San Luis Potosi, Mexico
M1  - (Hernandez-Segura) Servicio de Medicina Preventiva, Hospital Central Dr. Ignacio Morones Prieto, San Luis Potosi, Mexico
M1  - (Salazar-Lezama) Asesor Nacional en Tuberculosis Farmacorresistente, Instituto Nacional de Enfermedades Respiratorias, Mexico, D.F., Mexico
M1  - (Castellanos-Joya) Direccion Programa Nacional de Tuberculosis, Secretaria de Salud, Mexico, D.F., Mexico
M1  - (Noyola) Departmento de Microbiologia, Facultad de Medicina, Universidad Autonoma de San Luis Potosi, San Luis Potosi, Mexico
UR  - http://www.elsevier.com/locate/arcmed
L2  - http://ovidsp.ovid.com/ovidweb.cgi?T=JS&PAGE=reference&D=emed13&NEWS=N&AN=2015002238
ER  -  

Link to the Ovid Full Text or citation: http://acs.hcn.com.au?acc=36422&url=http://ovidsp.ovid.com/ovidweb.cgi?T=JS&CSC=Y&NEWS=N&PAGE=fulltext&D=emed13&AN=2015002238 
C1  - Database: Embase <1996 to 2016 September 16>

Search Strategy:

--------------------------------------------------------------------------------

1     tuberculosis.mp. or exp tuberculosis/ (151164)

2     exp treatment outcome/ or treatment outcome*.mp. (1189741)

3     diabetes mellitus.mp. or exp diabetes mellitus/ (627157)

4     diabetes mellitus/ (362441)

5     DM.mp. (48079)

6     diabetes.mp. (663193)

7     mellitus.mp. (588341)

8     3 or 4 or 5 or 6 or 7 (715025)

9     1 and 2 and 8 (724)

10     cohort studies.mp. or cohort analysis/ (263408)

11     exp risk factor/ or cohort.mp. or exp risk/ (2148599)

12     10 or 11 (2148599)

13     9 and 10 (81)

14     9 and 12 (304)

15     limit 14 to human (298)

16     limit 13 to human (81)

17     trial*.mp. or exp controlled clinical trial/ or exp "clinical trial (topic)"/ or exp "randomized controlled trial (topic)"/ or exp "controlled clinical trial (topic)"/ (1555047)

18     random.ab. (191735)

19     randomized controlled trial.pt. (0)

20     controlled clinical trial.pt. (0)

21     randomized.ab. (454621)

22     placebo.ab. (188623)

23     clinical trials as topic.sh. (15)

24     trial.ti. (176210)

25     17 or 18 or 19 or 20 or 21 or 22 or 23 or 24 (1831290)

26     9 and 25 (128)

27     limit 26 to human (128)


***************************


64. 
TY  - ELEC
ID  - 2015929997
T1  - Diabetes and the risk of infections with immunomodulator therapy in inflammatory bowel diseases
A1  - Ananthakrishnan A.N.
A1  - Cagan A.
A1  - Cai T.
A1  - Gainer V.S.
A1  - Shaw S.Y.
A1  - Churchill S.
A1  - Karlson E.W.
A1  - Murphy S.N.
A1  - Kohane I.
A1  - Liao K.P. 
Y1  - 2015//
N2  - Background Infections are an important concern in patients using immunosuppressive therapy for their inflammatory bowel disease (IBD). Diabetes affects nearly 10% of Americans. Whether it confers an additional risk with immunosuppression in IBD has not been examined previously. Aim To examine the association between diabetes and infections with immunomodulator use in IBD Methods Using a validated, multi-institutional IBD cohort, we identified all patients who received at least one prescription for immunomodulators (thiopurines, methotrexate). Our primary outcome was infection within 1 year of the prescription of the immunomodulator. Multivariable logistic regression adjusting for relevant confounders was used to estimate the independent association with diabetes. Results Our study included 2766 patients receiving at least one prescription for immunomodulators among whom 210 (8%) developed an infection within 1 year. Patients who developed an infection were likely to be older, have more comorbidities, more likely to have received a prescription for steroids but similar in initiation of anti-TNF therapy within that year. Only 8% of those without an infection had diabetes compared to 19% of those who developed an infection within 1 year [odds ratio (OR) 2.74, 95% confidence interval (CI) 1.88-3.98, P < 0.001]. On multivariate analysis, diabetes was independently associated with a nearly two-fold increase in risk of infections (OR: 1.80, 95% CI: 1.20-2.68). There was no increase in risk of infections with addition of anti-TNF therapy (OR: 1.14, 95% CI: 0.80-1.63). Conclusion Diabetes is an independent risk factor for infection in IBD patients using immunomodulator therapy.
KW  - adult
KW  - article
KW  - aspergillosis
KW  - bacteremia
KW  - cellulitis
KW  - cohort analysis
KW  - comorbidity
KW  - controlled study
KW  - Crohn disease
KW  - cytomegalovirus infection
KW  - *diabetes mellitus
KW  - disease association
KW  - Epstein Barr virus infection
KW  - female
KW  - follow up
KW  - herpes simplex
KW  - herpes zoster
KW  - human
KW  - *immunosuppressive treatment
KW  - infection/si [Side Effect]
KW  - *infection risk
KW  - *inflammatory bowel disease/dt [Drug Therapy]
KW  - influenza
KW  - lung abscess
KW  - major clinical study
KW  - male
KW  - meningitis
KW  - outcome assessment
KW  - pneumonia
KW  - population research
KW  - prescription
KW  - priority journal
KW  - sepsis
KW  - Streptococcus infection
KW  - tuberculosis
KW  - ulcerative colitis
KW  - urinary tract infection
KW  - azathioprine/ae [Adverse Drug Reaction]
KW  - azathioprine/dt [Drug Therapy]
KW  - *immunomodulating agent/ae [Adverse Drug Reaction]
KW  - *immunomodulating agent/dt [Drug Therapy]
KW  - mercaptopurine/ae [Adverse Drug Reaction]
KW  - mercaptopurine/dt [Drug Therapy]
KW  - methotrexate/ae [Adverse Drug Reaction]
KW  - methotrexate/dt [Drug Therapy]
JF  - Alimentary Pharmacology and Therapeutics
JA  - Aliment. Pharmacol. Ther.
VL  - 41
IS  - 11
SP  - 1141
EP  - 1148
CY  - United Kingdom
PB  - Blackwell Publishing Ltd
SN  - 0269-2813
AD  - A.N. Ananthakrishnan, Crohn's and Colitis Center, Massachusetts General Hospital, 165 Cambridge Street, Boston, MA 02114, United States
M1  - (Ananthakrishnan) Division of Gastroenterology, Massachusetts General Hospital, Boston, MA, United States
M1  - (Ananthakrishnan, Shaw, Karlson, Murphy, Kohane, Liao) Harvard Medical School, Boston, MA, United States
M1  - (Ananthakrishnan, Shaw, Murphy) Department of Medicine, Massachusetts General Hospital, Boston, MA, United States
M1  - (Cagan, Gainer) Research is and Computing, Partners HealthCare, Charlestown, MA, United States
M1  - (Cai) Department of Biostatistics, Harvard School of Public Health, Boston, MA, United States
M1  - (Shaw) Center for Systems Biology, Massachusetts General Hospital, Boston, MA, United States
M1  - (Churchill, Murphy, Kohane) I2b2 National Center for Biomedical Computing, Brigham and Women's Hospital, Boston, MA, United States
M1  - (Karlson, Liao) Division of Rheumatology, Allergy and Immunology, Brigham and Women's Hospital, Boston, MA, United States
M1  - (Murphy) Department of Neurology, Massachusetts General Hospital, Boston, MA, United States
M1  - (Kohane) Children's Hospital Boston, Boston, MA, United States
UR  - http://onlinelibrary.wiley.com/journal/10.1111/(ISSN)1365-2036
L2  - http://ovidsp.ovid.com/ovidweb.cgi?T=JS&PAGE=reference&D=emed13&NEWS=N&AN=2015929997
ER  -  

Link to the Ovid Full Text or citation: http://acs.hcn.com.au?acc=36422&url=http://ovidsp.ovid.com/ovidweb.cgi?T=JS&CSC=Y&NEWS=N&PAGE=fulltext&D=emed13&AN=2015929997 
C1  - Database: Embase <1996 to 2016 September 16>

Search Strategy:

--------------------------------------------------------------------------------

1     tuberculosis.mp. or exp tuberculosis/ (151164)

2     exp treatment outcome/ or treatment outcome*.mp. (1189741)

3     diabetes mellitus.mp. or exp diabetes mellitus/ (627157)

4     diabetes mellitus/ (362441)

5     DM.mp. (48079)

6     diabetes.mp. (663193)

7     mellitus.mp. (588341)

8     3 or 4 or 5 or 6 or 7 (715025)

9     1 and 2 and 8 (724)

10     cohort studies.mp. or cohort analysis/ (263408)

11     exp risk factor/ or cohort.mp. or exp risk/ (2148599)

12     10 or 11 (2148599)

13     9 and 10 (81)

14     9 and 12 (304)

15     limit 14 to human (298)

16     limit 13 to human (81)

17     trial*.mp. or exp controlled clinical trial/ or exp "clinical trial (topic)"/ or exp "randomized controlled trial (topic)"/ or exp "controlled clinical trial (topic)"/ (1555047)

18     random.ab. (191735)

19     randomized controlled trial.pt. (0)

20     controlled clinical trial.pt. (0)

21     randomized.ab. (454621)

22     placebo.ab. (188623)

23     clinical trials as topic.sh. (15)

24     trial.ti. (176210)

25     17 or 18 or 19 or 20 or 21 or 22 or 23 or 24 (1831290)

26     9 and 25 (128)

27     limit 26 to human (128)


***************************


65. 
TY  - ELEC
ID  - 2015851385
T1  - Effect of diabetes on tuberculosis control in 13 countries with high tuberculosis: A modelling study
A1  - Pan S.-C.
A1  - Ku C.-C.
A1  - Kao D.
A1  - Ezzati M.
A1  - Fang C.-T.
A1  - Lin H.-H. 
Y1  - 2015//
N2  - Background: Diabetes increases the risk of tuberculosis incidence and the risk of adverse treatment outcomes in patients with tuberculosis. Because prevalence of diabetes is increasing in low-income and middle-income countries where the burden of tuberculosis is high, prevention of diabetes carries the potential to improve tuberculosis control worldwide. Methods: We used dynamic tuberculosis transmission models to analyse the potential effect of diabetes on tuberculosis epidemiology in 13 countries with high tuberculosis burden. We used data for previous diabetes prevalence in each country and constructed scenarios to represent the potential ranges of future diabetes prevalence. The country-specific model was calibrated to the estimated trend of tuberculosis incidence. We estimated the tuberculosis burden that can be reduced by alternative scenarios of diabetes prevention. Findings: If the prevalence of diabetes continues to rise as it has been in the past decade in the 13 countries (base case scenario), by 2035, the cumulative reduction in tuberculosis incidence would be 8.8% (95% credible interval [CrI] 4.0-15.8) and mortality would be 34.0% (30.3-39.6). Lowering the prevalence of diabetes by an absolute level of 6.6-13.8% could accelerate the decline of tuberculosis incidence by an absolute level of 11.5-25.2% and tuberculosis mortality by 8.7-19.4%. Compared with the base case scenario, stopping the rise of diabetes would avoid 6.0 million (95% CrI 5.1-6.9) incident cases and 1.1 million (1.0-1.3) tuberculosis deaths in 13 countries during 20 years. If interventions reduce diabetes incidence by 35% by 2025, 7.8 million (6.7-9.0) tuberculosis cases and 1.5 million (1.3-1.7) tuberculosis deaths could be averted by 2035. Interpretation: The diabetes epidemic could substantially affect tuberculosis epidemiology in high burden countries. The communicable disease and non-communicable disease sectors need to move beyond conventional boundaries and link with each other to form a joint response to diabetes and tuberculosis. Funding: Taiwan National Science Council.
KW  - Afghanistan
KW  - article
KW  - bacterial transmission
KW  - Bangladesh
KW  - Brazil
KW  - Cambodia
KW  - China
KW  - compartment model
KW  - death
KW  - *diabetes mellitus/ep [Epidemiology]
KW  - epidemic
KW  - human
KW  - incidence
KW  - India
KW  - Indonesia
KW  - mortality
KW  - Myanmar
KW  - Pakistan
KW  - Philippines
KW  - prevalence
KW  - priority journal
KW  - recurrence risk
KW  - risk factor
KW  - Russian Federation
KW  - Thailand
KW  - *tuberculosis/ep [Epidemiology]
KW  - *tuberculosis/pc [Prevention]
KW  - *tuberculosis control
KW  - Viet Nam
JF  - The Lancet Diabetes and Endocrinology
JA  - Lancet Diabetes Endocrinol.
VL  - 3
IS  - 5
SP  - 323
EP  - 330
CY  - United Kingdom
PB  - Lancet Publishing Group
SN  - 2213-8587
AD  - H.-H. Lin, Institute of Epidemiology and Preventive Medicine, College of Public Health, National Taiwan University, Taipei 100, Taiwan (Republic of China)
M1  - (Pan, Fang) Department of Internal Medicine, National Taiwan University Hospital, Taipei, Taiwan (Republic of China)
M1  - (Pan, Ku, Fang, Lin) Institute of Epidemiology and Preventive Medicine, College of Public Health, National Taiwan University, Taipei, Taiwan (Republic of China)
M1  - (Kao) Department of Epidemiology and Biostatistics, University of British Columbia, Vancouver, Canada
M1  - (Ezzati) MRC-PHE Centre for Environment and Health, Department of Epidemiology and Biostatistics, School of Public Health, Imperial College, London, United Kingdom
UR  - http://www.journals.elsevier.com/the-lancet-diabetes-and-endocrinology
L2  - http://ovidsp.ovid.com/ovidweb.cgi?T=JS&PAGE=reference&D=emed13&NEWS=N&AN=2015851385
ER  -  

Link to the Ovid Full Text or citation: http://acs.hcn.com.au?acc=36422&url=http://ovidsp.ovid.com/ovidweb.cgi?T=JS&CSC=Y&NEWS=N&PAGE=fulltext&D=emed13&AN=2015851385 
C1  - Database: Embase <1996 to 2016 September 16>

Search Strategy:

--------------------------------------------------------------------------------

1     tuberculosis.mp. or exp tuberculosis/ (151164)

2     exp treatment outcome/ or treatment outcome*.mp. (1189741)

3     diabetes mellitus.mp. or exp diabetes mellitus/ (627157)

4     diabetes mellitus/ (362441)

5     DM.mp. (48079)

6     diabetes.mp. (663193)

7     mellitus.mp. (588341)

8     3 or 4 or 5 or 6 or 7 (715025)

9     1 and 2 and 8 (724)

10     cohort studies.mp. or cohort analysis/ (263408)

11     exp risk factor/ or cohort.mp. or exp risk/ (2148599)

12     10 or 11 (2148599)

13     9 and 10 (81)

14     9 and 12 (304)

15     limit 14 to human (298)

16     limit 13 to human (81)

17     trial*.mp. or exp controlled clinical trial/ or exp "clinical trial (topic)"/ or exp "randomized controlled trial (topic)"/ or exp "controlled clinical trial (topic)"/ (1555047)

18     random.ab. (191735)

19     randomized controlled trial.pt. (0)

20     controlled clinical trial.pt. (0)

21     randomized.ab. (454621)

22     placebo.ab. (188623)

23     clinical trials as topic.sh. (15)

24     trial.ti. (176210)

25     17 or 18 or 19 or 20 or 21 or 22 or 23 or 24 (1831290)

26     9 and 25 (128)

27     limit 26 to human (128)


***************************


66. 
TY  - ELEC
ID  - 2015970600
[truncated: 191,527 more chars]
