# Supplementary material for: Effect of glycemic control and type of diabetes treatment on TB treatment outcomes among people with TB-diabetes: A systematic review (updated August 2024)
Source: PLoS One. 2025 Jul 18;20(7):e0328619. doi: 10.1371/journal.pone.0328619 (PMC12273911; doi:10.1371/journal.pone.0328619)
Supplement: S1 Appendix — (ZIP) [file pone.0328619.s004.zip › S1 appendix_old/EMBASE/298-2.ris]

101. 
TY  - ELEC
ID  - 2014498044
T1  - Treatment outcome of new smear positive pulmonary tuberculosis patients in Penang, Malaysia
A1  - Atif M.
A1  - Sulaiman S.A.S.
A1  - Shafie A.A.
A1  - Ali I.
A1  - Asif M.
A1  - Babar Z.-U.-D. 
Y1  - 2014//
N2  - Background: According to the World Health Organization's recent report, in Malaysia, tuberculosis (TB) treatment success rate for new smear positive pulmonary tuberculosis (PTB) patients is still below the global success target of 85%. In this study, we evaluated TB treatment outcome among new smear positive PTB patients, and identified the predictors of unsuccessful treatment outcome and longer duration of treatment (i.e., > 6 months).Methods: The population in this study consisted of all new smear positive PTB patients who were diagnosed at the chest clinic of Penang General Hospital between March 2010 and February 2011. During the study period, a standardized data collection form was used to obtain socio-demographic, clinical and treatment related data of the patients from their medical charts and TB notification forms (Tuberculosis Information System; TBIS). These data sources were reviewed at the time of the diagnosis of the patients and then at the subsequent follow-up visits until their final treatment outcomes were available. The treatment outcomes of the patients were reported in line with six outcome categories recommended by World Health Organization. Multiple logistic regression analysis was used to find the independent risk factors for unsuccessful treatment outcome and longer treatment duration. Data were analyzed using the PASW (Predictive Analysis SoftWare, version 19.0. Armonk, NY: IBM Corp).Results: Among the 336 PTB patients (236 male and 100 female) notified during the study period, the treatment success rate was 67.26% (n = 226). Out of 110 patients in unsuccessful outcome category, 30 defaulted from the treatment, 59 died and 21 were transferred to other health care facilities. The mean duration of TB treatment was 8.19 (SD 1.65) months. In multiple logistic regression analysis, risk factors for unsuccessful treatment outcome were foreign nationality, male gender and being illiterate. Similarly, risk factors for mortality due to TB included high-grade sputum and presence of lung cavities at the start of treatment, being alcoholic and elderly. Likewise, concurrent diabetes, presence of lung cavities at the start of the treatment and being a smoker were the significant predictors of longer treatment duration.Conclusion: Our findings indicated that the treatment success rate among the new smear positive PTB patients was less than the success target set by World Health Organization. The proportion of patients in the successful outcome category may be increased by closely monitoring the treatment progress of the patients with aforementioned high risk characteristics. Similarly, more aggressive follow-up of the treatment defaulters and transferred out patients could also improve the TB treatment success rate. © 2014 Atif et al.; licensee BioMed Central Ltd.
KW  - adult
KW  - aged
KW  - article
KW  - cause of death
KW  - controlled study
KW  - disease association
KW  - female
KW  - human
KW  - lung cavity
KW  - *lung tuberculosis
KW  - major clinical study
KW  - Malaysia
KW  - male
KW  - middle aged
KW  - mortality
KW  - outcome assessment
KW  - patient assessment
KW  - prediction
KW  - risk assessment
KW  - risk factor
KW  - sputum smear
KW  - treatment duration
KW  - treatment outcome
KW  - young adult
JF  - BMC Infectious Diseases
JA  - BMC Infect. Dis.
VL  - 14
IS  - 1
SP  - no pagination 
CY  - United Kingdom
PB  - BioMed Central Ltd.
AD  - M. Atif, Discipline of Clinical Pharmacy, School of Pharmaceutical Sciences, Universiti Sains Malaysia, Penang, Malaysia. E-mail: pharmacist_atif@yahoo.com
M1  - (Atif, Sulaiman) Discipline of Clinical Pharmacy, School of Pharmaceutical Sciences, Universiti Sains Malaysia, Penang, Malaysia
M1  - (Atif) Department of Pharmacy, The Islamia University of Bahawalpur, Punjab, Pakistan
M1  - (Shafie) Discipline of Social and Administrative Pharmacy, School of Pharmaceutical Sciences, Universiti Sains Malaysia, Penang, Malaysia
M1  - (Ali) Respiratory Department, Penang General Hospital, Penang, Malaysia
M1  - (Asif) Department of Pharmacology, School of Pharmaceutical Sciences, Universiti Sains Malaysia, Penang, Malaysia
M1  - (Babar) Division of Pharmacy Practice, School of Pharmacy, University of Auckland, Auckland, New Zealand
UR  - http://www.biomedcentral.com/1471-2334/14/399
L2  - http://ovidsp.ovid.com/ovidweb.cgi?T=JS&PAGE=reference&D=emed12&NEWS=N&AN=2014498044
ER  -  

Link to the Ovid Full Text or citation: http://acs.hcn.com.au?acc=36422&url=http://ovidsp.ovid.com/ovidweb.cgi?T=JS&CSC=Y&NEWS=N&PAGE=fulltext&D=emed12&AN=2014498044 
C1  - Database: Embase <1996 to 2016 September 16>

Search Strategy:

--------------------------------------------------------------------------------

1     tuberculosis.mp. or exp tuberculosis/ (151164)

2     exp treatment outcome/ or treatment outcome*.mp. (1189741)

3     diabetes mellitus.mp. or exp diabetes mellitus/ (627157)

4     diabetes mellitus/ (362441)

5     DM.mp. (48079)

6     diabetes.mp. (663193)

7     mellitus.mp. (588341)

8     3 or 4 or 5 or 6 or 7 (715025)

9     1 and 2 and 8 (724)

10     cohort studies.mp. or cohort analysis/ (263408)

11     exp risk factor/ or cohort.mp. or exp risk/ (2148599)

12     10 or 11 (2148599)

13     9 and 10 (81)

14     9 and 12 (304)

15     limit 14 to human (298)

16     limit 13 to human (81)

17     trial*.mp. or exp controlled clinical trial/ or exp "clinical trial (topic)"/ or exp "randomized controlled trial (topic)"/ or exp "controlled clinical trial (topic)"/ (1555047)

18     random.ab. (191735)

19     randomized controlled trial.pt. (0)

20     controlled clinical trial.pt. (0)

21     randomized.ab. (454621)

22     placebo.ab. (188623)

23     clinical trials as topic.sh. (15)

24     trial.ti. (176210)

25     17 or 18 or 19 or 20 or 21 or 22 or 23 or 24 (1831290)

26     9 and 25 (128)

27     limit 26 to human (128)


***************************


102. 
TY  - ELEC
ID  - 2014482167
T1  - Infection risk in patients with rheumatoid arthritis treated with etanercept or adalimumab
A1  - Chiang Y.-C.
A1  - Kuo L.-N.
A1  - Yen Y.-H.
A1  - Tang C.-H.
A1  - Chen H.-Y. 
Y1  - 2014//
N2  - Objectives: To compare the risk of infection for rheumatoid arthritis (RA) patients who took etanercept or adalimumab medication in a nationwide population. Methods: RA patients who took etanercept or adalimumab were identified in the Taiwan's National Health Insurance Research Database. The composite outcome of serious infections, including hospitalization for infection, reception of an antimicrobial injection, and tuberculosis were followed for 365 days. A Kaplan-Meier survival curve with a log-rank test and Cox proportional hazards regression were used to compare risks of infection between the two cohorts of tumor necrosis factor (TNF)-alpha antagonists users. Hazard ratios (HRs) were obtained and adjusted with propensity scores and clinical factors. Sensitivity analyses and subgroup analyses were also performed. Results: In total, 1660 incident etanercept users and 484 incident adalimumab users were eligible for the analysis. The unadjusted HR for infection of the etanercept users was significantly higher than that of the adalimumab users (HR: 1.93; 95% confidence interval (CI): 1.09-3.42; p= 0.024). The HRs were 2.04 (95% CI: 1.14-3.65; p= 0.016) and 2.02 (95% CI: 1.13-3.61; p= 0.018) after adjusting for propensity scores and for propensity scores in addition to clinical factors, respectively. The subgroup analyses revealed that HRs for composite infection was significantly higher in patient subgroups of older age, female, as well as patients who did not have DM, COPD, and hospitalization history at the baseline. Conclusion: In this head-to-head cohort study involving a nationwide population of patients with RA, etanercept users demonstrated a higher risk of infection than adalimumab users. Results of this study suggest the possible existence of an intra-class difference in infection risk among TNF-alpha antagonists. © 2014 Elsevier Ireland Ltd.
KW  - adult
KW  - article
KW  - female
KW  - high risk patient
KW  - hospitalization
KW  - human
KW  - *infection/et [Etiology]
KW  - *infection/si [Side Effect]
KW  - infection risk
KW  - Kaplan Meier method
KW  - major clinical study
KW  - male
KW  - outcome assessment
KW  - propensity score
KW  - *rheumatoid arthritis/dt [Drug Therapy]
KW  - Taiwan
KW  - *adalimumab/ae [Adverse Drug Reaction]
KW  - *adalimumab/dt [Drug Therapy]
KW  - *etanercept/ae [Adverse Drug Reaction]
KW  - *etanercept/dt [Drug Therapy]
KW  - tumor necrosis factor inhibitor/ae [Adverse Drug Reaction]
KW  - tumor necrosis factor inhibitor/dt [Drug Therapy]
JF  - Computer Methods and Programs in Biomedicine
JA  - Comput. Methods Programs Biomed.
VL  - 116
IS  - 3
SP  - 319
EP  - 327
CY  - Ireland
PB  - Elsevier Ireland Ltd
SN  - 0169-2607
AD  - H.-Y. Chen, Department of Pharmacy, Wan Fang Hospital, Taipei Medical University, 111, Hsing-Long Road, Section 3, Taipei 116, Taiwan (Republic of China). E-mail: shawn@tmu.edu.tw
M1  - (Chiang, Kuo, Yen, Chen) Department of Pharmacy, Wan Fang Hospital, Taipei Medical University, Taipei, Taiwan (Republic of China)
M1  - (Chiang, Kuo, Yen, Chen) School of Pharmacy, Taipei Medical University, Taipei, Taiwan (Republic of China)
M1  - (Tang) School of Health Care Administration, Taipei Medical University, Taipei, Taiwan (Republic of China)
UR  - http://www.elsevier.com/locate/cmpb
L2  - http://ovidsp.ovid.com/ovidweb.cgi?T=JS&PAGE=reference&D=emed12&NEWS=N&AN=2014482167
ER  -  

Link to the Ovid Full Text or citation: http://acs.hcn.com.au?acc=36422&url=http://ovidsp.ovid.com/ovidweb.cgi?T=JS&CSC=Y&NEWS=N&PAGE=fulltext&D=emed12&AN=2014482167 
C1  - Database: Embase <1996 to 2016 September 16>

Search Strategy:

--------------------------------------------------------------------------------

1     tuberculosis.mp. or exp tuberculosis/ (151164)

2     exp treatment outcome/ or treatment outcome*.mp. (1189741)

3     diabetes mellitus.mp. or exp diabetes mellitus/ (627157)

4     diabetes mellitus/ (362441)

5     DM.mp. (48079)

6     diabetes.mp. (663193)

7     mellitus.mp. (588341)

8     3 or 4 or 5 or 6 or 7 (715025)

9     1 and 2 and 8 (724)

10     cohort studies.mp. or cohort analysis/ (263408)

11     exp risk factor/ or cohort.mp. or exp risk/ (2148599)

12     10 or 11 (2148599)

13     9 and 10 (81)

14     9 and 12 (304)

15     limit 14 to human (298)

16     limit 13 to human (81)

17     trial*.mp. or exp controlled clinical trial/ or exp "clinical trial (topic)"/ or exp "randomized controlled trial (topic)"/ or exp "controlled clinical trial (topic)"/ (1555047)

18     random.ab. (191735)

19     randomized controlled trial.pt. (0)

20     controlled clinical trial.pt. (0)

21     randomized.ab. (454621)

22     placebo.ab. (188623)

23     clinical trials as topic.sh. (15)

24     trial.ti. (176210)

25     17 or 18 or 19 or 20 or 21 or 22 or 23 or 24 (1831290)

26     9 and 25 (128)

27     limit 26 to human (128)


***************************


103. 
TY  - ELEC
ID  - 2014465794
T1  - Predictors of pulmonary tuberculosis treatment outcomes in South Korea: A prospective cohort study, 2005-2012
A1  - Choi H.
A1  - Lee M.
A1  - Chen R.Y.
A1  - Kim Y.
A1  - Yoon S.
A1  - Joh J.S.
A1  - Park S.K.
A1  - Dodd L.E.
A1  - Lee J.
A1  - Song T.
A1  - Cai Y.
A1  - Goldfeder L.C.
A1  - Via L.E.
A1  - Carroll M.W.
A1  - Barry III C.E.
A1  - Cho S.-N. 
Y1  - 2014//
N2  - Background: Tuberculosis remains an important health concern in many countries. The aim of this study was to identify predictors of unfavorable outcomes at the end of treatment (EOT) and at the end of study (EOS; 40 months after EOT) in South Korea.Methods: New or previously treated tuberculosis patients were recruited into a prospective observational cohort study at two hospitals in South Korea. To identify predictors of unfavorable outcomes at EOT and EOS, logistic regression analysis was performed.Results: The proportion of multidrug-resistant tuberculosis (MDR-TB) was 8.2% in new cases and 57.9% in previously treated cases. Of new cases, 68.6% were cured, as were 40.7% of previously treated cases. At EOT, diabetes, >3 previous TB episodes, >1 significant regimen change, and MDR-TB were significantly associated with treatment failure or death. At EOS, age >35, body-mass index (BMI) <18.5, diabetes, and MDR-TB were significantly associated with treatment failure, death, or relapse. Among cases that were cured at EOT, age >50 and a BMI <18.5 were associated with subsequent death or relapse during follow-up to EOS. Treatment interruption was associated with service sector employees or laborers, bilateral lesions on chest X-ray, and previous treatment failure or treatment interruption history.Conclusions: Risk factors for poor treatment outcomes at EOT and EOS include both patient factors (diabetes status, age, BMI) and disease factors (history of multiple previous treatment episodes, MDR-TB). In this longitudinal, observational cohort study, diabetes mellitus and MDR-TB were risk factors for poor treatment outcomes and relapse. Measures to help ensure that the first tuberculosis treatment episode is also the last one may improve treatment outcomes.Trial registration: ClinicalTrials.gov ID: NCT00341601. © 2014 Choi et al.; licensee BioMed Central Ltd.
KW  - adult
KW  - article
KW  - body mass
KW  - cohort analysis
KW  - controlled study
KW  - death
KW  - diabetes mellitus
KW  - female
KW  - follow up
KW  - human
KW  - *lung tuberculosis
KW  - major clinical study
KW  - male
KW  - multidrug resistant tuberculosis
KW  - observational study
KW  - prediction
KW  - prognosis
KW  - prospective study
KW  - relapse
KW  - South Korea
KW  - thorax radiography
KW  - treatment failure
KW  - *treatment outcome
KW  - treatment withdrawal
JF  - BMC Infectious Diseases
JA  - BMC Infect. Dis.
VL  - 14
IS  - 1
SP  - no pagination 
CY  - United Kingdom
PB  - BioMed Central Ltd.
AD  - S.-N. Cho, International Tuberculosis Research Center, Changwon, South Korea. E-mail: raycho@yonsei.kr
M1  - (Choi, Lee, Kim, Yoon, Lee, Song, Cho) International Tuberculosis Research Center, Changwon, South Korea
M1  - (Choi) BK21PLUS Program in Public Health Sciences, Department of Health Sciences, Graduate School, Korea University, Seoul, South Korea
M1  - (Chen, Cai, Goldfeder, Via, Carroll, Barry III) Tuberculosis Research Section, Laboratory of Clinical Infectious Disease, National Institute of Allergy and Infectious Diseases (NIAID), National Institutes of Health (NIH), Bethesda, Maryland, United States
M1  - (Joh) Department of Internal Medicine, National Medical Center, Seoul, South Korea
M1  - (Park) National Masan Tuberculosis Hospital, Changwon, South Korea
M1  - (Dodd) Biostatistics Research Branch, NIAID, NIH, Bethesda, Maryland, United States
M1  - (Cho) Department of Microbiology and Institute for Immunology, Immunological Diseases, Yonsei University College of Medicine, Brain Korea 21 Project for Medical Science, Seoul, South Korea
UR  - http://www.biomedcentral.com/1471-2334/14/360
L2  - http://ovidsp.ovid.com/ovidweb.cgi?T=JS&PAGE=reference&D=emed12&NEWS=N&AN=2014465794
ER  -  

Link to the Ovid Full Text or citation: http://acs.hcn.com.au?acc=36422&url=http://ovidsp.ovid.com/ovidweb.cgi?T=JS&CSC=Y&NEWS=N&PAGE=fulltext&D=emed12&AN=2014465794 
C1  - Database: Embase <1996 to 2016 September 16>

Search Strategy:

--------------------------------------------------------------------------------

1     tuberculosis.mp. or exp tuberculosis/ (151164)

2     exp treatment outcome/ or treatment outcome*.mp. (1189741)

3     diabetes mellitus.mp. or exp diabetes mellitus/ (627157)

4     diabetes mellitus/ (362441)

5     DM.mp. (48079)

6     diabetes.mp. (663193)

7     mellitus.mp. (588341)

8     3 or 4 or 5 or 6 or 7 (715025)

9     1 and 2 and 8 (724)

10     cohort studies.mp. or cohort analysis/ (263408)

11     exp risk factor/ or cohort.mp. or exp risk/ (2148599)

12     10 or 11 (2148599)

13     9 and 10 (81)

14     9 and 12 (304)

15     limit 14 to human (298)

16     limit 13 to human (81)

17     trial*.mp. or exp controlled clinical trial/ or exp "clinical trial (topic)"/ or exp "randomized controlled trial (topic)"/ or exp "controlled clinical trial (topic)"/ (1555047)

18     random.ab. (191735)

19     randomized controlled trial.pt. (0)

20     controlled clinical trial.pt. (0)

21     randomized.ab. (454621)

22     placebo.ab. (188623)

23     clinical trials as topic.sh. (15)

24     trial.ti. (176210)

25     17 or 18 or 19 or 20 or 21 or 22 or 23 or 24 (1831290)

26     9 and 25 (128)

27     limit 26 to human (128)


***************************


104. 
TY  - ELEC
ID  - 2014443596
T1  - Is there an effect of glucose lowering treatment on incidence and prognosis of tuberculosis? A systematic review
A1  - Jorgensen M.E.
A1  - Faurholt-Jepsen D. 
Y1  - 2014//
N2  - The association between diabetes and incidence of tuberculosis is well established, and observational studies have shown poor treatment outcome in tuberculosis related to hyperglycemia. The WHO recommends screening for diabetes among all patients with tuberculosis and optimized glycemic control aiming at improving tuberculosis outcome. However, no intervention studies support this notion. Patients with tuberculosis are often vulnerable with high degree of comorbidity, and, therefore, at high risk of adverse effects of intensive glucose control. Controlled intervention studies of the effect of glucose lowering treatment on tuberculosis outcomes are clearly warranted to justify screening for- and tight control of diabetes. © 2014 Springer Science+Business Media New York.
KW  - area under the curve
KW  - article
KW  - clinical trial (topic)
KW  - comorbidity
KW  - diabetes control
KW  - *diabetes mellitus/dt [Drug Therapy]
KW  - diabetic patient
KW  - disease association
KW  - drug bioavailability
KW  - drug efficacy
KW  - drug potentiation
KW  - drug safety
KW  - drug treatment failure
KW  - Embase
KW  - glucose blood level
KW  - glycemic control
KW  - high risk patient
KW  - human
KW  - *hyperglycemia
KW  - incidence
KW  - insulin resistance
KW  - Medical Subject Headings
KW  - Medline
KW  - multidrug resistant tuberculosis
KW  - observational study
KW  - prevalence
KW  - prognosis
KW  - screening test
KW  - sputum culture
KW  - systematic review
KW  - thorax radiography
KW  - treatment outcome
KW  - *tuberculosis
KW  - antidiabetic agent/dt [Drug Therapy]
KW  - ethambutol
KW  - *glucose/ec [Endogenous Compound]
KW  - insulin
KW  - isoniazid
KW  - placebo
KW  - pyrazinamide
KW  - rifampicin
KW  - saxagliptin
JF  - Current Diabetes Reports
JA  - Curr. Diabetes Rep.
VL  - 14
IS  - 7
SP  - no pagination 
CY  - United States
PB  - Current Medicine Group LLC 1
SN  - 1534-4827
AD  - M.E. Jorgensen, Steno Diabetes Center, Niels Steensensvej 2, DK-2820 Gentofte, Denmark. E-mail: MAEJ@steno.dk
M1  - (Jorgensen) Steno Diabetes Center, Niels Steensensvej 2, DK-2820 Gentofte, Denmark
M1  - (Faurholt-Jepsen) Department of Nutrition, Exercise, and Sports, University of Copenhagen, Frederiksberg, Denmark
M1  - (Faurholt-Jepsen) Department of Infectious Diseases, Rigshospitalet, Copenhagen, Denmark
UR  - http://www.springer.com
L2  - http://ovidsp.ovid.com/ovidweb.cgi?T=JS&PAGE=reference&D=emed12&NEWS=N&AN=2014443596
ER  -  

Link to the Ovid Full Text or citation: http://acs.hcn.com.au?acc=36422&url=http://ovidsp.ovid.com/ovidweb.cgi?T=JS&CSC=Y&NEWS=N&PAGE=fulltext&D=emed12&AN=2014443596 
C1  - Database: Embase <1996 to 2016 September 16>

Search Strategy:

--------------------------------------------------------------------------------

1     tuberculosis.mp. or exp tuberculosis/ (151164)

2     exp treatment outcome/ or treatment outcome*.mp. (1189741)

3     diabetes mellitus.mp. or exp diabetes mellitus/ (627157)

4     diabetes mellitus/ (362441)

5     DM.mp. (48079)

6     diabetes.mp. (663193)

7     mellitus.mp. (588341)

8     3 or 4 or 5 or 6 or 7 (715025)

9     1 and 2 and 8 (724)

10     cohort studies.mp. or cohort analysis/ (263408)

11     exp risk factor/ or cohort.mp. or exp risk/ (2148599)

12     10 or 11 (2148599)

13     9 and 10 (81)

14     9 and 12 (304)

15     limit 14 to human (298)

16     limit 13 to human (81)

17     trial*.mp. or exp controlled clinical trial/ or exp "clinical trial (topic)"/ or exp "randomized controlled trial (topic)"/ or exp "controlled clinical trial (topic)"/ (1555047)

18     random.ab. (191735)

19     randomized controlled trial.pt. (0)

20     controlled clinical trial.pt. (0)

21     randomized.ab. (454621)

22     placebo.ab. (188623)

23     clinical trials as topic.sh. (15)

24     trial.ti. (176210)

25     17 or 18 or 19 or 20 or 21 or 22 or 23 or 24 (1831290)

26     9 and 25 (128)

27     limit 26 to human (128)


***************************


105. 
TY  - ELEC
ID  - 2014444288
T1  - Does alcohol consumption during multidrug-resistant tuberculosis treatment affect outcome? A population-based study in Kerala, India
A1  - Duraisamy K.
A1  - Mrithyunjayan S.
A1  - Ghosh S.
A1  - Nair S.A.
A1  - Balakrishnan S.
A1  - Subramoniapillai J.
A1  - Oeltmann J.E.
A1  - Moonan P.K.
A1  - Kumar A.M.V. 
Y1  - 2014//
N2  - Rationale: India reports the largest number of multidrug-resistant tuberculosis cases in the world; yet, no longitudinal study has assessed factors related to treatment outcomes under programmatic conditions in the public sector. Objectives: To describe demographic, clinical, and risk characteristics associated with treatment outcomes for all patients with multidrug-resistant tuberculosis registered in the Revised National Tuberculosis Control Programme, Kerala State, India from January 1, 2009 to June 30, 2010. Methods: Cox regression methods were used to calculate adjusted hazard ratios with 95% confidence intervals (CIs) to assess factors associated with an unsuccessful treatment outcome. Measurements and Main Results: Of 179 patients with multidrug-resistant tuberculosis registered, 112 (63%) had successful treatment outcomes (77 bacteriologically cured, 35 treatment completed) and 67 (37%) had unsuccessful treatment outcomes (30 died, 26 defaulted, 9 failed treatment, 1 stopped treatment because of drug-related adverse events, and 1 developed extensively drug-resistant tuberculosis). The hazard for unsuccessful outcome was significantly higher among patients who consumed alcohol during treatment (adjusted hazard ratio, 4.3; 95% CI, 1.1-17.6) than those who did not. Persons who consumed alcohol during treatment, on average, missed 18 more intensive-phase doses (95% CI, 13-22) than those who did not. Although many patients had diabetes (33%), were ever smokers (39%), or had low body mass index (47%), these factors were not associated with outcome. Conclusion: Overall treatment success was greater than global and national averages; however, outcomes among patients consuming alcohol remained poor. Integration of care for multidrug-resistant tuberculosis and alcoholism should be considered to improve treatment adherence and outcomes. Copyright © 2014 by the American Thoracic Society.
KW  - adolescent
KW  - adult
KW  - *alcohol consumption
KW  - antibiotic sensitivity
KW  - arthralgia/si [Side Effect]
KW  - article
KW  - body mass
KW  - cohort analysis
KW  - controlled study
KW  - demography
KW  - diabetes mellitus
KW  - drinking behavior
KW  - drug treatment failure
KW  - extensively drug resistant tuberculosis/di [Diagnosis]
KW  - extensively drug resistant tuberculosis/dt [Drug Therapy]
KW  - female
KW  - follow up
KW  - gastrointestinal symptom/si [Side Effect]
KW  - health program
KW  - human
KW  - India
KW  - jaundice/si [Side Effect]
KW  - major clinical study
KW  - male
KW  - *multidrug resistant tuberculosis/di [Diagnosis]
KW  - *multidrug resistant tuberculosis/dt [Drug Therapy]
KW  - *multidrug resistant tuberculosis/ep [Epidemiology]
KW  - Mycobacterium tuberculosis
KW  - nephrotoxicity/si [Side Effect]
KW  - neuropathy/si [Side Effect]
KW  - obesity
KW  - ototoxicity/si [Side Effect]
KW  - outcome assessment
KW  - population research
KW  - retrospective study
KW  - smoking
KW  - suicidal ideation/si [Side Effect]
KW  - tuberculosis control
KW  - *alcohol
KW  - cycloserine/ae [Adverse Drug Reaction]
KW  - cycloserine/dt [Drug Therapy]
KW  - ethambutol/ae [Adverse Drug Reaction]
KW  - ethambutol/dt [Drug Therapy]
KW  - ethionamide/ae [Adverse Drug Reaction]
KW  - ethionamide/dt [Drug Therapy]
KW  - isoniazid/ae [Adverse Drug Reaction]
KW  - isoniazid/dt [Drug Therapy]
KW  - kanamycin/ae [Adverse Drug Reaction]
KW  - kanamycin/dt [Drug Therapy]
KW  - levofloxacin/ae [Adverse Drug Reaction]
KW  - levofloxacin/dt [Drug Therapy]
KW  - ofloxacin/ae [Adverse Drug Reaction]
KW  - ofloxacin/dt [Drug Therapy]
KW  - pyrazinamide/ae [Adverse Drug Reaction]
KW  - pyrazinamide/dt [Drug Therapy]
KW  - rifampicin/ae [Adverse Drug Reaction]
KW  - rifampicin/dt [Drug Therapy]
KW  - streptomycin/ae [Adverse Drug Reaction]
KW  - streptomycin/dt [Drug Therapy]
JF  - Annals of the American Thoracic Society
JA  - Ann. Am. Thorac. Soc.
VL  - 11
IS  - 5
SP  - 712
EP  - 715
CY  - United States
PB  - American Thoracic Society
SN  - 2325-6621
AD  - K. Duraisamy, Department of Tuberculosis, WHO Country Office for India, New Delhi 110029, India. E-mail: dr.dsa.karthickeyan@gmail.com
M1  - (Duraisamy, Nair, Balakrishnan) Department of Tuberculosis, WHO Country Office for India, New Delhi 110029, India
M1  - (Mrithyunjayan, Subramoniapillai) State TB Cell, Direct. of Health Services, Thiruvananthapuram, Kerala, India
M1  - (Ghosh, Oeltmann, Moonan) U.S. Centers for Disease Control and Prevention, Division of TB Elimination, Atlanta, GA, United States
M1  - (Kumar) International Union Against Tuberculosis and Lung Disease (The Union), South-East Asia Regional Office, New Delhi, India
UR  - http://www.atsjournals.org/doi/pdf/10.1513/AnnalsATS.201312-447OC
L2  - http://ovidsp.ovid.com/ovidweb.cgi?T=JS&PAGE=reference&D=emed12&NEWS=N&AN=2014444288
ER  -  

Link to the Ovid Full Text or citation: http://acs.hcn.com.au?acc=36422&url=http://ovidsp.ovid.com/ovidweb.cgi?T=JS&CSC=Y&NEWS=N&PAGE=fulltext&D=emed12&AN=2014444288 
C1  - Database: Embase <1996 to 2016 September 16>

Search Strategy:

--------------------------------------------------------------------------------

1     tuberculosis.mp. or exp tuberculosis/ (151164)

2     exp treatment outcome/ or treatment outcome*.mp. (1189741)

3     diabetes mellitus.mp. or exp diabetes mellitus/ (627157)

4     diabetes mellitus/ (362441)

5     DM.mp. (48079)

6     diabetes.mp. (663193)

7     mellitus.mp. (588341)

8     3 or 4 or 5 or 6 or 7 (715025)

9     1 and 2 and 8 (724)

10     cohort studies.mp. or cohort analysis/ (263408)

11     exp risk factor/ or cohort.mp. or exp risk/ (2148599)

12     10 or 11 (2148599)

13     9 and 10 (81)

14     9 and 12 (304)

15     limit 14 to human (298)

16     limit 13 to human (81)

17     trial*.mp. or exp controlled clinical trial/ or exp "clinical trial (topic)"/ or exp "randomized controlled trial (topic)"/ or exp "controlled clinical trial (topic)"/ (1555047)

18     random.ab. (191735)

19     randomized controlled trial.pt. (0)

20     controlled clinical trial.pt. (0)

21     randomized.ab. (454621)

22     placebo.ab. (188623)

23     clinical trials as topic.sh. (15)

24     trial.ti. (176210)

25     17 or 18 or 19 or 20 or 21 or 22 or 23 or 24 (1831290)

26     9 and 25 (128)

27     limit 26 to human (128)


***************************


106. 
TY  - ELEC
ID  - 2014424239
T1  - Spinal tuberculosis: A retrospective chart review
A1  - Sezgi C.
A1  - Taylan M.
A1  - Kaya H.
A1  - Sen H.S.
A1  - Abakay O.
A1  - Bulut M.
A1  - Abakay A. 
Y1  - 2014//
N2  - Aims: Background and objectives: This study aimed to investigate the clinical characteristics, diagnostic methods, and therapeutic outcomes in patients with spinal tuberculosis (TB) in Southeastern Turkey Methods: Patients diagnosed with spinal TB at Dicle University Hospital, Diyarbakir, Turkey, between October 2005 to December 2010 were enrolled in the study retrospectively. Patients were evaluated for the following: Clinical presentation, underlying diseases, laboratory results, imaging findings, medical therapies, and treatment outcomes Results: A total of 23 patients including 14 men and 9 women with spinal TB, also known as Pott's disease, were enrolled. The study subjects' ages ranged from 17 to 69 years with a mean age of 38.4 years. Patients most often presented with back pain (69.5%, n=16) and fever (56.5%, n=13), and the most frequent physical finding was spinal tenderness (91.3%). Only 17.4% of the patients demonstrated neurological deficits and no paraplegia was observed. The time interval between onset of symptoms and treatment initiation was 3.2 months. Of all the patients, 47.8% exhibited Pott's disease in the thoracolumbar region while 34.8% only had thoracic involvement. On average, 2.5 vertebrae were diseased in this cohort. Furthermore, 82.6% of the patients had paraspinal and psoas abscesses. All patients were treated with anti-TB therapy. However, 26.1% required additional surgery, and one patient with miliary TB died. The mean treatment course lasted for 12.3 months. Conclusions: It may be possible to refine methods of spinal TB detection and diagnosis by studying thoracolumbar pathology in young adults with Pott's disease in endemic countries such as Turkey. By studying the clinical progression of this disease, the delay between symptom onset and diagnosis may be decreased so that complications such as paraplegia and surgical interventions are avoided.
KW  - adult
KW  - article
KW  - backache
KW  - cause of death
KW  - chronic kidney failure
KW  - clinical article
KW  - clinical feature
KW  - computer assisted tomography
KW  - erythrocyte sedimentation rate
KW  - female
KW  - fever
KW  - hepatitis B
KW  - human
KW  - leukocyte count
KW  - limb weakness
KW  - male
KW  - medical record review
KW  - non insulin dependent diabetes mellitus
KW  - nuclear magnetic resonance imaging
KW  - outcome assessment
KW  - paraplegia
KW  - paraspinal abscess
KW  - paresthesia
KW  - psoas abscess
KW  - retrospective study
KW  - spinal cord compression/su [Surgery]
KW  - spinal tenderness
KW  - spine disease
KW  - spine instability/su [Surgery]
KW  - spine malformation/su [Surgery]
KW  - spine surgery
KW  - thoracic spine
KW  - thoracolumbar spine
KW  - time
KW  - treatment duration
KW  - *tuberculous spondylitis/di [Diagnosis]
KW  - *tuberculous spondylitis/dt [Drug Therapy]
KW  - *tuberculous spondylitis/su [Surgery]
KW  - Turkey (republic)
KW  - unspecified side effect/si [Side Effect]
KW  - X ray
KW  - C reactive protein/ec [Endogenous Compound]
KW  - ethambutol/ae [Adverse Drug Reaction]
KW  - ethambutol/dt [Drug Therapy]
KW  - isoniazid/ae [Adverse Drug Reaction]
KW  - isoniazid/dt [Drug Therapy]
KW  - pyrazinamide/ae [Adverse Drug Reaction]
KW  - pyrazinamide/dt [Drug Therapy]
KW  - rifampicin/ae [Adverse Drug Reaction]
KW  - rifampicin/dt [Drug Therapy]
KW  - streptomycin/ae [Adverse Drug Reaction]
KW  - streptomycin/dt [Drug Therapy]
JF  - Acta Medica Mediterranea
JA  - Acta Med. Mediterr.
VL  - 30
IS  - 3
SP  - 725
EP  - 730
CY  - Italy
PB  - A. CARBONE Editore
SN  - 0393-6384
AD  - C. Sezgi, Dicle University School of Medicine, Department of Pulmonary Diseases, 21280 Diyarbakir, Turkey
M1  - (Sezgi, Taylan, Kaya, Sen, Abakay, Abakay) Dicle University School of Medicine, Department of Pulmonary Diseases, Diyarbakir, Turkey
M1  - (Bulut) Dicle University School of Medicine, Department of Orthopedy, Diyarbakir, Turkey
UR  - http://www.actamedicamediterranea.com/medica/2014/med2014_pag-725-730.pdf
L2  - http://ovidsp.ovid.com/ovidweb.cgi?T=JS&PAGE=reference&D=emed12&NEWS=N&AN=2014424239
ER  -  

Link to the Ovid Full Text or citation: http://acs.hcn.com.au?acc=36422&url=http://ovidsp.ovid.com/ovidweb.cgi?T=JS&CSC=Y&NEWS=N&PAGE=fulltext&D=emed12&AN=2014424239 
C1  - Database: Embase <1996 to 2016 September 16>

Search Strategy:

--------------------------------------------------------------------------------

1     tuberculosis.mp. or exp tuberculosis/ (151164)

2     exp treatment outcome/ or treatment outcome*.mp. (1189741)

3     diabetes mellitus.mp. or exp diabetes mellitus/ (627157)

4     diabetes mellitus/ (362441)

5     DM.mp. (48079)

6     diabetes.mp. (663193)

7     mellitus.mp. (588341)

8     3 or 4 or 5 or 6 or 7 (715025)

9     1 and 2 and 8 (724)

10     cohort studies.mp. or cohort analysis/ (263408)

11     exp risk factor/ or cohort.mp. or exp risk/ (2148599)

12     10 or 11 (2148599)

13     9 and 10 (81)

14     9 and 12 (304)

15     limit 14 to human (298)

16     limit 13 to human (81)

17     trial*.mp. or exp controlled clinical trial/ or exp "clinical trial (topic)"/ or exp "randomized controlled trial (topic)"/ or exp "controlled clinical trial (topic)"/ (1555047)

18     random.ab. (191735)

19     randomized controlled trial.pt. (0)

20     controlled clinical trial.pt. (0)

21     randomized.ab. (454621)

22     placebo.ab. (188623)

23     clinical trials as topic.sh. (15)

24     trial.ti. (176210)

25     17 or 18 or 19 or 20 or 21 or 22 or 23 or 24 (1831290)

26     9 and 25 (128)

27     limit 26 to human (128)


***************************


107. 
TY  - ELEC
ID  - 2014421981
T1  - Cohort analysis of antenatal care and delivery outcomes in pregnancy: A basis for improving maternal health
A1  - Harries A.D.
A1  - Jahn A.
A1  - Ben-Smith A.
A1  - Gadabu O.J.
A1  - Douglas G.P.
A1  - Seita A.
A1  - Khader A.
A1  - Zachariah R. 
Y1  - 2014//
N2  - Cohort analysis has been the cornerstone of tuberculosis (TB) monitoring and evaluation for nearly two decades; these principles have been adapted for patients with the human immunodeficiency virus/acquired immune-deficiency syndrome on antiretroviral treatment and patients with diabetes mellitus and hypertension. We now make the case for using cohort analyses for monitoring pregnant women during antenatal care, up to and including childbirth. We believe that this approach would strengthen the current monitoring and evaluation systems used in antenatal care by providing more precise information at regular time intervals. Accurate real-time data on how many pregnant women are enrolled in antenatal care, their characteristics, the interventions they are receiving and the outcomes for mother and child should provide a solid basis for action to reduce maternal mortality. © 2014 The Union.
KW  - article
KW  - clinical evaluation
KW  - cohort analysis
KW  - diabetes mellitus
KW  - female
KW  - follow up
KW  - highly active antiretroviral therapy
KW  - human
KW  - Human immunodeficiency virus infection
KW  - hypertension
KW  - maternal mortality
KW  - *maternal welfare
KW  - patient care
KW  - *pregnancy outcome
KW  - *prenatal care
KW  - public health
KW  - risk factor
KW  - treatment outcome
KW  - tuberculosis
JF  - Public Health Action
JA  - Public Health Action
VL  - 4
IS  - 2
SP  - 75
EP  - 78
CY  - France
PB  - International Union Against Tuberculosis and Lung Disease (The Union) (68 boulevard Saint Michel, Paris 75006, France)
AD  - A. D. Harries, Old Inn Cottage, Vears Lane Colden Common, Winchester SO21 1TQ, United Kingdom. E-mail: adharries@theunion.org
M1  - (Harries) International Union Against Tuberculosis and Lung Disease, Paris, France
M1  - (Harries) London School of Hygiene and Tropical Medicine, London, United Kingdom
M1  - (Jahn) Department for HIV and AIDS, Ministry of Health, Lilongwe, Malawi
M1  - (Jahn) International Training and Education Centre for Health, Malawi
M1  - (Jahn) University of Washington, Seattle, WA, United States
M1  - (Ben-Smith) Department of Biomedical Informatics, University of Pittsburgh, Pittsburgh, PA, United States
M1  - (Gadabu) Baobab Health Trust, Lilongwe, Malawi
M1  - (Douglas) Center for Health Informatics for the Underserved, University of Pittsburgh, Pittsburgh, PA, United States
M1  - (Seita, Khader) United Nations Relief and Works Agency for Palestine Refugees in the Near East, UNRWA Headquarters, Amman, Jordan
M1  - (Zachariah) Medecins Sans Frontieres, MSF, Medical Department, Brussels Operational Centre, Luxembourg, Luxembourg
UR  - http://docserver.ingentaconnect.com/deliver/connect/iuatld/22208372/v4n2/s3.pdf?
L2  - http://ovidsp.ovid.com/ovidweb.cgi?T=JS&PAGE=reference&D=emed12&NEWS=N&AN=2014421981
ER  -  

Link to the Ovid Full Text or citation: http://acs.hcn.com.au?acc=36422&url=http://ovidsp.ovid.com/ovidweb.cgi?T=JS&CSC=Y&NEWS=N&PAGE=fulltext&D=emed12&AN=2014421981 
C1  - Database: Embase <1996 to 2016 September 16>

Search Strategy:

--------------------------------------------------------------------------------

1     tuberculosis.mp. or exp tuberculosis/ (151164)

2     exp treatment outcome/ or treatment outcome*.mp. (1189741)

3     diabetes mellitus.mp. or exp diabetes mellitus/ (627157)

4     diabetes mellitus/ (362441)

5     DM.mp. (48079)

6     diabetes.mp. (663193)

7     mellitus.mp. (588341)

8     3 or 4 or 5 or 6 or 7 (715025)

9     1 and 2 and 8 (724)

10     cohort studies.mp. or cohort analysis/ (263408)

11     exp risk factor/ or cohort.mp. or exp risk/ (2148599)

12     10 or 11 (2148599)

13     9 and 10 (81)

14     9 and 12 (304)

15     limit 14 to human (298)

16     limit 13 to human (81)

17     trial*.mp. or exp controlled clinical trial/ or exp "clinical trial (topic)"/ or exp "randomized controlled trial (topic)"/ or exp "controlled clinical trial (topic)"/ (1555047)

18     random.ab. (191735)

19     randomized controlled trial.pt. (0)

20     controlled clinical trial.pt. (0)

21     randomized.ab. (454621)

22     placebo.ab. (188623)

23     clinical trials as topic.sh. (15)

24     trial.ti. (176210)

25     17 or 18 or 19 or 20 or 21 or 22 or 23 or 24 (1831290)

26     9 and 25 (128)

27     limit 26 to human (128)


***************************


108. 
TY  - ELEC
ID  - 2014381538
T1  - Predictors of non-traumatic coma in a pediatric cohort from a South Indian tertiary care center: Results of a multivariate analysis
A1  - Gowda V.K.N.
A1  - Bannigidad N.B.
A1  - Kumar P.
A1  - Srikanteswara P.-K.
A1  - Shivananda
A1  - Govindraj
A1  - Vykuntaraju S.H.
A1  - Ramaswamy P. 
Y1  - 2014//
N2  - Objective: To study the etiology and clinical profile of non-traumatic coma in children at tertiary care center and to determine the predictors of outcome. Methods: One hundred and four consecutive children between 2 mo-12 yr were studied. The clinical signs at admission; vital signs, Glasgow coma scale, respiratory pattern, papillary reflex, extra-ocular movements, fundus picture and motor deficits were recorded. Etiology of coma was determined by clinical history, examination and relevant investigations. Their progress was monitored clinically, biochemically and with multi-system monitors. Outcome was recorded as survived or died. Results: Etiology of coma in 65% cases was intracranial infections; other causes were metabolic (20%). Sixty-seven percent recovered completely, 16% had residual neurodeficits, 16% died. Survival was better in children with intracranial infections (13%) as compared to metabolic coma (33%). On multivariate logistic regression, bradycardia, hypotension, abnormal respiratory pattern (especially, ataxic type), duration of coma more than 48 h, Glasgow coma scale < 7 at admission, unequal and non-reactive pupils, papilledema, abnormal extra-ocular movements, motor deficits, signs of meningitis correlated with mortality. Requirement of ventilatory support and abnormal computerized tomography findings correlated with mortality. Conclusions: Intracranial infections were the most common cause of non-traumatic coma in children; the most common cause of death being metabolic coma. Simple clinical signs and relevant investigations served as prognostic indicators of outcome. © 2014-IOS Press.
KW  - abnormal respiratory sound
KW  - anterior fontanel
KW  - article
KW  - assisted ventilation
KW  - bacterial meningitis
KW  - bradycardia
KW  - cause of death
KW  - child
KW  - *childhood disease/dt [Drug Therapy]
KW  - *childhood disease/et [Etiology]
KW  - *childhood disease/th [Therapy]
KW  - childhood mortality
KW  - clinical examination
KW  - cohort analysis
KW  - *coma/et [Etiology]
KW  - *coma/th [Therapy]
KW  - computer assisted tomography
KW  - controlled study
KW  - convulsion
KW  - dehydration
KW  - diabetic ketoacidosis
KW  - epileptic state
KW  - extraocular muscle
KW  - eye movement
KW  - female
KW  - fever
KW  - Glasgow coma scale
KW  - glucose blood level
KW  - headache
KW  - hemiparesis
KW  - hemiplegia
KW  - hepatic encephalopathy
KW  - hospital admission
KW  - human
KW  - hyperventilation
KW  - hypotension
KW  - hypoxia
KW  - Indian
KW  - intensive care unit
KW  - jaundice
KW  - loose feces
KW  - major clinical study
KW  - male
KW  - malnutrition
KW  - meningitis
KW  - organophosphate poisoning/dt [Drug Therapy]
KW  - outcome assessment
KW  - pallor
KW  - papilledema
KW  - prognosis
KW  - quadriplegia
KW  - rash
KW  - retrospective study
KW  - Reye syndrome
KW  - snakebite/dt [Drug Therapy]
KW  - sodium blood level
KW  - teaching hospital
KW  - tendon reflex
KW  - tertiary care center
KW  - tuberculous meningitis
KW  - vital sign
KW  - vomiting
KW  - glucose/ec [Endogenous Compound]
KW  - organophosphorus compound/to [Drug Toxicity]
KW  - snake venom antiserum/dt [Drug Therapy]
KW  - sodium/ec [Endogenous Compound]
JF  - Journal of Pediatric Neurology
JA  - J. Pediatr. Neurol.
VL  - 12
IS  - 1
SP  - 35
EP  - 43
CY  - Netherlands
PB  - IOS Press (Nieuwe Hemweg 6B, Amsterdam 1013 BG, Netherlands)
SN  - 1304-2580
AD  - V.K.N. Gowda, Bangalore Child Neurology and Rehabilitation Center, HANS Complex, 8/A 1st Main 1st Cross, Vijayanagar, Bangalore 560040, India. E-mail: drknvraju@hotmail.com
M1  - (Gowda) Department of Pediatric Neurology, Indira Gandhi Institute of Child Health, Bangalore, India
M1  - (Bannigidad, Kumar, Shivananda, Govindraj, Ramaswamy) Department of Pediatrics, Indira Gandhi Institute of Child Health, Bangalore, India
M1  - (Srikanteswara) Department of Neurology, Bangalore Medical College and Research Institute, Bangalore, India
M1  - (Vykuntaraju) Department of Anatomy, Kempegowda Institute of Medical Sciences, Bangalore, India
M1  - (Gowda) Bangalore Child Neurology and Rehabilitation Center, HANS Complex, 8/A 1st Main 1st Cross, Vijayanagar, Bangalore 560040, India
UR  - http://www.iospress.nl/
L2  - http://ovidsp.ovid.com/ovidweb.cgi?T=JS&PAGE=reference&D=emed12&NEWS=N&AN=2014381538
ER  -  

Link to the Ovid Full Text or citation: http://acs.hcn.com.au?acc=36422&url=http://ovidsp.ovid.com/ovidweb.cgi?T=JS&CSC=Y&NEWS=N&PAGE=fulltext&D=emed12&AN=2014381538 
C1  - Database: Embase <1996 to 2016 September 16>

Search Strategy:

--------------------------------------------------------------------------------

1     tuberculosis.mp. or exp tuberculosis/ (151164)

2     exp treatment outcome/ or treatment outcome*.mp. (1189741)

3     diabetes mellitus.mp. or exp diabetes mellitus/ (627157)

4     diabetes mellitus/ (362441)

5     DM.mp. (48079)

6     diabetes.mp. (663193)

7     mellitus.mp. (588341)

8     3 or 4 or 5 or 6 or 7 (715025)

9     1 and 2 and 8 (724)

10     cohort studies.mp. or cohort analysis/ (263408)

11     exp risk factor/ or cohort.mp. or exp risk/ (2148599)

12     10 or 11 (2148599)

13     9 and 10 (81)

14     9 and 12 (304)

15     limit 14 to human (298)

16     limit 13 to human (81)

17     trial*.mp. or exp controlled clinical trial/ or exp "clinical trial (topic)"/ or exp "randomized controlled trial (topic)"/ or exp "controlled clinical trial (topic)"/ (1555047)

18     random.ab. (191735)

19     randomized controlled trial.pt. (0)

20     controlled clinical trial.pt. (0)

21     randomized.ab. (454621)

22     placebo.ab. (188623)

23     clinical trials as topic.sh. (15)

24     trial.ti. (176210)

25     17 or 18 or 19 or 20 or 21 or 22 or 23 or 24 (1831290)

26     9 and 25 (128)

27     limit 26 to human (128)


***************************


109. 
TY  - ELEC
ID  - 2014372724
T1  - Tuberculosis, diabetes mellitus, and Malaysia
A1  - Khan A.H. 
Y1  - 2014//
KW  - acquired immune deficiency syndrome
KW  - *diabetes mellitus/dm [Disease Management]
KW  - diabetic patient
KW  - disease predisposition
KW  - early diagnosis
KW  - editorial
KW  - extrapulmonary tuberculosis/co [Complication]
KW  - government
KW  - health care cost
KW  - health care policy
KW  - health literacy
KW  - human
KW  - immigrant
KW  - immunity
KW  - incidence
KW  - infection risk
KW  - Malaysia
KW  - mortality
KW  - poverty
KW  - prevalence
KW  - risk factor
KW  - short course therapy
KW  - silicosis
KW  - smoking
KW  - treatment outcome
KW  - *tuberculosis/di [Diagnosis]
KW  - *tuberculosis/dm [Disease Management]
KW  - *tuberculosis/dt [Drug Therapy]
KW  - *tuberculosis/ep [Epidemiology]
KW  - tuberculosis control
KW  - tuberculostatic agent/dt [Drug Therapy]
JF  - Archives of Pharmacy Practice
JA  - Arch. Pharm. Pract.
VL  - 5
IS  - 2
SP  - 45
EP  - 46
CY  - United Kingdom
PB  - Archives of Global Professionals
AD  - A.H. Khan, Department of Clinical Pharmacy, School of Pharmaceutical Sciences, Universiti Sains Malaysia, Penang 11800, Malaysia. E-mail: dramer2006@gmail.com
M1  - (Khan) Department of Clinical Pharmacy, School of Pharmaceutical Sciences, Universiti Sains Malaysia, Penang 11800, Malaysia
UR  - http://www.archivepp.com/temp/ArchPharmaPract5245-3555804_095238.pdf
L2  - http://ovidsp.ovid.com/ovidweb.cgi?T=JS&PAGE=reference&D=emed12&NEWS=N&AN=2014372724
ER  -  

Link to the Ovid Full Text or citation: http://acs.hcn.com.au?acc=36422&url=http://ovidsp.ovid.com/ovidweb.cgi?T=JS&CSC=Y&NEWS=N&PAGE=fulltext&D=emed12&AN=2014372724 
C1  - Database: Embase <1996 to 2016 September 16>

Search Strategy:

--------------------------------------------------------------------------------

1     tuberculosis.mp. or exp tuberculosis/ (151164)

2     exp treatment outcome/ or treatment outcome*.mp. (1189741)

3     diabetes mellitus.mp. or exp diabetes mellitus/ (627157)

4     diabetes mellitus/ (362441)

5     DM.mp. (48079)

6     diabetes.mp. (663193)

7     mellitus.mp. (588341)

8     3 or 4 or 5 or 6 or 7 (715025)

9     1 and 2 and 8 (724)

10     cohort studies.mp. or cohort analysis/ (263408)

11     exp risk factor/ or cohort.mp. or exp risk/ (2148599)

12     10 or 11 (2148599)

13     9 and 10 (81)

14     9 and 12 (304)

15     limit 14 to human (298)

16     limit 13 to human (81)

17     trial*.mp. or exp controlled clinical trial/ or exp "clinical trial (topic)"/ or exp "randomized controlled trial (topic)"/ or exp "controlled clinical trial (topic)"/ (1555047)

18     random.ab. (191735)

19     randomized controlled trial.pt. (0)

20     controlled clinical trial.pt. (0)

21     randomized.ab. (454621)

22     placebo.ab. (188623)

23     clinical trials as topic.sh. (15)

24     trial.ti. (176210)

25     17 or 18 or 19 or 20 or 21 or 22 or 23 or 24 (1831290)

26     9 and 25 (128)

27     limit 26 to human (128)


***************************


110. 
TY  - ELEC
ID  - 2014330403
T1  - Tobacco smoking, alcohol drinking, diabetes, low body mass index and the risk of self-reported symptoms of active tuberculosis: Individual Participant Data (IPD) meta-analyses of 72,684 individuals in 14 high tuberculosis burden countries
A1  - Patra J.
A1  - Jha P.
A1  - Rehm J.
A1  - Suraweera W. 
Y1  - 2014//
N2  - Background: The effects of multiple exposures on active tuberculosis (TB) are largely undetermined. We sought to establish a dose-response relationship for smoking, drinking, and body mass index (BMI) and to investigate the independent and joint effects of these and diabetes on the risk of self-reported symptoms of active TB disease. Methods and Findings: We analyzed 14 national studies in 14 high TB-burden countries using self-reports of blood in cough/phlegm and cough lasting > = 3 weeks in the last year as the measures of symptoms of active TB. The random effect estimates of the relative risks (RR) between active TB and smoking, drinking, diabetes, and BMI<18.5 kg/m 2 were reported for each gender. Floating absolute risks were used to examine dyads of exposure. Adjusted for age and education, the risks of active TB were significantly associated with diabetes and BMI<18.5 kg/m2 in both sexes, with ever drinking in men and with ever smoking in women. Stronger dose-response relationships were seen in women than in men for smoking amount, smoking duration and drinking amount but BMI<18.5 kg/m2 showed a stronger dose-response relationship in men. In men, the risks from joint exposures were statistically significant for diabetics with BMI<18.5 kg/m2 (RR = 6.4), diabetics who smoked (RR = 3.8), and diabetics who drank alcohol (RR = 3.2). The risks from joint risk factors were generally larger in women than in men, with statistically significant risks for diabetics with BMI<18.5 kg/m2 (RR = 10.0), diabetics who smoked (RR = 5.4) and women with BMI<18.5 kg/m2 who smoked (RR = 5.0). These risk factors account for 61% of male and 34% of female estimated TB incidents in these 14 countries. Conclusions: Tobacco, alcohol, diabetes, and low BMI are significant individual risk factors but in combination are associated with triple or quadruple the risk of development of recent active TB. These risk factors might help to explain the wide variation in TB across countries. © 2014 Patra et al.
KW  - adult
KW  - article
KW  - *body mass
KW  - controlled study
KW  - coughing
KW  - *diabetes mellitus
KW  - disease association
KW  - disease duration
KW  - dose response
KW  - *drinking behavior
KW  - female
KW  - geographic distribution
KW  - human
KW  - major clinical study
KW  - male
KW  - middle aged
KW  - outcomes research
KW  - pathogenesis
KW  - risk factor
KW  - self report
KW  - sex difference
KW  - *smoking
KW  - smoking habit
KW  - *tuberculosis/et [Etiology]
KW  - young adult
JF  - PLoS ONE
JA  - PLoS ONE
VL  - 9
IS  - 5
SP  - no pagination 
CY  - United States
PB  - Public Library of Science
M1  - (Patra, Jha, Suraweera) Centre for Global Health Research, St. Michael's Hospital, Toronto, ON, Canada
M1  - (Patra, Jha, Rehm) Dalla Lana School of Public Health, University of Toronto, Toronto, ON, Canada
M1  - (Rehm) Centre for Addiction and Mental Health, Toronto, ON, Canada
UR  - http://www.plosone.org/article/fetchObject.action?uri=info%3Adoi%2F10.1371%2Fjournal.pone.0096433&representation=PDF
L2  - http://ovidsp.ovid.com/ovidweb.cgi?T=JS&PAGE=reference&D=emed12&NEWS=N&AN=2014330403
ER  -  

Link to the Ovid Full Text or citation: http://acs.hcn.com.au?acc=36422&url=http://ovidsp.ovid.com/ovidweb.cgi?T=JS&CSC=Y&NEWS=N&PAGE=fulltext&D=emed12&AN=2014330403 
C1  - Database: Embase <1996 to 2016 September 16>

Search Strategy:

--------------------------------------------------------------------------------

1     tuberculosis.mp. or exp tuberculosis/ (151164)

2     exp treatment outcome/ or treatment outcome*.mp. (1189741)

3     diabetes mellitus.mp. or exp diabetes mellitus/ (627157)

4     diabetes mellitus/ (362441)

5     DM.mp. (48079)

6     diabetes.mp. (663193)

7     mellitus.mp. (588341)

8     3 or 4 or 5 or 6 or 7 (715025)

9     1 and 2 and 8 (724)

10     cohort studies.mp. or cohort analysis/ (263408)

11     exp risk factor/ or cohort.mp. or exp risk/ (2148599)

12     10 or 11 (2148599)

13     9 and 10 (81)

14     9 and 12 (304)

15     limit 14 to human (298)

16     limit 13 to human (81)

17     trial*.mp. or exp controlled clinical trial/ or exp "clinical trial (topic)"/ or exp "randomized controlled trial (topic)"/ or exp "controlled clinical trial (topic)"/ (1555047)

18     random.ab. (191735)

19     randomized controlled trial.pt. (0)

20     controlled clinical trial.pt. (0)

21     randomized.ab. (454621)

22     placebo.ab. (188623)

23     clinical trials as topic.sh. (15)

24     trial.ti. (176210)

25     17 or 18 or 19 or 20 or 21 or 22 or 23 or 24 (1831290)

26     9 and 25 (128)

27     limit 26 to human (128)


***************************


111. 
TY  - ELEC
ID  - 2014339266
T1  - Impact of underlying diabetes and presence of lung cavities on treatment outcomes in patients with pulmonary tuberculosis
A1  - Nakamura A.
A1  - Hagiwara E.
A1  - Hamai J.
A1  - Taguri M.
A1  - Terauchi Y. 
Y1  - 2014//
N2  - Aims: We investigated the effects of diabetes and the presence of lung cavities on treatment outcomes in patients with pulmonary tuberculosis. Methods: We conducted a retrospective review of the clinical records of all consecutive patients admitted to the Kanagawa Cardiovascular and Respiratory Centre with the diagnosis of pulmonary tuberculosis. The study outcomes examined were time to sputum culture conversion and percentage of patients with sputum culture conversion by the time 2 months of treatment, and these outcomes were compared between patients with and without diabetes. Results: Of the 260 patients enrolled in the study, 69 were diagnosed as having diabetes mellitus, while the remaining 191 did not have diabetes. The percentage of patients with cavities was higher in the patients with diabetes (71.0%) than in those without (45.5%; P = 0.0003). The time to sputum culture conversion was significantly longer in the patients with diabetes than in those without (P = 0.0005), and the percentage of patients with a positive sputum culture at 2 months was higher in the patients with diabetes (43.5%) than in those without (18.8%; P = 0.0001). Multivariate analyses revealed that the presence/absence of lung cavities was a more important determinant of treatment outcomes than the presence/absence of diabetes. Conclusions: The presence of lung cavities was found to be a more important determinant of the treatment outcomes than that of diabetes per se in patients with pulmonary tuberculosis. © 2014 The Authors.
KW  - adult
KW  - age
KW  - aged
KW  - antimicrobial therapy
KW  - article
KW  - *diabetes mellitus/dt [Drug Therapy]
KW  - directly observed therapy
KW  - female
KW  - glucose blood level
KW  - hemoglobin blood level
KW  - human
KW  - *lung cavity
KW  - *lung tuberculosis/dt [Drug Therapy]
KW  - major clinical study
KW  - male
KW  - medical record review
KW  - risk factor
KW  - sex difference
KW  - sputum culture
KW  - thorax radiography
KW  - *treatment outcome
KW  - very elderly
KW  - ethambutol/cb [Drug Combination]
KW  - ethambutol/dt [Drug Therapy]
KW  - glucose/ec [Endogenous Compound]
KW  - hemoglobin A1c/ec [Endogenous Compound]
KW  - insulin/dt [Drug Therapy]
KW  - isoniazid/cb [Drug Combination]
KW  - isoniazid/dt [Drug Therapy]
KW  - oral antidiabetic agent/dt [Drug Therapy]
KW  - pyrazinamide/cb [Drug Combination]
KW  - pyrazinamide/dt [Drug Therapy]
KW  - rifampicin/cb [Drug Combination]
KW  - rifampicin/dt [Drug Therapy]
JF  - Diabetic Medicine
JA  - Diabet. Med.
VL  - 31
IS  - 6
SP  - 707
EP  - 713
CY  - United Kingdom
PB  - Blackwell Publishing Ltd
SN  - 0742-3071
AD  - Y. Terauchi, Department of Endocrinology and Metabolism, Graduate School of Medicine, Yokohama City University, Yokohama, Japan. E-mail: terauchi@yokohama-cu.ac.jp
M1  - (Nakamura, Hamai, Terauchi) Department of Endocrinology and Metabolism, Graduate School of Medicine, Yokohama City University, Yokohama, Japan
M1  - (Hagiwara) Department of Respiratory Medicine, Kanagawa Cardiovascular and Respiratory Centre, Yokohama, Japan
M1  - (Taguri) Department of Biostatistics and Epidemiology, Yokohama City University, Yokohama, Japan
UR  - http://www3.interscience.wiley.com/journal/119818374/grouphome/home.html
L2  - http://ovidsp.ovid.com/ovidweb.cgi?T=JS&PAGE=reference&D=emed12&NEWS=N&AN=2014339266
ER  -  

Link to the Ovid Full Text or citation: http://acs.hcn.com.au?acc=36422&url=http://ovidsp.ovid.com/ovidweb.cgi?T=JS&CSC=Y&NEWS=N&PAGE=fulltext&D=emed12&AN=2014339266 
C1  - Database: Embase <1996 to 2016 September 16>

Search Strategy:

--------------------------------------------------------------------------------

1     tuberculosis.mp. or exp tuberculosis/ (151164)

2     exp treatment outcome/ or treatment outcome*.mp. (1189741)

3     diabetes mellitus.mp. or exp diabetes mellitus/ (627157)

4     diabetes mellitus/ (362441)

5     DM.mp. (48079)

6     diabetes.mp. (663193)

7     mellitus.mp. (588341)

8     3 or 4 or 5 or 6 or 7 (715025)

9     1 and 2 and 8 (724)

10     cohort studies.mp. or cohort analysis/ (263408)

11     exp risk factor/ or cohort.mp. or exp risk/ (2148599)

12     10 or 11 (2148599)

13     9 and 10 (81)

14     9 and 12 (304)

15     limit 14 to human (298)

16     limit 13 to human (81)

17     trial*.mp. or exp controlled clinical trial/ or exp "clinical trial (topic)"/ or exp "randomized controlled trial (topic)"/ or exp "controlled clinical trial (topic)"/ (1555047)

18     random.ab. (191735)

19     randomized controlled trial.pt. (0)

20     controlled clinical trial.pt. (0)

21     randomized.ab. (454621)

22     placebo.ab. (188623)

23     clinical trials as topic.sh. (15)

24     trial.ti. (176210)

25     17 or 18 or 19 or 20 or 21 or 22 or 23 or 24 (1831290)

26     9 and 25 (128)

27     limit 26 to human (128)


***************************


112. 
TY  - ELEC
ID  - 2014322837
T1  - Determinants of default from pulmonary tuberculosis treatment in Kuwait
A1  - Zhang Q.
A1  - Gaafer M.
A1  - El Bayoumy I. 
Y1  - 2014//
N2  - Objectives. To determine the prevalence and risk factors of default from pulmonary tuberculosis treatment in Kuwait. Design. Retrospective study. Patients and methods. We studied all patients who were registered for pulmonary tuberculosis treatment between January 1, 2010, and December 31, 2012, and admitted into TB wards in El Rashid Center or treated in the outpatient clinic in TB Control Unit. Results. There were 110 (11.5%) patients who defaulted from treatment. Fifty-six percent of those who defaulted did so in the first 2 months of treatment and 86.4% of them were still bacteriologically positive at the time of default. Key risk factors associated with noncompliance were male sex, low educational level, non-Kuwaiti nations, history of default, and history of concomitant diabetes mellitus, liver disease, or lung cancer. Multiple drug resistance was also associated with default from treatment. Conclusion. Default from treatment may be partially responsible for the persistent relatively high rates of tuberculosis in Kuwait. Health professionals and policy makers should ensure that all barriers to treatment are removed and that incentives are used to encourage treatment compliance. © 2014 Qing Zhang et al.
KW  - adolescent
KW  - adult
KW  - article
KW  - child
KW  - educational status
KW  - female
KW  - groups by age
KW  - health care policy
KW  - hospital admission
KW  - human
KW  - infant
KW  - infection control
KW  - Kuwait
KW  - *lung tuberculosis
KW  - major clinical study
KW  - male
KW  - *medical care
KW  - newborn
KW  - outpatient department
KW  - *patient compliance
KW  - prevalence
KW  - retrospective study
KW  - risk factor
KW  - sputum smear
KW  - treatment outcome
KW  - treatment refusal
JF  - The Scientific World Journal
JA  - Sci. World J.
VL  - 2014
SP  - no pagination 
CY  - United Kingdom
PB  - ScientificWorld Ltd. (Venture West, New Greenham Park, Newbury, Berkshire RG19 6HX, United Kingdom)
AD  - I. El Bayoumy, Public Health Department, Tanta Faculty of Medicine, Egypt. E-mail: ibrahim_elbayoumy2000@yahoo.com
M1  - (Zhang) Tuberculosis Diagnosis and Treatment Center, Shanghai, Pulmonary Hospital, Tongji University, 507 Zheng Min Road, Shanghai 200433, China
M1  - (Gaafer) Community, Environmental and Occupational Medicine Department, Minufiya University, Egypt
M1  - (El Bayoumy) Public Health Department, Tanta Faculty of Medicine, Egypt
M1  - (El Bayoumy) Ports and Borders Health Division, P.O. Box 35180, 36052 Shaab, Kuwait
L2  - http://ovidsp.ovid.com/ovidweb.cgi?T=JS&PAGE=reference&D=emed12&NEWS=N&AN=2014322837
ER  -  

Link to the Ovid Full Text or citation: http://acs.hcn.com.au?acc=36422&url=http://ovidsp.ovid.com/ovidweb.cgi?T=JS&CSC=Y&NEWS=N&PAGE=fulltext&D=emed12&AN=2014322837 
C1  - Database: Embase <1996 to 2016 September 16>

Search Strategy:

--------------------------------------------------------------------------------

1     tuberculosis.mp. or exp tuberculosis/ (151164)

2     exp treatment outcome/ or treatment outcome*.mp. (1189741)

3     diabetes mellitus.mp. or exp diabetes mellitus/ (627157)

4     diabetes mellitus/ (362441)

5     DM.mp. (48079)

6     diabetes.mp. (663193)

7     mellitus.mp. (588341)

8     3 or 4 or 5 or 6 or 7 (715025)

9     1 and 2 and 8 (724)

10     cohort studies.mp. or cohort analysis/ (263408)

11     exp risk factor/ or cohort.mp. or exp risk/ (2148599)

12     10 or 11 (2148599)

13     9 and 10 (81)

14     9 and 12 (304)

15     limit 14 to human (298)

16     limit 13 to human (81)

17     trial*.mp. or exp controlled clinical trial/ or exp "clinical trial (topic)"/ or exp "randomized controlled trial (topic)"/ or exp "controlled clinical trial (topic)"/ (1555047)

18     random.ab. (191735)

19     randomized controlled trial.pt. (0)

20     controlled clinical trial.pt. (0)

21     randomized.ab. (454621)

22     placebo.ab. (188623)

23     clinical trials as topic.sh. (15)

24     trial.ti. (176210)

25     17 or 18 or 19 or 20 or 21 or 22 or 23 or 24 (1831290)

26     9 and 25 (128)

27     limit 26 to human (128)


***************************


113. 
TY  - ELEC
ID  - 2014302165
T1  - Diabetes mellitus, smoking status, and rate of sputum culture conversion in patients with multidrug-resistant tuberculosis: A cohort study from the country of Georgia
A1  - Magee M.J.
A1  - Kempker R.R.
A1  - Kipiani M.
A1  - Tukvadze N.
A1  - Howards P.P.
A1  - Venkat Narayan K.M.
A1  - Blumberg H.M. 
Y1  - 2014//
N2  - Introduction: Diabetes mellitus (DM) is a risk factor for active tuberculosis (TB) but little is known about the effect of DM on culture conversion among patients with multidrug-resistant (MDR)-TB. The primary aim was to estimate the association between DM and rate of TB sputum culture conversion. A secondary objective was to estimate the association between DM and the risk of poor treatment outcomes among patients with MDR-TB. Materials and Methods: A cohort of all adult patients starting MDR-TB treatment in the country of Georgia between 2009-2011 was followed during second-line TB therapy. Cox proportional models were used to estimate the adjusted hazard rate of sputum culture conversion. Log-binomial regression models were used to estimate the cumulative risk of poor TB treatment outcome. Results: Among 1,366 patients with sputum culture conversion information, 966 (70.7%) had culture conversion and the median time to conversion was 68 days (interquartile range 50-120). The rate of conversion was similar among patients with MDR-TB and DM (adjusted hazard ratio [aHR] 0.95, 95%CI 0.71-1.28) compared to patients with MDR-TB only. The rate of culture conversion was significantly less in patients that currently smoked (aHR 0.82, 95%CI 0.71-0.95), had low body mass index (aHR 0.71, 95%CI 0.59-0.84), second-line resistance (aHR 0.56, 95%CI 0.43-0.73), lung cavities (aHR 0.70, 95%CI 0.59-0.83) and with disseminated TB (aHR 0.75, 95%CI 0.62-0.90). The cumulative risk of poor treatment outcome was also similar among TB patients with and without DM (adjusted risk ratio [aRR] 1.03, 95%CI 0.93-1.14). Conclusions: In adjusted analyses, DM did not impact culture conversion rates in a clinically meaningful way but smoking did. © 2014 Magee et al.
KW  - adult
KW  - article
KW  - bacterium isolate
KW  - *biotransformation
KW  - body mass
KW  - cohort analysis
KW  - *diabetes mellitus
KW  - disease association
KW  - female
KW  - human
KW  - lung cavity
KW  - major clinical study
KW  - male
KW  - miliary tuberculosis
KW  - *multidrug resistant tuberculosis/dr [Drug Resistance]
KW  - *multidrug resistant tuberculosis/dt [Drug Therapy]
KW  - Mycobacterium tuberculosis
KW  - nonhuman
KW  - risk assessment
KW  - *smoking
KW  - *sputum culture
KW  - treatment duration
KW  - treatment outcome
KW  - United States
KW  - capreomycin/dt [Drug Therapy]
KW  - cycloserine/dt [Drug Therapy]
KW  - isoniazid/dt [Drug Therapy]
KW  - kanamycin/dt [Drug Therapy]
KW  - levofloxacin/dt [Drug Therapy]
KW  - protionamide/dt [Drug Therapy]
KW  - pyrazinamide/dt [Drug Therapy]
KW  - rifampicin/dt [Drug Therapy]
JF  - PLoS ONE
JA  - PLoS ONE
VL  - 9
IS  - 4
SP  - no pagination 
CY  - United States
PB  - Public Library of Science
M1  - (Magee, Howards, Venkat Narayan, Blumberg) Department of Epidemiology, Rollins School of Public Health, Emory University, Atlanta, GA, United States
M1  - (Magee, Venkat Narayan, Blumberg) Hubert Department of Global Health, Rollins School of Public Health, Emory University, Atlanta, GA, United States
M1  - (Kempker, Blumberg) Division of Infectious Diseases, Department of Medicine, Emory University, Atlanta, GA, United States
M1  - (Kipiani, Tukvadze) National Center for Tuberculosis and Lung Diseases, Tbilisi, GA, Georgia
UR  - http://www.plosone.org/article/fetchObject.action?uri=info%3Adoi%2F10.1371%2Fjournal.pone.0094890&representation=PDF
L2  - http://ovidsp.ovid.com/ovidweb.cgi?T=JS&PAGE=reference&D=emed12&NEWS=N&AN=2014302165
ER  -  

Link to the Ovid Full Text or citation: http://acs.hcn.com.au?acc=36422&url=http://ovidsp.ovid.com/ovidweb.cgi?T=JS&CSC=Y&NEWS=N&PAGE=fulltext&D=emed12&AN=2014302165 
C1  - Database: Embase <1996 to 2016 September 16>

Search Strategy:

--------------------------------------------------------------------------------

1     tuberculosis.mp. or exp tuberculosis/ (151164)

2     exp treatment outcome/ or treatment outcome*.mp. (1189741)

3     diabetes mellitus.mp. or exp diabetes mellitus/ (627157)

4     diabetes mellitus/ (362441)

5     DM.mp. (48079)

6     diabetes.mp. (663193)

7     mellitus.mp. (588341)

8     3 or 4 or 5 or 6 or 7 (715025)

9     1 and 2 and 8 (724)

10     cohort studies.mp. or cohort analysis/ (263408)

11     exp risk factor/ or cohort.mp. or exp risk/ (2148599)

12     10 or 11 (2148599)

13     9 and 10 (81)

14     9 and 12 (304)

15     limit 14 to human (298)

16     limit 13 to human (81)

17     trial*.mp. or exp controlled clinical trial/ or exp "clinical trial (topic)"/ or exp "randomized controlled trial (topic)"/ or exp "controlled clinical trial (topic)"/ (1555047)

18     random.ab. (191735)

19     randomized controlled trial.pt. (0)

20     controlled clinical trial.pt. (0)

21     randomized.ab. (454621)

22     placebo.ab. (188623)

23     clinical trials as topic.sh. (15)

24     trial.ti. (176210)

25     17 or 18 or 19 or 20 or 21 or 22 or 23 or 24 (1831290)

26     9 and 25 (128)

27     limit 26 to human (128)


***************************


114. 
TY  - ELEC
ID  - 2014142715
T1  - Effect of diabetes on treatment outcome of smear-positive pulmonary tuberculosis - A report from South India
A1  - Viswanathan V.
A1  - Vigneswari A.
A1  - Selvan K.
A1  - Satyavani K.
A1  - Rajeswari R.
A1  - Kapur A. 
Y1  - 2014//
N2  - Aim To assess the effect of diabetes on tuberculosis (TB) treatment outcome and sputum conversion among new smear-positive (NSP) cases registered under Directly Observed Treatment Short Course in South India. Methods Details on sputum conversion and TB treatment outcome were collected from case records of NSP cases (N = 332; M/F 247:85) registered at TB units of three districts in Tamil Nadu. Subjects were screened for diabetes and categorized as diabetic (TBDM) (n = 96; 73:23) and non-diabetic (TBnonDM) (n = 149; 109:40). Results Among 245 selected TB patients, 93.5% were cured, 1.6% completed TB treatment, 2% had TB treatment failure (TF), and 0.4% had treatment default (TD), 0.4% with MDR-TB and 2% death rate. At the end of intensive phase of TB treatment, 14.7% remained sputum positive in the TBDM group, whereas it was 3.5% in the TBnonDM group. Mean duration (days) for sputum conversion was higher in the TBDM group (64.2 +/- 10.5) compared to the TBnonDM group (61.5 +/- 7.5) (p < 0.001). TF rate was higher (4.2% vs 0.7%) and MDR-TB (1%) was also seen in the TBDM group. No death and TD were seen among DM whereas it was 3.4 and 0.7% in TBnonDM. Conclusions Delayed sputum conversion and high TB treatment failure rates were common in NSP cases with diabetes. © 2014 Elsevier Inc. All rights reserved.
KW  - adult
KW  - aged
KW  - article
KW  - controlled study
KW  - *diabetes mellitus/dt [Drug Therapy]
KW  - drug treatment failure
KW  - female
KW  - glycemic control
KW  - high risk population
KW  - human
KW  - India
KW  - *laboratory diagnosis
KW  - *lung tuberculosis/dt [Drug Therapy]
KW  - major clinical study
KW  - male
KW  - mortality
KW  - multidrug resistant tuberculosis
KW  - *new smear positive
KW  - priority journal
KW  - screening
KW  - short course therapy
KW  - *sputum smear
KW  - *treatment outcome
KW  - ethambutol/cb [Drug Combination]
KW  - ethambutol/dt [Drug Therapy]
KW  - insulin/cb [Drug Combination]
KW  - insulin/dt [Drug Therapy]
KW  - isoniazid/cb [Drug Combination]
KW  - isoniazid/dt [Drug Therapy]
KW  - oral antidiabetic agent/cb [Drug Combination]
KW  - oral antidiabetic agent/dt [Drug Therapy]
KW  - pyrazinamide/cb [Drug Combination]
KW  - pyrazinamide/dt [Drug Therapy]
KW  - rifampicin/cb [Drug Combination]
KW  - rifampicin/dt [Drug Therapy]
KW  - streptomycin/cb [Drug Combination]
KW  - streptomycin/dt [Drug Therapy]
JF  - Journal of Diabetes and its Complications
JA  - J. Diabetes Complications
VL  - 28
IS  - 2
SP  - 162
EP  - 165
CY  - United States
PB  - Elsevier Inc. (360 Park Avenue South, New York NY 10010, United States)
SN  - 1056-8727
AD  - V. Viswanathan, M.V. Hospital for Diabetes, Prof. M. Viswanathan Diabetes Research Centre, WHO Collaborating Centre for Education, Research and Training in Diabetes, No. 4, West Madha Church Road, Royapuram, Chennai 600 013, Tamil Nadu, India. E-mail: drvijay@mvdiabetes.com
M1  - (Viswanathan, Vigneswari, Selvan, Satyavani, Rajeswari, Kapur) M.V. Hospital for Diabetes, Prof. M. Viswanathan Diabetes Research Centre, WHO Collaborating Centre for Education, Research and Training in Diabetes, No. 4, West Madha Church Road, Royapuram, Chennai 600 013, Tamil Nadu, India
L2  - http://ovidsp.ovid.com/ovidweb.cgi?T=JS&PAGE=reference&D=emed12&NEWS=N&AN=2014142715
ER  -  

Link to the Ovid Full Text or citation: http://acs.hcn.com.au?acc=36422&url=http://ovidsp.ovid.com/ovidweb.cgi?T=JS&CSC=Y&NEWS=N&PAGE=fulltext&D=emed12&AN=2014142715 
C1  - Database: Embase <1996 to 2016 September 16>

Search Strategy:

--------------------------------------------------------------------------------

1     tuberculosis.mp. or exp tuberculosis/ (151164)

2     exp treatment outcome/ or treatment outcome*.mp. (1189741)

3     diabetes mellitus.mp. or exp diabetes mellitus/ (627157)

4     diabetes mellitus/ (362441)

5     DM.mp. (48079)

6     diabetes.mp. (663193)

7     mellitus.mp. (588341)

8     3 or 4 or 5 or 6 or 7 (715025)

9     1 and 2 and 8 (724)

10     cohort studies.mp. or cohort analysis/ (263408)

11     exp risk factor/ or cohort.mp. or exp risk/ (2148599)

12     10 or 11 (2148599)

13     9 and 10 (81)

14     9 and 12 (304)

15     limit 14 to human (298)

16     limit 13 to human (81)

17     trial*.mp. or exp controlled clinical trial/ or exp "clinical trial (topic)"/ or exp "randomized controlled trial (topic)"/ or exp "controlled clinical trial (topic)"/ (1555047)

18     random.ab. (191735)

19     randomized controlled trial.pt. (0)

20     controlled clinical trial.pt. (0)

21     randomized.ab. (454621)

22     placebo.ab. (188623)

23     clinical trials as topic.sh. (15)

24     trial.ti. (176210)

25     17 or 18 or 19 or 20 or 21 or 22 or 23 or 24 (1831290)

26     9 and 25 (128)

27     limit 26 to human (128)


***************************


115. 
TY  - ELEC
ID  - 2014143513
T1  - Infection-related mortality is higher for kidney allograft recipients with pretransplant diabetes mellitus
A1  - Hayer M.K.
A1  - Farrugia D.
A1  - Begaj I.
A1  - Ray D.
A1  - Sharif A. 
Y1  - 2014//
N2  - Aims/hypothesis: The risk of infection-related mortality in kidney allograft recipients with pre-existing diabetes mellitus is unknown. We determined the risk of infection-related mortality after kidney transplantation in a population-based cohort stratified by diagnosis of pre-existing diabetes mellitus. Methods: We linked data between two national registries (Hospital Episode Statistics and the Office for National Statistics) to select all mortality events after kidney transplantation in England between April 2001 and March 2012. The primary outcome measure was infection-related mortality after transplantation comparing diabetic with non-diabetic recipients. Results: A total of 19,103 kidney allograft recipients were analysed; 2,968 (15.5%) were known to have diabetes before kidney transplantation. After transplantation, 2,085 deaths (10.9%) occurred (median follow-up 4.4 years [interquartile range 2.2-7.3]), with 434 classified as secondary to infection (20.8% of all deaths). Risk of overall (16.0% vs 10.0%, p < 0.001) and infection-related (3.3% vs 2.1%, p < 0.001) mortality after kidney transplantation was higher for diabetic than non-diabetic recipients, respectively. No cytomegalovirus-related deaths occurred in diabetic recipients compared with 5.7% in non-diabetic recipients (p < 0.007), with a trend towards more unspecified sepsis in diabetic recipients (30.6% vs 22.6%, respectively, p = 0.070). Diabetes at the time of transplantation was an independent risk factor predicting infection-related mortality in kidney allograft recipients after transplantation (HR 1.71 [95% CI 1.36, 2.15], p < 0.001). Conclusions/interpretation: Infection-related mortality is more common in kidney allograft recipients with pre-existing diabetes mellitus. Further work is required to determine whether attenuated immunosuppression is beneficial for diabetic kidney allograft recipients. © 2013 Springer-Verlag Berlin Heidelberg.
KW  - adult
KW  - aged
KW  - article
KW  - brain infection/co [Complication]
KW  - brain infection/ep [Epidemiology]
KW  - bronchopneumonia/co [Complication]
KW  - bronchopneumonia/ep [Epidemiology]
KW  - cellulitis/co [Complication]
KW  - cellulitis/ep [Epidemiology]
KW  - cholecystitis/co [Complication]
KW  - cholecystitis/ep [Epidemiology]
KW  - cohort analysis
KW  - colitis/co [Complication]
KW  - colitis/ep [Epidemiology]
KW  - controlled study
KW  - Cytomegalovirus
KW  - *cytomegalovirus infection/co [Complication]
KW  - *cytomegalovirus infection/ep [Epidemiology]
KW  - *diabetes mellitus
KW  - diabetic patient
KW  - disease registry
KW  - *end stage renal disease/su [Surgery]
KW  - endocarditis/co [Complication]
KW  - endocarditis/ep [Epidemiology]
KW  - female
KW  - *graft infection/co [Complication]
KW  - *graft infection/ep [Epidemiology]
KW  - graft recipient
KW  - hazard ratio
KW  - hepatitis/co [Complication]
KW  - hepatitis/ep [Epidemiology]
KW  - human
KW  - incidence
KW  - kidney allograft
KW  - *kidney transplantation
KW  - major clinical study
KW  - male
KW  - middle aged
KW  - multicenter study
KW  - mycosis/co [Complication]
KW  - mycosis/ep [Epidemiology]
KW  - osteomyelitis/co [Complication]
KW  - osteomyelitis/ep [Epidemiology]
KW  - outcome assessment
KW  - peritonitis/co [Complication]
KW  - peritonitis/ep [Epidemiology]
KW  - priority journal
KW  - risk factor
KW  - sepsis/co [Complication]
KW  - skin ulcer/co [Complication]
KW  - skin ulcer/ep [Epidemiology]
KW  - surgical mortality
KW  - surgical patient
KW  - surgical risk
KW  - trend study
KW  - tuberculosis/co [Complication]
KW  - tuberculosis/ep [Epidemiology]
KW  - United Kingdom
KW  - urinary tract infection/co [Complication]
KW  - urinary tract infection/ep [Epidemiology]
JF  - Diabetologia
JA  - Diabetologia
VL  - 57
IS  - 3
SP  - 554
EP  - 561
CY  - Germany
PB  - Springer Verlag (Tiergartenstrasse 17, Heidelberg D-69121, Germany)
SN  - 0012-186X
AD  - A. Sharif, Department of Nephrology and Transplantation, Renal Institute of Birmingham, Queen Elizabeth Hospital, Edgbaston, Birmingham B15 2WB, United Kingdom. E-mail: adnan.sharif@uhb.nhs.uk
M1  - (Hayer, Farrugia, Sharif) Department of Nephrology and Transplantation, Renal Institute of Birmingham, Queen Elizabeth Hospital, Edgbaston, Birmingham B15 2WB, United Kingdom
M1  - (Begaj, Ray) Department of Medical Informatics, Queen Elizabeth Hospital, Birmingham, United Kingdom
L2  - http://ovidsp.ovid.com/ovidweb.cgi?T=JS&PAGE=reference&D=emed12&NEWS=N&AN=2014143513
ER  -  

Link to the Ovid Full Text or citation: http://acs.hcn.com.au?acc=36422&url=http://ovidsp.ovid.com/ovidweb.cgi?T=JS&CSC=Y&NEWS=N&PAGE=fulltext&D=emed12&AN=2014143513 
C1  - Database: Embase <1996 to 2016 September 16>

Search Strategy:

--------------------------------------------------------------------------------

1     tuberculosis.mp. or exp tuberculosis/ (151164)

2     exp treatment outcome/ or treatment outcome*.mp. (1189741)

3     diabetes mellitus.mp. or exp diabetes mellitus/ (627157)

4     diabetes mellitus/ (362441)

5     DM.mp. (48079)

6     diabetes.mp. (663193)

7     mellitus.mp. (588341)

8     3 or 4 or 5 or 6 or 7 (715025)

9     1 and 2 and 8 (724)

10     cohort studies.mp. or cohort analysis/ (263408)

11     exp risk factor/ or cohort.mp. or exp risk/ (2148599)

12     10 or 11 (2148599)

13     9 and 10 (81)

14     9 and 12 (304)

15     limit 14 to human (298)

16     limit 13 to human (81)

17     trial*.mp. or exp controlled clinical trial/ or exp "clinical trial (topic)"/ or exp "randomized controlled trial (topic)"/ or exp "controlled clinical trial (topic)"/ (1555047)

18     random.ab. (191735)

19     randomized controlled trial.pt. (0)

20     controlled clinical trial.pt. (0)

21     randomized.ab. (454621)

22     placebo.ab. (188623)

23     clinical trials as topic.sh. (15)

24     trial.ti. (176210)

25     17 or 18 or 19 or 20 or 21 or 22 or 23 or 24 (1831290)

26     9 and 25 (128)

27     limit 26 to human (128)


***************************


116. 
TY  - ELEC
ID  - 2014071108
T1  - Impact of diabetes on treatment outcomes and long-term survival in multidrug-resistant tuberculosis
A1  - Kang Y.A.
A1  - Kim S.Y.
A1  - Jo K.-W.
A1  - Kim H.J.
A1  - Park S.-K.
A1  - Kim T.-H.
A1  - Kim E.K.
A1  - Lee K.M.
A1  - Lee S.S.
A1  - Park J.S.
A1  - Koh W.-J.
A1  - Kim D.Y.
A1  - Shim T.S. 
Y1  - 2014//
N2  - Background: Few studies have investigated the impact of diabetes mellitus (DM), a globally increasing metabolic disease, on treatment outcomes and long-term survival in patients with multidrug-resistant forms of tuberculosis (MDR-TB). Objectives: We analyzed outcomes in a large cohort to assess the impact of DM on treatment outcomes of patients with MDR-TB. Methods: MDR-TB patients newly diagnosed or retreated between 2000 and 2002 and followed for 8-11 years were retrospectively analyzed with respect to the effect of DM as a comorbidity on their treatment outcome and long-term survival. Results: Of 1,407 patients with MDR-TB, 239 (17.0%) had coexisting DM. The mean age and body mass index were higher in MDR-TB patients with DM [MDR-TBDM(+)] than in those without DM [MDR-TBDM(-)]. Patients with MDR-TB and a comorbidity of DM had a significantly lower treatment success rate than those without a history of DM (36.0 vs. 47.2%, p = 0.002). In addition, DM was the negative predictor for MDR-TB treatment success in multivariate analyses [odds ratio 0.51, 95% confidence interval (CI) 0.26-0.99]. Mean survival times were also lower in MDR-TBDM(+) than in MDR-TBDM(-) patients (102 vs. 114 months, p = 0.001), with DM as a significant predictor of poor long-term survival in multivariate analyses (hazard ratio 1.59, 95% CI 1.01-2.50). Conclusions: Among MDR-TB patients, DM was a relatively common comorbidity. In patients undergoing treatment for MDR-TB and followed for 8-11 years, it was found to be independently associated with an increased risk of both treatment failure and death. Copyright © 2013 S. Karger AG, Basel.
KW  - adolescent
KW  - adult
KW  - aged
KW  - antibiotic resistance
KW  - article
KW  - body mass
KW  - child
KW  - cohort analysis
KW  - comorbidity
KW  - *diabetes mellitus
KW  - female
KW  - human
KW  - *long term survival
KW  - major clinical study
KW  - male
KW  - middle aged
KW  - *multidrug resistant tuberculosis/dt [Drug Therapy]
KW  - outcome assessment
KW  - predictor variable
KW  - priority journal
KW  - retrospective study
KW  - school child
KW  - short course therapy
KW  - survival time
KW  - treatment duration
KW  - treatment outcome
KW  - very elderly
KW  - young adult
KW  - capreomycin/dt [Drug Therapy]
KW  - enviomycin/dt [Drug Therapy]
KW  - kanamycin/dt [Drug Therapy]
JF  - Respiration
JA  - Respiration
VL  - 86
IS  - 6
SP  - 472
EP  - 478
CY  - Switzerland
PB  - S. Karger AG (Allschwilerstrasse 10, P.O. Box, Basel CH-4009, Switzerland)
SN  - 0025-7931
AD  - Department of Internal Medicine, Yonsei University College of Medicine, Seoul, South Korea
M1  - (Kang, Kim) Department of Internal Medicine, Yonsei University College of Medicine, Seoul, South Korea
M1  - (Jo, Shim) Division of Pulmonary and Critical Care Medicine, University of Ulsan College of Medicine, Asan Medical Center, 388-1 Pungnap-dong, Songpa-gu, Seoul, South Korea
M1  - (Kim) Department of Epidemiology, Korean Institute of Tuberculosis, Seoul, South Korea
M1  - (Kim) Department of Internal Medicine, Hanyang University College of Medicine, Seoul, South Korea
M1  - (Koh) Division of Pulmonary and Critical Care Medicine, Department of Medicine, Sungkyunkwan University School of Medicine, Seoul, South Korea
M1  - (Park) Clinical Research Center, National Masan Hospital, Masan, South Korea
M1  - (Kim) Division of Pulmonary and Critical Care Medicine, Department of Internal Medicine, Pochon CHA University, Seongnam, South Korea
M1  - (Lee) Department of Internal Medicine, Chungbuk National University College of Medicine, Chungbuk National University Hospital, Cheongju, South Korea
M1  - (Lee) Department of Internal Medicine, Inje University School of Medicine, Ilsan Paik Hospital, Goyang, South Korea
M1  - (Park) Department of Internal Medicine, Dankook University College of Medicine, Dankook University Hospital, Cheonan, South Korea
M1  - (Kim) Department of Thoracic Surgery, National Mokpo Hospital, Mokpo, South Korea
L2  - http://ovidsp.ovid.com/ovidweb.cgi?T=JS&PAGE=reference&D=emed12&NEWS=N&AN=2014071108
ER  -  

Link to the Ovid Full Text or citation: http://acs.hcn.com.au?acc=36422&url=http://ovidsp.ovid.com/ovidweb.cgi?T=JS&CSC=Y&NEWS=N&PAGE=fulltext&D=emed12&AN=2014071108 
C1  - Database: Embase <1996 to 2016 September 16>

Search Strategy:

--------------------------------------------------------------------------------

1     tuberculosis.mp. or exp tuberculosis/ (151164)

2     exp treatment outcome/ or treatment outcome*.mp. (1189741)

3     diabetes mellitus.mp. or exp diabetes mellitus/ (627157)

4     diabetes mellitus/ (362441)

5     DM.mp. (48079)

6     diabetes.mp. (663193)

7     mellitus.mp. (588341)

8     3 or 4 or 5 or 6 or 7 (715025)

9     1 and 2 and 8 (724)

10     cohort studies.mp. or cohort analysis/ (263408)

11     exp risk factor/ or cohort.mp. or exp risk/ (2148599)

12     10 or 11 (2148599)

13     9 and 10 (81)

14     9 and 12 (304)

15     limit 14 to human (298)

16     limit 13 to human (81)

17     trial*.mp. or exp controlled clinical trial/ or exp "clinical trial (topic)"/ or exp "randomized controlled trial (topic)"/ or exp "controlled clinical trial (topic)"/ (1555047)

18     random.ab. (191735)

19     randomized controlled trial.pt. (0)

20     controlled clinical trial.pt. (0)

21     randomized.ab. (454621)

22     placebo.ab. (188623)

23     clinical trials as topic.sh. (15)

24     trial.ti. (176210)

25     17 or 18 or 19 or 20 or 21 or 22 or 23 or 24 (1831290)

26     9 and 25 (128)

27     limit 26 to human (128)


***************************


117. 
TY  - ELEC
ID  - 2014060297
T1  - Frequency of tuberculosis among diabetic patients in the People's Republic of China
A1  - Wang H.-T.
A1  - Zhang J.
A1  - Ji L.-C.
A1  - You S.-H.
A1  - Bai Y.
A1  - Dai W.
A1  - Wang Z.-Y. 
Y1  - 2014//
N2  - The People's Republic of China has nearly the highest incidence of both diabetes mellitus (DM) and tuberculosis (TB) worldwide. DM increases the risk of TB by two to three times and adversely affects TB treatment outcomes. The increasing epidemic of DM in the People's Republic of China is due to decreased physical activity, unhealthy diet, and obesity. Over the last 20 years, the excellent free China National Tuberculosis Program has been set up, and the "DOTS" (directly observed treatment + short-course chemotherapy) model for TB control has successfully reduced the burden of TB, but the disease is still a considerable problem. Given the high burden of TB and DM in the People's Republic of China and the relationship between the two diseases, it is sensible to screen DM patients for TB. A bidirectional screening of the two diseases was conducted in the People's Republic of China from 2011 to 2012, which identified a TB incidence in patients with DM of about 958 per 100,000. Here, we report the findings of our recent study on the incidence of TB among diabetic patients in the People's Republic of China. The data agree with those of previous reports. © 2014 Wang et al. This work is published by Dove Medical Press Limited.
KW  - article
KW  - bacterial transmission
KW  - CD28 gene
KW  - China
KW  - controlled study
KW  - *diabetes mellitus
KW  - disease association
KW  - disease marker
KW  - gene
KW  - gene frequency
KW  - Hk2 gene
KW  - human
KW  - incidence
KW  - infection rate
KW  - infection risk
KW  - lymphocyte activation
KW  - molecular dynamics
KW  - nonhuman
KW  - outcome assessment
KW  - patient assessment
KW  - risk assessment
KW  - risk factor
KW  - risk reduction
KW  - screening test
KW  - *tuberculosis/ep [Epidemiology]
KW  - biological marker/ec [Endogenous Compound]
KW  - CD28 antigen/ec [Endogenous Compound]
JF  - Therapeutics and Clinical Risk Management
JA  - Ther. Clin. Risk Manage.
VL  - 10
IS  - 1
SP  - 45
EP  - 49
CY  - New Zealand
PB  - Dove Medical Press Ltd. (PO Box 300-008, Albany, Auckland, New Zealand)
SN  - 1176-6336
AD  - H.-T. Wang, Department of Otorhinolaryngology, Head, and Neck Surgery, Chinese PLA General Hospital, No 28, Fuxing Road, Beijing 100853, China. E-mail: wht301@263.net
M1  - (Wang, Zhang, Ji, You, Bai) Department of Otorhinolaryngology, Head, and Neck Surgery, Chinese PLA General Hospital, China
M1  - (Dai) Department of Medical Record Administration, Chinese PLA General Hospital, China
M1  - (Wang) The 3rd TB Department, Chinese PLA 309 Hospital, Beijing, China
UR  - http://www.dovepress.com/frequency-of-tuberculosis-among-diabetic-patients-in-the-people39s-rep-peer-reviewed-article-TCRM
L2  - http://ovidsp.ovid.com/ovidweb.cgi?T=JS&PAGE=reference&D=emed12&NEWS=N&AN=2014060297
ER  -  

Link to the Ovid Full Text or citation: http://acs.hcn.com.au?acc=36422&url=http://ovidsp.ovid.com/ovidweb.cgi?T=JS&CSC=Y&NEWS=N&PAGE=fulltext&D=emed12&AN=2014060297 
C1  - Database: Embase <1996 to 2016 September 16>

Search Strategy:

--------------------------------------------------------------------------------

1     tuberculosis.mp. or exp tuberculosis/ (151164)

2     exp treatment outcome/ or treatment outcome*.mp. (1189741)

3     diabetes mellitus.mp. or exp diabetes mellitus/ (627157)

4     diabetes mellitus/ (362441)

5     DM.mp. (48079)

6     diabetes.mp. (663193)

7     mellitus.mp. (588341)

8     3 or 4 or 5 or 6 or 7 (715025)

9     1 and 2 and 8 (724)

10     cohort studies.mp. or cohort analysis/ (263408)

11     exp risk factor/ or cohort.mp. or exp risk/ (2148599)

12     10 or 11 (2148599)

13     9 and 10 (81)

14     9 and 12 (304)

15     limit 14 to human (298)

16     limit 13 to human (81)

17     trial*.mp. or exp controlled clinical trial/ or exp "clinical trial (topic)"/ or exp "randomized controlled trial (topic)"/ or exp "controlled clinical trial (topic)"/ (1555047)

18     random.ab. (191735)

19     randomized controlled trial.pt. (0)

20     controlled clinical trial.pt. (0)

21     randomized.ab. (454621)

22     placebo.ab. (188623)

23     clinical trials as topic.sh. (15)

24     trial.ti. (176210)

25     17 or 18 or 19 or 20 or 21 or 22 or 23 or 24 (1831290)

26     9 and 25 (128)

27     limit 26 to human (128)


***************************


118. 
TY  - ELEC
ID  - 71851866
T1  - Impact of diabetes mellitus on clinical parameters and treatment outcomes of diagnosed pulmonary tuberculosis patients
T3  - European Respiratory Society Annual Congress 2014 Munich Germany. Conference Start: 20140906 Conference End: 20140906
T3  - (var.pagings).
A1  - Amar J.B.
A1  - Safta B.B.
A1  - Dhahri B.
A1  - Azzabi S.
A1  - Baccar M.A.
A1  - Aouina H.
A1  - Bouacha H. 
Y1  - 2014//
N2  - Tuberculosis (TB) is an infectious disease which is still a major cause of morbidity and mortality throughout the world. People with diabetes have a three times higher risk of developing active TB than people without diabetes. Aim: The aim of this study is to determine the impact of diabetes on clinical and radiological manifestations and treatment outcome of pulmonary TB (PTB) patients. Methods: We have retrospectively analyzed clinical features in 30 diabetic patients treated for TB; this group was compared to a control group of 65 non-diabetic tuberculosis patients. Results: In the diabetic group, the mean age is 52 years (22-74); 52% of patients had type I diabetes. The duration of diabetes course at the time of PTB diagnosis varied from 1 month to 16 years. The most frequent symptom was weight loss found in 85% of cases. Haemoptysis was noted in 50% and fever in 61% of patients. Radiographic abnormalities were bilateral in 74 % of patients; lower lung lesion was observed in 52% of patients. The percentage of patients with cavities was higher in the patients with diabetes (74%) than in those without (38%; P< 0.05). The diagnosis of PTB was made by microscopic sputum examination and sputum culture in all patients. Five patients had extrapulmonary TB: liver (2 cases), blood (2 cases) and bone in one case. Therapy length is similar between two groups. No drug resistance was noted. Insulin was required in all patients with type II diabetes. Diabetes is associated with a higher frequency of lung after-effects compared with non-diabetic (52% vs 20%; p<0.05). Conclusion: PT seems to aggravate diabetes course and diabetes seems to increase radiological after-effects.
KW  - *diabetes mellitus
KW  - *parameters
KW  - *treatment outcome
KW  - *lung tuberculosis
KW  - *patient
KW  - *human
KW  - *European
KW  - *society
KW  - tuberculosis
KW  - diagnosis
KW  - weight reduction
KW  - infection
KW  - morbidity
KW  - insulin dependent diabetes mellitus
KW  - control group
KW  - drug resistance
KW  - bone
KW  - diabetic patient
KW  - non insulin dependent diabetes mellitus
KW  - hemoptysis
KW  - fever
KW  - clinical feature
KW  - risk
KW  - liver
KW  - mortality
KW  - sputum culture
KW  - blood
KW  - therapy
KW  - sputum examination
KW  - lung lesion
KW  - lung
KW  - insulin
JF  - European Respiratory Journal
JA  - Eur. Respir. J.
VL  - 44
SP  - no pagination 
PB  - European Respiratory Society
SN  - 0903-1936
AD  - J.B. Amar, Pulmonary Department, Charles Nicolle Hospital, Tunis, Tunisia
M1  - (Amar, Safta, Dhahri, Azzabi, Baccar, Aouina, Bouacha) Pulmonary Department, Charles Nicolle Hospital, Tunis, Tunisia
UR  - http://erj.ersjournals.com/content/44/Suppl_58/P2662.abstract?sid=8ba65718-f565-4c3a-b512-21e0b963ed16
L2  - http://ovidsp.ovid.com/ovidweb.cgi?T=JS&PAGE=reference&D=emed12&NEWS=N&AN=71851866
ER  -  

Link to the Ovid Full Text or citation: http://acs.hcn.com.au?acc=36422&url=http://ovidsp.ovid.com/ovidweb.cgi?T=JS&CSC=Y&NEWS=N&PAGE=fulltext&D=emed12&AN=71851866 
C1  - Database: Embase <1996 to 2016 September 16>

Search Strategy:

--------------------------------------------------------------------------------

1     tuberculosis.mp. or exp tuberculosis/ (151164)

2     exp treatment outcome/ or treatment outcome*.mp. (1189741)

3     diabetes mellitus.mp. or exp diabetes mellitus/ (627157)

4     diabetes mellitus/ (362441)

5     DM.mp. (48079)

6     diabetes.mp. (663193)

7     mellitus.mp. (588341)

8     3 or 4 or 5 or 6 or 7 (715025)

9     1 and 2 and 8 (724)

10     cohort studies.mp. or cohort analysis/ (263408)

11     exp risk factor/ or cohort.mp. or exp risk/ (2148599)

12     10 or 11 (2148599)

13     9 and 10 (81)

14     9 and 12 (304)

15     limit 14 to human (298)

16     limit 13 to human (81)

17     trial*.mp. or exp controlled clinical trial/ or exp "clinical trial (topic)"/ or exp "randomized controlled trial (topic)"/ or exp "controlled clinical trial (topic)"/ (1555047)

18     random.ab. (191735)

19     randomized controlled trial.pt. (0)

20     controlled clinical trial.pt. (0)

21     randomized.ab. (454621)

22     placebo.ab. (188623)

23     clinical trials as topic.sh. (15)

24     trial.ti. (176210)

25     17 or 18 or 19 or 20 or 21 or 22 or 23 or 24 (1831290)

26     9 and 25 (128)

27     limit 26 to human (128)


***************************


119. 
TY  - ELEC
ID  - 71851788
T1  - Comorbidities and MDR-TB treatment outcomes in Georgia-2009-11 cohort
T3  - European Respiratory Society Annual Congress 2014 Munich Germany. Conference Start: 20140906 Conference End: 20140906
T3  - (var.pagings).
A1  - Kikvidze M.
A1  - Ikiashvili L. 
Y1  - 2014//
N2  - Background. Treatment of MDR-TB is complex and chemotherapy course's outcome depends on many factors. Comorbidities may complicate TB disease and effect treatment response. Aims and objectives. The aim of the study was comparison of chemotherapy response among patients with and those without comorbidities in a setting of individualized MDR-TB care and adequate management of all diseases. Methods. We conducted a retrospective cohort study of 1970 drug-resistant tuberculosis patients integrated in DOTS+ programme in 2009-2011 years in Georgia. Patients were routinely investigated for HIV, diabetes mellitus (DM) and viral hepatitis. Documentary approved diagnoses of other diseases were taken in account. Dispersive analysis using Mann-Whitney/Wilcoxon Two-Sample Test was provided to compare the treatment outcomes of patients with and those without comorbidity. Results. Of 1970 patients with drug-resistant tuberculosis 486(24,7%) had one or more comorbidity. 223 patient(11,3%) had liver diseases, DM-104(5,2%), HIV-72(3,7%), Psychiatric diseases - 53(2,7%), other-55(2,9%). Definition "success" received 966(49%) patient:44,0% with comorbidities vs 50,7%-without(p=0,01),"Default"-30,5% vs 28,4%, "Failure"- 4,1% vs 4,0(p>0,05, CI-95%),"Death"- 10,7% vs 5,7%(p<0,05, CI-95%). Mortality rate was highest during HIV-co-infection(RR-3, 73, 95% CI 2,38-5,86, p<0, 05). Definition "success" was lowest during HIV-co-infection(RR-0,67, 95%CI48-0,93, p<0,05) and chronic viral hepatitis "C"(RR-0,79, 95%CI 0,66-0,95, p<0,05). Conclusions. Our cohort study revealed that comorbidities had serious impact on treatment outcomes andwere associated with significant lower successful treatment outcomes and about twice higher death rate.
KW  - *treatment outcome
KW  - *European
KW  - *society
KW  - patient
KW  - human
KW  - drug resistant tuberculosis
KW  - cohort analysis
KW  - mixed infection
KW  - virus hepatitis
KW  - chemotherapy
KW  - mortality
KW  - diseases
KW  - Human immunodeficiency virus
KW  - comorbidity
KW  - death
KW  - mental disease
KW  - liver disease
KW  - diagnosis
KW  - diabetes mellitus
KW  - treatment response
KW  - short course therapy
JF  - European Respiratory Journal
JA  - Eur. Respir. J.
VL  - 44
SP  - no pagination 
PB  - European Respiratory Society
SN  - 0903-1936
AD  - M. Kikvidze, Department of MDR-TB, National Center for Tuberculosis and Lung Diseases (NCTBLD), Tbilisi, Georgia
M1  - (Kikvidze, Ikiashvili) Department of MDR-TB, National Center for Tuberculosis and Lung Diseases (NCTBLD), Tbilisi, Georgia
UR  - http://erj.ersjournals.com/content/44/Suppl_58/P1444.abstract?sid=8ba65718-f565-4c3a-b512-21e0b963ed16
L2  - http://ovidsp.ovid.com/ovidweb.cgi?T=JS&PAGE=reference&D=emed12&NEWS=N&AN=71851788
ER  -  

Link to the Ovid Full Text or citation: http://acs.hcn.com.au?acc=36422&url=http://ovidsp.ovid.com/ovidweb.cgi?T=JS&CSC=Y&NEWS=N&PAGE=fulltext&D=emed12&AN=71851788 
C1  - Database: Embase <1996 to 2016 September 16>

Search Strategy:

--------------------------------------------------------------------------------

1     tuberculosis.mp. or exp tuberculosis/ (151164)

2     exp treatment outcome/ or treatment outcome*.mp. (1189741)

3     diabetes mellitus.mp. or exp diabetes mellitus/ (627157)

4     diabetes mellitus/ (362441)

5     DM.mp. (48079)

6     diabetes.mp. (663193)

7     mellitus.mp. (588341)

8     3 or 4 or 5 or 6 or 7 (715025)

9     1 and 2 and 8 (724)

10     cohort studies.mp. or cohort analysis/ (263408)

11     exp risk factor/ or cohort.mp. or exp risk/ (2148599)

12     10 or 11 (2148599)

13     9 and 10 (81)

14     9 and 12 (304)

15     limit 14 to human (298)

16     limit 13 to human (81)

17     trial*.mp. or exp controlled clinical trial/ or exp "clinical trial (topic)"/ or exp "randomized controlled trial (topic)"/ or exp "controlled clinical trial (topic)"/ (1555047)

18     random.ab. (191735)

19     randomized controlled trial.pt. (0)

20     controlled clinical trial.pt. (0)

21     randomized.ab. (454621)

22     placebo.ab. (188623)

23     clinical trials as topic.sh. (15)

24     trial.ti. (176210)

25     17 or 18 or 19 or 20 or 21 or 22 or 23 or 24 (1831290)

26     9 and 25 (128)

27     limit 26 to human (128)


***************************


120. 
TY  - ELEC
ID  - 71678367
T1  - Gender differences and TB treatment outcome among anti tuberculosis drug induced hepatitis patients
T3  - 19th Congress of the Asian Pacific Society of Respirology Bali Indonesia. Conference Start: 20141113 Conference End: 20141116
T3  - (var.pagings).
A1  - Nadarajah K.
A1  - Khan A.H.
A1  - Hadi M.A.
A1  - Aftab R.A.
A1  - Ahmad N. 
Y1  - 2014//
N2  - Background: Anti-tubercle drug-induced hepatotoxicity (ATDH) causes substantial morbidity and mortality and diminishes treatment effectiveness. Aims And Objective: The aim of current study was to note the association between gender differences among anti-tuberculosis drug induced hepatotoxity patients and to evaluate TB treatment outcomes. Method: A retrospective cohort study was conducted at Hospital Pulau Pinang Malaysia. All TB patients presented between January 2007 and September 2013 were included for the current study. Patients with inadequate medical records and patients receiving concurrent potential hepatotoxic medications along with anti-TB treatment were excluded from current study. A valid data collection form was used for collecting patient demographic and clinical data. Data was analyzed by using SPSS version 20. Results: A total of 3093 TB patients were included for the final analysis. One hundred and ninety patients suffered from drug induced hepatitis, of which 146 (76.8%) were male and 44 (23.3%) were female patients. The mean age of male patients suffering from drug induced hepatitits was 47.49 (SD +/- 14.28) years whereas the mean age for female patients was 45.0 (SD +/- 14.96). Area of residence (p 0.001), smoking habit (p < 0.001), alcohol consumption (p < 0.001) and intravenous drug users (p < 0.001) had statistical significant association with drug induced hepatitis patient gender. Anti-tuberculosis induced drug hepatitis patients with diabetes mellitus (p 0.046) and HIV/AIDS 107 (p 0.014) also had statistical significant association with gender. A total of 82 (72.6%) male and 31(27.4%) female patients treatment outcome were successful, 21(87.5%) male and 3 (12.5%) female patients were defaulter, 12 (85.7%) male and 2 (14.3%) female patients were transferred out, 22 (81.5) male and 5 (18.5) female patients expired whereas 9 (75%) male and 3 (25%) female patients treatment was continued. Conclusion: Multiple factors are associated with patient gender in the development of anti- tubercle drug induced hepatitis. Therefore careful monitoring and regular patient assessment can optimize TB treatment outcomes in such patients.
KW  - *treatment outcome
KW  - *tuberculosis
KW  - *toxic hepatitis
KW  - *patient
KW  - *human
KW  - *Asian
KW  - *society
KW  - *sex difference
KW  - female
KW  - male
KW  - implantable cardioverter defibrillator
KW  - gender
KW  - liver toxicity
KW  - hepatitis
KW  - intravenous drug abuse
KW  - alcohol consumption
KW  - smoking habit
KW  - clinical study
KW  - therapy
KW  - mortality
KW  - information processing
KW  - drug therapy
KW  - medical record
KW  - Malaysia
KW  - betel nut
KW  - cohort analysis
KW  - morbidity
KW  - patient assessment
KW  - diabetes mellitus
KW  - monitoring
KW  - hospital
KW  - data analysis software
JF  - Respirology
JA  - Respirology
VL  - 19
SP  - 246
PB  - Blackwell Publishing
SN  - 1323-7799
AD  - K. Nadarajah, Department of Clinical Pharmacy, School of Pharmaceutical Sciences Universiti Sains Malaysia, Penang 11800, Malaysia
M1  - (Nadarajah, Khan, Aftab, Ahmad) Department of Clinical Pharmacy, School of Pharmaceutical Sciences Universiti Sains Malaysia, Penang 11800, Malaysia
M1  - (Hadi) Monash University Malaysia, Bandar Sunway 47500, Malaysia
L2  - http://ovidsp.ovid.com/ovidweb.cgi?T=JS&PAGE=reference&D=emed12&NEWS=N&AN=71678367
ER  -  

Link to the Ovid Full Text or citation: http://acs.hcn.com.au?acc=36422&url=http://ovidsp.ovid.com/ovidweb.cgi?T=JS&CSC=Y&NEWS=N&PAGE=fulltext&D=emed12&AN=71678367 
C1  - Database: Embase <1996 to 2016 September 16>

Search Strategy:

--------------------------------------------------------------------------------

1     tuberculosis.mp. or exp tuberculosis/ (151164)

2     exp treatment outcome/ or treatment outcome*.mp. (1189741)

3     diabetes mellitus.mp. or exp diabetes mellitus/ (627157)

4     diabetes mellitus/ (362441)

5     DM.mp. (48079)

6     diabetes.mp. (663193)

7     mellitus.mp. (588341)

8     3 or 4 or 5 or 6 or 7 (715025)

9     1 and 2 and 8 (724)

10     cohort studies.mp. or cohort analysis/ (263408)

11     exp risk factor/ or cohort.mp. or exp risk/ (2148599)

12     10 or 11 (2148599)

13     9 and 10 (81)

14     9 and 12 (304)

15     limit 14 to human (298)

16     limit 13 to human (81)

17     trial*.mp. or exp controlled clinical trial/ or exp "clinical trial (topic)"/ or exp "randomized controlled trial (topic)"/ or exp "controlled clinical trial (topic)"/ (1555047)

18     random.ab. (191735)

19     randomized controlled trial.pt. (0)

20     controlled clinical trial.pt. (0)

21     randomized.ab. (454621)

22     placebo.ab. (188623)

23     clinical trials as topic.sh. (15)

24     trial.ti. (176210)

25     17 or 18 or 19 or 20 or 21 or 22 or 23 or 24 (1831290)

26     9 and 25 (128)

27     limit 26 to human (128)


***************************


121. 
TY  - ELEC
ID  - 71633880
T1  - Characteristics and treatment outcomes of MDR tuberculosis in Taiwan
T3  - 16th International Congress on Infectious Diseases, ICID 2014 Cape Town South Africa. Conference Start: 20140402 Conference End: 20140405
T3  - (var.pagings).
A1  - Yu M.-C.
A1  - Chen H.-Y.
A1  - Chien S.-H.
A1  - Jou R. 
Y1  - 2014//
N2  - Background: In Taiwan, the MDR-TB among new TB cases was 1%, and 6% in retreated TB cases. Facing the challenge of MDR-TB, a designated government-organized and hospital-initiated with an enhanced direct observed treatment program was implemented in May2007 to provide patient-centered care and better management for MDR-TB cases. In this study, we investigated characteristics of MDR-TB cases notified in 2007-2009 in northern Taiwan and identified possible risk factors associated with treatment outcomes. Methods & Materials: In 2007-2009, 151 MDR-TB cases were confirmed. Demographic, clinical characteristics of patients and bacteriological and genetic data of Mycobacterium tuberculosis strains were analyzed. The treatment outcome at 30 months was evaluated. Comparisons were performed using Mantel-Haenszel chi-squared method or Fisher's exact. Statistical significance was defined as a p value < 0.05. Results: Of the 151 MDR-TB cases, 106 (70.2%) were males and 45 (29.8%) females with a mean age of 52.0 and 45.4 years old, respectively. Of the 151 MDR-TB cases, 54.3% were new cases and 23.2% cases were either pre-XDR or XDR cases. Among 39.7% of cases with comobility, 25.8% had diabetes mellitus. Furthermore, 49.5% of patients were infected with Beijing genotype strains and 23.8% were resulted from recent transmission. Outcome was determined for 126 (83.4%) cases enrolled in a government-organized and hospital-initiated MDR-TB treatment consortium. Excluding two cases transferred out, 85.5% had favorable outcome and 18 had unfavorable outcomes including 16 death and 2 failure cases with severe complications due to anti-TB medication.Wefound that age group elder than 65 years old (p < 0.01), BMI < 18.5 (p = 0.01), M. tuberculosis strains resistant to streptomycin (p = 0.02) were factors for unfavorable treatment outcome. Conclusion: High proportion ofnew MDR-TB cases suggesting the need for stringent control measures including early diagnosis, and strengthened contact tracing strategies. Nevertheless, a designated patient-center management program adopting individualized regimens has resulted in good favorable outcome in northern Taiwan.
KW  - *treatment outcome
KW  - *tuberculosis
KW  - *Taiwan
KW  - *infection
KW  - human
KW  - patient
KW  - hospital
KW  - statistical significance
KW  - government
KW  - Mycobacterium tuberculosis
KW  - contact examination
KW  - male
KW  - female
KW  - death
KW  - risk factor
KW  - genotype
KW  - diabetes mellitus
KW  - groups by age
KW  - early diagnosis
KW  - patient care
KW  - streptomycin
JF  - International Journal of Infectious Diseases
JA  - Int. J. Infect. Dis.
VL  - 21
SP  - 57
PB  - Elsevier
SN  - 1201-9712
AD  - R. Jou, Centers for Disease Control, Taipei, Taiwan (Republic of China)
M1  - (Yu, Chien) Wan Fang Hospital, Taipei Medical University, Taipei, Taiwan (Republic of China)
M1  - (Chen, Jou) Centers for Disease Control, Taipei, Taiwan (Republic of China)
L2  - http://ovidsp.ovid.com/ovidweb.cgi?T=JS&PAGE=reference&D=emed12&NEWS=N&AN=71633880
ER  -  

Link to the Ovid Full Text or citation: http://acs.hcn.com.au?acc=36422&url=http://ovidsp.ovid.com/ovidweb.cgi?T=JS&CSC=Y&NEWS=N&PAGE=fulltext&D=emed12&AN=71633880 
C1  - Database: Embase <1996 to 2016 September 16>

Search Strategy:

--------------------------------------------------------------------------------

1     tuberculosis.mp. or exp tuberculosis/ (151164)

2     exp treatment outcome/ or treatment outcome*.mp. (1189741)

3     diabetes mellitus.mp. or exp diabetes mellitus/ (627157)

4     diabetes mellitus/ (362441)

5     DM.mp. (48079)

6     diabetes.mp. (663193)

7     mellitus.mp. (588341)

8     3 or 4 or 5 or 6 or 7 (715025)

9     1 and 2 and 8 (724)

10     cohort studies.mp. or cohort analysis/ (263408)

11     exp risk factor/ or cohort.mp. or exp risk/ (2148599)

12     10 or 11 (2148599)

13     9 and 10 (81)

14     9 and 12 (304)

15     limit 14 to human (298)

16     limit 13 to human (81)

17     trial*.mp. or exp controlled clinical trial/ or exp "clinical trial (topic)"/ or exp "randomized controlled trial (topic)"/ or exp "controlled clinical trial (topic)"/ (1555047)

18     random.ab. (191735)

19     randomized controlled trial.pt. (0)

20     controlled clinical trial.pt. (0)

21     randomized.ab. (454621)

22     placebo.ab. (188623)

23     clinical trials as topic.sh. (15)

24     trial.ti. (176210)

25     17 or 18 or 19 or 20 or 21 or 22 or 23 or 24 (1831290)

26     9 and 25 (128)

27     limit 26 to human (128)


***************************


122. 
TY  - ELEC
ID  - 71633851
T1  - Should HIV and tuberculosis services be integrated in settings with high TB/HIV co-infection?
T3  - 16th International Congress on Infectious Diseases, ICID 2014 Cape Town South Africa. Conference Start: 20140402 Conference End: 20140405
T3  - (var.pagings).
A1  - Harley B. 
Y1  - 2014//
N2  - Integration of TB and HIV services in settings with high coinfection, has received a lot of attention yet remains a challenge. Direction fromWHOcame in 2001 following the first meeting of the global working group on TB/HIV; the terminology at the time was "programme interaction" and "collaboration", which has shifted to "integration", but what remains is lack of clarity as to exactly what integration means, how to achieve it and the benefits and challenges associated with it. Data from many settings shows very high co-infection rates: this overlapping epidemiology and the goal of providing client-centred care are at the core of the push to integrate services. It has been easier to achieve integration of TB and HIV services at single, well defined points within the traditional, vertical, TB and HIV services and less so for services which are provided over a length of time. There is scanty and conflicting evidence that integration per se leads to better treatment outcomes or is more cost effective. Other challenges in making integration a reality include infection control and buy-in and integration at all levels of funding, service delivery and programme support, as well as the lag in development and solidly embedding changes in the system such as in policy, training and monitoring and evaluation (including stationery, manual and electronic registers and audit tools). Implementing integrated TB and HIV services has also often been tackled in conjunction with other changes in the system, such as decentralisation or the addition of new services (HIV related) with limited or no extra resources being provided, including for the change management process. There are also broader integration issues, such as with sexual and reproductive health and substance abuse, and with the growing cohort of ageing ART clients at increased risk of cardiovascular disease even with viral suppression, overlapping epidemiology of hypertension and diabetes with HIV is set to increase. In conclusion, there is a push to integrate TB and HIV services, but much remains for this integration to be optimally implemented in diverse settings and to find its place in the landscape of broader health system changes.
KW  - *tuberculosis
KW  - *infection
KW  - *mixed infection
KW  - *Human immunodeficiency virus
KW  - human
KW  - epidemiology
KW  - funding
KW  - infection rate
KW  - treatment outcome
KW  - infection control
KW  - substance abuse
KW  - health care delivery
KW  - monitoring
KW  - landscape
KW  - book
KW  - register
KW  - medical audit
KW  - change management
KW  - reproductive health
KW  - diabetes mellitus
KW  - aging
KW  - risk
KW  - cardiovascular disease
KW  - hypertension
KW  - policy
KW  - embedding
KW  - health care
JF  - International Journal of Infectious Diseases
JA  - Int. J. Infect. Dis.
VL  - 21
SP  - 44
PB  - Elsevier
SN  - 1201-9712
AD  - B. Harley, Cape Town Municipality, Cape Town, South Africa
M1  - (Harley) Cape Town Municipality, Cape Town, South Africa
L2  - http://ovidsp.ovid.com/ovidweb.cgi?T=JS&PAGE=reference&D=emed12&NEWS=N&AN=71633851
ER  -  

Link to the Ovid Full Text or citation: http://acs.hcn.com.au?acc=36422&url=http://ovidsp.ovid.com/ovidweb.cgi?T=JS&CSC=Y&NEWS=N&PAGE=fulltext&D=emed12&AN=71633851 
C1  - Database: Embase <1996 to 2016 September 16>

Search Strategy:

--------------------------------------------------------------------------------

1     tuberculosis.mp. or exp tuberculosis/ (151164)

2     exp treatment outcome/ or treatment outcome*.mp. (1189741)

3     diabetes mellitus.mp. or exp diabetes mellitus/ (627157)

4     diabetes mellitus/ (362441)

5     DM.mp. (48079)

6     diabetes.mp. (663193)

7     mellitus.mp. (588341)

8     3 or 4 or 5 or 6 or 7 (715025)

9     1 and 2 and 8 (724)

10     cohort studies.mp. or cohort analysis/ (263408)

11     exp risk factor/ or cohort.mp. or exp risk/ (2148599)

12     10 or 11 (2148599)

13     9 and 10 (81)

14     9 and 12 (304)

15     limit 14 to human (298)

16     limit 13 to human (81)

17     trial*.mp. or exp controlled clinical trial/ or exp "clinical trial (topic)"/ or exp "randomized controlled trial (topic)"/ or exp "controlled clinical trial (topic)"/ (1555047)

18     random.ab. (191735)

19     randomized controlled trial.pt. (0)

20     controlled clinical trial.pt. (0)

21     randomized.ab. (454621)

22     placebo.ab. (188623)

23     clinical trials as topic.sh. (15)

24     trial.ti. (176210)

25     17 or 18 or 19 or 20 or 21 or 22 or 23 or 24 (1831290)

26     9 and 25 (128)

27     limit 26 to human (128)


***************************


123. 
TY  - ELEC
ID  - 71428761
T1  - Risk factors for poor treatment outcomes in patients with MDR-TB and XDR-TB in China: Retrospective multicenter investigation
T3  - CHEST World Congress 2014 Annual Meeting Madrid Spain. Conference Start: 20140321 Conference End: 20140324
T3  - (var.pagings).
A1  - Tang S.
A1  - Tan S.
A1  - Yao L.
A1  - Li F.
A1  - Li L.
A1  - Guo Z.
A1  - Liu Y.
A1  - Hao X.
A1  - Li Y.
A1  - Ding X.
A1  - Zhang Z.
A1  - Tong L.
A1  - Huang J. 
Y1  - 2014//
N2  - PURPOSE: Multidrug resistant tuberculosis (MDR-TB) and extensively drug-resistant (XDR-TB) is a major public health threat in China. To investigate risk factors for poor treatment outcomes in patients with MDR-TB and XDR-TB in China. METHODS: We retrospectively analyzed TB Patients with culture-proven MDR-TB and HIV-negative from July 2006 to June 2010 in five large-scale Tuberculosis Specialized Hospitals in China. RESULTS: A total of 586 HIV-negative patients with MDR-TB were included in the final analysis. Among them, 169 cases (28.8%) had XDR-TB. The patients were divided into XDR-TB group (n=169) and other MDR-TB group (MDR-TB excluding XDR-TB) (n=417). In total, 240 patients (40.95%) had treatment Success, and 346 (59.05%) had Poor treatment outcomes. The treatment success rate in other MDR-TB group was 52.2%, significantly higher than that in XDR-TB group (13%, P<0.001), whereas poor treatment outcomes were more common in patients with XDR-TB than in patients with other MDRTB (87 vs.47.8%; P<0.001). In multivariate logistic regression analysis, Poor Treatment Outcomes were associated with duration of previous anti-TB treatment of more than one year, a BMI less than 18.5 kg/m2, XDR, retreatment, diabetes, tumor, decreased albumin, cavitation and 5~6 lung fields with disease. In multivariate logistic regression analysis, having a tumor was the only independent risk factor associated with death. CONCLUSIONS: The prevalence of MDR- and XDR-TB is high in some areas in China with poor treatment outcome. The presence of XDR, low BMI, hypoalbuminemia, comorbidity and previous anti-TB treatment are independent poor prognostic factors in patients with MDR-TB. Effective TB control strategies should be implemented to prevent the development and spread of MDR- and XDR-TB in China.
KW  - *risk factor
KW  - *treatment outcome
KW  - *human
KW  - *China
KW  - *patient
KW  - multivariate logistic regression analysis
KW  - neoplasm
KW  - multidrug resistant tuberculosis
KW  - prevalence
KW  - death
KW  - diabetes mellitus
KW  - lung
KW  - retreatment
KW  - hospital
KW  - Human immunodeficiency virus
KW  - control strategy
KW  - comorbidity
KW  - hypoalbuminemia
KW  - tuberculosis
KW  - public health
KW  - albumin
JF  - Chest
JA  - Chest
VL  - 145
IS  - 3 MEETING ABSTRACT
SP  - no pagination 
PB  - American College of Chest Physicians
SN  - 0012-3692
AD  - S. Tang, Shanghai Pulmonary Hospital, Shanghai, China
M1  - (Tang, Tan, Yao, Li, Li, Guo, Liu, Hao, Li, Ding, Zhang, Tong, Huang) Shanghai Pulmonary Hospital, Shanghai, China
UR  - http://journal.publications.chestnet.org/article.aspx?articleID=1837616
L2  - http://ovidsp.ovid.com/ovidweb.cgi?T=JS&PAGE=reference&D=emed12&NEWS=N&AN=71428761
ER  -  

Link to the Ovid Full Text or citation: http://acs.hcn.com.au?acc=36422&url=http://ovidsp.ovid.com/ovidweb.cgi?T=JS&CSC=Y&NEWS=N&PAGE=fulltext&D=emed12&AN=71428761 
C1  - Database: Embase <1996 to 2016 September 16>

Search Strategy:

--------------------------------------------------------------------------------

1     tuberculosis.mp. or exp tuberculosis/ (151164)

2     exp treatment outcome/ or treatment outcome*.mp. (1189741)

3     diabetes mellitus.mp. or exp diabetes mellitus/ (627157)

4     diabetes mellitus/ (362441)

5     DM.mp. (48079)

6     diabetes.mp. (663193)

7     mellitus.mp. (588341)

8     3 or 4 or 5 or 6 or 7 (715025)

9     1 and 2 and 8 (724)

10     cohort studies.mp. or cohort analysis/ (263408)

11     exp risk factor/ or cohort.mp. or exp risk/ (2148599)

12     10 or 11 (2148599)

13     9 and 10 (81)

14     9 and 12 (304)

15     limit 14 to human (298)

16     limit 13 to human (81)

17     trial*.mp. or exp controlled clinical trial/ or exp "clinical trial (topic)"/ or exp "randomized controlled trial (topic)"/ or exp "controlled clinical trial (topic)"/ (1555047)

18     random.ab. (191735)

19     randomized controlled trial.pt. (0)

20     controlled clinical trial.pt. (0)

21     randomized.ab. (454621)

22     placebo.ab. (188623)

23     clinical trials as topic.sh. (15)

24     trial.ti. (176210)

25     17 or 18 or 19 or 20 or 21 or 22 or 23 or 24 (1831290)

26     9 and 25 (128)

27     limit 26 to human (128)


***************************


124. 
TY  - ELEC
ID  - 23809978
T1  - The double burden
A1  - Faurholt-Jepsen D. 
Y1  - 2013//
N2  - One third of the world's population is latently infected with Mycobacterium tuberculosis, and with the lifestyle changes succeeding the on-going urbanization, populations already burdened by tuberculosis are experiencing a dramatic increase in chronic diseases, with diabetes being a serious challenge. Tuberculosis and diabetes are not only becoming co-existing diseases. In fact, the diseases interact, and there is evidence to suggest that especially diabetes disease increases the susceptibility for developing active tuberculosis disease. Furthermore, it is plausible that tuberculosis leads to, either transient or permanent, impairment of the glucose metabolism, which ultimately will turn into diabetes. A number of studies from the Americas, Europe, Asia, and, most lately, from sub-Saharan Africa have reported strong association between tuberculosis and diabetes; on average, the estimated risk of active tuberculosis is thrice as high among people with diabetes. The study from sub-Saharan Africa was conducted in Tanzania and is the basis of this thesis. Based on available evidence on the association between tuberculosis and diabetes, the primary aim of the study was to assess the role of diabetes for tuberculosis risk, manifestations, treatment outcomes and survival in a Tanzanian population of tuberculosis patients and non-tuberculosis neighbourhood controls. The study was conducted in Mwanza City in northern Tanzania, with a population exceeding half a million inhabitants, with tuberculosis and HIV being common infections in the region, but with little knowledge about the prevalence of diabetes. We recruited newly diagnosed pulmonary tuberculosis patients from spring 2006 and continuously till the fall 2009, with all participating in a nutritional intervention running in parallel with the medical tuberculosis treatment. All participants underwent diabetes and HIV testing as well as a series of measurements such as anthropometric, clinical and paraclinical parameters. The population was followed up during treatment (2 and 5 months) to assess treatment outcome as well as after one year to assess their survival status. Based on data from 1,250 tuberculosis patients and 350 neighbourhood controls, we found that 38 and 21%, respectively, had impaired glycaemia, and that the prevalence of diabetes was 17 and 9% among tuberculosis patients and controls, respectively. This difference in prevalence between patients and controls was equivalent to an adjusted odds ratio of more than four, indicating a strong association between tuberculosis and diabetes. Furthermore, we found that diabetes was associated with tuberculosis among both participants with or without HIV co-infection. Despite the strong association, diabetes had only moderate clinical implications when the tuberculosis patients initiated the tuberculosis treatment; the patients with diabetes co-morbidity had a minor elevation in the immune response and more frequently reported to have fever. Furthermore, diabetes did not seem to delay time to sputum conversion during treatment. Nevertheless, diabetes co-morbidity led to impaired treatment outcome with slower recovery of weight and haemoglobin and a more than four times higher mortality rate within the initial phase of tuberculosis treatment. In conclusion, in the African region, the double burden of tuberculosis and diabetes is becoming a major health problem. Although the tuberculosis incidence has stabilized during the last decade, the increasing incidence of diabetes will possibly interfere with tuberculosis control and may, consequently, make the tuberculosis incidence increase again. Future research strategies should focus on enhanced diagnostic tools to identify tuberculosis patients with diabetes co-morbidity, and on the role of disease-disease, drug-disease and drug-drug interactions between tuberculosis and diabetes diseases and treatments.
KW  - adolescent
KW  - adult
KW  - aged
KW  - case control study
KW  - clinical trial
KW  - complication
KW  - cross-sectional study
KW  - female
KW  - follow up
KW  - human
KW  - Human immunodeficiency virus infection
KW  - male
KW  - middle aged
KW  - mortality
KW  - non insulin dependent diabetes mellitus
KW  - prospective study
KW  - risk factor
KW  - statistical model
KW  - survival
KW  - Tanzania
KW  - treatment outcome
KW  - Tuberculosis, Pulmonary/di [Diagnosis]
KW  - Tuberculosis, Pulmonary/dt [Drug Therapy]
KW  - very elderly
KW  - young adult
KW  - tuberculostatic agent/dt [Drug Therapy]
JF  - Danish medical journal
JA  - Dan Med J
VL  - 60
IS  - 7
SP  - B4673
CY  - Denmark
M1  - (Faurholt-Jepsen) Department of Human Nutrition, University of Copenhagen, Rolighedsvej 30, 1958 Frederiksberg C, Denmark
L2  - http://ovidsp.ovid.com/ovidweb.cgi?T=JS&PAGE=reference&D=emed11&NEWS=N&AN=23809978
ER  -  

Link to the Ovid Full Text or citation: http://acs.hcn.com.au?acc=36422&url=http://ovidsp.ovid.com/ovidweb.cgi?T=JS&CSC=Y&NEWS=N&PAGE=fulltext&D=emed11&AN=23809978 
C1  - Database: Embase <1996 to 2016 September 16>

Search Strategy:

--------------------------------------------------------------------------------

1     tuberculosis.mp. or exp tuberculosis/ (151164)

2     exp treatment outcome/ or treatment outcome*.mp. (1189741)

3     diabetes mellitus.mp. or exp diabetes mellitus/ (627157)

4     diabetes mellitus/ (362441)

5     DM.mp. (48079)

6     diabetes.mp. (663193)

7     mellitus.mp. (588341)

8     3 or 4 or 5 or 6 or 7 (715025)

9     1 and 2 and 8 (724)

10     cohort studies.mp. or cohort analysis/ (263408)

11     exp risk factor/ or cohort.mp. or exp risk/ (2148599)

12     10 or 11 (2148599)

13     9 and 10 (81)

14     9 and 12 (304)

15     limit 14 to human (298)

16     limit 13 to human (81)

17     trial*.mp. or exp controlled clinical trial/ or exp "clinical trial (topic)"/ or exp "randomized controlled trial (topic)"/ or exp "controlled clinical trial (topic)"/ (1555047)

18     random.ab. (191735)

19     randomized controlled trial.pt. (0)

20     controlled clinical trial.pt. (0)

21     randomized.ab. (454621)

22     placebo.ab. (188623)

23     clinical trials as topic.sh. (15)

24     trial.ti. (176210)

25     17 or 18 or 19 or 20 or 21 or 22 or 23 or 24 (1831290)

26     9 and 25 (128)

27     limit 26 to human (128)


***************************


125. 
TY  - ELEC
ID  - 2015973079
T1  - Impact of diabetes on treatment outcomes and long-term survival in multidrug-resistant tuberculosis
A1  - Kang Y.A.
A1  - Kim S.Y.
A1  - Jo K.-W.
A1  - Kim H.J.
A1  - Park S.-K.
A1  - Kim T.-H.
A1  - Kim E.K.
A1  - Lee K.M.
A1  - Lee S.S.
A1  - Park J.S.
A1  - Koh W.-J.
A1  - Kim D.Y.
A1  - Shim T.S. 
Y1  - 2013//
N2  - Background: Few studies have investigated the impact of diabetes mellitus (DM), a globally increasing metabolic disease, on treatment outcomes and long-term survival in patients with multidrug-resistant forms of tuberculosis (MDR-TB). Objectives: We analyzed outcomes in a large cohort to assess the impact of DM on treatment outcomes of patients with MDR-TB. Methods: MDR-TB patients newly diagnosed or retreated between 2000 and 2002 and followed for 8-11 years were retrospectively analyzed with respect to the effect of DM as a comorbidity on their treatment outcome and long-term survival. Results: Of 1,407 patients with MDR-TB, 239 (17.0%) had coexisting DM. The mean age and body mass index were higher in MDR-TB patients with DM [MDR-TBDM(+)] than in those without DM [MDR-TBDM(-)]. Patients with MDR-TB and a comorbidity of DM had a significantly lower treatment success rate than those without a history of DM (36.0 vs. 47.2%, p = 0.002). In addition, DM was the negative predictor for MDR-TB treatment success in multivariate analyses [odds ratio 0.51, 95% confidence interval (CI) 0.26-0.99]. Mean survival times were also lower in MDR-TBDM(+) than in MDR-TBDM(-) patients (102 vs. 114 months, p = 0.001), with DM as a significant predictor of poor long-term survival in multivariate analyses (hazard ratio 1.59, 95% CI 1.01-2.50). Conclusions: Among MDR-TB patients, DM was a relatively common comorbidity. In patients undergoing treatment for MDR-TB and followed for 8-11 years, it was found to be independently associated with an increased risk of both treatment failure and death.
KW  - adolescent
KW  - adult
KW  - aged
KW  - article
KW  - comorbidity
KW  - controlled study
KW  - *diabetes mellitus
KW  - female
KW  - follow up
KW  - human
KW  - *long term survival
KW  - major clinical study
KW  - male
KW  - *multidrug resistant tuberculosis
KW  - outcome assessment
KW  - priority journal
KW  - *prognosis
KW  - retrospective study
KW  - survival time
KW  - treatment outcome
JF  - Respiration
JA  - Respiration
VL  - 86
IS  - 6
SP  - 472
EP  - 478
CY  - Switzerland
PB  - S. Karger AG
SN  - 0025-7931
M1  - (Kang, Kim) Department of Internal Medicine, Yonsei University College of Medicine, South Korea
M1  - (Jo, Shim) Division of Pulmonary and Critical Care Medicine, University of Ulsan College of Medicine, Asan Medical Center, 388-1 Pungnap-dong, Songpa-gu, Seoul, South Korea
M1  - (Kim) Department of Epidemiology, Korean Institute of Tuberculosis, South Korea
M1  - (Kim) Department of Internal Medicine, Hanyang University College of Medicine, South Korea
M1  - (Koh) Department of Medicine, Samsung Medical Center, Sungkyunkwan University School of Medicine, Seoul, South Korea
M1  - (Park) Clinical Research Center, National Masan Hospital, Masan, South Korea
M1  - (Kim) Department of Internal Medicine, College of Medicine, Pochon CHA University, Seongnam, South Korea
M1  - (Lee) Department of Internal Medicine, Chungbuk National University College of Medicine, Chungbuk National University Hospital, Cheongju, South Korea
M1  - (Lee) Department of Internal Medicine, Inje University School of Medicine, Ilsan Paik Hospital, Goyang, South Korea
M1  - (Park) Department of Internal Medicine, Dankook University College of Medicine, Dankook University Hospital, Cheonan, South Korea
M1  - (Kim) Department of Thoracic Surgery, National Mokpo Hospital, Mokpo, South Korea
UR  - http://www.karger.com/journals/res/res_jh.htm
L2  - http://ovidsp.ovid.com/ovidweb.cgi?T=JS&PAGE=reference&D=emed11&NEWS=N&AN=2015973079
ER  -  

Link to the Ovid Full Text or citation: http://acs.hcn.com.au?acc=36422&url=http://ovidsp.ovid.com/ovidweb.cgi?T=JS&CSC=Y&NEWS=N&PAGE=fulltext&D=emed11&AN=2015973079 
C1  - Database: Embase <1996 to 2016 September 16>

Search Strategy:

--------------------------------------------------------------------------------

1     tuberculosis.mp. or exp tuberculosis/ (151164)

2     exp treatment outcome/ or treatment outcome*.mp. (1189741)

3     diabetes mellitus.mp. or exp diabetes mellitus/ (627157)

4     diabetes mellitus/ (362441)

5     DM.mp. (48079)

6     diabetes.mp. (663193)

7     mellitus.mp. (588341)

8     3 or 4 or 5 or 6 or 7 (715025)

9     1 and 2 and 8 (724)

10     cohort studies.mp. or cohort analysis/ (263408)

11     exp risk factor/ or cohort.mp. or exp risk/ (2148599)

12     10 or 11 (2148599)

13     9 and 10 (81)

14     9 and 12 (304)

15     limit 14 to human (298)

16     limit 13 to human (81)

17     trial*.mp. or exp controlled clinical trial/ or exp "clinical trial (topic)"/ or exp "randomized controlled trial (topic)"/ or exp "controlled clinical trial (topic)"/ (1555047)

18     random.ab. (191735)

19     randomized controlled trial.pt. (0)

20     controlled clinical trial.pt. (0)

21     randomized.ab. (454621)

22     placebo.ab. (188623)

23     clinical trials as topic.sh. (15)

24     trial.ti. (176210)

25     17 or 18 or 19 or 20 or 21 or 22 or 23 or 24 (1831290)

26     9 and 25 (128)

27     limit 26 to human (128)


***************************


126. 
TY  - ELEC
ID  - 2015947462
T1  - Impact of diabetes on treatment outcomes and long-term survival in multidrug-resistant tuberculosis
A1  - Kang Y.A.
A1  - Kim S.Y.
A1  - Jo K.-W.
A1  - Kim H.J.
A1  - Park S.-K.
A1  - Kim T.-H.
A1  - Kim E.K.
A1  - Lee K.M.
A1  - Lee S.S.
A1  - Park J.S.
A1  - Koh W.-J.
A1  - Kim D.Y.
A1  - Shim T.S. 
Y1  - 2013//
N2  - Background: Few studies have investigated the impact of diabetes mellitus (DM), a globally increasing metabolic disease, on treatment outcomes and long-term survival in patients with multidrug-resistant forms of tuberculosis (MDR-TB). Objectives: We analyzed outcomes in a large cohort to assess the impact of DM on treatment outcomes of patients with MDR-TB. Methods: MDR-TB patients newly diagnosed or retreated between 2000 and 2002 and followed for 8-11 years were retrospectively analyzed with respect to the effect of DM as a comorbidity on their treatment outcome and long-term survival. Results: Of 1,407 patients with MDR-TB, 239 (17.0%) had coexisting DM. The mean age and body mass index were higher in MDR-TB patients with DM [MDR-TBDM(+)] than in those without DM [MDR-TBDM(-)]. Patients with MDR-TB and a comorbidity of DM had a significantly lower treatment success rate than those without a history of DM (36.0 vs. 47.2%, p = 0.002). In addition, DM was the negative predictor for MDR-TB treatment success in multivariate analyses [odds ratio 0.51, 95% confidence interval (CI) 0.26-0.99]. Mean survival times were also lower in MDR-TBDM(+) than in MDR-TBDM(-) patients (102 vs. 114 months, p = 0.001), with DM as a significant predictor of poor long-term survival in multivariate analyses (hazard ratio 1.59, 95% CI 1.01-2.50). Conclusions: Among MDR-TB patients, DM was a relatively common comorbidity. In patients undergoing treatment for MDR-TB and followed for 8-11 years, it was found to be independently associated with an increased risk of both treatment failure and death.
KW  - acid fast bacterium
KW  - adult
KW  - aged
KW  - article
KW  - bacterium culture
KW  - body mass
KW  - chronic kidney disease
KW  - chronic lung disease
KW  - cohort analysis
KW  - comorbidity
KW  - connective tissue disease
KW  - controlled study
KW  - *diabetes mellitus
KW  - diabetic patient
KW  - drug sensitivity
KW  - extensively drug resistant tuberculosis
KW  - female
KW  - human
KW  - hyperthyroidism
KW  - hypothyroidism
KW  - Korean (people)
KW  - long term survival
KW  - major clinical study
KW  - male
KW  - malnutrition
KW  - mental disease
KW  - *multidrug resistant tuberculosis
KW  - outcome assessment
KW  - postgastrectomy syndrome
KW  - priority journal
KW  - randomized controlled trial
KW  - retrospective study
KW  - short course therapy
KW  - survival time
KW  - thorax radiography
KW  - treatment duration
JF  - Respiration
JA  - Respiration
VL  - 86
IS  - 6
SP  - 472
EP  - 478
CY  - Switzerland
PB  - S. Karger AG
SN  - 0025-7931
M1  - (Kang, Kim) Department of Internal Medicine, Yonsei University College of Medicine, Asan Medical Center, Seoul, South Korea
M1  - (Jo, Shim) Division of Pulmonary and Critical Care Medicine, University of Ulsan College of Medicine, Asan Medical Center, 388-1 Pungnap-dong, Songpa-gu, Seoul, South Korea
M1  - (Kim) Department of Epidemiology, Korean Institute of Tuberculosis, Sungkyunkwan University School of Medicine, Seoul, South Korea
M1  - (Kim) Department of Internal Medicine, Hanyang University College of Medicine, Sungkyunkwan University School of Medicine, Seoul, South Korea
M1  - (Koh) Department of Medicine, Samsung Medical Center, Sungkyunkwan University School of Medicine, Seoul, South Korea
M1  - (Park) Clinical Research Center, National Masan Hospital, Masan, South Korea
M1  - (Kim) Department of Internal Medicine, College of Medicine, Pochon CHA University, Seongnam, South Korea
M1  - (Lee) Department of Internal Medicine, Chungbuk National University College of Medicine, Chungbuk National University Hospital, Cheongju, South Korea
M1  - (Lee) Department of Internal Medicine, Inje University School of Medicine, Ilsan Paik Hospital, Goyang, South Korea
M1  - (Park) Department of Internal Medicine, Dankook University College of Medicine, Dankook University Hospital, Cheonan, South Korea
M1  - (Kim) Department of Thoracic Surgery, National Mokpo Hospital, Mokpo, South Korea
UR  - http://www.karger.com/journals/res/res_jh.htm
L2  - http://ovidsp.ovid.com/ovidweb.cgi?T=JS&PAGE=reference&D=emed11&NEWS=N&AN=2015947462
ER  -  

Link to the Ovid Full Text or citation: http://acs.hcn.com.au?acc=36422&url=http://ovidsp.ovid.com/ovidweb.cgi?T=JS&CSC=Y&NEWS=N&PAGE=fulltext&D=emed11&AN=2015947462 
C1  - Database: Embase <1996 to 2016 September 16>

Search Strategy:

--------------------------------------------------------------------------------

1     tuberculosis.mp. or exp tuberculosis/ (151164)

2     exp treatment outcome/ or treatment outcome*.mp. (1189741)

3     diabetes mellitus.mp. or exp diabetes mellitus/ (627157)

4     diabetes mellitus/ (362441)

5     DM.mp. (48079)

6     diabetes.mp. (663193)

7     mellitus.mp. (588341)

8     3 or 4 or 5 or 6 or 7 (715025)

9     1 and 2 and 8 (724)

10     cohort studies.mp. or cohort analysis/ (263408)

11     exp risk factor/ or cohort.mp. or exp risk/ (2148599)

12     10 or 11 (2148599)

13     9 and 10 (81)

14     9 and 12 (304)

15     limit 14 to human (298)

16     limit 13 to human (81)

17     trial*.mp. or exp controlled clinical trial/ or exp "clinical trial (topic)"/ or exp "randomized controlled trial (topic)"/ or exp "controlled clinical trial (topic)"/ (1555047)

18     random.ab. (191735)

19     randomized controlled trial.pt. (0)

20     controlled clinical trial.pt. (0)

21     randomized.ab. (454621)

22     placebo.ab. (188623)

23     clinical trials as topic.sh. (15)

24     trial.ti. (176210)

25     17 or 18 or 19 or 20 or 21 or 22 or 23 or 24 (1831290)

26     9 and 25 (128)

27     limit 26 to human (128)


***************************


127. 
TY  - ELEC
ID  - 2014846891
T1  - Diabetes mellitus and tuberculosis facts and controversies
A1  - Baghaei P.
A1  - Marjani M.
A1  - Javanmard P.
A1  - Tabarsi P.
A1  - Masjedi M.R. 
Y1  - 2013//
N2  - Tuberculosis (TB) and diabetes mellitus (DM) are both important health issues. A bidirectional association between them has been demonstrated by many researchers. The link of DM and TB is more prominent in developing countries where TB is endemic and the burden of diabetes mellitus is increasing. The association between diabetes and tuberculosis may be the next challenge for global tuberculosis control worldwide. Proper planning and collaboration are necessary to reduce the dual burden of diabetes and TB. One model similar to the TB-HIV program for prevention, screening and treatment of both diseases can be the best approach. In this paper, we review existing data and discuss the matters of controversy that would be helpful for determining research priorities in different countries.
KW  - adverse drug reaction
KW  - clinical feature
KW  - *diabetes mellitus/di [Diagnosis]
KW  - *diabetes mellitus/ep [Epidemiology]
KW  - disease activity
KW  - disease association
KW  - drug blood level
KW  - human
KW  - hyperglycemia
KW  - incidence
KW  - latent tuberculosis
KW  - liver toxicity/si [Side Effect]
KW  - multidrug resistant tuberculosis/dr [Drug Resistance]
KW  - prevalence
KW  - radiography
KW  - review
KW  - risk assessment
KW  - risk factor
KW  - screening
KW  - sputum culture
KW  - treatment outcome
KW  - treatment response
KW  - *tuberculosis/ep [Epidemiology]
KW  - *tuberculosis/pc [Prevention]
KW  - *tuberculosis/dt [Drug Therapy]
KW  - ethambutol/dt [Drug Therapy]
KW  - isoniazid/dt [Drug Therapy]
KW  - pyrazinamide/dt [Drug Therapy]
KW  - rifampicin/cr [Drug Concentration]
KW  - rifampicin/dt [Drug Therapy]
KW  - sulfonylurea/cr [Drug Concentration]
KW  - tuberculostatic agent/cr [Drug Concentration]
KW  - tuberculostatic agent/ae [Adverse Drug Reaction]
KW  - tuberculostatic agent/dt [Drug Therapy]
JF  - Journal of Diabetes and Metabolic Disorders
JA  - J. Diabetes Metabolic Disord.
VL  - 12
IS  - 1
SP  - no pagination 
CY  - United Kingdom
PB  - BioMed Central Ltd.
AD  - M.R. Masjedi, Chronic Respiratory Diseases Research Center, National Research Institute of Tuberculosis and Lung Diseases (NRITLD), Shahid Beheshti University of Medical Sciences, Tehran, Iran, Islamic Republic of
M1  - (Baghaei, Marjani, Tabarsi) Clinical Tuberculosis and Epidemiology Research Center, National Research Institute of Tuberculosis and Lung Diseases (NRITLD), Shahid Beheshti University of Medical Sciences, Tehran, Iran, Islamic Republic of
M1  - (Javanmard) Department of Internal Medicine, SUNY Stony Brook University, Stony Brook, NY, United States
M1  - (Masjedi) Chronic Respiratory Diseases Research Center, National Research Institute of Tuberculosis and Lung Diseases (NRITLD), Shahid Beheshti University of Medical Sciences, Tehran, Iran, Islamic Republic of
UR  - http://www.jdmdonline.com/content/12/1/58
L2  - http://ovidsp.ovid.com/ovidweb.cgi?T=JS&PAGE=reference&D=emed11&NEWS=N&AN=2014846891
ER  -  

Link to the Ovid Full Text or citation: http://acs.hcn.com.au?acc=36422&url=http://ovidsp.ovid.com/ovidweb.cgi?T=JS&CSC=Y&NEWS=N&PAGE=fulltext&D=emed11&AN=2014846891 
C1  - Database: Embase <1996 to 2016 September 16>

Search Strategy:

--------------------------------------------------------------------------------

1     tuberculosis.mp. or exp tuberculosis/ (151164)

2     exp treatment outcome/ or treatment outcome*.mp. (1189741)

3     diabetes mellitus.mp. or exp diabetes mellitus/ (627157)

4     diabetes mellitus/ (362441)

5     DM.mp. (48079)

6     diabetes.mp. (663193)

7     mellitus.mp. (588341)

8     3 or 4 or 5 or 6 or 7 (715025)

9     1 and 2 and 8 (724)

10     cohort studies.mp. or cohort analysis/ (263408)

11     exp risk factor/ or cohort.mp. or exp risk/ (2148599)

12     10 or 11 (2148599)

13     9 and 10 (81)

14     9 and 12 (304)

15     limit 14 to human (298)

16     limit 13 to human (81)

17     trial*.mp. or exp controlled clinical trial/ or exp "clinical trial (topic)"/ or exp "randomized controlled trial (topic)"/ or exp "controlled clinical trial (topic)"/ (1555047)

18     random.ab. (191735)

19     randomized controlled trial.pt. (0)

20     controlled clinical trial.pt. (0)

21     randomized.ab. (454621)

22     placebo.ab. (188623)

23     clinical trials as topic.sh. (15)

24     trial.ti. (176210)

25     17 or 18 or 19 or 20 or 21 or 22 or 23 or 24 (1831290)

26     9 and 25 (128)

27     limit 26 to human (128)


***************************


128. 
TY  - ELEC
ID  - 2014479332
T1  - Tuberculosis and diabetes mellitus: Time for an integrated approach
A1  - Babu S.
A1  - Salve H.
A1  - Krishnan A. 
Y1  - 2013//
KW  - Australia
KW  - cohort analysis
KW  - comorbidity
KW  - *diabetes mellitus
KW  - disease association
KW  - disease predisposition
KW  - disease registry
KW  - disease transmission
KW  - dose response
KW  - health center
KW  - human
KW  - impaired glucose tolerance
KW  - *integrated health care system
KW  - mass screening
KW  - note
KW  - opportunistic infection
KW  - prevalence
KW  - relapse
KW  - sputum culture
KW  - treatment outcome
KW  - *tuberculosis
KW  - hemoglobin A1c/ec [Endogenous Compound]
JF  - National Medical Journal of India
JA  - Natl. Med. J. India
VL  - 26
IS  - 6
SP  - 342
EP  - 343
CY  - India
PB  - All India Institute of Medical Sciences
SN  - 0970-258X
M1  - (Babu, Salve, Krishnan) Centre for Community Medicine, All India Institute of Medical Sciences, New Delhi, India
UR  - http://www.nmji.in/archives/Volume-26/Issue-6/05-26-6-SS-II.pdf
L2  - http://ovidsp.ovid.com/ovidweb.cgi?T=JS&PAGE=reference&D=emed11&NEWS=N&AN=2014479332
ER  -  

Link to the Ovid Full Text or citation: http://acs.hcn.com.au?acc=36422&url=http://ovidsp.ovid.com/ovidweb.cgi?T=JS&CSC=Y&NEWS=N&PAGE=fulltext&D=emed11&AN=2014479332 
C1  - Database: Embase <1996 to 2016 September 16>

Search Strategy:

--------------------------------------------------------------------------------

1     tuberculosis.mp. or exp tuberculosis/ (151164)

2     exp treatment outcome/ or treatment outcome*.mp. (1189741)

3     diabetes mellitus.mp. or exp diabetes mellitus/ (627157)

4     diabetes mellitus/ (362441)

5     DM.mp. (48079)

6     diabetes.mp. (663193)

7     mellitus.mp. (588341)

8     3 or 4 or 5 or 6 or 7 (715025)

9     1 and 2 and 8 (724)

10     cohort studies.mp. or cohort analysis/ (263408)

11     exp risk factor/ or cohort.mp. or exp risk/ (2148599)

12     10 or 11 (2148599)

13     9 and 10 (81)

14     9 and 12 (304)

15     limit 14 to human (298)

16     limit 13 to human (81)

17     trial*.mp. or exp controlled clinical trial/ or exp "clinical trial (topic)"/ or exp "randomized controlled trial (topic)"/ or exp "controlled clinical trial (topic)"/ (1555047)

18     random.ab. (191735)

19     randomized controlled trial.pt. (0)

20     controlled clinical trial.pt. (0)

21     randomized.ab. (454621)

22     placebo.ab. (188623)

23     clinical trials as topic.sh. (15)

24     trial.ti. (176210)

25     17 or 18 or 19 or 20 or 21 or 22 or 23 or 24 (1831290)

26     9 and 25 (128)

27     limit 26 to human (128)


***************************


129. 
TY  - ELEC
ID  - 2013773681
T1  - Cohort monitoring - As a tool to improve diabetes care services
A1  - Kapur A.
A1  - Harries A.D. 
Y1  - 2013//
N2  - The need to stem the rising tide of non-communicable diseases (NCDs) including diabetes has been recognised at the highest levels through the UN political declaration. Diabetes care services are largely unavailable in the primary care setting in most developing countries and where available the services are unstructured, with poor record keeping, stock outs and frequent disruption in supplies. With no systematic monitoring of care and programme implementation, treatment outcomes are poor and are consequently associated with a high economic burden. Systematic evaluation of programmes through cohort monitoring has been shown to be effective in large-scale interventions for two chronic infectious diseases-tuberculosis and HIV/AIDS. Can the same simple tool of cohort monitoring be applied to improve diabetes care delivery in the developing world? Pilot projects show it is possible, but scale up and expansion would require investment in information technology. In a scenario where systems for NCD are just beginning to be set up, it makes sense to learn from and build further on the initial pilot programmes. © 2013 Elsevier Ireland Ltd.
KW  - cause of death
KW  - chronic disease
KW  - *cohort monitoring
KW  - *diabetes mellitus
KW  - disease registry
KW  - electronic medical record
KW  - health program
KW  - *health service
KW  - human
KW  - intervention study
KW  - non communicable disease
KW  - note
KW  - *patient monitoring
KW  - risk factor
KW  - treatment outcome
KW  - vital sign
JF  - Diabetes Research and Clinical Practice
JA  - Diabetes Res. Clin. Pract.
VL  - 102
IS  - 3
SP  - 260
EP  - 264
CY  - Ireland
PB  - Elsevier Ireland Ltd (P.O. Box 85, Limerick, Ireland)
SN  - 0168-8227
AD  - A. Kapur, World Diabetes Foundation, Gentofte, Denmark. E-mail: akap@worlddiabetesfoundation.org
M1  - (Kapur) World Diabetes Foundation, Gentofte, Denmark
M1  - (Harries) International Union Against Tuberculosis and Lung Diseases, Paris, France
M1  - (Harries) London School of Hygiene and Tropical Medicine, London, United Kingdom
L2  - http://ovidsp.ovid.com/ovidweb.cgi?T=JS&PAGE=reference&D=emed11&NEWS=N&AN=2013773681
ER  -  

Link to the Ovid Full Text or citation: http://acs.hcn.com.au?acc=36422&url=http://ovidsp.ovid.com/ovidweb.cgi?T=JS&CSC=Y&NEWS=N&PAGE=fulltext&D=emed11&AN=2013773681 
C1  - Database: Embase <1996 to 2016 September 16>

Search Strategy:

--------------------------------------------------------------------------------

1     tuberculosis.mp. or exp tuberculosis/ (151164)

2     exp treatment outcome/ or treatment outcome*.mp. (1189741)

3     diabetes mellitus.mp. or exp diabetes mellitus/ (627157)

4     diabetes mellitus/ (362441)

5     DM.mp. (48079)

6     diabetes.mp. (663193)

7     mellitus.mp. (588341)

8     3 or 4 or 5 or 6 or 7 (715025)

9     1 and 2 and 8 (724)

10     cohort studies.mp. or cohort analysis/ (263408)

11     exp risk factor/ or cohort.mp. or exp risk/ (2148599)

12     10 or 11 (2148599)

13     9 and 10 (81)

14     9 and 12 (304)

15     limit 14 to human (298)

16     limit 13 to human (81)

17     trial*.mp. or exp controlled clinical trial/ or exp "clinical trial (topic)"/ or exp "randomized controlled trial (topic)"/ or exp "controlled clinical trial (topic)"/ (1555047)

18     random.ab. (191735)

19     randomized controlled trial.pt. (0)

20     controlled clinical trial.pt. (0)

21     randomized.ab. (454621)

22     placebo.ab. (188623)

23     clinical trials as topic.sh. (15)

24     trial.ti. (176210)

25     17 or 18 or 19 or 20 or 21 or 22 or 23 or 24 (1831290)

26     9 and 25 (128)

27     limit 26 to human (128)


***************************


130. 
TY  - ELEC
ID  - 2014080630
T1  - Prevalence of type 2 diabetes among newly detected pulmonary tuberculosis patients in china: A community based cohort study
A1  - Wang Q.
A1  - Ma A.
A1  - Han X.
A1  - Zhao S.
A1  - Cai J.
A1  - Ma Y.
A1  - Zhao J.
A1  - Wang Y.
A1  - Dong H.
A1  - Zhao Z.
A1  - Wei L.
A1  - Yu T.
A1  - Chen P.
A1  - Schouten E.G.
A1  - Kok F.J.
A1  - Kapur A. 
Y1  - 2013//
N2  - Background: Patients with type 2 diabetes (DM) have a higher risk of developing pulmonary tuberculosis (PTB); moreover, DM co-morbidity in PTB is associated with poor PTB treatment outcomes. Community based prevalence data on DM and prediabetes (pre-DM) among TB patients is lacking, particularly from the developing world. Therefore we conducted a prospective study to investigate the prevalence of DM and pre-DM and evaluated the risk factors for the presence of DM among newly detected PTB patients in rural areas of China. Methods and Findings: In a prospective community based study carried out from 2010 to 2012, a representative sample of 6382 newly detected PTB patients from 7 TB clinics in Linyi were tested for DM. A population of 6674 non-TB controls from the same community was similarly tested as well. The prevalence of DM in TB patients (6.3%) was higher than that in non-TB controls (4.7%, p<0.05). PTB patients had a higher odds of DM than non-TB controls (adjusted OR 3.17, 95% CI 1.14-8.84). The prevalence of DM increased with age and was significantly higher in TB patients in the age categories above 30 years (p<0.05). Among TB patients, those with normal weight (BMI 18.5-23.9) had the lowest prevalence of DM (5.8%). Increasing age, family history of DM, positive sputum smear, cavity on chest X-ray and higher yearly income (>10000 RMB yuan) were positively associated and frequent outdoor activity was negatively associated with DM in PTB patients. Conclusions: The prevalence of DM in PTB patients was higher than in non-TB controls with a 3 fold higher adjusted odds ratio of having DM. Given the increasing DM prevalence and still high burden of TB in China, this association may represent a new public health challenge concerning the prevention and treatment of both diseases. © 2013 Wang et al.
KW  - adult
KW  - age distribution
KW  - article
KW  - body mass
KW  - China
KW  - cholesterol blood level
KW  - cohort analysis
KW  - controlled study
KW  - family history
KW  - female
KW  - glucose blood level
KW  - human
KW  - income
KW  - lung cavity
KW  - *lung tuberculosis
KW  - major clinical study
KW  - male
KW  - *non insulin dependent diabetes mellitus/ep [Epidemiology]
KW  - obesity
KW  - prevalence
KW  - prospective study
KW  - risk assessment
KW  - risk factor
KW  - rural area
KW  - sputum smear
KW  - triacylglycerol blood level
KW  - underweight
KW  - cholesterol/ec [Endogenous Compound]
KW  - glucose/ec [Endogenous Compound]
KW  - triacylglycerol/ec [Endogenous Compound]
JF  - PLoS ONE
JA  - PLoS ONE
VL  - 8
IS  - 12
SP  - no pagination 
CY  - United States
PB  - Public Library of Science (185 Berry Street, Suite 1300, San Francisco CA 94107, United States)
AD  - Nutrition Institute, Qingdao University, Qingdao, China
M1  - (Wang, Ma, Han, Cai) Nutrition Institute, Qingdao University, Qingdao, China
M1  - (Zhao, Ma) Linyi Chest Hospital, Linyi, China
M1  - (Zhao) Yishui Tuberculosis Clinic, Linyi, China
M1  - (Wang) Tancheng Tuberculosis Clinic, Linyi, China
M1  - (Dong) Yinan Tuberculosis Clinic, Linyi, China
M1  - (Zhao) Lanshan Tuberculosis Clinic, Linyi, China
M1  - (Wei) Feixian Tuberculosis Clinic, Linyi, China
M1  - (Yu) Pingyi Tuberculosis Clinic, Linyi, China
M1  - (Chen) Cangshan Tuberculosis Clinic, Linyi, China
M1  - (Schouten, Kok) Division of Human Nutrition, Wageningen University, Wageningen, Netherlands
M1  - (Kapur) World Diabetes Foundation, Gentofte, Denmark
UR  - http://www.plosone.org/article/fetchObject.action?uri=info%3Adoi%2F10.1371%2Fjournal.pone.0082660&representation=PDF
L2  - http://ovidsp.ovid.com/ovidweb.cgi?T=JS&PAGE=reference&D=emed11&NEWS=N&AN=2014080630
ER  -  

Link to the Ovid Full Text or citation: http://acs.hcn.com.au?acc=36422&url=http://ovidsp.ovid.com/ovidweb.cgi?T=JS&CSC=Y&NEWS=N&PAGE=fulltext&D=emed11&AN=2014080630 
C1  - Database: Embase <1996 to 2016 September 16>

Search Strategy:

--------------------------------------------------------------------------------

1     tuberculosis.mp. or exp tuberculosis/ (151164)

2     exp treatment outcome/ or treatment outcome*.mp. (1189741)

3     diabetes mellitus.mp. or exp diabetes mellitus/ (627157)

4     diabetes mellitus/ (362441)

5     DM.mp. (48079)

6     diabetes.mp. (663193)

7     mellitus.mp. (588341)

8     3 or 4 or 5 or 6 or 7 (715025)

9     1 and 2 and 8 (724)

10     cohort studies.mp. or cohort analysis/ (263408)

11     exp risk factor/ or cohort.mp. or exp risk/ (2148599)

12     10 or 11 (2148599)

13     9 and 10 (81)

14     9 and 12 (304)

15     limit 14 to human (298)

16     limit 13 to human (81)

17     trial*.mp. or exp controlled clinical trial/ or exp "clinical trial (topic)"/ or exp "randomized controlled trial (topic)"/ or exp "controlled clinical trial (topic)"/ (1555047)

18     random.ab. (191735)

19     randomized controlled trial.pt. (0)

20     controlled clinical trial.pt. (0)

21     randomized.ab. (454621)

22     placebo.ab. (188623)

23     clinical trials as topic.sh. (15)

24     trial.ti. (176210)

25     17 or 18 or 19 or 20 or 21 or 22 or 23 or 24 (1831290)

26     9 and 25 (128)

27     limit 26 to human (128)


***************************


131. 
TY  - ELEC
ID  - 2014028091
T1  - Risk factors for poor treatment outcomes in patients with MDR-TB and XDR-TB in China: Retrospective multi-center investigation
A1  - Tang S.
A1  - Tan S.
A1  - Yao L.
A1  - Li F.
A1  - Li L.
A1  - Guo X.
A1  - Liu Y.
A1  - Hao X.
A1  - Li Y.
A1  - Ding X.
A1  - Zhang Z.
A1  - Tong L.
A1  - Huang J. 
Y1  - 2013//
N2  - Background: The treatment of patients with MDR- and XDR-TB is usually more complex, toxic and costly and less effective than treatment of other forms of TB. However, there is little information available on risk factors for poor outcomes in patients with MDR- and XDR-TB in China. Methodology/Principal Findings: We retrospectively analyzed the clinical records of HIV-negative TB Patients with culture-proven MDR- or XDR-TB who were registered from July 2006 to June 2011 at five large-scale Tuberculosis Specialized Hospitals in China. Among 1662 HIV-seronegative TB cases which were culture-positive for M. tuberculosis complex and had positive sputum-smear microscopy results, 965 cases (58.1%) were DR-TB, and 586 cases (35.3%) were classified as having MDR-TB, accounting for 60.7% of DR-TB. 169 cases (10.2%) were XDRTB, accounting for 17.5% of DR-TB, 28.8% of MDR-TB. The MDR-TB patients were divided into XDR-TB group (n=169) and other MDR-TB group (non-XDR MDR-TB) (n=417). In total, 240 patients (40.95%) had treatment success, and 346 (59.05%) had poor treatment outcomes. The treatment success rate in other MDR-TB group was 52.2%, significantly higher than that in the XDR-TB group (13%, P<0.001). In multivariate logistic regression analysis, poor outcomes were associated with duration of previous anti-TB treatment of more than one year (OR, 0.077; 95% CI, 0.011-0.499, P<0.001), a BMI less than 18.5 kg/m2 (OR, 2.185; 95% CI, 1.372-3.478, P<0.001), XDR (OR, 13.368; 95% CI, 6.745-26.497, P<0.001), retreatment (OR, 0.171; 95% CI, 0.093-0.314, P<0.001), diabetes (OR, 0.305; 95% CI, 0.140-0.663, P=0.003), tumor (OR, 0.095; 95% CI, 0.011-0.795, P=0.03), decreased albumin (OR, 0.181; 95% CI, 0.118-0.295, P<0.001), cavitation (OR, 0.175; 95% CI, 0.108-0.286, P<0.001). Conclusions/Significance: The patients with MDR-TB and XDR-TB have poor treatment outcomes in China.The presence of extensive drug resistance, low BMI, hypoalbuminemia, comorbidity, cavitary disease and previous anti- TB treatment are independent prognostic factors for poor outcome in patients with MDR-TB. © 2013 Tang et al.
KW  - adult
KW  - adverse outcome
KW  - albumin blood level
KW  - article
KW  - bacterium culture
KW  - bacterium identification
KW  - body mass
KW  - China
KW  - comorbidity
KW  - diabetes mellitus
KW  - disease association
KW  - disease classification
KW  - drug resistant tuberculosis/co [Complication]
KW  - drug resistant tuberculosis/di [Diagnosis]
KW  - drug resistant tuberculosis/dr [Drug Resistance]
KW  - drug resistant tuberculosis/dt [Drug Therapy]
KW  - drug resistant tuberculosis/ep [Epidemiology]
KW  - drug resistant tuberculosis/et [Etiology]
KW  - *extensively drug resistant tuberculosis/co [Complication]
KW  - *extensively drug resistant tuberculosis/di [Diagnosis]
KW  - *extensively drug resistant tuberculosis/dr [Drug Resistance]
KW  - *extensively drug resistant tuberculosis/dt [Drug Therapy]
KW  - *extensively drug resistant tuberculosis/ep [Epidemiology]
KW  - *extensively drug resistant tuberculosis/et [Etiology]
KW  - female
KW  - health survey
KW  - human
KW  - lung cavitation
KW  - major clinical study
KW  - male
KW  - microscopy
KW  - middle aged
KW  - minimum inhibitory concentration
KW  - morbidity
KW  - multicenter study
KW  - *multidrug resistant tuberculosis/co [Complication]
KW  - *multidrug resistant tuberculosis/di [Diagnosis]
KW  - *multidrug resistant tuberculosis/dr [Drug Resistance]
KW  - *multidrug resistant tuberculosis/dt [Drug Therapy]
KW  - *multidrug resistant tuberculosis/ep [Epidemiology]
KW  - *multidrug resistant tuberculosis/et [Etiology]
KW  - Mycobacterium tuberculosis
KW  - nonhuman
KW  - outcome assessment
KW  - *prognosis
KW  - retrospective study
KW  - risk factor
KW  - sputum smear
KW  - treatment failure
KW  - amikacin/an [Drug Analysis]
KW  - capreomycin/an [Drug Analysis]
KW  - ethambutol/an [Drug Analysis]
KW  - isoniazid/an [Drug Analysis]
KW  - ofloxacin/an [Drug Analysis]
KW  - rifampicin/an [Drug Analysis]
KW  - streptomycin/an [Drug Analysis]
KW  - tuberculostatic agent/dt [Drug Therapy]
JF  - PLoS ONE
JA  - PLoS ONE
VL  - 8
IS  - 12
SP  - no pagination 
CY  - United States
PB  - Public Library of Science (185 Berry Street, Suite 1300, San Francisco CA 94107, United States)
AD  - Department of Respiratory Medicine, First Affiliated Hospital, Soochow University, Suzhou, China
M1  - (Tang, Huang) Department of Respiratory Medicine, First Affiliated Hospital, Soochow University, Suzhou, China
M1  - (Tang, Yao, Liu, Hao, Zhang) Tuberculosis Center for Diagnosis and Treatment, Shanghai Pulmonary Hospital, Tongji University School of Medicine, Shanghai, China
M1  - (Tan, Li, Ding, Tong) Department of Tuberculosis, Guangzhou Chest Hospital, State Key Laboratory of Respiratory Disease, Guangzhou, China
M1  - (Li) Hangzhou Red Cross Hospital, Hangzhou, China
M1  - (Li) Tianjin Haihe Hospital, Tianjin, China
M1  - (Guo) Henan Infectious Hospital, Zhengzhou, China
UR  - http://www.plosone.org/article/fetchObject.action?uri=info%3Adoi%2F10.1371%2Fjournal.pone.0082943&representation=PDF
L2  - http://ovidsp.ovid.com/ovidweb.cgi?T=JS&PAGE=reference&D=emed11&NEWS=N&AN=2014028091
ER  -  

Link to the Ovid Full Text or citation: http://acs.hcn.com.au?acc=36422&url=http://ovidsp.ovid.com/ovidweb.cgi?T=JS&CSC=Y&NEWS=N&PAGE=fulltext&D=emed11&AN=2014028091 
C1  - Database: Embase <1996 to 2016 September 16>

Search Strategy:

--------------------------------------------------------------------------------

1     tuberculosis.mp. or exp tuberculosis/ (151164)

2     exp treatment outcome/ or treatment outcome*.mp. (1189741)

3     diabetes mellitus.mp. or exp diabetes mellitus/ (627157)

4     diabetes mellitus/ (362441)

5     DM.mp. (48079)

6     diabetes.mp. (663193)

7     mellitus.mp. (588341)

8     3 or 4 or 5 or 6 or 7 (715025)

9     1 and 2 and 8 (724)

10     cohort studies.mp. or cohort analysis/ (263408)

11     exp risk factor/ or cohort.mp. or exp risk/ (2148599)

12     10 or 11 (2148599)

13     9 and 10 (81)

14     9 and 12 (304)

15     limit 14 to human (298)

16     limit 13 to human (81)

17     trial*.mp. or exp controlled clinical trial/ or exp "clinical trial (topic)"/ or exp "randomized controlled trial (topic)"/ or exp "controlled clinical trial (topic)"/ (1555047)

18     random.ab. (191735)

19     randomized controlled trial.pt. (0)

20     controlled clinical trial.pt. (0)

21     randomized.ab. (454621)

22     placebo.ab. (188623)

23     clinical trials as topic.sh. (15)

24     trial.ti. (176210)

25     17 or 18 or 19 or 20 or 21 or 22 or 23 or 24 (1831290)

26     9 and 25 (128)

27     limit 26 to human (128)


***************************


132. 
TY  - ELEC
ID  - 2014035641
T1  - Clinical challenges in the co-management of diabetes mellitus and tuberculosis in southern Africa
A1  - Reid M.J.A.
A1  - McFadden N.
A1  - Tsima B.M. 
Y1  - 2013//
N2  - Over the past 20 years, tuberculosis incidence in southern Africa has increased at an alarming rate, fuelled primarily by the human immunodeficiency virus epidemic. The emerging prevalence of diabetes mellitus in the region represents a new threat to tuberculosis control. The intersecting double burden is a cause for concern since diabetes mellitus increases the risk of tuberculosis and results in poor treatment outcomes. This review article discusses the evidence of a causal association between these two conditions, and examines the numerous clinical challenges that relate to tuberculosis and diabetes mellitus co-management. Diabetes is associated with a more advanced age and body weight in patients with tuberculosis, although not with a specific clinical presentation of tuberculosis. Rifampicin adversely alters glycaemic control by lowering the concentrations of most oral antidiabetic drugs. Poor glycaemic control, possibly exacerbated by tuberculosis and anti-tuberculous therapy, is an important contributing factor to tuberculosis case fatality and relapse. Clinicians need to be aware of these clinical and pharmacological challenges when co-managing these complex diseases. © SEMDSA.
KW  - *Africa
KW  - body weight
KW  - clinical feature
KW  - *diabetes mellitus/dt [Drug Therapy]
KW  - *diabetes mellitus/ep [Epidemiology]
KW  - disease association
KW  - disease exacerbation
KW  - epidemic
KW  - fatality
KW  - glycemic control
KW  - human
KW  - Human immunodeficiency virus
KW  - incidence
KW  - infection risk
KW  - public health
KW  - recurrence risk
KW  - review
KW  - treatment outcome
KW  - *tuberculosis/dt [Drug Therapy]
KW  - *tuberculosis/ep [Epidemiology]
KW  - tuberculosis control
KW  - oral antidiabetic agent/cr [Drug Concentration]
KW  - oral antidiabetic agent/dt [Drug Therapy]
KW  - oral antidiabetic agent/iv [Intravenous Drug Administration]
KW  - rifampicin/dt [Drug Therapy]
JF  - Journal of Endocrinology, Metabolism and Diabetes of South Africa
JA  - J. Endocrinol. Metab. Diabetes S. Afr.
VL  - 18
IS  - 3
SP  - 135
EP  - 140
CY  - South Africa
PB  - South African Medical Association (Private Bag X1, Pinelands 7430, South Africa)
SN  - 1608-9677
AD  - M.J.A. Reid, Perleman School of Medicine, University of Pennsylvania, United States. E-mail: michael.j.a.reid@gmail.com
M1  - (Reid, McFadden) Perleman School of Medicine, University of Pennsylvania, United States
M1  - (Reid, Tsima) School of Medicine, University of Botswana, Botswana
UR  - http://www.journals.co.za/WebZ/images/ejour/m_jemdsa/m_jemdsa_v18_n3_a2.pdf?sessionid=01-65288-68039578&format=F
L2  - http://ovidsp.ovid.com/ovidweb.cgi?T=JS&PAGE=reference&D=emed11&NEWS=N&AN=2014035641
ER  -  

Link to the Ovid Full Text or citation: http://acs.hcn.com.au?acc=36422&url=http://ovidsp.ovid.com/ovidweb.cgi?T=JS&CSC=Y&NEWS=N&PAGE=fulltext&D=emed11&AN=2014035641 
C1  - Database: Embase <1996 to 2016 September 16>

Search Strategy:

--------------------------------------------------------------------------------

1     tuberculosis.mp. or exp tuberculosis/ (151164)

2     exp treatment outcome/ or treatment outcome*.mp. (1189741)

3     diabetes mellitus.mp. or exp diabetes mellitus/ (627157)

4     diabetes mellitus/ (362441)

5     DM.mp. (48079)

6     diabetes.mp. (663193)

7     mellitus.mp. (588341)

8     3 or 4 or 5 or 6 or 7 (715025)

9     1 and 2 and 8 (724)

10     cohort studies.mp. or cohort analysis/ (263408)

11     exp risk factor/ or cohort.mp. or exp risk/ (2148599)

12     10 or 11 (2148599)

13     9 and 10 (81)

14     9 and 12 (304)

15     limit 14 to human (298)

16     limit 13 to human (81)

17     trial*.mp. or exp controlled clinical trial/ or exp "clinical trial (topic)"/ or exp "randomized controlled trial (topic)"/ or exp "controlled clinical trial (topic)"/ (1555047)

18     random.ab. (191735)

19     randomized controlled trial.pt. (0)

20     controlled clinical trial.pt. (0)

21     randomized.ab. (454621)

22     placebo.ab. (188623)

23     clinical trials as topic.sh. (15)

24     trial.ti. (176210)

25     17 or 18 or 19 or 20 or 21 or 22 or 23 or 24 (1831290)

26     9 and 25 (128)

27     limit 26 to human (128)


***************************


133. 
TY  - ELEC
ID  - 2013767794
T1  - Poor performance status is a strong predictor for death in patients with smear-positive pulmonary TB admitted to two Japanese hospitals
A1  - Horita N.
A1  - Miyazawa N.
A1  - Yoshiyama T.
A1  - Kojima R.
A1  - Omori N.
A1  - Kaneko T.
A1  - Ishigatsubo Y. 
Y1  - 2013//
N2  - Background: Estimation of performance status (PS) has been assessed as a tool to determine which patients with newly diagnosed pulmonary TB (PTB) are most at risk of dying. This simple prediction rule has not been validated in patients with PTB with different background characteristics and from different geographic areas. Methods: A retrospective cohort study was conducted in two Japanese hospitals in different regions and included 432 inpatients with newly diagnosed smear-positive non-multidrug-resistant lung TB without HIV infection. The patients had a mean +/- SD age of 64.9 +/- 19.7 years and 135 were female (31.3%). Detailed nursing charts were reviewed to estimate PS, which was graded 0 (best condition), 1, 2, 3 or 4 (worst condition), for each patient. Results: Single variable and multivariable Cox regression analyses models revealed that a one-point increase in PS was associated with a 2.8-fold (95% CI 2.2-3.6) and 2.3-fold (95% CI 1.8-3.0), adjusted for age, gender, comorbidities and treatment regimen, increase in the HR for death (p < 0.001 for both models). Kaplan-Meier curves also showed a significant difference in mortality among different PS groups (p < 0.001). Conclusion: PS was strongly associated with mortality from PTB in the study cohort. Estimation of PS at the start of treatment for newly diagnosed PTB patients could be a useful tool in case management in resource-limited countries. © Royal Society of Tropical Medicine and Hygiene 2013. All rights reserved.
KW  - adult
KW  - aged
KW  - article
KW  - cause of death
KW  - chronic kidney disease
KW  - chronic liver disease
KW  - chronic respiratory tract disease
KW  - clinical observation
KW  - cohort analysis
KW  - comorbidity
KW  - daily life activity
KW  - diabetes mellitus
KW  - dying
KW  - female
KW  - follow up
KW  - *health status
KW  - heart disease
KW  - human
KW  - Japanese
KW  - *lung tuberculosis
KW  - major clinical study
KW  - male
KW  - *mortality
KW  - *performance status
KW  - prognosis
KW  - retrospective study
KW  - treatment outcome
KW  - X ray
KW  - aspartate aminotransferase/ec [Endogenous Compound]
KW  - creatinine/ec [Endogenous Compound]
KW  - hemoglobin/ec [Endogenous Compound]
JF  - Transactions of the Royal Society of Tropical Medicine and Hygiene
JA  - Trans. R. Soc. Trop. Med. Hyg.
VL  - 107
IS  - 7
SP  - 451
EP  - 456
CY  - United Kingdom
PB  - Oxford University Press (Great Clarendon Street, Oxford OX2 6DP, United Kingdom)
SN  - 0035-9203
AD  - N. Horita, Department of Internal Medicine and Clinical Immunology, Yokohama City University Graduate School of Medicine, 3 - 9 Fukuura, Kanazawa-ku, Yokohama 236-0004, Japan. E-mail: nobuyuki_horita@yahoo.co.jp
M1  - (Horita, Ishigatsubo) Department of Internal Medicine and Clinical Immunology, Yokohama City University Graduate School of Medicine, Yokohama, Japan
M1  - (Horita, Miyazawa, Kojima, Omori) Department of Respiratory Medicine, Saiseikai Yokohamashi Nanbu Hospital, Yokohama, Japan
M1  - (Yoshiyama) Division of Respiratory Medicine, Japan Antituberculosis Association Fukujuji Hospital, Tokyo, Japan
M1  - (Kaneko) Respiratory Disease Center, Yokohama City University Medical Center, Yokohama, Japan
L2  - http://ovidsp.ovid.com/ovidweb.cgi?T=JS&PAGE=reference&D=emed11&NEWS=N&AN=2013767794
ER  -  

Link to the Ovid Full Text or citation: http://acs.hcn.com.au?acc=36422&url=http://ovidsp.ovid.com/ovidweb.cgi?T=JS&CSC=Y&NEWS=N&PAGE=fulltext&D=emed11&AN=2013767794 
C1  - Database: Embase <1996 to 2016 September 16>

Search Strategy:

--------------------------------------------------------------------------------

1     tuberculosis.mp. or exp tuberculosis/ (151164)

2     exp treatment outcome/ or treatment outcome*.mp. (1189741)

3     diabetes mellitus.mp. or exp diabetes mellitus/ (627157)

4     diabetes mellitus/ (362441)

5     DM.mp. (48079)

6     diabetes.mp. (663193)

7     mellitus.mp. (588341)

8     3 or 4 or 5 or 6 or 7 (715025)

9     1 and 2 and 8 (724)

10     cohort studies.mp. or cohort analysis/ (263408)

11     exp risk factor/ or cohort.mp. or exp risk/ (2148599)

12     10 or 11 (2148599)

13     9 and 10 (81)

14     9 and 12 (304)

15     limit 14 to human (298)

16     limit 13 to human (81)

17     trial*.mp. or exp controlled clinical trial/ or exp "clinical trial (topic)"/ or exp "randomized controlled trial (topic)"/ or exp "controlled clinical trial (topic)"/ (1555047)

18     random.ab. (191735)

19     randomized controlled trial.pt. (0)

20     controlled clinical trial.pt. (0)

21     randomized.ab. (454621)

22     placebo.ab. (188623)

23     clinical trials as topic.sh. (15)

24     trial.ti. (176210)

25     17 or 18 or 19 or 20 or 21 or 22 or 23 or 24 (1831290)

26     9 and 25 (128)

27     limit 26 to human (128)


***************************


134. 
TY  - ELEC
ID  - 2013767756
T1  - Profile of HIV-infected patients receiving second-line antiretroviral therapy in a resource-limited setting in Nigeria
A1  - Onyedum C.C.
A1  - Iroezindu M.O.
A1  - Chukwuka C.J.
A1  - Anyaene C.A.
A1  - Obi F.I.
A1  - Young E.E. 
Y1  - 2013//
N2  - Background: Second-line antiretroviral therapy (ART) accounts for lessthan5%of totalARTin resource-limited settings. We described the baseline characteristics, reasons for switch and treatment outcomes of Nigerian patients receiving second-line ART. Methods: In this retrospective cohort study we recorded the baseline characteristics of HIV-infected adults whose treatment regimen was switched from a non-nucleoside reverse transcriptase inhibitor, a first-line agent, to a protease inhibitor-based second-line regimen. The duration of follow-up was 12 months. Results: Of 4229 patients who started first-line therapy, 186 (4.4%) were switched to second-line therapy after a mean duration of 16.6+/-7.6 months. Their mean age was 41.8+/-9.6 years and 59.1% were women. The median (range) viral load andCD4 cell counts at switch were 4.7 (4.1-6.3) log10 copies/ml and 71 (6-610) cells/mul, respectively. The predominantreason for switchwas virological failure (79.0%). Only55.4%and36.6%of patientshadCD4 cell count and viral load at 12 months. About 82%, 79% and 82% of patients with available data achieved virological suppression at 3 months, 6 months and 12 months respectively (p 1/4 0.81). The proportion of patients who achieved >50%rise in CD4 cell count increased from55.8% at 3 months to 78.6% at 12 months (p 1/4 0.0002). Conclusion: The rate of switch to second-line therapy was low but there were good treatment outcomes among patients with available data. Attrition rate was high. Regular viral load monitoring, improved availability/affordability of second-line regimens and retention in care should become priorities in resource-limited settings. © The Author 2013. Published by Oxford University Press on behalf of Royal Society of Tropical Medicine and Hygiene. All rights reserved.
KW  - adolescent
KW  - adult
KW  - alcohol consumption
KW  - antibiotic prophylaxis
KW  - antiviral resistance
KW  - *antiviral therapy
KW  - article
KW  - blood transfusion
KW  - CD4 lymphocyte count
KW  - cohort analysis
KW  - comorbidity
KW  - diabetes mellitus
KW  - drug substitution
KW  - drug treatment failure
KW  - educational status
KW  - female
KW  - follow up
KW  - heterosexuality
KW  - *highly active antiretroviral therapy
KW  - human
KW  - Human immunodeficiency virus 1
KW  - *Human immunodeficiency virus 1 infection/dt [Drug Therapy]
KW  - Human immunodeficiency virus 2
KW  - *Human immunodeficiency virus 2 infection/dt [Drug Therapy]
KW  - Human immunodeficiency virus infected patient
KW  - hypertension
KW  - immune response
KW  - limit of detection
KW  - major clinical study
KW  - male
KW  - marriage
KW  - medication compliance
KW  - Nigeria
KW  - nonhuman
KW  - patient compliance
KW  - pneumonia
KW  - retrospective study
KW  - *second line antiretroviral therapy
KW  - treatment duration
KW  - treatment outcome
KW  - tuberculosis
KW  - virus load
KW  - virus transmission
KW  - world health organization
KW  - cotrimoxazole
KW  - efavirenz plus emtricitabine plus tenofovir disoproxil/dt [Drug Therapy]
KW  - emtricitabine plus tenofovir disoproxil/cb [Drug Combination]
KW  - emtricitabine plus tenofovir disoproxil/dt [Drug Therapy]
KW  - *Human immunodeficiency virus proteinase inhibitor/dt [Drug Therapy]
KW  - lamivudine plus nevirapine plus stavudine/dt [Drug Therapy]
KW  - lamivudine plus nevirapine plus zidovudine/dt [Drug Therapy]
KW  - lopinavir plus ritonavir/cb [Drug Combination]
KW  - lopinavir plus ritonavir/dt [Drug Therapy]
KW  - *nonnucleoside reverse transcriptase inhibitor/dt [Drug Therapy]
KW  - tenofovir plus emtricitabine plus nevirapine/dt [Drug Therapy]
KW  - unclassified drug
KW  - virus RNA/ec [Endogenous Compound]
KW  - zidovudine/cb [Drug Combination]
KW  - zidovudine/dt [Drug Therapy]
JF  - Transactions of the Royal Society of Tropical Medicine and Hygiene
JA  - Trans. R. Soc. Trop. Med. Hyg.
VL  - 107
IS  - 10
SP  - 608
EP  - 614
CY  - United Kingdom
PB  - Oxford University Press (Great Clarendon Street, Oxford OX2 6DP, United Kingdom)
SN  - 0035-9203
AD  - M.O. Iroezindu, Department of Medicine, College of Medicine, University of Nigeria Teaching Hospital (UNTH), Enugu, Nigeria. E-mail: mikezindu@yahoo.com
M1  - (Onyedum, Iroezindu, Chukwuka, Young) Department of Medicine, College of Medicine, University of Nigeria Teaching Hospital (UNTH), Enugu, Nigeria
M1  - (Anyaene) APIN/CDC Centre, UNTH, Nigeria
M1  - (Obi) Department of Community Medicine, UNTH, Nigeria
L2  - http://ovidsp.ovid.com/ovidweb.cgi?T=JS&PAGE=reference&D=emed11&NEWS=N&AN=2013767756
ER  -  

Link to the Ovid Full Text or citation: http://acs.hcn.com.au?acc=36422&url=http://ovidsp.ovid.com/ovidweb.cgi?T=JS&CSC=Y&NEWS=N&PAGE=fulltext&D=emed11&AN=2013767756 
C1  - Database: Embase <1996 to 2016 September 16>

Search Strategy:

--------------------------------------------------------------------------------

1     tuberculosis.mp. or exp tuberculosis/ (151164)

2     exp treatment outcome/ or treatment outcome*.mp. (1189741)

3     diabetes mellitus.mp. or exp diabetes mellitus/ (627157)

4     diabetes mellitus/ (362441)

5     DM.mp. (48079)

6     diabetes.mp. (663193)

7     mellitus.mp. (588341)

8     3 or 4 or 5 or 6 or 7 (715025)

9     1 and 2 and 8 (724)

10     cohort studies.mp. or cohort analysis/ (263408)

11     exp risk factor/ or cohort.mp. or exp risk/ (2148599)

12     10 or 11 (2148599)

13     9 and 10 (81)

14     9 and 12 (304)

15     limit 14 to human (298)

16     limit 13 to human (81)

17     trial*.mp. or exp controlled clinical trial/ or exp "clinical trial (topic)"/ or exp "randomized controlled trial (topic)"/ or exp "controlled clinical trial (topic)"/ (1555047)

18     random.ab. (191735)

19     randomized controlled trial.pt. (0)

20     controlled clinical trial.pt. (0)

21     randomized.ab. (454621)

22     placebo.ab. (188623)

23     clinical trials as topic.sh. (15)

24     trial.ti. (176210)

25     17 or 18 or 19 or 20 or 21 or 22 or 23 or 24 (1831290)

26     9 and 25 (128)

27     limit 26 to human (128)


***************************


135. 
TY  - ELEC
ID  - 2013718369
T1  - Clinical and laboratory characteristics of penicilliosis marneffei among patients with and without HIV infection in Northern Thailand: A retrospective study
A1  - Kawila R.
A1  - Chaiwarith R.
A1  - Supparatpinyo K. 
Y1  - 2013//
N2  - Background: Penicilliosis marneffei is increasingly observed in individuals without HIV infection. This study aimed to compare the clinical and laboratory features among HIV infected and uninfected individuals with penicilliosis marneffei.Methods: A retrospective cohort study was conducted between January 1, 2007 and December 31, 2011 at Chiang Mai University Hospital. We included individuals who were >15 years of age and presented with culture-proven P. marneffei infection.Results: 116 HIV-infected and 34 HIV-uninfected patients were enrolled. Comparing to HIV-infected patients, HIV-uninfected patients were older; less likely to have fever, splenomegaly, and umbilicated skin lesions; more likely to have Sweet's syndrome and bone and joint infections; had higher white blood cell count, platelet count, and CD4 cell count; had lower alanine transaminase (ALT); and less likely to have positive fungal blood cultures. The mortality rates were 20.7% and 29.4% among HIV infected and uninfected patients, respectively.Conclusions: Clinical manifestations of penicilliosis marneffei are different between patients with and without HIV infection. Physician's awareness of this disease in HIV-uninfected patients may prompt the diagnosis and timely treatment, and can lead to a better outcome. © 2013 Kawila et al.; licensee BioMed Central Ltd.
KW  - acute febrile neutrophilic dermatosis
KW  - adolescent
KW  - adult
KW  - age
KW  - article
KW  - bone infection
KW  - candidiasis/co [Complication]
KW  - CD4 lymphocyte count
KW  - clinical feature
KW  - cohort analysis
KW  - colon cancer
KW  - comorbidity
KW  - convalescence
KW  - cryptococcosis/co [Complication]
KW  - cytomegalovirus infection/co [Complication]
KW  - diabetes mellitus
KW  - female
KW  - fever
KW  - fungus culture
KW  - herpes zoster/co [Complication]
KW  - histoplasmosis/co [Complication]
KW  - human
KW  - *Human immunodeficiency virus infection
KW  - infectious arthritis
KW  - isosporiasis/co [Complication]
KW  - leukocytosis
KW  - lymphoma
KW  - major clinical study
KW  - male
KW  - mixed connective tissue disease/dt [Drug Therapy]
KW  - mortality
KW  - myasthenia gravis
KW  - nocardiosis/co [Complication]
KW  - opportunistic infection/co [Complication]
KW  - *penicilliosis/di [Diagnosis]
KW  - *penicilliosis/dt [Drug Therapy]
KW  - *penicilliosis/et [Etiology]
KW  - Penicillium marneffei
KW  - retrospective study
KW  - salmonellosis/co [Complication]
KW  - skin defect
KW  - splenomegaly
KW  - systemic lupus erythematosus/dt [Drug Therapy]
KW  - Thailand
KW  - thrombocytosis
KW  - treatment duration
KW  - treatment outcome
KW  - tuberculosis/co [Complication]
KW  - university hospital
KW  - alanine aminotransferase/ec [Endogenous Compound]
KW  - amphotericin B deoxycholate/dt [Drug Therapy]
KW  - amphotericin B deoxycholate/iv [Intravenous Drug Administration]
KW  - azathioprine/dt [Drug Therapy]
KW  - CD4 antigen/ec [Endogenous Compound]
KW  - itraconazole/dt [Drug Therapy]
KW  - itraconazole/po [Oral Drug Administration]
KW  - prednisolone/dt [Drug Therapy]
JF  - BMC Infectious Diseases
JA  - BMC Infect. Dis.
VL  - 13
IS  - 1
SP  - no pagination 
CY  - United Kingdom
PB  - BioMed Central Ltd. (Floor 6, 236 Gray's Inn Road, London WC1X 8HB, United Kingdom)
AD  - R. Chaiwarith, Department of Medicine, Faculty of Medicine, Chiang Mai University, Chiang Mai 50200, Thailand. E-mail: rchaiwar@gmail.com
M1  - (Kawila, Chaiwarith, Supparatpinyo) Department of Medicine, Faculty of Medicine, Chiang Mai University, Chiang Mai 50200, Thailand
M1  - (Supparatpinyo) Research Institute for Health Sciences, Faculty of Medicine, Chiang Mai University, Chiang Mai, Thailand
UR  - http://www.biomedcentral.com/1471-2334/13/464
L2  - http://ovidsp.ovid.com/ovidweb.cgi?T=JS&PAGE=reference&D=emed11&NEWS=N&AN=2013718369
ER  -  

Link to the Ovid Full Text or citation: http://acs.hcn.com.au?acc=36422&url=http://ovidsp.ovid.com/ovidweb.cgi?T=JS&CSC=Y&NEWS=N&PAGE=fulltext&D=emed11&AN=2013718369 
C1  - Database: Embase <1996 to 2016 September 16>

Search Strategy:

--------------------------------------------------------------------------------

1     tuberculosis.mp. or exp tuberculosis/ (151164)

2     exp treatment outcome/ or treatment outcome*.mp. (1189741)

3     diabetes mellitus.mp. or exp diabetes mellitus/ (627157)

4     diabetes mellitus/ (362441)

5     DM.mp. (48079)

6     diabetes.mp. (663193)

7     mellitus.mp. (588341)

8     3 or 4 or 5 or 6 or 7 (715025)

9     1 and 2 and 8 (724)

10     cohort studies.mp. or cohort analysis/ (263408)

11     exp risk factor/ or cohort.mp. or exp risk/ (2148599)

12     10 or 11 (2148599)

13     9 and 10 (81)

14     9 and 12 (304)

15     limit 14 to human (298)

16     limit 13 to human (81)

17     trial*.mp. or exp controlled clinical trial/ or exp "clinical trial (topic)"/ or exp "randomized controlled trial (topic)"/ or exp "controlled clinical trial (topic)"/ (1555047)

18     random.ab. (191735)

19     randomized controlled trial.pt. (0)

20     controlled clinical trial.pt. (0)

21     randomized.ab. (454621)

22     placebo.ab. (188623)

23     clinical trials as topic.sh. (15)

24     trial.ti. (176210)

25     17 or 18 or 19 or 20 or 21 or 22 or 23 or 24 (1831290)

26     9 and 25 (128)

27     limit 26 to human (128)


***************************


136. 
TY  - ELEC
ID  - 2013709957
T1  - Diabetes mellitus and smoking among tuberculosis patients in a tertiary care centre in Karnataka, India
A1  - Jali M.V.
A1  - Mahishale V.K.
A1  - Hiremath M.B.
A1  - Satyanarayana S.
A1  - Kumar A.M.V.
A1  - Nagaraja S.B.
A1  - Isaakidis P. 
Y1  - 2013//
N2  - Diabetes mellitus (DM) and smoking are risk factors for adverse outcomes in the treatment of tuberculosis (TB). In a tertiary care hospital at Belgaum in the South Indian State of Karnataka, all TB patients aged >18 years consecutively diagnosed from February to September 2012 were evaluated for DM and smoking. Of 307 TB patients, 35.5% were found to have DM, 9.8% were current smokers, and 3.6% had DM and were also smokers. Measures to assess and address both these factors need to be taken into account during TB treatment. © 2013 The Union.
KW  - adult
KW  - aged
KW  - article
KW  - comorbidity
KW  - cross-sectional study
KW  - *diabetes mellitus/ep [Epidemiology]
KW  - extrapulmonary tuberculosis
KW  - female
KW  - glucose blood level
KW  - human
KW  - Human immunodeficiency virus infection
KW  - impaired fasting glucose
KW  - India
KW  - major clinical study
KW  - male
KW  - multidrug resistant tuberculosis
KW  - prevalence
KW  - random blood glucose level
KW  - retreatment
KW  - risk factor
KW  - *smoking
KW  - smoking cessation
KW  - sputum smear
KW  - treatment outcome
KW  - *tuberculosis
JF  - Public Health Action
JA  - Public Health Action
VL  - 3
IS  - SUPPL.1
SP  - S51
EP  - S53
CY  - France
PB  - International Union Against Tuberculosis and Lung Disease (68 boulevard Saint Michel, Paris 75006, France)
AD  - M. V. Jali, KLES Dr Prabhakar Kore, Hospital and Medical Research Center, Belgaum, Karnataka, India. E-mail: drmvjali@gmail.com
M1  - (Jali, Hiremath) KLES Diabetes Centre, KLES Dr Prabhakar Kore Hospital and Medical Research Centre, Belgaum, Karnataka, India
M1  - (Mahishale) Department of Pulmonary Medicine, KLES Dr Prabha-kar Kore Hospital and Medical Research Centre, Belgaum, Karnataka, India
M1  - (Satyanarayana, Kumar) International Union Against Tuberculosis and Lung Disease, South-East Asia Office, New Delhi, India
M1  - (Nagaraja) Employees State Insurance Corporation (ESIC), Post Graduate Institute of Medical Science and Research and Model Hospital, Rajaji Nagar, Bangalore, India
M1  - (Isaakidis) Medecins Sans Frontieres, Mumbai, India
UR  - http://docserver.ingentaconnect.com/deliver/connect/iuatld/22208372/v3n1x1/s11.pdf?
L2  - http://ovidsp.ovid.com/ovidweb.cgi?T=JS&PAGE=reference&D=emed11&NEWS=N&AN=2013709957
ER  -  

Link to the Ovid Full Text or citation: http://acs.hcn.com.au?acc=36422&url=http://ovidsp.ovid.com/ovidweb.cgi?T=JS&CSC=Y&NEWS=N&PAGE=fulltext&D=emed11&AN=2013709957 
C1  - Database: Embase <1996 to 2016 September 16>

Search Strategy:

--------------------------------------------------------------------------------

1     tuberculosis.mp. or exp tuberculosis/ (151164)

2     exp treatment outcome/ or treatment outcome*.mp. (1189741)

3     diabetes mellitus.mp. or exp diabetes mellitus/ (627157)

4     diabetes mellitus/ (362441)

5     DM.mp. (48079)

6     diabetes.mp. (663193)

7     mellitus.mp. (588341)

8     3 or 4 or 5 or 6 or 7 (715025)

9     1 and 2 and 8 (724)

10     cohort studies.mp. or cohort analysis/ (263408)

11     exp risk factor/ or cohort.mp. or exp risk/ (2148599)

12     10 or 11 (2148599)

13     9 and 10 (81)

14     9 and 12 (304)

15     limit 14 to human (298)

16     limit 13 to human (81)

17     trial*.mp. or exp controlled clinical trial/ or exp "clinical trial (topic)"/ or exp "randomized controlled trial (topic)"/ or exp "controlled clinical trial (topic)"/ (1555047)

18     random.ab. (191735)

19     randomized controlled trial.pt. (0)

20     controlled clinical trial.pt. (0)

21     randomized.ab. (454621)

22     placebo.ab. (188623)

23     clinical trials as topic.sh. (15)

24     trial.ti. (176210)

25     17 or 18 or 19 or 20 or 21 or 22 or 23 or 24 (1831290)

26     9 and 25 (128)

27     limit 26 to human (128)


***************************


137. 
TY  - ELEC
ID  - 2013709949
T1  - New screening technologies for type 2 diabetes mellitus appropriate for use in tuberculosis patients
A1  - Adepoyibi T.
A1  - Weigl B.
A1  - Greb H.
A1  - Neogi T.
A1  - McGuire H. 
Y1  - 2013//
N2  - Type 2 diabetes mellitus (DM), which is epidemic in lowand middle-income countries (LMICs), may threaten gains made in tuberculosis (TB) control, as DM is both a major risk factor for developing active TB and it can lead to adverse TB treatment outcomes. Despite World Health Organization guidance that all TB patients should be screened for DM, most facilities in LMICs that manage TB patients do not currently perform screening for DM, due in part to the cost and complexity involved. DM screening is further complicated by the presentation of transient hyperglycemia in many TB patients, as well as differences in diabetes risk factors (e.g., body mass index) between TB patients and the general public. In this article, we review existing and new technologies for DM screening that may be more suitable for TB patients in LMICs. Such methods should be rapid, they should not require fasting, and they should allow the provider to differentiate between transient and longer-term hyperglycemia, using inexpensive tools that require little training and no specialized infrastructure. Several methods that are currently under development, such as point-of-care glycated hemoglobin and glycated albumin assays, non-invasive advanced glycation end-product readers, and sudomotor function-based screening devices, offer interesting performance characteristics and warrant evaluation in populations with TB. © 2013 The Union.
KW  - chemical analysis
KW  - disposable equipment
KW  - electrochemical detection
KW  - epidemic
KW  - glucose blood level
KW  - human
KW  - neuropathy
KW  - *non insulin dependent diabetes mellitus/di [Diagnosis]
KW  - non invasive measurement
KW  - oral glucose tolerance test
KW  - *point of care testing
KW  - questionnaire
KW  - review
KW  - risk assessment
KW  - screening
KW  - sensitivity and specificity
KW  - sweating
KW  - systematic review (topic)
KW  - *tuberculosis
KW  - world health organization
KW  - advanced glycation end product/ec [Endogenous Compound]
KW  - biological marker
KW  - glycosylated albumin/ec [Endogenous Compound]
KW  - hemoglobin A1c/ec [Endogenous Compound]
JF  - Public Health Action
JA  - Public Health Action
VL  - 3
IS  - SUPPL.1
SP  - S10
EP  - S17
CY  - France
PB  - International Union Against Tuberculosis and Lung Disease (68 boulevard Saint Michel, Paris 75006, France)
AD  - T. Adepoyibi, PATH, 455 Massachusetts Ave, Washington, DC 20001, United States. E-mail: tadepoyibi@path.org
M1  - (Adepoyibi, Weigl, Greb, Neogi, McGuire) PATH, Washington, DC, United States
M1  - (Neogi) University of Washington School of Medicine, Department of Family Medicine, Seattle, WA, United States
UR  - http://docserver.ingentaconnect.com/deliver/connect/iuatld/22208372/v3n1x1/s3.pdf?
L2  - http://ovidsp.ovid.com/ovidweb.cgi?T=JS&PAGE=reference&D=emed11&NEWS=N&AN=2013709949
ER  -  

Link to the Ovid Full Text or citation: http://acs.hcn.com.au?acc=36422&url=http://ovidsp.ovid.com/ovidweb.cgi?T=JS&CSC=Y&NEWS=N&PAGE=fulltext&D=emed11&AN=2013709949 
C1  - Database: Embase <1996 to 2016 September 16>

Search Strategy:

--------------------------------------------------------------------------------

1     tuberculosis.mp. or exp tuberculosis/ (151164)

2     exp treatment outcome/ or treatment outcome*.mp. (1189741)

3     diabetes mellitus.mp. or exp diabetes mellitus/ (627157)

4     diabetes mellitus/ (362441)

5     DM.mp. (48079)

6     diabetes.mp. (663193)

7     mellitus.mp. (588341)

8     3 or 4 or 5 or 6 or 7 (715025)

9     1 and 2 and 8 (724)

10     cohort studies.mp. or cohort analysis/ (263408)

11     exp risk factor/ or cohort.mp. or exp risk/ (2148599)

12     10 or 11 (2148599)

13     9 and 10 (81)

14     9 and 12 (304)

15     limit 14 to human (298)

16     limit 13 to human (81)

17     trial*.mp. or exp controlled clinical trial/ or exp "clinical trial (topic)"/ or exp "randomized controlled trial (topic)"/ or exp "controlled clinical trial (topic)"/ (1555047)

18     random.ab. (191735)

19     randomized controlled trial.pt. (0)

20     controlled clinical trial.pt. (0)

21     randomized.ab. (454621)

22     placebo.ab. (188623)

23     clinical trials as topic.sh. (15)

24     trial.ti. (176210)

25     17 or 18 or 19 or 20 or 21 or 22 or 23 or 24 (1831290)

26     9 and 25 (128)

27     limit 26 to human (128)


***************************


138. 
TY  - ELEC
ID  - 2013674017
T1  - Nutritional Status of Adult Patients with Pulmonary Tuberculosis in Rural Central India and Its Association with Mortality
A1  - Bhargava A.
A1  - Chatterjee M.
A1  - Jain Y.
A1  - Chatterjee B.
A1  - Kataria A.
A1  - Bhargava M.
A1  - Kataria R.
A1  - D'Souza R.
A1  - Jain R.
A1  - Benedetti A.
A1  - Pai M.
A1  - Menzies D. 
Y1  - 2013//
N2  - Under-nutrition is a known risk factor for TB and can adversely affect treatment outcomes. However, data from India are sparse, despite the high burden of TB as well as malnutrition in India. We assessed the nutritional status at the time of diagnosis and completion of therapy, and its association with deaths during TB treatment, in a consecutive cohort of 1695 adult patients with pulmonary tuberculosis in rural India during 2004 - 2009.Multivariable logistic regression was used to obtain adjusted estimates of the association of nutritional status with deaths during treatment. At the time of diagnosis, median BMI and body weights were 16.0 kg/m2and 42.1 kg in men, and 15.0 kg/m2and 34.1 kg in women, indicating that 80% of women and 67% of men had moderate to severe under-nutrition (BMI<17.0 kg/m2). Fifty two percent of the patients (57% of men and 48% of women) had stunting indicating chronic under-nutrition. Half of women and one third of men remained moderately to severely underweight at the end of treatment. 60 deaths occurred in 1179 patients (5%) in whom treatment was initiated. Severe under-nutrition at diagnosis was associated with a 2 fold higher risk of death. Overall, a majority of patients had evidence of chronic severe under-nutrition at diagnosis, which persisted even after successful treatment in a significant proportion of them. These findings suggest the need for nutritional support during treatment of pulmonary TB in this rural population. © 2013 Bhargava et al.
KW  - adult
KW  - age distribution
KW  - anemia
KW  - article
KW  - body height
KW  - body mass
KW  - body weight
KW  - cohort analysis
KW  - comorbidity
KW  - controlled study
KW  - diabetes mellitus
KW  - disease association
KW  - female
KW  - human
KW  - Human immunodeficiency virus infection
KW  - India
KW  - *lung tuberculosis/ep [Epidemiology]
KW  - major clinical study
KW  - male
KW  - malnutrition
KW  - *mortality
KW  - *nutritional status
KW  - nutritional support
KW  - prevalence
KW  - retrospective study
KW  - rural area
KW  - sex difference
KW  - treatment outcome
KW  - underweight
JF  - PLoS ONE
JA  - PLoS ONE
VL  - 8
IS  - 10
SP  - no pagination 
CY  - United States
PB  - Public Library of Science (185 Berry Street, Suite 1300, San Francisco CA 94107, United States)
AD  - A. Bhargava, Department of Internal Medicine, Himalayan Institute of Medical Sciences, Jolly Grant, Uttarakhand, India. E-mail: anuragb17@gmail.com
M1  - (Bhargava) Department of Internal Medicine, Himalayan Institute of Medical Sciences, Jolly Grant, Uttarakhand, India
M1  - (Chatterjee) Krishak Maitri Hospital, Chengail, West Bengal, India
M1  - (Jain, Kataria, Kataria, Jain) Jan Swasthya Sahyog, Village and P.O.Ganiyari, Chhattisgarh, India
M1  - (Chatterjee) Department of Microbiology, Himalayan Institute of Medical Sciences, Jolly Grant, Uttarakhand, India
M1  - (Bhargava) Department of Community Medicine, Himalayan Institute of Medical Sciences, Jolly Grant, Uttarakhand, India
M1  - (D'Souza) Centre for Public Health and Equity, Bhopal, Madhya Pradesh, India
M1  - (Benedetti, Menzies) Respiratory Epidemiology and Clinical Research Unit, Montreal Chest Institute, McGill University Health Centre, Montreal, QC, Canada
M1  - (Pai) Department of Epidemiology, Biostatistics and Occupational Health, McGill University, Montreal, QC, Canada
UR  - http://www.plosone.org/article/fetchObject.action;jsessionid=CE05B6C4459C88F3D428AAAB8DE97123?uri=info%3Adoi%2F10.1371%2Fjournal.pone.0077979&representation=PDF
L2  - http://ovidsp.ovid.com/ovidweb.cgi?T=JS&PAGE=reference&D=emed11&NEWS=N&AN=2013674017
ER  -  

Link to the Ovid Full Text or citation: http://acs.hcn.com.au?acc=36422&url=http://ovidsp.ovid.com/ovidweb.cgi?T=JS&CSC=Y&NEWS=N&PAGE=fulltext&D=emed11&AN=2013674017 
C1  - Database: Embase <1996 to 2016 September 16>

Search Strategy:

--------------------------------------------------------------------------------

1     tuberculosis.mp. or exp tuberculosis/ (151164)

2     exp treatment outcome/ or treatment outcome*.mp. (1189741)

3     diabetes mellitus.mp. or exp diabetes mellitus/ (627157)

4     diabetes mellitus/ (362441)

5     DM.mp. (48079)

6     diabetes.mp. (663193)

7     mellitus.mp. (588341)

8     3 or 4 or 5 or 6 or 7 (715025)

9     1 and 2 and 8 (724)

10     cohort studies.mp. or cohort analysis/ (263408)

11     exp risk factor/ or cohort.mp. or exp risk/ (2148599)

12     10 or 11 (2148599)

13     9 and 10 (81)

14     9 and 12 (304)

15     limit 14 to human (298)

16     limit 13 to human (81)

17     trial*.mp. or exp controlled clinical trial/ or exp "clinical trial (topic)"/ or exp "randomized controlled trial (topic)"/ or exp "controlled clinical trial (topic)"/ (1555047)

18     random.ab. (191735)

19     randomized controlled trial.pt. (0)

20     controlled clinical trial.pt. (0)

21     randomized.ab. (454621)

22     placebo.ab. (188623)

23     clinical trials as topic.sh. (15)

24     trial.ti. (176210)

25     17 or 18 or 19 or 20 or 21 or 22 or 23 or 24 (1831290)

26     9 and 25 (128)

27     limit 26 to human (128)


***************************


139. 
TY  - ELEC
ID  - 2013703849
T1  - Tuberculosis and diabetes mellitus interaction: A current clinical perspective
A1  - Kibirige D.
A1  - Ssekitoleko R.
A1  - Worodria W. 
Y1  - 2013//
N2  - ABSTRACT: The disease burden from tuberculosis (TB) and diabetes mellitus (DM) is increasing globally. Current evidence suggests that DM increases the odds of developing TB. This risk is highest in the low- and middle-income countries, where the burden of TB is high. Immune dysfunction due to DM increases the propensity to develop TB. Both DM and TB complicate each other and present enormous clinical challenges. This review article discusses the close interaction between the 2 comorbidities and also advocate for consideration of integration of dual-screening strategies for DM and TB in clinical care especially in areas with high prevalence of both diseases. © 2013 by Lippincott Williams & Wilkins.
KW  - comorbidity
KW  - *diabetes mellitus/di [Diagnosis]
KW  - *diabetes mellitus/dt [Drug Therapy]
KW  - *diabetes mellitus/et [Etiology]
KW  - diabetic patient
KW  - disease activity
KW  - disease association
KW  - glucose absorption
KW  - glycemic control
KW  - human
KW  - hyperglycemia
KW  - intestine absorption
KW  - meta analysis (topic)
KW  - mixed infection
KW  - multidrug resistant tuberculosis
KW  - oral glucose tolerance test
KW  - prevalence
KW  - review
KW  - risk assessment
KW  - risk factor
KW  - screening
KW  - systematic review (topic)
KW  - treatment outcome
KW  - *tuberculosis/di [Diagnosis]
KW  - *tuberculosis/dt [Drug Therapy]
KW  - *tuberculosis/et [Etiology]
KW  - vitamin D deficiency
KW  - glibenclamide/dt [Drug Therapy]
KW  - glibenclamide/po [Oral Drug Administration]
KW  - gliclazide/dt [Drug Therapy]
KW  - gliclazide/po [Oral Drug Administration]
KW  - glimepiride/dt [Drug Therapy]
KW  - glimepiride/po [Oral Drug Administration]
KW  - insulin/ec [Endogenous Compound]
KW  - pyrazinamide/dt [Drug Therapy]
KW  - rifampicin/dt [Drug Therapy]
KW  - vitamin D/ec [Endogenous Compound]
JF  - Infectious Diseases in Clinical Practice
JA  - Infect. Dis. Clin. Pract.
VL  - 21
IS  - 6
SP  - 355
EP  - 358
CY  - United States
PB  - Lippincott Williams and Wilkins (530 Walnut Street,P O Box 327, Philadelphia PA 19106-3621, United States)
SN  - 1056-9103
AD  - D. Kibirige, Department of Medicine, St Raphael of St Francis Hospital Nsambya, PO Box 7146, Kampala, Uganda. E-mail: davouirek@yahoo.co.uk
M1  - (Kibirige) Department of Medicine, St Raphael of St Francis Hospital Nsambya, PO Box 7146, Kampala, Uganda
M1  - (Ssekitoleko) Infectious Diseases Unit, Mulago National Referral and Teaching Hospital, Kampala, Uganda
M1  - (Ssekitoleko, Worodria) Department of Medicine, Makerere University College of Health Sciences, Kampala, Uganda
M1  - (Worodria) Pulmonology Unit, Mulago National Referral and Teaching Hospital, Kampala, Uganda
L2  - http://ovidsp.ovid.com/ovidweb.cgi?T=JS&PAGE=reference&D=emed11&NEWS=N&AN=2013703849
ER  -  

Link to the Ovid Full Text or citation: http://acs.hcn.com.au?acc=36422&url=http://ovidsp.ovid.com/ovidweb.cgi?T=JS&CSC=Y&NEWS=N&PAGE=fulltext&D=emed11&AN=2013703849 
C1  - Database: Embase <1996 to 2016 September 16>

Search Strategy:

--------------------------------------------------------------------------------

1     tuberculosis.mp. or exp tuberculosis/ (151164)

2     exp treatment outcome/ or treatment outcome*.mp. (1189741)

3     diabetes mellitus.mp. or exp diabetes mellitus/ (627157)

4     diabetes mellitus/ (362441)

5     DM.mp. (48079)

6     diabetes.mp. (663193)

7     mellitus.mp. (588341)

8     3 or 4 or 5 or 6 or 7 (715025)

9     1 and 2 and 8 (724)

10     cohort studies.mp. or cohort analysis/ (263408)

11     exp risk factor/ or cohort.mp. or exp risk/ (2148599)

12     10 or 11 (2148599)

13     9 and 10 (81)

14     9 and 12 (304)

15     limit 14 to human (298)

16     limit 13 to human (81)

17     trial*.mp. or exp controlled clinical trial/ or exp "clinical trial (topic)"/ or exp "randomized controlled trial (topic)"/ or exp "controlled clinical trial (topic)"/ (1555047)

18     random.ab. (191735)

19     randomized controlled trial.pt. (0)

20     controlled clinical trial.pt. (0)

21     randomized.ab. (454621)

22     placebo.ab. (188623)

23     clinical trials as topic.sh. (15)

24     trial.ti. (176210)

25     17 or 18 or 19 or 20 or 21 or 22 or 23 or 24 (1831290)

26     9 and 25 (128)

27     limit 26 to human (128)


***************************


140. 
TY  - ELEC
ID  - 2013696878
T1  - Adalimumab for the treatment of psoriasis in real life: A retrospective cohort of 119 patients at a single Spanish centre
A1  - Lopez-Ferrer A.
A1  - Vilarrasa E.
A1  - Gich I.J.
A1  - Puig L. 
Y1  - 2013//
N2  - Background Patients with moderate-to-severe psoriasis treated with adalimumab in daily clinical practice are different from those in clinical trials, and outcomes may differ in different geographical settings. Objectives To analyse the efficacy, retention of treatment and adverse events in a cohort of such patients at a referral centre in Barcelona, Spain. Methods Data from a cohort of 119 consecutive patients treated between January 2008 and March 2013 were retrospectively collected. Drug survival was analysed by the Kaplan-Meier method with log-rank test and Cox regression. Results The mean duration of treatment was 25 months (median 22, range 2-60). The 75% improvement in Psoriasis Area and Severity Index (PASI 75) response rates at 16 weeks, 6 months and 1 year of treatment were 64%, 58% and 53%, respectively (intention-to-treat analysis). The corresponding PASI 90 values were 49%, 52% and 50%. Biologic-naive patients (41%) had significantly higher PASI 75 and PASI 90 response rates at 6 months and 1 year. On multivariate analysis, only PASI 90 response at 6 months was significantly associated with treatment retention (P = 0.0009), with a hazard ratio of 7.3 (95% confidence interval 2.3-23.6). Forty-eight adverse events (AEs) occurred in 29 patients, and were serious in eight (0.032 events per patient-year). Paradoxical flares of psoriasis or arthritis were seen in five patients. Infections accounted for seven serious AEs, and were the reason for discontinuation in two patients. Conclusions PASI 90 response at 6 months was the only independent variable predicting drug survival on multivariate analysis. Infections, including de novo infection by Mycobacterium tuberculosis, accounted for seven serious AEs. What's already known about this topic? There are few reports on the use of adalimumab for the treatment of moderate-to-severe psoriasis in clinical practice according to the European Medicines Agency. Psoriasis Area and Severity Index (PASI) 75% response rates at 16 weeks and 6 months were approximately 60% in a previously published U.K. series. Male sex and the presence of arthritis have been associated with decreased drug survival in one study. What does this study add? Biologic-naive status and efficacy parameters denoting a good or excellent response appear to be associated with a higher probability of drug survival. Combination treatment increased PASI response rates at 6 months and might provide an explanation for the relatively high rate of PASI 90 responders in our cohort. Infections, including de novo infection by Mycobacterium tuberculosis, accounted for most serious adverse events, and paradoxical flares of psoriasis and psoriatic arthritis were relatively frequent. © 2013 British Association of Dermatologists.
KW  - abscess/si [Side Effect]
KW  - adult
KW  - aged
KW  - alcoholism
KW  - article
KW  - bronchitis/si [Side Effect]
KW  - cohort analysis
KW  - comparative study
KW  - controlled study
KW  - diabetes mellitus
KW  - disease course
KW  - drug efficacy
KW  - drug safety
KW  - drug withdrawal
KW  - dyslipidemia
KW  - female
KW  - furunculosis/si [Side Effect]
KW  - gastroenteritis/si [Side Effect]
KW  - heart infarction/si [Side Effect]
KW  - herpes simplex/si [Side Effect]
KW  - human
KW  - hyperglycemia/si [Side Effect]
KW  - hypertension/si [Side Effect]
KW  - hypertriglyceridemia/si [Side Effect]
KW  - injection site reaction/si [Side Effect]
KW  - intention to treat analysis
KW  - latent tuberculosis
KW  - leukopenia/si [Side Effect]
KW  - major clinical study
KW  - male
KW  - medical record review
KW  - miliary tuberculosis/si [Side Effect]
KW  - muscle cramp/si [Side Effect]
KW  - nonalcoholic fatty liver
KW  - obesity
KW  - open study
KW  - paronychia/si [Side Effect]
KW  - patient monitoring
KW  - patient referral
KW  - pneumonia/si [Side Effect]
KW  - priority journal
KW  - prostatitis/si [Side Effect]
KW  - pruritus/si [Side Effect]
KW  - *psoriasis/dt [Drug Therapy]
KW  - Psoriasis Area and Severity Index
KW  - psoriasis vulgaris
KW  - psoriatic arthritis/di [Diagnosis]
KW  - psoriatic arthritis/dt [Drug Therapy]
KW  - retrospective study
KW  - scabies/si [Side Effect]
KW  - Spain
KW  - survival
KW  - thrombocytopenia/si [Side Effect]
KW  - thrush/si [Side Effect]
KW  - treatment duration
KW  - treatment outcome
KW  - treatment response
KW  - tuberculosis/dt [Drug Therapy]
KW  - urinary tract infection/si [Side Effect]
KW  - vasculitis/si [Side Effect]
KW  - *adalimumab/ae [Adverse Drug Reaction]
KW  - *adalimumab/ct [Clinical Trial]
KW  - *adalimumab/cb [Drug Combination]
KW  - *adalimumab/dt [Drug Therapy]
KW  - *adalimumab/pd [Pharmacology]
KW  - cyclosporin A/cb [Drug Combination]
KW  - cyclosporin A/dt [Drug Therapy]
KW  - etretin/cb [Drug Combination]
KW  - etretin/dt [Drug Therapy]
KW  - infliximab/dt [Drug Therapy]
KW  - leflunomide/dt [Drug Therapy]
KW  - methotrexate/cb [Drug Combination]
KW  - methotrexate/dt [Drug Therapy]
KW  - tuberculostatic agent/dt [Drug Therapy]
JF  - British Journal of Dermatology
JA  - Br. J. Dermatol.
VL  - 169
IS  - 5
SP  - 1141
EP  - 1147
CY  - United Kingdom
PB  - Blackwell Publishing Ltd (9600 Garsington Road, Oxford OX4 2XG, United Kingdom)
SN  - 0007-0963
AD  - L. Puig, Department of Dermatology, Hospital de la Santa Creu i Sant Pau, Universitat Autonoma de Barcelona, Sant Antoni Maria Claret 167, 08025 Barcelona, Catalonia, Spain. E-mail: lpuig@santpau.cat
M1  - (Lopez-Ferrer, Vilarrasa, Puig) Department of Dermatology, Hospital de la Santa Creu i Sant Pau, Universitat Autonoma de Barcelona, Sant Antoni Maria Claret 167, 08025 Barcelona, Catalonia, Spain
M1  - (Gich) Department of Clinical Epidemiology and Public Health, Hospital de la Santa Creu i Sant Pau, Universitat Autonoma de Barcelona, Sant Antoni Maria Claret 167, 08025 Barcelona, Catalonia, Spain
L2  - http://ovidsp.ovid.com/ovidweb.cgi?T=JS&PAGE=reference&D=emed11&NEWS=N&AN=2013696878
ER  -  

Link to the Ovid Full Text or citation: http://acs.hcn.com.au?acc=36422&url=http://ovidsp.ovid.com/ovidweb.cgi?T=JS&CSC=Y&NEWS=N&PAGE=fulltext&D=emed11&AN=2013696878 
C1  - Database: Embase <1996 to 2016 September 16>

Search Strategy:

--------------------------------------------------------------------------------

1     tuberculosis.mp. or exp tuberculosis/ (151164)

2     exp treatment outcome/ or treatment outcome*.mp. (1189741)

3     diabetes mellitus.mp. or exp diabetes mellitus/ (627157)

4     diabetes mellitus/ (362441)

5     DM.mp. (48079)

6     diabetes.mp. (663193)

7     mellitus.mp. (588341)

8     3 or 4 or 5 or 6 or 7 (715025)

9     1 and 2 and 8 (724)

10     cohort studies.mp. or cohort analysis/ (263408)

11     exp risk factor/ or cohort.mp. or exp risk/ (2148599)

12     10 or 11 (2148599)

13     9 and 10 (81)

14     9 and 12 (304)

15     limit 14 to human (298)

16     limit 13 to human (81)

17     trial*.mp. or exp controlled clinical trial/ or exp "clinical trial (topic)"/ or exp "randomized controlled trial (topic)"/ or exp "controlled clinical trial (topic)"/ (1555047)

18     random.ab. (191735)

19     randomized controlled trial.pt. (0)

20     controlled clinical trial.pt. (0)

21     randomized.ab. (454621)

22     placebo.ab. (188623)

23     clinical trials as topic.sh. (15)

24     trial.ti. (176210)

25     17 or 18 or 19 or 20 or 21 or 22 or 23 or 24 (1831290)

26     9 and 25 (128)

27     limit 26 to human (128)


***************************


141. 
TY  - ELEC
ID  - 2013680823
T1  - Mycobacterium tuberculosis infection following kidney transplantation
A1  - Boubaker K.
A1  - Gargah T.
A1  - Abderrahim E.
A1  - Ben Abdallah T.
A1  - Kheder A. 
Y1  - 2013//
N2  - Introduction and Aims. Post-transplant tuberculosis (TB) is a problem in successful long-term outcome of renal transplantation recipients. Our objective was to describe the pattern and risk factors of TB infection and the prognosis in our transplant recipients. Patients and Methods. This study was a retrospective review of the records of 491 renal transplant recipients in our hospital during the period from January 1986 to December 2009. The demographic data, transplant characteristics, clinical manifestations, diagnostic criteria, treatment protocol, and long-term outcome of this cohort of patients were analyzed. Results. 16 patients (3,2%) developed post-transplant TB with a mean age of 32,5 +/- 12,7 (range: 13-60) years and a mean post-transplant period of 36,6months (range: 12,3 months-15,9 years). The forms of the diseases were pulmonary in 10/16 (62,6%), disseminated in 3/16 (18,7%), and extrapulmonary in 3/16 (18,7%). Graft dysfunction was observed in 7 cases (43,7%) with tissue-proof acute rejection in 3 cases and loss of the graft in 4 cases. Hepatotoxicity developed in 3 patients (18,7%) during treatment. Recurrences were observed in 4 cases after early stop of treatment. Two patients (12.5%) died. Conclusion. Extra pulmonary and disseminated tuberculosis were observed in third of our patients. More than 9months of treatment may be necessary to prevent recurrence. © 2013 Karima Boubaker et al.
KW  - adolescent
KW  - adult
KW  - article
KW  - Aspergillus
KW  - Candida albicans
KW  - Cytomegalovirus
KW  - diabetic nephropathy
KW  - female
KW  - glomerulonephritis
KW  - human
KW  - hypertension
KW  - hyperuricemia
KW  - interstitial nephritis
KW  - kidney failure
KW  - *kidney transplantation
KW  - liver toxicity
KW  - lupus erythematosus nephritis
KW  - major clinical study
KW  - male
KW  - outcome assessment
KW  - pathogenesis
KW  - prognosis
KW  - recurrent disease
KW  - renal graft dysfunction
KW  - retrospective study
KW  - risk assessment
KW  - risk factor
KW  - treatment duration
KW  - *tuberculosis
KW  - azathioprine
KW  - cyclosporin
KW  - ethambutol
KW  - isoniazid plus rifampicin
KW  - mycophenolic acid 2 morpholinoethyl ester
KW  - pyrazinamide
KW  - tacrolimus
JF  - BioMed Research International
JA  - BioMed Res. Int.
VL  - 2013
SP  - no pagination 
CY  - United States
PB  - Hindawi Publishing Corporation (410 Park Avenue, 15th Floor, 287 pmb, New York NY 10022, United States)
SN  - 2314-6133
AD  - K. Boubaker, Internal Medecine Department, Charles Nicole Hospital, Boulevard 9 Avril, Bab Souika, 1006 Tunis, Tunisia. E-mail: ranou04@yahoo.fr
M1  - (Boubaker, Abderrahim, Kheder) Internal Medecine Department, Charles Nicole Hospital, Boulevard 9 Avril, Bab Souika, 1006 Tunis, Tunisia
M1  - (Gargah) Pediatric Department, Charles Nicole Hospital, Tunisia
M1  - (Ben Abdallah) Research Laboratory of Immunology (LR03SP01), Tunisia
L2  - http://ovidsp.ovid.com/ovidweb.cgi?T=JS&PAGE=reference&D=emed11&NEWS=N&AN=2013680823
ER  -  

Link to the Ovid Full Text or citation: http://acs.hcn.com.au?acc=36422&url=http://ovidsp.ovid.com/ovidweb.cgi?T=JS&CSC=Y&NEWS=N&PAGE=fulltext&D=emed11&AN=2013680823 
C1  - Database: Embase <1996 to 2016 September 16>

Search Strategy:

--------------------------------------------------------------------------------

1     tuberculosis.mp. or exp tuberculosis/ (151164)

2     exp treatment outcome/ or treatment outcome*.mp. (1189741)

3     diabetes mellitus.mp. or exp diabetes mellitus/ (627157)

4     diabetes mellitus/ (362441)

5     DM.mp. (48079)

6     diabetes.mp. (663193)

7     mellitus.mp. (588341)

8     3 or 4 or 5 or 6 or 7 (715025)

9     1 and 2 and 8 (724)

10     cohort studies.mp. or cohort analysis/ (263408)

11     exp risk factor/ or cohort.mp. or exp risk/ (2148599)

12     10 or 11 (2148599)

13     9 and 10 (81)

14     9 and 12 (304)

15     limit 14 to human (298)

16     limit 13 to human (81)

17     trial*.mp. or exp controlled clinical trial/ or exp "clinical trial (topic)"/ or exp "randomized controlled trial (topic)"/ or exp "controlled clinical trial (topic)"/ (1555047)

18     random.ab. (191735)

19     randomized controlled trial.pt. (0)

20     controlled clinical trial.pt. (0)

21     randomized.ab. (454621)

22     placebo.ab. (188623)

23     clinical trials as topic.sh. (15)

24     trial.ti. (176210)

25     17 or 18 or 19 or 20 or 21 or 22 or 23 or 24 (1831290)

26     9 and 25 (128)

27     limit 26 to human (128)


***************************


142. 
TY  - ELEC
ID  - 2013645467
T1  - Outcome of Tuberculosis Treatment in Patients with Diabetes Mellitus Treated in the Revised National Tuberculosis Control Programme in Malappuram District, Kerala, India
A1  - KV N.
A1  - Duraisamy K.
A1  - Balakrishnan S.
A1  - M S.
A1  - S J.S.
A1  - Sagili K.D.
A1  - Satyanarayana S.
A1  - MV A.K.
A1  - Enarson D.A. 
Y1  - 2013//
N2  - Settings:Kerala State, India has reported the greatest dual burden of Tuberculosis (TB) and Diabetes Mellitus (DM). Malappuram district in Kerala has monitored and recorded DM status and its control from 2010 under Revised National Tuberculosis Control Program (RNTCP).Objectives:To assess, under programme conditions, comprehensiveness of recording DM status among TB cases and the TB treatment outcomes among DM patients (disaggregated by glycemic control) and compare with-non DM patients.Design:This retrospective record review included 3,116TB patients from April 2010 to September 2011.DM was defined as per international guidelines and TB treatment outcomes were categorized as favourable(cured and treatment completed) and unfavourable(death, default, failure and transfer out). Relative Risk (RR) and 95% confidence intervals(CI) were calculated to assess the risk of unfavourable outcomes.Results:DM status was recorded in 90% of TB cases and 667 (24%) had DM. 17% of DM patients and 23% of patients with unknown DM status had unfavourable outcomes but this difference was not statistically significant. Unadjusted RR for poor glycemic control or unknown control status for unfavourable outcome were (2.00; 95% CI 0.97-4.13) and (2.14; 95% CI 1.11-4.13).Conclusion:This study could not confirm an adverse association between DM or its control during treatment and the course of response to TB treatment.DM screening in TB cases and recording of DM care needs to be improved to enable more conclusive evidence. © 2013 KV et al.
KW  - adolescent
KW  - adult
KW  - article
KW  - controlled study
KW  - death
KW  - diabetes control
KW  - *diabetes mellitus/di [Diagnosis]
KW  - diabetic patient
KW  - documentation
KW  - female
KW  - glycemic control
KW  - human
KW  - India
KW  - major clinical study
KW  - male
KW  - medical record review
KW  - patient care
KW  - patient transport
KW  - practice guideline
KW  - risk assessment
KW  - screening
KW  - treatment failure
KW  - *treatment outcome
KW  - *tuberculosis
KW  - tuberculosis control
JF  - PLoS ONE
JA  - PLoS ONE
VL  - 8
IS  - 10
SP  - no pagination 
CY  - United States
PB  - Public Library of Science (185 Berry Street, Suite 1300, San Francisco CA 94107, United States)
AD  - N. KV, District Tuberculosis Centre, Manjeri, Malappuram District, Kerala, India. E-mail: dr.nandakumar.k.v.66@gmail.com
M1  - (KV) District Tuberculosis Centre, Manjeri, Malappuram District, Kerala, India
M1  - (Duraisamy, Balakrishnan) Department of Tuberculosis, WHO Country Office for India, New Delhi, India
M1  - (M) State TB Training and Demonstration Centre, Trivandrum, Kerala, India
M1  - (S) State TB Cell, Trivandrum, Kerala, India
M1  - (Sagili, Satyanarayana, MV) International Union Against Tuberculosis and Lung Disease, South East Asia Regional Office, New Delhi, India
M1  - (Enarson) International Union Against Tuberculosis and Lung Disease, Montreal, QC, Canada
UR  - http://www.plosone.org/article/fetchObject.action;jsessionid=E3A916A26D216B365C58E7F2FD105BAB?uri=info%3Adoi%2F10.1371%2Fjournal.pone.0076275&representation=PDF
L2  - http://ovidsp.ovid.com/ovidweb.cgi?T=JS&PAGE=reference&D=emed11&NEWS=N&AN=2013645467
ER  -  

Link to the Ovid Full Text or citation: http://acs.hcn.com.au?acc=36422&url=http://ovidsp.ovid.com/ovidweb.cgi?T=JS&CSC=Y&NEWS=N&PAGE=fulltext&D=emed11&AN=2013645467 
C1  - Database: Embase <1996 to 2016 September 16>

Search Strategy:

--------------------------------------------------------------------------------

1     tuberculosis.mp. or exp tuberculosis/ (151164)

2     exp treatment outcome/ or treatment outcome*.mp. (1189741)

3     diabetes mellitus.mp. or exp diabetes mellitus/ (627157)

4     diabetes mellitus/ (362441)

5     DM.mp. (48079)

6     diabetes.mp. (663193)

7     mellitus.mp. (588341)

8     3 or 4 or 5 or 6 or 7 (715025)

9     1 and 2 and 8 (724)

10     cohort studies.mp. or cohort analysis/ (263408)

11     exp risk factor/ or cohort.mp. or exp risk/ (2148599)

12     10 or 11 (2148599)

13     9 and 10 (81)

14     9 and 12 (304)

15     limit 14 to human (298)

16     limit 13 to human (81)

17     trial*.mp. or exp controlled clinical trial/ or exp "clinical trial (topic)"/ or exp "randomized controlled trial (topic)"/ or exp "controlled clinical trial (topic)"/ (1555047)

18     random.ab. (191735)

19     randomized controlled trial.pt. (0)

20     controlled clinical trial.pt. (0)

21     randomized.ab. (454621)

22     placebo.ab. (188623)

23     clinical trials as topic.sh. (15)

24     trial.ti. (176210)

25     17 or 18 or 19 or 20 or 21 or 22 or 23 or 24 (1831290)

26     9 and 25 (128)

27     limit 26 to human (128)


***************************


143. 
TY  - ELEC
ID  - 2013638749
T1  - Outcome of bilateral adrenalectomy in Cushing's syndrome: A systematic review
A1  - Ritzel K.
A1  - Beuschlein F.
A1  - Mickisch A.
A1  - Osswald A.
A1  - Schneider H.J.
A1  - Schopohl J.
A1  - Reincke M. 
Y1  - 2013//
N2  - Background: The outcome of bilateral adrenalectomy (BADx) in patients with Cushing's syndrome (CS) is not well characterized. Methods: A literature search was performed with the search terms "bilateral adrenalectomy" or "total adrenalectomy" and "Cushing's" or "Cushing." Immediate and long-term outcomes after BADx in CS were analyzed using descriptive statistics (median [range]). Results: From 549 screened publications, 37 studies met inclusion criteria (1320 patients, 82% having Cushing's disease [CD], 13% having ectopic CS, and 5% having primary adrenal hyperplasia). Surgical morbidity and mortality of BADx (23 studies, 739 patients) were 18% (6-31) and 3% (0-15), respectively. In patients with CD, surgical mortality was below 1%. Although residual cortisol secretion due to accessory adrenal tissue or adrenal remnants was found in 3-34% (5 studies, 236 patients), less than 2% had a relapse of CS. Symptoms of hypercortisolism (eg, hypertension, obesity, or depression) improved in the majority of the patients after BADx (7 studies, 195 patients). The number of adrenal crises per 100 patient-years was 9.3 (6 studies, 203 patients). Nelson's syndrome occurred in 21% (0-47) of the patients (24 studies, 768 patients). Mortality (23 studies, 690 patients) was 17% (0-88) ata follow-up of 41 months (14-294). Remarkably, 46% of thepatientsdied in the first year after surgery. The median ages at death were 62 years (CD) and 53 years (ectopic CS). Conclusion: BADx is relatively safe and provides adequate success. Excess mortality within the first year after surgery suggests that intensive clinical care for patients after BADx is warranted. Copyright © 2013 by The Endocrine Society.
KW  - adrenal cortex insufficiency/co [Complication]
KW  - adrenal hyperplasia
KW  - *adrenalectomy
KW  - bleeding/co [Complication]
KW  - body mass
KW  - bronchitis/co [Complication]
KW  - cardiovascular disease/co [Complication]
KW  - cause of death
KW  - cerebrovascular accident/co [Complication]
KW  - clinical assessment
KW  - comorbidity
KW  - corticotropin blood level
KW  - *Cushing syndrome/dt [Drug Therapy]
KW  - *Cushing syndrome/su [Surgery]
KW  - depression
KW  - diabetes mellitus
KW  - diverticulitis/co [Complication]
KW  - emotional disorder
KW  - fatigue
KW  - follow up
KW  - gastrointestinal hemorrhage/co [Complication]
KW  - general condition improvement
KW  - heart infarction/co [Complication]
KW  - high risk patient
KW  - human
KW  - hydrocortisone release
KW  - hydrocortisone urine level
KW  - hypercortisolism
KW  - hyperpigmentation
KW  - hypertension
KW  - hypophysis tumor/co [Complication]
KW  - incidence
KW  - intestine obstruction/co [Complication]
KW  - laparoscopic adrenalectomy
KW  - laparoscopic surgery
KW  - length of stay
KW  - lung embolism/co [Complication]
KW  - malignant neoplastic disease/co [Complication]
KW  - menstrual cycle
KW  - morbidity
KW  - multiple organ failure/co [Complication]
KW  - muscle weakness
KW  - myeloid leukemia/co [Complication]
KW  - Nelson syndrome/co [Complication]
KW  - obesity
KW  - phenotype
KW  - pneumonia/co [Complication]
KW  - postoperative complication
KW  - postoperative period
KW  - preoperative evaluation
KW  - preoperative treatment
KW  - priority journal
KW  - psychosis/co [Complication]
KW  - quality of life
KW  - relapse
KW  - remission
KW  - respiratory failure/co [Complication]
KW  - review
KW  - septicemia/co [Complication]
KW  - suicide/co [Complication]
KW  - surgical infection/co [Complication]
KW  - surgical infection/dt [Drug Therapy]
KW  - surgical infection/pc [Prevention]
KW  - surgical injury/co [Complication]
KW  - surgical mortality
KW  - symptom
KW  - systematic review
KW  - thromboembolism/co [Complication]
KW  - treatment outcome
KW  - treatment response
KW  - tuberculosis/co [Complication]
KW  - urinary tract infection/co [Complication]
KW  - adrenergic receptor blocking agent/dt [Drug Therapy]
KW  - antibiotic agent/dt [Drug Therapy]
KW  - corticotropin/ec [Endogenous Compound]
KW  - hydrocortisone/ec [Endogenous Compound]
KW  - ketoconazole/dt [Drug Therapy]
KW  - metyrapone/dt [Drug Therapy]
JF  - Journal of Clinical Endocrinology and Metabolism
JA  - J. Clin. Endocrinol. Metab.
VL  - 98
IS  - 10
SP  - 3939
EP  - 3948
CY  - United States
PB  - Endocrine Society (8401 Connecticut Ave. Suite 900, Chevy Chase MD 20815, United States)
SN  - 0021-972X
AD  - M. Reincke, Medizinische Klinik und Poliklinik IV, Klinikum der Universitat Munchen, Ziemssenstrasse 1, D-80336 Munchen, Germany. E-mail: Martin.Reincke@med.uni-muenchen.de
M1  - (Ritzel, Beuschlein, Mickisch, Osswald, Schneider, Schopohl, Reincke) Medizinische Klinik und Poliklinik IV, Klinikum der Universitat Munchen, Ziemssenstrasse 1, D-80336 Munchen, Germany
UR  - http://jcem.endojournals.org/content/98/10/3939.full.pdf+html
L2  - http://ovidsp.ovid.com/ovidweb.cgi?T=JS&PAGE=reference&D=emed11&NEWS=N&AN=2013638749
ER  -  

Link to the Ovid Full Text or citation: http://acs.hcn.com.au?acc=36422&url=http://ovidsp.ovid.com/ovidweb.cgi?T=JS&CSC=Y&NEWS=N&PAGE=fulltext&D=emed11&AN=2013638749 
C1  - Database: Embase <1996 to 2016 September 16>

Search Strategy:

--------------------------------------------------------------------------------

1     tuberculosis.mp. or exp tuberculosis/ (151164)

2     exp treatment outcome/ or treatment outcome*.mp. (1189741)

3     diabetes mellitus.mp. or exp diabetes mellitus/ (627157)

4     diabetes mellitus/ (362441)

5     DM.mp. (48079)

6     diabetes.mp. (663193)

7     mellitus.mp. (588341)

8     3 or 4 or 5 or 6 or 7 (715025)

9     1 and 2 and 8 (724)

10     cohort studies.mp. or cohort analysis/ (263408)

11     exp risk factor/ or cohort.mp. or exp risk/ (2148599)

12     10 or 11 (2148599)

13     9 and 10 (81)

14     9 and 12 (304)

15     limit 14 to human (298)

16     limit 13 to human (81)

17     trial*.mp. or exp controlled clinical trial/ or exp "clinical trial (topic)"/ or exp "randomized controlled trial (topic)"/ or exp "controlled clinical trial (topic)"/ (1555047)

18     random.ab. (191735)

19     randomized controlled trial.pt. (0)

20     controlled clinical trial.pt. (0)

21     randomized.ab. (454621)

22     placebo.ab. (188623)

23     clinical trials as topic.sh. (15)

24     trial.ti. (176210)

25     17 or 18 or 19 or 20 or 21 or 22 or 23 or 24 (1831290)

26     9 and 25 (128)

27     limit 26 to human (128)


***************************


144. 
TY  - ELEC
ID  - 2013674768
T1  - Diabetes mellitus and tuberculosis: Pattern of tuberculosis, two-month smear conversion and treatment outcomes in Guangzhou, China
A1  - Mi F.
A1  - Tan S.
A1  - Liang L.
A1  - Harries A.D.
A1  - Hinderaker S.G.
A1  - Lin Y.
A1  - Yue W.
A1  - Chen X.
A1  - Liang B.
A1  - Gong F.
A1  - Du J. 
Y1  - 2013//
N2  - Objective: There is a high burden of both diabetes (DM) and tuberculosis (TB) in China. We evaluated the association between DM and the pattern of disease, 2-month sputum smear conversion and treatment outcomes of patients with TB in Guangzhou, China. Method: All patients registered with TB from September 2011 to June 2012 were screened for DM and assessed for treatment outcomes in relation to presence or absence of DM and quality of DM control using patient registers, treatment cards and electronic record systems. Results: There were 1589 patients with TB of whom 189 (12%) had DM. Among those with DM, there was a significantly higher proportion of men, persons aged 35 years and older and persons with smear-positive pulmonary tuberculosis (PTB) (P < 0.01). In patients with DM and new smear-positive PTB, there was a higher proportion who had positive sputum smears at 2 months (21.7% vs. 5.6%, RR 3.85, 95%CI 2.24-6.63), who were lost-to-follow-up (5.2% vs. 1.7%, RR 3.23, 95%CI 1.08-9.63) and who failed treatment (10.3% vs. 2.3%, RR 4.46, 95%CI 1.96-10.18) compared with patients who had no DM. There was no significant association between these adverse outcomes and DM control as measured by 2 and 6-month fasting blood glucose. Conclusion: Diabetes mellitus in new smear-positive patients with PTB was associated with failure to sputum smear convert at 2 months and adverse treatment outcomes of loss-to-follow-up and failure. Further research is needed to understand the reasons for these findings and to determine whether the current length of treatment of 6 months is adequate. © 2013 John Wiley & Sons Ltd.
KW  - adult
KW  - antibiotic therapy
KW  - article
KW  - China
KW  - clinical feature
KW  - cohort analysis
KW  - cross-sectional study
KW  - demography
KW  - diabetes control
KW  - *diabetes mellitus/ep [Epidemiology]
KW  - disease association
KW  - female
KW  - follow up
KW  - glucose blood level
KW  - human
KW  - *lung tuberculosis/dt [Drug Therapy]
KW  - *lung tuberculosis/ep [Epidemiology]
KW  - major clinical study
KW  - male
KW  - prevalence
KW  - retrospective study
KW  - sputum smear
KW  - treatment outcome
KW  - ethambutol/cb [Drug Combination]
KW  - ethambutol/dt [Drug Therapy]
KW  - glucose/ec [Endogenous Compound]
KW  - isoniazid/cb [Drug Combination]
KW  - isoniazid/dt [Drug Therapy]
KW  - pyrazinamide/cb [Drug Combination]
KW  - pyrazinamide/dt [Drug Therapy]
KW  - rifampicin/cb [Drug Combination]
KW  - rifampicin/dt [Drug Therapy]
JF  - Tropical Medicine and International Health
JA  - Trop. Med. Int. Health
VL  - 18
IS  - 11
SP  - 1379
EP  - 1385
CY  - United Kingdom
PB  - Blackwell Publishing Ltd (9600 Garsington Road, Oxford OX4 2XG, United Kingdom)
SN  - 1360-2276
AD  - F. Mi, Tuberculosis and Thoracic Tumor Research Institute, Beijing Chest Hospital, Capital Medical University, No. 97 Machang, Tongzhou District, Beijing 101149, China. E-mail: mfl667@163.com
M1  - (Mi, Liang, Yue, Chen, Du) Beijing Chest Hospital, Capital Medical University, Beijing, China
M1  - (Mi, Liang, Yue, Chen, Du) Beijing Tuberculosis and Thoracic Tumor Research Institute, Beijing, China
M1  - (Tan, Liang, Gong) Guangzhou Chest Hospital, Guangzhou, China
M1  - (Tan, Liang, Gong) State Key Laboratory of Respiratory Diseases, Guangzhou, China
M1  - (Harries) International Union Against Tuberculosis and Lung Disease, Paris, France
M1  - (Harries) London School of Hygiene and Tropical Medicine, London, United Kingdom
M1  - (Hinderaker) University of Bergen, Bergen, Norway
M1  - (Lin) The China Union Office, Beijing, China
L2  - http://ovidsp.ovid.com/ovidweb.cgi?T=JS&PAGE=reference&D=emed11&NEWS=N&AN=2013674768
ER  -  

Link to the Ovid Full Text or citation: http://acs.hcn.com.au?acc=36422&url=http://ovidsp.ovid.com/ovidweb.cgi?T=JS&CSC=Y&NEWS=N&PAGE=fulltext&D=emed11&AN=2013674768 
C1  - Database: Embase <1996 to 2016 September 16>

Search Strategy:

--------------------------------------------------------------------------------

1     tuberculosis.mp. or exp tuberculosis/ (151164)

2     exp treatment outcome/ or treatment outcome*.mp. (1189741)

3     diabetes mellitus.mp. or exp diabetes mellitus/ (627157)

4     diabetes mellitus/ (362441)

5     DM.mp. (48079)

6     diabetes.mp. (663193)

7     mellitus.mp. (588341)

8     3 or 4 or 5 or 6 or 7 (715025)

9     1 and 2 and 8 (724)

10     cohort studies.mp. or cohort analysis/ (263408)

11     exp risk factor/ or cohort.mp. or exp risk/ (2148599)

12     10 or 11 (2148599)

13     9 and 10 (81)

14     9 and 12 (304)

15     limit 14 to human (298)

16     limit 13 to human (81)

17     trial*.mp. or exp controlled clinical trial/ or exp "clinical trial (topic)"/ or exp "randomized controlled trial (topic)"/ or exp "controlled clinical trial (topic)"/ (1555047)

18     random.ab. (191735)

19     randomized controlled trial.pt. (0)

20     controlled clinical trial.pt. (0)

21     randomized.ab. (454621)

22     placebo.ab. (188623)

23     clinical trials as topic.sh. (15)

24     trial.ti. (176210)

25     17 or 18 or 19 or 20 or 21 or 22 or 23 or 24 (1831290)

26     9 and 25 (128)

27     limit 26 to human (128)


***************************


145. 
TY  - ELEC
ID  - 2013669462
T1  - Treatment optimization: An outline for future success
A1  - Flexner C.
A1  - Plumley B.
A1  - Brown Ripin D.H. 
Y1  - 2013//
N2  - PURPOSE OF REVIEW: In this issue of Current Opinion, the Guest Editors and their colleagues provide a comprehensive overview of current activities aimed at optimizing global HIV treatment. In this introduction, we outline current goals and approaches that will be described in more detail elsewhere in this issue. RECENT FINDINGS: Two recent conferences, the first and second Conference on Antiretroviral Drug Optimization (CADO), brought together experts from academia, governments, foundations, the pharmaceutical industry, and community activists to develop a global HIV-treatment research agenda for the coming decade focused on better therapies and how to make them accessible to a broader population of people living with HIV. Important recommendations included a focus on more efficient process chemistry for antiretroviral drugs, investigation of antiretroviral dose reduction as a possible optimization strategy, recognition of the increasing importance of concurrent infections and comorbidities especially tuberculosis and aging-related diseases, and identifying a highly effective and affordable nontoxic, once-daily fixed-dose combination regimen for first-line treatment. SUMMARY: HIV treatment optimization is a process intended to enhance the long-term efficacy, adherence, tolerability, safety, convenience, and affordability of combination ART. The ultimate goal of this process is to expand access to well tolerated and effective lifetime treatment to all those in need. © 2013 Wolters Kluwer Health.
KW  - absence of side effects/si [Side Effect]
KW  - *antiviral therapy
KW  - cardiovascular disease
KW  - comorbidity
KW  - concurrent infection
KW  - diabetes mellitus
KW  - drug bioavailability
KW  - drug cost
KW  - drug efficacy
KW  - drug safety
KW  - drug tolerability
KW  - drug treatment failure
KW  - drug withdrawal
KW  - hepatitis B/si [Side Effect]
KW  - human
KW  - Human immunodeficiency virus
KW  - *Human immunodeficiency virus infection/dt [Drug Therapy]
KW  - *Human immunodeficiency virus infection/pc [Prevention]
KW  - hypertension
KW  - low drug dose
KW  - medication compliance
KW  - mixed infection
KW  - patient compliance
KW  - phase 3 clinical trial (topic)
KW  - priority journal
KW  - recurrent infection/si [Side Effect]
KW  - review
KW  - risk reduction
KW  - tuberculosis/dt [Drug Therapy]
KW  - unspecified side effect/si [Side Effect]
KW  - *anti human immunodeficiency virus agent/dt [Drug Therapy]
KW  - *anti human immunodeficiency virus agent/pe [Pharmacoeconomics]
KW  - cobicistat/cb [Drug Combination]
KW  - cobicistat/dt [Drug Therapy]
KW  - darunavir/cb [Drug Combination]
KW  - darunavir/cm [Drug Comparison]
KW  - darunavir/dt [Drug Therapy]
KW  - dolutegravir/ct [Clinical Trial]
KW  - dolutegravir/cb [Drug Combination]
KW  - dolutegravir/dt [Drug Therapy]
KW  - efavirenz/cb [Drug Combination]
KW  - efavirenz/dt [Drug Therapy]
KW  - emtricitabine/ae [Adverse Drug Reaction]
KW  - emtricitabine/cb [Drug Combination]
KW  - emtricitabine/dt [Drug Therapy]
KW  - Human immunodeficiency virus proteinase inhibitor/cm [Drug Comparison]
KW  - Human immunodeficiency virus proteinase inhibitor/dt [Drug Therapy]
KW  - lamivudine/ae [Adverse Drug Reaction]
KW  - lamivudine/cb [Drug Combination]
KW  - lamivudine/dt [Drug Therapy]
KW  - raltegravir/ae [Adverse Drug Reaction]
KW  - raltegravir/dt [Drug Therapy]
KW  - rifampicin/dt [Drug Therapy]
KW  - ritonavir/cb [Drug Combination]
KW  - ritonavir/dt [Drug Therapy]
KW  - tenofovir/cb [Drug Combination]
KW  - tenofovir/dt [Drug Therapy]
KW  - tenofovir/po [Oral Drug Administration]
KW  - tenofovir alafenamide/ct [Clinical Trial]
KW  - tenofovir alafenamide/cb [Drug Combination]
KW  - tenofovir alafenamide/dt [Drug Therapy]
KW  - tenofovir disoproxil/dt [Drug Therapy]
JF  - Current Opinion in HIV and AIDS
JA  - Curr. Opin. HIV AIDS
VL  - 8
IS  - 6
SP  - 523
EP  - 527
CY  - United Kingdom
PB  - Lippincott Williams and Wilkins (250 Waterloo Road, London SE1 8RD, United Kingdom)
SN  - 1746-630X
AD  - C. Flexner, Johns Hopkins University School of Medicine and Bloomberg School of Public Health, Osler 527, 600 N, Wolfe Street, Baltimore, MD 21287-5554, United States. E-mail: flex@jhmi.edu
M1  - (Flexner) Johns Hopkins University School of Medicine and Bloomberg School of Public Health, Osler 527, 600 N, Wolfe Street, Baltimore, MD 21287-5554, United States
M1  - (Plumley) Pangaea Global AIDS Foundation, Oakland, CA, United States
M1  - (Brown Ripin) Clinton Health Access Initiative, Boston, MA, United States
L2  - http://ovidsp.ovid.com/ovidweb.cgi?T=JS&PAGE=reference&D=emed11&NEWS=N&AN=2013669462
ER  -  

Link to the Ovid Full Text or citation: http://acs.hcn.com.au?acc=36422&url=http://ovidsp.ovid.com/ovidweb.cgi?T=JS&CSC=Y&NEWS=N&PAGE=fulltext&D=emed11&AN=2013669462 
C1  - Database: Embase <1996 to 2016 September 16>

Search Strategy:

--------------------------------------------------------------------------------

1     tuberculosis.mp. or exp tuberculosis/ (151164)

2     exp treatment outcome/ or treatment outcome*.mp. (1189741)

3     diabetes mellitus.mp. or exp diabetes mellitus/ (627157)

4     diabetes mellitus/ (362441)

5     DM.mp. (48079)

6     diabetes.mp. (663193)

7     mellitus.mp. (588341)

8     3 or 4 or 5 or 6 or 7 (715025)

9     1 and 2 and 8 (724)

10     cohort studies.mp. or cohort analysis/ (263408)

11     exp risk factor/ or cohort.mp. or exp risk/ (2148599)

12     10 or 11 (2148599)

13     9 and 10 (81)

14     9 and 12 (304)

15     limit 14 to human (298)

16     limit 13 to human (81)

17     trial*.mp. or exp controlled clinical trial/ or exp "clinical trial (topic)"/ or exp "randomized controlled trial (topic)"/ or exp "controlled clinical trial (topic)"/ (1555047)

18     random.ab. (191735)

19     randomized controlled trial.pt. (0)

20     controlled clinical trial.pt. (0)

21     randomized.ab. (454621)

22     placebo.ab. (188623)

23     clinical trials as topic.sh. (15)

24     trial.ti. (176210)

25     17 or 18 or 19 or 20 or 21 or 22 or 23 or 24 (1831290)

26     9 and 25 (128)

27     limit 26 to human (128)


***************************


146. 
TY  - ELEC
ID  - 2013588454
T1  - Diabetes mellitus and tuberculosis
A1  - Koo B.K. 
Y1  - 2013//
KW  - article
KW  - bacterial load
KW  - *diabetes mellitus/dt [Drug Therapy]
KW  - *diabetes mellitus/ep [Epidemiology]
KW  - disease association
KW  - disease severity
KW  - drug treatment failure
KW  - geographic distribution
KW  - hemoglobin blood level
KW  - human
KW  - hyperglycemia
KW  - incidence
KW  - India
KW  - infection risk
KW  - Korea
KW  - nonhuman
KW  - prevalence
KW  - prognosis
KW  - screening test
KW  - thorax radiography
KW  - *tuberculosis/di [Diagnosis]
KW  - *tuberculosis/ep [Epidemiology]
KW  - antidiabetic agent/dt [Drug Therapy]
KW  - hemoglobin A1c/ec [Endogenous Compound]
JF  - Diabetes and Metabolism Journal
JA  - Diabetes Metab. J.
VL  - 37
IS  - 4
SP  - 249
EP  - 251
CY  - South Korea
PB  - Korean Diabetes Association (Room 1010, Renalssance Tower Bldg 456, Gongdeok-dong, Mapo-gu, Seoul 121-706, South Korea)
SN  - 2233-6079
AD  - B.K. Koo, Department of Internal Medicine, Boramae Medical Center, Seoul National University College of Medicine, 20 Boramae-ro 5-gil, Dongjak-gu, Seoul 156-707, South Korea. E-mail: bokyungkoomd@gmail.com
M1  - (Koo) Department of Internal Medicine, Boramae Medical Center, Seoul National University College of Medicine, 20 Boramae-ro 5-gil, Dongjak-gu, Seoul 156-707, South Korea
UR  - http://e-dmj.org/Synapse/Data/PDFData/2004DMJ/dmj-37-249.pdf
L2  - http://ovidsp.ovid.com/ovidweb.cgi?T=JS&PAGE=reference&D=emed11&NEWS=N&AN=2013588454
ER  -  

Link to the Ovid Full Text or citation: http://acs.hcn.com.au?acc=36422&url=http://ovidsp.ovid.com/ovidweb.cgi?T=JS&CSC=Y&NEWS=N&PAGE=fulltext&D=emed11&AN=2013588454 
C1  - Database: Embase <1996 to 2016 September 16>

Search Strategy:

--------------------------------------------------------------------------------

1     tuberculosis.mp. or exp tuberculosis/ (151164)

2     exp treatment outcome/ or treatment outcome*.mp. (1189741)

3     diabetes mellitus.mp. or exp diabetes mellitus/ (627157)

4     diabetes mellitus/ (362441)

5     DM.mp. (48079)

6     diabetes.mp. (663193)

7     mellitus.mp. (588341)

8     3 or 4 or 5 or 6 or 7 (715025)

9     1 and 2 and 8 (724)

10     cohort studies.mp. or cohort analysis/ (263408)

11     exp risk factor/ or cohort.mp. or exp risk/ (2148599)

12     10 or 11 (2148599)

13     9 and 10 (81)

14     9 and 12 (304)

15     limit 14 to human (298)

16     limit 13 to human (81)

17     trial*.mp. or exp controlled clinical trial/ or exp "clinical trial (topic)"/ or exp "randomized controlled trial (topic)"/ or exp "controlled clinical trial (topic)"/ (1555047)

18     random.ab. (191735)

19     randomized controlled trial.pt. (0)

20     controlled clinical trial.pt. (0)

21     randomized.ab. (454621)

22     placebo.ab. (188623)

23     clinical trials as topic.sh. (15)

24     trial.ti. (176210)

25     17 or 18 or 19 or 20 or 21 or 22 or 23 or 24 (1831290)

26     9 and 25 (128)

27     limit 26 to human (128)


***************************


147. 
TY  - ELEC
ID  - 2013616264
T1  - Incidence and risk factors for treatment failure with infliximab in psoriasis
A1  - Escande H.
A1  - Livideanu C.B.
A1  - Steiner A.
A1  - Lahfa M.
A1  - Marguery M.C.
A1  - Mazereeuw J.H.
A1  - Meyer N.
A1  - Labadie F.G.
A1  - Aquilina C.
A1  - Viraben R.
A1  - Gourraud P.A.
A1  - Paul C. 
Y1  - 2013//
KW  - alcoholism
KW  - anaphylaxis/si [Side Effect]
KW  - asthenia/si [Side Effect]
KW  - autoimmune hepatitis/si [Side Effect]
KW  - cytolysis
KW  - depression inventory
KW  - diabetes mellitus
KW  - drug efficacy
KW  - *drug treatment failure
KW  - drug withdrawal
KW  - dyslipidemia
KW  - erythrodermic psoriasis
KW  - guttate psoriasis
KW  - human
KW  - hypertension
KW  - letter
KW  - lung aspergillosis/si [Side Effect]
KW  - major clinical study
KW  - miliary tuberculosis/si [Side Effect]
KW  - obesity
KW  - priority journal
KW  - *psoriasis/dt [Drug Therapy]
KW  - psoriasis vulgaris
KW  - psoriatic arthritis
KW  - pustular psoriasis
KW  - *risk factor
KW  - sex difference
KW  - side effect/si [Side Effect]
KW  - smoking
KW  - treatment outcome
KW  - tuberculous lymphadenitis/si [Side Effect]
KW  - *infliximab/ae [Adverse Drug Reaction]
KW  - *infliximab/dt [Drug Therapy]
JF  - Journal of the European Academy of Dermatology and Venereology
JA  - J. Eur. Acad. Dermatol. Venereol.
VL  - 27
IS  - 10
SP  - 1323
EP  - 1324
CY  - United Kingdom
PB  - Blackwell Publishing Ltd (9600 Garsington Road, Oxford OX4 2XG, United Kingdom)
SN  - 0926-9959
AD  - C.B. Livideanu, Department of Dermatology, Paul Sabatier University, Toulouse University Hospital, Toulouse, France. E-mail: livideanu.c@chu-toulouse.fr
M1  - (Escande, Livideanu, Steiner, Lahfa, Marguery, Mazereeuw, Meyer, Labadie, Aquilina, Viraben, Paul) Department of Dermatology, Paul Sabatier University, Toulouse University Hospital, Toulouse, France
M1  - (Gourraud) Methodomics, Mortagne-sur-Sevre, Vendee, France
L2  - http://ovidsp.ovid.com/ovidweb.cgi?T=JS&PAGE=reference&D=emed11&NEWS=N&AN=2013616264
ER  -  

Link to the Ovid Full Text or citation: http://acs.hcn.com.au?acc=36422&url=http://ovidsp.ovid.com/ovidweb.cgi?T=JS&CSC=Y&NEWS=N&PAGE=fulltext&D=emed11&AN=2013616264 
C1  - Database: Embase <1996 to 2016 September 16>

Search Strategy:

--------------------------------------------------------------------------------

1     tuberculosis.mp. or exp tuberculosis/ (151164)

2     exp treatment outcome/ or treatment outcome*.mp. (1189741)

3     diabetes mellitus.mp. or exp diabetes mellitus/ (627157)

4     diabetes mellitus/ (362441)

5     DM.mp. (48079)

6     diabetes.mp. (663193)

7     mellitus.mp. (588341)

8     3 or 4 or 5 or 6 or 7 (715025)

9     1 and 2 and 8 (724)

10     cohort studies.mp. or cohort analysis/ (263408)

11     exp risk factor/ or cohort.mp. or exp risk/ (2148599)

12     10 or 11 (2148599)

13     9 and 10 (81)

14     9 and 12 (304)

15     limit 14 to human (298)

16     limit 13 to human (81)

17     trial*.mp. or exp controlled clinical trial/ or exp "clinical trial (topic)"/ or exp "randomized controlled trial (topic)"/ or exp "controlled clinical trial (topic)"/ (1555047)

18     random.ab. (191735)

19     randomized controlled trial.pt. (0)

20     controlled clinical trial.pt. (0)

21     randomized.ab. (454621)

22     placebo.ab. (188623)

23     clinical trials as topic.sh. (15)

24     trial.ti. (176210)

25     17 or 18 or 19 or 20 or 21 or 22 or 23 or 24 (1831290)

26     9 and 25 (128)

27     limit 26 to human (128)


***************************


148. 
TY  - ELEC
ID  - 2013592488
T1  - Cutaneous tuberculosis in Tunisia
A1  - Abdelmalek R.
A1  - Mebazaa A.
A1  - Berriche A.
A1  - Kilani B.
A1  - Ben Osman A.
A1  - Mokni M.
A1  - Tiouiri Benaissa H. 
Y1  - 2013//
N2  - Introduction: Tuberculosis is endemic in Tunisia. Pulmonary tuberculosis is the most common presentation in our country. Cutaneous presentations are rare (1-2% of cases). The diagnosis of cutaneous tuberculosis (CT) is difficult. Histological and clinical presentations are polymorphous, many differential diagnoses are available, and it is difficult to isolate Mycobacterium. Objective: We had for aim to study the epidemiological and clinical features of CT in Tunisia, and to compare presentations before and after 1990. Patients and methods: We conducted a retrospective study between January1991 and December2011, in which we included all cases of CT observed at the Infectious Diseases and Dermatology Units of the Tunis la Rabta Hospital. Results: Hundred and thirty-seven patients were included, with a mean age of 43.8. years; 72.3% were female patients. Hundred and fifty locations were observed, most of which on the head and neck. Scrofuloderma was the most frequent presentation, observed in 65% of cases. The diagnosis was confirmed by histology and/or microbiology in 75.8% of cases. The treatment was prescribed for a mean 11.3. months, leading to full recovery in most cases. Conclusion: CT is still reported in Tunisia. The diagnosis relies mainly on histology. Controlling this mutilating tuberculosis requires a global control of this disease, and especially lymph node location, given the high rate of scrofuloderma. © 2013 Elsevier Masson SAS.
KW  - adolescent
KW  - adult
KW  - aged
KW  - antibiotic resistance
KW  - article
KW  - bacterial skin disease
KW  - bacterium identification
KW  - child
KW  - clinical feature
KW  - comparative study
KW  - controlled study
KW  - delayed diagnosis
KW  - diabetes mellitus
KW  - endemic disease/di [Diagnosis]
KW  - endemic disease/dr [Drug Resistance]
KW  - endemic disease/ep [Epidemiology]
KW  - female
KW  - histopathology
KW  - human
KW  - Human immunodeficiency virus infection
KW  - lupus vulgaris
KW  - major clinical study
KW  - male
KW  - Mycobacterium tuberculosis
KW  - nonhuman
KW  - outcome assessment
KW  - preschool child
KW  - retrospective study
KW  - risk factor
KW  - scrofuloderma
KW  - skin biopsy
KW  - skin toxicity/si [Side Effect]
KW  - *skin tuberculosis/di [Diagnosis]
KW  - *skin tuberculosis/dr [Drug Resistance]
KW  - *skin tuberculosis/dt [Drug Therapy]
KW  - *skin tuberculosis/ep [Epidemiology]
KW  - toxicoderma/si [Side Effect]
KW  - treatment duration
KW  - tuberculin test
KW  - tuberculous gumma
KW  - Tunisia
KW  - ethambutol/ae [Adverse Drug Reaction]
KW  - ethambutol/cb [Drug Combination]
KW  - ethambutol/dt [Drug Therapy]
KW  - isoniazid/ae [Adverse Drug Reaction]
KW  - isoniazid/cb [Drug Combination]
KW  - isoniazid/dt [Drug Therapy]
KW  - pyrazinamide/ae [Adverse Drug Reaction]
KW  - pyrazinamide/cb [Drug Combination]
KW  - pyrazinamide/dt [Drug Therapy]
KW  - quinoline derived antiinfective agent/dt [Drug Therapy]
KW  - rifampicin/ae [Adverse Drug Reaction]
KW  - rifampicin/cb [Drug Combination]
KW  - rifampicin/dt [Drug Therapy]
KW  - streptomycin/ae [Adverse Drug Reaction]
KW  - streptomycin/cb [Drug Combination]
KW  - streptomycin/dt [Drug Therapy]
JF  - Medecine et Maladies Infectieuses
JA  - Med. Mal. Infect.
VL  - 43
IS  - 9
SP  - 374
EP  - 378
CY  - France
PB  - Elsevier Masson SAS (62 rue Camille Desmoulins, Issy les Moulineaux Cedex 92442, France)
SN  - 0399-077X
AD  - R. Abdelmalek, Service des maladies infectieuses, Faculte de medecine de Tunis, Universite Tunis EL Manar, hOpital la Rabta, Tunis, Tunisia. E-mail: rimabdelmalek@gmail.com
M1  - (Abdelmalek, Berriche, Kilani, Tiouiri Benaissa) Service des maladies infectieuses, Faculte de medecine de Tunis, Universite Tunis EL Manar, hOpital la Rabta, Tunis, Tunisia
M1  - (Mebazaa, Ben Osman, Mokni) Service de dermatologie, Faculte de medecine de Tunis, Universite Tunis EL Manar, hOpital la Rabta, Tunis, Tunisia
L2  - http://ovidsp.ovid.com/ovidweb.cgi?T=JS&PAGE=reference&D=emed11&NEWS=N&AN=2013592488
ER  -  

Link to the Ovid Full Text or citation: http://acs.hcn.com.au?acc=36422&url=http://ovidsp.ovid.com/ovidweb.cgi?T=JS&CSC=Y&NEWS=N&PAGE=fulltext&D=emed11&AN=2013592488 
C1  - Database: Embase <1996 to 2016 September 16>

Search Strategy:

--------------------------------------------------------------------------------

1     tuberculosis.mp. or exp tuberculosis/ (151164)

2     exp treatment outcome/ or treatment outcome*.mp. (1189741)

3     diabetes mellitus.mp. or exp diabetes mellitus/ (627157)

4     diabetes mellitus/ (362441)

5     DM.mp. (48079)

6     diabetes.mp. (663193)

7     mellitus.mp. (588341)

8     3 or 4 or 5 or 6 or 7 (715025)

9     1 and 2 and 8 (724)

10     cohort studies.mp. or cohort analysis/ (263408)

11     exp risk factor/ or cohort.mp. or exp risk/ (2148599)

12     10 or 11 (2148599)

13     9 and 10 (81)

14     9 and 12 (304)

15     limit 14 to human (298)

16     limit 13 to human (81)

17     trial*.mp. or exp controlled clinical trial/ or exp "clinical trial (topic)"/ or exp "randomized controlled trial (topic)"/ or exp "controlled clinical trial (topic)"/ (1555047)

18     random.ab. (191735)

19     randomized controlled trial.pt. (0)

20     controlled clinical trial.pt. (0)

21     randomized.ab. (454621)

22     placebo.ab. (188623)

23     clinical trials as topic.sh. (15)

24     trial.ti. (176210)

25     17 or 18 or 19 or 20 or 21 or 22 or 23 or 24 (1831290)

26     9 and 25 (128)

27     limit 26 to human (128)


***************************


149. 
TY  - ELEC
ID  - 2013550598
T1  - Filamentous basidiomycetes in the clinical laboratory
A1  - Brandt M.E. 
Y1  - 2013//
N2  - Filamentous basidiomycetes are difficult to identify in the clinical laboratory, mostly due to lack of sporulation, and their role as agents of fungal infection can be difficult to assess. More cases of infection with these agents are being reported as more laboratories gain proficiency with the recognition of their subtle morphologic features and the use of DNA-based methods for identification. Most infections occur in the respiratory tract and sinuses, although brain infection has been reported. Susceptibility testing suggests that these agents will respond well to azole drugs other than fluconazole. © 2013 Springer Science+Business Media New York (outside the USA).
KW  - antifungal susceptibility
KW  - article
KW  - asthma
KW  - autopsy
KW  - bacterial pneumonia
KW  - *Basidiomycetes
KW  - basidiospore
KW  - blood transfusion
KW  - bone marrow biopsy
KW  - bone marrow transplantation
KW  - brain abscess
KW  - brain biopsy
KW  - brain damage
KW  - brain infection
KW  - brain tissue
KW  - bronchopneumonia
KW  - chronic cough
KW  - chronic granulomatous disease
KW  - chronic obstructive lung disease/et [Etiology]
KW  - *clinical laboratory
KW  - Coccidioides
KW  - diabetes mellitus
KW  - diabetic patient
KW  - DNA sequence
KW  - DRESS syndrome
KW  - dyspnea
KW  - endoscopic surgery
KW  - follow up
KW  - frontal cortex
KW  - fungal sinusitis
KW  - fungus ball
KW  - headache
KW  - high risk patient
KW  - hospital discharge
KW  - human
KW  - immunocompromised patient
KW  - immunosuppressive treatment
KW  - leukemia/th [Therapy]
KW  - life cycle
KW  - lung infection
KW  - lung infiltrate
KW  - lung injury
KW  - lung mycosis
KW  - maxilla sinusitis
KW  - meningitis
KW  - minimum inhibitory concentration
KW  - mycosis
KW  - nail infection
KW  - nonhuman
KW  - nose obstruction
KW  - nuclear magnetic resonance imaging
KW  - onychomycosis
KW  - orbit tumor
KW  - respiratory failure
KW  - Schizophyllum commune
KW  - septic shock
KW  - species identification
KW  - Sporothrix
KW  - steroid therapy
KW  - stomach carcinoma
KW  - treatment duration
KW  - treatment failure
KW  - tuberculosis/et [Etiology]
KW  - ulcer
KW  - umbilical cord blood
KW  - university hospital
KW  - Volvariella
KW  - amphotericin
KW  - amphotericin B
KW  - amphotericin B lipid complex
KW  - caspofungin
KW  - cycloheximide
KW  - echinocandin
KW  - fluconazole/iv [Intravenous Drug Administration]
KW  - itraconazole
KW  - posaconazole/po [Oral Drug Administration]
KW  - pyrrole
KW  - voriconazole
JF  - Current Fungal Infection Reports
JA  - Curr. Fungal Infec. Rep.
VL  - 7
IS  - 3
SP  - 219
EP  - 223
CY  - United States
PB  - Current Medicine Group LLC (400 Market St, Ste 700 Philadelphia PA 19106, United States)
SN  - 1936-3761
AD  - M.E. Brandt, Mycotic Diseases Branch, Centers for Disease Control and Prevention, Mailstop G-11, 1600 Clifton Road, Atlanta GA 30333, United States. E-mail: mbb4@cdc.gov
M1  - (Brandt) Mycotic Diseases Branch, Centers for Disease Control and Prevention, Mailstop G-11, 1600 Clifton Road, Atlanta GA 30333, United States
L2  - http://ovidsp.ovid.com/ovidweb.cgi?T=JS&PAGE=reference&D=emed11&NEWS=N&AN=2013550598
ER  -  

Link to the Ovid Full Text or citation: http://acs.hcn.com.au?acc=36422&url=http://ovidsp.ovid.com/ovidweb.cgi?T=JS&CSC=Y&NEWS=N&PAGE=fulltext&D=emed11&AN=2013550598 
C1  - Database: Embase <1996 to 2016 September 16>

Search Strategy:

--------------------------------------------------------------------------------

1     tuberculosis.mp. or exp tuberculosis/ (151164)

2     exp treatment outcome/ or treatment outcome*.mp. (1189741)

3     diabetes mellitus.mp. or exp diabetes mellitus/ (627157)

4     diabetes mellitus/ (362441)

5     DM.mp. (48079)

6     diabetes.mp. (663193)

7     mellitus.mp. (588341)

8     3 or 4 or 5 or 6 or 7 (715025)

9     1 and 2 and 8 (724)

10     cohort studies.mp. or cohort analysis/ (263408)

11     exp risk factor/ or cohort.mp. or exp risk/ (2148599)

12     10 or 11 (2148599)

13     9 and 10 (81)

14     9 and 12 (304)

15     limit 14 to human (298)

16     limit 13 to human (81)

17     trial*.mp. or exp controlled clinical trial/ or exp "clinical trial (topic)"/ or exp "randomized controlled trial (topic)"/ or exp "controlled clinical trial (topic)"/ (1555047)

18     random.ab. (191735)

19     randomized controlled trial.pt. (0)

20     controlled clinical trial.pt. (0)

21     randomized.ab. (454621)

22     placebo.ab. (188623)

23     clinical trials as topic.sh. (15)

24     trial.ti. (176210)

25     17 or 18 or 19 or 20 or 21 or 22 or 23 or 24 (1831290)

26     9 and 25 (128)

27     limit 26 to human (128)


***************************


150. 
TY  - ELEC
ID  - 2013520318
T1  - Management of human immunodeficiency virus in primary care
A1  - Sell J.K. 
Y1  - 2013//
N2  - This article presents an overview of current human immunodeficiency (HIV) management for primary care practitioners. Discussion is focused on appropriate screening, antiretroviral treatment, opportunistic infection prophylaxis, laboratory testing and prevention. Improved screening can identify the 20-25% of persons living with HIV in the United States who remain undiagnosed. Expansion of treatment recommendations to include all HIV-infected persons and expanded opportunities for prophylaxis will likely significantly increase the number of persons who receive antiretroviral treatment. Understanding of opportunistic infection prophylaxis, proper vaccination, and comorbid risk factor modification can improve life expectancy for many patients living with chronic stable HIV infection. © 2013 Elsevier Inc.
KW  - atypical mycobacteriosis/dt [Drug Therapy]
KW  - atypical mycobacteriosis/pc [Prevention]
KW  - CD4 lymphocyte count
KW  - chickenpox/dt [Drug Therapy]
KW  - chickenpox/pc [Prevention]
KW  - comorbidity
KW  - coronary artery disease/si [Side Effect]
KW  - cryptococcal meningitis
KW  - diabetes mellitus/si [Side Effect]
KW  - diagnostic procedure
KW  - drug eruption/si [Side Effect]
KW  - drug treatment failure
KW  - dyslipidemia/si [Side Effect]
KW  - fatty liver/si [Side Effect]
KW  - gastrointestinal intolerance/si [Side Effect]
KW  - gastrointestinal symptom/si [Side Effect]
KW  - glucose intolerance/si [Side Effect]
KW  - health care cost
KW  - hepatitis A/dt [Drug Therapy]
KW  - hepatitis A/pc [Prevention]
KW  - hepatitis B/dt [Drug Therapy]
KW  - hepatitis B/pc [Prevention]
KW  - human
KW  - *Human immunodeficiency virus infection/di [Diagnosis]
KW  - *Human immunodeficiency virus infection/dm [Disease Management]
KW  - *Human immunodeficiency virus infection/dr [Drug Resistance]
KW  - *Human immunodeficiency virus infection/dt [Drug Therapy]
KW  - *Human immunodeficiency virus infection/pc [Prevention]
KW  - hyperlipidemia/si [Side Effect]
KW  - immunization
KW  - infection prevention
KW  - influenza/dt [Drug Therapy]
KW  - influenza/pc [Prevention]
KW  - laboratory test
KW  - lactic acidosis/si [Side Effect]
KW  - life expectancy
KW  - lipodystrophy/si [Side Effect]
KW  - liver toxicity/si [Side Effect]
KW  - occupational exposure
KW  - opportunistic infection/pc [Prevention]
KW  - peripheral neuropathy/si [Side Effect]
KW  - pneumococcal infection/dt [Drug Therapy]
KW  - pneumococcal infection/pc [Prevention]
KW  - Pneumocystis pneumonia/dt [Drug Therapy]
KW  - Pneumocystis pneumonia/pc [Prevention]
KW  - pregnancy
KW  - *primary medical care
KW  - priority journal
KW  - review
KW  - risk factor
KW  - screening
KW  - Stevens Johnson syndrome/si [Side Effect]
KW  - toxoplasmosis/dt [Drug Therapy]
KW  - toxoplasmosis/pc [Prevention]
KW  - tuberculosis/dt [Drug Therapy]
KW  - tuberculosis/pc [Prevention]
KW  - United States
KW  - abacavir plus lamivudine/dt [Drug Therapy]
KW  - abacavir plus lamivudine plus zidovudine/dt [Drug Therapy]
KW  - antiretrovirus agent/dt [Drug Therapy]
KW  - atovaquone/cb [Drug Combination]
KW  - atovaquone/dt [Drug Therapy]
KW  - azithromycin/dt [Drug Therapy]
KW  - chickenpox vaccine/dt [Drug Therapy]
KW  - clarithromycin/dt [Drug Therapy]
KW  - cotrimoxazole/dt [Drug Therapy]
KW  - dapsone/cb [Drug Combination]
KW  - dapsone/dt [Drug Therapy]
KW  - didanosine/ae [Adverse Drug Reaction]
KW  - didanosine/dt [Drug Therapy]
KW  - efavirenz plus emtricitabine plus tenofovir disoproxil/dt [Drug Therapy]
KW  - emtricitabine plus tenofovir disoproxil/dt [Drug Therapy]
KW  - folinic acid/cb [Drug Combination]
KW  - folinic acid/dt [Drug Therapy]
KW  - hepatitis A vaccine/dt [Drug Therapy]
KW  - hepatitis B vaccine/dt [Drug Therapy]
KW  - Human immunodeficiency virus vaccine/dt [Drug Therapy]
KW  - influenza vaccine/dt [Drug Therapy]
KW  - isoniazid/dt [Drug Therapy]
KW  - lamivudine plus zidovudine/dt [Drug Therapy]
KW  - nonnucleoside reverse transcriptase inhibitor/ae [Adverse Drug Reaction]
KW  - nonnucleoside reverse transcriptase inhibitor/dt [Drug Therapy]
KW  - pentamidine/dt [Drug Therapy]
KW  - Pneumococcus vaccine/dt [Drug Therapy]
KW  - proteinase inhibitor/ae [Adverse Drug Reaction]
KW  - proteinase inhibitor/dt [Drug Therapy]
KW  - pyridoxine/dt [Drug Therapy]
KW  - pyrimethamine/cb [Drug Combination]
KW  - pyrimethamine/dt [Drug Therapy]
KW  - rifabutin/dt [Drug Therapy]
KW  - rifampicin/dt [Drug Therapy]
KW  - RNA directed DNA polymerase inhibitor/ae [Adverse Drug Reaction]
KW  - RNA directed DNA polymerase inhibitor/dt [Drug Therapy]
KW  - stavudine/ae [Adverse Drug Reaction]
KW  - stavudine/dt [Drug Therapy]
KW  - unindexed drug
JF  - Primary Care - Clinics in Office Practice
JA  - Prim. Care Clin. Off. Pract.
VL  - 40
IS  - 3
SP  - 589
EP  - 617
CY  - United States
PB  - W.B. Saunders (Independence Square West, Philadelphia PA 19106-3399, United States)
SN  - 0095-4543
AD  - J.K. Sell, Penn State Hershey Department of Family and Community Medicine, Penn State Milton S. Hershey Medical Center, 500 University Drive, Hershey, PA 17033, United States. E-mail: jsell@hmc.psu.edu
M1  - (Sell) Penn State Hershey Department of Family and Community Medicine, Penn State Milton S. Hershey Medical Center, 500 University Drive, Hershey, PA 17033, United States
L2  - http://ovidsp.ovid.com/ovidweb.cgi?T=JS&PAGE=reference&D=emed11&NEWS=N&AN=2013520318
ER  -  

Link to the Ovid Full Text or citation: http://acs.hcn.com.au?acc=36422&url=http://ovidsp.ovid.com/ovidweb.cgi?T=JS&CSC=Y&NEWS=N&PAGE=fulltext&D=emed11&AN=2013520318 
C1  - Database: Embase <1996 to 2016 September 16>

Search Strategy:

--------------------------------------------------------------------------------

1     tuberculosis.mp. or exp tuberculosis/ (151164)

2     exp treatment outcome/ or treatment outcome*.mp. (1189741)

3     diabetes mellitus.mp. or exp diabetes mellitus/ (627157)

4     diabetes mellitus/ (362441)

5     DM.mp. (48079)

6     diabetes.mp. (663193)

7     mellitus.mp. (588341)

8     3 or 4 or 5 or 6 or 7 (715025)

9     1 and 2 and 8 (724)

10     cohort studies.mp. or cohort analysis/ (263408)

11     exp risk factor/ or cohort.mp. or exp risk/ (2148599)

12     10 or 11 (2148599)

13     9 and 10 (81)

14     9 and 12 (304)

15     limit 14 to human (298)

16     limit 13 to human (81)

17     trial*.mp. or exp controlled clinical trial/ or exp "clinical trial (topic)"/ or exp "randomized controlled trial (topic)"/ or exp "controlled clinical trial (topic)"/ (1555047)

18     random.ab. (191735)

19     randomized controlled trial.pt. (0)

20     controlled clinical trial.pt. (0)

21     randomized.ab. (454621)

22     placebo.ab. (188623)

23     clinical trials as topic.sh. (15)

24     trial.ti. (176210)

25     17 or 18 or 19 or 20 or 21 or 22 or 23 or 24 (1831290)

26     9 and 25 (128)

27     limit 26 to human (128)


***************************


151. 
TY  - ELEC
ID  - 2013527414
T1  - The impact of diabetes mellitus and its control on the development of tuberculosis: A nationwide longitudinal study in Taiwan
A1  - Lee M.-C.
A1  - Lee C.-H.
A1  - Shu C.-C.
A1  - Pong W.-B.
A1  - Lan C.-C.
A1  - Wang J.-Y.
A1  - Lee L.-N.
A1  - Chao K.-M. 
Y1  - 2013//
N2  - Purpose: Diabetic mellitus (DM) is a well-known risk factor of tuberculosis (TB). However, there is paucity of reports on the impact of diabetic control and adherence to anti-diabetic treatment on the risk of TB. This nationwide cohort study aimed to address these issues. Methods: In the Longitudinal Health Insurance Database 2005 of Taiwan, DM cases and matched control subjects were selected. Potential risk factors for developing TB were investigated using the Cox proportional hazards regression analysis. Time-dependent variables were used to measure drug prescription, adherence, and number of DM-associated admissions from 360 to 90days prior to each outcome event. Results: The 49903 DM patients identified (52.5% males) had a mean age of 61.9+/-14.2years. Among DM patients and control subjects, the independent risk factors of TB were age, male sex, chronic obstructive pulmonary disease (COPD), autoimmune disease, and DM (hazard ratio [HR] 1.293 [1.154-1.449]). Among DM patients, time-dependent Cox analysis revealed that age, male sex, COPD, end-stage renal disease, maximum average daily dose of oral hypoglycemic agent (HR 1.13 [1.071-1.193]), insulin use during admission (HR 1.462 [1.087-1.966]), adherence to anti-diabetic medication (0.577 [0.429-0.776]), and number of DM-associated admissions (1.789 [1.231-2.601]) were independent factors associated with the development of TB. Conclusions: The risk of TB parallels DM severity. Some cases of TB can be prevented by fostering adherence to anti-diabetic medication. © 2013 John Wiley & Sons, Ltd.
KW  - adult
KW  - age
KW  - aged
KW  - article
KW  - autoimmune disease
KW  - chronic obstructive lung disease
KW  - cohort analysis
KW  - comorbidity
KW  - controlled study
KW  - diabetes control
KW  - *diabetes mellitus/dt [Drug Therapy]
KW  - diabetic patient
KW  - drug megadose
KW  - female
KW  - follow up
KW  - gender
KW  - hospital admission
KW  - human
KW  - insulin dependent diabetes mellitus
KW  - kidney failure
KW  - liver cirrhosis
KW  - longitudinal study
KW  - lowest income group
KW  - major clinical study
KW  - male
KW  - medication compliance
KW  - organ transplantation
KW  - outcome assessment
KW  - prescription
KW  - priority journal
KW  - risk factor
KW  - Taiwan
KW  - *tuberculosis/dt [Drug Therapy]
KW  - *tuberculosis control
KW  - corticosteroid
KW  - insulin/dt [Drug Therapy]
KW  - oral antidiabetic agent/dt [Drug Therapy]
KW  - prescription drug
KW  - tuberculostatic agent/dt [Drug Therapy]
JF  - Pharmacoepidemiology and Drug Safety
JA  - Pharmacoepidemiol. Drug Saf.
VL  - 22
IS  - 9
SP  - 995
EP  - 1003
CY  - United Kingdom
PB  - John Wiley and Sons Ltd (Southern Gate, Chichester, West Sussex PO19 8SQ, United Kingdom)
SN  - 1053-8569
AD  - J.-Y. Wang, Department of Internal Medicine, National Taiwan University Hospital, #7, Chung-Shan South Road, Taipei 100, Taiwan (Republic of China). E-mail: jywang@ntu.edu.tw
M1  - (Lee) Department of Pharmacy, Buddhist Tzu Chi General Hospital, Taipei Branch, Taiwan (Republic of China)
M1  - (Lee, Chao) Graduate Institute of Biomedical Electronics and Bioinformatics, National Taiwan University, Taipei, Taiwan (Republic of China)
M1  - (Lee, Pong, Lan) Department of Internal Medicine, Buddhist Tzu Chi General Hospital, Taipei Branch, Taiwan (Republic of China)
M1  - (Lee, Lan) School of Medicine, Tzu Chi University, Hualien, Taiwan (Republic of China)
M1  - (Shu) Department of Traumatology, National Taiwan University Hospital, Taipei, Taiwan (Republic of China)
M1  - (Wang) Department of Internal Medicine, National Taiwan University Hospital, Taipei, Taiwan (Republic of China)
M1  - (Lee) Department of Laboratory Medicine, National Taiwan University Hospital, Taipei, Taiwan (Republic of China)
L2  - http://ovidsp.ovid.com/ovidweb.cgi?T=JS&PAGE=reference&D=emed11&NEWS=N&AN=2013527414
ER  -  

Link to the Ovid Full Text or citation: http://acs.hcn.com.au?acc=36422&url=http://ovidsp.ovid.com/ovidweb.cgi?T=JS&CSC=Y&NEWS=N&PAGE=fulltext&D=emed11&AN=2013527414 
C1  - Database: Embase <1996 to 2016 September 16>

Search Strategy:

--------------------------------------------------------------------------------

1     tuberculosis.mp. or exp tuberculosis/ (151164)

2     exp treatment outcome/ or treatment outcome*.mp. (1189741)

3     diabetes mellitus.mp. or exp diabetes mellitus/ (627157)

4     diabetes mellitus/ (362441)

5     DM.mp. (48079)

6     diabetes.mp. (663193)

7     mellitus.mp. (588341)

8     3 or 4 or 5 or 6 or 7 (715025)

9     1 and 2 and 8 (724)

10     cohort studies.mp. or cohort analysis/ (263408)

11     exp risk factor/ or cohort.mp. or exp risk/ (2148599)

12     10 or 11 (2148599)

13     9 and 10 (81)

14     9 and 12 (304)

15     limit 14 to human (298)

16     limit 13 to human (81)

17     trial*.mp. or exp controlled clinical trial/ or exp "clinical trial (topic)"/ or exp "randomized controlled trial (topic)"/ or exp "controlled clinical trial (topic)"/ (1555047)

18     random.ab. (191735)

19     randomized controlled trial.pt. (0)

20     controlled clinical trial.pt. (0)

21     randomized.ab. (454621)

22     placebo.ab. (188623)

23     clinical trials as topic.sh. (15)

24     trial.ti. (176210)

25     17 or 18 or 19 or 20 or 21 or 22 or 23 or 24 (1831290)

26     9 and 25 (128)

27     limit 26 to human (128)


***************************


152. 
TY  - ELEC
ID  - 2013486755
T1  - Incidence and outcome of newly-diagnosed tuberculosis in schizophrenics: A 12-year, nationwide, retrospective longitudinal study
A1  - Kuo S.-C.
A1  - Chen Y.-T.
A1  - Li S.-Y.
A1  - Lee Y.-T.
A1  - Yang A.C.
A1  - Chen T.-L.
A1  - Liu C.-J.
A1  - Chen T.-J.
A1  - Su I.-J.
A1  - Fung C.-P. 
Y1  - 2013//
N2  - Background: To control tuberculosis (TB), it is critical to identify at risk populations. Schizophrenia is recognized as an important risk factor for TB. However, previous studies have been confounded by comorbidities, and reports of TB infection outcomes are rare. Therefore, the current nation-wide study aimed to compare the adjusted incidence and outcome of TB diseases in schizophrenics and the general population.Method: Using the National Health Insurance Research Database from 1998 to 2009, this retrospective longitudinal study included 60,409 schizophrenics and general population matched for age, Charlson's score, and comorbidities. Diagnosis of TB was based on the international classification of disease, ninth revision and use of anti-TB drugs. Unfavorable outcome for TB was defined as death, loss to follow-up, or use of anti-TB treatment for more than 9 months.Results: The adjusted incidence of TB in schizophrenics was significantly higher than in the general population [hazard ratio, 1.52; 95% confidence interval (CI), 1.29-1.79; p < 0.001; Kaplan-Meier log-rank test, p < 0.001]. Cox regression revealed age and male gender as risk factors for newly-diagnosed TB. The outcome of TB was comparable in schizophrenics and the general population [odds ratio (OR), 0.78; 95% CI, 0.55-1.09; p =0.144]. Logistic regression revealed a statistical trend for diabetes mellitus to predict poor outcome in schizophrenics with TB (OR, 2.30; 95% CI, 0.96-5.74; p = 0.062).Conclusions: Schizophrenics are at increased risk for TB, and screening may be warranted for those living in areas with high prevalence of TB. © 2013 Kuo et al.; licensee BioMed Central Ltd.
KW  - adult
KW  - age
KW  - article
KW  - Charlson Comorbidity Index
KW  - controlled study
KW  - drug use
KW  - female
KW  - human
KW  - ICD-9
KW  - incidence
KW  - infection risk
KW  - longitudinal study
KW  - major clinical study
KW  - male
KW  - mortality
KW  - outcome assessment
KW  - retrospective study
KW  - risk assessment
KW  - *schizophrenia
KW  - sex difference
KW  - treatment duration
KW  - *tuberculosis/dt [Drug Therapy]
KW  - *tuberculosis/ep [Epidemiology]
KW  - tuberculostatic agent/dt [Drug Therapy]
JF  - BMC Infectious Diseases
JA  - BMC Infect. Dis.
VL  - 13
IS  - 1
SP  - no pagination 
CY  - United Kingdom
PB  - BioMed Central Ltd. (Floor 6, 236 Gray's Inn Road, London WC1X 8HB, United Kingdom)
AD  - T.-L. Chen, Institute of Clinical Medicine, National Yang-Ming University, School of Medicine, Taipei, Taiwan (Republic of China). E-mail: tecklayyy@gmail.com
M1  - (Kuo, Li, Lee, Chen, Fung) Institute of Clinical Medicine, National Yang-Ming University, School of Medicine, Taipei, Taiwan (Republic of China)
M1  - (Kuo, Lee, Chen, Fung) Division of Infectious Diseases, Taipei Veterans General Hospital, No. 201, Sec. 2, Shih-Pai Road, Taipei 112, Taiwan (Republic of China)
M1  - (Kuo, Su) National Institute of Infectious Diseases and Vaccinology, National Health Research Institutes, Miaoli County, Taiwan (Republic of China)
M1  - (Chen, Li) Division of Nephrology, Taipei Veterans General Hospital, Taipei, Taiwan (Republic of China)
M1  - (Chen) Department of Medicine, Taipei City Hospital Heping Fuyou Branch, Taipei, Taiwan (Republic of China)
M1  - (Lee) Department of Medicine, Chutung Veterans Hospital, Chutung, Taiwan (Republic of China)
M1  - (Yang) Department of Psychiatry, Taipei Veterans General Hospital, Taipei, Taiwan (Republic of China)
M1  - (Yang) Division of Psychiatry, School of Medicine, National Yang-Ming University, Taipei, Taiwan (Republic of China)
M1  - (Liu) Institute of Public Health, School of Medicine, National Yang-Ming University, Taipei, Taiwan (Republic of China)
M1  - (Liu) Division of Hematology and Oncology, Department of Medicine, Taipei Veterans General Hospital, Taipei, Taiwan (Republic of China)
M1  - (Liu) Department of Internal Medicine, National Yang-Ming University Hospital, Yilan, Taiwan (Republic of China)
M1  - (Chen) Department of Family Medicine, Taipei Veterans General Hospital, Taipei, Taiwan (Republic of China)
UR  - http://www.biomedcentral.com/1471-2334/13/351
L2  - http://ovidsp.ovid.com/ovidweb.cgi?T=JS&PAGE=reference&D=emed11&NEWS=N&AN=2013486755
ER  -  

Link to the Ovid Full Text or citation: http://acs.hcn.com.au?acc=36422&url=http://ovidsp.ovid.com/ovidweb.cgi?T=JS&CSC=Y&NEWS=N&PAGE=fulltext&D=emed11&AN=2013486755 
C1  - Database: Embase <1996 to 2016 September 16>

Search Strategy:

--------------------------------------------------------------------------------

1     tuberculosis.mp. or exp tuberculosis/ (151164)

2     exp treatment outcome/ or treatment outcome*.mp. (1189741)

3     diabetes mellitus.mp. or exp diabetes mellitus/ (627157)

4     diabetes mellitus/ (362441)

5     DM.mp. (48079)

6     diabetes.mp. (663193)

7     mellitus.mp. (588341)

8     3 or 4 or 5 or 6 or 7 (715025)

9     1 and 2 and 8 (724)

10     cohort studies.mp. or cohort analysis/ (263408)

11     exp risk factor/ or cohort.mp. or exp risk/ (2148599)

12     10 or 11 (2148599)

13     9 and 10 (81)

14     9 and 12 (304)

15     limit 14 to human (298)

16     limit 13 to human (81)

17     trial*.mp. or exp controlled clinical trial/ or exp "clinical trial (topic)"/ or exp "randomized controlled trial (topic)"/ or exp "controlled clinical trial (topic)"/ (1555047)

18     random.ab. (191735)

19     randomized controlled trial.pt. (0)

20     controlled clinical trial.pt. (0)

21     randomized.ab. (454621)

22     placebo.ab. (188623)

23     clinical trials as topic.sh. (15)

24     trial.ti. (176210)

25     17 or 18 or 19 or 20 or 21 or 22 or 23 or 24 (1831290)

26     9 and 25 (128)

27     limit 26 to human (128)


***************************


153. 
TY  - ELEC
ID  - 2013447781
T1  - Selective uptake of influenza vaccine and pregnancy outcomes
A1  - Cantu J.
A1  - Biggio J.
A1  - Jauk V.
A1  - Wetta L.
A1  - Andrews W.
A1  - Tita A. 
Y1  - 2013//
N2  - Objective: To describe the characteristics of pregnant women who accept the influenza vaccine and evaluate the relationship between vaccination and adverse pregnancy outcomes. Methods: Retrospective cohort study of women receiving prenatal care during the 2009-2011 influenza seasons. Vaccination status was ascertained through our perinatal record system and clinic vaccination logs. Pregnancy outcomes included a primary composite of miscarriage, fetal demise, preterm birth (PTB) <37 weeks and neonatal demise. Stratification and logistic regression were used to adjust for potential confounders. Results: Of 3104 eligible pregnant women, 1094 (35%) received the influenza vaccine. Women vaccinated were more likely to be older, obese, primiparae, and have medical complications or a prior PTB. In univariable analyses, flu vaccination was associated with increased adverse composite outcome and PTB. After multivariable adjustments, vaccination was no longer associated with adverse outcomes in women with medical complications but remained associated with adverse outcomes among those without known co-morbidity. Conclusions: Vaccination was associated with an increased adverse composite outcome in pregnant women without identified co-morbidity but not those with co-morbidities. This association is likely due to selection bias, which should be considered in planning of observational studies of the impact of vaccination on pregnancy outcomes. © 2013 Informa UK Ltd. All rights reserved: reproduction in whole or part not permitted.
KW  - adult
KW  - age distribution
KW  - antiviral therapy
KW  - article
KW  - clinical feature
KW  - cohort analysis
KW  - *drug uptake
KW  - female
KW  - fetus death
KW  - gestational age
KW  - hepatitis C/co [Complication]
KW  - human
KW  - Human immunodeficiency virus infection
KW  - influenza/dt [Drug Therapy]
KW  - influenza/pc [Prevention]
KW  - influenza vaccination
KW  - low birth weight
KW  - lung tuberculosis
KW  - lupus vulgaris/co [Complication]
KW  - maternal hypertension/co [Complication]
KW  - medical record
KW  - newborn death
KW  - obesity
KW  - outcome assessment
KW  - preeclampsia
KW  - pregnancy complication
KW  - pregnancy diabetes mellitus/co [Complication]
KW  - *pregnancy outcome
KW  - pregnant woman
KW  - premature labor
KW  - prenatal care
KW  - primipara
KW  - priority journal
KW  - retrospective study
KW  - sickle cell anemia/co [Complication]
KW  - small for date infant
KW  - spontaneous abortion
KW  - stillbirth
KW  - *influenza vaccine/dt [Drug Therapy]
KW  - oseltamivir/dt [Drug Therapy]
JF  - Journal of Maternal-Fetal and Neonatal Medicine
JA  - J. Matern.-Fetal Neonatal Med.
VL  - 26
IS  - 12
SP  - 1207
EP  - 1211
CY  - United Kingdom
PB  - Informa Healthcare (69-77 Paul Street, London EC2A 4LQ, United Kingdom)
SN  - 1476-7058
AD  - J. Cantu, Department of Obstetrics and Gynecology, Division of Maternal-Fetal Medicine, University of Alabama at Birmingham, 619 19th St S, Birmingham, AL 35249, United States. E-mail: jcantu@uabmc.edu
M1  - (Cantu, Biggio, Jauk, Wetta, Andrews, Tita) Center for Women's Reproductive Health, University of Alabama at Birmingham, Birmingham, AL, United States
L2  - http://ovidsp.ovid.com/ovidweb.cgi?T=JS&PAGE=reference&D=emed11&NEWS=N&AN=2013447781
ER  -  

Link to the Ovid Full Text or citation: http://acs.hcn.com.au?acc=36422&url=http://ovidsp.ovid.com/ovidweb.cgi?T=JS&CSC=Y&NEWS=N&PAGE=fulltext&D=emed11&AN=2013447781 
C1  - Database: Embase <1996 to 2016 September 16>

Search Strategy:

--------------------------------------------------------------------------------

1     tuberculosis.mp. or exp tuberculosis/ (151164)

2     exp treatment outcome/ or treatment outcome*.mp. (1189741)

3     diabetes mellitus.mp. or exp diabetes mellitus/ (627157)

4     diabetes mellitus/ (362441)

5     DM.mp. (48079)

6     diabetes.mp. (663193)

7     mellitus.mp. (588341)

8     3 or 4 or 5 or 6 or 7 (715025)

9     1 and 2 and 8 (724)

10     cohort studies.mp. or cohort analysis/ (263408)

11     exp risk factor/ or cohort.mp. or exp risk/ (2148599)

12     10 or 11 (2148599)

13     9 and 10 (81)

14     9 and 12 (304)

15     limit 14 to human (298)

16     limit 13 to human (81)

17     trial*.mp. or exp controlled clinical trial/ or exp "clinical trial (topic)"/ or exp "randomized controlled trial (topic)"/ or exp "controlled clinical trial (topic)"/ (1555047)

18     random.ab. (191735)

19     randomized controlled trial.pt. (0)

20     controlled clinical trial.pt. (0)

21     randomized.ab. (454621)

22     placebo.ab. (188623)

23     clinical trials as topic.sh. (15)

24     trial.ti. (176210)

25     17 or 18 or 19 or 20 or 21 or 22 or 23 or 24 (1831290)

26     9 and 25 (128)

27     limit 26 to human (128)


***************************


154. 
TY  - ELEC
ID  - 2013428188
T1  - Antibiotic resistance rates in causative agents of infections in diabetic patients: Rising concerns
A1  - Boyanova L.
A1  - Mitov I. 
Y1  - 2013//
N2  - The vicious cycle is that hyperglycemia (>11.1 mmol/l) or other diabetes-associated factors facilitate or worsen the development of infections and vice versa, the infections deteriorate the glycemic control of the patients. Diabetic patients are prone to some infections, infection recurrences and poor outcomes. Immunocompromised state and frequent antibiotic use are associated with antibiotic resistance of the bacterial pathogens, such as Mycobacterium tuberculosis (in some studies), methicillin-resistant Staphylococcus aureus, Streptococcus pneumoniae, Gram-negative bacteria such as Pseudomonas aeruginosa and Acinetobacter baumannii, bacteria in diabetic foot infections and different opportunistic and rare pathogens or multidrug-resistant strains. Prompt diagnostics and susceptibility testing, early and aggressive surgical and/or antibiotic therapy, and, importantly, good glycemic control are of utmost importance for treatment of antibiotic-resistant infections in diabetic patients. © 2013 2013 Expert Reviews Ltd.
KW  - Acinetobacter baumannii
KW  - *antibiotic resistance
KW  - antibiotic sensitivity
KW  - bacterial strain
KW  - blood glucose monitoring
KW  - cellulitis
KW  - *diabetes mellitus/dt [Drug Therapy]
KW  - diabetic foot/dt [Drug Therapy]
KW  - drug penetration
KW  - drug use
KW  - early diagnosis
KW  - emphysematous cholecystitis
KW  - emphysematous pyelonephritis
KW  - external otitis
KW  - glycemic control
KW  - Gram negative bacterium
KW  - Gram positive bacterium
KW  - Helicobacter pylori
KW  - human
KW  - hyperglycemia
KW  - immunocompromised patient
KW  - *infection
KW  - infection risk
KW  - lower respiratory tract infection/dt [Drug Therapy]
KW  - methicillin resistant Staphylococcus aureus
KW  - mixed infection
KW  - Mycobacterium tuberculosis
KW  - nonhuman
KW  - osteomyelitis
KW  - outcome assessment
KW  - peritonitis
KW  - Pseudomonas aeruginosa
KW  - recurrent infection
KW  - review
KW  - risk reduction
KW  - sepsis
KW  - skin infection
KW  - Streptococcus pneumoniae
KW  - tuberculosis/dt [Drug Therapy]
KW  - unspecified side effect/si [Side Effect]
KW  - urinary tract infection/pc [Prevention]
KW  - amoxicillin
KW  - *antibiotic agent/dt [Drug Therapy]
KW  - *antibiotic agent/po [Oral Drug Administration]
KW  - *antibiotic agent/pa [Parenteral Drug Administration]
KW  - *antibiotic agent/pk [Pharmacokinetics]
KW  - aztreonam
KW  - beta lactamase
KW  - carbapenem
KW  - cefixime
KW  - cefotaxime
KW  - ceftazidime
KW  - ceftriaxone
KW  - cefuroxime
KW  - cephalosporin derivative
KW  - ciprofloxacin
KW  - clindamycin/dt [Drug Therapy]
KW  - clindamycin/po [Oral Drug Administration]
KW  - gatifloxacin
KW  - gentamicin
KW  - glitazone derivative/dt [Drug Therapy]
KW  - glucose/ec [Endogenous Compound]
KW  - imipenem
KW  - insulin/dt [Drug Therapy]
KW  - lincosamide
KW  - macrolide
KW  - metallo beta lactamase/ec [Endogenous Compound]
KW  - metformin/ae [Adverse Drug Reaction]
KW  - metformin/dt [Drug Therapy]
KW  - nitrofurantoin
KW  - quinoline derived antiinfective agent/dt [Drug Therapy]
KW  - quinoline derived antiinfective agent/po [Oral Drug Administration]
KW  - rifampicin/dt [Drug Therapy]
KW  - sparfloxacin
KW  - streptogramin derivative
KW  - sulfonylurea/dt [Drug Therapy]
KW  - unindexed drug
JF  - Expert Review of Anti-Infective Therapy
JA  - Expert Rev. Anti-Infect. Ther.
VL  - 11
IS  - 4
SP  - 411
EP  - 420
CY  - United Kingdom
PB  - Expert Reviews Ltd. (2 Albert Place, London N3 1QB, United Kingdom)
SN  - 1478-7210
AD  - L. Boyanova, Department of Medical Microbiology, Medical University of Sofia, Zdrave Street 2, 1431 Sofia, Bulgaria. E-mail: l.boyanova@hotmail.com
M1  - (Boyanova, Mitov) Department of Medical Microbiology, Medical University of Sofia, Zdrave Street 2, 1431 Sofia, Bulgaria
L2  - http://ovidsp.ovid.com/ovidweb.cgi?T=JS&PAGE=reference&D=emed11&NEWS=N&AN=2013428188
ER  -  

Link to the Ovid Full Text or citation: http://acs.hcn.com.au?acc=36422&url=http://ovidsp.ovid.com/ovidweb.cgi?T=JS&CSC=Y&NEWS=N&PAGE=fulltext&D=emed11&AN=2013428188 
C1  - Database: Embase <1996 to 2016 September 16>

Search Strategy:

--------------------------------------------------------------------------------

1     tuberculosis.mp. or exp tuberculosis/ (151164)

2     exp treatment outcome/ or treatment outcome*.mp. (1189741)

3     diabetes mellitus.mp. or exp diabetes mellitus/ (627157)

4     diabetes mellitus/ (362441)

5     DM.mp. (48079)

6     diabetes.mp. (663193)

7     mellitus.mp. (588341)

8     3 or 4 or 5 or 6 or 7 (715025)

9     1 and 2 and 8 (724)

10     cohort studies.mp. or cohort analysis/ (263408)

11     exp risk factor/ or cohort.mp. or exp risk/ (2148599)

12     10 or 11 (2148599)

13     9 and 10 (81)

14     9 and 12 (304)

15     limit 14 to human (298)

16     limit 13 to human (81)

17     trial*.mp. or exp controlled clinical trial/ or exp "clinical trial (topic)"/ or exp "randomized controlled trial (topic)"/ or exp "controlled clinical trial (topic)"/ (1555047)

18     random.ab. (191735)

19     randomized controlled trial.pt. (0)

20     controlled clinical trial.pt. (0)

21     randomized.ab. (454621)

22     placebo.ab. (188623)

23     clinical trials as topic.sh. (15)

24     trial.ti. (176210)

25     17 or 18 or 19 or 20 or 21 or 22 or 23 or 24 (1831290)

26     9 and 25 (128)

27     limit 26 to human (128)


***************************


155. 
TY  - ELEC
ID  - 2013441665
T1  - Beyond pregnancy - The neglected burden of mortality in young women of reproductive age in Bangladesh: A prospective cohort study
A1  - Labrique A.B.
A1  - Sikder S.S.
A1  - Wu L.
A1  - Rashid M.
A1  - Ali H.
A1  - Ullah B.
A1  - Shamim A.A.
A1  - Mehra S.
A1  - Klemm R.
A1  - Banu H.
A1  - West Jr. K.P.
A1  - Christian P. 
Y1  - 2013//
N2  - Objective To describe proportionate mortality and causes of death unrelated to pregnancy. Design Prospective cohort study. Setting Rural northwest Bangladesh. Population A cohort of 133 617 married women of reproductive age. Methods Verbal autopsies were conducted for women who died whilst under surveillance in the cohort trial. Physician-assigned causes of death based on verbal autopsies were used to categorise deaths. Main outcome measures The proportion of deaths due to non-communicable diseases, infectious diseases, injury or pregnancy. Results Of the 1107 deaths occurring among women between 2001 and 2007, 48% were attributed to non-communicable diseases, 22% to pregnancy, 17% to infections, 9% to injury and 4% to other causes. Conclusions Although focus on pregnancy-related mortality remains important, more attention is warranted on non-communicable diseases among women of reproductive age. © 2013 The Authors BJOG An International Journal of Obstetrics and Gynaecology © 2013 RCOG.
KW  - adult
KW  - anaphylactic shock
KW  - anemia
KW  - anorexia nervosa
KW  - asthma
KW  - autopsy
KW  - Bangladesh
KW  - bleeding
KW  - cause of death
KW  - cerebrovascular accident
KW  - cohort analysis
KW  - dehydration
KW  - diabetes mellitus
KW  - diarrhea
KW  - diphtheria
KW  - epilepsy
KW  - female
KW  - gastrointestinal disease
KW  - heart failure
KW  - heart infarction
KW  - homicide
KW  - human
KW  - infection
KW  - injury
KW  - ischemic heart disease
KW  - kidney disease
KW  - lung embolism
KW  - major clinical study
KW  - malaria
KW  - malnutrition
KW  - married woman
KW  - meningitis
KW  - *mortality
KW  - neoplasm
KW  - non communicable disease
KW  - outcome assessment
KW  - pericardial effusion
KW  - *pregnancy
KW  - priority journal
KW  - prospective study
KW  - rabies
KW  - respiratory tract infection
KW  - review
KW  - rheumatic disease
KW  - sepsis
KW  - suicide
KW  - tetanus
KW  - tonsillitis
KW  - tuberculosis
KW  - typhoid fever
JF  - BJOG: An International Journal of Obstetrics and Gynaecology
JA  - BJOG Int. J. Obstet. Gynaecol.
VL  - 120
IS  - 9
SP  - 1085
EP  - 1089
CY  - United Kingdom
PB  - Blackwell Publishing Ltd (9600 Garsington Road, Oxford OX4 2XG, United Kingdom)
SN  - 1470-0328
AD  - A.B. Labrique, Department of International Health, Johns Hopkins Bloomberg School of Public Health, 615 N. Wolfe St., Baltimore, MD 21205, United States. E-mail: alabriqu@jhsph.edu
M1  - (Labrique, Sikder, Wu, Mehra, Klemm, West Jr., Christian) Department of International Health, Johns Hopkins Bloomberg School of Public Health, 615 N. Wolfe St., Baltimore, MD 21205, United States
M1  - (Rashid, Ali, Shamim) JiVitA Maternal and Child Health Research Project Gaibandha, Poschim Para, Bangladesh
M1  - (Ullah) Maternal and Neonatal Health Initiative, United Nations Population Fund Narail, Aladatpur, Bangladesh
M1  - (Banu) Department of Gynecology, Institute of Child and Mother Health Matuail, Dhaka, Bangladesh
L2  - http://ovidsp.ovid.com/ovidweb.cgi?T=JS&PAGE=reference&D=emed11&NEWS=N&AN=2013441665
ER  -  

Link to the Ovid Full Text or citation: http://acs.hcn.com.au?acc=36422&url=http://ovidsp.ovid.com/ovidweb.cgi?T=JS&CSC=Y&NEWS=N&PAGE=fulltext&D=emed11&AN=2013441665 
C1  - Database: Embase <1996 to 2016 September 16>

Search Strategy:

--------------------------------------------------------------------------------

1     tuberculosis.mp. or exp tuberculosis/ (151164)

2     exp treatment outcome/ or treatment outcome*.mp. (1189741)

3     diabetes mellitus.mp. or exp diabetes mellitus/ (627157)

4     diabetes mellitus/ (362441)

5     DM.mp. (48079)

6     diabetes.mp. (663193)

7     mellitus.mp. (588341)

8     3 or 4 or 5 or 6 or 7 (715025)

9     1 and 2 and 8 (724)

10     cohort studies.mp. or cohort analysis/ (263408)

11     exp risk factor/ or cohort.mp. or exp risk/ (2148599)

12     10 or 11 (2148599)

13     9 and 10 (81)

14     9 and 12 (304)

15     limit 14 to human (298)

16     limit 13 to human (81)

17     trial*.mp. or exp controlled clinical trial/ or exp "clinical trial (topic)"/ or exp "randomized controlled trial (topic)"/ or exp "controlled clinical trial (topic)"/ (1555047)

18     random.ab. (191735)

19     randomized controlled trial.pt. (0)

20     controlled clinical trial.pt. (0)

21     randomized.ab. (454621)

22     placebo.ab. (188623)

23     clinical trials as topic.sh. (15)

24     trial.ti. (176210)

25     17 or 18 or 19 or 20 or 21 or 22 or 23 or 24 (1831290)

26     9 and 25 (128)

27     limit 26 to human (128)


***************************


156. 
TY  - ELEC
ID  - 2013412760
T1  - The double burden of diabetes and tuberculosis - Public health implications
A1  - Kapur A.
A1  - Harries A.D. 
Y1  - 2013//
N2  - Diabetes mellitus (DM) and tuberculosis (TB) have existed for thousands of years and even now the global disease burden from DM and TB is huge. The incidence of TB is declining slowly but it still remains a big problem in many populous large low and middle income countries. On the other, hand the burden of diabetes is increasing very rapidly, particularly in the very same countries where TB is endemic. The intersecting double burden is therefore ominous particularly as several studies and systematic reviews have indicated that DM increases the risk of TB disease and results in poor treatment outcomes. To address the double burden, WHO and the International Union Against Tuberculosis and Lung Disease (The Union) in 2011 launched a collaborative framework for the care and control of diabetes and tuberculosis, to encourage collaborative research and implement bidirectional screening of the two diseases in routine settings. This review article (i) explores some of the new evidence for the association between TB and DM, (ii) discusses issues with regard to clinical presentation and outcomes, (iii) presents the evidence, challenges and strategies for bidirectional screening based on field studies to implement the framework and (iv) finally presents suggestions on how diabetes care delivery may benefit from the lessons of the TB DOTS approach and public health principles for structured care delivery. © 2012 Elsevier Ireland Ltd.
KW  - body mass
KW  - clinical feature
KW  - comorbidity
KW  - diabetes control
KW  - *diabetes mellitus/di [Diagnosis]
KW  - *diabetes mellitus/dt [Drug Therapy]
KW  - *diabetes mellitus/ep [Epidemiology]
KW  - *diabetes mellitus/et [Etiology]
KW  - disease association
KW  - disease predisposition
KW  - drug treatment failure
KW  - financial management
KW  - glycemic control
KW  - health care cost
KW  - health care delivery
KW  - health care planning
KW  - health program
KW  - hemoglobin blood level
KW  - high risk patient
KW  - human
KW  - impaired glucose tolerance
KW  - incidence
KW  - infection risk
KW  - insulin resistance
KW  - insurance
KW  - nonhuman
KW  - outcome assessment
KW  - pathogenesis
KW  - prevalence
KW  - *public health problem
KW  - recurrent disease
KW  - review
KW  - screening test
KW  - sputum smear
KW  - *tuberculosis/di [Diagnosis]
KW  - *tuberculosis/dt [Drug Therapy]
KW  - *tuberculosis/ep [Epidemiology]
KW  - *tuberculosis/et [Etiology]
KW  - tuberculosis control
KW  - glibenclamide/dt [Drug Therapy]
KW  - glibenclamide/po [Oral Drug Administration]
KW  - gliclazide/dt [Drug Therapy]
KW  - gliclazide/po [Oral Drug Administration]
KW  - glimepiride/dt [Drug Therapy]
KW  - glimepiride/po [Oral Drug Administration]
KW  - glipizide/dt [Drug Therapy]
KW  - glipizide/po [Oral Drug Administration]
KW  - glycosylated hemoglobin/ec [Endogenous Compound]
KW  - isoniazid/dt [Drug Therapy]
KW  - rifampicin/dt [Drug Therapy]
KW  - tuberculostatic agent/dt [Drug Therapy]
JF  - Diabetes Research and Clinical Practice
JA  - Diabetes Res. Clin. Pract.
VL  - 101
IS  - 1
SP  - 10
EP  - 19
CY  - Ireland
PB  - Elsevier Ireland Ltd (P.O. Box 85, Limerick, Ireland)
SN  - 0168-8227
AD  - A. Kapur, World Diabetes Foundation, Gentofte, Denmark. E-mail: akap@worlddiabetesfoundation.org
M1  - (Kapur) World Diabetes Foundation, Gentofte, Denmark
M1  - (Harries) International Union Against Tuberculosis and Lung Diseases, Paris, France
M1  - (Harries) London School of Hygiene and Tropical Medicine, London, United Kingdom
L2  - http://ovidsp.ovid.com/ovidweb.cgi?T=JS&PAGE=reference&D=emed11&NEWS=N&AN=2013412760
ER  -  

Link to the Ovid Full Text or citation: http://acs.hcn.com.au?acc=36422&url=http://ovidsp.ovid.com/ovidweb.cgi?T=JS&CSC=Y&NEWS=N&PAGE=fulltext&D=emed11&AN=2013412760 
C1  - Database: Embase <1996 to 2016 September 16>

Search Strategy:

--------------------------------------------------------------------------------

1     tuberculosis.mp. or exp tuberculosis/ (151164)

2     exp treatment outcome/ or treatment outcome*.mp. (1189741)

3     diabetes mellitus.mp. or exp diabetes mellitus/ (627157)

4     diabetes mellitus/ (362441)

5     DM.mp. (48079)

6     diabetes.mp. (663193)

7     mellitus.mp. (588341)

8     3 or 4 or 5 or 6 or 7 (715025)

9     1 and 2 and 8 (724)

10     cohort studies.mp. or cohort analysis/ (263408)

11     exp risk factor/ or cohort.mp. or exp risk/ (2148599)

12     10 or 11 (2148599)

13     9 and 10 (81)

14     9 and 12 (304)

15     limit 14 to human (298)

16     limit 13 to human (81)

17     trial*.mp. or exp controlled clinical trial/ or exp "clinical trial (topic)"/ or exp "randomized controlled trial (topic)"/ or exp "controlled clinical trial (topic)"/ (1555047)

18     random.ab. (191735)

19     randomized controlled trial.pt. (0)

20     controlled clinical trial.pt. (0)

21     randomized.ab. (454621)

22     placebo.ab. (188623)

23     clinical trials as topic.sh. (15)

24     trial.ti. (176210)

25     17 or 18 or 19 or 20 or 21 or 22 or 23 or 24 (1831290)

26     9 and 25 (128)

27     limit 26 to human (128)


***************************


157. 
TY  - ELEC
ID  - 2013412092
T1  - The double burden: The role of diabetes for tuberculosis risk, manifestations, treatment outcomes and survival
A1  - Faurholt-Jepsen D. 
Y1  - 2013//
N2  - One third of the world's population is latently infected with Mycobacterium tuberculosis, and with the lifestyle changes succeeding the on-going urbanization, populations already burdened by tuberculosis are experiencing a dramatic increase in chronic diseases, with diabetes being a serious challenge. Tuberculosis and diabetes are not only becoming co-existing diseases. In fact, the diseases interact, and there is evidence to suggest that especially diabetes disease increases the susceptibility for developing active tuberculosis disease. Furthermore, it is plausible that tuberculosis leads to, either transient or permanent, impairment of the glucose metabolism, which ultimately will turn into diabetes. A number of studies from the Americas, Europe, Asia, and, most lately, from sub-Saharan Africa have reported strong association between tuberculosis and diabetes; on average, the estimated risk of active tuberculosis is thrice as high among people with diabetes. The study from sub-Saharan Africa was conducted in Tanzania and is the basis of this thesis. Based on available evidence on the association between tuberculosis and diabetes, the primary aim of the study was to assess the role of diabetes for tuberculosis risk, manifestations, treatment outcomes and survival in a Tanzanian population of tuberculosis patients and non-tuberculosis neighbourhood controls. The study was conducted in Mwanza City in northern Tanzania, with a population exceeding half a million inhabitants, with tuberculosis and HIV being common infections in the region, but with little knowledge about the prevalence of diabetes. We recruited newly diagnosed pulmonary tuberculosis patients from spring 2006 and continuously till the fall 2009, with all participating in a nutritional intervention running in parallel with the medical tuberculosis treatment. All participants underwent diabetes and HIV testing as well as a series of measurements such as anthropometric, clinical and paraclinical parameters. The population was followed up during treatment (2 and 5 months) to assess treatment outcome as well as after one year to assess their survival status. Based on data from 1250 tuberculosis patients and 350 neighbourhood controls, we found that 38 and 21%, respectively, had impaired glycaemia, and that the prevalence of diabetes was 17 and 9% among tuberculosis patients and controls, respectively. This difference in prevalence between patients and controls was equivalent to an adjusted odds ratio of more than four, indicating a strong association between tuberculosis and diabetes. Furthermore, we found that diabetes was associated with tuberculosis among both participants with or without HIV co-infection. Despite the strong association, diabetes had only moderate clinical implications when the tuberculosis patients initiated the tuberculosis treatment; the patients with diabetes co-morbidity had a minor elevation in the immune response and more frequently reported to have fever. Furthermore, diabetes did not seem to delay time to sputum conversion during treatment. Nevertheless, diabetes co-morbidity led to impaired treatment outcome with slower recovery of weight and haemoglobin and a more than four times higher mortality rate within the initial phase of tuberculosis treatment. In conclusion, in the African region, the double burden of tuberculosis and diabetes is becoming a major health problem. Although the tuberculosis incidence has stabilized during the last decade, the increasing incidence of diabetes will possibly interfere with tuberculosis control and may, consequently, make the tuberculosis incidence increase again. Future research strategies should focus on enhanced diagnostic tools to identify tuberculosis patients with diabetes co-morbidity, and on the role of disease-disease, drug-disease and drug-drug interactions between tuberculosis and diabetes diseases and treatments.
KW  - anthropometry
KW  - article
KW  - death
KW  - *diabetes mellitus/di [Diagnosis]
KW  - disease association
KW  - disease control
KW  - follow up
KW  - human
KW  - Human immunodeficiency virus infection/di [Diagnosis]
KW  - medical record review
KW  - mortality
KW  - neutrophil count
KW  - prevalence
KW  - questionnaire
KW  - risk factor
KW  - sputum culture
KW  - staff training
KW  - survival
KW  - *treatment outcome
KW  - *tuberculosis/di [Diagnosis]
KW  - *tuberculosis/ep [Epidemiology]
KW  - weight gain
KW  - acute phase protein/ec [Endogenous Compound]
KW  - C reactive protein/ec [Endogenous Compound]
KW  - CD4 antigen/ec [Endogenous Compound]
KW  - ethambutol plus isoniazid
KW  - ethambutol plus isoniazid plus pyrazinamide plus rifampicin
KW  - glucose/ec [Endogenous Compound]
KW  - hemoglobin/ec [Endogenous Compound]
KW  - isoniazid plus rifampicin
KW  - orosomucoid/ec [Endogenous Compound]
JF  - Danish Medical Journal
JA  - Dan. Med. J.
VL  - 60
IS  - 7
SP  - 18
CY  - Denmark
PB  - Danish Medical Association (Kristianiagade 14, Copenhagen DK-1263, Denmark)
AD  - D. Faurholt-jepsen, Department of Human Nutrition, University of Copenhagen, Rolighedsvej 30, 1958 Frederiksberg C, Denmark. E-mail: daniel@faurholt-jepsen.dk
M1  - (Faurholt-Jepsen) Department of Human Nutrition, University of Copenhagen, Rolighedsvej 30, 1958 Frederiksberg C, Denmark
UR  - http://www.danmedj.dk/portal/pls/portal/!PORTAL.wwpob_page.show?_docname=10176982.PDF
L2  - http://ovidsp.ovid.com/ovidweb.cgi?T=JS&PAGE=reference&D=emed11&NEWS=N&AN=2013412092
ER  -  

Link to the Ovid Full Text or citation: http://acs.hcn.com.au?acc=36422&url=http://ovidsp.ovid.com/ovidweb.cgi?T=JS&CSC=Y&NEWS=N&PAGE=fulltext&D=emed11&AN=2013412092 
C1  - Database: Embase <1996 to 2016 September 16>

Search Strategy:

--------------------------------------------------------------------------------

1     tuberculosis.mp. or exp tuberculosis/ (151164)

2     exp treatment outcome/ or treatment outcome*.mp. (1189741)

3     diabetes mellitus.mp. or exp diabetes mellitus/ (627157)

4     diabetes mellitus/ (362441)

5     DM.mp. (48079)

6     diabetes.mp. (663193)

7     mellitus.mp. (588341)

8     3 or 4 or 5 or 6 or 7 (715025)

9     1 and 2 and 8 (724)

10     cohort studies.mp. or cohort analysis/ (263408)

11     exp risk factor/ or cohort.mp. or exp risk/ (2148599)

12     10 or 11 (2148599)

13     9 and 10 (81)

14     9 and 12 (304)

15     limit 14 to human (298)

16     limit 13 to human (81)

17     trial*.mp. or exp controlled clinical trial/ or exp "clinical trial (topic)"/ or exp "randomized controlled trial (topic)"/ or exp "controlled clinical trial (topic)"/ (1555047)

18     random.ab. (191735)

19     randomized controlled trial.pt. (0)

20     controlled clinical trial.pt. (0)

21     randomized.ab. (454621)

22     placebo.ab. (188623)

23     clinical trials as topic.sh. (15)

24     trial.ti. (176210)

25     17 or 18 or 19 or 20 or 21 or 22 or 23 or 24 (1831290)

26     9 and 25 (128)

27     limit 26 to human (128)


***************************


158. 
TY  - ELEC
ID  - 2013391100
T1  - Diabetes is a strong predictor of mortality during tuberculosis treatment: A prospective cohort study among tuberculosis patients from Mwanza, Tanzania
A1  - Faurholt-Jepsen D.
A1  - Range N.
A1  - Praygod G.
A1  - Jeremiah K.
A1  - Faurholt-Jepsen M.
A1  - Aabye M.G.
A1  - Changalucha J.
A1  - Christensen D.L.
A1  - Grewal H.M.S.
A1  - Martinussen T.
A1  - Krarup H.
A1  - Witte D.R.
A1  - Andersen A.B.
A1  - Friis H. 
Y1  - 2013//
N2  - Objective: Strong evidence suggests diabetes may be associated with tuberculosis (TB) and could influence TB treatment outcomes. We assessed the role of diabetes on sputum culture conversion and mortality among patients undergoing TB treatment. Methods: A total of 1250 Tanzanian TB patients were followed prospectively during TB treatment with sputum culture after 2 and 5 months. Survival status was assessed at least 1 year after initiation of treatment. At baseline, all participants underwent testing for diabetes and HIV, and the serum concentration of the acute phase reactant alpha-1 glycoprotein (AGP) was determined. Results: There were no differences between participants with and without diabetes regarding the proportion of positive cultures at 2 (3.8% vs. 5.8%) and 5 (1.3% vs. 0.9%) months (P > 0.46). However, among patients with a positive TB culture, relatively more patients with diabetes died before the 5-month follow-up. Within the initial 100 days of TB treatment, diabetes was associated with a fivefold increased risk of mortality (RR 5.09, 95% CI 2.36; 11.02, P < 0.001) among HIV uninfected, and a twofold increase among HIV co-infected patient (RR 2.33 95% CI 1.20; 4.53, P = 0.012), while diabetes was not associated with long-term mortality. Further adjustment with AGP did not change the estimates. Conclusion: Diabetes considerably increases risk of early mortality during TB treatment. The effect may not be explained by increased severity of TB, but could be due to impaired TB treatment response. Research is needed to clarify the mechanism and to assess whether glycaemic control improves survival. © 2013 Blackwell Publishing Ltd.
KW  - adult
KW  - article
KW  - cohort analysis
KW  - comorbidity
KW  - *diabetes mellitus
KW  - female
KW  - human
KW  - Human immunodeficiency virus infection
KW  - lung tuberculosis/dt [Drug Therapy]
KW  - major clinical study
KW  - male
KW  - mixed infection
KW  - mortality
KW  - risk factor
KW  - sex difference
KW  - sputum culture
KW  - survival rate
KW  - Tanzania
KW  - *tuberculosis/dt [Drug Therapy]
KW  - alpha1 glycoprotein/ec [Endogenous Compound]
KW  - tuberculostatic agent/dt [Drug Therapy]
JF  - Tropical Medicine and International Health
JA  - Trop. Med. Int. Health
VL  - 18
IS  - 7
SP  - 822
EP  - 829
CY  - United Kingdom
PB  - Blackwell Publishing Ltd (9600 Garsington Road, Oxford OX4 2XG, United Kingdom)
SN  - 1360-2276
AD  - D. Faurholt-Jepsen, Department of Nutrition, Exercise and Sports, University of Copenhagen, Rolighedsvej 30, 1958 Frederiksberg C, Denmark. E-mail: daniel@faurholt-jepsen.com
M1  - (Faurholt-Jepsen, Faurholt-Jepsen, Friis) Department of Nutrition, Exercise and Sports, University of Copenhagen, Frederiksberg, Denmark
M1  - (Range) Muhimbili Research Centre, National Institute for Medical Research, Dar Es Salaam, Tanzania
M1  - (Praygod, Jeremiah, Changalucha) Mwanza Research Centre, National Institute for Medical Research, Mwanza, Tanzania
M1  - (Aabye) Clinical Research Centre, University of Copenhagen, Hvidovre Hospital, Hvidovre, Denmark
M1  - (Christensen) Department of International Health, University of Copenhagen, Copenhagen, Denmark
M1  - (Grewal) The Gade Institute, University of Bergen, Bergen, Norway
M1  - (Martinussen) Biostatistics and Mathematics, University of Copenhagen, Copenhagen, Denmark
M1  - (Krarup) Department of Clinical Biochemistry, Aalborg University Hospital, Aalborg, Denmark
M1  - (Witte) Steno Diabetes Center, Gentofte, Denmark
M1  - (Andersen) Department of Infectious Diseases, Odense University Hospital, Odense, Denmark
L2  - http://ovidsp.ovid.com/ovidweb.cgi?T=JS&PAGE=reference&D=emed11&NEWS=N&AN=2013391100
ER  -  

Link to the Ovid Full Text or citation: http://acs.hcn.com.au?acc=36422&url=http://ovidsp.ovid.com/ovidweb.cgi?T=JS&CSC=Y&NEWS=N&PAGE=fulltext&D=emed11&AN=2013391100 
C1  - Database: Embase <1996 to 2016 September 16>

Search Strategy:

--------------------------------------------------------------------------------

1     tuberculosis.mp. or exp tuberculosis/ (151164)

2     exp treatment outcome/ or treatment outcome*.mp. (1189741)

3     diabetes mellitus.mp. or exp diabetes mellitus/ (627157)

4     diabetes mellitus/ (362441)

5     DM.mp. (48079)

6     diabetes.mp. (663193)

7     mellitus.mp. (588341)

8     3 or 4 or 5 or 6 or 7 (715025)

9     1 and 2 and 8 (724)

10     cohort studies.mp. or cohort analysis/ (263408)

11     exp risk factor/ or cohort.mp. or exp risk/ (2148599)

12     10 or 11 (2148599)

13     9 and 10 (81)

14     9 and 12 (304)

15     limit 14 to human (298)

16     limit 13 to human (81)

17     trial*.mp. or exp controlled clinical trial/ or exp "clinical trial (topic)"/ or exp "randomized controlled trial (topic)"/ or exp "controlled clinical trial (topic)"/ (1555047)

18     random.ab. (191735)

19     randomized controlled trial.pt. (0)

20     controlled clinical trial.pt. (0)

21     randomized.ab. (454621)

22     placebo.ab. (188623)

23     clinical trials as topic.sh. (15)

24     trial.ti. (176210)

25     17 or 18 or 19 or 20 or 21 or 22 or 23 or 24 (1831290)

26     9 and 25 (128)

27     limit 26 to human (128)


***************************


159. 
TY  - ELEC
ID  - 2013358663
T1  - The biological and clinical activity of anti-malarial drugs in autoimmune disorders
A1  - Taherian E.
A1  - Rao A.
A1  - Malemud C.J.
A1  - Askari A.D. 
Y1  - 2013//
N2  - Chloroquine and hydroxychloroquine are 4-aminoquinoline compounds commonly employed as anti-malarial drugs. Chloroquine and its synthetic analogue, hydroxychloroquine also belong to the disease-modifying anti-rheumatic drug class because these drugs are immunosuppressive. The immunosuppressive activity of chloroquine and hydroxychloroquine is likely to account for their capacity to reduce T-cell and B-cell hyperactivity as well as pro-inflammatory cytokine gene expression. This review evaluated experimental and clinical trials results as well as clinical response data relative to the use of chloroquine and/or hydroxychloroquine as first-line medical therapies in systemic lupus erythematosus, rheumatoid arthritis, primary Sjogren's syndrome, the anti-phospholipid syndrome and in the treatment of sarcoidosis. A primary outcomes measure in these clinical trials was the extent to which chloroquine and/or hydroxychloroquine reduced disease progression or exacerbations and/or the use and dosage of corticosteroids. The relative efficacy of chloroquine and hydroxychloroquine in modifying the clinical course of these autoimmune disorders is balanced against evidence that these drugs induce adverse effects which may reduce their use and effectiveness in the therapy of autoimmune disorders. © 2013 Bentham Science Publishers.
KW  - anticoagulation
KW  - antigen antibody complex
KW  - *antimalarial activity
KW  - *antiphospholipid syndrome
KW  - Apgar score
KW  - arterial stiffness
KW  - artery thrombosis/co [Complication]
KW  - artery thrombosis/pc [Prevention]
KW  - arthralgia
KW  - atherosclerosis
KW  - atomic force microscopy
KW  - autologous mixed lymphocyte reaction
KW  - birth weight
KW  - body mass
KW  - bone density
KW  - bone erosion
KW  - burning sensation
KW  - cardiomyopathy
KW  - cardiovascular risk
KW  - cell surface
KW  - cholesterol blood level
KW  - clinical practice
KW  - cohort analysis
KW  - coronary artery disease
KW  - cross-sectional study
KW  - deep vein thrombosis/pc [Prevention]
KW  - diabetes mellitus
KW  - disease activity
KW  - disease course
KW  - disease exacerbation
KW  - drug dose titration
KW  - drug efficacy
KW  - dyslipidemia
KW  - echography
KW  - ex vivo study
KW  - fat intake
KW  - follow up
KW  - glucose tolerance
KW  - heart left ventricle filling pressure
KW  - heart muscle biopsy
KW  - human
KW  - hypercalcemia
KW  - hypertension
KW  - in vitro study
KW  - in vivo study
KW  - insulin release
KW  - insulin sensitivity
KW  - joint function
KW  - kidney failure
KW  - kidney injury
KW  - lean body weight
KW  - lung embolism/pc [Prevention]
KW  - lung function
KW  - lung infiltrate
KW  - lung lesion
KW  - lupus erythematosus nephritis/dt [Drug Therapy]
KW  - lupus erythematosus nephritis/pc [Prevention]
KW  - lymphadenopathy
KW  - morning stiffness
KW  - mouth mucosa
KW  - myalgia
KW  - Mycobacterium tuberculosis
KW  - myopathy
KW  - North America
KW  - open study
KW  - outcome assessment
KW  - overall survival
KW  - phospholipid bilayer
KW  - pigment epithelium
KW  - pneumonia
KW  - postmenopause
KW  - postoperative period
KW  - pregnancy
KW  - pregnancy outcome
KW  - priority journal
KW  - propensity score
KW  - prospective study
KW  - pulse wave
KW  - randomized controlled trial (topic)
KW  - remission
KW  - retinopathy/dt [Drug Therapy]
KW  - retrospective study
KW  - review
KW  - *rheumatoid arthritis/dt [Drug Therapy]
KW  - rheumatology
KW  - risk factor
KW  - sarcoidosis/dt [Drug Therapy]
KW  - sarcoidosis/et [Etiology]
KW  - *Sjoegren syndrome
KW  - skin defect
KW  - skin pigmentation
KW  - SLEDAI
KW  - *systemic lupus erythematosus/di [Diagnosis]
KW  - *systemic lupus erythematosus/dt [Drug Therapy]
KW  - *systemic lupus erythematosus/et [Etiology]
KW  - thorax radiography
KW  - thrombocyte aggregation
KW  - tissue injury
KW  - transthoracic echocardiography
KW  - world health organization
KW  - xerostomia
KW  - azathioprine
KW  - CD8 antigen/ec [Endogenous Compound]
KW  - chlorambucil
KW  - *chloroquine/dt [Drug Therapy]
KW  - cholesterol/ec [Endogenous Compound]
KW  - colchicine
KW  - cyclosporin
KW  - *hydroxychloroquine/cb [Drug Combination]
KW  - *hydroxychloroquine/dt [Drug Therapy]
KW  - *hydroxychloroquine/po [Oral Drug Administration]
KW  - interleukin 1/ec [Endogenous Compound]
KW  - interleukin 15/ec [Endogenous Compound]
KW  - interleukin 18/ec [Endogenous Compound]
KW  - interleukin 2/ec [Endogenous Compound]
KW  - interleukin 6/ec [Endogenous Compound]
KW  - interleukin 8/ec [Endogenous Compound]
KW  - leflunomide
KW  - lipocortin 5
KW  - low density lipoprotein/ec [Endogenous Compound]
KW  - methotrexate/cb [Drug Combination]
KW  - mycophenolic acid 2 morpholinoethyl ester/dt [Drug Therapy]
KW  - placebo
KW  - prednisone
KW  - quinoprox
KW  - salazosulfapyridine/cb [Drug Combination]
KW  - triacylglycerol/ec [Endogenous Compound]
KW  - tumor necrosis factor alpha/ec [Endogenous Compound]
KW  - unclassified drug
JF  - Current Rheumatology Reviews
JA  - Curr. Rheumatol. Rev.
VL  - 9
IS  - 1
SP  - 45
EP  - 62
CY  - Netherlands
PB  - Bentham Science Publishers B.V. (P.O. Box 294, Bussum 1400 AG, Netherlands)
SN  - 1573-3971
AD  - C. J. Malemud, Department of Medicine, Division of Rheumatic Diseases, University Hospitals Case Medical Center, 2061 Cornell Road, Suite 207, Cleveland, OH, United States. E-mail: cjm4@cwru.edu
M1  - (Taherian, Rao, Malemud, Askari) Department of Medicine, Division of Rheumatic Diseases, Case Western Reserve University School of Medicine and University Hospitals Case Medical Center, Cleveland, OH 44106, United States
M1  - (Malemud) Department of Anatomy, Case Western Reserve University School of Medicine, University Hospitals Case Medical Center, Cleveland, OH 44106, United States
L2  - http://ovidsp.ovid.com/ovidweb.cgi?T=JS&PAGE=reference&D=emed11&NEWS=N&AN=2013358663
ER  -  

Link to the Ovid Full Text or citation: http://acs.hcn.com.au?acc=36422&url=http://ovidsp.ovid.com/ovidweb.cgi?T=JS&CSC=Y&NEWS=N&PAGE=fulltext&D=emed11&AN=2013358663 
C1  - Database: Embase <1996 to 2016 September 16>

Search Strategy:

--------------------------------------------------------------------------------

1     tuberculosis.mp. or exp tuberculosis/ (151164)

2     exp treatment outcome/ or treatment outcome*.mp. (1189741)

3     diabetes mellitus.mp. or exp diabetes mellitus/ (627157)

4     diabetes mellitus/ (362441)

5     DM.mp. (48079)

6     diabetes.mp. (663193)

7     mellitus.mp. (588341)

8     3 or 4 or 5 or 6 or 7 (715025)

9     1 and 2 and 8 (724)

10     cohort studies.mp. or cohort analysis/ (263408)

11     exp risk factor/ or cohort.mp. or exp risk/ (2148599)

12     10 or 11 (2148599)

13     9 and 10 (81)

14     9 and 12 (304)

15     limit 14 to human (298)

16     limit 13 to human (81)

17     trial*.mp. or exp controlled clinical trial/ or exp "clinical trial (topic)"/ or exp "randomized controlled trial (topic)"/ or exp "controlled clinical trial (topic)"/ (1555047)

18     random.ab. (191735)

19     randomized controlled trial.pt. (0)

20     controlled clinical trial.pt. (0)

21     randomized.ab. (454621)

22     placebo.ab. (188623)

23     clinical trials as topic.sh. (15)

24     trial.ti. (176210)

25     17 or 18 or 19 or 20 or 21 or 22 or 23 or 24 (1831290)

26     9 and 25 (128)

27     limit 26 to human (128)


***************************


160. 
TY  - ELEC
ID  - 2013282096
T1  - Risk factors and characteristics of post-transplant tuberculosis in an endemic area
A1  - Joo D.J.
A1  - Seok Kim B.
A1  - Jin Kim S.
A1  - Ha Huh K.
A1  - Soo Kim M.
A1  - Ju M.K.
A1  - Kim S.I.I.
A1  - Seun Kim Y. 
Y1  - 2013//
N2  - Tuberculosis (TB) is a major post-transplant concern in endemic areas. This report summarizes the clinical characteristics, risk factors, and effects of post-transplant TB on graft and patient survival at a single center in Korea. We retrospectively analyzed data from 2799 kidney recipients at Yonsei University Health System between April 1979 and August 2008 to determine the incidence, outcome, and risk factors affecting the development of TB infections and the effect of TB on graft and patient survival rates. TB developed in 144 (109 males and 35 females; mean age, 37+/-12 years) out of 2799 (5.1%) recipients. Newly developed TB occurred in 116 recipients (81%) and recurrent TB occurred in 28 (19%) recipients with a pre-transplant history of a mycobacterial infection. The mean interval to TB diagnosis was 55.6+/-47.9 months after transplantation without a peak interval incidence for 8 years after transplantation. Based on Cox regression analysis, a history of TB was the strongest risk factor (hazard ratio [HR] PERSOONLY =11.618) affecting the development of TB. TB negatively affected graft and patient survival after kidney transplantation. Non-pleurisy extrapulmonary and miliary TB resulted in inferior treatment results and a poor prognosis in the early treatment period. A history of TB is the strongest predictor of post-transplant TB. Therefore, patients with a pre-transplant history of TB should be carefully monitored. © Ann Transplant.
KW  - acute graft rejection/dt [Drug Therapy]
KW  - adult
KW  - article
KW  - clinical feature
KW  - diabetes mellitus
KW  - extrapulmonary tuberculosis
KW  - female
KW  - follow up
KW  - gender
KW  - graft survival
KW  - Hepatitis B virus
KW  - human
KW  - major clinical study
KW  - male
KW  - medical history
KW  - miliary tuberculosis
KW  - morbidity
KW  - outcome assessment
KW  - *post transplant tuberculosis/di [Diagnosis]
KW  - *post transplant tuberculosis/dt [Drug Therapy]
KW  - prognosis
KW  - retrospective study
KW  - risk factor
KW  - survival
KW  - survival rate
KW  - *tuberculosis/di [Diagnosis]
KW  - *tuberculosis/dt [Drug Therapy]
KW  - tuberculous pleurisy
KW  - adenosine deaminase/ec [Endogenous Compound]
KW  - azathioprine/cb [Drug Combination]
KW  - azathioprine/dt [Drug Therapy]
KW  - basiliximab/dt [Drug Therapy]
KW  - calcineurin inhibitor/cb [Drug Combination]
KW  - calcineurin inhibitor/dt [Drug Therapy]
KW  - cyclosporin A/cb [Drug Combination]
KW  - cyclosporin A/dt [Drug Therapy]
KW  - ethambutol/cb [Drug Combination]
KW  - ethambutol/dt [Drug Therapy]
KW  - isoniazid/cb [Drug Combination]
KW  - isoniazid/dt [Drug Therapy]
KW  - methylprednisolone/dt [Drug Therapy]
KW  - mycophenolic acid 2 morpholinoethyl ester/cb [Drug Combination]
KW  - mycophenolic acid 2 morpholinoethyl ester/dt [Drug Therapy]
KW  - OKT 3
KW  - prednisolone/cb [Drug Combination]
KW  - prednisolone/dt [Drug Therapy]
KW  - pyrazinamide/cb [Drug Combination]
KW  - pyrazinamide/dt [Drug Therapy]
KW  - rifampicin/cb [Drug Combination]
KW  - rifampicin/dt [Drug Therapy]
KW  - steroid/cb [Drug Combination]
KW  - steroid/dt [Drug Therapy]
KW  - streptomycin/cb [Drug Combination]
KW  - streptomycin/dt [Drug Therapy]
KW  - tacrolimus/dt [Drug Therapy]
KW  - thymocyte antibody
JF  - Annals of Transplantation
JA  - Ann. Transplant.
VL  - 18
IS  - 1
SP  - 163
EP  - 173
CY  - Poland
PB  - Medical Science International (ul. Ustrzycka 11, Warsaw 02-141, Poland)
SN  - 1425-9524
AD  - M. Soo Kim, Departments of Surgery, Yonsei University College of Medicine, 134 Shinchon-Dong, Seodaemun-Gu, Seoul 120-752, South Korea. E-mail: ysms91@yuhs.ac
M1  - (Joo, Ha Huh, Soo Kim, Ju, Kim, Seun Kim) Departments of Surgery Severance Hospital, Yonsei University Health System, Seoul, South Korea
M1  - (Joo, Seok Kim, Ha Huh, Soo Kim, Ju, Kim, Seun Kim) Research Institute for Transplantation, Yonsei University College of Medicine, Seoul, South Korea
M1  - (Seok Kim) Internal Medicine, Severance Hospital, Yonsei University Health System, Seoul, South Korea
M1  - (Jin Kim) Department of Surgery, CHA Bundang Medical Center, CHA University, Seongnam, South Korea
UR  - http://www.annalsoftransplantation.com/download/index/idArt/883882
L2  - http://ovidsp.ovid.com/ovidweb.cgi?T=JS&PAGE=reference&D=emed11&NEWS=N&AN=2013282096
ER  -  

Link to the Ovid Full Text or citation: http://acs.hcn.com.au?acc=36422&url=http://ovidsp.ovid.com/ovidweb.cgi?T=JS&CSC=Y&NEWS=N&PAGE=fulltext&D=emed11&AN=2013282096 
C1  - Database: Embase <1996 to 2016 September 16>

Search Strategy:

--------------------------------------------------------------------------------

1     tuberculosis.mp. or exp tuberculosis/ (151164)

2     exp treatment outcome/ or treatment outcome*.mp. (1189741)

3     diabetes mellitus.mp. or exp diabetes mellitus/ (627157)

4     diabetes mellitus/ (362441)

5     DM.mp. (48079)

6     diabetes.mp. (663193)

7     mellitus.mp. (588341)

8     3 or 4 or 5 or 6 or 7 (715025)

9     1 and 2 and 8 (724)

10     cohort studies.mp. or cohort analysis/ (263408)

11     exp risk factor/ or cohort.mp. or exp risk/ (2148599)

12     10 or 11 (2148599)

13     9 and 10 (81)

14     9 and 12 (304)

15     limit 14 to human (298)

16     limit 13 to human (81)

17     trial*.mp. or exp controlled clinical trial/ or exp "clinical trial (topic)"/ or exp "randomized controlled trial (topic)"/ or exp "controlled clinical trial (topic)"/ (1555047)

18     random.ab. (191735)

19     randomized controlled trial.pt. (0)

20     controlled clinical trial.pt. (0)

21     randomized.ab. (454621)

22     placebo.ab. (188623)

23     clinical trials as topic.sh. (15)

24     trial.ti. (176210)

25     17 or 18 or 19 or 20 or 21 or 22 or 23 or 24 (1831290)

26     9 and 25 (128)

27     limit 26 to human (128)


***************************


161. 
TY  - ELEC
ID  - 2013289598
T1  - Clinical characteristics, drug resistance, and treatment outcomes among tuberculosis patients with diabetes in Peru
A1  - Magee M.J.
A1  - Bloss E.
A1  - Shin S.S.
A1  - Contreras C.
A1  - Huaman H.A.
A1  - Ticona J.C.
A1  - Bayona J.
A1  - Bonilla C.
A1  - Yagui M.
A1  - Jave O.
A1  - Cegielski J.P. 
Y1  - 2013//
N2  - Objectives: Diabetes is a risk factor for active tuberculosis (TB). Data are limited regarding the association between diabetes and TB drug resistance and treatment outcomes. We examined characteristics of TB patients with and without diabetes in a Peruvian cohort at high risk for drug-resistant TB. Among TB patients with diabetes (TB-DM), we studied the association between diabetes clinical/management characteristics and TB drug resistance and treatment outcomes. Methods: During 2005-2008, adults with suspected TB with respiratory symptoms in Lima, Peru, who received rapid drug susceptibility testing (DST), were prospectively enrolled and followed during treatment. Bivariate and Kaplan-Meier analyses were used to examine the relationships of diabetes characteristics with drug-resistant TB and TB outcomes. Results: Of 1671 adult TB patients enrolled, 186 (11.1%) had diabetes. TB-DM patients were significantly more likely than TB patients without diabetes to be older, have had no previous TB treatment, and to have a body mass index (BMI) >18.5kg/m2 (p<0.05). In patients without and with previous TB treatment, the prevalence of multidrug-resistant TB was 23% and 26%, respectively, among patients without diabetes, and 12% and 28%, respectively, among TB-DM patients. Among 149 TB-DM patients with DST results, 104 (69.8%) had drug-susceptible TB and 45 (30.2%) had drug-resistant TB, of whom 29 had multidrug-resistant TB. There was no association between diabetes characteristics and drug-resistant TB. Of 136 TB-DM patients with outcome information, 107 (78.7%) had a favorable TB outcome; active diabetes management was associated with a favorable outcome. Conclusions: Diabetes was common in a cohort of TB patients at high risk for drug-resistant TB. Despite prevalent multidrug-resistant TB among TB-DM patients, the majority had a favorable TB treatment outcome. © 2013 International Society for Infectious Diseases.
KW  - adolescent
KW  - adult
KW  - article
KW  - body mass
KW  - cohort analysis
KW  - diabetes control
KW  - *diabetes mellitus/dt [Drug Therapy]
KW  - diabetic patient
KW  - disease association
KW  - *drug resistant tuberculosis
KW  - drug sensitivity
KW  - female
KW  - high risk patient
KW  - human
KW  - insulin treatment
KW  - laboratory
KW  - major clinical study
KW  - male
KW  - *multidrug resistant tuberculosis
KW  - outcome assessment
KW  - Peru
KW  - prospective study
KW  - sputum culture
KW  - insulin/dt [Drug Therapy]
KW  - oral antidiabetic agent/dt [Drug Therapy]
JF  - International Journal of Infectious Diseases
JA  - Int. J. Infect. Dis.
VL  - 17
IS  - 6
SP  - e404
EP  - e412
CY  - Netherlands
PB  - Elsevier (P.O. Box 211, Amsterdam 1000 AE, Netherlands)
SN  - 1201-9712
AD  - E. Bloss, US Centers for Disease Control and Prevention, 1600 Clifton Rd, MS E-10, Atlanta, GA 30333, United States. E-mail: dpu2@cdc.gov
M1  - (Magee) Rollins School of Public Health, Emory University, Atlanta, United States
M1  - (Bloss, Cegielski) US Centers for Disease Control and Prevention, 1600 Clifton Rd, MS E-10, Atlanta, GA 30333, United States
M1  - (Shin, Bayona) Partners in Health, Boston, United States
M1  - (Shin, Contreras, Bayona) Socios En Salud, Lima, Peru
M1  - (Huaman, Ticona, Bonilla, Jave) Ministerio de Salud del Peru, Lima, Peru
M1  - (Yagui) Instituto Nacional de Salud, Lima, Peru
M1  - (Yagui) Universidad Nacional Mayor de San Marcos, Lima, Peru
L2  - http://ovidsp.ovid.com/ovidweb.cgi?T=JS&PAGE=reference&D=emed11&NEWS=N&AN=2013289598
ER  -  

Link to the Ovid Full Text or citation: http://acs.hcn.com.au?acc=36422&url=http://ovidsp.ovid.com/ovidweb.cgi?T=JS&CSC=Y&NEWS=N&PAGE=fulltext&D=emed11&AN=2013289598 
C1  - Database: Embase <1996 to 2016 September 16>

Search Strategy:

--------------------------------------------------------------------------------

1     tuberculosis.mp. or exp tuberculosis/ (151164)

2     exp treatment outcome/ or treatment outcome*.mp. (1189741)

3     diabetes mellitus.mp. or exp diabetes mellitus/ (627157)

4     diabetes mellitus/ (362441)

5     DM.mp. (48079)

6     diabetes.mp. (663193)

7     mellitus.mp. (588341)

8     3 or 4 or 5 or 6 or 7 (715025)

9     1 and 2 and 8 (724)

10     cohort studies.mp. or cohort analysis/ (263408)

11     exp risk factor/ or cohort.mp. or exp risk/ (2148599)

12     10 or 11 (2148599)

13     9 and 10 (81)

14     9 and 12 (304)

15     limit 14 to human (298)

16     limit 13 to human (81)

17     trial*.mp. or exp controlled clinical trial/ or exp "clinical trial (topic)"/ or exp "randomized controlled trial (topic)"/ or exp "controlled clinical trial (topic)"/ (1555047)

18     random.ab. (191735)

19     randomized controlled trial.pt. (0)

20     controlled clinical trial.pt. (0)

21     randomized.ab. (454621)

22     placebo.ab. (188623)

23     clinical trials as topic.sh. (15)

24     trial.ti. (176210)

25     17 or 18 or 19 or 20 or 21 or 22 or 23 or 24 (1831290)

26     9 and 25 (128)

27     limit 26 to human (128)


***************************


162. 
TY  - ELEC
ID  - 2013246252
T1  - Risk factors influencing rebleeding after bronchial artery embolization on the management of hemoptysis associated with pulmonary tuberculosis
A1  - Hwang H.-G.
A1  - Lee H.-S.
A1  - Choi J.-S.
A1  - Seo K.-H.
A1  - Kim Y.-H.
A1  - Na J.-O. 
Y1  - 2013//
N2  - Background: Hemoptysis due to pulmonary tuberculosis (TB) frequently develops in Korea where the prevalence of TB is intermediate. The effect of bronchial artery embolization (BAE) on the control of massive hemoptysis has been well known. This study is designed to identify the risk factors contributing to rebleeding after BAE in patients with TB. Methods: We retrospectively evaluated risk factors and the time for rebleeding after BAE in 72 patients presenting with hemoptysis. Results: The overall immediate success rate of BAE was 93.1% (67 of 72 patients). Of the 29 patients (40.3%) who showed rebleeding after BAE, 13 patients experienced rebleeding within 1 month, and 14 patients between 1 month to 1 year. The existence of a shunt in angiographic finding, aspergilloma, and diabetes mellitus were risk factors of rebleeding after BAE in multivariate analysis. Conclusion: BAE was very effective for obtaining immediate bleeding control in hemoptysis associated with active TB or post-TB sequelae. It is important to observe whether or not rebleeding occurs up to 1 year of BAE especially in TB patients with aspergilloma, DM, or a shunt. Even rebleeding can be managed well by second BAE. Copyright©2013. The Korean Academy of Tuberculosis and Respiratory Diseases. All rights reserved.
KW  - adult
KW  - aged
KW  - angiography
KW  - article
KW  - *artificial embolism
KW  - aspergilloma
KW  - *bronchial artery embolization
KW  - clinical evaluation
KW  - diabetes mellitus
KW  - female
KW  - *hemoptysis/th [Therapy]
KW  - human
KW  - *lung tuberculosis/dt [Drug Therapy]
KW  - major clinical study
KW  - male
KW  - outcome assessment
KW  - recurrent disease
KW  - retrospective study
KW  - risk factor
KW  - ethambutol/dt [Drug Therapy]
KW  - isoniazid/dt [Drug Therapy]
KW  - pyrazinamide/dt [Drug Therapy]
KW  - rifampicin/dt [Drug Therapy]
JF  - Tuberculosis and Respiratory Diseases
JA  - Tuberc. Respir. Dis.
VL  - 74
IS  - 3
SP  - 111
EP  - 119
CY  - South Korea
PB  - Korean National Tuberculosis Association (121-150 Dangsandong-6-ga Yeoungdeungpogu, Seoul 150-046, South Korea)
SN  - 1738-3536
AD  - J.-O. Na, Department of Internal Medicine, Soonchunhyang University Cheonan Hospital, Soonchunhyang University College of Medicine, 31 Suncheonhyang 6-gil, Dongnam-gu, Cheonan 330-930, South Korea. E-mail: juokna@schmc.ac.kr
M1  - (Hwang) Department of Internal Medicine, Soonchunhyang University Gumi Hospital, Soonchunhyang University College of Medicine, Gumi, South Korea
M1  - (Lee, Choi, Seo, Kim, Na) Department of Internal Medicine, Soonchunhyang University Cheonan Hospital, Soonchunhyang University College of Medicine, 31 Suncheonhyang 6-gil, Dongnam-gu, Cheonan 330-930, South Korea
L2  - http://ovidsp.ovid.com/ovidweb.cgi?T=JS&PAGE=reference&D=emed11&NEWS=N&AN=2013246252
ER  -  

Link to the Ovid Full Text or citation: http://acs.hcn.com.au?acc=36422&url=http://ovidsp.ovid.com/ovidweb.cgi?T=JS&CSC=Y&NEWS=N&PAGE=fulltext&D=emed11&AN=2013246252 
C1  - Database: Embase <1996 to 2016 September 16>

Search Strategy:

--------------------------------------------------------------------------------

1     tuberculosis.mp. or exp tuberculosis/ (151164)

2     exp treatment outcome/ or treatment outcome*.mp. (1189741)

3     diabetes mellitus.mp. or exp diabetes mellitus/ (627157)

4     diabetes mellitus/ (362441)

5     DM.mp. (48079)

6     diabetes.mp. (663193)

7     mellitus.mp. (588341)

8     3 or 4 or 5 or 6 or 7 (715025)

9     1 and 2 and 8 (724)

10     cohort studies.mp. or cohort analysis/ (263408)

11     exp risk factor/ or cohort.mp. or exp risk/ (2148599)

12     10 or 11 (2148599)

13     9 and 10 (81)

14     9 and 12 (304)

15     limit 14 to human (298)

16     limit 13 to human (81)

17     trial*.mp. or exp controlled clinical trial/ or exp "clinical trial (topic)"/ or exp "randomized controlled trial (topic)"/ or exp "controlled clinical trial (topic)"/ (1555047)

18     random.ab. (191735)

19     randomized controlled trial.pt. (0)

20     controlled clinical trial.pt. (0)

21     randomized.ab. (454621)

22     placebo.ab. (188623)

23     clinical trials as topic.sh. (15)

24     trial.ti. (176210)

25     17 or 18 or 19 or 20 or 21 or 22 or 23 or 24 (1831290)

26     9 and 25 (128)

27     limit 26 to human (128)


***************************


163. 
TY  - ELEC
ID  - 2013237429
T1  - Impact of diabetes mellitus on treatment outcomes of tuberculosis patients in tertiary care setup
A1  - Sulaiman S.A.S.
A1  - Khan A.H.
A1  - Muttalif A.R.
A1  - Hassali M.A.
A1  - Ahmad N.
A1  - Iqubal M.S. 
Y1  - 2013//
N2  - Background: Concurrent diabetes mellitus (DM) with tuberculosis (TB) has an increased risk of treatment failure. This study was aimed to evaluate treatment outcomes in patients with TB with and without DM. Methods: A retrospective cohort study was conducted at respiratory clinic of Hospital Pulau Pinang, Malaysia. All TB-registered patients from January 2006 to December 2007 were included in the study. A validated data collection form was used for collecting data. World Health Organization criterion was used for categorizing treatment outcomes. Data were analyzed by using SPSS 16. Results: Of 1267 patients, 338 patients (26.7%) had concurrent TB-DM. In multivariate analysis, TB-DM was more likely to be present in Chinese (odds ratio [OR] = 1.401, P = 0.011), patients having age of 46 to 60 years (OR = 3.168, P < 0.001) and >60 years (OR = 2.524, P < 0.001) and patients with pulmonary TB (OR = 2.079, P < 0.001). Nine hundred and eighty-five (78.8%) patients were successfully treated. No statistically significant difference was observed between 2 groups: patients with TB-DM and patients with only TB. Successful treatment outcomes were observed in patients having age of 46 to 60 (OR = 1.567, P = 0.001), whereas male gender (OR = 0.721, P = 0.049) and patients with relapse TB (OR = 0.494, P = 0.002) were less likely to have successful treatment outcome. Conclusions: High prevalence of TB-DM in the study signifies the fact that patients with DM are at high risk of developing TB. Treatment outcomes in both groups were comparable. The gender-based and age-based disparity in TB treatment outcomes in this study indicates the importance of gender-specific and age-specific strategies of TB management. Copyright © 2013 Lippincott Williams and Wilkins.
KW  - adult
KW  - article
KW  - clinical feature
KW  - *diabetes mellitus
KW  - diabetic patient
KW  - female
KW  - human
KW  - *lung tuberculosis
KW  - major clinical study
KW  - male
KW  - prevalence
KW  - relapse
KW  - retrospective study
KW  - tertiary health care
KW  - treatment outcome
KW  - world health organization
JF  - American Journal of the Medical Sciences
JA  - Am. J. Med. Sci.
VL  - 345
IS  - 4
SP  - 321
EP  - 325
CY  - United States
PB  - Lippincott Williams and Wilkins (530 Walnut Street,P O Box 327, Philadelphia PA 19106-3621, United States)
SN  - 0002-9629
AD  - A.H. Khan, Department of Clinical Pharmacy, School of Pharmaceutical Sciences, Universiti Sains Malaysia, 11800 Penang, Malaysia. E-mail: amerhayat@ymail.com
M1  - (Sulaiman, Khan, Ahmad, Iqubal) Department of Clinical Pharmacy, School of Pharmaceutical Sciences, Universiti Sains Malaysia, 11800 Penang, Malaysia
M1  - (Muttalif) Department of Respiratory Medicine, Penang General Hospital, Penang, Malaysia
M1  - (Hassali) Discipline of Social and Administrative Pharmacy, School of Pharmaceutical Sciences, Universiti Sains Malaysia, 11800 Penang, Malaysia
L2  - http://ovidsp.ovid.com/ovidweb.cgi?T=JS&PAGE=reference&D=emed11&NEWS=N&AN=2013237429
ER  -  

Link to the Ovid Full Text or citation: http://acs.hcn.com.au?acc=36422&url=http://ovidsp.ovid.com/ovidweb.cgi?T=JS&CSC=Y&NEWS=N&PAGE=fulltext&D=emed11&AN=2013237429 
C1  - Database: Embase <1996 to 2016 September 16>

Search Strategy:

--------------------------------------------------------------------------------

1     tuberculosis.mp. or exp tuberculosis/ (151164)

2     exp treatment outcome/ or treatment outcome*.mp. (1189741)

3     diabetes mellitus.mp. or exp diabetes mellitus/ (627157)

4     diabetes mellitus/ (362441)

5     DM.mp. (48079)

6     diabetes.mp. (663193)

7     mellitus.mp. (588341)

8     3 or 4 or 5 or 6 or 7 (715025)

9     1 and 2 and 8 (724)

10     cohort studies.mp. or cohort analysis/ (263408)

11     exp risk factor/ or cohort.mp. or exp risk/ (2148599)

12     10 or 11 (2148599)

13     9 and 10 (81)

14     9 and 12 (304)

15     limit 14 to human (298)

16     limit 13 to human (81)

17     trial*.mp. or exp controlled clinical trial/ or exp "clinical trial (topic)"/ or exp "randomized controlled trial (topic)"/ or exp "controlled clinical trial (topic)"/ (1555047)

18     random.ab. (191735)

19     randomized controlled trial.pt. (0)

20     controlled clinical trial.pt. (0)

21     randomized.ab. (454621)

22     placebo.ab. (188623)

23     clinical trials as topic.sh. (15)

24     trial.ti. (176210)

25     17 or 18 or 19 or 20 or 21 or 22 or 23 or 24 (1831290)

26     9 and 25 (128)

27     limit 26 to human (128)


***************************


164. 
TY  - ELEC
ID  - 2013208618
T1  - Approval of a tuberculosis drug based on a paradoxical surrogate measure
A1  - Avorn J. 
Y1  - 2013//
KW  - cardiovascular risk
KW  - cholesterol blood level
KW  - diabetes mellitus/dt [Drug Therapy]
KW  - *drug approval
KW  - drug efficacy
KW  - drug mechanism
KW  - drug treatment failure
KW  - enzyme inhibition
KW  - heart infarction
KW  - heart ventricle fibrillation/si [Side Effect]
KW  - hemoglobin blood level
KW  - high risk patient
KW  - human
KW  - hypercholesterolemia/dt [Drug Therapy]
KW  - liver toxicity/si [Side Effect]
KW  - *multidrug resistant tuberculosis/dr [Drug Resistance]
KW  - *multidrug resistant tuberculosis/dt [Drug Therapy]
KW  - outcome assessment
KW  - priority journal
KW  - QT prolongation/si [Side Effect]
KW  - risk assessment
KW  - risk benefit analysis
KW  - short survey
KW  - sputum culture
KW  - bedaquiline/ae [Adverse Drug Reaction]
KW  - bedaquiline/dt [Drug Therapy]
KW  - bedaquiline/pd [Pharmacology]
KW  - ezetimibe/dt [Drug Therapy]
KW  - ezetimibe plus simvastatin
KW  - hemoglobin A1c/ec [Endogenous Compound]
KW  - low density lipoprotein cholesterol/ec [Endogenous Compound]
KW  - placebo
KW  - proton transporting adenosine triphosphatase/ec [Endogenous Compound]
KW  - rosiglitazone/dt [Drug Therapy]
KW  - sirturo
KW  - unclassified drug
JF  - JAMA - Journal of the American Medical Association
JA  - JAMA
VL  - 309
IS  - 13
SP  - 1349
EP  - 1350
CY  - United States
PB  - American Medical Association (515 North State Street, Chicago IL 60654, United States)
SN  - 0098-7484
AD  - J. Avorn, Division of Pharmacoepidemiology and Pharmacoeconomics, Brigham and Women's Hospital, Harvard Medical School, Boston, MA 02120, United States. E-mail: javorn@medsoc.harvard.edu
M1  - (Avorn) Division of Pharmacoepidemiology and Pharmacoeconomics, Brigham and Women's Hospital, Harvard Medical School, Boston, MA 02120, United States
UR  - http://jama.jamanetwork.com/data/Journals/JAMA/926712/jvp130014_1349_1350.pdf
L2  - http://ovidsp.ovid.com/ovidweb.cgi?T=JS&PAGE=reference&D=emed11&NEWS=N&AN=2013208618
ER  -  

Link to the Ovid Full Text or citation: http://acs.hcn.com.au?acc=36422&url=http://ovidsp.ovid.com/ovidweb.cgi?T=JS&CSC=Y&NEWS=N&PAGE=fulltext&D=emed11&AN=2013208618 
C1  - Database: Embase <1996 to 2016 September 16>

Search Strategy:

--------------------------------------------------------------------------------

1     tuberculosis.mp. or exp tuberculosis/ (151164)

2     exp treatment outcome/ or treatment outcome*.mp. (1189741)

3     diabetes mellitus.mp. or exp diabetes mellitus/ (627157)

4     diabetes mellitus/ (362441)

5     DM.mp. (48079)

6     diabetes.mp. (663193)

7     mellitus.mp. (588341)

8     3 or 4 or 5 or 6 or 7 (715025)

9     1 and 2 and 8 (724)

10     cohort studies.mp. or cohort analysis/ (263408)

11     exp risk factor/ or cohort.mp. or exp risk/ (2148599)

12     10 or 11 (2148599)

13     9 and 10 (81)

14     9 and 12 (304)

15     limit 14 to human (298)

16     limit 13 to human (81)

17     trial*.mp. or exp controlled clinical trial/ or exp "clinical trial (topic)"/ or exp "randomized controlled trial (topic)"/ or exp "controlled clinical trial (topic)"/ (1555047)

18     random.ab. (191735)

19     randomized controlled trial.pt. (0)

20     controlled clinical trial.pt. (0)

21     randomized.ab. (454621)

22     placebo.ab. (188623)

23     clinical trials as topic.sh. (15)

24     trial.ti. (176210)

25     17 or 18 or 19 or 20 or 21 or 22 or 23 or 24 (1831290)

26     9 and 25 (128)

27     limit 26 to human (128)


***************************


165. 
TY  - ELEC
ID  - 2013207969
T1  - Commentary: Tuberculosis, diabetes and smoking: A burden greater than the sum of its parts
A1  - Lyons J.G.
A1  - Stewart S. 
Y1  - 2013//
KW  - acquired immune deficiency syndrome
KW  - cardiovascular disease
KW  - comorbidity
KW  - disease transmission
KW  - follow up
KW  - health care policy
KW  - human
KW  - Human immunodeficiency virus infection
KW  - lifestyle
KW  - lowest income group
KW  - morbidity
KW  - mortality
KW  - *non insulin dependent diabetes mellitus
KW  - note
KW  - obesity
KW  - outcome assessment
KW  - priority journal
KW  - risk factor
KW  - *smoking
KW  - smoking cessation
KW  - socioeconomics
KW  - *tuberculosis
KW  - world health organization
JF  - International Journal of Epidemiology
JA  - Int. J. Epidemiol.
VL  - 42
IS  - 1
SP  - 230
EP  - 232
CY  - United Kingdom
PB  - Oxford University Press (Great Clarendon Street, Oxford OX2 6DP, United Kingdom)
SN  - 0300-5771
AD  - J.G. Lyons, Baker IDI Heart and Diabetes Institute, 75 Commercial Road, Melbourne, VIC 3004, Australia. E-mail: jasmine.lyons@bakeridi.edu.au
M1  - (Lyons, Stewart) Preventative Health, Baker IDI Heart and Diabetes Institute, Melbourne, VIC, Australia
L2  - http://ovidsp.ovid.com/ovidweb.cgi?T=JS&PAGE=reference&D=emed11&NEWS=N&AN=2013207969
ER  -  

Link to the Ovid Full Text or citation: http://acs.hcn.com.au?acc=36422&url=http://ovidsp.ovid.com/ovidweb.cgi?T=JS&CSC=Y&NEWS=N&PAGE=fulltext&D=emed11&AN=2013207969 
C1  - Database: Embase <1996 to 2016 September 16>

Search Strategy:

--------------------------------------------------------------------------------

1     tuberculosis.mp. or exp tuberculosis/ (151164)

2     exp treatment outcome/ or treatment outcome*.mp. (1189741)

3     diabetes mellitus.mp. or exp diabetes mellitus/ (627157)

4     diabetes mellitus/ (362441)

5     DM.mp. (48079)

6     diabetes.mp. (663193)

7     mellitus.mp. (588341)

8     3 or 4 or 5 or 6 or 7 (715025)

9     1 and 2 and 8 (724)

10     cohort studies.mp. or cohort analysis/ (263408)

11     exp risk factor/ or cohort.mp. or exp risk/ (2148599)

12     10 or 11 (2148599)

13     9 and 10 (81)

14     9 and 12 (304)

15     limit 14 to human (298)

16     limit 13 to human (81)

17     trial*.mp. or exp controlled clinical trial/ or exp "clinical trial (topic)"/ or exp "randomized controlled trial (topic)"/ or exp "controlled clinical trial (topic)"/ (1555047)

18     random.ab. (191735)

19     randomized controlled trial.pt. (0)

20     controlled clinical trial.pt. (0)

21     randomized.ab. (454621)

22     placebo.ab. (188623)

23     clinical trials as topic.sh. (15)

24     trial.ti. (176210)

25     17 or 18 or 19 or 20 or 21 or 22 or 23 or 24 (1831290)

26     9 and 25 (128)

27     limit 26 to human (128)


***************************


166. 
TY  - ELEC
ID  - 2013139362
T1  - Impact of Diabetes and Smoking on Mortality in Tuberculosis
A1  - Reed G.W.
A1  - Choi H.
A1  - Lee S.Y.
A1  - Lee M.
A1  - Kim Y.
A1  - Park H.
A1  - Lee J.
A1  - Zhan X.
A1  - Kang H.
A1  - Hwang S.H.
A1  - Carroll M.
A1  - Cai Y.
A1  - Cho S.-N.
A1  - Barry III C.E.
A1  - Via L.E.
A1  - Kornfeld H. 
Y1  - 2013//
N2  - Background: Diabetes mellitus is a risk factor for tuberculosis (TB) disease. There is evidence that diabetes also influences TB severity and treatment outcomes but information is incomplete and some published results have been inconsistent. Methods: A longitudinal cohort study was conducted at the National Masan Tuberculosis Hospital in the Republic of Korea. Subjects presenting with a first episode of TB or for retreatment of TB were followed from enrollment through completion of treatment. Demographic, clinical, and microbiological variables were recorded, along with assessment of outcomes. Results were compared in TB patients with and without diabetes or smoking history. Data were adjusted for gender, age, cohort, educational level and alcohol consumption. Results: The combined cohorts comprised 657 subjects. Diabetes was present in 25% and was associated with greater radiographic severity and with recurrent or relapsed TB. Diabetes and cigarette smoking independently increased the risk of death in the first 12 months after enrollment. Estimating the combined impact of diabetes and smoking yielded a hazard ratio of 5.78. Only 20% of diabetic subjects were non-smokers; 54% smoked >1 pack daily. In this cohort, the impact of diabetes on mortality was greater in patients younger than 50 years, compared to older patients. Conclusions: In this cohort of Korean patients, diabetes exacerbated the severity of TB disease. Diabetic subjects who smoked >1 pack of cigarettes daily were at particularly high risk of death from TB. Strategies to improve TB outcomes could productively focus resources for patient education and TB prevention on the vulnerable population of younger diabetics, particularly those who also smoke.
KW  - adult
KW  - adverse outcome
KW  - article
KW  - cohort analysis
KW  - comorbidity
KW  - controlled study
KW  - *diabetes mellitus
KW  - disease exacerbation
KW  - disease severity
KW  - female
KW  - hazard ratio
KW  - human
KW  - longitudinal study
KW  - *lung tuberculosis/dt [Drug Therapy]
KW  - major clinical study
KW  - male
KW  - mortality
KW  - multidrug resistant tuberculosis
KW  - recurrent infection
KW  - relapse
KW  - retreatment
KW  - *smoking
KW  - South Korea
KW  - survival rate
KW  - thorax radiography
KW  - ethambutol/cb [Drug Combination]
KW  - ethambutol/dt [Drug Therapy]
KW  - isoniazid/cb [Drug Combination]
KW  - isoniazid/dt [Drug Therapy]
KW  - pyrazinamide/cb [Drug Combination]
KW  - pyrazinamide/dt [Drug Therapy]
KW  - rifampicin/cb [Drug Combination]
KW  - rifampicin/dt [Drug Therapy]
JF  - PLoS ONE
JA  - PLoS ONE
VL  - 8
IS  - 2
SP  - no pagination 
CY  - United States
PB  - Public Library of Science (185 Berry Street, Suite 1300, San Francisco CA 94107, United States)
AD  - H. Kornfeld, Department of Medicine, University of Massachusetts Medical School, Worcester, MA, United States. E-mail: hardy.kornfeld@umassmed.edu
M1  - (Reed) Department of Preventive and Behavioral Medicine, University of Massachusetts Medical School, Worcester, MA, United States
M1  - (Choi, Lee, Lee, Kim, Park, Lee, Cho) International Tuberculosis Research Center, Changwon, South Korea
M1  - (Cho) Department of Microbiology, Yonsei University College of Medicine, Seoul, South Korea
M1  - (Zhan) Information Services Department, University of Massachusetts Medical School, Worcester, MA, United States
M1  - (Kang, Hwang) National Masan Tuberculosis Hospital, Changwon, South Korea
M1  - (Carroll, Cai, Barry III, Via) Tuberculosis Research Section, Laboratory of Clinical Infectious Disease, National Institute of Allergy and Infectious Diseases, Bethesda, MD, United States
M1  - (Kornfeld) Department of Medicine, University of Massachusetts Medical School, Worcester, MA, United States
UR  - http://www.plosone.org/article/fetchObjectAttachment.action?uri=info%3Adoi%2F10.1371%2Fjournal.pone.0058044&representation=PDF
L2  - http://ovidsp.ovid.com/ovidweb.cgi?T=JS&PAGE=reference&D=emed11&NEWS=N&AN=2013139362
ER  -  

Link to the Ovid Full Text or citation: http://acs.hcn.com.au?acc=36422&url=http://ovidsp.ovid.com/ovidweb.cgi?T=JS&CSC=Y&NEWS=N&PAGE=fulltext&D=emed11&AN=2013139362 
C1  - Database: Embase <1996 to 2016 September 16>

Search Strategy:

--------------------------------------------------------------------------------

1     tuberculosis.mp. or exp tuberculosis/ (151164)

2     exp treatment outcome/ or treatment outcome*.mp. (1189741)

3     diabetes mellitus.mp. or exp diabetes mellitus/ (627157)

4     diabetes mellitus/ (362441)

5     DM.mp. (48079)

6     diabetes.mp. (663193)

7     mellitus.mp. (588341)

8     3 or 4 or 5 or 6 or 7 (715025)

9     1 and 2 and 8 (724)

10     cohort studies.mp. or cohort analysis/ (263408)

11     exp risk factor/ or cohort.mp. or exp risk/ (2148599)

12     10 or 11 (2148599)

13     9 and 10 (81)

14     9 and 12 (304)

15     limit 14 to human (298)

16     limit 13 to human (81)

17     trial*.mp. or exp controlled clinical trial/ or exp "clinical trial (topic)"/ or exp "randomized controlled trial (topic)"/ or exp "controlled clinical trial (topic)"/ (1555047)

18     random.ab. (191735)

19     randomized controlled trial.pt. (0)

20     controlled clinical trial.pt. (0)

21     randomized.ab. (454621)

22     placebo.ab. (188623)

23     clinical trials as topic.sh. (15)

24     trial.ti. (176210)

25     17 or 18 or 19 or 20 or 21 or 22 or 23 or 24 (1831290)

26     9 and 25 (128)

27     limit 26 to human (128)


***************************


167. 
TY  - ELEC
ID  - 2013023183
T1  - The pieces of the puzzle - Disseminated bcg infection with mycotic abdominal aneurysm identified on a blood culture
A1  - Denkinger C.M.
A1  - Aroesty J.M.
A1  - Weinberg A.N.
A1  - Karchmer A.W. 
Y1  - 2013//
N2  - Intravesicular bacillus Calmette-Guerin (BCG) instillation is a widely used immunotherapy for superficial bladder cancer. Although this treatment is generally well tolerated with primarily local adverse effects, systemic adverse effects, including fever, pneumonitis, and hepatitis, have been reported. A disseminated infection with the development of mycotic aneurysms is very rare and results in significant morbidity and mortality.We report an immunocompetent patient with disseminated BCG infection and mycotic aneurysms diagnosed based on imaging and a positive mycolytic blood culture and subsequently confirmed by histopathology. We review the literature of other cases of disseminated BCG infection with mycotic aneurysms and summarize the classic presentation, the treatment, and outcomes. Copyright © 2013 by Lippincott Williams & Wilkins.
KW  - *abdominal aorta aneurysm/su [Surgery]
KW  - abdominal radiography
KW  - aged
KW  - anemia
KW  - anorexia
KW  - antibiotic therapy
KW  - artery anastomosis
KW  - bacterium identification
KW  - bladder carcinoma/dt [Drug Therapy]
KW  - bladder carcinoma/th [Therapy]
KW  - blood culture
KW  - bone marrow biopsy
KW  - *bovine tuberculosis/dt [Drug Therapy]
KW  - *bovine tuberculosis/si [Side Effect]
KW  - cachexia
KW  - cancer surgery
KW  - case report
KW  - chronic obstructive lung disease
KW  - computer assisted tomography
KW  - congestive cardiomyopathy
KW  - coughing
KW  - diabetes mellitus
KW  - disease duration
KW  - disease severity
KW  - *disseminated bacillus calmette guerin infection/dt [Drug Therapy]
KW  - *disseminated bacillus calmette guerin infection/si [Side Effect]
KW  - drug instillation
KW  - drug substitution
KW  - drug withdrawal
KW  - duodenum
KW  - dyspnea
KW  - enteritis
KW  - fatigue
KW  - fever
KW  - gastrointestinal endoscopy
KW  - heart atrium fibrillation
KW  - high risk patient
KW  - histopathology
KW  - human
KW  - hypertension
KW  - ileum
KW  - iliac artery
KW  - iliac artery aneurysm/su [Surgery]
KW  - immunocompetence
KW  - incubation time
KW  - kidney perfusion
KW  - leukocyte
KW  - low level laser therapy
KW  - male
KW  - medical history
KW  - muscle atrophy
KW  - Mycobacterium bovis
KW  - *mycotic aneurysm/dt [Drug Therapy]
KW  - *mycotic aneurysm/si [Side Effect]
KW  - *mycotic aneurysm/su [Surgery]
KW  - outcome assessment
KW  - pelvis radiography
KW  - physical examination
KW  - prostate cancer/su [Surgery]
KW  - prostatectomy
KW  - renal artery
KW  - review
KW  - saccular aneurysm/su [Surgery]
KW  - sedimentation rate
KW  - spleen artery
KW  - surgical risk
KW  - thorax radiography
KW  - toxic hepatitis/si [Side Effect]
KW  - transitional cell carcinoma/dt [Drug Therapy]
KW  - transitional cell carcinoma/th [Therapy]
KW  - treatment duration
KW  - upper gastrointestinal tract
KW  - urine culture
KW  - weakness
KW  - weight reduction
KW  - wheezing
KW  - *BCG vaccine/ae [Adverse Drug Reaction]
KW  - *BCG vaccine/dt [Drug Therapy]
KW  - ethambutol/dt [Drug Therapy]
KW  - indium 111
KW  - isoniazid/ae [Adverse Drug Reaction]
KW  - isoniazid/dt [Drug Therapy]
KW  - moxifloxacin/dt [Drug Therapy]
KW  - rifampicin/dt [Drug Therapy]
JF  - Infectious Diseases in Clinical Practice
JA  - Infect. Dis. Clin. Pract.
VL  - 21
IS  - 1
SP  - 17
EP  - 20
CY  - United States
PB  - Lippincott Williams and Wilkins (530 Walnut Street,P O Box 327, Philadelphia PA 19106-3621, United States)
SN  - 1056-9103
AD  - C.M. Denkinger, Department of Medicine, Division of Infectious Diseases, Beth Israel Deaconess Medical Center, 110 Francis St, Boston, MA 02215, United States. E-mail: cdenking@bidmc.harvard.edu
M1  - (Denkinger, Aroesty, Karchmer) Department of Medicine, Division of Infectious Diseases, Beth Israel Deaconess Medical Center, 110 Francis St, Boston, MA 02215, United States
M1  - (Weinberg) Department of Medicine, Massachusetts General Hospital, Boston, MA, United States
L2  - http://ovidsp.ovid.com/ovidweb.cgi?T=JS&PAGE=reference&D=emed11&NEWS=N&AN=2013023183
ER  -  

Link to the Ovid Full Text or citation: http://acs.hcn.com.au?acc=36422&url=http://ovidsp.ovid.com/ovidweb.cgi?T=JS&CSC=Y&NEWS=N&PAGE=fulltext&D=emed11&AN=2013023183 
C1  - Database: Embase <1996 to 2016 September 16>

Search Strategy:

--------------------------------------------------------------------------------

1     tuberculosis.mp. or exp tuberculosis/ (151164)

2     exp treatment outcome/ or treatment outcome*.mp. (1189741)

3     diabetes mellitus.mp. or exp diabetes mellitus/ (627157)

4     diabetes mellitus/ (362441)

5     DM.mp. (48079)

6     diabetes.mp. (663193)

7     mellitus.mp. (588341)

8     3 or 4 or 5 or 6 or 7 (715025)

9     1 and 2 and 8 (724)

10     cohort studies.mp. or cohort analysis/ (263408)

11     exp risk factor/ or cohort.mp. or exp risk/ (2148599)

12     10 or 11 (2148599)

13     9 and 10 (81)

14     9 and 12 (304)

15     limit 14 to human (298)

16     limit 13 to human (81)

17     trial*.mp. or exp controlled clinical trial/ or exp "clinical trial (topic)"/ or exp "randomized controlled trial (topic)"/ or exp "controlled clinical trial (topic)"/ (1555047)

18     random.ab. (191735)

19     randomized controlled trial.pt. (0)

20     controlled clinical trial.pt. (0)

21     randomized.ab. (454621)

22     placebo.ab. (188623)

23     clinical trials as topic.sh. (15)

24     trial.ti. (176210)

25     17 or 18 or 19 or 20 or 21 or 22 or 23 or 24 (1831290)

26     9 and 25 (128)

27     limit 26 to human (128)


***************************


168. 
TY  - ELEC
ID  - 71981016
T1  - Association of diabetes Mellitus and tuberculosis in San Francisco
T3  - American Thoracic Society International Conference, ATS 2013 Philadelphia, PA United States. Conference Start: 20130517 Conference End: 20130522
T3  - (var.pagings).
A1  - Suwanpimolkul G.
A1  - Grinsdale J.
A1  - Jarlsberg L.G.
A1  - Higashi J.
A1  - Osmond D.
A1  - Hopewell P.C.
A1  - Kato-Maeda M. 
Y1  - 2013//
N2  - Rationale: Diabetes Mellitus (DM) is a risk factor for tuberculosis (TB). We explored the epidemiological, clinical and bacteriological characteristics of the association between Mycobacterium tuberculosis (MTB) infection and disease and DM among US-born individuals and foreign born persons from Latin America, China and the Philippines. Method: We performed a retrospective analysis of the clinical and epidemiological characteristics of individuals receiving services or managed by the San Francisco Department of Public Health TB clinic, as well as the analysis of the bacteriological data from patients with TB. The diagnosis of DM and epidemiological data was obtained from the TB patient management database. The classification of persons exposed to and or infected with MTB was based on the American Thoracic Society classification. Results: Between January 2005 and March 2012, 20,539 individuals were evaluated/managed at the TB clinic, 35% were born in the US, 28% were from countries in Latin America, 22% from China and 15% from the Philippines. Seventy-two percent (14,899) had latent TB infection (TB category 2), 17% (3,429) were not infected with MTB (TB categories 0 and 1) and 3% (627) had TB (TB category 3). The frequency of DM among TB category 0/1 for US, Latin America, China and the Philippines was: 4.4%, 4.3%, 3.9% and 6.8%, respectively. The frequency of DM among TB category 2 was similar in all groups: 6.4%, 7.2%, 6.3% and 7.8%, respectively, and the frequency of DM in category 3 was 9.2%, 12%, 17% and 32%, respectively. Compared with US, Individuals from China and the Philippines had a significantly higher proportion of DM and TB (US vs China, z-score 2.14 and p=0.032; US vs. the Philippines, z-score 2.71, p=0.006). The proportion of TB with DM in all population increased significantly in the last seven years (form 15.1% in 2005 to 26.5% in 2012; p-value for trend=0.01). Poor treatment outcome (death, adverse event, default, treatment failure) was not significantly different among TB versus TB with DM patients. Discussion /Conclusions. The proportion of TB with DM has increased significantly in the past 7 years in San Francisco. Data suggest that DM is more frequent in individuals from the Philippines, and TB and DM is more frequent in foreign-born persons from China and the Philippines. Prospective studies are needed to determine the incidence of TB among patients with DM in the different populations and to determine the need for targeted screening and prevention activities in these groups.
KW  - *diabetes mellitus
KW  - *tuberculosis
KW  - *United States
KW  - *American
KW  - *society
KW  - human
KW  - Philippines
KW  - China
KW  - South and Central America
KW  - patient
KW  - hospital
KW  - classification
KW  - population
KW  - infection
KW  - death
KW  - treatment outcome
KW  - diagnosis
KW  - statistical significance
KW  - public health
KW  - data base
KW  - patient care
KW  - screening
KW  - treatment failure
KW  - prospective study
KW  - epidemiological data
KW  - risk factor
KW  - prevention
JF  - American Journal of Respiratory and Critical Care Medicine
JA  - Am. J. Respir. Crit. Care Med.
VL  - 187
SP  - no pagination 
PB  - American Thoracic Society
SN  - 1073-449X
AD  - G. Suwanpimolkul, Curry International Tuberculosis Center, Division of Pulmonary and Critical Care Medicine, University of California San Francisco, San Francisco, CA, United States. E-mail: SuwanpimolkulG@medsfgh.ucsf.edu
M1  - (Suwanpimolkul, Jarlsberg, Osmond, Hopewell, Kato-Maeda) Curry International Tuberculosis Center, Division of Pulmonary and Critical Care Medicine, University of California San Francisco, San Francisco, CA, United States
M1  - (Grinsdale, Higashi) San Francisco Tuberculosis Control Section, San Francisco Department of Public Health, San Francisco, CA, United States
UR  - http://www.atsjournals.org/doi/pdf/10.1164/ajrccm-conference.2013.187.1_MeetingAbstracts.A1647
L2  - http://ovidsp.ovid.com/ovidweb.cgi?T=JS&PAGE=reference&D=emed11&NEWS=N&AN=71981016
ER  -  

Link to the Ovid Full Text or citation: http://acs.hcn.com.au?acc=36422&url=http://ovidsp.ovid.com/ovidweb.cgi?T=JS&CSC=Y&NEWS=N&PAGE=fulltext&D=emed11&AN=71981016 
C1  - Database: Embase <1996 to 2016 September 16>

Search Strategy:

--------------------------------------------------------------------------------

1     tuberculosis.mp. or exp tuberculosis/ (151164)

2     exp treatment outcome/ or treatment outcome*.mp. (1189741)

3     diabetes mellitus.mp. or exp diabetes mellitus/ (627157)

4     diabetes mellitus/ (362441)

5     DM.mp. (48079)

6     diabetes.mp. (663193)

7     mellitus.mp. (588341)

8     3 or 4 or 5 or 6 or 7 (715025)

9     1 and 2 and 8 (724)

10     cohort studies.mp. or cohort analysis/ (263408)

11     exp risk factor/ or cohort.mp. or exp risk/ (2148599)

12     10 or 11 (2148599)

13     9 and 10 (81)

14     9 and 12 (304)

15     limit 14 to human (298)

16     limit 13 to human (81)

17     trial*.mp. or exp controlled clinical trial/ or exp "clinical trial (topic)"/ or exp "randomized controlled trial (topic)"/ or exp "controlled clinical trial (topic)"/ (1555047)

18     random.ab. (191735)

19     randomized controlled trial.pt. (0)

20     controlled clinical trial.pt. (0)

21     randomized.ab. (454621)

22     placebo.ab. (188623)

23     clinical trials as topic.sh. (15)

24     trial.ti. (176210)

25     17 or 18 or 19 or 20 or 21 or 22 or 23 or 24 (1831290)

26     9 and 25 (128)

27     limit 26 to human (128)


***************************


169. 
TY  - ELEC
ID  - 71843977
T1  - Impact of diabetes mellitus on treatment outcomes of patients with active tuberculosis in an endemic area
T3  - European Respiratory Society Annual Congress 2013 Barcelona Spain. Conference Start: 20130907 Conference End: 20130911
T3  - (var.pagings).
A1  - Socaci A.
A1  - Nini G.
A1  - Marica C. 
Y1  - 2013//
N2  - Introduction. Diabetes mellitus (DM) is an emerging chronic health condition of developed and developing countries. Due to the association between diabetes and pulmonary tuberculosis (TB), diabetes may threaten the control of TB. Aims. We conducted a study to determine the prevalence of DM among TB patients, and to determine and compare treatment outcomes among TB patients with versus without DM. Methods. A retrospective cohort study included all patients with culture-confirmed TB diagnosed in 2010 and 2011, in west of the country. Results. Of 228 TB patients, 42 (18.4%) had DM. Patients with diabetes had 2.0 times higher odds of death than patients without diabetes (p = 0.18). Of the diabetic TB patients, 9.5% died within one month after starting TB treatment, compared with 3.5% of patients without diabetes (p = 0.09) Time to sputum culture conversion was longer in patients with diabetes than patients without diabetes (median 49 versus 39 days, p = 0.09). Two-month culture conversion proportions were similar (69% and 70%). There was no difference in the proportion of patients with baseline drug resistance, comparing patients with diabetes to patients without diabetes (14.3% versus 15.3%, p = 0.87). Treatment failure occurred in 4.1% of patients without diabetes and 6.7% of patients with diabetes (p = 0.51). Conclusions. In our TB patient population, DM was a risk factor for death, and it had a negative impact on treatment outcome. Enhanced medical vigilance, especially during the early part of TB treatment, is warranted.
KW  - *tuberculosis
KW  - *chronic disease
KW  - *treatment outcome
KW  - *diabetes mellitus
KW  - *patient
KW  - *human
KW  - *European
KW  - *society
KW  - death
KW  - lung tuberculosis
KW  - developing country
KW  - cohort analysis
KW  - sputum culture
KW  - health
KW  - prevalence
KW  - risk factor
KW  - population
KW  - drug resistance
KW  - treatment failure
KW  - alertness
JF  - European Respiratory Journal
JA  - Eur. Respir. J.
VL  - 42
SP  - no pagination 
PB  - European Respiratory Society
SN  - 0903-1936
AD  - A. Socaci
UR  - http://erj.ersjournals.com/content/42/Suppl_57/P4453.full.pdf+html?sid=929221e5-aa83-4ee8-bb96-abea1294a3e9
L2  - http://ovidsp.ovid.com/ovidweb.cgi?T=JS&PAGE=reference&D=emed11&NEWS=N&AN=71843977
ER  -  

Link to the Ovid Full Text or citation: http://acs.hcn.com.au?acc=36422&url=http://ovidsp.ovid.com/ovidweb.cgi?T=JS&CSC=Y&NEWS=N&PAGE=fulltext&D=emed11&AN=71843977 
C1  - Database: Embase <1996 to 2016 September 16>

Search Strategy:

--------------------------------------------------------------------------------

1     tuberculosis.mp. or exp tuberculosis/ (151164)

2     exp treatment outcome/ or treatment outcome*.mp. (1189741)

3     diabetes mellitus.mp. or exp diabetes mellitus/ (627157)

4     diabetes mellitus/ (362441)

5     DM.mp. (48079)

6     diabetes.mp. (663193)

7     mellitus.mp. (588341)

8     3 or 4 or 5 or 6 or 7 (715025)

9     1 and 2 and 8 (724)

10     cohort studies.mp. or cohort analysis/ (263408)

11     exp risk factor/ or cohort.mp. or exp risk/ (2148599)

12     10 or 11 (2148599)

13     9 and 10 (81)

14     9 and 12 (304)

15     limit 14 to human (298)

16     limit 13 to human (81)

17     trial*.mp. or exp controlled clinical trial/ or exp "clinical trial (topic)"/ or exp "randomized controlled trial (topic)"/ or exp "controlled clinical trial (topic)"/ (1555047)

18     random.ab. (191735)

19     randomized controlled trial.pt. (0)

20     controlled clinical trial.pt. (0)

21     randomized.ab. (454621)

22     placebo.ab. (188623)

23     clinical trials as topic.sh. (15)

24     trial.ti. (176210)

25     17 or 18 or 19 or 20 or 21 or 22 or 23 or 24 (1831290)

26     9 and 25 (128)

27     limit 26 to human (128)


***************************


170. 
TY  - ELEC
ID  - 71843894
T1  - Impact of diabetes mellitus on drug-resistant tuberculosis treatment outcomes in Georgia-cohort study
T3  - European Respiratory Society Annual Congress 2013 Barcelona Spain. Conference Start: 20130907 Conference End: 20130911
T3  - (var.pagings).
A1  - Kikvidze M.
A1  - Mikiashvili L. 
Y1  - 2013//
N2  - Background. Diabetes mellitus (DM) is associated with an increased risk of tuberculosis (TB). There is growing evidence that this comorbidity might affect TB-disease presentation and treatment response. Aims and objectives. We investigated the level of impact of diabetes mellitus on drug-resistant tuberculosis (DR-TB) treatment outcomes in condition of adequate management of both diseases. Methods. Cohort study was provided among 1154 drug-resistant tuberculosis patients integrated in DOTS+ programme in 2009-2010 years in Georgia. Every patient was routinely investigated for DM. To compare the treatment outcomes of patients with and those without diabetes comorbidity dispersive analysis using Kruskal-Wallis - H criteria was provided. Results. Among 1154 DR-TB patients only 69 (5, 98%) had diabetes mellitus. All of them developed pulmonary form of TB and were HIV-negative. 61 (88, 4%) patient was male, mean age was 46, 8 (Standard deviation-12,67), mean BMI-23,44 (St.dev.- 3,78). In 3 (4,3%) patient was revealed extensively-DR-TB, in 58 (84,1%) - multi-DR-TB, and in 7 (10, 1%) - poly-DR-TB. 91,3% patients had II type of DM and 86,9% received insulin therapy. Definition: "successful treatment" received 55% diabetic patient vs 56 % non-diabetic, "Default"-36,2% vs 27,6%; "Failure" - 5,8 % vs 4,7 %; "Death" - 4,3% vs 9,6 % (p>0,05). Conclusions. We found no significant difference in proportion of successful treatment outcomes, though default rate was rather higher in patients with diabetes than non-diabetes in the setting of adequate treatment options and management in Georgia.
KW  - *diabetes mellitus
KW  - *drug resistant tuberculosis
KW  - *treatment outcome
KW  - *cohort analysis
KW  - *European
KW  - *society
KW  - *tuberculosis
KW  - human
KW  - patient
KW  - comorbidity
KW  - treatment response
KW  - risk
KW  - death
KW  - diabetic patient
KW  - insulin treatment
KW  - spinal spacer
KW  - male
KW  - diseases
KW  - Human immunodeficiency virus
KW  - short course therapy
JF  - European Respiratory Journal
JA  - Eur. Respir. J.
VL  - 42
SP  - no pagination 
PB  - European Respiratory Society
SN  - 0903-1936
AD  - M. Kikvidze, MDR-TB Department, National Center for Tuberculosis and Lung Diseases (NCTBLD), Tbilisi 0101, Georgia. E-mail: marinakikvidze@yahoo.com
M1  - (Kikvidze, Mikiashvili) MDR-TB Department, National Center for Tuberculosis and Lung Diseases (NCTBLD), Tbilisi 0101, Georgia
UR  - http://erj.ersjournals.com/content/42/Suppl_57/P2826.full.pdf+html?sid=9440f027-4331-43aa-8a47-4db7559727c0
L2  - http://ovidsp.ovid.com/ovidweb.cgi?T=JS&PAGE=reference&D=emed11&NEWS=N&AN=71843894
ER  -  

Link to the Ovid Full Text or citation: http://acs.hcn.com.au?acc=36422&url=http://ovidsp.ovid.com/ovidweb.cgi?T=JS&CSC=Y&NEWS=N&PAGE=fulltext&D=emed11&AN=71843894 
C1  - Database: Embase <1996 to 2016 September 16>

Search Strategy:

--------------------------------------------------------------------------------

1     tuberculosis.mp. or exp tuberculosis/ (151164)

2     exp treatment outcome/ or treatment outcome*.mp. (1189741)

3     diabetes mellitus.mp. or exp diabetes mellitus/ (627157)

4     diabetes mellitus/ (362441)

5     DM.mp. (48079)

6     diabetes.mp. (663193)

7     mellitus.mp. (588341)

8     3 or 4 or 5 or 6 or 7 (715025)

9     1 and 2 and 8 (724)

10     cohort studies.mp. or cohort analysis/ (263408)

11     exp risk factor/ or cohort.mp. or exp risk/ (2148599)

12     10 or 11 (2148599)

13     9 and 10 (81)

14     9 and 12 (304)

15     limit 14 to human (298)

16     limit 13 to human (81)

17     trial*.mp. or exp controlled clinical trial/ or exp "clinical trial (topic)"/ or exp "randomized controlled trial (topic)"/ or exp "controlled clinical trial (topic)"/ (1555047)

18     random.ab. (191735)

19     randomized controlled trial.pt. (0)

20     controlled clinical trial.pt. (0)

21     randomized.ab. (454621)

22     placebo.ab. (188623)

23     clinical trials as topic.sh. (15)

24     trial.ti. (176210)

25     17 or 18 or 19 or 20 or 21 or 22 or 23 or 24 (1831290)

26     9 and 25 (128)

27     limit 26 to human (128)


***************************


171. 
TY  - ELEC
ID  - 71843868
T1  - Clinical profile of MDR-TB patients and their early response to DOTS PLUS: An Indian perspective
T3  - European Respiratory Society Annual Congress 2013 Barcelona Spain. Conference Start: 20130907 Conference End: 20130911
T3  - (var.pagings).
A1  - Javia A.
A1  - Mehta D.
A1  - Ganchi F.
A1  - Rathod B.
A1  - Chopada K.
A1  - Bhanderi M. 
Y1  - 2013//
N2  - Background:The emergence MDR-TB is an obstacle to effective TB control in India Aim:to analyze the MDR TB patients(Pt) & to evaluate their response to DOTS PLUS Methods: A prospective cohort study of 58 MDR-TB Pts. Pt's detailed demographic data recorded & put on DOTS PLUS.Clinical evaluation, sputum smear, culture & DST at the end of 3,4,5,6 and 9 month were done to monitor progress during treatment. Treatment outcomes were noted at the end of initiation phase (IP) Results:MDR-TB were common in males (M:F=3:2),in age group 18-35 yrs(64%),in lower socioeconomic class(88%),in Pts with BMI <18.5(89% M,96% F),in rural areas(48%),with bilateral(85%) & cavitory(67%) lesion on CXR.Commonest symptoms were cough(100%),fever(95%) & weight loss(60%). Associated with DM(8.6%) & HIV(5.2%).High grade sputum & culture positivity (+2 & +3) were more prevalent(60% & 69% respectively). 85% had resistance to both H & R. End IP smear & culture conversion rate was 72.4% and 56.9% respectively while 15.5% showed smear conversion but culture non-conversion. Mean smear & culture conversion time was 3.4 & 4.12 months respectively. Low smear & culture conversion rate was seen in Pts with H& R resistance,bilateral & cavitory lesions on CXR and initial high grade smear & culture positivity. 6 Pts(10.3%) died and 4 Pts(6.9%) defaulted during IP. 33% Pts had ADR, the commonest being GI disturbance(42%),hearing loss(32%) & psychiatric disturbance(16%) Conclusion:Early diagnosis & treatment of MDR-TB is essential. Resistance to both H & R,bilateral & cavitory lesion in CXR,high grade initial smear & culture positivity,low BMI and DM is associated with poor outcome. We will continue our study till completion of treatment.
KW  - *tuberculosis
KW  - *human
KW  - *diagnosis
KW  - *patient
KW  - *Indian
KW  - *European
KW  - *society
KW  - *short course therapy
KW  - smear
KW  - sputum smear
KW  - cohort analysis
KW  - weight reduction
KW  - gastrointestinal symptom
KW  - male
KW  - social class
KW  - groups by age
KW  - rural area
KW  - coughing
KW  - fever
KW  - treatment outcome
KW  - sputum
KW  - India
KW  - hearing impairment
KW  - early diagnosis
KW  - Human immunodeficiency virus
JF  - European Respiratory Journal
JA  - Eur. Respir. J.
VL  - 42
SP  - no pagination 
PB  - European Respiratory Society
SN  - 0903-1936
AD  - A. Javia, Pulmonary Medicine, M P Shah Medical College, Jamnagar, Gujarat 361008, India. E-mail: drabhayjavia@yahoo.co.in
M1  - (Javia, Mehta, Ganchi, Rathod, Chopada, Bhanderi) Pulmonary Medicine, M P Shah Medical College, Jamnagar, Gujarat 361008, India
UR  - http://erj.ersjournals.com/content/42/Suppl_57/P2800.full.pdf+html?sid=6f963292-2724-4710-b1c7-56543e0d41f8
L2  - http://ovidsp.ovid.com/ovidweb.cgi?T=JS&PAGE=reference&D=emed11&NEWS=N&AN=71843868
ER  -  

Link to the Ovid Full Text or citation: http://acs.hcn.com.au?acc=36422&url=http://ovidsp.ovid.com/ovidweb.cgi?T=JS&CSC=Y&NEWS=N&PAGE=fulltext&D=emed11&AN=71843868 
C1  - Database: Embase <1996 to 2016 September 16>

Search Strategy:

--------------------------------------------------------------------------------

1     tuberculosis.mp. or exp tuberculosis/ (151164)

2     exp treatment outcome/ or treatment outcome*.mp. (1189741)

3     diabetes mellitus.mp. or exp diabetes mellitus/ (627157)

4     diabetes mellitus/ (362441)

5     DM.mp. (48079)

6     diabetes.mp. (663193)

7     mellitus.mp. (588341)

8     3 or 4 or 5 or 6 or 7 (715025)

9     1 and 2 and 8 (724)

10     cohort studies.mp. or cohort analysis/ (263408)

11     exp risk factor/ or cohort.mp. or exp risk/ (2148599)

12     10 or 11 (2148599)

13     9 and 10 (81)

14     9 and 12 (304)

15     limit 14 to human (298)

16     limit 13 to human (81)

17     trial*.mp. or exp controlled clinical trial/ or exp "clinical trial (topic)"/ or exp "randomized controlled trial (topic)"/ or exp "controlled clinical trial (topic)"/ (1555047)

18     random.ab. (191735)

19     randomized controlled trial.pt. (0)

20     controlled clinical trial.pt. (0)

21     randomized.ab. (454621)

22     placebo.ab. (188623)

23     clinical trials as topic.sh. (15)

24     trial.ti. (176210)

25     17 or 18 or 19 or 20 or 21 or 22 or 23 or 24 (1831290)

26     9 and 25 (128)

27     limit 26 to human (128)


***************************


172. 
TY  - ELEC
ID  - 71286620
T1  - Effect of diabetes on treatment outcome of smear positive pulmonary tuberculosis: A report from south india
T3  - 73rd Scientific Sessions of the American Diabetes Association Chicago, IL United States. Conference Start: 20130621 Conference End: 20130625
T3  - (var.pagings).
A1  - Viswanathan V.
A1  - Aravindalochanan V.
A1  - Kuppusamy S.
A1  - Kumpatla S.
A1  - Rajan R.
A1  - Kapur A. 
Y1  - 2013//
N2  - Aim was to assess the effect of diabetes on tuberculosis (TB) treatment outcome and sputum conversion among new smear positive (NSP) cases registered under Directly Observed Treatment Short Course in India. A cohort of NSP cases (N=332; M:F 247:85) registered at TB units of 3 districts in Tamil Nadu, viz, Thiruvallur, Kanchipuram and Chennai, from Jan-Mar 2011 were selected from a diabetes screening study. They were followed up for 8 months during TB treatment and details on sputum conversion and TB treatment outcome as per RNTCP were collected. Study subjects were categorized as diabetic (DM) (n=96; 73:23), pre-diabetic (PDM) (n=87; 65:22) and non-diabetic (NonDM) (n=149; 109:40) based on their OGTT values at the time of registration in DOTS. HbA1c% was estimated. Appropriate statistical analyses were done to compare outcome indicators between groups using SPSS version 16.0. Among the 332 TB patients, 305 (91.9%) were cured of TB, 6 (1.8%) completed treatment, 10 (3%) died, 5 (1.5%) had treatment default (TD), 5 (1.5%) had treatment failure (TF) and 1 (0.3%) developed MDR-TB. Mean age of DM group was significantly higher than PDM and NonDM groups (p<0.001). At the end of intensive phase of CAT-1 TB treatment, 14.7% remained sputum positive in DM group, which was higher than that of PDM (8.3%) and NonDM (3.5%). Mean duration (days) taken for sputum conversion was higher in DM (64.2+/-10.5) than PDM (61.8+/-7.2) and NonDM (61.5+/-7.5) [p=0.041]. TF rate was higher in DM group (4.2%) than NonDM (0.7%), and MDR-TB (1%) was seen in DM group. No Death and TD were seen among DM whereas it was 5.7 and 4.6% in PDM and 3.4 and 0.7% in NonDM, respectively. A positive weak correlation between baseline HbA1c and days needed for sputum conversion was observed only in DM group [r=0.2; p=0.08]. Delayed sputum conversion and high failure rates in TB treatment outcome were common in NSP pulmonary TB patients with diabetes. There were no reported deaths and treatment defaulters in TB patients with diabetes.
KW  - *diabetes mellitus
KW  - *lung tuberculosis
KW  - *smear
KW  - *treatment outcome
KW  - *India
KW  - human
KW  - sputum
KW  - patient
KW  - death
KW  - short course therapy
KW  - treatment failure
KW  - statistical analysis
KW  - astronomy
KW  - tuberculosis
KW  - registration
KW  - screening
KW  - hemoglobin A1c
JF  - Diabetes
JA  - Diabetes
VL  - 62
SP  - A45
EP  - A46
PB  - American Diabetes Association Inc.
SN  - 0012-1797
AD  - V. Viswanathan
M1  - (Viswanathan, Aravindalochanan, Kuppusamy, Kumpatla, Rajan, Kapur) Chennai, India, Gentofte, Denmark
UR  - http://diabetes.diabetesjournals.org/content/62/Supplement_1/A1.full.pdf+html
L2  - http://ovidsp.ovid.com/ovidweb.cgi?T=JS&PAGE=reference&D=emed11&NEWS=N&AN=71286620
ER  -  

Link to the Ovid Full Text or citation: http://acs.hcn.com.au?acc=36422&url=http://ovidsp.ovid.com/ovidweb.cgi?T=JS&CSC=Y&NEWS=N&PAGE=fulltext&D=emed11&AN=71286620 
C1  - Database: Embase <1996 to 2016 September 16>

Search Strategy:

--------------------------------------------------------------------------------

1     tuberculosis.mp. or exp tuberculosis/ (151164)

2     exp treatment outcome/ or treatment outcome*.mp. (1189741)

3     diabetes mellitus.mp. or exp diabetes mellitus/ (627157)

4     diabetes mellitus/ (362441)

5     DM.mp. (48079)

6     diabetes.mp. (663193)

7     mellitus.mp. (588341)

8     3 or 4 or 5 or 6 or 7 (715025)

9     1 and 2 and 8 (724)

10     cohort studies.mp. or cohort analysis/ (263408)

11     exp risk factor/ or cohort.mp. or exp risk/ (2148599)

12     10 or 11 (2148599)

13     9 and 10 (81)

14     9 and 12 (304)

15     limit 14 to human (298)

16     limit 13 to human (81)

17     trial*.mp. or exp controlled clinical trial/ or exp "clinical trial (topic)"/ or exp "randomized controlled trial (topic)"/ or exp "controlled clinical trial (topic)"/ (1555047)

18     random.ab. (191735)

19     randomized controlled trial.pt. (0)

20     controlled clinical trial.pt. (0)

21     randomized.ab. (454621)

22     placebo.ab. (188623)

23     clinical trials as topic.sh. (15)

24     trial.ti. (176210)

25     17 or 18 or 19 or 20 or 21 or 22 or 23 or 24 (1831290)

26     9 and 25 (128)

27     limit 26 to human (128)


***************************


173. 
TY  - ELEC
ID  - 71281996
T1  - Impact of poor glycemic control on severity of pulmonary tuberculosis in new smear positive patients with type 2 diabetes mellitus
T3  - National Conference on Pulmonary Diseases, NAPCON 2013 Chennai India. Conference Start: 20131128 Conference End: 20131130
T3  - (var.pagings).
A1  - Sindhuri A.
A1  - Mahishale V.
A1  - Patil B.B. 
Y1  - 2013//
N2  - Introduction: Diabetes mellitus (DM) is a known risk factor for tuberculosis (TB). Little is known about the effect of poor glycemic control on severity and outcome of TB. Aim: To study the effect of poor glycemic control on severity of pulmonary TB and outcome of TB treatment. Materials and Methods: In a tertiary care hospital, 70 patients, newly diagnosed with smear positive pulmonary TB and with coexistent type-II DM were enrolled. All patients underwent clinical, bacteriological, biochemical and radiological examinations at the initial enrolment and were followed-up for a total duration of 6 months. Clinical characteristics and outcome were compared between patients with poor glycemic control and optimal glycemic control. Results: At initial presentation, patients with poor glycemic control (hemoglobin A1C >8%) had more severe disease as compared to patients with optimal glycemic control, with greater sputum mycobacterial burden (sputum grade 3 50% vs. 4%, grade 2 30% vs. 14%; P < 0.001) and far advanced lesions on chest X-ray (40% vs. 2%; P < 0.001). After 2 months, sputum microscopy showed more positive results in patients with poor glycemic control (35% vs. 5%; P < 0.004). At the end of treatment these patients had greater failure rates with sputum smear positivity (23% vs. 4.3%; P < 0.04). Conclusions: Poorly controlled diabetes in pulmonary TB leads to severe disease with greater mycobacterial burden and far advanced lesions radiologically It was also observed that poor diabetic control had delayed sputum conversion and increased treatment failure rates among TB patients.
KW  - *glycemic control
KW  - *lung tuberculosis
KW  - *smear
KW  - *patient
KW  - *human
KW  - *non insulin dependent diabetes mellitus
KW  - *lung disease
KW  - sputum
KW  - diabetes mellitus
KW  - sputum cytodiagnosis
KW  - sputum smear
KW  - thorax radiography
KW  - radiodiagnosis
KW  - tertiary care center
KW  - treatment failure
KW  - diabetes control
KW  - tuberculosis
KW  - risk factor
KW  - hemoglobin
JF  - Lung India
JA  - Lung India
VL  - 30
SP  - S7
PB  - Medknow Publications and Media Pvt. Ltd
SN  - 0970-2113
AD  - A. Sindhuri, Department of Pulmonary Medicine, KLE University, Jawaharlal Nehru Medical College, Belgaum, Karnataka, India. E-mail: drasindhuri@gmail.com
M1  - (Sindhuri, Mahishale, Patil) Department of Pulmonary Medicine, KLE University, Jawaharlal Nehru Medical College, Belgaum, Karnataka, India
L2  - http://ovidsp.ovid.com/ovidweb.cgi?T=JS&PAGE=reference&D=emed11&NEWS=N&AN=71281996
ER  -  

Link to the Ovid Full Text or citation: http://acs.hcn.com.au?acc=36422&url=http://ovidsp.ovid.com/ovidweb.cgi?T=JS&CSC=Y&NEWS=N&PAGE=fulltext&D=emed11&AN=71281996 
C1  - Database: Embase <1996 to 2016 September 16>

Search Strategy:

--------------------------------------------------------------------------------

1     tuberculosis.mp. or exp tuberculosis/ (151164)

2     exp treatment outcome/ or treatment outcome*.mp. (1189741)

3     diabetes mellitus.mp. or exp diabetes mellitus/ (627157)

4     diabetes mellitus/ (362441)

5     DM.mp. (48079)

6     diabetes.mp. (663193)

7     mellitus.mp. (588341)

8     3 or 4 or 5 or 6 or 7 (715025)

9     1 and 2 and 8 (724)

10     cohort studies.mp. or cohort analysis/ (263408)

11     exp risk factor/ or cohort.mp. or exp risk/ (2148599)

12     10 or 11 (2148599)

13     9 and 10 (81)

14     9 and 12 (304)

15     limit 14 to human (298)

16     limit 13 to human (81)

17     trial*.mp. or exp controlled clinical trial/ or exp "clinical trial (topic)"/ or exp "randomized controlled trial (topic)"/ or exp "controlled clinical trial (topic)"/ (1555047)

18     random.ab. (191735)

19     randomized controlled trial.pt. (0)

20     controlled clinical trial.pt. (0)

21     randomized.ab. (454621)

22     placebo.ab. (188623)

23     clinical trials as topic.sh. (15)

24     trial.ti. (176210)

25     17 or 18 or 19 or 20 or 21 or 22 or 23 or 24 (1831290)

26     9 and 25 (128)

27     limit 26 to human (128)


***************************


174. 
TY  - ELEC
ID  - 2012453742
T1  - The co-management of tuberculosis and diabetes: Challenges and opportunities in the developing world
A1  - Sullivan T.
A1  - Amor Y.B. 
Y1  - 2012//
KW  - article
KW  - cost effectiveness analysis
KW  - cost of illness
KW  - death
KW  - *diabetes mellitus
KW  - disease association
KW  - disease control
KW  - health care system
KW  - human
KW  - Human immunodeficiency virus infection
KW  - incidence
KW  - obesity
KW  - prevalence
KW  - risk factor
KW  - treatment failure
KW  - *tuberculosis
JF  - PLoS Medicine
JA  - PLoS Med.
VL  - 9
IS  - 7
SP  - no pagination 
CY  - United States
PB  - Public Library of Science (185 Berry Street, Suite 1300, San Francisco CA 94107, United States)
SN  - 1549-1277
AD  - Y. B. Amor, The Earth Institute, Columbia University, New York, NY, United States. E-mail: yba2101@columbia.edu
M1  - (Sullivan) Department of Medicine, Mount Sinai Hospital, New York, NY, United States
M1  - (Amor) The Earth Institute, Columbia University, New York, NY, United States
UR  - http://www.plosmedicine.org/article/fetchObjectAttachment.action?uri=info%3Adoi%2F10.1371%2Fjournal.pmed.1001269&representation=PDF
L2  - http://ovidsp.ovid.com/ovidweb.cgi?T=JS&PAGE=reference&D=emed10&NEWS=N&AN=2012453742
ER  -  

Link to the Ovid Full Text or citation: http://acs.hcn.com.au?acc=36422&url=http://ovidsp.ovid.com/ovidweb.cgi?T=JS&CSC=Y&NEWS=N&PAGE=fulltext&D=emed10&AN=2012453742 
C1  - Database: Embase <1996 to 2016 September 16>

Search Strategy:

--------------------------------------------------------------------------------

1     tuberculosis.mp. or exp tuberculosis/ (151164)

2     exp treatment outcome/ or treatment outcome*.mp. (1189741)

3     diabetes mellitus.mp. or exp diabetes mellitus/ (627157)

4     diabetes mellitus/ (362441)

5     DM.mp. (48079)

6     diabetes.mp. (663193)

7     mellitus.mp. (588341)

8     3 or 4 or 5 or 6 or 7 (715025)

9     1 and 2 and 8 (724)

10     cohort studies.mp. or cohort analysis/ (263408)

11     exp risk factor/ or cohort.mp. or exp risk/ (2148599)

12     10 or 11 (2148599)

13     9 and 10 (81)

14     9 and 12 (304)

15     limit 14 to human (298)

16     limit 13 to human (81)

17     trial*.mp. or exp controlled clinical trial/ or exp "clinical trial (topic)"/ or exp "randomized controlled trial (topic)"/ or exp "controlled clinical trial (topic)"/ (1555047)

18     random.ab. (191735)

19     randomized controlled trial.pt. (0)

20     controlled clinical trial.pt. (0)

21     randomized.ab. (454621)

22     placebo.ab. (188623)

23     clinical trials as topic.sh. (15)

24     trial.ti. (176210)

25     17 or 18 or 19 or 20 or 21 or 22 or 23 or 24 (1831290)

26     9 and 25 (128)

27     limit 26 to human (128)


***************************


175. 
TY  - ELEC
ID  - 21549458
T1  - [Tuberculosis of finger bones: three cases]
T3  - Tuberculose digitale : a propos de trois cas
A1  - Loussaief C.
A1  - Ammari F.
A1  - Toumi A.
A1  - Ben Brahim H.
A1  - Ben Rhomdane F.
A1  - Chakroun M. 
Y1  - 2012//
N2  - Tuberculosis dactylis is exceptional. We report tuberculous dactylitis in three women who were 51, 44, and 62-year-old, respectively. The diagnosis was suspected on chronic and insidious clinical presentation, and confirmed by histology. Disease course was favourable with antibuberculosis regimen but two patients had permanent hand disability. Clinical and therapeutic issues are discussed in the context of an endemic country. Copyright © 2011 Societe nationale Francaise de medecine interne (SNFMI). Published by Elsevier SAS. All rights reserved.
KW  - adult
KW  - article
KW  - biopsy
KW  - case report
KW  - female
KW  - *finger phalanx
KW  - human
KW  - *immunocompromised patient
KW  - microbiology
KW  - middle aged
KW  - *non insulin dependent diabetes mellitus/co [Complication]
KW  - pathology
KW  - radiography
KW  - risk factor
KW  - time
KW  - treatment outcome
KW  - tuberculin test
KW  - *tuberculous arthritis/co [Complication]
KW  - *tuberculous arthritis/di [Diagnosis]
KW  - *tuberculous arthritis/dt [Drug Therapy]
KW  - *tuberculostatic agent/dt [Drug Therapy]
JF  - La Revue de medecine interne / fondee ... par la Societe nationale francaise de medecine interne
JA  - Rev Med Interne
VL  - 33
IS  - 4
SP  - e22
EP  - 24
CY  - France
AD  - C. Loussaief, Service des maladies infectieuses, EPS Fattouma Bourguiba, 5016 Monastir, Tunisie.
M1  - (Loussaief) Service des maladies infectieuses, EPS Fattouma Bourguiba, 5016 Monastir, Tunisie.
L2  - http://ovidsp.ovid.com/ovidweb.cgi?T=JS&PAGE=reference&D=emed10&NEWS=N&AN=21549458
ER  -  

Link to the Ovid Full Text or citation: http://acs.hcn.com.au?acc=36422&url=http://ovidsp.ovid.com/ovidweb.cgi?T=JS&CSC=Y&NEWS=N&PAGE=fulltext&D=emed10&AN=21549458 
C1  - Database: Embase <1996 to 2016 September 16>

Search Strategy:

--------------------------------------------------------------------------------

1     tuberculosis.mp. or exp tuberculosis/ (151164)

2     exp treatment outcome/ or treatment outcome*.mp. (1189741)

3     diabetes mellitus.mp. or exp diabetes mellitus/ (627157)

4     diabetes mellitus/ (362441)

5     DM.mp. (48079)

6     diabetes.mp. (663193)

7     mellitus.mp. (588341)

8     3 or 4 or 5 or 6 or 7 (715025)

9     1 and 2 and 8 (724)

10     cohort studies.mp. or cohort analysis/ (263408)

11     exp risk factor/ or cohort.mp. or exp risk/ (2148599)

12     10 or 11 (2148599)

13     9 and 10 (81)

14     9 and 12 (304)

15     limit 14 to human (298)

16     limit 13 to human (81)

17     trial*.mp. or exp controlled clinical trial/ or exp "clinical trial (topic)"/ or exp "randomized controlled trial (topic)"/ or exp "controlled clinical trial (topic)"/ (1555047)

18     random.ab. (191735)

19     randomized controlled trial.pt. (0)

20     controlled clinical trial.pt. (0)

21     randomized.ab. (454621)

22     placebo.ab. (188623)

23     clinical trials as topic.sh. (15)

24     trial.ti. (176210)

25     17 or 18 or 19 or 20 or 21 or 22 or 23 or 24 (1831290)

26     9 and 25 (128)

27     limit 26 to human (128)


***************************


176. 
TY  - ELEC
ID  - 2012414592
T1  - Treatment outcomes of new smear positive pulmonary tuberculosis patients in North East Libya
A1  - Solliman M.A.
A1  - Hassali M.A.
A1  - Al-Haddad M.S.
A1  - Sulaiman S.A.S.
A1  - Shafie A.A.
A1  - Atif M.
A1  - Saleem F. 
Y1  - 2012//
N2  - A retrospective study conducted in North East of Libya to evaluate treatment outcome of smear positive pulmonary tuberculosis (PTB) patients and factors associated with unsuccessful outcome and treatment default has been developed. Three hundred and twenty seven patients were notified in Kuwaifia chest hospital, Benghazi and Shahat chest hospital, Shahat, during 2007-2008. Using the World Health Organization criteria, treatment completion and cure rate was 1.2% and 57.5%, respectively. Treatment failure occurred in 7(2.1%) cases. Ninety (27.5%) patients defaulted treatment, 11 (3.4%) died and 26 (8%) transferred out. Over all, successful and unsuccessful treatment outcome was 58.7% and 41.3%, respectively. Libyan nationality was the only predictor of successful treatment outcome while Libyan nationality and diabetes mellitus had negative association with treatment default. Improving clinical and laboratory infrastructure in peripheral areas, educating defaulters about benefits of completing therapy and stratifying foreigners as high risk groups could improve success rate. Measures should be taken to improve professional commitment and expertise of health care professionals.
KW  - adult
KW  - article
KW  - clinical evaluation
KW  - diabetes mellitus
KW  - disease association
KW  - drug treatment failure
KW  - female
KW  - high risk population
KW  - human
KW  - Libyan Arab Jamahiriya
KW  - *lung tuberculosis/dt [Drug Therapy]
KW  - major clinical study
KW  - male
KW  - *outcome assessment
KW  - retrospective study
KW  - sputum smear
KW  - treatment outcome
KW  - unspecified side effect/si [Side Effect]
KW  - ethambutol/dt [Drug Therapy]
KW  - isoniazid/dt [Drug Therapy]
KW  - pyrazinamide/dt [Drug Therapy]
KW  - rifampicin/dt [Drug Therapy]
KW  - *tuberculostatic agent/ae [Adverse Drug Reaction]
KW  - *tuberculostatic agent/dt [Drug Therapy]
JF  - Latin American Journal of Pharmacy
JA  - Lat. Am. J. Pharm.
VL  - 31
IS  - 4
SP  - 567
EP  - 573
CY  - Argentina
PB  - Colegio de Farmaceuticos de la Provincia de Buenos Aires (Calle 5 No. 966, La Plata 1900, Argentina)
SN  - 0326-2383
AD  - M. A. Hassali, Discipline of Social and Administrative Pharmacy, School of Pharmaceutical Sciences, Universiti Sains Malaysia, Malaysia. E-mail: pharmacist_atif@yahoo.com
M1  - (Solliman, Hassali, Shafie, Saleem) Discipline of Social and Administrative Pharmacy, School of Pharmaceutical Sciences, Universiti Sains Malaysia, Malaysia
M1  - (Al-Haddad) College of Pharmacy, Taif University, Saudi Arabia
M1  - (Sulaiman, Atif) Discipline of Clinical Pharmacy, School of Pharmaceutical Sciences, Universiti Sains Malaysia, Malaysia
UR  - http://www.latamjpharm.org/trabajos/31/4/LAJOP_31_4_1_12_PR6N1VWER1.pdf
L2  - http://ovidsp.ovid.com/ovidweb.cgi?T=JS&PAGE=reference&D=emed10&NEWS=N&AN=2012414592
ER  -  

Link to the Ovid Full Text or citation: http://acs.hcn.com.au?acc=36422&url=http://ovidsp.ovid.com/ovidweb.cgi?T=JS&CSC=Y&NEWS=N&PAGE=fulltext&D=emed10&AN=2012414592 
C1  - Database: Embase <1996 to 2016 September 16>

Search Strategy:

--------------------------------------------------------------------------------

1     tuberculosis.mp. or exp tuberculosis/ (151164)

2     exp treatment outcome/ or treatment outcome*.mp. (1189741)

3     diabetes mellitus.mp. or exp diabetes mellitus/ (627157)

4     diabetes mellitus/ (362441)

5     DM.mp. (48079)

6     diabetes.mp. (663193)

7     mellitus.mp. (588341)

8     3 or 4 or 5 or 6 or 7 (715025)

9     1 and 2 and 8 (724)

10     cohort studies.mp. or cohort analysis/ (263408)

11     exp risk factor/ or cohort.mp. or exp risk/ (2148599)

12     10 or 11 (2148599)

13     9 and 10 (81)

14     9 and 12 (304)

15     limit 14 to human (298)

16     limit 13 to human (81)

17     trial*.mp. or exp controlled clinical trial/ or exp "clinical trial (topic)"/ or exp "randomized controlled trial (topic)"/ or exp "controlled clinical trial (topic)"/ (1555047)

18     random.ab. (191735)

19     randomized controlled trial.pt. (0)

20     controlled clinical trial.pt. (0)

21     randomized.ab. (454621)

22     placebo.ab. (188623)

23     clinical trials as topic.sh. (15)

24     trial.ti. (176210)

25     17 or 18 or 19 or 20 or 21 or 22 or 23 or 24 (1831290)

26     9 and 25 (128)

27     limit 26 to human (128)


***************************


177. 
TY  - ELEC
ID  - 2012352623
T1  - Emerging clinico-epidemiological trends in melioidosis: Analysis of 95 cases from western coastal India
A1  - Vidyalakshmi K.
A1  - Lipika S.
A1  - Vishal S.
A1  - Damodar S.
A1  - Chakrapani M. 
Y1  - 2012//
N2  - Objectives: To study the clinico-epidemiological trends in melioidosis, an emerging disease in the western coastal region of India. Methods: Data of 95 patients with melioidosis in the western coastal region of India were retrospectively analyzed with respect to monthly rainfall, risk factors, clinical presentations, and outcome. Results: A strong linear correlation was seen between average monthly rainfall and the occurrence of cases (p= 0.002). Mortality was seen only in patients with bacteremia (p< 0.001). Nine (40.9%) patients with septic shock died (p< 0.001). Age >40 years and diabetes mellitus were seen in 75.8% of cases, each. Pneumonia was the most common clinical presentation (32.6%), followed by musculoskeletal disease (20%), melioidotic lymphadenopathy (7.4%), and dental abscess (6.3%). Only 36.8% of patients had exposure to wet soil/surface water. Conclusions: Melioidosis is quite prevalent in the western coastal region of India, and is strongly associated with rainfall, age, and diabetes mellitus. Higher proportions of musculoskeletal, dental, and lymph node melioidosis were seen in this region as compared to endemic areas. Bacteremic melioidosis has a poorer prognosis than non-bacteremic melioidosis. The presence of septic shock is a strong predictor of mortality. Percutaneous inoculation may not be the main portal of entry for Burkholderia pseudomallei in this region. © 2012 International Society for Infectious Diseases.
KW  - adult
KW  - age distribution
KW  - aged
KW  - article
KW  - aspiration biopsy
KW  - bacteremia
KW  - bacterial arthritis
KW  - blood culture
KW  - Burkholderia pseudomallei
KW  - child
KW  - clinical feature
KW  - comorbidity
KW  - diabetes mellitus
KW  - erythrocyte sedimentation rate
KW  - female
KW  - human
KW  - India
KW  - leukocyte count
KW  - lymphadenopathy
KW  - major clinical study
KW  - male
KW  - *melioidosis/dt [Drug Therapy]
KW  - *melioidosis/ep [Epidemiology]
KW  - mortality
KW  - musculoskeletal disease
KW  - Mycobacterium tuberculosis
KW  - outcome assessment
KW  - pleura effusion
KW  - pneumonia
KW  - preschool child
KW  - psoas abscess
KW  - retrospective study
KW  - risk factor
KW  - septic shock
KW  - septicemia
KW  - soil
KW  - spondylitis
KW  - tooth abscess
KW  - tuberculosis/dt [Drug Therapy]
KW  - ceftazidime/dt [Drug Therapy]
KW  - ceftazidime/iv [Intravenous Drug Administration]
KW  - chloramphenicol/dt [Drug Therapy]
KW  - chloramphenicol/iv [Intravenous Drug Administration]
KW  - cotrimoxazole/dt [Drug Therapy]
KW  - cotrimoxazole/iv [Intravenous Drug Administration]
KW  - doxycycline/dt [Drug Therapy]
KW  - doxycycline/iv [Intravenous Drug Administration]
KW  - rain
KW  - surface water
KW  - tuberculostatic agent/dt [Drug Therapy]
JF  - International Journal of Infectious Diseases
JA  - Int. J. Infect. Dis.
VL  - 16
IS  - 7
SP  - e491
EP  - e497
CY  - Netherlands
PB  - Elsevier (P.O. Box 211, Amsterdam 1000 AE, Netherlands)
SN  - 1201-9712
AD  - K. Vidyalakshmi, Department of Microbiology, Kasturba Medical College, Manipal University, Light House Hill Road, Mangalore, Karnataka, 575001, India. E-mail: k.vidyalakshmi@lycos.com
M1  - (Vidyalakshmi) Department of Microbiology, Kasturba Medical College, Manipal University, Light House Hill Road, Mangalore, Karnataka, 575001, India
M1  - (Lipika) Department of Medical Microbiology, Post Graduate Institute of Medical Education and Research, Chandigarh, India
M1  - (Vishal) Department of Medicine, Kasturba Medical College, Manipal University, Manipal, Karnataka, India
M1  - (Damodar, Chakrapani) Department of Medicine, Kasturba Medical College, Manipal University, Mangalore, Karnataka, India
L2  - http://ovidsp.ovid.com/ovidweb.cgi?T=JS&PAGE=reference&D=emed10&NEWS=N&AN=2012352623
ER  -  

Link to the Ovid Full Text or citation: http://acs.hcn.com.au?acc=36422&url=http://ovidsp.ovid.com/ovidweb.cgi?T=JS&CSC=Y&NEWS=N&PAGE=fulltext&D=emed10&AN=2012352623 
C1  - Database: Embase <1996 to 2016 September 16>

Search Strategy:

--------------------------------------------------------------------------------

1     tuberculosis.mp. or exp tuberculosis/ (151164)

2     exp treatment outcome/ or treatment outcome*.mp. (1189741)

3     diabetes mellitus.mp. or exp diabetes mellitus/ (627157)

4     diabetes mellitus/ (362441)

5     DM.mp. (48079)

6     diabetes.mp. (663193)

7     mellitus.mp. (588341)

8     3 or 4 or 5 or 6 or 7 (715025)

9     1 and 2 and 8 (724)

10     cohort studies.mp. or cohort analysis/ (263408)

11     exp risk factor/ or cohort.mp. or exp risk/ (2148599)

12     10 or 11 (2148599)

13     9 and 10 (81)

14     9 and 12 (304)

15     limit 14 to human (298)

16     limit 13 to human (81)

17     trial*.mp. or exp controlled clinical trial/ or exp "clinical trial (topic)"/ or exp "randomized controlled trial (topic)"/ or exp "controlled clinical trial (topic)"/ (1555047)

18     random.ab. (191735)

19     randomized controlled trial.pt. (0)

20     controlled clinical trial.pt. (0)

21     randomized.ab. (454621)

22     placebo.ab. (188623)

23     clinical trials as topic.sh. (15)

24     trial.ti. (176210)

25     17 or 18 or 19 or 20 or 21 or 22 or 23 or 24 (1831290)

26     9 and 25 (128)

27     limit 26 to human (128)


***************************


178. 
TY  - ELEC
ID  - 2012345872
T1  - All you need to read in the other general journals
A1  - Anonymous.
Y1  - 2012//
KW  - add on therapy
KW  - antibiotic resistance
KW  - article
KW  - bleeding/si [Side Effect]
KW  - *brain cancer
KW  - brain hemorrhage/si [Side Effect]
KW  - cancer incidence
KW  - cancer risk
KW  - cardiovascular disease/dt [Drug Therapy]
KW  - cardiovascular disease/pc [Prevention]
KW  - cardiovascular surgery
KW  - *cognitive therapy
KW  - *computer assisted tomography
KW  - depression/th [Therapy]
KW  - drug tolerability
KW  - drug withdrawal
KW  - gastrointestinal hemorrhage/si [Side Effect]
KW  - glucose blood level
KW  - glycemic control
KW  - health care quality
KW  - human
KW  - hypoglycemia/si [Side Effect]
KW  - intermethod comparison
KW  - *leukemia
KW  - lifestyle modification
KW  - low drug dose
KW  - medical decision making
KW  - multicenter study (topic)
KW  - *multidrug resistant tuberculosis/dr [Drug Resistance]
KW  - nausea/si [Side Effect]
KW  - *non insulin dependent diabetes mellitus/dt [Drug Therapy]
KW  - *non insulin dependent diabetes mellitus/pc [Prevention]
KW  - *non insulin dependent diabetes mellitus/th [Therapy]
KW  - open study
KW  - pancreatitis/si [Side Effect]
KW  - patient compliance
KW  - prediction
KW  - priority journal
KW  - psychotherapy
KW  - radiation dose
KW  - randomized controlled trial (topic)
KW  - remission
KW  - risk assessment
KW  - risk benefit analysis
KW  - side effect/si [Side Effect]
KW  - surgical mortality
KW  - survival rate
KW  - *telemedicine
KW  - treatment outcome
KW  - unnecessary procedure
KW  - weight gain
KW  - weight reduction
KW  - *acetylsalicylic acid/ae [Adverse Drug Reaction]
KW  - *acetylsalicylic acid/do [Drug Dose]
KW  - *acetylsalicylic acid/dt [Drug Therapy]
KW  - bedaquiline
KW  - delamanid
KW  - ethambutol
KW  - *exendin 4/ae [Adverse Drug Reaction]
KW  - *exendin 4/ct [Clinical Trial]
KW  - *exendin 4/cm [Drug Comparison]
KW  - *exendin 4/dt [Drug Therapy]
KW  - *glimepiride/ae [Adverse Drug Reaction]
KW  - *glimepiride/ct [Clinical Trial]
KW  - *glimepiride/cm [Drug Comparison]
KW  - *glimepiride/dt [Drug Therapy]
KW  - glucose/ec [Endogenous Compound]
[truncated: 127,689 more chars]
