# Supplementary material for: Effect of glycemic control and type of diabetes treatment on TB treatment outcomes among people with TB-diabetes: A systematic review (updated August 2024)
Source: PLoS One. 2025 Jul 18;20(7):e0328619. doi: 10.1371/journal.pone.0328619 (PMC12273911; doi:10.1371/journal.pone.0328619)
Supplement: S1 Appendix — (ZIP) [file pone.0328619.s004.zip › S1 appendix_old/EMBASE/298-3.ris]

201. 
TY  - ELEC
ID  - 2011285196
T1  - Peritoneal dialysis as the first-line renal replacement therapy in patients with autosomal dominant polycystic kidney disease
A1  - Li L.
A1  - Szeto C.-C.
A1  - Kwan B.C.-H.
A1  - Chow K.-M.
A1  - Leung C.-B.
A1  - Kam-Tao Li P. 
Y1  - 2011//
N2  - Background: Autosomal dominant polycystic kidney disease (ADPKD) is the most common hereditary cause of kidney failure. Peritoneal dialysis (PD) often is avoided because of concerns about hernias and peritonitis. Study Design: Retrospective matched-cohort study. Setting & Participants: 42 consecutive patients with ADPKD and 84 nondiabetic patients matched by time of PD therapy initiation. Predictors: ADPKD and comorbid conditions. Outcomes: Patient survival, technique survival, peritonitis-free survival; peritonitis rate; abdominal hernias. Measurements: Dialysis adequacy and nutritional indexes; rate of decrease in residual renal function; bacteriologic cause of peritonitis. Results: 5-year actuarial survival of the ADPKD and control groups was 71.0% and 69.7% (P = 0.4), whereas technique survival was 51.6% and 37.3%, respectively (P = 0.2). There was no difference in overall rates of peritonitis between the ADPKD and control groups (0.51 vs 0.53 episodes/patient-year; P = 0.3), and the incidence of Gram-negative peritonitis also was similar (0.16 vs 0.14 episodes/patient year; P = 0.5). Abdominal wall hernia was significantly more common in the ADPKD than control group (14 vs 6 cases; P < 0.001), but all patients were able to resume PD therapy after surgical repair. Limitations: Retrospective study with limited sample size. Conclusion: PD is a feasible treatment option for most patients with ADPKD with end-stage renal disease. Although patients with ADPKD have a higher risk of abdominal wall hernia, their overall survival rate and risk of peritonitis are similar to those of other nondiabetic PD patients. © 2011 National Kidney Foundation, Inc.
KW  - abdominal wall hernia
KW  - Acinetobacter
KW  - adult
KW  - aged
KW  - article
KW  - *autosomal dominant polycystic kidney disease/cn [Congenital Disorder]
KW  - *autosomal dominant polycystic kidney disease/th [Therapy]
KW  - blood stain
KW  - cerebrovascular disease
KW  - clinical article
KW  - cohort analysis
KW  - comorbidity
KW  - controlled study
KW  - diabetes mellitus
KW  - disease free survival
KW  - Enterococcus
KW  - Escherichia coli
KW  - female
KW  - follow up
KW  - human
KW  - hypertension
KW  - incidence
KW  - ischemic heart disease
KW  - *kidney polycystic disease/cn [Congenital Disorder]
KW  - *kidney polycystic disease/th [Therapy]
KW  - Klebsiella
KW  - male
KW  - Mycobacterium tuberculosis
KW  - nonhuman
KW  - nutritional status
KW  - overall survival
KW  - *peritoneal dialysis
KW  - peritonitis
KW  - Pseudomonas
KW  - *renal replacement therapy
KW  - retrospective study
KW  - sample size
KW  - Staphylococcus aureus
KW  - Streptococcus
KW  - therapy effect
KW  - treatment outcome
JF  - American Journal of Kidney Diseases
JA  - Am. J. Kidney Dis.
VL  - 57
IS  - 6
SP  - 903
EP  - 907
CY  - United States
PB  - W.B. Saunders (Independence Square West, Philadelphia PA 19106-3399, United States)
SN  - 0272-6386
AD  - L. Li, Department of Nephrology, Shanghai Changzheng Hospital, Second Military Medical University, Shanghai, China. E-mail: lilin_616@163.com
M1  - (Li) Department of Nephrology, Shanghai Changzheng Hospital, Second Military Medical University, Shanghai, China
M1  - (Szeto, Kwan, Chow, Leung, Kam-Tao Li) Department of Medicine and Therapeutics, Prince of Wales Hospital, Chinese University of Hong Kong, Shatin, Hong Kong
L2  - http://ovidsp.ovid.com/ovidweb.cgi?T=JS&PAGE=reference&D=emed10&NEWS=N&AN=2011285196
ER  -  

Link to the Ovid Full Text or citation: http://acs.hcn.com.au?acc=36422&url=http://ovidsp.ovid.com/ovidweb.cgi?T=JS&CSC=Y&NEWS=N&PAGE=fulltext&D=emed10&AN=2011285196 
C1  - Database: Embase <1996 to 2016 September 16>

Search Strategy:

--------------------------------------------------------------------------------

1     tuberculosis.mp. or exp tuberculosis/ (151164)

2     exp treatment outcome/ or treatment outcome*.mp. (1189741)

3     diabetes mellitus.mp. or exp diabetes mellitus/ (627157)

4     diabetes mellitus/ (362441)

5     DM.mp. (48079)

6     diabetes.mp. (663193)

7     mellitus.mp. (588341)

8     3 or 4 or 5 or 6 or 7 (715025)

9     1 and 2 and 8 (724)

10     cohort studies.mp. or cohort analysis/ (263408)

11     exp risk factor/ or cohort.mp. or exp risk/ (2148599)

12     10 or 11 (2148599)

13     9 and 10 (81)

14     9 and 12 (304)

15     limit 14 to human (298)

16     limit 13 to human (81)

17     trial*.mp. or exp controlled clinical trial/ or exp "clinical trial (topic)"/ or exp "randomized controlled trial (topic)"/ or exp "controlled clinical trial (topic)"/ (1555047)

18     random.ab. (191735)

19     randomized controlled trial.pt. (0)

20     controlled clinical trial.pt. (0)

21     randomized.ab. (454621)

22     placebo.ab. (188623)

23     clinical trials as topic.sh. (15)

24     trial.ti. (176210)

25     17 or 18 or 19 or 20 or 21 or 22 or 23 or 24 (1831290)

26     9 and 25 (128)

27     limit 26 to human (128)


***************************


202. 
TY  - ELEC
ID  - 2011149743
T1  - Invasive aspergillosis in developing countries
A1  - Chakrabarti A.
A1  - Chatterjee S.S.
A1  - Das A.
A1  - Shivaprakash M.R. 
Y1  - 2011//
N2  - To review invasive aspergillosis (IA) in developing countries, we included those countries, which are mentioned in the document of the International Monetary Fund (IMF), called the Emerging and Developing Economies List, 2009. A PubMed/Medline literature search was performed for studies concerning IA reported during 1970 through March 2010 from these countries. IA is an important cause of morbidity and mortality of hospitalized patients of developing countries, though the exact frequency of the disease is not known due to inadequate reporting and facilities to diagnose. Only a handful of centers from India, China, Thailand, Pakistan, Bangladesh, Sri Lanka, Malaysia, Iran, Iraq, Saudi Arabia, Egypt, Sudan, South Africa, Turkey, Hungary, Brazil, Chile, Colombia, and Argentina had reported case series of IA. As sub-optimum hospital care practice, hospital renovation work in the vicinity of immunocompromised patients, overuse or misuse of steroids and broad-spectrum antibiotics, use of contaminated infusion sets/fluid, and increase in intravenous drug abusers have been reported from those countries, it is expected to find a high rate of IA among patients with high risk, though hard data is missing in most situations. Besides classical risk factors for IA, liver failure, chronic obstructive pulmonary disease, diabetes, and tuberculosis are the newly recognized underlying diseases associated with IA. In Asia, Africa and Middle East sino-orbital or cerebral aspergillosis, and Aspergillus endophthalmitis are emerging diseases and Aspergillus flavus is the predominant species isolated from these infections. The high frequency of A. flavus isolation from these patients may be due to higher prevalence of the fungus in the environment. Cerebral aspergillosis cases are largely due to an extension of the lesion from invasive Aspergillus sinusitis. The majority of the centers rely on conventional techniques including direct microscopy, histopathology, and culture to diagnose IA. Galactomannan, beta-D glucan test, and DNA detection in IA are available only in a few centers. Mortality of the patients with IA is very high due to delays in diagnosis and therapy. Antifungal use is largely restricted to amphotericin B deoxycholate and itraconazole, though other anti-Aspergillus antifungal agents are available in those countries. Clinicians are aware of good outcome after use of voriconazole/liposomal amphotericin B/caspofungin, but they are forced to use amphotericin B deoxycholate or itraconazole in public-sector hospitals due to economic reasons. © 2011 ISHAM.
KW  - Africa
KW  - Argentina
KW  - Asia
KW  - aspergillosis
KW  - aspergillosis endocarditis
KW  - Aspergillus endophthalmitis
KW  - Aspergillus flavus
KW  - Bangladesh
KW  - bone marrow transplantation
KW  - Brazil
KW  - central nervous system aspergillosis/su [Surgery]
KW  - Chile
KW  - China
KW  - chronic obstructive lung disease
KW  - Colombia
KW  - conference paper
KW  - delayed diagnosis
KW  - dermatomycosis
KW  - developing country
KW  - diabetes mellitus
KW  - disease association
KW  - drug abuse
KW  - Egypt
KW  - fungal endocarditis
KW  - fungal endophthalmitis
KW  - hospital care
KW  - human
KW  - Hungary
KW  - immunocompromised patient
KW  - India
KW  - infection
KW  - *invasive aspergillosis/dt [Drug Therapy]
KW  - Iran
KW  - Iraq
KW  - leukemia
KW  - liver failure
KW  - lung aspergillosis
KW  - Malaysia
KW  - medical practice
KW  - Medline
KW  - Middle East
KW  - morbidity
KW  - mortality
KW  - nonhuman
KW  - Pakistan
KW  - risk assessment
KW  - Saudi Arabia
KW  - South Africa
KW  - Sri Lanka
KW  - Sudan
KW  - systematic review
KW  - Thailand
KW  - transplantation
KW  - treatment outcome
KW  - tuberculosis
KW  - Turkey (republic)
KW  - amphotericin B/cm [Drug Comparison]
KW  - amphotericin B/dt [Drug Therapy]
KW  - amphotericin B deoxycholate/dt [Drug Therapy]
KW  - amphotericin B lipid complex/dt [Drug Therapy]
KW  - antibiotic agent
KW  - caspofungin/dt [Drug Therapy]
KW  - fungal DNA/ec [Endogenous Compound]
KW  - itraconazole/dt [Drug Therapy]
KW  - steroid
KW  - voriconazole/cm [Drug Comparison]
KW  - voriconazole/dt [Drug Therapy]
JF  - Medical Mycology
JA  - Med. Mycol.
VL  - 49
IS  - SUPPL. 1
SP  - S35
EP  - S47
CY  - United Kingdom
PB  - Informa Healthcare (69-77 Paul Street, London EC2A 4LQ, United Kingdom)
SN  - 1369-3786
AD  - A. Chakrabarti, Department of Medical Microbiology, PGIMER, Chandigarh 160012, India. E-mail: arunaloke@hotmail.com
M1  - (Chakrabarti, Chatterjee, Shivaprakash) Department of Medical Microbiology, PGIMER, Chandigarh 160012, India
M1  - (Das) Department of Histopathology, Postgraduate Institute of Medical Education and Research, Chandigarh, India
L2  - http://ovidsp.ovid.com/ovidweb.cgi?T=JS&PAGE=reference&D=emed10&NEWS=N&AN=2011149743
ER  -  

Link to the Ovid Full Text or citation: http://acs.hcn.com.au?acc=36422&url=http://ovidsp.ovid.com/ovidweb.cgi?T=JS&CSC=Y&NEWS=N&PAGE=fulltext&D=emed10&AN=2011149743 
C1  - Database: Embase <1996 to 2016 September 16>

Search Strategy:

--------------------------------------------------------------------------------

1     tuberculosis.mp. or exp tuberculosis/ (151164)

2     exp treatment outcome/ or treatment outcome*.mp. (1189741)

3     diabetes mellitus.mp. or exp diabetes mellitus/ (627157)

4     diabetes mellitus/ (362441)

5     DM.mp. (48079)

6     diabetes.mp. (663193)

7     mellitus.mp. (588341)

8     3 or 4 or 5 or 6 or 7 (715025)

9     1 and 2 and 8 (724)

10     cohort studies.mp. or cohort analysis/ (263408)

11     exp risk factor/ or cohort.mp. or exp risk/ (2148599)

12     10 or 11 (2148599)

13     9 and 10 (81)

14     9 and 12 (304)

15     limit 14 to human (298)

16     limit 13 to human (81)

17     trial*.mp. or exp controlled clinical trial/ or exp "clinical trial (topic)"/ or exp "randomized controlled trial (topic)"/ or exp "controlled clinical trial (topic)"/ (1555047)

18     random.ab. (191735)

19     randomized controlled trial.pt. (0)

20     controlled clinical trial.pt. (0)

21     randomized.ab. (454621)

22     placebo.ab. (188623)

23     clinical trials as topic.sh. (15)

24     trial.ti. (176210)

25     17 or 18 or 19 or 20 or 21 or 22 or 23 or 24 (1831290)

26     9 and 25 (128)

27     limit 26 to human (128)


***************************


203. 
TY  - ELEC
ID  - 2011112612
T1  - Adverse events associated with treatment of latent tuberculosis in the general population
A1  - Smith B.M.
A1  - Schwartzman K.
A1  - Bartlett G.
A1  - Menzies D. 
Y1  - 2011//
N2  - Background: Guidelines recommend treatment of latent tuberculosis in patients at increased risk for active tuberculosis. Studies investigating the association of therapy with serious adverse events have not included the entire treated population nor accounted for comorbidities or occurrence of similar events in the untreated general population. Our objective was to estimate the risk of adverse events requiring hospital admission that were associated with therapy for latent tuberculosis infection in the general population. Methods: Using administrative health data from the province of Quebec, we created a historical cohort of all residents dispensed therapy for latent tuberculosis between 1998 and 2003. Each patient was matched on age, sex and postal region with two untreated residents. The observation period was 18 months (from 6 months before to 12 months after initiation of therapy). The primary outcome was hospital admission for therapy-associated adverse events. Results: During the period of observation, therapy for latent tuberculosis was dispensed to 9145 residents, of whom 95% started isoniazid and 5% started rifampin. Pretreatment comorbid illness was significantly more common among patients receiving such therapy compared with the matched untreated cohort. Of all patients dispensed therapy, 45 (0.5%) were admitted to hospital for a hepatic event compared with 15 (0.1%) of the untreated patients. For people over age 65 years, the odds of hospital admission for a hepatic event among patients treated for latent tuberculosis infection was significantly greater than among matched untreated people after adjustment for comorbidities (odds ratio [OR] 6.4, 95% CI 2.2-18.3). Excluding patients with comorbid illness, there were two excess admissions to hospital for hepatic events per 100 patients initiating therapy compared with the rate among untreated people over 65 years (95% CI 0.1-3.87). Interpretation: The risk of adverse events requiring hospital admission increased significantly among patients over 65 years receiving treatment for latent tuberculosis infection. The decision to treat latent tuberculosis infection in elderly patients should be made after careful consideration of risks and benefits. © 2011 Canadian Medical Association or its licensors.
KW  - adult
KW  - aged
KW  - article
KW  - chronic lung disease/si [Side Effect]
KW  - comorbidity
KW  - controlled study
KW  - dermatitis/si [Side Effect]
KW  - diabetes mellitus/si [Side Effect]
KW  - drug intoxication/si [Side Effect]
KW  - dyspepsia/si [Side Effect]
KW  - female
KW  - gastrointestinal disease/si [Side Effect]
KW  - hospital admission
KW  - human
KW  - kidney disease/si [Side Effect]
KW  - *latent tuberculosis
KW  - liver disease/si [Side Effect]
KW  - major clinical study
KW  - male
KW  - peptic ulcer/si [Side Effect]
KW  - thrombocytopenia/si [Side Effect]
KW  - toxic hepatitis/si [Side Effect]
KW  - treatment outcome
KW  - vomiting/si [Side Effect]
KW  - *isoniazid/ae [Adverse Drug Reaction]
KW  - *rifampicin/ae [Adverse Drug Reaction]
JF  - CMAJ
JA  - CMAJ
VL  - 183
IS  - 3
SP  - E173
EP  - E179
CY  - Canada
PB  - Canadian Medical Association (1867 Alta Vista Drive, Ottawa KIG5W8, Canada)
SN  - 0820-3946
AD  - D. Menzies, Respiratory Division, Montreal Chest Institute, McGill University, Montreal, QC, Canada. E-mail: dick.menzies@mcgill.ca
M1  - (Smith, Schwartzman, Menzies) Respiratory Division, Montreal Chest Institute, McGill University, Montreal, QC, Canada
M1  - (Schwartzman, Menzies) Respiratory Epidemiology and Clinical Research Unit, Montreal Chest Institute, McGill University, Montreal, QC, Canada
M1  - (Bartlett) Department of Family Medicine, McGill University Health Centre, McGill University, Montreal, QC, Canada
UR  - http://www.cmaj.ca/cgi/reprint/183/3/E173
L2  - http://ovidsp.ovid.com/ovidweb.cgi?T=JS&PAGE=reference&D=emed10&NEWS=N&AN=2011112612
ER  -  

Link to the Ovid Full Text or citation: http://acs.hcn.com.au?acc=36422&url=http://ovidsp.ovid.com/ovidweb.cgi?T=JS&CSC=Y&NEWS=N&PAGE=fulltext&D=emed10&AN=2011112612 
C1  - Database: Embase <1996 to 2016 September 16>

Search Strategy:

--------------------------------------------------------------------------------

1     tuberculosis.mp. or exp tuberculosis/ (151164)

2     exp treatment outcome/ or treatment outcome*.mp. (1189741)

3     diabetes mellitus.mp. or exp diabetes mellitus/ (627157)

4     diabetes mellitus/ (362441)

5     DM.mp. (48079)

6     diabetes.mp. (663193)

7     mellitus.mp. (588341)

8     3 or 4 or 5 or 6 or 7 (715025)

9     1 and 2 and 8 (724)

10     cohort studies.mp. or cohort analysis/ (263408)

11     exp risk factor/ or cohort.mp. or exp risk/ (2148599)

12     10 or 11 (2148599)

13     9 and 10 (81)

14     9 and 12 (304)

15     limit 14 to human (298)

16     limit 13 to human (81)

17     trial*.mp. or exp controlled clinical trial/ or exp "clinical trial (topic)"/ or exp "randomized controlled trial (topic)"/ or exp "controlled clinical trial (topic)"/ (1555047)

18     random.ab. (191735)

19     randomized controlled trial.pt. (0)

20     controlled clinical trial.pt. (0)

21     randomized.ab. (454621)

22     placebo.ab. (188623)

23     clinical trials as topic.sh. (15)

24     trial.ti. (176210)

25     17 or 18 or 19 or 20 or 21 or 22 or 23 or 24 (1831290)

26     9 and 25 (128)

27     limit 26 to human (128)


***************************


204. 
TY  - ELEC
ID  - 2011112328
T1  - Outcomes of overseas kidney transplantation in chronic haemodialysis patients in Taiwan
A1  - Hsu C.-C.
A1  - Lee C.-H.
A1  - Hwang S.-J.
A1  - Huang S.-W.
A1  - Yang W.-C.
A1  - Chang Y.-K.
A1  - Tsai D.F.-C.
A1  - Kuo K.N. 
Y1  - 2011//
N2  - Aim: Overseas kidney transplantation has often been reported to have unsatisfactory outcomes. This study aims to compare post-transplantation outcomes between overseas and domestic kidney transplant (KT) recipients in Taiwan. Methods: The Taiwanese National Health Insurance Research Database was used to identify 310 domestic and 643 overseas KT recipients, who survived for longer than 1 month after the transplantation, in a cohort of 45 453 chronic haemodialysis patients in 1997-2002. Cox proportional hazards models were used to assess risks of mortality and graft failure. Results: The 1, 3 and 5 year survival rates for domestic KT recipients were 96.5%, 93.3% and 91.6%, respectively, while those for overseas KT recipients were 94.9%, 87.9% and 77.1%, respectively (P = 0.015). For the overseas group, those who received a KT before 2001 had significantly higher hazard ratios of mortality and graft failure (2.85 and 1.71, respectively). However, for those receiving a KT in 2001-2002, no significant outcome difference could be found between overseas and domestic recipients. Conclusion: The risk disparity between overseas and domestic KT recipients is mainly attributable to when the transplantation was performed. In attempting to dissuade potential recipients from organ trafficking, merely emphasizing the previously acknowledged poor outcomes no longer suffices as a valid reason. © 2011 The Authors. Nephrology © 2011 Asian Pacific Society of Nephrology.
KW  - adult
KW  - article
KW  - brain abscess/co [Complication]
KW  - cerebrovascular disease/co [Complication]
KW  - comorbidity
KW  - controlled study
KW  - cytomegalovirus infection/co [Complication]
KW  - data base
KW  - diabetes mellitus/co [Complication]
KW  - endocarditis/co [Complication]
KW  - female
KW  - graft failure/co [Complication]
KW  - graft recipient
KW  - graft rejection/co [Complication]
KW  - graft rejection/dt [Drug Therapy]
KW  - graft rejection/pc [Prevention]
KW  - graft survival
KW  - hematoma/co [Complication]
KW  - *hemodialysis patient
KW  - hepatitis B/co [Complication]
KW  - hepatitis C/co [Complication]
KW  - herpes simplex/co [Complication]
KW  - herpes zoster/co [Complication]
KW  - human
KW  - hydronephrosis/co [Complication]
KW  - hypertension/co [Complication]
KW  - incidence
KW  - ischemic heart disease/co [Complication]
KW  - kidney cancer/co [Complication]
KW  - kidney infection/co [Complication]
KW  - *kidney transplantation
KW  - kidney vein thrombosis/co [Complication]
KW  - liver abscess/co [Complication]
KW  - lymphocele/co [Complication]
KW  - major clinical study
KW  - male
KW  - medical tourism
KW  - meningitis/co [Complication]
KW  - mortality
KW  - outcome assessment
KW  - *overseas kidney transplantation
KW  - postoperative complication/co [Complication]
KW  - postoperative infection/co [Complication]
KW  - priority journal
KW  - risk assessment
KW  - septicemia/co [Complication]
KW  - survival rate
KW  - survivor
KW  - Taiwan
KW  - tuberculosis/co [Complication]
KW  - urinary tract obstruction/co [Complication]
KW  - urinoma/co [Complication]
KW  - lymphocyte antibody/dt [Drug Therapy]
KW  - methylprednisolone/dt [Drug Therapy]
KW  - thymocyte antibody/dt [Drug Therapy]
JF  - Nephrology
JA  - Nephrology
VL  - 16
IS  - 3
SP  - 341
EP  - 348
CY  - Australia
PB  - Blackwell Publishing (550 Swanston Street, Carlton South VIC 3053, Australia)
SN  - 1320-5358
AD  - D. F.-C. Tsai, Department of Social Medicine, National Taiwan University, College of Medicine, Jen-Ai Road, Taipei 100, Taiwan (Republic of China). E-mail: fctsai@ntu.edu.tw
M1  - (Hsu, Chang, Kuo) Institute of Population Health Sciences, National Health Research Institutes, Zhunan, Taiwan (Republic of China)
M1  - (Hsu) Department of Health Services Administration, China Medical University and Hospital, Taichung, Taiwan (Republic of China)
M1  - (Lee) Bureau of National Health Insurance, Taipei, Taiwan (Republic of China)
M1  - (Hwang) Department of Medicine, Kaohsiung Medical University Hospital, College of Medicine, Kaohsiung, Taiwan (Republic of China)
M1  - (Huang) Division of Urology, Department of Surgery, Saint Martin de Porres Hospital, Chiayi, Taiwan (Republic of China)
M1  - (Yang) Department of Medicine, Taipei Veterans General Hospital, National Yang-Ming University, Taipei, Taiwan (Republic of China)
M1  - (Tsai) Department of Social Medicine, National Taiwan University, National Taiwan University Hospital, Taipei, Taiwan (Republic of China)
L2  - http://ovidsp.ovid.com/ovidweb.cgi?T=JS&PAGE=reference&D=emed10&NEWS=N&AN=2011112328
ER  -  

Link to the Ovid Full Text or citation: http://acs.hcn.com.au?acc=36422&url=http://ovidsp.ovid.com/ovidweb.cgi?T=JS&CSC=Y&NEWS=N&PAGE=fulltext&D=emed10&AN=2011112328 
C1  - Database: Embase <1996 to 2016 September 16>

Search Strategy:

--------------------------------------------------------------------------------

1     tuberculosis.mp. or exp tuberculosis/ (151164)

2     exp treatment outcome/ or treatment outcome*.mp. (1189741)

3     diabetes mellitus.mp. or exp diabetes mellitus/ (627157)

4     diabetes mellitus/ (362441)

5     DM.mp. (48079)

6     diabetes.mp. (663193)

7     mellitus.mp. (588341)

8     3 or 4 or 5 or 6 or 7 (715025)

9     1 and 2 and 8 (724)

10     cohort studies.mp. or cohort analysis/ (263408)

11     exp risk factor/ or cohort.mp. or exp risk/ (2148599)

12     10 or 11 (2148599)

13     9 and 10 (81)

14     9 and 12 (304)

15     limit 14 to human (298)

16     limit 13 to human (81)

17     trial*.mp. or exp controlled clinical trial/ or exp "clinical trial (topic)"/ or exp "randomized controlled trial (topic)"/ or exp "controlled clinical trial (topic)"/ (1555047)

18     random.ab. (191735)

19     randomized controlled trial.pt. (0)

20     controlled clinical trial.pt. (0)

21     randomized.ab. (454621)

22     placebo.ab. (188623)

23     clinical trials as topic.sh. (15)

24     trial.ti. (176210)

25     17 or 18 or 19 or 20 or 21 or 22 or 23 or 24 (1831290)

26     9 and 25 (128)

27     limit 26 to human (128)


***************************


205. 
TY  - ELEC
ID  - 2010701334
T1  - Tuberculous lymphadenitis at Penang General Hospital, Malaysia
A1  - Khan A.H.
A1  - Sulaiman S.A.S.
A1  - Muttalif A.R.
A1  - Hassali M.A.
A1  - Khan T.M. 
Y1  - 2011//
N2  - Objective: To evaluate the incidence, treatment and clinical outcomes of tuberculous (TB) lymphadenitis at Penang General Hospital, Malaysia. Materials and Methods: Penang General Hospital is the referral center for all tuberculosis patients in the state of Penang. Patient records were reviewed to identify patients with confirmed diagnosis of TB lymphadenitis between January 2006 and December 2008. Data were analyzed using SPSS version 15. Results: Of 1,548 tuberculosis cases, 109 (7.0%) patients had TB lymphadenitis. The mean age was 36.4 +/- 12.87 years and of the 109 patients with TB lymphadenitis, 35 (33.0%), 37 (34.0%) and 36 (33.0%) were observed for 2006, 2007 and 2008, respectively. Ethnically, 45 (41.3%) were Malay followed by 37 Chinese (33.9%). Among risk factors for TB lymphadenitis, HIV and diabetes mellitus were seen in 17 (15.6%) and 11 (10.0%) patients, respectively. Cough and fever were the most frequently reported symptoms. In a majority of cases (n = 90, 82.5%) positive results were obtained for fine-needle aspiration (FNA). Directly observed therapy was given to all patients. Sixty-two (56.9%) patients were successfully treated, and 5 (4.6%) patients died during the treatment. Conclusion: There was no increase in the incidence of TB lymphadenitis over the 3-year study period. The incidence was slightly higher in male than female gender and in Malay (ethnic group). Diabetes mellitus and HIV were the most commonly reported risk factors. FNA is the most reliable diagnostic test. Copyright © 2010 S. Karger AG, Basel.
KW  - abdominal swelling
KW  - adolescent
KW  - adult
KW  - aged
KW  - article
KW  - aspiration biopsy
KW  - backache
KW  - child
KW  - chill
KW  - coughing
KW  - diabetes mellitus
KW  - drug treatment failure
KW  - dyspnea
KW  - ethnicity
KW  - fatigue
KW  - female
KW  - fever
KW  - general hospital
KW  - hemoptysis
KW  - human
KW  - Human immunodeficiency virus infection
KW  - lethargy
KW  - lymphadenopathy
KW  - major clinical study
KW  - Malaysia
KW  - male
KW  - medical record review
KW  - night sweat
KW  - retrospective study
KW  - risk factor
KW  - school child
KW  - symptom
KW  - thorax pain
KW  - thorax radiography
KW  - treatment duration
KW  - *tuberculous lymphadenitis/di [Diagnosis]
KW  - *tuberculous lymphadenitis/dt [Drug Therapy]
KW  - weight reduction
KW  - ethambutol/cb [Drug Combination]
KW  - ethambutol/dt [Drug Therapy]
KW  - isoniazid/cb [Drug Combination]
KW  - isoniazid/dt [Drug Therapy]
KW  - pyrazinamide/cb [Drug Combination]
KW  - pyrazinamide/dt [Drug Therapy]
KW  - rifampicin/cb [Drug Combination]
KW  - rifampicin/dt [Drug Therapy]
KW  - streptomycin/cb [Drug Combination]
KW  - streptomycin/dt [Drug Therapy]
JF  - Medical Principles and Practice
JA  - Med. Princ. Pract.
VL  - 20
IS  - 1
SP  - 80
EP  - 84
CY  - Switzerland
PB  - S. Karger AG (Allschwilerstrasse 10, P.O. Box, Basel CH-4009, Switzerland)
SN  - 1011-7571
AD  - A. H. Khan, School of Pharmaceutical Sciences, Universiti Sains Malaysia, Penang 11800, Malaysia. E-mail: amerhayat@ymail.com
M1  - (Muttalif) Department of Respiratory Medicine, Penang General Hospital, Malaysia
M1  - (Hassali) Discipline of Social and Administrative Pharmacy, School of Pharmaceutical Sciences, Universiti Sains Malaysia, Malaysia
M1  - (Khan, Sulaiman, Khan) School of Pharmaceutical Sciences, Universiti Sains Malaysia, Penang, Malaysia
M1  - (Khan) College of Clinical Pharmacy, King Faisal University, Al-Ahsa, Saudi Arabia
L2  - http://ovidsp.ovid.com/ovidweb.cgi?T=JS&PAGE=reference&D=emed10&NEWS=N&AN=2010701334
ER  -  

Link to the Ovid Full Text or citation: http://acs.hcn.com.au?acc=36422&url=http://ovidsp.ovid.com/ovidweb.cgi?T=JS&CSC=Y&NEWS=N&PAGE=fulltext&D=emed10&AN=2010701334 
C1  - Database: Embase <1996 to 2016 September 16>

Search Strategy:

--------------------------------------------------------------------------------

1     tuberculosis.mp. or exp tuberculosis/ (151164)

2     exp treatment outcome/ or treatment outcome*.mp. (1189741)

3     diabetes mellitus.mp. or exp diabetes mellitus/ (627157)

4     diabetes mellitus/ (362441)

5     DM.mp. (48079)

6     diabetes.mp. (663193)

7     mellitus.mp. (588341)

8     3 or 4 or 5 or 6 or 7 (715025)

9     1 and 2 and 8 (724)

10     cohort studies.mp. or cohort analysis/ (263408)

11     exp risk factor/ or cohort.mp. or exp risk/ (2148599)

12     10 or 11 (2148599)

13     9 and 10 (81)

14     9 and 12 (304)

15     limit 14 to human (298)

16     limit 13 to human (81)

17     trial*.mp. or exp controlled clinical trial/ or exp "clinical trial (topic)"/ or exp "randomized controlled trial (topic)"/ or exp "controlled clinical trial (topic)"/ (1555047)

18     random.ab. (191735)

19     randomized controlled trial.pt. (0)

20     controlled clinical trial.pt. (0)

21     randomized.ab. (454621)

22     placebo.ab. (188623)

23     clinical trials as topic.sh. (15)

24     trial.ti. (176210)

25     17 or 18 or 19 or 20 or 21 or 22 or 23 or 24 (1831290)

26     9 and 25 (128)

27     limit 26 to human (128)


***************************


206. 
TY  - ELEC
ID  - 70599756
T1  - Risk factors and outcome of treatment in patients with psoas abscesses
T3  - 21st ECCMID/27th ICC Milan Italy. Conference Start: 20110507 Conference End: 20110510
T3  - (var.pagings).
A1  - Kara A.
A1  - Kizilarslanoglu M.C.
A1  - Alp S.
A1  - Akova M. 
Y1  - 2011//
N2  - Objectives: Although psoas abscesses (PAs) have not been reported frequently in the literature, they remain a significant therapeutic challenge. We retrospectively evaluated demographic characteristics, symptomatology, predisposing factors, microbiology and treatment outcomes of patients with PAs in a large tertiary care university hospital. Methods:We have electronically searched Hacettepe University Hospital database. There were 83 patients who were diagnosed clinically and radiologically with PA between 2003 and 2009. Individual patient files were searched for detailed patient characteristics, possible risk factors and underlying diseases, infecting microorganisms and treatment outcomes. Results: 37 (44.6%) of 83 patients were female. Median age was 51 years (range: 18-83). Mean abscess size was 6.4 centimeters (range: 1-25). Fever and pain were the most common symptoms. In 37 patients, abscesses were localized at right psoas, in 40 patients at left and 6 patients had bilaterally. Multiple abscess formation were determined in 10 patients. The most common underlying diseases were malignancies (16.9%) (4 with bladder carcinoma, 3 with colon cancer, 2 with multiple myeloma and one of each with lung, breast, endometrium, ovarian and prostate cancer), diabetes mellitus (13.2%), Crohn's disease (4.8%), and rheumatological diseases (4.8%). 13 patients (15.7%) had no underlying disease and 46 (55.4%) of patients had a history of an abdominal operation. 19 (22.9%) patients had previously and incompletely been treated for PA. The most common isolated microorganisms were Staphylococcus aureus (18 MSSA, 5 MRSA), Escherichia coli (n = 13; 3 of which with ESBL production) and Mycobacterium tuberculosis (n = 11). 68 patients (81.9%) were treated successfully with percutaneous drainage and with appropriate antimicrobial therapy. Four patients (4.8%) died due to complications related to PA. Conclusion: We report a high-rate of previous surgical intervention as a predisposing factor for PAs. M. tuberculosis was also a frequent cause of PAs which might be a consequence of intermediate-high prevalence of tuberculosis in Turkey. High rates of treatment success were achieved by a combination of drainage and antimicrobial treatment.
KW  - *patient
KW  - *human
KW  - *psoas abscess
KW  - *risk factor
KW  - abscess
KW  - treatment outcome
KW  - university hospital
KW  - disease predisposition
KW  - antimicrobial therapy
KW  - microorganism
KW  - tuberculosis
KW  - Mycobacterium tuberculosis
KW  - percutaneous drainage
KW  - prevalence
KW  - female
KW  - demography
KW  - symptomatology
KW  - microbiology
KW  - tertiary health care
KW  - data base
KW  - fever
KW  - pain
KW  - surgery
KW  - Crohn disease
KW  - bladder carcinoma
KW  - colon cancer
KW  - multiple myeloma
KW  - lung
KW  - breast
KW  - endometrium
KW  - prostate cancer
KW  - diabetes mellitus
KW  - abdominal surgery
KW  - Staphylococcus aureus
KW  - Escherichia coli
KW  - methicillin resistant Staphylococcus aureus
KW  - nitrogen 13
KW  - extended spectrum beta lactamase
JF  - Clinical Microbiology and Infection
JA  - Clin. Microbiol. Infect.
VL  - 17
SP  - S284
PB  - Blackwell Publishing Ltd
SN  - 1198-743X
AD  - A. Kara, AnkaraTurkey
M1  - (Kara, Kizilarslanoglu, Alp, Akova) AnkaraTurkey
L2  - http://ovidsp.ovid.com/ovidweb.cgi?T=JS&PAGE=reference&D=emed10&NEWS=N&AN=70599756
ER  -  

Link to the Ovid Full Text or citation: http://acs.hcn.com.au?acc=36422&url=http://ovidsp.ovid.com/ovidweb.cgi?T=JS&CSC=Y&NEWS=N&PAGE=fulltext&D=emed10&AN=70599756 
C1  - Database: Embase <1996 to 2016 September 16>

Search Strategy:

--------------------------------------------------------------------------------

1     tuberculosis.mp. or exp tuberculosis/ (151164)

2     exp treatment outcome/ or treatment outcome*.mp. (1189741)

3     diabetes mellitus.mp. or exp diabetes mellitus/ (627157)

4     diabetes mellitus/ (362441)

5     DM.mp. (48079)

6     diabetes.mp. (663193)

7     mellitus.mp. (588341)

8     3 or 4 or 5 or 6 or 7 (715025)

9     1 and 2 and 8 (724)

10     cohort studies.mp. or cohort analysis/ (263408)

11     exp risk factor/ or cohort.mp. or exp risk/ (2148599)

12     10 or 11 (2148599)

13     9 and 10 (81)

14     9 and 12 (304)

15     limit 14 to human (298)

16     limit 13 to human (81)

17     trial*.mp. or exp controlled clinical trial/ or exp "clinical trial (topic)"/ or exp "randomized controlled trial (topic)"/ or exp "controlled clinical trial (topic)"/ (1555047)

18     random.ab. (191735)

19     randomized controlled trial.pt. (0)

20     controlled clinical trial.pt. (0)

21     randomized.ab. (454621)

22     placebo.ab. (188623)

23     clinical trials as topic.sh. (15)

24     trial.ti. (176210)

25     17 or 18 or 19 or 20 or 21 or 22 or 23 or 24 (1831290)

26     9 and 25 (128)

27     limit 26 to human (128)


***************************


207. 
TY  - ELEC
ID  - 70599050
T1  - Clinical characteristics and treatment outcomes of tuberculosis in hospitals of two large cities in Thailand
T3  - 21st ECCMID/27th ICC Milan Italy. Conference Start: 20110507 Conference End: 20110510
T3  - (var.pagings).
A1  - Manosuthi W.
A1  - Kawkitinarong K.
A1  - Suwanpimolkul G.
A1  - Chokbumrungsuk C.
A1  - Jirawattanapisal T.
A1  - Ruxrungtham K.
A1  - Akksilp S. 
Y1  - 2011//
N2  - Background: Tuberculosis (TB) is a major public health threat of large cities in many countries. The current clinical situation of TB in large cities of Thailand has not been well established. Methods: A retrospective cohort study was conducted among patients diagnosed active TB in 6 hospitals in Bangkok and Nonthaburi between January 2008 and December 2008. Patients were classified into HIV sero-positive, sero-negative, and undetermined sero-status; and were followed until December 2009. Results: A total of 813 patients were identified. Mean+/-SD age was 41+/-14 years, 62% were male, and mean+/-SD body weight was 53+/-11 kilograms. The first three co-morbidities included 38% HIV infection, 6% diabetes, and 2% chronic liver disease. Of all, 66% were diagnosed isolated pulmonary TB. Median (IQR) duration from first presentation to TB diagnosis was 3 (0-10) days. Of all, 43% of patients performed TB culture and 16% did anti-TB drug susceptibility test. Isoniazid, rifampicin, and multi-drug resistance were found in 11%, 6% and 5%, respectively. For 1-year TB treatment outcomes, 52.1%, 19.4%, 11.9%, 8.7%, 6.8%, 1.0% were cured/completed treated, transferred out, defaulted, on-going treated, dead and failed, respectively. Survival rates at 2, 6, 12 and 24 months were 93%, 85%, 81%, and 81% in HIV sero-positve group; 96%, 94%, 92%, and 92% in HIV sero-negative group; 98%, 97%, 97%, and 97% in undetermined sero-status (log rank test, P<0.001). Cox's proportional hazard model showed that death was associated with TB/HIV co-infection (P<0.001, HR= 2.801), low body weight (P = 0.005, HR= 1.637), old age (P = 0.005, HR= 1.439), and extrapulmonary/disseminated TB (P = 0.021, HR= 2.184). Conclusions: HIV infection and diabetes are the common co-morbidities in TB patients. Unfavorable outcome of TB treatment is relatively high, particularly in patients with HIV.
KW  - *Thailand
KW  - *city
KW  - *treatment outcome
KW  - *hospital
KW  - *tuberculosis
KW  - human
KW  - Human immunodeficiency virus
KW  - patient
KW  - Human immunodeficiency virus infection
KW  - morbidity
KW  - body weight
KW  - diabetes mellitus
KW  - survival rate
KW  - log rank test
KW  - proportional hazards model
KW  - death
KW  - mixed infection
KW  - senescence
KW  - public health
KW  - cohort analysis
KW  - male
KW  - chronic liver disease
KW  - diagnosis
KW  - drug sensitivity
KW  - drug resistance
KW  - isoniazid
KW  - rifampicin
JF  - Clinical Microbiology and Infection
JA  - Clin. Microbiol. Infect.
VL  - 17
SP  - S50
PB  - Blackwell Publishing Ltd
SN  - 1198-743X
AD  - W. Manosuthi, Nonthaburi, BangkokThailand
M1  - (Manosuthi, Kawkitinarong, Suwanpimolkul, Chokbumrungsuk, Jirawattanapisal, Ruxrungtham, Akksilp) Nonthaburi, BangkokThailand
L2  - http://ovidsp.ovid.com/ovidweb.cgi?T=JS&PAGE=reference&D=emed10&NEWS=N&AN=70599050
ER  -  

Link to the Ovid Full Text or citation: http://acs.hcn.com.au?acc=36422&url=http://ovidsp.ovid.com/ovidweb.cgi?T=JS&CSC=Y&NEWS=N&PAGE=fulltext&D=emed10&AN=70599050 
C1  - Database: Embase <1996 to 2016 September 16>

Search Strategy:

--------------------------------------------------------------------------------

1     tuberculosis.mp. or exp tuberculosis/ (151164)

2     exp treatment outcome/ or treatment outcome*.mp. (1189741)

3     diabetes mellitus.mp. or exp diabetes mellitus/ (627157)

4     diabetes mellitus/ (362441)

5     DM.mp. (48079)

6     diabetes.mp. (663193)

7     mellitus.mp. (588341)

8     3 or 4 or 5 or 6 or 7 (715025)

9     1 and 2 and 8 (724)

10     cohort studies.mp. or cohort analysis/ (263408)

11     exp risk factor/ or cohort.mp. or exp risk/ (2148599)

12     10 or 11 (2148599)

13     9 and 10 (81)

14     9 and 12 (304)

15     limit 14 to human (298)

16     limit 13 to human (81)

17     trial*.mp. or exp controlled clinical trial/ or exp "clinical trial (topic)"/ or exp "randomized controlled trial (topic)"/ or exp "controlled clinical trial (topic)"/ (1555047)

18     random.ab. (191735)

19     randomized controlled trial.pt. (0)

20     controlled clinical trial.pt. (0)

21     randomized.ab. (454621)

22     placebo.ab. (188623)

23     clinical trials as topic.sh. (15)

24     trial.ti. (176210)

25     17 or 18 or 19 or 20 or 21 or 22 or 23 or 24 (1831290)

26     9 and 25 (128)

27     limit 26 to human (128)


***************************


208. 
TY  - ELEC
ID  - 70575950
T1  - The effect of smoking on the treatment outcome in patients with pulmonary tuberculosis: A prospective cohort study
T3  - 16th Congress of the Asian Pacific Society of Respirology Shanghai China. Conference Start: 20111103 Conference End: 20111106
T3  - (var.pagings).
A1  - Castillo M. 
Y1  - 2011//
N2  - Smoking and tuberculosis have great impact on health. Smoking is prevalent worldwide occurring in 20% of adults while Tuberculosis is a universal problem. Studies have shown that although smoking has no etiological role in TB, higher prevalence of TB has been observed in smokers. However, only few studies have evaluated the impact of smoking on TB treatment. General Objective To determine the effect of smoking on the treatment outcome among patients with pulmonary tuberculosis. Specific Objectives To determine the prevalence of smoking among patients with PTB, incidence of treatment success and failure among patients treated for PTB and to determine the association between smoking and treatment outcomes. Methodology A prospective cohort study done in Dr. Jose Rodriguez Memorial Hospital, DOTS Centre included all patients diagnosed with PTB, ages 18 years and above. Demographics and smoking history were obtained by standardized interview. CXR and sputum AFB were done. Sputum examination was repeated on 2nd, 4th month and on completion of treatment. Result A total of 197 pulmonary tuberculosis patients were enrolled in the DOTs Center during the study period. Of the 111 patients available for interview, only 105 patients were included in the assessment. There were 38 non smoker (36.2%) and 65 with smoking history (39 current smoker and 28 previous smoker). Patient's mean age was 42.6 +/- 15.4 (mean +/-SD). Female patients predominate among non smokers (73.7%) while male gender among current and previous smokers (84.6% and 82.1% respectively). Co-existing illnesses are hypertension, diabetes, asthma and COPD. Current smokers have more progressive CXR findings as manifested by either far advanced/ cavitary lesion (33.3%). Only 67 out of 197 patients had 2 or more sputum positive smear on baseline examination. The rest had either doubtful or negative smear but was assessed by the TB Diagnostic Committee. Among the 67 smear positive patients, 40 patients are +3 (38.1%), and 27 patient are +2 (25.7%). The remaining 38 subjects are either sputum +1 (14.3%) or sputum smear negative (21.9%). Of the 105 patients, 5 patients were classified treatment failure, 1 non-smoker, 2 previous smokers and 2 current smokers. Conclusion: Patients under DOTS program have high success rate. Although the study did not reach statistical significance, there was a strong trend on the association of smoking with cavitary or far advanced PTB and treatment failure.
KW  - *smoking
KW  - *lung tuberculosis
KW  - *human
KW  - *patient
KW  - *society
KW  - *treatment outcome
KW  - *Asian
KW  - *cohort analysis
KW  - sputum
KW  - smear
KW  - interview
KW  - prevalence
KW  - tuberculosis
KW  - treatment failure
KW  - short course therapy
KW  - health
KW  - adult
KW  - methodology
KW  - hospital
KW  - sputum examination
KW  - male
KW  - gender
KW  - general aspects of disease
KW  - hypertension
KW  - diabetes mellitus
KW  - asthma
KW  - examination
KW  - diagnosis
KW  - sputum smear
KW  - statistical significance
KW  - female
JF  - Respirology
JA  - Respirology
VL  - 16
SP  - 73
PB  - Blackwell Publishing
SN  - 1323-7799
AD  - M. Castillo, Division of Pulmonary, Critical Care Medicine, Philippine Heart Center, Quezon, Philippines
M1  - (Castillo) Division of Pulmonary, Critical Care Medicine, Philippine Heart Center, Quezon, Philippines
L2  - http://ovidsp.ovid.com/ovidweb.cgi?T=JS&PAGE=reference&D=emed10&NEWS=N&AN=70575950
ER  -  

Link to the Ovid Full Text or citation: http://acs.hcn.com.au?acc=36422&url=http://ovidsp.ovid.com/ovidweb.cgi?T=JS&CSC=Y&NEWS=N&PAGE=fulltext&D=emed10&AN=70575950 
C1  - Database: Embase <1996 to 2016 September 16>

Search Strategy:

--------------------------------------------------------------------------------

1     tuberculosis.mp. or exp tuberculosis/ (151164)

2     exp treatment outcome/ or treatment outcome*.mp. (1189741)

3     diabetes mellitus.mp. or exp diabetes mellitus/ (627157)

4     diabetes mellitus/ (362441)

5     DM.mp. (48079)

6     diabetes.mp. (663193)

7     mellitus.mp. (588341)

8     3 or 4 or 5 or 6 or 7 (715025)

9     1 and 2 and 8 (724)

10     cohort studies.mp. or cohort analysis/ (263408)

11     exp risk factor/ or cohort.mp. or exp risk/ (2148599)

12     10 or 11 (2148599)

13     9 and 10 (81)

14     9 and 12 (304)

15     limit 14 to human (298)

16     limit 13 to human (81)

17     trial*.mp. or exp controlled clinical trial/ or exp "clinical trial (topic)"/ or exp "randomized controlled trial (topic)"/ or exp "controlled clinical trial (topic)"/ (1555047)

18     random.ab. (191735)

19     randomized controlled trial.pt. (0)

20     controlled clinical trial.pt. (0)

21     randomized.ab. (454621)

22     placebo.ab. (188623)

23     clinical trials as topic.sh. (15)

24     trial.ti. (176210)

25     17 or 18 or 19 or 20 or 21 or 22 or 23 or 24 (1831290)

26     9 and 25 (128)

27     limit 26 to human (128)


***************************


209. 
TY  - ELEC
ID  - 2013131174
T1  - A comparative study of dot and sat in rural tertiary care hospital: A two years retrospective study
A1  - Jagadish Babu D.
A1  - Jyothi K. 
Y1  - 2012//
N2  - Directly observed therapy (DOT) of tuberculosis patients talking their drugs is supposed to improve treatment completion and outcome .we compared DOT and Self Administered therapy (SAT), in which patients on the same drug regimen are not, observed taking their pills, to assess the effect of each on the success of tuberculosis treatment. This was the two year (2010 and 2011) retrospective study of tuberculosis patients admitted to the AH and RC.A total of 308 patients cases were analyzed. The majority of the cases were within 21-40 years TB patients were 38.96% of the total. Among the all TB patients with chronic illness others were 18(58.44%) more. Among 308 patients TB patients 131(42.53%) TB patients undergone DOT and 177 (57.46%) TB patient's undergone SAT therapy. The comparative outcome between DOT and SAT were 110(86.61%) of cure and in SAT were 90 (57.32%). Only 5(03.93%) treatment failure, acquired drug resistance 01(00.78%), follow up lost were 11(08.66%) in DOT as compared to SAT 23(14.64%), 06(03.82%), 23(14.64%) respectively. There is no relapse and death in DOT therapy but in SAT therapy relapse were 10(06.36%) and deaths were 05(03.18%). There were large and significant difference in the cure, treatment failure, relapse and death rates between TB patient who receive DOT and SAT therapy respectively.
KW  - adult
KW  - age distribution
KW  - aged
KW  - antibiotic resistance
KW  - article
KW  - bacterial transmission
KW  - clinical assessment
KW  - comparative effectiveness
KW  - comparative study
KW  - controlled study
KW  - diabetes mellitus
KW  - *directly observed therapy
KW  - *drug self administration
KW  - drug treatment failure
KW  - follow up
KW  - human
KW  - hypertension
KW  - infant
KW  - infection risk
KW  - intermethod comparison
KW  - ischemic heart disease
KW  - lung tuberculosis/dt [Drug Therapy]
KW  - major clinical study
KW  - mortality
KW  - occupational exposure
KW  - outcome assessment
KW  - relapse
KW  - retrospective study
KW  - risk reduction
KW  - social stigma
KW  - tertiary health care
KW  - tuberculostatic agent/dt [Drug Therapy]
JF  - International Journal of Pharmaceutical Sciences and Research
JA  - Int. J. Pharm. Sci. Res.
VL  - 3
IS  - 7
SP  - 2283
EP  - 2286
CY  - India
PB  - Society of Pharmaceutical Sciences and Research (1117, Sector 12 A, Panchakula, Haryana, India)
SN  - 2320-5148
AD  - D. Jagadish Babu, Sri Adichunchanagari College of Pharmacy, Department of Clinical Pharmacy, B.G.nagara-571 448, Mandaya District, Karnataka, India
M1  - (Jagadish Babu, Jyothi) Sri Adichunchanagari College of Pharmacy, Department of Clinical Pharmacy, B.G.nagara-571 448, Mandaya District, Karnataka, India
UR  - http://www.ijpsr.com/V3I7/59%20Vol.%203,%20Issue%207,%20July%202012,%20RA-1393%20Paper%2059.pdf
L2  - http://ovidsp.ovid.com/ovidweb.cgi?T=JS&PAGE=reference&D=emed10b&NEWS=N&AN=2013131174
ER  -  

Link to the Ovid Full Text or citation: http://acs.hcn.com.au?acc=36422&url=http://ovidsp.ovid.com/ovidweb.cgi?T=JS&CSC=Y&NEWS=N&PAGE=fulltext&D=emed10b&AN=2013131174 
C1  - Database: Embase <1996 to 2016 September 16>

Search Strategy:

--------------------------------------------------------------------------------

1     tuberculosis.mp. or exp tuberculosis/ (151164)

2     exp treatment outcome/ or treatment outcome*.mp. (1189741)

3     diabetes mellitus.mp. or exp diabetes mellitus/ (627157)

4     diabetes mellitus/ (362441)

5     DM.mp. (48079)

6     diabetes.mp. (663193)

7     mellitus.mp. (588341)

8     3 or 4 or 5 or 6 or 7 (715025)

9     1 and 2 and 8 (724)

10     cohort studies.mp. or cohort analysis/ (263408)

11     exp risk factor/ or cohort.mp. or exp risk/ (2148599)

12     10 or 11 (2148599)

13     9 and 10 (81)

14     9 and 12 (304)

15     limit 14 to human (298)

16     limit 13 to human (81)

17     trial*.mp. or exp controlled clinical trial/ or exp "clinical trial (topic)"/ or exp "randomized controlled trial (topic)"/ or exp "controlled clinical trial (topic)"/ (1555047)

18     random.ab. (191735)

19     randomized controlled trial.pt. (0)

20     controlled clinical trial.pt. (0)

21     randomized.ab. (454621)

22     placebo.ab. (188623)

23     clinical trials as topic.sh. (15)

24     trial.ti. (176210)

25     17 or 18 or 19 or 20 or 21 or 22 or 23 or 24 (1831290)

26     9 and 25 (128)

27     limit 26 to human (128)


***************************


210. 
TY  - ELEC
ID  - 2012732549
T1  - Years lived with disability (YLDs) for 1160 sequelae of 289 diseases and injuries 1990-2010: A systematic analysis for the Global Burden of Disease Study 2010
A1  - Vos T.
A1  - Flaxman A.D.
A1  - Naghavi M.
A1  - Lozano R.
A1  - Michaud C.
A1  - Ezzati M.
A1  - Shibuya K.
A1  - Salomon J.A.
A1  - Abdalla S.
A1  - Aboyans V.
A1  - Abraham J.
A1  - Ackerman I.
A1  - Aggarwal R.
A1  - Ahn S.Y.
A1  - Ali M.K.
A1  - Alvarado M.
A1  - Anderson H.R.
A1  - Anderson L.M.
A1  - Andrews K.G.
A1  - Atkinson C.
A1  - Baddour L.M.
A1  - Bahalim A.N.
A1  - Barker-Collo S.
A1  - Barrero L.H.
A1  - Bartels D.H.
A1  - Basanez M.-G.
A1  - Baxter A.
A1  - Bell M.L.
A1  - Benjamin E.J.
A1  - Bennett D.
A1  - Bernabe E.
A1  - Bhalla K.
A1  - Bhandari B.
A1  - Bikbov B.
A1  - Abdulhak A.B.
A1  - Birbeck G.
A1  - Black J.A.
A1  - Blencowe H.
A1  - Blore J.D.
A1  - Blyth F.
A1  - Bolliger I.
A1  - Bonaventure A.
A1  - Boufous S.
A1  - Bourne R.
A1  - Boussinesq M.
A1  - Braithwaite T.
A1  - Brayne C.
A1  - Bridgett L.
A1  - Brooker S.
A1  - Brooks P.
A1  - Brugha T.S.
A1  - Bryan-Hancock C.
A1  - Bucello C.
A1  - Buchbinder R.
A1  - Buckle G.
A1  - Budke C.M.
A1  - Burch M.
A1  - Burney P.
A1  - Burstein R.
A1  - Calabria B.
A1  - Campbell B.
A1  - Canter C.E.
A1  - Carabin H.
A1  - Carapetis J.
A1  - Carmona L.
A1  - Cella C.
A1  - Charlson F.
A1  - Chen H.
A1  - Cheng A.T.-A.
A1  - Chou D.
A1  - Chugh S.S.
A1  - Coffeng L.E.
A1  - Colan S.D.
A1  - Colquhoun S.
A1  - Colson K.E.
A1  - Condon J.
A1  - Connor M.D.
A1  - Cooper L.T.
A1  - Corriere M.
A1  - Cortinovis M.
A1  - De Vaccaro K.C.
A1  - Couser W.
A1  - Cowie B.C.
A1  - Criqui M.H.
A1  - Cross M.
A1  - Dabhadkar K.C.
A1  - Dahiya M.
A1  - Dahodwala N.
A1  - Damsere-Derry J.
A1  - Danaei G.
A1  - Davis A.
A1  - De Leo D.
A1  - Degenhardt L.
A1  - Dellavalle R.
A1  - Delossantos A.
A1  - Denenberg J.
A1  - Derrett S.
A1  - Des Jarlais D.C.
A1  - Dharmaratne S.D.
A1  - Dherani M.
A1  - Diaz-Torne C.
A1  - Dolk H.
A1  - Dorsey E.R.
A1  - Driscoll T.
A1  - Duber H.
A1  - Ebel B.
A1  - Edmond K.
A1  - Elbaz A.
A1  - Ali S.E.
A1  - Erskine H.
A1  - Erwin P.J.
A1  - Espindola P.
A1  - Ewoigbokhan S.E.
A1  - Farzadfar F.
A1  - Feigin V.
A1  - Felson D.T.
A1  - Ferrari A.
A1  - Ferri C.P.
A1  - Fevre E.M.
A1  - Finucane M.M.
A1  - Flaxman S.
A1  - Flood L.
A1  - Foreman K.
A1  - Forouzanfar M.H.
A1  - Fowkes F.G.R.
A1  - Franklin R.
A1  - Fransen M.
A1  - Freeman M.K.
A1  - Gabbe B.J.
A1  - Gabriel S.E.
A1  - Gakidou E.
A1  - Ganatra H.A.
A1  - Garcia B.
A1  - Gaspari F.
A1  - Gillum R.F.
A1  - Gmel G.
A1  - Gonzalez-Medina D.
A1  - Gosselin R.
A1  - Grainger R.
A1  - Grant B.
A1  - Groeger J.
A1  - Guillemin F.
A1  - Gunnell D.
A1  - Gupta R.
A1  - Haagsma J.
A1  - Hagan H.
A1  - Halasa Y.A.
A1  - Hall W.
A1  - Haring D.
A1  - Haro J.M.
A1  - Harrison J.E.
A1  - Havmoeller R.
A1  - Hay R.J.
A1  - Higashi H.
A1  - Hill C.
A1  - Hoen B.
A1  - Hoffman H.
A1  - Hotez P.J.
A1  - Hoy D.
A1  - Huang J.J.
A1  - Ibeanusi S.E.
A1  - Jacobsen K.H.
A1  - James S.L.
A1  - Jarvis D.
A1  - Jasrasaria R.
A1  - Jayaraman S.
A1  - Johns N.
A1  - Jonas J.B.
A1  - Karthikeyan G.
A1  - Kassebaum N.
A1  - Kawakami N.
A1  - Keren A.
A1  - Khoo J.-P.
A1  - King C.H.
A1  - Knowlton L.M.
A1  - Kobusingye O.
A1  - Koranteng A.
A1  - Krishnamurthi R.
A1  - Laden F.
A1  - Lalloo R.
A1  - Laslett L.L.
A1  - Lathlean T.
A1  - Leasher J.L.
A1  - Lee Y.Y.
A1  - Leigh J.
A1  - Levinson D.
A1  - Lim S.S.
A1  - Limb E.
A1  - Lin J.K.
A1  - Lipnick M.
A1  - Lipshultz S.E.
A1  - Liu W.
A1  - Loane M.
A1  - Ohno S.L.
A1  - Lyons R.
A1  - Ma J.
A1  - Mabweijano J.
A1  - MacIntyre M.F.
A1  - Malekzadeh R.
A1  - Mallinger L.
A1  - Manivannan S.
A1  - Marcenes W.
A1  - March L.
A1  - Margolis D.J.
A1  - Marks G.B.
A1  - Marks R.
A1  - Matsumori A.
A1  - Matzopoulos R.
A1  - Mayosi B.M.
A1  - McAnulty J.H.
A1  - McDermott M.M.
A1  - McGill N.
A1  - McGrath J.
A1  - Medina-Mora M.E.
A1  - Meltzer M.
A1  - Mensah G.A.
A1  - Merriman T.R.
A1  - Meyer A.-C.
A1  - Miglioli V.
A1  - Miller M.
A1  - Miller T.R.
A1  - Mitchell P.B.
A1  - Mock C.
A1  - Mocumbi A.O.
A1  - Moffitt T.E.
A1  - Mokdad A.A.
A1  - Monasta L.
A1  - Montico M.
A1  - Moran A.
A1  - Morawska L.
A1  - Mori R.
A1  - Murdoch M.E.
A1  - Mwaniki M.K.
A1  - Naidoo K.
A1  - Nair M.N.
A1  - Naldi L.
A1  - Narayan K.M.V.
A1  - Nelson P.K.
A1  - Nelson R.G.
A1  - Nevitt M.C.
A1  - Newton C.R.
A1  - Nolte S.
A1  - Norman P.
A1  - Norman R.
A1  - O'Donnell M.
A1  - O'Hanlon S.
A1  - Olives C.
A1  - Omer S.B.
A1  - Ortblad K.
A1  - Osborne R.
A1  - Ozgediz D.
A1  - Page A.
A1  - Pahari B.
A1  - Pandian J.D.
A1  - Rivero A.P.
A1  - Patten S.B.
A1  - Pearce N.
A1  - Padilla R.P.
A1  - Perez-Ruiz F.
A1  - Perico N.
A1  - Pesudovs K.
A1  - Phillips D.
A1  - Phillips M.R.
A1  - Pierce K.
A1  - Pion S.
A1  - Polanczyk G.V.
A1  - Polinder S.
A1  - Pope III C.A.
A1  - Popova S.
A1  - Porrini E.
A1  - Pourmalek F.
A1  - Prince M.
A1  - Pullan R.L.
A1  - Ramaiah K.D.
A1  - Ranganathan D.
A1  - Razavi H.
A1  - Regan M.
A1  - Rehm J.T.
A1  - Rein D.B.
A1  - Remuzzi G.
A1  - Richardson K.
A1  - Rivara F.P.
A1  - Roberts T.
A1  - Robinson C.
A1  - De Leon F.R.
A1  - Ronfani L.
A1  - Room R.
A1  - Rosenfeld L.C.
A1  - Rushton L.
A1  - Sacco R.L.
A1  - Saha S.
A1  - Sampson U.
A1  - Sanchez-Riera L.
A1  - Sanman E.
A1  - Schwebel D.C.
A1  - Scott J.G.
A1  - Segui-Gomez M.
A1  - Shahraz S.
A1  - Shepard D.S.
A1  - Shin H.
A1  - Shivakoti R.
A1  - Singh D.
A1  - Singh G.M.
A1  - Singh J.A.
A1  - Singleton J.
A1  - Sleet D.A.
A1  - Sliwa K.
A1  - Smith E.
A1  - Smith J.L.
A1  - Stapelberg N.J.C.
A1  - Steer A.
A1  - Steiner T.
A1  - Stolk W.A.
A1  - Stovner L.J.
A1  - Sudfeld C.
A1  - Syed S.
A1  - Tamburlini G.
A1  - Tavakkoli M.
A1  - Taylor H.R.
A1  - Taylor J.A.
A1  - Taylor W.J.
A1  - Thomas B.
A1  - Thomson W.M.
A1  - Thurston G.D.
A1  - Tleyjeh I.M.
A1  - Tonelli M.
A1  - Towbin J.A.
A1  - Truelsen T.
A1  - Tsilimbaris M.K.
A1  - Ubeda C.
A1  - Undurraga E.A.
A1  - Van Der Werf M.J.
A1  - Van Os J.
A1  - Vavilala M.S.
A1  - Venketasubramanian N.
A1  - Wang M.
A1  - Wang W.
A1  - Watt K.
A1  - Weatherall D.J.
A1  - Weinstock M.A.
A1  - Weintraub R.
A1  - Weisskopf M.G.
A1  - Weissman M.M.
A1  - White R.A.
A1  - Whiteford H.
A1  - Wiebe N.
A1  - Wiersma S.T.
A1  - Wilkinson J.D.
A1  - Williams H.C.
A1  - Williams S.R.M.
A1  - Witt E.
A1  - Wolfe F.
A1  - Woolf A.D.
A1  - Wulf S.
A1  - Yeh P.-H.
A1  - Zaidi A.K.M.
A1  - Zheng Z.-J.
A1  - Zonies D.
A1  - Lopez A.D.
A1  - Murray C.J.L.
A1  - Moradi-Lakeh M. 
Y1  - 2012//
N2  - Background Non-fatal health outcomes from diseases and injuries are a crucial consideration in the promotion and monitoring of individual and population health. The Global Burden of Disease (GBD) studies done in 1990 and 2000 have been the only studies to quantify non-fatal health outcomes across an exhaustive set of disorders at the global and regional level. Neither effort quantified uncertainty in prevalence or years lived with disability (YLDs). Methods Of the 291 diseases and injuries in the GBD cause list, 289 cause disability. For 1160 sequelae of the 289 diseases and injuries, we undertook a systematic analysis of prevalence, incidence, remission, duration, and excess mortality. Sources included published studies, case notification, population-based cancer registries, other disease registries, antenatal clinic serosurveillance, hospital discharge data, ambulatory care data, household surveys, other surveys, and cohort studies. For most sequelae, we used a Bayesian meta-regression method, DisMod-MR, designed to address key limitations in descriptive epidemiological data, including missing data, inconsistency, and large methodological variation between data sources. For some disorders, we used natural history models, geospatial models, back-calculation models (models calculating incidence from population mortality rates and case fatality); or registration completeness models; (models adjusting for incomplete registration with health-system access and other covariates). Disability weights for 220 unique health states were used to capture the severity of health loss. YLDs by cause at age, sex, country, and year levels were adjusted for comorbidity with simulation methods. We included uncertainty estimates at all stages of the analysis. Findings Global prevalence for all ages combined in 2010 across the 1160 sequelae ranged from fewer than one case per 1 million people to 350 000 cases per 1 million people. Prevalence and severity of health loss were weakly correlated (correlation coefficient -0 37). In 2010, there were 777 million YLDs from all causes, up from 583 million in 1990. The main contributors to global YLDs were mental and behavioural disorders, musculoskeletal disorders, and diabetes or endocrine diseases. The leading specific causes of YLDs were much the same in 2010 as they were in 1990: low back pain, major depressive disorder, iron-deficiency anaemia, neck pain, chronic obstructive pulmonary disease, anxiety disorders, migraine, diabetes, and falls. Age-specific prevalence of YLDs increased with age in all regions and has decreased slightly from 1990 to 2010. Regional patterns of the leading causes of YLDs were more similar compared with years of life lost due to premature mortality. Neglected tropical diseases, HIV/AIDS, tuberculosis, malaria, and anaemia were important causes of YLDs in sub-Saharan Africa. Interpretation Rates of YLDs per 100 000 people have remained largely constant over time but rise steadily with age. Population growth and ageing have increased YLD numbers and crude rates over the past two decades. Prevalences of the most common causes of YLDs, such as mental and behavioural disorders and musculoskeletal disorders, have not decreased. Health systems will need to address the needs of the rising numbers of individuals with a range of disorders that largely cause disability but not mortality. Quantification of the burden of non-fatal health outcomes will be crucial to understand how well health systems are responding to these challenges. Effective and affordable strategies to deal with this rising burden are an urgent priority for health systems in most parts of the world.
KW  - acquired immune deficiency syndrome/co [Complication]
KW  - acquired immune deficiency syndrome/dt [Drug Therapy]
KW  - acquired immune deficiency syndrome/ep [Epidemiology]
KW  - age distribution
KW  - aging
KW  - anemia/co [Complication]
KW  - anemia/ep [Epidemiology]
KW  - antiviral therapy
KW  - anxiety disorder/co [Complication]
KW  - anxiety disorder/ep [Epidemiology]
KW  - article
KW  - behavior disorder/co [Complication]
KW  - behavior disorder/ep [Epidemiology]
KW  - chronic obstructive lung disease/co [Complication]
KW  - chronic obstructive lung disease/ep [Epidemiology]
KW  - comorbidity
KW  - diabetes mellitus/co [Complication]
KW  - diabetes mellitus/ep [Epidemiology]
KW  - *disability
KW  - disability severity
KW  - disease duration
KW  - endocrine disease/co [Complication]
KW  - endocrine disease/ep [Epidemiology]
KW  - falling
KW  - health care system
KW  - human
KW  - Human immunodeficiency virus infection/co [Complication]
KW  - Human immunodeficiency virus infection/ep [Epidemiology]
KW  - *iatrogenic disease/co [Complication]
KW  - *iatrogenic disease/ep [Epidemiology]
KW  - incidence
KW  - iron deficiency anemia/co [Complication]
KW  - iron deficiency anemia/ep [Epidemiology]
KW  - low back pain/co [Complication]
KW  - low back pain/ep [Epidemiology]
KW  - major depression/co [Complication]
KW  - major depression/ep [Epidemiology]
KW  - malaria/co [Complication]
KW  - malaria/ep [Epidemiology]
KW  - mental disease/co [Complication]
KW  - mental disease/ep [Epidemiology]
KW  - migraine/co [Complication]
KW  - migraine/ep [Epidemiology]
KW  - mortality
KW  - musculoskeletal disease/co [Complication]
KW  - musculoskeletal disease/ep [Epidemiology]
KW  - neck pain/co [Complication]
KW  - neck pain/ep [Epidemiology]
KW  - outcome assessment
KW  - population growth
KW  - prevalence
KW  - priority journal
KW  - remission
KW  - systematic review
KW  - tropical disease/co [Complication]
KW  - tropical disease/ep [Epidemiology]
KW  - tuberculosis/co [Complication]
KW  - tuberculosis/ep [Epidemiology]
KW  - *years lived with disability
KW  - anti human immunodeficiency virus agent/dt [Drug Therapy]
JF  - The Lancet
JA  - Lancet
VL  - 380
IS  - 9859
SP  - 2163
EP  - 2196
CY  - United Kingdom
PB  - Lancet Publishing Group (Langford Lane, Kidlington, Oxford OX5 1GB, United Kingdom)
SN  - 0140-6736
AD  - C.J.L. Murray, Institute for Health Metrics and Evaluation, University of Washington, 2301 Fifth Avenue, Seattle, WA 98121, United States. E-mail: cjlm@uw.edu
M1  - (Baxter, Erskine, Ferrari, Keren, Saha, Whiteford) Queensland Centre for Mental Health Research, Australia
M1  - (Vos, Blore, Charlson, Hay, Leasher, Norman, Page, Lopez) School Population of Healtho, Australia
M1  - (Ganatra, Halasa, Patten) Centre for Clinical Research, Australia
M1  - (McGill) Queensland Brain Institute, University of Queensland, Brisbane, QLD, Australia
M1  - (Flaxman, Naghavi, Lozano, Ahn, Alvarado, Andrews, Atkinson, Bolliger, Burstein, Campbell, Colson, Delossantos, Dharmaratne, Forouzanfar, Fransen, Gabriel, Gmel, Hall, Haro, Jarvis, Jayaraman, Levinson, Loane, Mabweijano, Malekzadeh, Moffitt, Nair, Ortblad, Phillips, Pierce, Ranganathan, Roberts, Rosenfeld, Sanman, Wang, Wulf, Murray) Institute for Health Metrics and Evaluation, University of Washington, 2301 Fifth Avenue, Seattle, WA 98121, United States
M1  - (Anderson) Department of Epidemiology, School of Public Health, United States
M1  - (Karthikeyan) Department of Anesthesiology and Pain Medicine, United States
M1  - (Couser, Duber, Ebel, Mitchell, Olives, Rivara, Vavilala) University of Washington, Seattle, WA, United States
M1  - (Michaud) China Medical Board, Boston, MA, United States
M1  - (Ezzati) MRCHPA Centre for Environment and Health, Department of Epidemiology and Biostatistics, School of Public Health, United Kingdom
M1  - (Basanez, Burney, Foreman, James, O'Hanlon, Rushton) Imperial College London, London, United Kingdom
M1  - (Shibuya) Department of Global Health Policy, Japan
M1  - (Kassebaum) University of Tokyo, Tokyo, Japan
M1  - (Finucane) Department of Biostatistics, United States
M1  - (Salomon) School of Public Health, United States
M1  - (Danaei, Krishnamurthi, Limb, Miglioli, Singh, Sudfeld, Tavakkoli, Weisskopf, White) 1Department of Epidemiology, United States
M1  - (Lipshultz) Harvard Humanitarian Initiative, United States
M1  - (King) Boston Childrenaes Hospital, United States
M1  - (Colan) Brigham and Womenaes Hospital, United States
M1  - (Jasrasaria) Harvard Medical School, Harvard University, Boston, MA, United States
M1  - (Bartels) Sudanese Public Health Consultancy Group, Sudan
M1  - (Abdalla) Department of Cardiology, Dupuytren University Hospital, Limoges, France
M1  - (Aboyans) University of Texas, San Antonio, TX, United States
M1  - (Abraham) Centre for International Child Health, Australia
M1  - (Steer) Department of Pediatrics, Australia
M1  - (Weintraub) Centre for Health Policy, Programs and Economics, Australia
M1  - (Degenhardt) School of Population Health, Australia
M1  - (Room) University of Melbourne, Melbourne, VIC, Australia
M1  - (Ackerman, Brooks, Marks, Taylor) Sanjay Gandhi Postgraduate Institute of Medical Sciences, Lucknow, India
M1  - (Aggarwal) Schools of Public Health and Medicine, United States
M1  - (Omer) Emory University, Atlanta, GA, United States
M1  - (Ali) St Georgeaes University of London, London, United Kingdom
M1  - (Dabhadkar, Gakidou, Narayan) Mayo Clinic, Rochester, MN, United States
M1  - (Anderson, Lim) Independent Consultant, Geneva, Switzerland
M1  - (Gunnell) University of Auckland, Auckland, New Zealand
M1  - (Baddour, Erwin, Gabbe) Department of Industrial Engineering, School of Engineering, Pontificia Universidad Javeriana, Bogota, Colombia
M1  - (Bahalim) Global Partners in Anesthesia and Surgery, United States
M1  - (Barker-Collo) Yale University, New Haven, CT, United States
M1  - (Barrero) School of Medicine, United States
M1  - (Ozgediz) Boston University, Boston, MA, United States
M1  - (Bell, Hoy) Clinical Trial Service Unit and Epidemiological Studies Unit, United Kingdom
M1  - (Felson) University of Oxford, Oxford, United Kingdom
M1  - (Benjamin) Dental Institute, United Kingdom
M1  - (Bennett) Hospital NHS Trust, United Kingdom
M1  - (Bernabe) Institute of Psychiatry, Kingaes College London, London, United Kingdom
M1  - (Havmoeller) Institute of Dentistry, United Kingdom
M1  - (Prince) Queen Mary University of London, London, United Kingdom
M1  - (Dahiya) Moscow State University of Medicine and Dentistry, Research Institute of Transplantology and Artificial Organs, Moscow, Russian Federation
M1  - (Bhandari) King Fahad Medical City, Riyadh, Saudi Arabia
M1  - (Manivannan) Michigan State University, East Lansing, MI, United States
M1  - (Bikbov) MRC Epidemiology Unit, Cambridge, United Kingdom
M1  - (Abdulhak) London School of Hygiene and Tropical Medicine, London, United Kingdom
M1  - (Tleyjeh) Department of Rheumatololgy, Northern Clinical School, Australia
M1  - (Birbeck) Faculty of Health Sciences, Australia
M1  - (Black) Institute of Bone and Joint Research, Australia
M1  - (Blencowe, Brooker, Edmond, Pearce, Pullan, Smith) Sydney School of Public Health, Australia
M1  - (Smith) University of Sydney, Sydney, NSW, Australia
M1  - (Marcenes, Sanchez-Riera) Inserm, Paris, France
M1  - (Driscoll, Lee) Transport and Road Safety Research, Australia
M1  - (Blyth, Bridgett, Cross, Margolis, McDermott) National Drug and Alcohol Research Centre, Australia
M1  - (Bonaventure, Elbaz) University of New South Wales, Sydney, NSW, Australia
M1  - (Boufous) Vision and Eye Research Unit, Anglia Ruskin University, Cambridge, United Kingdom
M1  - (Calabria, Degenhardt, Nelson, Singleton) Institut de Recherche pour le Developpement, Martinique
M1  - (Bucello, Miller) Moorfields Eye Hospital, London, United Kingdom
M1  - (Bourne) University of Cambridge, Cambridge, United Kingdom
M1  - (Boussinesq) University of Leicester, Leicester, United Kingdom
M1  - (Pion) Flinders University, Adelaide, SA, Australia
M1  - (Braithwaite) Cabrini Institute, Malvern, VIC, Australia
M1  - (Brayne, Richardson) Department of Epidemiology and Preventive Medicine, Australia
M1  - (Brugha) Monash University, Melbourne, VIC, Australia
M1  - (Bryan-Hancock) Bloomberg School of Public Health, United States
M1  - (Flood, Haro, Laslett, Pesudovs) Johns Hopkins University, Baltimore, MD, United States
M1  - (Buchbinder) Texas AandM University, College Station, TX, United States
M1  - (Freeman) Great Ormond Street Hospital, London, United Kingdom
M1  - (Buchbinder, Hotez) Washington University, St Louis, MO, United States
M1  - (Buckle, Mallinger) University of Oklahoma, Health Sciences Center, Oklahoma City, OK, United States
M1  - (Dorsey, Shivakoti) Telethon Institute for Child Health Research, Centre for Child Health Research, Australia
M1  - (Budke) University of Western Australia, Perth, WA, Australia
M1  - (Burch) Universidad Camilo Jose Cela, Villanueva de la Canada, Spain
M1  - (Canter) Mario Negri Institute for Pharmacological Research, Bergamo, Italy
M1  - (Carabin) National Institute of Environmental Health Sciences, Research Triangle Park, NC, United States
M1  - (Carapetis) Institute of Biomedical Sciences, Academia Sinica, Taipei, Taiwan (Republic of China)
M1  - (Norman) Heart Institute, United States
M1  - (Carmona) Cedars-Sinai Medical Center, Los Angeles, CA, United States
M1  - (Cella, Cortinovis, Garcia, Meyer, Perico, Remuzzi) Department of Public Health, United States
M1  - (Chen) Erasmus MC, University Medical Center Rotterdam, Rotterdam, Netherlands
M1  - (Cheng) Menzies School of Health Research, Darwin, NT, Australia
M1  - (Harrison) National Health Services, Fife, Edinburgh, United Kingdom
M1  - (Chugh) University of Edinburgh, Edinburgh, United Kingdom
M1  - (Polinder) University of the Witwatersrand, Johannesburg, South Africa
M1  - (Coffeng, Gupta, Stolk) Loyola University Medical School, Chicago, IL, United States
M1  - (Colquhoun, Condon) School of Public Health Sciences, Wake Forest University, Winston-Salem, NC, United States
M1  - (Connor, Fowkes) Hospital Dr Gustavo N Collado, Puerto Chitre, Panama
M1  - (Connor, Fevre) Victorian Infectious Diseases Reference Laboratory, Melbourne, VIC, Australia
M1  - (Cooper) University of California, San Diego, San Diego, CA, United States
M1  - (Corriere) University of Pennsylvania, Philadelphia, PA, United States
M1  - (De Vaccaro) Building and Road Research Institute, Kumasi, Ghana
M1  - (Cowie) MRC Hearing and Communication Group, Manchester, United Kingdom
M1  - (Criqui, Denenberg) School of Dentistry and Oral Health, Australia
M1  - (Dahodwala, March) Population and Social Health Research Program, Australia
M1  - (Damsere-Derry) Griffith University, Brisbane, QLD, Australia
M1  - (Davis, Laden) Denver VA Medical Center, Denver, CO, United States
M1  - (Laden) University of Otago, Dunedin, New Zealand
M1  - (De Leo, Stapelberg) Beth Israel Medical Center, New York City, NY, United States
M1  - (Dellavalle) University of Peradeniya, Peradeniya, Sri Lanka
M1  - (Derrett, Gosselin, Mensah, Taylor, Thomson) University of Liverpool, Liverpool, United Kingdom
M1  - (Des Jarlais) Hospital de la Santa Creu i Sant Pau, Barcelona, Spain
M1  - (Dharmaratne) University of Ulster, Ulster, United Kingdom
M1  - (Dherani) Federal Ministry of Health, Khartoum, Sudan
M1  - (Diaz-Torne) Hospital Maciel, Montevideo, Uruguay
M1  - (Dolk, Liu) Emerald Public Health Consulting Services Ltd, Abuja, Nigeria
M1  - (Moffitt) Digestive Disease Research Center, Iran, Islamic Republic of
M1  - (Espindola, Moradi-Lakeh) Tehran University of Medical Sciences, Tehran, Iran, Islamic Republic of
M1  - (Ewoigbokhan) National Institute for Stroke and Applied Neurosciences, New Zealand
M1  - (MacIntyre) Auckland Technical University, Auckland, New Zealand
M1  - (Farzadfar, Montico) Medical School, Brazil
M1  - (Feigin) Federal University of Sao Paulo, Sao Paulo, Brazil
M1  - (Koranteng, Witt) Carnegie Mellon University, Pittsburgh, PA, United States
M1  - (Polanczyk) James Cook University, Townsville, QLD, Australia
M1  - (Ferri) Howard University, College of Medicine, Washington, DC, United States
M1  - (Watt) Addiction Info Switzerland, Lausanne, Switzerland
M1  - (Gaspari) Department of Epidemiology and Biostatistics, United States
M1  - (Gillum) University of California, San Francisco, San Francisco, CA, United States
M1  - (Nevitt) College of Medicine, SUNY Downstate Medical Center, Brooklyn, NY, United States
M1  - (Gonzalez-Medina, Lin, Merriman, Robinson) National Center for Injury Prevention and Control, United States
M1  - (Grant) Centers for Disease Control and Prevention, Atlanta, GA, United States
M1  - (Sleet) Universite de Lorraine, Nancy, France
M1  - (Wiersma) University of Bristol, Bristol, United Kingdom
M1  - (Groeger) New York University, New York City, NY, United States
M1  - (Guillemin) Brandeis University, Waltham, MA, United States
M1  - (Haagsma) Parc Sanitari Sant Joan de Deu, CIBERSAM, Universitat de Barcelona, Sant Boi de Llobregat, Spain
M1  - (Thurston) Karolinska University Hospital, Stockholm, Sweden
M1  - (Hagan) Queen Elizabeth Hospital, Adelaide, SA, Australia
M1  - (Shahraz) Universite de Franche-Comte, Besancon, France
M1  - (Shepard) Centre Hospitalier Regional, Universitaire de Besancon, Besancon, France
M1  - (Undurraga) National Institute on Deafness and Other Communication Disorders, United States
M1  - (Haring) National Institute of Diabetes and Digestive and Kidney Diseases, National Institutes of Health, Bethesda, MD, United States
M1  - (Harrison) National School of Tropical Medicine, Baylor College of Medicine, Waco, TX, United States
M1  - (Higashi) University of Port Harcourt, Port Harcourt, Nigeria
M1  - (Hill) George Mason University, Fairfax, VA, United States
M1  - (Hill) Department of Ophthalmology, Medical Faculty Mannheim, Ruprecht Karls University, Heidelberg, Germany
M1  - (Hoen) All India Institute of Medical Sciences, New Delhi, India
M1  - (Nelson) Department of Cardiology, Hebrew University Hadassah Medical School, Jerusalem, Israel
M1  - (Hoffman) Case Western Reserve University, Cleveland, OH, United States
M1  - (Huang) School of Public Health, Makerere University, Kampala, Uganda
M1  - (Ibeanusi, Johns) University of South Africa, Johannesburg, South Africa
M1  - (Jonas) Kwame Nkrumah University of Science and Technology, Kumasi, Ghana
M1  - (Kawakami) University of Tasmania, TAS, Australia
M1  - (Khoo) Nova Southeastern University, Fort Lauderdale, FL, United States
M1  - (Knowlton) Ministry of Health, Jerusalem, Israel
M1  - (Knowlton) Miller School of Medicine, University of Miami, Miami, FL, United States
M1  - (Kobusingye) Swansea University, Swansea, United Kingdom
M1  - (Lalloo) Mulago Hospital, Kampala, Uganda
M1  - (Lathlean) Asian Pacific Society of Cardiology, Kyoto, Japan
M1  - (Leigh, Lipnick, Sacco, Wilkinson) Medical Research Council, Tygerberg, South Africa
M1  - (Ohno) Hatter Institute, South Africa
M1  - (Lyons) Department of Medicine, South Africa
M1  - (Marks) University of Cape Town, Cape Town, South Africa
M1  - (Matsumori) Legacy Health System, Portland, OR, United States
M1  - (Sliwa) Northwestern University Feinberg, School of Medicine, Evanston, IL, United States
M1  - (Meltzer) National Institute on Psychiatry Ramon de la Fuente, Mexico City, Mexico
M1  - (Matsumori, Matzopoulos) Thomas Jefferson University, Philadelphia, PA, United States
M1  - (Mayosi) Pacific Institute for Research and Evaluation, Calverton, MD, United States
M1  - (McAnulty) National Institute of Health, Maputo, Mozambique
M1  - (McGrath) University Eduardo Mondlane, Maputo, Mozambique
M1  - (Medina-Mora) Duke University, Durham, NC, United States
M1  - (Miller) Institute for Maternal and Child Health, IRCCS Burlo Garofolo, Trieste, Italy
M1  - (Mock) Columbia University, New York City, NY, United States
M1  - (Mock) Queensland University of Technology, Brisbane, QLD, Australia
M1  - (Mocumbi, Mokdad, Monasta, Ronfani, Tamburlini) National Center for Child Health and Development, Tokyo, Japan
M1  - (Moran, Weissman) Watford General Hospital, Watford, United Kingdom
M1  - (Morawska) Kemri-Wellcome Trust, Kilifi, Kenya
M1  - (Mori) AVRI, University of KwaZulu-Natal, Durban, South Africa
M1  - (Murdoch) Centro Studi GISED, Bergamo, Italy
M1  - (Mwaniki) Charite- Universitatsmedizin Berlin, Berlin, Germany
M1  - (Naidoo) HRB-Clinical Research Facility, National University of Ireland Galway, Galway, Ireland
M1  - (Naldi) Deakin University, Melbourne, VIC, Australia
M1  - (Newton) B P Koirala Institute of Health Sciences, Dharan, Nepal
M1  - (O'Donnell) Betty Cowan Research and Innovation Center, Ludhiana, India
M1  - (Osborne) Hospital Juan XXIII, La Paz, Bolivia
M1  - (Pahari) University of Calgary, Calgary, AB, Canada
M1  - (Pandian) Instituto Nacional de Enfermedades Respiratorias, Mexico City, Mexico
M1  - (Rivero) Hospital Universitario Cruces, Barakaldo, Spain
M1  - (Patten) Shanghai Mental Health Center, School of Medicine, China
M1  - (Padilla) School of Public Health, Shanghai Jiao Tong University, Shanghai, China
M1  - (Perez-Ruiz) Brigham Young University, Provo, UT, United States
M1  - (Phillips) Centre for Addiction and Mental Health, Toronto, ON, Canada
M1  - (Zheng) Hospital Universitario de Canarias, Tenerif, Spain
M1  - (Pope III) Faculty of Medicine, School of Population and Public Health, University of British Columbia, Vancouver, BC, Canada
M1  - (Popova) Vector Control Research Centre, Pondicherry, India
M1  - (Rehm) Center for Disease Analysis, Louisville, CO, United States
M1  - (Porrini) University of California, Berkeley, Berkeley, CA, United States
M1  - (Pourmalek) NORC, University of Chicago, Chicago, IL, United States
M1  - (Ramaiah) Complejo Hospitalario Caja De Seguro Social, Panama City, Panama
M1  - (Razavi) Centre for Alcohol Policy Research, Turning Point Alcohol and Drug Centre, Fitzroy, SA, Australia
M1  - (Regan, Sampson) Vanderbilt University, Nashville, TN, United States
M1  - (Rein, Schwebel) University of Alabama at Birmingham, Birmingham, AL, United States
M1  - (De Leon) Ministry of Interior, Madrid, Spain
M1  - (Room) Health Canada, Ottawa, ON, Canada
M1  - (Stovner) Queens Medical Center, Honolulu, HI, United States
M1  - (Singh) Department of Neuroscience, Norway
M1  - (Segui-Gomez, Taylor) Norwegian University of Science and Technology, Trondheim, Norway
M1  - (Shin) Aga Khan University, Karachi, Pakistan
M1  - (Tonelli) Drexel University, School of Public Health, Philadelphia, PA, United States
M1  - (Steiner, Tsilimbaris, Wiebe) Alberta Kidney Disease Network, Canada
M1  - (Towbin, Zaidi) University of Alberta, Edmonton, AB, Canada
M1  - (Truelsen) Cincinnati Childrenaes Hospital, Cincinnati, OH, United States
M1  - (Syed) Department of Neurology, Copenhagen University Hospital, Herlev, Denmark
M1  - (Ubeda) University of Crete Medical School, Crete, Greece
M1  - (Van Der Werf) Instituto Nacional de Epidemiologia, ANLIS, Malbran, Argentina
M1  - (Van Os) KNCV Tuberculosis Foundation, The Hague, Netherlands
M1  - (Thomas) Maastricht University Medical Centre, Maastricht, Netherlands
M1  - (Wang) National University of Singapore, Singapore
M1  - (Weinstock) Beijing Neurosurgical Institute, Capital Medical University, Beijing, China
M1  - (Grainger) Brown University, Providence, RI, United States
M1  - (Venketasubramanian, Williams) Royal Childrenaes Hospital, Critical Care and Neurosciences Theme, Murdoch Childrenaes Research Institute, Melbourne, VIC, Australia
M1  - (Williams, Woolf) University of Nottingham, Nottingham, United Kingdom
M1  - (Williams) Hollywood Orthopaedic Group, Perth, WA, Australia
M1  - (Wolfe) Arthritis Research, Wichita, KS, United States
M1  - (Weintraub) Royal Cornwall Hospital, Truro, United Kingdom
M1  - (Weintraub, Yeh) London School of Economics, London, United Kingdom
M1  - (Zonies) Landstuhl Regional Medical Center, Landstuhl, Germany
M1  - (Ma) National Center for Non-Communicable Disease Control and Prevention, China Centers for Disease Control, Beijing, China
L2  - http://ovidsp.ovid.com/ovidweb.cgi?T=JS&PAGE=reference&D=emed10b&NEWS=N&AN=2012732549
ER  -  

Link to the Ovid Full Text or citation: http://acs.hcn.com.au?acc=36422&url=http://ovidsp.ovid.com/ovidweb.cgi?T=JS&CSC=Y&NEWS=N&PAGE=fulltext&D=emed10b&AN=2012732549 
C1  - Database: Embase <1996 to 2016 September 16>

Search Strategy:

--------------------------------------------------------------------------------

1     tuberculosis.mp. or exp tuberculosis/ (151164)

2     exp treatment outcome/ or treatment outcome*.mp. (1189741)

3     diabetes mellitus.mp. or exp diabetes mellitus/ (627157)

4     diabetes mellitus/ (362441)

5     DM.mp. (48079)

6     diabetes.mp. (663193)

7     mellitus.mp. (588341)

8     3 or 4 or 5 or 6 or 7 (715025)

9     1 and 2 and 8 (724)

10     cohort studies.mp. or cohort analysis/ (263408)

11     exp risk factor/ or cohort.mp. or exp risk/ (2148599)

12     10 or 11 (2148599)

13     9 and 10 (81)

14     9 and 12 (304)

15     limit 14 to human (298)

16     limit 13 to human (81)

17     trial*.mp. or exp controlled clinical trial/ or exp "clinical trial (topic)"/ or exp "randomized controlled trial (topic)"/ or exp "controlled clinical trial (topic)"/ (1555047)

18     random.ab. (191735)

19     randomized controlled trial.pt. (0)

20     controlled clinical trial.pt. (0)

21     randomized.ab. (454621)

22     placebo.ab. (188623)

23     clinical trials as topic.sh. (15)

24     trial.ti. (176210)

25     17 or 18 or 19 or 20 or 21 or 22 or 23 or 24 (1831290)

26     9 and 25 (128)

27     limit 26 to human (128)


***************************


211. 
TY  - ELEC
ID  - 2011419773
T1  - Inflammatory bowel disease: Perioperative pharmacological considerations
A1  - Kumar A.
A1  - Auron M.
A1  - Aneja A.
A1  - Mohr F.
A1  - Jain A.
A1  - Shen B. 
Y1  - 2011//
N2  - The perioperative management of patients with inflammatory bowel disease is challenging given the altered immune system that results from a variety of biologic and immunomodulator therapies. Clinicians are often faced with challenges and complicated equations when deciding on the type and dose of medication. To understand the effect of these medications and review the evidence regarding the management of these medications in the perioperative setting, a PubMed-based literature search (January 1, 1960, through April 1, 2011) was conducted using the following search terms: perioperative management, risk, outcome, inflammatory bowel disease, ulcerative colitis, Crohn's disease, aminosalicylates, glucocorticoids, purine analogues, cyclosporine, methotrexate, biologic therapy, infliximab, and thromboembolism. The 414 articles identified were manually sorted to exclude those that did not address perioperative risk, outcomes, and medications in the abstracts, yielding 84 articles for review. Additional references were obtained from the citations within the retrieved articles. This review surveys the findings of the selected articles and presents guidelines and resources for perioperative medication management for patients with inflammatory bowel disease undergoing surgery. © 2011 Mayo Foundation for Medical Education and Research.
KW  - adrenal insufficiency/si [Side Effect]
KW  - anastomosis
KW  - antibacterial activity
KW  - antiinflammatory activity
KW  - artery thrombosis
KW  - biological therapy
KW  - bleeding/pc [Prevention]
KW  - bleeding/th [Therapy]
KW  - blood glucose monitoring
KW  - bone marrow suppression/si [Side Effect]
KW  - bone marrow toxicity/si [Side Effect]
KW  - colorectal cancer
KW  - colorectal surgery
KW  - combination chemotherapy
KW  - compression garment
KW  - Crohn disease/dt [Drug Therapy]
KW  - Crohn disease/su [Surgery]
KW  - deep vein thrombosis/co [Complication]
KW  - diabetes mellitus/si [Side Effect]
KW  - disease association
KW  - drug absorption
KW  - drug activity
KW  - drug dose escalation
KW  - drug elimination
KW  - drug excretion
KW  - drug half life
KW  - drug hypersensitivity/si [Side Effect]
KW  - drug megadose
KW  - drug potentiation
KW  - drug safety
KW  - drug withdrawal
KW  - elective surgery
KW  - emergency surgery
KW  - *enteritis/dt [Drug Therapy]
KW  - *enteritis/pc [Prevention]
KW  - *enteritis/su [Surgery]
KW  - *enteritis/th [Therapy]
KW  - evidence based practice
KW  - gastrointestinal hemorrhage/si [Side Effect]
KW  - glaucoma/si [Side Effect]
KW  - glucose intolerance/si [Side Effect]
KW  - hemolytic anemia/si [Side Effect]
KW  - homozygosity
KW  - hospital discharge
KW  - hospitalization
KW  - human
KW  - hyperglycemia/si [Side Effect]
KW  - hyperhomocysteinemia
KW  - ileal pouch anal anastomosis
KW  - immobilization
KW  - immunosuppressive treatment
KW  - infection/si [Side Effect]
KW  - infection risk
KW  - intraocular pressure
KW  - liver toxicity/si [Side Effect]
KW  - low drug dose
KW  - lung embolism
KW  - maintenance therapy
KW  - monotherapy
KW  - mortality
KW  - mucosa inflammation/si [Side Effect]
KW  - mutational analysis
KW  - nephrotoxicity/si [Side Effect]
KW  - nerve ending
KW  - nonhuman
KW  - operation duration
KW  - opportunistic infection/si [Side Effect]
KW  - osteopenia/si [Side Effect]
KW  - osteoporosis/si [Side Effect]
KW  - outcome assessment
KW  - pancreatitis/si [Side Effect]
KW  - patient monitoring
KW  - perioperative period
KW  - Pneumocystis pneumonia/dt [Drug Therapy]
KW  - Pneumocystis pneumonia/pc [Prevention]
KW  - pneumonia/si [Side Effect]
KW  - postoperative infection/co [Complication]
KW  - postoperative period
KW  - practice guideline
KW  - progressive multifocal leukoencephalopathy/si [Side Effect]
KW  - recommended drug dose
KW  - relapse
KW  - remission
KW  - review
KW  - risk assessment
KW  - risk factor
KW  - seizure/si [Side Effect]
KW  - sepsis/co [Complication]
KW  - sepsis/si [Side Effect]
KW  - side effect/si [Side Effect]
KW  - surgical stress
KW  - surgical technique
KW  - systematic review
KW  - thrombocytopenia/si [Side Effect]
KW  - thromboembolism
KW  - treatment duration
KW  - treatment indication
KW  - tuberculosis/si [Side Effect]
KW  - ulcerative colitis/dt [Drug Therapy]
KW  - ulcerative colitis/su [Surgery]
KW  - vein thrombosis
KW  - venous thromboembolism/dt [Drug Therapy]
KW  - venous thromboembolism/pc [Prevention]
KW  - venous thromboembolism/th [Therapy]
KW  - wound healing
KW  - wound healing impairment/si [Side Effect]
KW  - 5 acetamidosalicylic acid/dt [Drug Therapy]
KW  - 5 acetamidosalicylic acid/pk [Pharmacokinetics]
KW  - azathioprine/cb [Drug Combination]
KW  - azathioprine/dt [Drug Therapy]
KW  - azathioprine/pd [Pharmacology]
KW  - blood clotting factor 10a inhibitor/dt [Drug Therapy]
KW  - blood clotting factor 5 Leiden/ec [Endogenous Compound]
KW  - corticotropin/ec [Endogenous Compound]
KW  - cotrimoxazole/dt [Drug Therapy]
KW  - cyclosporin/ae [Adverse Drug Reaction]
KW  - cyclosporin/dt [Drug Therapy]
KW  - cyclosporin/pk [Pharmacokinetics]
KW  - enoxaparin
KW  - fondaparinux/dt [Drug Therapy]
KW  - fondaparinux/sc [Subcutaneous Drug Administration]
KW  - glucocorticoid/ae [Adverse Drug Reaction]
KW  - glucocorticoid/cb [Drug Combination]
KW  - glucocorticoid/dt [Drug Therapy]
KW  - glucocorticoid/ih [Inhalational Drug Administration]
KW  - glucocorticoid/tp [Topical Drug Administration]
KW  - heparin/dt [Drug Therapy]
KW  - heparin/sc [Subcutaneous Drug Administration]
KW  - hydrocortisone/dt [Drug Therapy]
KW  - hydrocortisone/iv [Intravenous Drug Administration]
KW  - infliximab/ae [Adverse Drug Reaction]
KW  - infliximab/dt [Drug Therapy]
KW  - infliximab/pk [Pharmacokinetics]
KW  - infliximab/pd [Pharmacology]
KW  - low molecular weight heparin/dt [Drug Therapy]
KW  - mercaptopurine/ae [Adverse Drug Reaction]
KW  - mercaptopurine/cb [Drug Combination]
KW  - mercaptopurine/dt [Drug Therapy]
KW  - mercaptopurine/pk [Pharmacokinetics]
KW  - mesalazine/ae [Adverse Drug Reaction]
KW  - mesalazine/dt [Drug Therapy]
KW  - mesalazine/pk [Pharmacokinetics]
KW  - mesalazine/pd [Pharmacology]
KW  - methotrexate/ae [Adverse Drug Reaction]
KW  - methotrexate/ct [Clinical Trial]
KW  - methotrexate/it [Drug Interaction]
KW  - methotrexate/dt [Drug Therapy]
KW  - methotrexate/pd [Pharmacology]
KW  - natalizumab/ae [Adverse Drug Reaction]
KW  - natalizumab/dt [Drug Therapy]
KW  - natalizumab/pd [Pharmacology]
KW  - nitrous oxide/ae [Adverse Drug Reaction]
KW  - nitrous oxide/it [Drug Interaction]
KW  - prednisone/dt [Drug Therapy]
KW  - purine derivative/cb [Drug Combination]
KW  - purine derivative/dt [Drug Therapy]
KW  - salazosulfapyridine/ae [Adverse Drug Reaction]
KW  - salazosulfapyridine/dt [Drug Therapy]
KW  - salazosulfapyridine/pk [Pharmacokinetics]
KW  - salazosulfapyridine/pd [Pharmacology]
KW  - sulfapyridine/dt [Drug Therapy]
KW  - sulfapyridine/pd [Pharmacology]
JF  - Mayo Clinic Proceedings
JA  - Mayo Clin. Proc.
VL  - 86
IS  - 8
SP  - 748
EP  - 757
CY  - United States
PB  - Elsevier Ltd
SN  - 0025-6196
AD  - A. Kumar, Division of Hospital Medicine, Hartford Hospital, 80 Seymour St, Hartford, CT 06102, United States. E-mail: drajaykumar@gmail.com
M1  - (Kumar, Auron) Department of Hospital Medicine, Children's Hospital, Cleveland Clinic, Cleveland, OH, United States
M1  - (Mohr) Department of Pediatric Gastroenterology, Children's Hospital, Cleveland Clinic, Cleveland, OH, United States
M1  - (Shen) Digestive Disease Institute, Cleveland Clinic, Cleveland, OH, United States
M1  - (Aneja) Department of Medicine, MetroHealth Medical Center, Cleveland, OH, United States
M1  - (Jain) Department of Gastroenterology, MetroHealth Medical Center, Cleveland, OH, United States
UR  - http://www.mayoclinicproceedings.com/content/86/8/748.full.pdf+html
L2  - http://ovidsp.ovid.com/ovidweb.cgi?T=JS&PAGE=reference&D=emed10b&NEWS=N&AN=2011419773
ER  -  

Link to the Ovid Full Text or citation: http://acs.hcn.com.au?acc=36422&url=http://ovidsp.ovid.com/ovidweb.cgi?T=JS&CSC=Y&NEWS=N&PAGE=fulltext&D=emed10b&AN=2011419773 
C1  - Database: Embase <1996 to 2016 September 16>

Search Strategy:

--------------------------------------------------------------------------------

1     tuberculosis.mp. or exp tuberculosis/ (151164)

2     exp treatment outcome/ or treatment outcome*.mp. (1189741)

3     diabetes mellitus.mp. or exp diabetes mellitus/ (627157)

4     diabetes mellitus/ (362441)

5     DM.mp. (48079)

6     diabetes.mp. (663193)

7     mellitus.mp. (588341)

8     3 or 4 or 5 or 6 or 7 (715025)

9     1 and 2 and 8 (724)

10     cohort studies.mp. or cohort analysis/ (263408)

11     exp risk factor/ or cohort.mp. or exp risk/ (2148599)

12     10 or 11 (2148599)

13     9 and 10 (81)

14     9 and 12 (304)

15     limit 14 to human (298)

16     limit 13 to human (81)

17     trial*.mp. or exp controlled clinical trial/ or exp "clinical trial (topic)"/ or exp "randomized controlled trial (topic)"/ or exp "controlled clinical trial (topic)"/ (1555047)

18     random.ab. (191735)

19     randomized controlled trial.pt. (0)

20     controlled clinical trial.pt. (0)

21     randomized.ab. (454621)

22     placebo.ab. (188623)

23     clinical trials as topic.sh. (15)

24     trial.ti. (176210)

25     17 or 18 or 19 or 20 or 21 or 22 or 23 or 24 (1831290)

26     9 and 25 (128)

27     limit 26 to human (128)


***************************


212. 
TY  - ELEC
ID  - 2012747667
T1  - Association of diabetes and tuberculosis - A major public health challenge
A1  - Aravindalochanan V.
A1  - Viswanathan V.
A1  - Kumpatla S. 
Y1  - 2012//
N2  - The burden of tuberculosis and diabetes is remarkably high in India. There is an increased risk for diabetic subjects to have active form of tuberculosis compared to their normal counterparts. The chance of reactivation of past tuberculosis infection is also common among the people with diabetes. In addition to that, few studies had reported that proportion of poor tuberculosis treatment outcomes such as treatment failure and death was higher in people with both tuberculosis and diabetes. A recent report from Tamil Nadu showed a very high prevalence of diabetes and prediabetes among tuberculosis patients. These findings strongly suggest the need of universal screening for diabetes among tuberculosis patients. There are several questions to be answered to assist in the formulation of strategies to address this dual burden in developing countries like India. The main purpose of the article is to summarise and discuss the available evidences and to define the area of future research to identify a cost-effective screening method for diabetes among tuberculosis patients and the best mode of reporting and managing the two diseases for the better control of tuberculosis and diabetes.
KW  - article
KW  - death
KW  - *diabetes mellitus/dm [Disease Management]
KW  - *diabetes mellitus/dt [Drug Therapy]
KW  - disease association
KW  - human
KW  - liver toxicity
KW  - patient care
KW  - postprimary tuberculosis
KW  - public health
KW  - risk factor
KW  - screening
KW  - treatment failure
KW  - *tuberculosis/dt [Drug Therapy]
KW  - oral antidiabetic agent/it [Drug Interaction]
KW  - oral antidiabetic agent/dt [Drug Therapy]
KW  - rifampicin/it [Drug Interaction]
KW  - rifampicin/dt [Drug Therapy]
JF  - Journal of the Indian Medical Association
JA  - J. Indian Med. Assoc.
VL  - 110
IS  - 8
SP  - 646
EP  - 648
CY  - India
PB  - Indian Medical Association (53 Creek Row, Calcutta 700014, India)
SN  - 0019-5847
AD  - V. Aravindalochanan, MV Hospital for Diabetes, Prof M Viswanathan Diabetes Research Centre, WHO Collaborating Centre for Research, Education and Training in Diabetes, Chennai 600013, India
M1  - (Aravindalochanan, Viswanathan, Kumpatla) MV Hospital for Diabetes, Prof M Viswanathan Diabetes Research Centre, WHO Collaborating Centre for Research, Education and Training in Diabetes, Chennai 600013, India
UR  - http://www.jima.in/images/sep-2012-with_advt.pdf
L2  - http://ovidsp.ovid.com/ovidweb.cgi?T=JS&PAGE=reference&D=emed10b&NEWS=N&AN=2012747667
ER  -  

Link to the Ovid Full Text or citation: http://acs.hcn.com.au?acc=36422&url=http://ovidsp.ovid.com/ovidweb.cgi?T=JS&CSC=Y&NEWS=N&PAGE=fulltext&D=emed10b&AN=2012747667 
C1  - Database: Embase <1996 to 2016 September 16>

Search Strategy:

--------------------------------------------------------------------------------

1     tuberculosis.mp. or exp tuberculosis/ (151164)

2     exp treatment outcome/ or treatment outcome*.mp. (1189741)

3     diabetes mellitus.mp. or exp diabetes mellitus/ (627157)

4     diabetes mellitus/ (362441)

5     DM.mp. (48079)

6     diabetes.mp. (663193)

7     mellitus.mp. (588341)

8     3 or 4 or 5 or 6 or 7 (715025)

9     1 and 2 and 8 (724)

10     cohort studies.mp. or cohort analysis/ (263408)

11     exp risk factor/ or cohort.mp. or exp risk/ (2148599)

12     10 or 11 (2148599)

13     9 and 10 (81)

14     9 and 12 (304)

15     limit 14 to human (298)

16     limit 13 to human (81)

17     trial*.mp. or exp controlled clinical trial/ or exp "clinical trial (topic)"/ or exp "randomized controlled trial (topic)"/ or exp "controlled clinical trial (topic)"/ (1555047)

18     random.ab. (191735)

19     randomized controlled trial.pt. (0)

20     controlled clinical trial.pt. (0)

21     randomized.ab. (454621)

22     placebo.ab. (188623)

23     clinical trials as topic.sh. (15)

24     trial.ti. (176210)

25     17 or 18 or 19 or 20 or 21 or 22 or 23 or 24 (1831290)

26     9 and 25 (128)

27     limit 26 to human (128)


***************************


213. 
TY  - ELEC
ID  - 2012718962
T1  - Tuberculosis in an Urban Area in China: Differences between Urban Migrants and Local Residents
A1  - Shen X.
A1  - Xia Z.
A1  - Li X.
A1  - Wu J.
A1  - Wang L.
A1  - Li J.
A1  - Jiang Y.
A1  - Guo J.
A1  - Chen J.
A1  - Hong J.
A1  - Yuan Z.
A1  - Pan Q.
A1  - DeRiemer K.
A1  - Sun G.
A1  - Gao Q.
A1  - Mei J. 
Y1  - 2012//
N2  - Background: The increase in urban migrants is one of major challenges for tuberculosis control in China. The different characteristics of tuberculosis cases between urban migrants and local residents in China have not been investigated before. Methodology/Principal Findings: We performed a retrospective study of all pulmonary tuberculosis patients reported in Songjiang district, Shanghai, to determine the demographic, clinical and microbiological characteristics of tuberculosis cases between urban migrants and local residents. We calculated the odds ratios (OR) and performed multivariate logistic regression to identify the characteristics that were independently associated with tuberculosis among urban migrants. A total of 1,348 pulmonary tuberculosis cases were reported during 2006-2008, among whom 440 (32.6%) were local residents and 908 (67.4%) were urban migrants. Urban migrant (38.9/100,000 population) had higher tuberculosis rates than local residents (27.8/100,000 population), and the rates among persons younger than age 35 years were 3 times higher among urban migrants than among local residents. Younger age (adjusted OR per additional year at risk = 0.92, 95% CI: 0.91-0.94, p<0.001), poor treatment outcome (adjusted OR = 4.12, 95% CI: 2.65-5.72, p<0.001), and lower frequency of any comorbidity at diagnosis (adjusted OR = 0.20, 95% CI: 0.13-0.26, p = 0.013) were significantly associated with tuberculosis patients among urban migrants. There were poor treatment outcomes among urban migrants, mainly from transfers to another jurisdiction (19.3% of all tuberculosis patients among urban migrants). Conclusions/Significance: A considerable proportion of tuberculosis cases in Songjiang district, China, during 2006-2008 occurred among urban migrants. Our findings highlight the need to develop and implement specific tuberculosis control strategies for urban migrants, such as more exhaustive case finding, improved case management and follow-up, and use of directly observed therapy (DOT). © 2012 Shen et al.
KW  - adult
KW  - age distribution
KW  - antibiotic resistance
KW  - article
KW  - cardiovascular disease
KW  - China
KW  - chronic obstructive lung disease
KW  - comorbidity
KW  - diabetes mellitus
KW  - disease association
KW  - female
KW  - hepatitis B
KW  - high risk population
KW  - human
KW  - infection rate
KW  - infection risk
KW  - lung cavitation
KW  - *lung tuberculosis
KW  - major clinical study
KW  - male
KW  - pneumonia
KW  - retrospective study
KW  - sex difference
KW  - sputum smear
KW  - thorax radiography
KW  - treatment outcome
KW  - *urban population
KW  - ethambutol
KW  - isoniazid
KW  - rifampicin
KW  - streptomycin
JF  - PLoS ONE
JA  - PLoS ONE
VL  - 7
IS  - 11
SP  - no pagination 
CY  - United States
PB  - Public Library of Science (185 Berry Street, Suite 1300, San Francisco CA 94107, United States)
AD  - Q. Gao, Key Laboratory of Medical Molecular Virology, Shanghai Medical College, Fudan University, Shanghai, China. E-mail: qgao99@yahoo.com
M1  - (Shen, Sun, Gao) Key Laboratory of Medical Molecular Virology, Shanghai Medical College, Fudan University, Shanghai, China
M1  - (Shen, Xia, Li, Wu, Wang, Li, Jiang, Guo, Chen, Yuan, Pan, Mei) Department of Tuberculosis Control, Shanghai Municipal Center for Disease Control and Prevention, Shanghai, China
M1  - (Hong) Department of Tuberculosis Control, Songjiang District Center for Disease Control and Prevention, Shanghai, China
M1  - (DeRiemer) University of California, Davis, School of Medicine, Davis, CA, United States
UR  - http://www.plosone.org/article/fetchObjectAttachment.action?uri=info%3Adoi%2F10.1371%2Fjournal.pone.0051133&representation=PDF
L2  - http://ovidsp.ovid.com/ovidweb.cgi?T=JS&PAGE=reference&D=emed10b&NEWS=N&AN=2012718962
ER  -  

Link to the Ovid Full Text or citation: http://acs.hcn.com.au?acc=36422&url=http://ovidsp.ovid.com/ovidweb.cgi?T=JS&CSC=Y&NEWS=N&PAGE=fulltext&D=emed10b&AN=2012718962 
C1  - Database: Embase <1996 to 2016 September 16>

Search Strategy:

--------------------------------------------------------------------------------

1     tuberculosis.mp. or exp tuberculosis/ (151164)

2     exp treatment outcome/ or treatment outcome*.mp. (1189741)

3     diabetes mellitus.mp. or exp diabetes mellitus/ (627157)

4     diabetes mellitus/ (362441)

5     DM.mp. (48079)

6     diabetes.mp. (663193)

7     mellitus.mp. (588341)

8     3 or 4 or 5 or 6 or 7 (715025)

9     1 and 2 and 8 (724)

10     cohort studies.mp. or cohort analysis/ (263408)

11     exp risk factor/ or cohort.mp. or exp risk/ (2148599)

12     10 or 11 (2148599)

13     9 and 10 (81)

14     9 and 12 (304)

15     limit 14 to human (298)

16     limit 13 to human (81)

17     trial*.mp. or exp controlled clinical trial/ or exp "clinical trial (topic)"/ or exp "randomized controlled trial (topic)"/ or exp "controlled clinical trial (topic)"/ (1555047)

18     random.ab. (191735)

19     randomized controlled trial.pt. (0)

20     controlled clinical trial.pt. (0)

21     randomized.ab. (454621)

22     placebo.ab. (188623)

23     clinical trials as topic.sh. (15)

24     trial.ti. (176210)

25     17 or 18 or 19 or 20 or 21 or 22 or 23 or 24 (1831290)

26     9 and 25 (128)

27     limit 26 to human (128)


***************************


214. 
TY  - ELEC
ID  - 2012706617
T1  - The PREDICTIVETM Study: A multinational, prospective observational study to evaluate the safety and efficacy of insulin detemir treatment in patients with type 1 and 2 diabetes-data from the Japan cohort
A1  - Namba M.
A1  - Kaku K.
A1  - Yoshioka N.
A1  - Yamada Y.
A1  - Watada H.
A1  - Ueki K.
A1  - Terauchi Y.
A1  - Tobe K.
A1  - Araki E.
A1  - Shuto Y.
A1  - Kadowaki T. 
Y1  - 2012//
N2  - The PREDICTIVETM Study of Japan was an open-label, non-randomized 52-week observational study to evaluate the safety and efficacy of insulin detemir when used in routine clinical practice. Patients with either type 1 or 2 diabetes in whom insulin detemir was to be prescribed but without a previous history of using insulin detemir were eligible to participate. The primary endpoint was an incidence of serious adverse drug reaction (SADR) for the entire observational period. Data were collected at baseline, 12, 26, and 52 weeks. A total of 3,519 patients were enrolled in 540 institutions between 2008 and 2009. Thirty patients (0. 9%) reported 32 SADRs. The rate of total hypoglycemic episodes was 1. 51 episodes/patient-year in patients with type 1 diabetes and 0. 23 episodes/patient-year in patients with type 2 diabetes. The rate of total hypoglycemic episodes did not increase during the observational period. Significant reductions were observed at 52 weeks in HbA1c levels (0. 51% in type 1 diabetes, P < 0. 001; 0. 80% in type 2 diabetes, P < 0. 001), fasting glucose level (reduction of 22. 1 mg/dl in type 1 diabetes, P < 0. 001; 25. 6 mg/dl in type 2 diabetes, P < 0. 001), and intrapatient fasting glucose variability (coefficient of variance; reduction of 11. 4% in type 1 diabetes, P < 0. 001; 4. 1% for type 2 diabetes, P < 0. 001). Our results from the 52-week follow-up data of 3,345 Japanese patients with diabetes demonstrated that insulin detemir contributed to a lower incidence of SADRs (<1%) and suggested that treatment with detemir could provide better glycemic control without increasing hypoglycemic episodes. © 2011 The Japan Diabetes Society.
KW  - abdominal pain/si [Side Effect]
KW  - acute heart failure/si [Side Effect]
KW  - acute heart infarction/si [Side Effect]
KW  - acute pancreatitis/si [Side Effect]
KW  - acute pyelonephritis/si [Side Effect]
KW  - adult
KW  - angina pectoris/si [Side Effect]
KW  - article
KW  - aspiration pneumonia/si [Side Effect]
KW  - bile duct carcinoma/si [Side Effect]
KW  - bile duct stone/si [Side Effect]
KW  - bloating/si [Side Effect]
KW  - brain hemorrhage/si [Side Effect]
KW  - brain infarction/si [Side Effect]
KW  - cardiopulmonary arrest/si [Side Effect]
KW  - carotid artery obstruction/si [Side Effect]
KW  - carpal tunnel syndrome/si [Side Effect]
KW  - cataract/si [Side Effect]
KW  - cellulitis/si [Side Effect]
KW  - cholangitis/si [Side Effect]
KW  - cholecystitis/si [Side Effect]
KW  - chronic kidney failure/si [Side Effect]
KW  - clinical practice
KW  - clinical trial
KW  - colon cancer/si [Side Effect]
KW  - colon polyp/si [Side Effect]
KW  - congestive heart failure/si [Side Effect]
KW  - controlled study
KW  - decreased appetite/si [Side Effect]
KW  - dehydration/si [Side Effect]
KW  - diabetic ketoacidosis/si [Side Effect]
KW  - diabetic retinopathy/si [Side Effect]
KW  - digestive system perforation/si [Side Effect]
KW  - disseminated intravascular clotting/si [Side Effect]
KW  - dizziness/si [Side Effect]
KW  - drug efficacy
KW  - drug fatality/si [Side Effect]
KW  - drug safety
KW  - emphysema/si [Side Effect]
KW  - esophagus varices/si [Side Effect]
KW  - female
KW  - femur neck fracture/si [Side Effect]
KW  - follow up
KW  - forward heart failure/si [Side Effect]
KW  - gastroenteritis/si [Side Effect]
KW  - glucagonoma/si [Side Effect]
KW  - glucose blood level
KW  - glycemic control
KW  - heart arrest/si [Side Effect]
KW  - heart death/si [Side Effect]
KW  - heart failure/si [Side Effect]
KW  - heart infarction/si [Side Effect]
KW  - heart muscle ischemia/si [Side Effect]
KW  - heart ventricle extrasystole/si [Side Effect]
KW  - hepatitis B/si [Side Effect]
KW  - human
KW  - hypoglycemia/si [Side Effect]
KW  - hypoglycemic coma/si [Side Effect]
KW  - hypophagia/si [Side Effect]
KW  - hypotension/si [Side Effect]
KW  - ileus/si [Side Effect]
KW  - infection/si [Side Effect]
KW  - *insulin dependent diabetes mellitus/dt [Drug Therapy]
KW  - interstitial lung disease/si [Side Effect]
KW  - Japanese
KW  - ketoacidosis/si [Side Effect]
KW  - kidney carcinoma/si [Side Effect]
KW  - kidney failure/si [Side Effect]
KW  - liver cancer/si [Side Effect]
KW  - liver failure/si [Side Effect]
KW  - liver metastasis/si [Side Effect]
KW  - major clinical study
KW  - male
KW  - metastasis/si [Side Effect]
KW  - *non insulin dependent diabetes mellitus/dt [Drug Therapy]
KW  - observational study
KW  - obstructive jaundice/si [Side Effect]
KW  - pancreas cancer/si [Side Effect]
KW  - patella fracture/si [Side Effect]
KW  - peripheral edema/si [Side Effect]
KW  - peripheral occlusive artery disease/si [Side Effect]
KW  - peritonitis/si [Side Effect]
KW  - pneumocephalus/si [Side Effect]
KW  - pneumonia/si [Side Effect]
KW  - priority journal
KW  - prospective study
KW  - restenosis/si [Side Effect]
KW  - sepsis/si [Side Effect]
KW  - sick sinus syndrome/si [Side Effect]
KW  - side effect/si [Side Effect]
KW  - skin ulcer/si [Side Effect]
KW  - spondylitis/si [Side Effect]
KW  - spontaneous abortion/si [Side Effect]
KW  - stomach cancer/si [Side Effect]
KW  - sudden death
KW  - thyroid cancer/si [Side Effect]
KW  - transitional cell carcinoma/si [Side Effect]
KW  - treatment outcome
KW  - tuberculous peritonitis/si [Side Effect]
KW  - unconsciousness/si [Side Effect]
KW  - urethra stricture/si [Side Effect]
KW  - urinary tract infection/si [Side Effect]
KW  - uterus cancer/si [Side Effect]
KW  - vomiting/si [Side Effect]
KW  - weight reduction
KW  - glucose/ec [Endogenous Compound]
KW  - hemoglobin A1c/ec [Endogenous Compound]
KW  - *insulin detemir/ae [Adverse Drug Reaction]
KW  - *insulin detemir/ct [Clinical Trial]
KW  - *insulin detemir/dt [Drug Therapy]
JF  - Diabetology International
JA  - Diabetol. Int.
VL  - 3
IS  - 1
SP  - 11
EP  - 20
CY  - Japan
PB  - Springer Japan (1-11-11 Kudan-kita, Chiyoda-ku, No. 2 Funato Bldg., Tokyo 102-0073, Japan)
SN  - 2190-1678
AD  - M. Namba, Division of Diabetes and Metabolism, Department of Internal Medicine, Hyogo College of Medicine, Mukogawa-cho 1-1, Nishinomiya, Hyogo, 663-8501, Japan. E-mail: namba-m@hyo-med.ac.jp
M1  - (Namba) Division of Diabetes and Metabolism, Department of Internal Medicine, Hyogo College of Medicine, Mukogawa-cho 1-1, Nishinomiya, Hyogo, 663-8501, Japan
M1  - (Kaku) Division of Diabetes, Endocrinology and Metabolism, Department of Internal Medicine, Kawasaki Medical School, Kurashiki, Okayama, Japan
M1  - (Yoshioka) Department of Division of Diabetes and Metabolism, Sapporo Medical Center NTT East Corporation, Sapporo, Hokkaido, Japan
M1  - (Yamada) Department of Endocrinology, Diabetes and Geriatric Medicine, Akita University Graduate School of Medicine, Akita, Japan
M1  - (Watada) Division of Metabolism and Endocrinology, Department of Internal Medicine, Juntendo University, Tokyo, Japan
M1  - (Ueki, Kadowaki) Department of Metabolic Diseases, Graduate School of Medicine, University of Tokyo, Tokyo, Japan
M1  - (Terauchi) Division of Endocrinology and Metabolism, Yokohama City University Graduate School of Medicine, Yokohama, Kanagawa, Japan
M1  - (Tobe) Department of Internal Medicine, Faculty of Medicine, University of Toyama, Toyama, Japan
M1  - (Araki) Department of Metabolic Medicine, Faculty of Life Sciences, Kumamoto University, Kumamoto, Japan
M1  - (Shuto) Safety Management Department, Novo Nordisk Pharma Ltd., Tokyo, Japan
L2  - http://ovidsp.ovid.com/ovidweb.cgi?T=JS&PAGE=reference&D=emed10b&NEWS=N&AN=2012706617
ER  -  

Link to the Ovid Full Text or citation: http://acs.hcn.com.au?acc=36422&url=http://ovidsp.ovid.com/ovidweb.cgi?T=JS&CSC=Y&NEWS=N&PAGE=fulltext&D=emed10b&AN=2012706617 
C1  - Database: Embase <1996 to 2016 September 16>

Search Strategy:

--------------------------------------------------------------------------------

1     tuberculosis.mp. or exp tuberculosis/ (151164)

2     exp treatment outcome/ or treatment outcome*.mp. (1189741)

3     diabetes mellitus.mp. or exp diabetes mellitus/ (627157)

4     diabetes mellitus/ (362441)

5     DM.mp. (48079)

6     diabetes.mp. (663193)

7     mellitus.mp. (588341)

8     3 or 4 or 5 or 6 or 7 (715025)

9     1 and 2 and 8 (724)

10     cohort studies.mp. or cohort analysis/ (263408)

11     exp risk factor/ or cohort.mp. or exp risk/ (2148599)

12     10 or 11 (2148599)

13     9 and 10 (81)

14     9 and 12 (304)

15     limit 14 to human (298)

16     limit 13 to human (81)

17     trial*.mp. or exp controlled clinical trial/ or exp "clinical trial (topic)"/ or exp "randomized controlled trial (topic)"/ or exp "controlled clinical trial (topic)"/ (1555047)

18     random.ab. (191735)

19     randomized controlled trial.pt. (0)

20     controlled clinical trial.pt. (0)

21     randomized.ab. (454621)

22     placebo.ab. (188623)

23     clinical trials as topic.sh. (15)

24     trial.ti. (176210)

25     17 or 18 or 19 or 20 or 21 or 22 or 23 or 24 (1831290)

26     9 and 25 (128)

27     limit 26 to human (128)


***************************


215. 
TY  - ELEC
ID  - 2012589607
T1  - Morbidity and mortality at five years after initiating category I treatment among patients with new sputum smear positive pulmonary tuberculosis
A1  - Lisha P.V.
A1  - James P.T.
A1  - Ravindran C. 
Y1  - 2012//
N2  - Background: Evaluation of disease outcome is central to the assessment of tuberculosis control programmes. Most of the follow up studies in RNTCP are short term. Five year follow up studies have not been done previously in this region. The objective of the present study is to evaluate the outcome of Category I treatment in smear positive tuberculosis, five years after treatment in terms of relapse, sequelae and death and to know the associated factors. Material and Methods: Patients who had registered for Category 1 treatment during the period 2002 - 2004 were followed up at five years with clinical evaluation, Chest X-ray, ESR and sputum AFB smear. Results: Of the 224 patients who were studied, 81% patients were males. Addictions, including smoking and alcoholism, were prevalent in 136 patients (61%). Treatment success rate at six months was 94.2%. At the end of five years, 124 patients (57.9%) were symptomatic, 59% patients had radiological sequelae, relapse in 10 patients (4.5%), and mortality in 12 (5.4%) patients. Diabetes mellitus was the most common comorbid illness. Smoking and age > 45 years were associated with radiological sequelae. Smoking was significantly associated with mortality. Smokers had worse outcomes in all parameters. Conclusions: Relapse rate was 4.5% and overall mortality was 5.4% at the end of five years. Significant proportion of patients has radiological sequelae. Smoking was the preventable risk factor associated with sequelae, relapse and mortality.
KW  - acid fast bacterium
KW  - adolescent
KW  - adult
KW  - age distribution
KW  - aged
KW  - alcoholism
KW  - article
KW  - cause of death
KW  - clinical evaluation
KW  - comorbidity
KW  - controlled study
KW  - diabetes mellitus
KW  - disease association
KW  - erythrocyte sedimentation rate
KW  - female
KW  - follow up
KW  - human
KW  - *lung tuberculosis
KW  - major clinical study
KW  - male
KW  - outcome assessment
KW  - relapse
KW  - risk assessment
KW  - risk factor
KW  - sex difference
KW  - smoking habit
KW  - sputum smear
KW  - symptomatology
KW  - thorax radiography
JF  - Indian Journal of Tuberculosis
JA  - Indian J. Tuberc.
VL  - 59
IS  - 2
SP  - 83
EP  - 91
CY  - India
PB  - Tuberculosis Association of India (3 Red Cross Road, New Delhi 110001, India)
SN  - 0019-5707
AD  - C. Ravindran, Institute of Chest Diseases, Government Medical College, Kozhikode (Kerala), India. E-mail: crcalicut@gmail.com
M1  - (Lisha, James, Ravindran) Institute of Chest Diseases, Government Medical College, Kozhikode (Kerala), India
UR  - http://tbassnindia.org/forms/Binder.pdf
L2  - http://ovidsp.ovid.com/ovidweb.cgi?T=JS&PAGE=reference&D=emed10b&NEWS=N&AN=2012589607
ER  -  

Link to the Ovid Full Text or citation: http://acs.hcn.com.au?acc=36422&url=http://ovidsp.ovid.com/ovidweb.cgi?T=JS&CSC=Y&NEWS=N&PAGE=fulltext&D=emed10b&AN=2012589607 
C1  - Database: Embase <1996 to 2016 September 16>

Search Strategy:

--------------------------------------------------------------------------------

1     tuberculosis.mp. or exp tuberculosis/ (151164)

2     exp treatment outcome/ or treatment outcome*.mp. (1189741)

3     diabetes mellitus.mp. or exp diabetes mellitus/ (627157)

4     diabetes mellitus/ (362441)

5     DM.mp. (48079)

6     diabetes.mp. (663193)

7     mellitus.mp. (588341)

8     3 or 4 or 5 or 6 or 7 (715025)

9     1 and 2 and 8 (724)

10     cohort studies.mp. or cohort analysis/ (263408)

11     exp risk factor/ or cohort.mp. or exp risk/ (2148599)

12     10 or 11 (2148599)

13     9 and 10 (81)

14     9 and 12 (304)

15     limit 14 to human (298)

16     limit 13 to human (81)

17     trial*.mp. or exp controlled clinical trial/ or exp "clinical trial (topic)"/ or exp "randomized controlled trial (topic)"/ or exp "controlled clinical trial (topic)"/ (1555047)

18     random.ab. (191735)

19     randomized controlled trial.pt. (0)

20     controlled clinical trial.pt. (0)

21     randomized.ab. (454621)

22     placebo.ab. (188623)

23     clinical trials as topic.sh. (15)

24     trial.ti. (176210)

25     17 or 18 or 19 or 20 or 21 or 22 or 23 or 24 (1831290)

26     9 and 25 (128)

27     limit 26 to human (128)


***************************


216. 
TY  - ELEC
ID  - 2012573810
T1  - Emerging Adverse Cutaneous Drug Reactions
A1  - Hagen J.W.
A1  - Magro C.M.
A1  - Crowson A.N. 
Y1  - 2012//
N2  - The past several decades have seen the advent and rapidly expanding use of biological agents in the treatment of chronic disease states. As increasingly large pools of patients have been enrolled in treatment protocols using these agents, physicians have become acquainted with both desired and adverse events associated with their use. Dermatologists frequently encounter patients affected by cutaneous drug reactions associated with the use of biological agents, thereby becoming familiar with the full range of side effects reported in the literature. This review discusses these adverse cutaneous effects, their underlying mechanisms, and efforts to predict and minimize their occurrence. © 2012 Elsevier Inc.
KW  - abscess/si [Side Effect]
KW  - acne/si [Side Effect]
KW  - acute disease/si [Side Effect]
KW  - acute generalized exanthematous pustulosis/si [Side Effect]
KW  - advanced cancer/dt [Drug Therapy]
KW  - alopecia areata/si [Side Effect]
KW  - anhidrosis/si [Side Effect]
KW  - B cell lymphoma/dt [Drug Therapy]
KW  - basal cell carcinoma/si [Side Effect]
KW  - breast cancer/dt [Drug Therapy]
KW  - bullous dermatitis/si [Side Effect]
KW  - capillary leak syndrome/si [Side Effect]
KW  - cellulitis/si [Side Effect]
KW  - chickenpox/si [Side Effect]
KW  - chronic disease/dt [Drug Therapy]
KW  - chronic drug administration
KW  - cold injury/si [Side Effect]
KW  - colorectal cancer/dt [Drug Therapy]
KW  - contact dermatitis/si [Side Effect]
KW  - Crohn disease/dt [Drug Therapy]
KW  - cutaneous T cell lymphoma/si [Side Effect]
KW  - dermatitis/si [Side Effect]
KW  - dermatitis herpetiformis/si [Side Effect]
KW  - dermatofibroma/si [Side Effect]
KW  - dermatomyositis/si [Side Effect]
KW  - diabetic neuropathy/dt [Drug Therapy]
KW  - disease association
KW  - DRESS syndrome/si [Side Effect]
KW  - drug approval
KW  - drug dose escalation
KW  - drug efficacy
KW  - drug eruption/si [Side Effect]
KW  - drug response
KW  - drug safety
KW  - drug tolerability
KW  - drug withdrawal
KW  - ectropion/si [Side Effect]
KW  - eczema/si [Side Effect]
KW  - erythema multiforme/dt [Drug Therapy]
KW  - erythema multiforme/si [Side Effect]
KW  - erythroderma/si [Side Effect]
KW  - eye disease/si [Side Effect]
KW  - eyelash trichomegaly/si [Side Effect]
KW  - face edema/si [Side Effect]
KW  - face erythema/si [Side Effect]
KW  - follicular lymphoma/si [Side Effect]
KW  - folliculitis/si [Side Effect]
KW  - genital herpes/si [Side Effect]
KW  - graft necrosis/si [Side Effect]
KW  - granuloma annulare/si [Side Effect]
KW  - guttate psoriasis/si [Side Effect]
KW  - head and neck carcinoma/dt [Drug Therapy]
KW  - herpes simplex/si [Side Effect]
KW  - herpes zoster/si [Side Effect]
KW  - human
KW  - impetigo/si [Side Effect]
KW  - infection/si [Side Effect]
KW  - infectious complication/si [Side Effect]
KW  - injection site edema/si [Side Effect]
KW  - injection site erythema/si [Side Effect]
KW  - injection site pain/si [Side Effect]
KW  - injection site pruritus/si [Side Effect]
KW  - injection site reaction/dt [Drug Therapy]
KW  - injection site reaction/si [Side Effect]
KW  - interstitial lung disease/si [Side Effect]
KW  - keratoacanthoma/si [Side Effect]
KW  - large cell lymphoma/dt [Drug Therapy]
KW  - large cell lymphoma/si [Side Effect]
KW  - leukocytoclastic vasculitis/si [Side Effect]
KW  - lichenoid/si [Side Effect]
KW  - lichenoid eruption/si [Side Effect]
KW  - lung tuberculosis/si [Side Effect]
KW  - lupus like syndrome/si [Side Effect]
KW  - lymphoproliferative disease/dt [Drug Therapy]
KW  - lymphoproliferative disease/si [Side Effect]
KW  - melanoma/si [Side Effect]
KW  - Merkel cell tumor/si [Side Effect]
KW  - metastasis/dt [Drug Therapy]
KW  - metastasis/si [Side Effect]
KW  - molluscum contagiosum/si [Side Effect]
KW  - mucinosis/si [Side Effect]
KW  - mucosa inflammation/si [Side Effect]
KW  - multiple sclerosis/dt [Drug Therapy]
KW  - mycosis fungoides/si [Side Effect]
KW  - neoplasm/dt [Drug Therapy]
KW  - nephrogenic systemic fibrosis/si [Side Effect]
KW  - neurodermatitis/si [Side Effect]
KW  - nevus/si [Side Effect]
KW  - nonhuman
KW  - nonmelanoma skin cancer/si [Side Effect]
KW  - nummular dermatitis/si [Side Effect]
KW  - onychomycosis/si [Side Effect]
KW  - outcome assessment
KW  - papular rash/si [Side Effect]
KW  - paronychia/si [Side Effect]
KW  - photosensitivity/si [Side Effect]
KW  - pityriasis rosea/si [Side Effect]
KW  - pityriasis rubra pilaris/si [Side Effect]
KW  - pneumonia/si [Side Effect]
KW  - pompholyx/si [Side Effect]
KW  - prediction
KW  - priority journal
KW  - pseudodermatomyositis
KW  - psoriasis/dt [Drug Therapy]
KW  - psoriasis/si [Side Effect]
KW  - psoriasis vulgaris/dt [Drug Therapy]
KW  - purpura
KW  - pustulosis palmoplantaris/si [Side Effect]
KW  - radiation dermatitis/si [Side Effect]
KW  - recurrent cancer/dt [Drug Therapy]
KW  - retiform purpura
KW  - retina macula degeneration/dt [Drug Therapy]
KW  - review
KW  - rheumatoid arthritis/dt [Drug Therapy]
KW  - risk assessment
KW  - risk factor
KW  - rosacea/si [Side Effect]
KW  - sarcoidosis/si [Side Effect]
KW  - seborrheic keratosis/si [Side Effect]
KW  - Sezary syndrome/si [Side Effect]
KW  - skin allergy/si [Side Effect]
KW  - skin cancer/si [Side Effect]
KW  - skin candidiasis/si [Side Effect]
KW  - *skin disease/si [Side Effect]
KW  - skin infection/si [Side Effect]
KW  - skin lupus erythematosus/si [Side Effect]
KW  - skin lymphoma/si [Side Effect]
KW  - skin manifestation/si [Side Effect]
KW  - skin tumor/si [Side Effect]
KW  - squamous cell carcinoma/dt [Drug Therapy]
KW  - squamous cell carcinoma/si [Side Effect]
KW  - Stevens Johnson syndrome/si [Side Effect]
KW  - systemic disease/si [Side Effect]
KW  - systemic lupus erythematosus/si [Side Effect]
KW  - T cell lymphoma/dt [Drug Therapy]
KW  - T cell lymphoma/si [Side Effect]
KW  - tinea corporis/si [Side Effect]
KW  - tinea versicolor/si [Side Effect]
KW  - toxic epidermal necrolysis/si [Side Effect]
KW  - ulcer
KW  - upper respiratory tract infection/si [Side Effect]
KW  - urticaria/si [Side Effect]
KW  - verruca vulgaris/si [Side Effect]
KW  - vesicular rash/si [Side Effect]
KW  - virus infection/si [Side Effect]
KW  - Wells syndrome/si [Side Effect]
KW  - wound healing impairment/si [Side Effect]
KW  - xeroderma pigmentosum/si [Side Effect]
KW  - adalimumab/ae [Adverse Drug Reaction]
KW  - adalimumab/dt [Drug Therapy]
KW  - alefacept/ae [Adverse Drug Reaction]
KW  - alefacept/cm [Drug Comparison]
KW  - alefacept/dt [Drug Therapy]
KW  - alemtuzumab/ae [Adverse Drug Reaction]
KW  - alemtuzumab/dt [Drug Therapy]
KW  - basiliximab/ae [Adverse Drug Reaction]
KW  - bevacizumab/ae [Adverse Drug Reaction]
KW  - bevacizumab/cm [Drug Comparison]
KW  - bevacizumab/dt [Drug Therapy]
KW  - brentuximab vedotin/ae [Adverse Drug Reaction]
KW  - brentuximab vedotin/dt [Drug Therapy]
KW  - cetuximab/ae [Adverse Drug Reaction]
KW  - cetuximab/dt [Drug Therapy]
KW  - corticosteroid/dt [Drug Therapy]
KW  - cyclosporin/ae [Adverse Drug Reaction]
KW  - daclizumab
KW  - denileukin diftitox/ae [Adverse Drug Reaction]
KW  - denileukin diftitox/dt [Drug Therapy]
KW  - disease modifying antirheumatic drug/ae [Adverse Drug Reaction]
KW  - disease modifying antirheumatic drug/cm [Drug Comparison]
KW  - efalizumab/ae [Adverse Drug Reaction]
KW  - efalizumab/ct [Clinical Trial]
KW  - efalizumab/dt [Drug Therapy]
KW  - etanercept/ae [Adverse Drug Reaction]
KW  - etanercept/cm [Drug Comparison]
KW  - etanercept/dt [Drug Therapy]
KW  - ibritumomab tiuxetan/ae [Adverse Drug Reaction]
KW  - ibritumomab tiuxetan/cb [Drug Combination]
KW  - infliximab/ae [Adverse Drug Reaction]
KW  - infliximab/dt [Drug Therapy]
KW  - methotrexate/ae [Adverse Drug Reaction]
KW  - methotrexate/cb [Drug Combination]
KW  - methotrexate/dt [Drug Therapy]
KW  - monoclonal antibody/ae [Adverse Drug Reaction]
KW  - natalizumab/ae [Adverse Drug Reaction]
KW  - natalizumab/dt [Drug Therapy]
KW  - paclitaxel/ae [Adverse Drug Reaction]
KW  - paclitaxel/dt [Drug Therapy]
KW  - panitumumab/ae [Adverse Drug Reaction]
KW  - panitumumab/dt [Drug Therapy]
KW  - placebo
KW  - prednisone/ae [Adverse Drug Reaction]
KW  - prednisone/dt [Drug Therapy]
KW  - ranibizumab/ae [Adverse Drug Reaction]
KW  - ranibizumab/cm [Drug Comparison]
KW  - ranibizumab/dt [Drug Therapy]
KW  - ranibizumab/vi [Intravitreal Drug Administration]
KW  - rituximab/ae [Adverse Drug Reaction]
KW  - rituximab/cb [Drug Combination]
KW  - rituximab/dt [Drug Therapy]
KW  - steroid/dt [Drug Therapy]
KW  - steroid/po [Oral Drug Administration]
KW  - steroid/tp [Topical Drug Administration]
KW  - taxane derivative/ae [Adverse Drug Reaction]
KW  - taxane derivative/cb [Drug Combination]
KW  - trastuzumab/ae [Adverse Drug Reaction]
KW  - trastuzumab/cb [Drug Combination]
KW  - trastuzumab/dt [Drug Therapy]
KW  - tumor necrosis factor alpha antibody/ae [Adverse Drug Reaction]
KW  - tumor necrosis factor alpha antibody/cm [Drug Comparison]
KW  - tumor necrosis factor alpha inhibitor/ae [Adverse Drug Reaction]
KW  - tumor necrosis factor alpha inhibitor/cb [Drug Combination]
KW  - tumor necrosis factor alpha inhibitor/cm [Drug Comparison]
KW  - tumor necrosis factor alpha inhibitor/dt [Drug Therapy]
KW  - unindexed drug
JF  - Dermatologic Clinics
JA  - Dermatol. Clin.
VL  - 30
IS  - 4
SP  - 695
EP  - 730
CY  - United States
PB  - W.B. Saunders (Independence Square West, Philadelphia PA 19106-3399, United States)
SN  - 0733-8635
AD  - A.N. Crowson, Regional Medical Laboratory, 4142 South Mingo Road, Tulsa, OK 74146, United States. E-mail: ncrowson@sjmc.org
M1  - (Hagen) Tri-Institutional MD-PhD Program, Weill Medical College of Cornell University, New York, NY 10065, United States
M1  - (Magro) Department of Pathology and Laboratory Medicine, Weill Medical College of Cornell University, New York, NY 10065, United States
M1  - (Crowson) Department of Dermatology, University of Oklahoma, Oklahoma, OK, United States
M1  - (Crowson) Department of Pathology, University of Oklahoma, Tulsa, OK, United States
M1  - (Crowson) Department of Surgery, University of Oklahoma, Tulsa, OK, United States
M1  - (Crowson) St John Medical Center, Regional Medical Laboratory, Tulsa, OK, United States
L2  - http://ovidsp.ovid.com/ovidweb.cgi?T=JS&PAGE=reference&D=emed10b&NEWS=N&AN=2012573810
ER  -  

Link to the Ovid Full Text or citation: http://acs.hcn.com.au?acc=36422&url=http://ovidsp.ovid.com/ovidweb.cgi?T=JS&CSC=Y&NEWS=N&PAGE=fulltext&D=emed10b&AN=2012573810 
C1  - Database: Embase <1996 to 2016 September 16>

Search Strategy:

--------------------------------------------------------------------------------

1     tuberculosis.mp. or exp tuberculosis/ (151164)

2     exp treatment outcome/ or treatment outcome*.mp. (1189741)

3     diabetes mellitus.mp. or exp diabetes mellitus/ (627157)

4     diabetes mellitus/ (362441)

5     DM.mp. (48079)

6     diabetes.mp. (663193)

7     mellitus.mp. (588341)

8     3 or 4 or 5 or 6 or 7 (715025)

9     1 and 2 and 8 (724)

10     cohort studies.mp. or cohort analysis/ (263408)

11     exp risk factor/ or cohort.mp. or exp risk/ (2148599)

12     10 or 11 (2148599)

13     9 and 10 (81)

14     9 and 12 (304)

15     limit 14 to human (298)

16     limit 13 to human (81)

17     trial*.mp. or exp controlled clinical trial/ or exp "clinical trial (topic)"/ or exp "randomized controlled trial (topic)"/ or exp "controlled clinical trial (topic)"/ (1555047)

18     random.ab. (191735)

19     randomized controlled trial.pt. (0)

20     controlled clinical trial.pt. (0)

21     randomized.ab. (454621)

22     placebo.ab. (188623)

23     clinical trials as topic.sh. (15)

24     trial.ti. (176210)

25     17 or 18 or 19 or 20 or 21 or 22 or 23 or 24 (1831290)

26     9 and 25 (128)

27     limit 26 to human (128)


***************************


217. 
TY  - ELEC
ID  - 2012579890
T1  - The role of diabetes co-morbidity for tuberculosis treatment outcomes: a prospective cohort study from Mwanza, Tanzania
A1  - Faurholt-Jepsen D.
A1  - Range N.
A1  - Praygod G.
A1  - Kidola J.
A1  - Faurholt-Jepsen M.
A1  - Aabye M.G.
A1  - Changalucha J.
A1  - Christensen D.L.
A1  - Martinussen T.
A1  - Krarup H.
A1  - Witte D.R.
A1  - Andersen T.B.
A1  - Friis H. 
Y1  - 2012//
N2  - Background: Due to the association between diabetes and pulmonary tuberculosis (TB), diabetes may threaten the control of TB. In a prospective cohort study nested in a nutrition trial, we investigated the role of diabetes on changes in anthropometry, grip strength, and clinical parameters over a five months follow-up period.Methods: Among pulmonary TB patients with known diabetes status, we assessed anthropometry and clinical parameters (e.g. haemoglobin) at baseline and after two and five months of TB treatment. A linear mixed-effects model (repeated measurements) was used to investigate the role of diabetes during recovery.Results: Of 1205 TB patients, the mean (standard deviation) age was 36.6 (13.0) years, 40.9% were females, 48.9% were HIV co-infected, and 16.3% had diabetes. TB patients with diabetes co-morbidity experienced a lower weight gain at two (1.3 kg, CI95% 0.5; 2.0, p = 0.001) and five months (1.0 kg, CI95% 0.3; 1.7, p = 0.007). Similarly, the increase in the level of haemoglobin was lower among TB patients with diabetes co-morbidity after two (DELTA 0.6 g/dL, CI95% 0.3; 0.9 p < 0.001) and five months (DELTA 0.5 g/dL, CI95% 0.2; 0.9 p = 0.004) of TB treatment, respectively.Conclusion: TB patients initiating TB treatment with diabetes co-morbidity experience delayed recovery of body mass and haemoglobin, which are important for the functional recovery from disease. © 2012 Faurholt-Jepsen et al.; licensee BioMed Central Ltd.
KW  - adult
KW  - arm circumference
KW  - article
KW  - body mass
KW  - CD4 lymphocyte count
KW  - cohort analysis
KW  - comorbidity
KW  - controlled study
KW  - *diabetes mellitus
KW  - female
KW  - follow up
KW  - grip strength
KW  - human
KW  - leukocyte count
KW  - *lung tuberculosis/dt [Drug Therapy]
KW  - major clinical study
KW  - male
KW  - mixed infection
KW  - prospective study
KW  - skinfold thickness
KW  - Tanzania
KW  - treatment outcome
KW  - waist circumference
KW  - weight gain
KW  - hemoglobin/ec [Endogenous Compound]
KW  - tuberculostatic agent/dt [Drug Therapy]
JF  - BMC Infectious Diseases
JA  - BMC Infect. Dis.
VL  - 12
SP  - no pagination 
CY  - United Kingdom
PB  - BioMed Central Ltd. (Floor 6, 236 Gray's Inn Road, London WC1X 8HB, United Kingdom)
AD  - D. Faurholt-Jepsen, Department of Human Nutrition, University of Copenhagen, Frederiksberg, Denmark. E-mail: daniel@faurholt-jepsen.dk
M1  - (Faurholt-Jepsen, Faurholt-Jepsen, Friis) Department of Human Nutrition, University of Copenhagen, Frederiksberg, Denmark
M1  - (Range) Muhimbili Medical Centre, National Institute of Medical Research, Dar Es Salaam, Tanzania
M1  - (Praygod, Kidola, Changalucha) Mwanza Medical Centre, National Institute of Medical Research, Mwanza, Tanzania
M1  - (Aabye) Clinical Research Centre, University of Copenhagen, Hvidovre Hospital, Hvidovre, Denmark
M1  - (Christensen) Department of International Health, University of Copenhagen, Copenhagen, Denmark
M1  - (Christensen, Witte) Steno Diabetes Center, Gentofte, Denmark
M1  - (Martinussen) Department of Basic Sciences and Environment, University of Copenhagen, Frederiksberg, Denmark
M1  - (Krarup) Department of Clinical Biochemistry, Aalborg University Hospital, Aalborg, Denmark
M1  - (Andersen) Department of Infectious Diseases, Odense University Hospital, Odense, Denmark
UR  - http://www.biomedcentral.com/1471-2334/12/165
L2  - http://ovidsp.ovid.com/ovidweb.cgi?T=JS&PAGE=reference&D=emed10b&NEWS=N&AN=2012579890
ER  -  

Link to the Ovid Full Text or citation: http://acs.hcn.com.au?acc=36422&url=http://ovidsp.ovid.com/ovidweb.cgi?T=JS&CSC=Y&NEWS=N&PAGE=fulltext&D=emed10b&AN=2012579890 
C1  - Database: Embase <1996 to 2016 September 16>

Search Strategy:

--------------------------------------------------------------------------------

1     tuberculosis.mp. or exp tuberculosis/ (151164)

2     exp treatment outcome/ or treatment outcome*.mp. (1189741)

3     diabetes mellitus.mp. or exp diabetes mellitus/ (627157)

4     diabetes mellitus/ (362441)

5     DM.mp. (48079)

6     diabetes.mp. (663193)

7     mellitus.mp. (588341)

8     3 or 4 or 5 or 6 or 7 (715025)

9     1 and 2 and 8 (724)

10     cohort studies.mp. or cohort analysis/ (263408)

11     exp risk factor/ or cohort.mp. or exp risk/ (2148599)

12     10 or 11 (2148599)

13     9 and 10 (81)

14     9 and 12 (304)

15     limit 14 to human (298)

16     limit 13 to human (81)

17     trial*.mp. or exp controlled clinical trial/ or exp "clinical trial (topic)"/ or exp "randomized controlled trial (topic)"/ or exp "controlled clinical trial (topic)"/ (1555047)

18     random.ab. (191735)

19     randomized controlled trial.pt. (0)

20     controlled clinical trial.pt. (0)

21     randomized.ab. (454621)

22     placebo.ab. (188623)

23     clinical trials as topic.sh. (15)

24     trial.ti. (176210)

25     17 or 18 or 19 or 20 or 21 or 22 or 23 or 24 (1831290)

26     9 and 25 (128)

27     limit 26 to human (128)


***************************


218. 
TY  - ELEC
ID  - 2012573403
T1  - Clinical and temporal patterns of severe pneumonia causing critical illness during Hajj
A1  - Mandourah Y.
A1  - Al-Radi A.
A1  - Ocheltree A.H.
A1  - Ocheltree S.R.
A1  - Fowler R.A. 
Y1  - 2012//
N2  - Background: Pneumonia is a leading cause of hospitalization during Hajj and susceptibility and transmission may be exacerbated by extreme spatial and temporal crowding. We describe the number and temporal onset, co-morbidities, and outcomes of severe pneumonia causing critical illness among pilgrims.Method: A cohort study of all critically ill Hajj patients, of over 40 nationalities, admitted to 15 hospitals in 2 cities in 2009 and 2010. Demographic, clinical, and laboratory data, and variables necessary for calculation of the Acute Physiology and Chronic Health Evaluation IV scores were collected.Results: There were 452 patients (64.6% male) who developed critical illness. Pneumonia was the primary cause of critical illness in 123 (27.2%) of all intensive care unit (ICU) admissions during Hajj. Pneumonia was community (Hajj)-acquired in 66.7%, aspiration-related in 25.2%, nosocomial in 3.3%, and tuberculous in 4.9%. Pneumonia occurred most commonly in the second week of Hajj, 95 (77.2%) occurred between days 5-15 of Hajj, corresponding to the period of most extreme pilgrim density. Mechanical ventilation was performed in 69.1%. Median duration of ICU stay was 4 (interquartile range [IQR] 1-8) days and duration of ventilation 4 (IQR 3-6) days. Commonest preexisting co-morbidities included smoking (22.8%), diabetes (32.5%), and COPD (17.1%). Short-term mortality (during the 3-week period of Hajj) was 19.5%.Conclusion: Pneumonia is a major cause of critical illness during Hajj and occurs amidst substantial crowding and pilgrim density. Increased efforts at prevention for at risk pilgrim prior to Hajj and further attention to spatial and physical crowding during Hajj may attenuate this risk. © 2012 Mandourah et al.; licensee BioMed Central Ltd.
KW  - adult
KW  - aged
KW  - article
KW  - artificial ventilation
KW  - aspiration pneumonia
KW  - community acquired pneumonia
KW  - comorbidity
KW  - controlled study
KW  - *critical illness/co [Complication]
KW  - diabetes mellitus
KW  - disease association
KW  - disease severity
KW  - female
KW  - hospital admission
KW  - hospital infection
KW  - human
KW  - intensive care unit
KW  - length of stay
KW  - major clinical study
KW  - male
KW  - mortality
KW  - outcome assessment
KW  - *pneumonia/th [Therapy]
KW  - *religion
KW  - smoking
KW  - treatment duration
KW  - tuberculosis
JF  - BMC Infectious Diseases
JA  - BMC Infect. Dis.
VL  - 12
SP  - no pagination 
CY  - United Kingdom
PB  - BioMed Central Ltd. (Floor 6, 236 Gray's Inn Road, London WC1X 8HB, United Kingdom)
AD  - Y. Mandourah, Department of Intensive Care, Riyadh Military Hospital, P.O. Box 7897, 11159, Riyadh, Saudi Arabia. E-mail: mandourah@hotmail.com
M1  - (Mandourah) Department of Intensive Care, Riyadh Military Hospital, P.O. Box 7897, 11159, Riyadh, Saudi Arabia
M1  - (Al-Radi) Department of Oncology, Oncology Center at King Abdul Aziz Hospital and Oncology Center, Jeddah, Saudi Arabia
M1  - (Ocheltree) Department of Internal Medicine, North West Armed Forces Hospital, Tabuk, Saudi Arabia
M1  - (Ocheltree) Department of Intensive Care, King Abdul-Aziz Hospital and Oncology Center, Jeddah, Saudi Arabia
M1  - (Fowler) Department of Critical Care Medicine, Department of Medicine Sunnybrook Hospital, University of Toronto, Toronto, Canada
UR  - http://www.biomedcentral.com/1471-2334/12/117
L2  - http://ovidsp.ovid.com/ovidweb.cgi?T=JS&PAGE=reference&D=emed10b&NEWS=N&AN=2012573403
ER  -  

Link to the Ovid Full Text or citation: http://acs.hcn.com.au?acc=36422&url=http://ovidsp.ovid.com/ovidweb.cgi?T=JS&CSC=Y&NEWS=N&PAGE=fulltext&D=emed10b&AN=2012573403 
C1  - Database: Embase <1996 to 2016 September 16>

Search Strategy:

--------------------------------------------------------------------------------

1     tuberculosis.mp. or exp tuberculosis/ (151164)

2     exp treatment outcome/ or treatment outcome*.mp. (1189741)

3     diabetes mellitus.mp. or exp diabetes mellitus/ (627157)

4     diabetes mellitus/ (362441)

5     DM.mp. (48079)

6     diabetes.mp. (663193)

7     mellitus.mp. (588341)

8     3 or 4 or 5 or 6 or 7 (715025)

9     1 and 2 and 8 (724)

10     cohort studies.mp. or cohort analysis/ (263408)

11     exp risk factor/ or cohort.mp. or exp risk/ (2148599)

12     10 or 11 (2148599)

13     9 and 10 (81)

14     9 and 12 (304)

15     limit 14 to human (298)

16     limit 13 to human (81)

17     trial*.mp. or exp controlled clinical trial/ or exp "clinical trial (topic)"/ or exp "randomized controlled trial (topic)"/ or exp "controlled clinical trial (topic)"/ (1555047)

18     random.ab. (191735)

19     randomized controlled trial.pt. (0)

20     controlled clinical trial.pt. (0)

21     randomized.ab. (454621)

22     placebo.ab. (188623)

23     clinical trials as topic.sh. (15)

24     trial.ti. (176210)

25     17 or 18 or 19 or 20 or 21 or 22 or 23 or 24 (1831290)

26     9 and 25 (128)

27     limit 26 to human (128)


***************************


219. 
TY  - ELEC
ID  - 2012520518
T1  - When TB associates with diabetes
A1  - Perez-Guzman C.
A1  - Serna-Vela F.J.
A1  - Vargas M.H. 
Y1  - 2012//
KW  - Arabian
KW  - *diabetes mellitus/pc [Prevention]
KW  - diabetic patient
KW  - disease association
KW  - drug absorption
KW  - drug bioavailability
KW  - drug elimination
KW  - drug metabolism
KW  - editorial
KW  - ethnic group
KW  - glucose blood level
KW  - human
KW  - hyperglycemia
KW  - *lung tuberculosis/co [Complication]
KW  - *lung tuberculosis/dt [Drug Therapy]
KW  - metabolic regulation
KW  - risk factor
KW  - treatment failure
KW  - treatment outcome
KW  - urinary tract infection
KW  - ethambutol/dt [Drug Therapy]
KW  - ethambutol/pk [Pharmacokinetics]
KW  - glucose/ec [Endogenous Compound]
KW  - pyrazinamide/dt [Drug Therapy]
KW  - pyrazinamide/pk [Pharmacokinetics]
KW  - rifampicin/dt [Drug Therapy]
KW  - rifampicin/pk [Pharmacokinetics]
KW  - tuberculostatic agent/dt [Drug Therapy]
KW  - tuberculostatic agent/pk [Pharmacokinetics]
JF  - Expert Review of Anti-Infective Therapy
JA  - Expert Rev. Anti-Infect. Ther.
VL  - 10
IS  - 7
SP  - 727
EP  - 728
CY  - United Kingdom
PB  - Expert Reviews Ltd. (2 Albert Place, London N3 1QB, United Kingdom)
SN  - 1478-7210
AD  - C. Perez-Guzman, Research Unit, State Health Ministry of Aguascalientes, Aguascalientes, Mexico. E-mail: carperguz1@hotmail.com
M1  - (Perez-Guzman, Serna-Vela) Research Unit, State Health Ministry of Aguascalientes, Aguascalientes, Mexico
M1  - (Vargas) Research Unit, National Institute of Respiratory Diseases, Mexico
M1  - (Vargas) Medical Research Unit in Respiratory Diseases, Mexican Institute of Social Security, Mexico City, Mexico
L2  - http://ovidsp.ovid.com/ovidweb.cgi?T=JS&PAGE=reference&D=emed10b&NEWS=N&AN=2012520518
ER  -  

Link to the Ovid Full Text or citation: http://acs.hcn.com.au?acc=36422&url=http://ovidsp.ovid.com/ovidweb.cgi?T=JS&CSC=Y&NEWS=N&PAGE=fulltext&D=emed10b&AN=2012520518 
C1  - Database: Embase <1996 to 2016 September 16>

Search Strategy:

--------------------------------------------------------------------------------

1     tuberculosis.mp. or exp tuberculosis/ (151164)

2     exp treatment outcome/ or treatment outcome*.mp. (1189741)

3     diabetes mellitus.mp. or exp diabetes mellitus/ (627157)

4     diabetes mellitus/ (362441)

5     DM.mp. (48079)

6     diabetes.mp. (663193)

7     mellitus.mp. (588341)

8     3 or 4 or 5 or 6 or 7 (715025)

9     1 and 2 and 8 (724)

10     cohort studies.mp. or cohort analysis/ (263408)

11     exp risk factor/ or cohort.mp. or exp risk/ (2148599)

12     10 or 11 (2148599)

13     9 and 10 (81)

14     9 and 12 (304)

15     limit 14 to human (298)

16     limit 13 to human (81)

17     trial*.mp. or exp controlled clinical trial/ or exp "clinical trial (topic)"/ or exp "randomized controlled trial (topic)"/ or exp "controlled clinical trial (topic)"/ (1555047)

18     random.ab. (191735)

19     randomized controlled trial.pt. (0)

20     controlled clinical trial.pt. (0)

21     randomized.ab. (454621)

22     placebo.ab. (188623)

23     clinical trials as topic.sh. (15)

24     trial.ti. (176210)

25     17 or 18 or 19 or 20 or 21 or 22 or 23 or 24 (1831290)

26     9 and 25 (128)

27     limit 26 to human (128)


***************************


220. 
TY  - ELEC
ID  - 22407045
T1  - Predictors of tuberculosis treatment outcomes
T3  - Preditores dos desfechos do tratamento da tuberculose
A1  - Orofino R.L.
A1  - do Brasil P.E.A.
A1  - Trajman A.
A1  - Schmaltz C.A.S.
A1  - Dalcolmo M.
A1  - Rolla V.C. 
Y1  - 2012//
N2  - Objective: To analyze tuberculosis treatment outcomes and their predictors. Methods: This was a retrospective longitudinal cohort study involving tuberculosis patients treated between 2004 and 2006 at the Instituto de Pesquisa Evandro Chagas, in the city of Rio de Janeiro. We estimated adjusted risk ratios (ARRs) for the predictors of treatment outcomes. Results: Among 311 patients evaluated, the rates of cure, treatment abandonment, treatment failure, and mortality were 72%, 19%, 2%, and 6%, respectively. Changes in the treatment regimen due to adverse events occurred in 8%. The factors found to reduce the probability of cure were alcoholism (ARR, 0.30), use of the streptomycin+ethambutol+ofloxacin (SEO) regimen (ARR, 0.32), HIV infection without the use of antiretroviral therapy (ART; ARR, 0.36), and use of the rifampin+isoniazid+pyrazinamide+ethambutol regimen (ARR, 0.58). Being younger and being alcoholic both increased the probability of abandonment (ARR, 3.84 and 1.76, respectively). It was impossible to determine the ARR for the remaining outcomes due to their low prevalence. However, using the relative risk (RR), we identified the following potential predictors of mortality: use of the SEO regimen (RR, 11.43); HIV infection without ART (RR, 9.64); disseminated tuberculosis (RR, 9.09); lack of bacteriological confirmation (RR, 4.00); diabetes mellitus (RR, 3.94); and homosexual/bisexual behavior (RR, 2.97). Low income was a potential predictor of treatment failure (RR, 11.70), whereas disseminated tuberculosis and HIV infection with ART were potential predictors of changes in the regimen due to adverse events (RR, 3.57 and 2.46, respectively). Conclusions: The SEO regimen should not be used for extended periods. The data confirm the importance of ART and suggest the need to use it early.
KW  - adult
KW  - article
KW  - classification
KW  - drug combination/ae [Adverse Drug Reaction]
KW  - epidemiology
KW  - female
KW  - highly active antiretroviral therapy/ae [Adverse Drug Reaction]
KW  - human
KW  - Human immunodeficiency virus infection/co [Complication]
KW  - Human immunodeficiency virus infection/dt [Drug Therapy]
KW  - *lung tuberculosis/dt [Drug Therapy]
KW  - male
KW  - mortality
KW  - *patient
KW  - patient compliance
KW  - socioeconomics
KW  - statistics
KW  - treatment failure
KW  - treatment outcome
KW  - *ethambutol/ae [Adverse Drug Reaction]
KW  - *ofloxacin/ae [Adverse Drug Reaction]
KW  - *streptomycin/ae [Adverse Drug Reaction]
KW  - *tuberculostatic agent/ae [Adverse Drug Reaction]
JF  - Jornal Brasileiro de Pneumologia
JA  - J. Bras. Pneumol.
VL  - 38
IS  - 1
SP  - 88
EP  - 97
CY  - Brazil
PB  - Sociedade Brasileira de Pneumologia e Tisiologia (SEPS 714/914, Bloco E, Sala 116, Brasilia 70390-145, Brazil)
SN  - 1806-3713
AD  - R. L. Orofino, Rua J G de Araujo Jorge-36, Condominio Giardini di Milano, Recreio dos Bandeirantes, CEP 22790-689, Rio de Janeiro-RJ, Brazil. E-mail: renataorofino@yahoo.com.br
M1  - (Orofino, Schmaltz, Rolla) Laboratory for Clinical Research on Mycobacterial Disease, Evandro Chagas Clinical Research Institute, Oswaldo Cruz Foundation, Rio de Janeiro, Brazil
M1  - (do Brasil) Evandro Chagas Clinical Research Institute, Oswaldo Cruz Foundation, Rio de Janeiro, Brazil
M1  - (Trajman) Gama Filho University, Rio de Janeiro, Brazil
M1  - (Trajman) McGill University, Montreal, Canada
M1  - (Dalcolmo) Outpatient Clinic, Helio Fraga Referral Center for Tuberculosis, Oswaldo Cruz Foundation, Rio de Janeiro, Brazil
UR  - http://www.scielo.br/pdf/jbpneu/v38n1/en_v38n1a13.pdf
L2  - http://ovidsp.ovid.com/ovidweb.cgi?T=JS&PAGE=reference&D=emed10b&NEWS=N&AN=22407045
ER  -  

Link to the Ovid Full Text or citation: http://acs.hcn.com.au?acc=36422&url=http://ovidsp.ovid.com/ovidweb.cgi?T=JS&CSC=Y&NEWS=N&PAGE=fulltext&D=emed10b&AN=22407045 
C1  - Database: Embase <1996 to 2016 September 16>

Search Strategy:

--------------------------------------------------------------------------------

1     tuberculosis.mp. or exp tuberculosis/ (151164)

2     exp treatment outcome/ or treatment outcome*.mp. (1189741)

3     diabetes mellitus.mp. or exp diabetes mellitus/ (627157)

4     diabetes mellitus/ (362441)

5     DM.mp. (48079)

6     diabetes.mp. (663193)

7     mellitus.mp. (588341)

8     3 or 4 or 5 or 6 or 7 (715025)

9     1 and 2 and 8 (724)

10     cohort studies.mp. or cohort analysis/ (263408)

11     exp risk factor/ or cohort.mp. or exp risk/ (2148599)

12     10 or 11 (2148599)

13     9 and 10 (81)

14     9 and 12 (304)

15     limit 14 to human (298)

16     limit 13 to human (81)

17     trial*.mp. or exp controlled clinical trial/ or exp "clinical trial (topic)"/ or exp "randomized controlled trial (topic)"/ or exp "controlled clinical trial (topic)"/ (1555047)

18     random.ab. (191735)

19     randomized controlled trial.pt. (0)

20     controlled clinical trial.pt. (0)

21     randomized.ab. (454621)

22     placebo.ab. (188623)

23     clinical trials as topic.sh. (15)

24     trial.ti. (176210)

25     17 or 18 or 19 or 20 or 21 or 22 or 23 or 24 (1831290)

26     9 and 25 (128)

27     limit 26 to human (128)


***************************


221. 
TY  - ELEC
ID  - 2012510847
T1  - Cohort monitoring of persons with hypertension: An illustrated example from a primary healthcare clinic for Palestine refugees in Jordan
A1  - Khader A.
A1  - Farajallah L.
A1  - Shahin Y.
A1  - Hababeh M.
A1  - Abu-Zayed I.
A1  - Kochi A.
A1  - Harries A.D.
A1  - Zachariah R.
A1  - Kapur A.
A1  - Venter W.
A1  - Seita A. 
Y1  - 2012//
N2  - Objective Recording and reporting systems borrowed from the DOTS framework for tuberculosis control can be used to record, monitor and report on chronic disease. In a primary healthcare clinic run by UNRWA in Amman, Jordan, serving Palestine refugees with hypertension, we set out to illustrate the method of cohort reporting for persons with hypertension by presenting on quarterly and cumulative case finding, cumulative and 12-month analysis of cohort outcomes and to assess how these data may inform and improve the quality of hypertension care services. Method This was a descriptive study using routine programme data collected through E-Health. Results There were 97 newly registered patients with hypertension in quarter 1, 2012, and a total of 4130 patients with hypertension ever registered since E-Health started in October 2009. By 31 March 2012, 3119 (76%) of 4130 patients were retained in care, 878 (21%) had failed to present to a healthcare worker in the last 3months and the remainder had died, transferred out or were lost to follow-up. Cumulative and 12-month cohort outcome analysis indicated deficiencies in several components of clinical performance related to blood pressure measurements and fasting blood glucose tests to screen simultaneously for diabetes. Between 8% and 15% of patients with HT had serious complications such as cardiovascular disease and stroke. Conclusion Cohort analysis is a valuable tool for the monitoring and management of non-communicable chronic diseases such as HT. © 2012 Blackwell Publishing Ltd.
KW  - adult
KW  - article
KW  - blood pressure measurement
KW  - cardiovascular disease/co [Complication]
KW  - cohort analysis
KW  - descriptive research
KW  - diabetes mellitus
KW  - female
KW  - follow up
KW  - glucose blood level
KW  - health care quality
KW  - human
KW  - *hypertension/dt [Drug Therapy]
KW  - Jordan
KW  - major clinical study
KW  - male
KW  - mortality
KW  - outcomes research
KW  - Palestine
KW  - patient monitoring
KW  - primary health care
KW  - refugee
KW  - retrospective study
KW  - stroke/co [Complication]
KW  - amiloride/dt [Drug Therapy]
KW  - atenolol/dt [Drug Therapy]
KW  - diltiazem/dt [Drug Therapy]
KW  - enalapril/dt [Drug Therapy]
KW  - furosemide/dt [Drug Therapy]
KW  - glucose/ec [Endogenous Compound]
KW  - hydrochlorothiazide/dt [Drug Therapy]
KW  - methyldopa/dt [Drug Therapy]
KW  - nifedipine/dt [Drug Therapy]
KW  - propranolol/dt [Drug Therapy]
JF  - Tropical Medicine and International Health
JA  - Trop. Med. Int. Health
VL  - 17
IS  - 9
SP  - 1163
EP  - 1170
CY  - United Kingdom
PB  - Blackwell Publishing Ltd (9600 Garsington Road, Oxford OX4 2XG, United Kingdom)
SN  - 1360-2276
AD  - A.D. Harries, Old Inn Cottage, Vears Lane, Colden Common, Winchester SO21 1TQ, United Kingdom. E-mail: adharries@theunion.org
M1  - (Khader, Farajallah, Shahin, Hababeh, Venter, Seita) United Nations Relief and Works Agency for Palestine Refugees in the Near East, UNRWA HQ (A), Amman, Jordan
M1  - (Abu-Zayed) Field Health Programme, UNRWA, Amman, Jordan
M1  - (Kochi) Tokyo University Medical School, Tokyo, Japan
M1  - (Harries) International Union Against Tuberculosis and Lung Disease, Paris, France
M1  - (Harries) London School of Hygiene and Tropical Medicine, London, United Kingdom
M1  - (Zachariah) Medecins sans Frontieres, Medical Department, Operational Research Unit, Brussels Operational Center, Luxembourg, Luxembourg
M1  - (Kapur) World Diabetes Foundation, Gentofte, Denmark
L2  - http://ovidsp.ovid.com/ovidweb.cgi?T=JS&PAGE=reference&D=emed10b&NEWS=N&AN=2012510847
ER  -  

Link to the Ovid Full Text or citation: http://acs.hcn.com.au?acc=36422&url=http://ovidsp.ovid.com/ovidweb.cgi?T=JS&CSC=Y&NEWS=N&PAGE=fulltext&D=emed10b&AN=2012510847 
C1  - Database: Embase <1996 to 2016 September 16>

Search Strategy:

--------------------------------------------------------------------------------

1     tuberculosis.mp. or exp tuberculosis/ (151164)

2     exp treatment outcome/ or treatment outcome*.mp. (1189741)

3     diabetes mellitus.mp. or exp diabetes mellitus/ (627157)

4     diabetes mellitus/ (362441)

5     DM.mp. (48079)

6     diabetes.mp. (663193)

7     mellitus.mp. (588341)

8     3 or 4 or 5 or 6 or 7 (715025)

9     1 and 2 and 8 (724)

10     cohort studies.mp. or cohort analysis/ (263408)

11     exp risk factor/ or cohort.mp. or exp risk/ (2148599)

12     10 or 11 (2148599)

13     9 and 10 (81)

14     9 and 12 (304)

15     limit 14 to human (298)

16     limit 13 to human (81)

17     trial*.mp. or exp controlled clinical trial/ or exp "clinical trial (topic)"/ or exp "randomized controlled trial (topic)"/ or exp "controlled clinical trial (topic)"/ (1555047)

18     random.ab. (191735)

19     randomized controlled trial.pt. (0)

20     controlled clinical trial.pt. (0)

21     randomized.ab. (454621)

22     placebo.ab. (188623)

23     clinical trials as topic.sh. (15)

24     trial.ti. (176210)

25     17 or 18 or 19 or 20 or 21 or 22 or 23 or 24 (1831290)

26     9 and 25 (128)

27     limit 26 to human (128)


***************************


222. 
TY  - ELEC
ID  - 22767481
T1  - Non-healing arm wound with a discharging sinus in an elderly patient with diabetes
A1  - Bansal S.
A1  - Jindal S.
A1  - Biswas R. 
Y1  - 2010//
N2  - A 48-year-old Filipino female presented with unilateral acute onset painful red eye, blurred vision and yellow discharge. On examination she had a corrected visual acuity of 6/5 in the right eye and 6/18 in the left eye. There was a left-sided periorbital swelling, with chemosis involving the bulbar conjunctiva on the temporal aspect. Ocular motility showed limitation of left-sided abduction with mild limitation of laevoelevation and laevodepression. She was afebrile and systemic examination was unremarkable. Medical history included diagnosis of Crohn's disease since the age of 20. She was on oral mesalamine 1 g for mildly active colitis. Full blood count was normal but erythrocyte sedimentation rate and C reactive protein were raised. Blood culture and conjunctival swab were negative. Contrast-enhanced CT scan demonstrated enlargement of the lacrimal gland. She was managed conservatively with acetaminophen and codeine for pain and swelling. She recovered completely in 2 weeks with no sequelae.
KW  - aged
KW  - arm
KW  - article
KW  - case report
KW  - *Crohn disease/co [Complication]
KW  - *Crohn disease/di [Diagnosis]
KW  - *Crohn disease/dt [Drug Therapy]
KW  - *diabetes mellitus/di [Diagnosis]
KW  - *diabetes mellitus/dt [Drug Therapy]
KW  - follow up
KW  - human
KW  - lacrimal apparatus
KW  - *lacrimal gland disease/di [Diagnosis]
KW  - *lacrimal gland disease/th [Therapy]
KW  - male
KW  - methodology
KW  - pathophysiology
KW  - radiography
KW  - risk assessment
KW  - shoulder
KW  - *skin ulcer/di [Diagnosis]
KW  - *skin ulcer/th [Therapy]
KW  - treatment outcome
KW  - *tuberculous arthritis/di [Diagnosis]
KW  - *tuberculous arthritis/dt [Drug Therapy]
KW  - wound drainage
KW  - wound healing
KW  - antiinfective agent/dt [Drug Therapy]
KW  - tuberculostatic agent/dt [Drug Therapy]
JF  - BMJ case reports
JA  - BMJ Case Rep
VL  - 2010
SP  - no pagination 
CY  - United Kingdom
AD  - S. Bansal, Department of Medicine, People's College of Medical Sciences and Research Centre, Bhopal, India.
M1  - (Bansal) Department of Medicine, People's College of Medical Sciences and Research Centre, Bhopal, India.
L2  - http://ovidsp.ovid.com/ovidweb.cgi?T=JS&PAGE=reference&D=emed9&NEWS=N&AN=22767481
ER  -  

Link to the Ovid Full Text or citation: http://acs.hcn.com.au?acc=36422&url=http://ovidsp.ovid.com/ovidweb.cgi?T=JS&CSC=Y&NEWS=N&PAGE=fulltext&D=emed9&AN=22767481 
C1  - Database: Embase <1996 to 2016 September 16>

Search Strategy:

--------------------------------------------------------------------------------

1     tuberculosis.mp. or exp tuberculosis/ (151164)

2     exp treatment outcome/ or treatment outcome*.mp. (1189741)

3     diabetes mellitus.mp. or exp diabetes mellitus/ (627157)

4     diabetes mellitus/ (362441)

5     DM.mp. (48079)

6     diabetes.mp. (663193)

7     mellitus.mp. (588341)

8     3 or 4 or 5 or 6 or 7 (715025)

9     1 and 2 and 8 (724)

10     cohort studies.mp. or cohort analysis/ (263408)

11     exp risk factor/ or cohort.mp. or exp risk/ (2148599)

12     10 or 11 (2148599)

13     9 and 10 (81)

14     9 and 12 (304)

15     limit 14 to human (298)

16     limit 13 to human (81)

17     trial*.mp. or exp controlled clinical trial/ or exp "clinical trial (topic)"/ or exp "randomized controlled trial (topic)"/ or exp "controlled clinical trial (topic)"/ (1555047)

18     random.ab. (191735)

19     randomized controlled trial.pt. (0)

20     controlled clinical trial.pt. (0)

21     randomized.ab. (454621)

22     placebo.ab. (188623)

23     clinical trials as topic.sh. (15)

24     trial.ti. (176210)

25     17 or 18 or 19 or 20 or 21 or 22 or 23 or 24 (1831290)

26     9 and 25 (128)

27     limit 26 to human (128)


***************************


223. 
TY  - ELEC
ID  - 2012184531
T1  - Gender differences in the prevalence of tuberculous lymphadenitis at the state of penang, Malaysia: Findings from a cross-sectional study
A1  - Khan A.H.
A1  - Sulaiman S.A.S.
A1  - Muttalif A.R.
A1  - Hassali M.A.
A1  - Abdullah R. 
Y1  - 2010//
N2  - Objective: To evaluate the prevalence of tuberculous lymphadenitis on the basis of gender in the northern state of Malaysia. Materials and Methods: Current study was divided into two phases (Retrospective and Prospective), which was conducted at the Department of Chest in General Hospital Penang. Patient records were reviewed retrospectively, and prospectively to identify patients with confirmed diagnosis of tuberculous lymphadenitis under the clinical signs and symptoms, and laboratory tests from January 2006 to December 2008. Data were analyzed using SPSS version 16. Results: One hundred and nine patients (7.2%) with confirmed tuberculosis lymphadenitis cases were found, among 1516 of total TB cases. The mean age of the patients was 36.4+/-12.87. The male to female ratio was 1.4:1. Ethnically, 45 (41.3%) were Malay followed by Chinese 37 (33.9%). Among the risk factors were, HIV and diabetes mellitus, 17 (15.6%) and 11(10.0%) respectively. Cough and fever were the most common symptoms in both gender groups. Night sweat, cough, shortness of breathing were observed more in male than female, while swelling of lymph nodes, loss of appetite, loss of weight, haemoptysis, and chest pain were higher in female. In the majority, 90 (82.5%) positive results were obtained by fine needle aspiration (FNA) cytology. Overall sixty two (56.9%) patients were successfully treated, 5 (4.6%) patients died during the treatment, while male were higher in successfully treated (59.7%). Conclusion: Incidence of TB Lymphadenitis was found higher among Malay men. Diabetes mellitus and HIV are the most commonly reported risk factors and co-morbidities playing an important role in treatment success while, 12 months treatment were observed among 10 (9.2%) of cases. Treatment successful rate were higher in male as compare to female.
KW  - acid fast bacterium
KW  - adult
KW  - alcohol consumption
KW  - anorexia
KW  - article
KW  - aspiration biopsy
KW  - comorbidity
KW  - controlled study
KW  - coughing
KW  - cross-sectional study
KW  - diabetes mellitus
KW  - dyspnea
KW  - ethnicity
KW  - female
KW  - fever
KW  - hemoptysis
KW  - human
KW  - Human immunodeficiency virus infection
KW  - laboratory test
KW  - lymphadenopathy
KW  - major clinical study
KW  - Malaysia
KW  - male
KW  - medical record review
KW  - night sweat
KW  - outcome assessment
KW  - physical examination
KW  - prevalence
KW  - risk factor
KW  - *sex difference
KW  - smoking
KW  - sputum culture
KW  - thorax pain
KW  - tuberculin test
KW  - *tuberculous lymphadenitis/di [Diagnosis]
KW  - *tuberculous lymphadenitis/ep [Epidemiology]
KW  - weight reduction
JF  - Archives of Pharmacy Practice
JA  - Arch. Pharm. Pract.
VL  - 1
IS  - 1
SP  - 7
EP  - 11
CY  - United Kingdom
PB  - Archives of Global Professionals (Regent Court, Sheffield S1 4DA, United Kingdom)
AD  - A.H. Khan, Department of Clinical Pharmacy, School of Pharmaceutical Sciences, Universiti Sains Malaysia, 11800 Penang, Malaysia. E-mail: amerhayat@ymail.com
M1  - (Khan, Sulaiman) Department of Clinical Pharmacy, School of Pharmaceutical Sciences, Universiti Sains Malaysia, 11800 Penang, Malaysia
M1  - (Muttalif) Department of Respiratory Medicine, Penang General Hospital, Penang, Malaysia
M1  - (Hassali) Discipline of Social and Administrative Pharmacy, School of Pharmaceutical Sciences, University Sains Malaysia, 11800 Penang, Malaysia
M1  - (Abdullah) Hospital Pharmacists, Umum Hospital Sarawak, Malaysia
UR  - http://archivepp.com/Article.aspx?vid=2&lid=2
L2  - http://ovidsp.ovid.com/ovidweb.cgi?T=JS&PAGE=reference&D=emed9&NEWS=N&AN=2012184531
ER  -  

Link to the Ovid Full Text or citation: http://acs.hcn.com.au?acc=36422&url=http://ovidsp.ovid.com/ovidweb.cgi?T=JS&CSC=Y&NEWS=N&PAGE=fulltext&D=emed9&AN=2012184531 
C1  - Database: Embase <1996 to 2016 September 16>

Search Strategy:

--------------------------------------------------------------------------------

1     tuberculosis.mp. or exp tuberculosis/ (151164)

2     exp treatment outcome/ or treatment outcome*.mp. (1189741)

3     diabetes mellitus.mp. or exp diabetes mellitus/ (627157)

4     diabetes mellitus/ (362441)

5     DM.mp. (48079)

6     diabetes.mp. (663193)

7     mellitus.mp. (588341)

8     3 or 4 or 5 or 6 or 7 (715025)

9     1 and 2 and 8 (724)

10     cohort studies.mp. or cohort analysis/ (263408)

11     exp risk factor/ or cohort.mp. or exp risk/ (2148599)

12     10 or 11 (2148599)

13     9 and 10 (81)

14     9 and 12 (304)

15     limit 14 to human (298)

16     limit 13 to human (81)

17     trial*.mp. or exp controlled clinical trial/ or exp "clinical trial (topic)"/ or exp "randomized controlled trial (topic)"/ or exp "controlled clinical trial (topic)"/ (1555047)

18     random.ab. (191735)

19     randomized controlled trial.pt. (0)

20     controlled clinical trial.pt. (0)

21     randomized.ab. (454621)

22     placebo.ab. (188623)

23     clinical trials as topic.sh. (15)

24     trial.ti. (176210)

25     17 or 18 or 19 or 20 or 21 or 22 or 23 or 24 (1831290)

26     9 and 25 (128)

27     limit 26 to human (128)


***************************


224. 
TY  - ELEC
ID  - 2011525801
T1  - How and when to use biologics in psoriasis
A1  - Kircik L.H.
A1  - Gonzalez M.E. 
Y1  - 2010//
KW  - alanine aminotransferase blood level
KW  - anaphylaxis/si [Side Effect]
KW  - ankylosing spondylitis/dt [Drug Therapy]
KW  - antibody blood level
KW  - antibody production
KW  - antibody response
KW  - antibody titer
KW  - apoptosis
KW  - arthralgia
KW  - aspartate aminotransferase blood level
KW  - *biological therapy
KW  - blood cell count
KW  - breast cancer
KW  - cardiovascular disease/si [Side Effect]
KW  - CD4 lymphocyte count
KW  - cell proliferation
KW  - chest tightness/si [Side Effect]
KW  - childhood disease
KW  - clinical assessment
KW  - conference paper
KW  - congestive heart failure
KW  - consultation
KW  - Crohn disease/dt [Drug Therapy]
KW  - cytokine release
KW  - diabetes mellitus
KW  - disability
KW  - disease course
KW  - disease exacerbation/si [Side Effect]
KW  - disease severity
KW  - drug approval
KW  - drug blood level
KW  - drug clearance
KW  - drug efficacy
KW  - drug indication
KW  - drug mechanism
KW  - drug safety
KW  - dyspnea/si [Side Effect]
KW  - family history
KW  - fatigue/si [Side Effect]
KW  - flushing
KW  - follow up
KW  - headache/si [Side Effect]
KW  - hepatitis B
KW  - hospitalization
KW  - human
KW  - Human immunodeficiency virus infection
KW  - hypertension/si [Side Effect]
KW  - hypotension/si [Side Effect]
KW  - infection/si [Side Effect]
KW  - infection risk
KW  - infusion
KW  - injection site pruritus/si [Side Effect]
KW  - injection site reaction/si [Side Effect]
KW  - joint swelling
KW  - liver failure
KW  - liver function test
KW  - liver toxicity/si [Side Effect]
KW  - loading drug dose
KW  - long term care
KW  - lupus erythematosus/si [Side Effect]
KW  - lymphocyte count
KW  - lymphoproliferative disease
KW  - morning stiffness
KW  - mortality
KW  - multiple sclerosis/si [Side Effect]
KW  - Mycobacterium tuberculosis
KW  - nausea/si [Side Effect]
KW  - neurologic disease
KW  - non melanoma skin cancer
KW  - opportunistic infection
KW  - outcome assessment
KW  - pathophysiology
KW  - patient monitoring
KW  - phototherapy
KW  - plaque type psoriasis/dt [Drug Therapy]
KW  - posterior reversible encephalopathy syndrome/si [Side Effect]
KW  - postmarketing surveillance
KW  - practice guideline
KW  - pregnancy
KW  - *psoriasis/dt [Drug Therapy]
KW  - psoriatic arthritis/dt [Drug Therapy]
KW  - PUVA
KW  - quality of life
KW  - randomized controlled trial (topic)
KW  - receptor binding
KW  - recurrence risk
KW  - rheumatoid arthritis/dt [Drug Therapy]
KW  - rhinopharyngitis/si [Side Effect]
KW  - risk assessment
KW  - risk benefit analysis
KW  - screening
KW  - serodiagnosis
KW  - serology
KW  - side effect/si [Side Effect]
KW  - skin cancer
KW  - skin examination
KW  - sweating
KW  - T lymphocyte activation
KW  - Th1 cell
KW  - Th17 cell
KW  - treatment duration
KW  - treatment indication
KW  - treatment response
KW  - tuberculin test
KW  - tuberculosis/si [Side Effect]
KW  - ulcerative colitis/dt [Drug Therapy]
KW  - unspecified side effect/si [Side Effect]
KW  - upper respiratory tract infection/si [Side Effect]
KW  - vaccination
KW  - virus reactivation
KW  - X ray
KW  - *adalimumab/ae [Adverse Drug Reaction]
KW  - *adalimumab/ct [Clinical Trial]
KW  - *adalimumab/do [Drug Dose]
KW  - *adalimumab/dt [Drug Therapy]
KW  - *adalimumab/pd [Pharmacology]
KW  - *adalimumab/sc [Subcutaneous Drug Administration]
KW  - alanine aminotransferase/ec [Endogenous Compound]
KW  - *alefacept/ae [Adverse Drug Reaction]
KW  - *alefacept/cb [Drug Combination]
KW  - *alefacept/dt [Drug Therapy]
KW  - *alefacept/im [Intramuscular Drug Administration]
KW  - *alefacept/pd [Pharmacology]
KW  - antihistaminic agent
KW  - aspartate aminotransferase/ec [Endogenous Compound]
KW  - briakinumab/ae [Adverse Drug Reaction]
KW  - briakinumab/ct [Clinical Trial]
KW  - briakinumab/dt [Drug Therapy]
KW  - CD45RO antigen
KW  - drug antibody
KW  - *etanercept/ae [Adverse Drug Reaction]
KW  - *etanercept/ct [Clinical Trial]
KW  - *etanercept/cb [Drug Combination]
KW  - *etanercept/cm [Drug Comparison]
KW  - *etanercept/dt [Drug Therapy]
KW  - *etanercept/pd [Pharmacology]
KW  - *etanercept/sc [Subcutaneous Drug Administration]
KW  - etretin/cb [Drug Combination]
KW  - etretin/dt [Drug Therapy]
KW  - hepatitis B core antibody/ec [Endogenous Compound]
KW  - immunoglobulin enhancer binding protein
KW  - *infliximab/ae [Adverse Drug Reaction]
KW  - *infliximab/ct [Clinical Trial]
KW  - *infliximab/dt [Drug Therapy]
KW  - *infliximab/iv [Intravenous Drug Administration]
KW  - *infliximab/pd [Pharmacology]
KW  - interleukin 12/ec [Endogenous Compound]
KW  - interleukin 17/ec [Endogenous Compound]
KW  - interleukin 23/ec [Endogenous Compound]
KW  - live vaccine
KW  - methotrexate/cb [Drug Combination]
KW  - methotrexate/dt [Drug Therapy]
KW  - neutralizing antibody
KW  - paracetamol
KW  - placebo
KW  - protein p55/ec [Endogenous Compound]
KW  - protein p75/ec [Endogenous Compound]
KW  - remicaide
KW  - tumor necrosis factor alpha/ec [Endogenous Compound]
KW  - tumor necrosis factor alpha receptor/ec [Endogenous Compound]
KW  - unclassified drug
KW  - *ustekinumab/ae [Adverse Drug Reaction]
KW  - *ustekinumab/ct [Clinical Trial]
KW  - *ustekinumab/cm [Drug Comparison]
KW  - *ustekinumab/dt [Drug Therapy]
KW  - *ustekinumab/pk [Pharmacokinetics]
KW  - *ustekinumab/pd [Pharmacology]
JF  - Journal of Drugs in Dermatology
JA  - J. Drugs Dermatol.
VL  - 9
IS  - 8
SP  - s106
EP  - s117
CY  - United States
PB  - Journal of Drugs in Dermatology (377 Park Avenue South, New York NY 10016, United States)
SN  - 1545-9616
AD  - L.H. Kircik, Physicians Skin Care, 1169 Eastern Pkwy, Louisville, NY 40217, United States. E-mail: wedoderm@bellsouth.net
M1  - (Kircik) Mount Sinai Medical Center, New York, NY, United States
M1  - (Kircik) Indiana University School of Medicine, Indianapolis, IN, United States
M1  - (Gonzalez) Ronald O. Perelman Department of Dermatology, New York University School of Medicine, New York, NY, United States
UR  - http://jddonline.com/articles/download_article/1352
L2  - http://ovidsp.ovid.com/ovidweb.cgi?T=JS&PAGE=reference&D=emed9&NEWS=N&AN=2011525801
ER  -  

Link to the Ovid Full Text or citation: http://acs.hcn.com.au?acc=36422&url=http://ovidsp.ovid.com/ovidweb.cgi?T=JS&CSC=Y&NEWS=N&PAGE=fulltext&D=emed9&AN=2011525801 
C1  - Database: Embase <1996 to 2016 September 16>

Search Strategy:

--------------------------------------------------------------------------------

1     tuberculosis.mp. or exp tuberculosis/ (151164)

2     exp treatment outcome/ or treatment outcome*.mp. (1189741)

3     diabetes mellitus.mp. or exp diabetes mellitus/ (627157)

4     diabetes mellitus/ (362441)

5     DM.mp. (48079)

6     diabetes.mp. (663193)

7     mellitus.mp. (588341)

8     3 or 4 or 5 or 6 or 7 (715025)

9     1 and 2 and 8 (724)

10     cohort studies.mp. or cohort analysis/ (263408)

11     exp risk factor/ or cohort.mp. or exp risk/ (2148599)

12     10 or 11 (2148599)

13     9 and 10 (81)

14     9 and 12 (304)

15     limit 14 to human (298)

16     limit 13 to human (81)

17     trial*.mp. or exp controlled clinical trial/ or exp "clinical trial (topic)"/ or exp "randomized controlled trial (topic)"/ or exp "controlled clinical trial (topic)"/ (1555047)

18     random.ab. (191735)

19     randomized controlled trial.pt. (0)

20     controlled clinical trial.pt. (0)

21     randomized.ab. (454621)

22     placebo.ab. (188623)

23     clinical trials as topic.sh. (15)

24     trial.ti. (176210)

25     17 or 18 or 19 or 20 or 21 or 22 or 23 or 24 (1831290)

26     9 and 25 (128)

27     limit 26 to human (128)


***************************


225. 
TY  - ELEC
ID  - 2011057422
T1  - Implications of the global increase of diabetes for tuberculosis control and patient care
A1  - Ruslami R.
A1  - Aarnoutse R.E.
A1  - Alisjahbana B.
A1  - Van Der Ven A.J.A.M.
A1  - Van Crevel R. 
Y1  - 2010//
N2  - Objectives To review the current knowledge about tuberculosis (TB) and diabetes, assessing the implication of the global increase of diabetes for TB control and patient care. Methods Systematic literature review. Results Using public databases, it can be estimated that 12.6% (95% CI 9.2-17.3%) of new TB cases in the 10 countries with the highest TB burden will be attributable to TB in 2030, a relative increase of 25.5% compared to 2010. Diabetes is associated with a higher age and body weight among patients with TB, but probably not with a specific clinical presentation of TB. Rifampicin hampers glycemic control by increasing the metabolism of most oral antidiabetic drugs, while diabetes patients may have lower concentrations of anti-TB drugs. This might be one factor contributing to higher TB treatment failure rates. Conclusions The global epidemic of diabetes has implications for control and treatment of TB. Prospective studies are needed to improve prevention, early detection and treatment of concomitant diabetes and TB, especially in developing countries. © 2010 Blackwell Publishing Ltd.
KW  - age
KW  - article
KW  - Bangladesh
KW  - body weight
KW  - China
KW  - Congo
KW  - data base
KW  - *diabetes mellitus/dt [Drug Therapy]
KW  - disease association
KW  - drug metabolism
KW  - Ethiopia
KW  - glycemic control
KW  - human
KW  - India
KW  - Indonesia
KW  - knowledge
KW  - multicenter study
KW  - Mycobacterium tuberculosis
KW  - Nigeria
KW  - non insulin dependent diabetes mellitus/dt [Drug Therapy]
KW  - Pakistan
KW  - *patient care
KW  - patient compliance
KW  - Philippines
KW  - risk factor
KW  - South Africa
KW  - sputum culture
KW  - systematic review
KW  - treatment failure
KW  - *tuberculosis/dt [Drug Therapy]
KW  - *tuberculosis control
KW  - antidiabetic agent/dt [Drug Therapy]
KW  - metformin/dt [Drug Therapy]
KW  - nateglinide/dt [Drug Therapy]
KW  - pioglitazone/dt [Drug Therapy]
KW  - repaglinide/dt [Drug Therapy]
KW  - rifampicin/dt [Drug Therapy]
KW  - rifampicin/pk [Pharmacokinetics]
KW  - rosiglitazone/dt [Drug Therapy]
KW  - sulfonylurea derivative/dt [Drug Therapy]
JF  - Tropical Medicine and International Health
JA  - Trop. Med. Int. Health
VL  - 15
IS  - 11
SP  - 1289
EP  - 1299
CY  - United Kingdom
PB  - Blackwell Publishing Ltd (9600 Garsington Road, Oxford OX4 2XG, United Kingdom)
SN  - 1360-2276
AD  - R. Van Crevel, Radboud University Nijemegen Medical Centre, Nijmegen, Netherlands. E-mail: r.vancrevel@aig.umcn.nl
M1  - (Ruslami) Department of Pharmacology, Faculty of Medicine, Universitas Padjadjaran, Hasan Sadikin Hospital, Bandung, Indonesia
M1  - (Ruslami, Alisjahbana) Health Research Unit, Faculty of Medicine - Universitas Padjadjaran, Hasan Sadikin Hospital, Bandung, Indonesia
M1  - (Aarnoutse) Department of Clinical Pharmacy, Radboud University Nijmegen Medical Centre, Nijmegen, Netherlands
M1  - (Alisjahbana) Department of Internal Medicine, Faculty of Medicine, Univerisitas Padjadjaran /Hasan Sadikin Hospital, Bandung, Indonesia
M1  - (Van Der Ven, Van Crevel) Department of Internal Medicine, Radboud University Nijmegen Medical Centre, Nijmegen, Netherlands
L2  - http://ovidsp.ovid.com/ovidweb.cgi?T=JS&PAGE=reference&D=emed9&NEWS=N&AN=2011057422
ER  -  

Link to the Ovid Full Text or citation: http://acs.hcn.com.au?acc=36422&url=http://ovidsp.ovid.com/ovidweb.cgi?T=JS&CSC=Y&NEWS=N&PAGE=fulltext&D=emed9&AN=2011057422 
C1  - Database: Embase <1996 to 2016 September 16>

Search Strategy:

--------------------------------------------------------------------------------

1     tuberculosis.mp. or exp tuberculosis/ (151164)

2     exp treatment outcome/ or treatment outcome*.mp. (1189741)

3     diabetes mellitus.mp. or exp diabetes mellitus/ (627157)

4     diabetes mellitus/ (362441)

5     DM.mp. (48079)

6     diabetes.mp. (663193)

7     mellitus.mp. (588341)

8     3 or 4 or 5 or 6 or 7 (715025)

9     1 and 2 and 8 (724)

10     cohort studies.mp. or cohort analysis/ (263408)

11     exp risk factor/ or cohort.mp. or exp risk/ (2148599)

12     10 or 11 (2148599)

13     9 and 10 (81)

14     9 and 12 (304)

15     limit 14 to human (298)

16     limit 13 to human (81)

17     trial*.mp. or exp controlled clinical trial/ or exp "clinical trial (topic)"/ or exp "randomized controlled trial (topic)"/ or exp "controlled clinical trial (topic)"/ (1555047)

18     random.ab. (191735)

19     randomized controlled trial.pt. (0)

20     controlled clinical trial.pt. (0)

21     randomized.ab. (454621)

22     placebo.ab. (188623)

23     clinical trials as topic.sh. (15)

24     trial.ti. (176210)

25     17 or 18 or 19 or 20 or 21 or 22 or 23 or 24 (1831290)

26     9 and 25 (128)

27     limit 26 to human (128)


***************************


226. 
TY  - ELEC
ID  - 2010471692
T1  - Opioid pharmacotherapy for chronic non-cancer pain in the United States: A research guideline for developing an evidence-base
A1  - Chapman C.R.
A1  - Lipschitz D.L.
A1  - Angst M.S.
A1  - Chou R.
A1  - Denisco R.C.
A1  - Donaldson G.W.
A1  - Fine P.G.
A1  - Foley K.M.
A1  - Gallagher R.M.
A1  - Gilson A.M.
A1  - Haddox J.D.
A1  - Horn S.D.
A1  - Inturrisi C.E.
A1  - Jick S.S.
A1  - Lipman A.G.
A1  - Loeser J.D.
A1  - Noble M.
A1  - Porter L.
A1  - Rowbotham M.C.
A1  - Schoelles K.M.
A1  - Turk D.C.
A1  - Volinn E.
A1  - Von Korff M.R.
A1  - Webster L.R.
A1  - Weisner C.M. 
Y1  - 2010//
N2  - This document reports the consensus of an interdisciplinary panel of research and clinical experts charged with reviewing the use of opioids for chronic noncancer pain (CNCP) and formulating guidelines for future research. Prescribing opioids for chronic noncancer pain has recently escalated in the United States. Contrasting with increasing opioid use are: 1) The lack of evidence supporting long-term effectiveness; 2) Escalating misuse of prescription opioids including abuse and diversion; and 3) Uncertainty about the incidence and clinical salience of multiple, poorly characterized adverse drug events (ADEs) including endocrine dysfunction, immunosuppression and infectious disease, opioid-induced hyperalgesia and xerostomia, overdose, falls and fractures, and psychosocial complications. Chief among the limitations of current evidence are: 1) Sparse evidence on long-term opioid effectiveness in chronic pain patients due to the short-term time frame of clinical trials; 2) Insufficiently comprehensive outcome assessment; and 3) Incomplete identification and quantification of ADEs. The panel called for a strategic interdisciplinary approach to the problem domain in which basic scientists and clinicians cooperate to resolve urgent issues and generate a comprehensive evidence base. It offered 4 recommendations in 3 areas: 1) A research strategy for studying the effectiveness of long-term opioid pharmacotherapy; 2) Improvements in evidence-generation methodology; and 3) Potential research topics for generating new evidence. Perspective: Prescribing opioids for CNCP has outpaced the growth of scientific evidence bearing on the benefits and harms of these interventions. The need for a strong evidence base is urgent. This guideline offers a strategic approach to creating a comprehensive evidence base to guide safe and effective management of CNCP. © 2010 by the American Pain Society.
KW  - abdominal cramp/si [Side Effect]
KW  - bloating/si [Side Effect]
KW  - cardiotoxicity/si [Side Effect]
KW  - *chronic pain/dt [Drug Therapy]
KW  - *chronic pain/th [Therapy]
KW  - clinical trial
KW  - cognitive defect/si [Side Effect]
KW  - comorbidity
KW  - constipation/si [Side Effect]
KW  - cross tolerance
KW  - dental caries/si [Side Effect]
KW  - depression/si [Side Effect]
KW  - diabetes mellitus/si [Side Effect]
KW  - drug abuse
KW  - drug efficacy
KW  - drug misuse
KW  - drug overdose
KW  - drug safety
KW  - drug tolerability
KW  - drug treatment failure
KW  - drug withdrawal
KW  - endocrine disease/si [Side Effect]
KW  - evidence based medicine
KW  - falling
KW  - fracture/si [Side Effect]
KW  - growth hormone deficiency/si [Side Effect]
KW  - health care policy
KW  - heart arrhythmia/si [Side Effect]
KW  - human
KW  - hyperalgesia/si [Side Effect]
KW  - immune deficiency/si [Side Effect]
KW  - incidence
KW  - infection/si [Side Effect]
KW  - infection sensitivity
KW  - intestine function disorder/si [Side Effect]
KW  - long term care
KW  - low back pain/dt [Drug Therapy]
KW  - lung tuberculosis/si [Side Effect]
KW  - medical research
KW  - nausea/si [Side Effect]
KW  - nonhuman
KW  - opiate addiction/si [Side Effect]
KW  - osteoporosis/si [Side Effect]
KW  - patient compliance
KW  - periodontal disease/si [Side Effect]
KW  - practice guideline
KW  - prescription
KW  - psychosocial environment
KW  - quantitative analysis
KW  - review
KW  - risk benefit analysis
KW  - sedation
KW  - side effect/si [Side Effect]
KW  - sleep disordered breathing/si [Side Effect]
KW  - socioeconomics
KW  - sudden death
KW  - treatment duration
KW  - treatment indication
KW  - treatment outcome
KW  - United States
KW  - vomiting/si [Side Effect]
KW  - xerostomia/si [Side Effect]
KW  - anticonvulsive agent/dt [Drug Therapy]
KW  - codeine/cb [Drug Combination]
KW  - codeine/dt [Drug Therapy]
KW  - fentanyl/dt [Drug Therapy]
KW  - hydrocodone/dt [Drug Therapy]
KW  - hydrocodone bitartrate plus paracetamol/dt [Drug Therapy]
KW  - hydromorphone/dt [Drug Therapy]
KW  - levorphanol/dt [Drug Therapy]
KW  - methadone/ae [Adverse Drug Reaction]
KW  - methadone/dt [Drug Therapy]
KW  - morphine/dt [Drug Therapy]
KW  - omega conotoxin MVIIA/dt [Drug Therapy]
KW  - omega conotoxin MVIIA/tl [Intrathecal Drug Administration]
KW  - *opiate/ae [Adverse Drug Reaction]
KW  - *opiate/ct [Clinical Trial]
KW  - *opiate/do [Drug Dose]
KW  - *opiate/dt [Drug Therapy]
KW  - *opiate/tl [Intrathecal Drug Administration]
KW  - *opiate/po [Oral Drug Administration]
KW  - *opiate/td [Transdermal Drug Administration]
KW  - oxycodone/dt [Drug Therapy]
KW  - oxymorphone/dt [Drug Therapy]
KW  - paracetamol/cb [Drug Combination]
KW  - paracetamol/dt [Drug Therapy]
KW  - pethidine/dt [Drug Therapy]
KW  - psychotropic agent/dt [Drug Therapy]
KW  - tricyclic antidepressant agent/dt [Drug Therapy]
JF  - Journal of Pain
JA  - J. Pain
VL  - 11
IS  - 9
SP  - 807
EP  - 829
CY  - United States
PB  - Churchill Livingstone Inc. (650 Avenue of the Americas, New York NY 10011, United States)
SN  - 1526-5900
AD  - C. R. Chapman, Pain Research Center, Department of Anesthesiology, University of Utah, 615 Arapeen Drive, Salt Lake City, UT 84108, United States. E-mail: crc20@utah.edu
M1  - (Chapman, Lipschitz, Donaldson, Fine, Volinn) Department of Anesthesiology, University of Utah School of Medicine, Salt Lake City, UT, United States
M1  - (Angst) Department of Anesthesiology, Stanford University, Palo Alto, CA, United States
M1  - (Chou) Internal Medicine and Geriatrics, School of Medicine, Oregon Health and Science University, Portland, OR, United States
M1  - (Denisco) National Institute on Drug Abuse, Division of Epidemiology, Services and Prevention Research, NIH, Bethesda, MD, United States
M1  - (Foley, Inturrisi) Pain and Palliative Care Service, Memorial Sloan Kettering Cancer Center, New York, NY, United States
M1  - (Gallagher) Departments of Psychiatry and Anesthesiology and Critical Care, Penn Pain Medicine Center, University of Pennsylvania School of Medicine, Philadelphia, PA, United States
M1  - (Gilson) University of Wisconsin School of Medicine and Public Health, Madison, WI, United States
M1  - (Inturrisi) Department of Pharmacology, Joan and Sanford I. Weill Medical School, Cornell University, New York, New York, United States
M1  - (Haddox) Risk Management and Health Policy, Purdue Pharma, Stamford, CA, United States
M1  - (Jick) Department of Epidemiology, Boston University, Boston, MA, United States
M1  - (Horn) Department of Medical Informatics, Institute for Clinical Outcomes Research (ICOR), University of Utah School of Medicine, Salt Lake City, UT, United States
M1  - (Lipman) Department of Pharmacotherapy, L.S. Skaggs Pharmacy, University of Utah, Salt Lake City, UT, United States
M1  - (Loeser) Department of Neurological Surgery, University of Washington, Seattle, WA, United States
M1  - (Porter) National Institute of Neurological Disorders, Stroke Systems and Cognitive Neuroscience, National Institutes of Health, Bethesda, MD, United States
M1  - (Rowbotham) Pain Clinical Research Center, University of California San Francisco, San Francisco, CA, United States
M1  - (Noble, Schoelles) ECRI Institute, Plymouth Meeting, PA, United States
M1  - (Turk) Department of Anesthesiology, University of Washington, Seattle, WA, United States
M1  - (Von Korff) Center for Health Studies Group Health Cooperative, Seattle, WA, United States
M1  - (Webster) Lifetree Pain Clinic, Salt Lake City, UT, United States
M1  - (Weisner) Department of Psychiatry, University of California San Francisco, San Francisco, CA, United States
L2  - http://ovidsp.ovid.com/ovidweb.cgi?T=JS&PAGE=reference&D=emed9&NEWS=N&AN=2010471692
ER  -  

Link to the Ovid Full Text or citation: http://acs.hcn.com.au?acc=36422&url=http://ovidsp.ovid.com/ovidweb.cgi?T=JS&CSC=Y&NEWS=N&PAGE=fulltext&D=emed9&AN=2010471692 
C1  - Database: Embase <1996 to 2016 September 16>

Search Strategy:

--------------------------------------------------------------------------------

1     tuberculosis.mp. or exp tuberculosis/ (151164)

2     exp treatment outcome/ or treatment outcome*.mp. (1189741)

3     diabetes mellitus.mp. or exp diabetes mellitus/ (627157)

4     diabetes mellitus/ (362441)

5     DM.mp. (48079)

6     diabetes.mp. (663193)

7     mellitus.mp. (588341)

8     3 or 4 or 5 or 6 or 7 (715025)

9     1 and 2 and 8 (724)

10     cohort studies.mp. or cohort analysis/ (263408)

11     exp risk factor/ or cohort.mp. or exp risk/ (2148599)

12     10 or 11 (2148599)

13     9 and 10 (81)

14     9 and 12 (304)

15     limit 14 to human (298)

16     limit 13 to human (81)

17     trial*.mp. or exp controlled clinical trial/ or exp "clinical trial (topic)"/ or exp "randomized controlled trial (topic)"/ or exp "controlled clinical trial (topic)"/ (1555047)

18     random.ab. (191735)

19     randomized controlled trial.pt. (0)

20     controlled clinical trial.pt. (0)

21     randomized.ab. (454621)

22     placebo.ab. (188623)

23     clinical trials as topic.sh. (15)

24     trial.ti. (176210)

25     17 or 18 or 19 or 20 or 21 or 22 or 23 or 24 (1831290)

26     9 and 25 (128)

27     limit 26 to human (128)


***************************


227. 
TY  - ELEC
ID  - 2010708937
T1  - Candidaemia in disseminated TB
A1  - Sheety A.J.
A1  - Adhikari P.
A1  - Rao S.
A1  - Ramapuraruj J.
A1  - Kotians S.
A1  - Kamath A. 
Y1  - 2010//
N2  - Context: Disseminated TB patients are invariably immunocompromised and are susceptible to opportunistic infections. Candidaemia is an under-recognised infection in India. Therefore, we planned to evaluate the prevalence, survival and risk factors for the development of this infection in disseminated TB patients in a tertiary care hospital in southern India. Aims: To assess the prevalence of invasive candidiasis/candidaemia in disseminated TB patients in India and to determine the survival of these patients and risk factors for the development of candidaemia in disseminated TB patients Settings and Design: A prospective study conducted after obtaining the institutional ethical committee's approval. Methods and Material: Disseminated TB patients who came between February 2005 and February 2006 were included in the study after obtaining informed consent from the patients with assured confidentiality. The sources of the fungal culture were blood and ascitic fluid. Statistical analysis: Fisher's test, the level of significance was set at < 0.05 Results: 103 disseminated TB patients were enrolled into this study, but the prevalence of candidaemia was just 5%. Intravenous broad spectrum antibiotics (P<0.001), oral broad spectrum antibiotics (P<0.01) and indwelling catheters (P<0.01) were the three important risk factors. Non candida albicans species were predominantly present. Conclusions: Candidaemia has a low prevalence in Indian climatic conditions. If the risk factors associated with this infection are avoided, survival can be improved.
KW  - antibiotic resistance
KW  - article
KW  - *candidemia/di [Diagnosis]
KW  - *candidemia/dt [Drug Therapy]
KW  - catheter infection
KW  - comorbidity
KW  - controlled study
KW  - early diagnosis
KW  - Fisher exact test
KW  - human
KW  - Human immunodeficiency virus infected patient
KW  - Human immunodeficiency virus infection/dt [Drug Therapy]
KW  - human tissue
KW  - India
KW  - infection risk
KW  - insulin dependent diabetes mellitus/dt [Drug Therapy]
KW  - major clinical study
KW  - *miliary tuberculosis/di [Diagnosis]
KW  - *miliary tuberculosis/dr [Drug Resistance]
KW  - *miliary tuberculosis/dt [Drug Therapy]
KW  - nonhodgkin lymphoma/dt [Drug Therapy]
KW  - outcome assessment
KW  - overall survival
KW  - prevalence
KW  - prognosis
KW  - prospective study
KW  - risk factor
KW  - sensitivity and specificity
KW  - survival rate
KW  - tertiary health care
KW  - amphotericin B/dt [Drug Therapy]
KW  - cyclophosphamide/dt [Drug Therapy]
KW  - doxorubicin/dt [Drug Therapy]
KW  - ethambutol/dt [Drug Therapy]
KW  - fluconazole/dt [Drug Therapy]
KW  - fluconazole/po [Oral Drug Administration]
KW  - insulin/dt [Drug Therapy]
KW  - insulin/sc [Subcutaneous Drug Administration]
KW  - isoniazid/dt [Drug Therapy]
KW  - lamivudine/dt [Drug Therapy]
KW  - nevirapine/dt [Drug Therapy]
KW  - pyrazinamide/dt [Drug Therapy]
KW  - rifampicin/dt [Drug Therapy]
KW  - vincristine/dt [Drug Therapy]
KW  - zidovudine/dt [Drug Therapy]
JF  - Journal of Clinical and Diagnostic Research
JA  - J. Clin. Diagn. Res.
VL  - 4
IS  - 6
SP  - 3465
EP  - 3467
CY  - India
PB  - Journal of Clinical and Diagnostic Research (71 Veer Nagar,G.T. Road, Delhi 110007, India)
AD  - A. J. Sheety, Department Pharmacology
M1  - (Sheety) Department Pharmacology
M1  - (Adhikari, Rao, Ramapuraruj) Department Medicine
M1  - (Kotians) Department Community medicine, Kasturba Medical College, Mangalore campus, Manipal University, Manipal, India
M1  - (Kamath) Department Forensic Medicine
UR  - http://www.jcdr.in/articles/PDF/870/1151_E(C)_F(J)_R(C)_PF_p1.pdf
L2  - http://ovidsp.ovid.com/ovidweb.cgi?T=JS&PAGE=reference&D=emed9&NEWS=N&AN=2010708937
ER  -  

Link to the Ovid Full Text or citation: http://acs.hcn.com.au?acc=36422&url=http://ovidsp.ovid.com/ovidweb.cgi?T=JS&CSC=Y&NEWS=N&PAGE=fulltext&D=emed9&AN=2010708937 
C1  - Database: Embase <1996 to 2016 September 16>

Search Strategy:

--------------------------------------------------------------------------------

1     tuberculosis.mp. or exp tuberculosis/ (151164)

2     exp treatment outcome/ or treatment outcome*.mp. (1189741)

3     diabetes mellitus.mp. or exp diabetes mellitus/ (627157)

4     diabetes mellitus/ (362441)

5     DM.mp. (48079)

6     diabetes.mp. (663193)

7     mellitus.mp. (588341)

8     3 or 4 or 5 or 6 or 7 (715025)

9     1 and 2 and 8 (724)

10     cohort studies.mp. or cohort analysis/ (263408)

11     exp risk factor/ or cohort.mp. or exp risk/ (2148599)

12     10 or 11 (2148599)

13     9 and 10 (81)

14     9 and 12 (304)

15     limit 14 to human (298)

16     limit 13 to human (81)

17     trial*.mp. or exp controlled clinical trial/ or exp "clinical trial (topic)"/ or exp "randomized controlled trial (topic)"/ or exp "controlled clinical trial (topic)"/ (1555047)

18     random.ab. (191735)

19     randomized controlled trial.pt. (0)

20     controlled clinical trial.pt. (0)

21     randomized.ab. (454621)

22     placebo.ab. (188623)

23     clinical trials as topic.sh. (15)

24     trial.ti. (176210)

25     17 or 18 or 19 or 20 or 21 or 22 or 23 or 24 (1831290)

26     9 and 25 (128)

27     limit 26 to human (128)


***************************


228. 
TY  - ELEC
ID  - 2010684645
T1  - Here is diabetes in the Lancet's tuberculosis Series!
A1  - Lonnroth K.
A1  - Raviglione M.C. 
Y1  - 2010//
KW  - adverse outcome
KW  - alcoholism
KW  - *diabetes mellitus
KW  - human
KW  - letter
KW  - priority journal
KW  - risk factor
KW  - smoking
KW  - treatment outcome
KW  - *tuberculosis
JF  - The Lancet
JA  - Lancet
VL  - 376
IS  - 9757
SP  - 1987
EP  - 1988
CY  - United Kingdom
PB  - Elsevier Limited (32 Jamestown Road, London NW1 7BY, United Kingdom)
SN  - 0140-6736
AD  - K. Lonnroth, Stop TB Department, WHO, 1211 Geneva, Switzerland. E-mail: lonnrothk@who.int
M1  - (Lonnroth, Raviglione) Stop TB Department, WHO, 1211 Geneva, Switzerland
L2  - http://ovidsp.ovid.com/ovidweb.cgi?T=JS&PAGE=reference&D=emed9&NEWS=N&AN=2010684645
ER  -  

Link to the Ovid Full Text or citation: http://acs.hcn.com.au?acc=36422&url=http://ovidsp.ovid.com/ovidweb.cgi?T=JS&CSC=Y&NEWS=N&PAGE=fulltext&D=emed9&AN=2010684645 
C1  - Database: Embase <1996 to 2016 September 16>

Search Strategy:

--------------------------------------------------------------------------------

1     tuberculosis.mp. or exp tuberculosis/ (151164)

2     exp treatment outcome/ or treatment outcome*.mp. (1189741)

3     diabetes mellitus.mp. or exp diabetes mellitus/ (627157)

4     diabetes mellitus/ (362441)

5     DM.mp. (48079)

6     diabetes.mp. (663193)

7     mellitus.mp. (588341)

8     3 or 4 or 5 or 6 or 7 (715025)

9     1 and 2 and 8 (724)

10     cohort studies.mp. or cohort analysis/ (263408)

11     exp risk factor/ or cohort.mp. or exp risk/ (2148599)

12     10 or 11 (2148599)

13     9 and 10 (81)

14     9 and 12 (304)

15     limit 14 to human (298)

16     limit 13 to human (81)

17     trial*.mp. or exp controlled clinical trial/ or exp "clinical trial (topic)"/ or exp "randomized controlled trial (topic)"/ or exp "controlled clinical trial (topic)"/ (1555047)

18     random.ab. (191735)

19     randomized controlled trial.pt. (0)

20     controlled clinical trial.pt. (0)

21     randomized.ab. (454621)

22     placebo.ab. (188623)

23     clinical trials as topic.sh. (15)

24     trial.ti. (176210)

25     17 or 18 or 19 or 20 or 21 or 22 or 23 or 24 (1831290)

26     9 and 25 (128)

27     limit 26 to human (128)


***************************


229. 
TY  - ELEC
ID  - 2010631009
T1  - Successful medical management of renal zygomycosis: A summary of two cases and a review of the Indian literature
A1  - Marak R.S.K.
A1  - Misra R.
A1  - Ansari M.S.
A1  - Dixit A.
A1  - Poornima
A1  - Prasad K.N.
A1  - Dhole T.N. 
Y1  - 2010//
N2  - We present two cases of renal zygomycosis caused by Apophysomyces elegans and Mycocladus corymbifer in previously healthy immunocompetent males and an overview of the disease in India. In both cases a percutaneous nephrostomy (PCN) was performed and the etiologic agents were identified by direct microscopy and culture. Amphotericin B was administered and both patients recovered completely. A review of the literature revealed 42 cases of renal zygomycosis in India. The majority of them were from the Postgraduate Institute of Medical Education and Research, Chandigarh, in North India. In contrast to cases from the developed world where transplant recipients and patients with hematological malignancies seem to be most vulnerable to zygomycosis, the most common risk factor in India is uncontrolled diabetes mellitus. However, renal zygomycosis is an exception and the patients in both of our cases had no identifiable underlying disorder and recovered successfully without nephrectomy. It is important to emphasize that treatment of A. elegans must be aggressive and lipid formulations of antifungals are typically favored due to their limited side effects profile and ability of the clinician to use higher doses. A high index of clinical suspicion and knowledge of the varied manifestations in diagnosing this condition cannot be overemphasized. © 2010 ISHAM.
KW  - adolescent
KW  - adult
KW  - antibiotic therapy
KW  - article
KW  - case report
KW  - chill
KW  - computer assisted tomography
KW  - debridement
KW  - diabetes mellitus
KW  - differential diagnosis
KW  - drug formulation
KW  - dysuria
KW  - fever
KW  - flank pain
KW  - fungus hyphae
KW  - human
KW  - hydronephrosis/di [Diagnosis]
KW  - immunocompetence
KW  - India
KW  - intravenous pyelography
KW  - kidney tuberculosis/di [Diagnosis]
KW  - male
KW  - percutaneous nephrostomy
KW  - pyuria
KW  - rigor
KW  - risk factor
KW  - treatment outcome
KW  - ultrasound
KW  - urinalysis
KW  - vomiting
KW  - Zygomycetes
KW  - *zygomycosis/dm [Disease Management]
KW  - *zygomycosis/dt [Drug Therapy]
KW  - *zygomycosis/et [Etiology]
KW  - *zygomycosis/su [Surgery]
KW  - amphotericin B/dt [Drug Therapy]
KW  - amphotericin B/iv [Intravenous Drug Administration]
KW  - antibiotic agent
JF  - Medical Mycology
JA  - Med. Mycol.
VL  - 48
IS  - 8
SP  - 1088
EP  - 1095
CY  - United Kingdom
PB  - Informa Healthcare (69-77 Paul Street, London EC2A 4LQ, United Kingdom)
SN  - 1369-3786
AD  - R. S. K. Marak, Mycology Section, Department of Microbiology, Sanjay Gandhi Post-Graduate Institute of Medical Sciences, Lucknow, (U.P.) 226014, India. E-mail: rungmei@gmail.com
M1  - (Marak, Misra, Dixit, Poornima, Prasad, Dhole) Department of Microbiology, Sanjay Gandhi Postgraduate Institute of Medical Sciences, Lucknow, India
M1  - (Ansari) Departments of Urology, Sanjay Gandhi Postgraduate Institute of Medical Sciences, Lucknow, India
L2  - http://ovidsp.ovid.com/ovidweb.cgi?T=JS&PAGE=reference&D=emed9&NEWS=N&AN=2010631009
ER  -  

Link to the Ovid Full Text or citation: http://acs.hcn.com.au?acc=36422&url=http://ovidsp.ovid.com/ovidweb.cgi?T=JS&CSC=Y&NEWS=N&PAGE=fulltext&D=emed9&AN=2010631009 
C1  - Database: Embase <1996 to 2016 September 16>

Search Strategy:

--------------------------------------------------------------------------------

1     tuberculosis.mp. or exp tuberculosis/ (151164)

2     exp treatment outcome/ or treatment outcome*.mp. (1189741)

3     diabetes mellitus.mp. or exp diabetes mellitus/ (627157)

4     diabetes mellitus/ (362441)

5     DM.mp. (48079)

6     diabetes.mp. (663193)

7     mellitus.mp. (588341)

8     3 or 4 or 5 or 6 or 7 (715025)

9     1 and 2 and 8 (724)

10     cohort studies.mp. or cohort analysis/ (263408)

11     exp risk factor/ or cohort.mp. or exp risk/ (2148599)

12     10 or 11 (2148599)

13     9 and 10 (81)

14     9 and 12 (304)

15     limit 14 to human (298)

16     limit 13 to human (81)

17     trial*.mp. or exp controlled clinical trial/ or exp "clinical trial (topic)"/ or exp "randomized controlled trial (topic)"/ or exp "controlled clinical trial (topic)"/ (1555047)

18     random.ab. (191735)

19     randomized controlled trial.pt. (0)

20     controlled clinical trial.pt. (0)

21     randomized.ab. (454621)

22     placebo.ab. (188623)

23     clinical trials as topic.sh. (15)

24     trial.ti. (176210)

25     17 or 18 or 19 or 20 or 21 or 22 or 23 or 24 (1831290)

26     9 and 25 (128)

27     limit 26 to human (128)


***************************


230. 
TY  - ELEC
ID  - 2010592688
T1  - Therapeutic drug monitoring for slow response to tuberculosis treatment in a state control program, Virginia, USA
A1  - Heysell S.K.
A1  - Moore J.L.
A1  - Keller S.J.
A1  - Houpt E.R. 
Y1  - 2010//
N2  - Therapeutic drug monitoring may be useful in tuberculosis management, but programmatic implementation is understudied. We performed a retrospective cohort study to determine prevalence of lower than expected levels of isoniazid, rifampin, ethambutol, and pyrazinamide measured at time of estimated peak serum concentration. Patients were tested for serum concentration at 2 hours after medication administration. When patients were tested, 22 had concen- trations lower than expected range for rifampin, 23 of 39 patients had low levels of isoniazid, and 8 of 26 patients had low levels of ethambutol; all 20 patients tested for pyrazinamide were within expected range. Over 26 months, 42 patients met criteria for slow response. Diabetes was associated with slow response (p<0.001), and persons with diabetes were more likely than persons without diabetes to have low rifampin levels (p = 0.03). Dosage adjustment of rifampin was more likely to elevate serum concentration to the target range than adjustment of isoniazid given in daily doses (p = 0.01).
KW  - adult
KW  - aged
KW  - article
KW  - cohort analysis
KW  - controlled study
KW  - diabetes mellitus
KW  - drug blood level
KW  - drug dose increase
KW  - *drug monitoring
KW  - drug program
KW  - drug sensitivity
KW  - female
KW  - human
KW  - *lung tuberculosis/dt [Drug Therapy]
KW  - major clinical study
KW  - male
KW  - maximum plasma concentration
KW  - outcome assessment
KW  - retrospective study
KW  - *treatment response
KW  - United States
KW  - *ethambutol/an [Drug Analysis]
KW  - *ethambutol/cb [Drug Combination]
KW  - *ethambutol/cr [Drug Concentration]
KW  - *ethambutol/dt [Drug Therapy]
KW  - *isoniazid/an [Drug Analysis]
KW  - *isoniazid/cb [Drug Combination]
KW  - *isoniazid/cr [Drug Concentration]
KW  - *isoniazid/do [Drug Dose]
KW  - *isoniazid/dt [Drug Therapy]
KW  - *pyrazinamide/an [Drug Analysis]
KW  - *pyrazinamide/cb [Drug Combination]
KW  - *pyrazinamide/cr [Drug Concentration]
KW  - *pyrazinamide/dt [Drug Therapy]
KW  - *rifampicin/an [Drug Analysis]
KW  - *rifampicin/cb [Drug Combination]
KW  - *rifampicin/cr [Drug Concentration]
KW  - *rifampicin/dt [Drug Therapy]
JF  - Emerging Infectious Diseases
JA  - Emerg. Infect. Dis.
VL  - 16
IS  - 10
SP  - 1546
EP  - 1553
CY  - United States
PB  - Centers for Disease Control and Prevention (CDC) (1600 Clifton Road, Mailstop C-12, Atlanta GA 30333, United States)
SN  - 1080-6040
AD  - S. K. Heysell, Infectious Diseases and International Health, University of Virginia, PO Box 801337, Charlottesville, VA 22908, United States. E-mail: scott.heysell@gmail.com
M1  - (Heysell, Houpt) University of Virginia, Charlottesville, VA, United States
M1  - (Moore, Keller) Virginia Department of Health, Richmond, VA, United States
UR  - http://www.cdc.gov/eid/content/16/10/pdfs/1546.pdf
L2  - http://ovidsp.ovid.com/ovidweb.cgi?T=JS&PAGE=reference&D=emed9&NEWS=N&AN=2010592688
ER  -  

Link to the Ovid Full Text or citation: http://acs.hcn.com.au?acc=36422&url=http://ovidsp.ovid.com/ovidweb.cgi?T=JS&CSC=Y&NEWS=N&PAGE=fulltext&D=emed9&AN=2010592688 
C1  - Database: Embase <1996 to 2016 September 16>

Search Strategy:

--------------------------------------------------------------------------------

1     tuberculosis.mp. or exp tuberculosis/ (151164)

2     exp treatment outcome/ or treatment outcome*.mp. (1189741)

3     diabetes mellitus.mp. or exp diabetes mellitus/ (627157)

4     diabetes mellitus/ (362441)

5     DM.mp. (48079)

6     diabetes.mp. (663193)

7     mellitus.mp. (588341)

8     3 or 4 or 5 or 6 or 7 (715025)

9     1 and 2 and 8 (724)

10     cohort studies.mp. or cohort analysis/ (263408)

11     exp risk factor/ or cohort.mp. or exp risk/ (2148599)

12     10 or 11 (2148599)

13     9 and 10 (81)

14     9 and 12 (304)

15     limit 14 to human (298)

16     limit 13 to human (81)

17     trial*.mp. or exp controlled clinical trial/ or exp "clinical trial (topic)"/ or exp "randomized controlled trial (topic)"/ or exp "controlled clinical trial (topic)"/ (1555047)

18     random.ab. (191735)

19     randomized controlled trial.pt. (0)

20     controlled clinical trial.pt. (0)

21     randomized.ab. (454621)

22     placebo.ab. (188623)

23     clinical trials as topic.sh. (15)

24     trial.ti. (176210)

25     17 or 18 or 19 or 20 or 21 or 22 or 23 or 24 (1831290)

26     9 and 25 (128)

27     limit 26 to human (128)


***************************


231. 
TY  - ELEC
ID  - 2010398935
T1  - Factors associated with multidrug-resistant tuberculosis: Comparison of patients born inside and outside of the Czech Republic
A1  - Bartu V.
A1  - Kopecka E.
A1  - Havelkova M. 
Y1  - 2010//
N2  - Multidrug-resistant tuberculosis (MDR-TB) is defined as resistance of Mycobacterium tuberculosis complex (MTB) to at least isoniazid and rifampicin. The aim of this study was to evaluate and compare a cohort of 50 patients with MDR-TB according to birthplace, resistance type, clinical outcome, length of bacteriological positivity of sputum and length of hospitalization. Thirty-three of the patients were born in the Czech Republic (group A) and 17 were immigrants to the Czech Republic (group B). Patients in group B were significantly younger (mean [range] age 33 [19-56] years) than those in group A (mean [range] age 48 [33-80] years). Primary resistance was present in 16 (48%) cases in group A and in 13 (76%) cases in group B. There were 36 (72%) cured patients, five (10%) remained on treatment and nine (18%) died; no patients failed or transferred out of the study. The mean length of bacteriological positivity of sputum samples was 5.9 months and the mean length of hospitalization was 8.2 months. Resistance to capreomycin was an important predictor of poor outcome. © 2010 Field House Publishing LLP.
KW  - adult
KW  - aged
KW  - article
KW  - birthplace
KW  - cardiovascular disease
KW  - chronic obstructive lung disease
KW  - clinical article
KW  - comorbidity
KW  - controlled study
KW  - Czech Republic
KW  - diabetes mellitus
KW  - drug treatment failure
KW  - female
KW  - human
KW  - immigrant
KW  - length of stay
KW  - liver disease
KW  - male
KW  - *multidrug resistant tuberculosis/dr [Drug Resistance]
KW  - *multidrug resistant tuberculosis/dt [Drug Therapy]
KW  - Mycobacterium tuberculosis
KW  - nonhuman
KW  - smoking habit
KW  - sputum culture
KW  - treatment duration
KW  - amikacin/cb [Drug Combination]
KW  - amikacin/dt [Drug Therapy]
KW  - aminosalicylic acid/cb [Drug Combination]
KW  - aminosalicylic acid/dt [Drug Therapy]
KW  - capreomycin/dt [Drug Therapy]
KW  - ciprofloxacin/cb [Drug Combination]
KW  - ciprofloxacin/dt [Drug Therapy]
KW  - clofazimine/cb [Drug Combination]
KW  - clofazimine/dt [Drug Therapy]
KW  - cycloserine/cb [Drug Combination]
KW  - cycloserine/dt [Drug Therapy]
KW  - ethambutol/dt [Drug Therapy]
KW  - isoniazid/dt [Drug Therapy]
KW  - pyrazinamide/dt [Drug Therapy]
KW  - quinoline derived antiinfective agent/dt [Drug Therapy]
KW  - rifampicin/dt [Drug Therapy]
KW  - streptomycin/dt [Drug Therapy]
JF  - Journal of International Medical Research
JA  - J. Int. Med. Res.
VL  - 38
IS  - 3
SP  - 1156
EP  - 1163
CY  - United Kingdom
PB  - Field House Publishing (6 Sompting Ave, Worthing BN14 8HN, United Kingdom)
SN  - 0300-0605
AD  - V. Bartu, Department of Respiratory Diseases, Medicon, Antala Staska 1670/80, Prague, Czech Republic. E-mail: vaclava.bartu@mediconas
M1  - (Bartu) Department of Respiratory Diseases, Medicon, Prague, Czech Republic
M1  - (Kopecka) Central Unit for MDR-TB, Department of Respiratory Diseases 1st Medical School, Faculty Thomayer Hospital, Prague, Czech Republic
M1  - (Havelkova) Mycobacteriology Unit and National Reference Laboratory for Mycobacteria NIPH, WHO/IUATLD Supranational Reference Laboratory for Mycobacteria, Prague, Czech Republic
UR  - http://www.jimronline.net/nav/issue.asp?IssueID=97#145
L2  - http://ovidsp.ovid.com/ovidweb.cgi?T=JS&PAGE=reference&D=emed9&NEWS=N&AN=2010398935
ER  -  

Link to the Ovid Full Text or citation: http://acs.hcn.com.au?acc=36422&url=http://ovidsp.ovid.com/ovidweb.cgi?T=JS&CSC=Y&NEWS=N&PAGE=fulltext&D=emed9&AN=2010398935 
C1  - Database: Embase <1996 to 2016 September 16>

Search Strategy:

--------------------------------------------------------------------------------

1     tuberculosis.mp. or exp tuberculosis/ (151164)

2     exp treatment outcome/ or treatment outcome*.mp. (1189741)

3     diabetes mellitus.mp. or exp diabetes mellitus/ (627157)

4     diabetes mellitus/ (362441)

5     DM.mp. (48079)

6     diabetes.mp. (663193)

7     mellitus.mp. (588341)

8     3 or 4 or 5 or 6 or 7 (715025)

9     1 and 2 and 8 (724)

10     cohort studies.mp. or cohort analysis/ (263408)

11     exp risk factor/ or cohort.mp. or exp risk/ (2148599)

12     10 or 11 (2148599)

13     9 and 10 (81)

14     9 and 12 (304)

15     limit 14 to human (298)

16     limit 13 to human (81)

17     trial*.mp. or exp controlled clinical trial/ or exp "clinical trial (topic)"/ or exp "randomized controlled trial (topic)"/ or exp "controlled clinical trial (topic)"/ (1555047)

18     random.ab. (191735)

19     randomized controlled trial.pt. (0)

20     controlled clinical trial.pt. (0)

21     randomized.ab. (454621)

22     placebo.ab. (188623)

23     clinical trials as topic.sh. (15)

24     trial.ti. (176210)

25     17 or 18 or 19 or 20 or 21 or 22 or 23 or 24 (1831290)

26     9 and 25 (128)

27     limit 26 to human (128)


***************************


232. 
TY  - ELEC
ID  - 2010395515
T1  - Antiretroviral treatment of adult HIV infection: 2010 recommendations of the International AIDS Society-USA panel
A1  - Thompson M.A.
A1  - Aberg J.A.
A1  - Cahn P.
A1  - Montaner J.S.G.
A1  - Rizzardini G.
A1  - Telenti A.
A1  - Gatell J.M.
A1  - Gunthard H.F.
A1  - Hammer S.M.
A1  - Hirsch M.S.
A1  - Jacobsen D.M.
A1  - Reiss P.
A1  - Richman D.D.
A1  - Volberding P.A.
A1  - Yeni P.
A1  - Schooley R.T. 
Y1  - 2010//
N2  - Context: Recent data regarding the consequences of untreated human immunodeficiency virus (HIV) infection and the expansion of treatment choices for antiretroviral-naive and antiretroviral-experienced patients warrant an update of the International AIDS Society-USA guidelines for the use of antiretroviral therapy in adults with HIV infection. Objectives: To provide updated recommendations for management of HIV-infected adults, using antiretroviral drugs and laboratory monitoring tools available in the international, developed-world setting. This report provides guidelines for when to initiate antiretroviral therapy, selection of appropriate initial regimens, patient monitoring, when to change therapy, and what regimens to use when changing. Data Sources and Study Selection: A panel with expertise in HIV research and clinical care reviewed relevant data published or presented at selected scientific conferences since the last panel report through April 2010. Data were identified through a PubMed search, review of scientific conference abstracts, and requests to antiretroviral drug manufacturers for updated clinical trials and adverse event data. Data Extraction and Synthesis: New evidence was reviewed by the panel. Recommendations were drafted by section writing committees and reviewed and edited by the entire panel. The quality and strength of the evidence were rated and recommendations were made by full panel consensus. Conclusions: Patient readiness for treatment should be confirmed before initiation of antiretroviral treatment. Therapy is recommended for asymptomatic patients with a CD4 cell count <500/muL, for all symptomatic patients, and those with specific conditions and comorbidities. Therapy should be considered for asymptomatic patients with CD4 cell count >500/muL. Components of the initial and subsequent regimens must be individualized, particularly in the context of concurrent conditions. Patients receiving antiretroviral treatment should be monitored regularly; treatment failure should be detected and managed early, with the goal of therapy, even in heavily pretreated patients, being HIV-1 RNA suppression below commercially available assay quantification limits. ©2010 American Medical Association. All rights reserved.
KW  - *acquired immune deficiency syndrome/dr [Drug Resistance]
KW  - *acquired immune deficiency syndrome/dt [Drug Therapy]
KW  - *acquired immune deficiency syndrome/ep [Epidemiology]
KW  - acute heart infarction/ep [Epidemiology]
KW  - adult
KW  - African American
KW  - aging
KW  - aminotransferase blood level
KW  - atherosclerosis
KW  - bone density
KW  - bone marrow toxicity/si [Side Effect]
KW  - cardiovascular disease/co [Complication]
KW  - cardiovascular disease/ep [Epidemiology]
KW  - cardiovascular risk
KW  - CD4 lymphocyte count
KW  - chronic kidney disease/co [Complication]
KW  - chronic kidney disease/ep [Epidemiology]
KW  - clinical practice
KW  - comorbidity
KW  - diabetes mellitus
KW  - diarrhea/si [Side Effect]
KW  - disease course
KW  - dosage schedule comparison
KW  - drug efficacy
KW  - drug withdrawal
KW  - dyslipidemia/si [Side Effect]
KW  - gastrointestinal toxicity/si [Side Effect]
KW  - glomerulus filtration rate
KW  - heart infarction/si [Side Effect]
KW  - hepatitis B/dr [Drug Resistance]
KW  - hepatitis B/dt [Drug Therapy]
KW  - Hepatitis B virus
KW  - hepatitis C/dt [Drug Therapy]
KW  - Hepatitis C virus
KW  - high risk population
KW  - *highly active antiretroviral therapy
KW  - human
KW  - Human immunodeficiency virus 1
KW  - *Human immunodeficiency virus 1 infection/dr [Drug Resistance]
KW  - *Human immunodeficiency virus 1 infection/dt [Drug Therapy]
KW  - *Human immunodeficiency virus 1 infection/ep [Epidemiology]
KW  - *Human immunodeficiency virus infection/dr [Drug Resistance]
KW  - *Human immunodeficiency virus infection/dt [Drug Therapy]
KW  - *Human immunodeficiency virus infection/ep [Epidemiology]
KW  - hyperbilirubinemia/si [Side Effect]
KW  - hyperlipidemia/co [Complication]
KW  - hyperlipidemia/et [Etiology]
KW  - hyperlipidemia/si [Side Effect]
KW  - hypertension
KW  - hypertriglyceridemia/si [Side Effect]
KW  - immune reconstitution inflammatory syndrome
KW  - insulin resistance/si [Side Effect]
KW  - intravenous drug abuse
KW  - jaundice/si [Side Effect]
KW  - lipodystrophy/co [Complication]
KW  - lipodystrophy/et [Etiology]
KW  - lipodystrophy/si [Side Effect]
KW  - liver disease
KW  - liver fibrosis
KW  - liver toxicity/co [Complication]
KW  - liver toxicity/et [Etiology]
KW  - liver toxicity/si [Side Effect]
KW  - medical society
KW  - mortality
KW  - multidrug resistance
KW  - nephrolithiasis/co [Complication]
KW  - nephrolithiasis/si [Side Effect]
KW  - nephrotoxicity/si [Side Effect]
KW  - neurotoxicity/si [Side Effect]
KW  - nonhuman
KW  - opportunistic infection
KW  - patient monitoring
KW  - practice guideline
KW  - pregnant woman
KW  - priority journal
KW  - QT prolongation/si [Side Effect]
KW  - race difference
KW  - review
KW  - risk reduction
KW  - sexual transmission
KW  - side effect/si [Side Effect]
KW  - treatment failure
KW  - treatment indication
KW  - tuberculosis
KW  - United States
KW  - unspecified side effect/si [Side Effect]
KW  - vertical transmission
KW  - virus hepatitis/dr [Drug Resistance]
KW  - virus load
KW  - virus reactivation
KW  - virus transmission
KW  - abacavir/ae [Adverse Drug Reaction]
KW  - abacavir/cb [Drug Combination]
KW  - abacavir/dt [Drug Therapy]
KW  - abacavir plus lamivudine/ae [Adverse Drug Reaction]
KW  - abacavir plus lamivudine/cb [Drug Combination]
KW  - abacavir plus lamivudine/cm [Drug Comparison]
KW  - abacavir plus lamivudine/dt [Drug Therapy]
KW  - abacavir plus lamivudine/pr [Pharmaceutics]
KW  - *antiretrovirus agent/ae [Adverse Drug Reaction]
KW  - *antiretrovirus agent/dt [Drug Therapy]
KW  - *antiretrovirus agent/pr [Pharmaceutics]
KW  - atazanavir/ae [Adverse Drug Reaction]
KW  - atazanavir/cb [Drug Combination]
KW  - atazanavir/cm [Drug Comparison]
KW  - atazanavir/dt [Drug Therapy]
KW  - atazanavir plus ritonavir/ae [Adverse Drug Reaction]
KW  - atazanavir plus ritonavir/cm [Drug Comparison]
KW  - atazanavir plus ritonavir/do [Drug Dose]
KW  - atazanavir plus ritonavir/dt [Drug Therapy]
KW  - atazanavir plus ritonavir/pr [Pharmaceutics]
KW  - chemokine receptor CCR5
KW  - darunavir plus ritonavir/cb [Drug Combination]
KW  - darunavir plus ritonavir/cm [Drug Comparison]
KW  - darunavir plus ritonavir/dt [Drug Therapy]
KW  - darunavir plus ritonavir/pr [Pharmaceutics]
KW  - didanosine/ae [Adverse Drug Reaction]
KW  - didanosine/dt [Drug Therapy]
KW  - efavirenz/ae [Adverse Drug Reaction]
KW  - efavirenz/cm [Drug Comparison]
KW  - efavirenz/dt [Drug Therapy]
KW  - efavirenz/pr [Pharmaceutics]
KW  - efavirenz plus emtricitabine plus tenofovir disoproxil/dt [Drug Therapy]
KW  - efavirenz plus emtricitabine plus tenofovir disoproxil/pr [Pharmaceutics]
KW  - emtricitabine/cb [Drug Combination]
KW  - emtricitabine/dt [Drug Therapy]
KW  - emtricitabine/pr [Pharmaceutics]
KW  - emtricitabine plus tenofovir disoproxil/ae [Adverse Drug Reaction]
KW  - emtricitabine plus tenofovir disoproxil/cb [Drug Combination]
KW  - emtricitabine plus tenofovir disoproxil/cm [Drug Comparison]
KW  - emtricitabine plus tenofovir disoproxil/dt [Drug Therapy]
KW  - emtricitabine plus tenofovir disoproxil/pr [Pharmaceutics]
KW  - entecavir/dt [Drug Therapy]
KW  - fosamprenavir plus ritonavir/ae [Adverse Drug Reaction]
KW  - fosamprenavir plus ritonavir/cb [Drug Combination]
KW  - fosamprenavir plus ritonavir/cm [Drug Comparison]
KW  - fosamprenavir plus ritonavir/do [Drug Dose]
KW  - fosamprenavir plus ritonavir/dt [Drug Therapy]
KW  - indinavir/ae [Adverse Drug Reaction]
KW  - indinavir/dt [Drug Therapy]
KW  - indinavir plus ritonavir/ae [Adverse Drug Reaction]
KW  - *integrase strand transfer inhibitor/dt [Drug Therapy]
KW  - *integrase strand transfer inhibitor/pr [Pharmaceutics]
KW  - *integrase strand transfer inhibitor/pd [Pharmacology]
KW  - lamivudine/dt [Drug Therapy]
KW  - lopinavir plus ritonavir/ae [Adverse Drug Reaction]
KW  - lopinavir plus ritonavir/cb [Drug Combination]
KW  - lopinavir plus ritonavir/cm [Drug Comparison]
KW  - lopinavir plus ritonavir/dt [Drug Therapy]
KW  - lopinavir plus ritonavir/pr [Pharmaceutics]
KW  - *maraviroc/ae [Adverse Drug Reaction]
KW  - *maraviroc/cm [Drug Comparison]
KW  - *maraviroc/dt [Drug Therapy]
KW  - *maraviroc/pd [Pharmacology]
KW  - nevirapine/cb [Drug Combination]
KW  - nevirapine/cm [Drug Comparison]
KW  - nevirapine/dt [Drug Therapy]
KW  - *nonnucleoside reverse transcriptase inhibitor/do [Drug Dose]
KW  - *nonnucleoside reverse transcriptase inhibitor/dt [Drug Therapy]
KW  - *nonnucleoside reverse transcriptase inhibitor/pr [Pharmaceutics]
KW  - *proteinase inhibitor/cb [Drug Combination]
KW  - *proteinase inhibitor/do [Drug Dose]
KW  - *proteinase inhibitor/it [Drug Interaction]
KW  - *proteinase inhibitor/dt [Drug Therapy]
KW  - *proteinase inhibitor/pr [Pharmaceutics]
KW  - raltegravir/cm [Drug Comparison]
KW  - raltegravir/dt [Drug Therapy]
KW  - raltegravir/pr [Pharmaceutics]
KW  - raltegravir/pd [Pharmacology]
KW  - ribavirin/cb [Drug Combination]
KW  - ribavirin/dt [Drug Therapy]
KW  - ritonavir plus saquinavir/ae [Adverse Drug Reaction]
KW  - ritonavir plus saquinavir/cb [Drug Combination]
KW  - ritonavir plus saquinavir/cm [Drug Comparison]
KW  - ritonavir plus saquinavir/dt [Drug Therapy]
KW  - stavudine/ae [Adverse Drug Reaction]
KW  - stavudine/dt [Drug Therapy]
KW  - tenofovir/ae [Adverse Drug Reaction]
KW  - tenofovir/cb [Drug Combination]
KW  - tenofovir/cm [Drug Comparison]
KW  - tenofovir/cr [Drug Concentration]
KW  - tenofovir/do [Drug Dose]
KW  - tenofovir/it [Drug Interaction]
KW  - tenofovir/dt [Drug Therapy]
KW  - tenofovir/pr [Pharmaceutics]
KW  - tenofovir/pk [Pharmacokinetics]
KW  - unclassified drug
KW  - unindexed drug
KW  - zidovudine/ae [Adverse Drug Reaction]
KW  - zidovudine/cm [Drug Comparison]
KW  - zidovudine/dt [Drug Therapy]
JF  - JAMA - Journal of the American Medical Association
JA  - J. Am. Med. Assoc.
VL  - 304
IS  - 3
SP  - 321
EP  - 333
CY  - United States
PB  - American Medical Association (515 North State Street, Chicago IL 60654, United States)
SN  - 0098-7484
AD  - M. A. Thompson, 131 Ponce de Leon Ave NE, Ste 130, Atlanta, GA 30308, United States. E-mail: drmt@mindspring.com
M1  - (Thompson) AIDS Research Consortium of Atlanta, Atlanta, GA, United States
M1  - (Schooley) University of California San Diego, San Diego, CA, United States
M1  - (Aberg) New York University School of Medicine, New York, NY, United States
M1  - (Cahn) Hospital Juan Fernandez, University of Buenos Aires Medical School, Fundacion Huesped, Argentina
M1  - (Gatell) Hospital Clinic-IDIBAPS, University of Barcelona, Barcelona, Spain
M1  - (Gunthard) University Hospital Zurich, Division of Infectious Diseases, University of Zurich, Zurich, Switzerland
M1  - (Hammer) Columbia University College of Physicians and Surgeons, New York, NY, United States
M1  - (Hirsch) Harvard Medical School, Boston, MA, United States
M1  - (Jacobsen) International AIDS Society-USA, San Francisco, CA, United States
M1  - (Montaner) BC-Centre for Excellence in HIV/AIDS, Providence Health Care, University of British Columbia, Vancouver, BC, Canada
M1  - (Reiss) Academic Medical Center, University of Amsterdam, Amsterdam, Netherlands
M1  - (Richman) University of California San Diego, Veterans Affairs San Diego Healthcare System, Lausanne, Switzerland
M1  - (Rizzardini) Luigi Sacco Hospital, Milan, Italy
M1  - (Telenti) University Hospital of Lausanne, Lausanne, Switzerland
M1  - (Volberding) University of California San Francisco, San Francisco Veterans Affairs Medical Center, Paris, France
M1  - (Yeni) Hopital Bichat-Claude Bernard, Xavier Bichat Medical School, Paris, France
UR  - http://jama.ama-assn.org/cgi/reprint/304/3/321
L2  - http://ovidsp.ovid.com/ovidweb.cgi?T=JS&PAGE=reference&D=emed9&NEWS=N&AN=2010395515
ER  -  

Link to the Ovid Full Text or citation: http://acs.hcn.com.au?acc=36422&url=http://ovidsp.ovid.com/ovidweb.cgi?T=JS&CSC=Y&NEWS=N&PAGE=fulltext&D=emed9&AN=2010395515 
C1  - Database: Embase <1996 to 2016 September 16>

Search Strategy:

--------------------------------------------------------------------------------

1     tuberculosis.mp. or exp tuberculosis/ (151164)

2     exp treatment outcome/ or treatment outcome*.mp. (1189741)

3     diabetes mellitus.mp. or exp diabetes mellitus/ (627157)

4     diabetes mellitus/ (362441)

5     DM.mp. (48079)

6     diabetes.mp. (663193)

7     mellitus.mp. (588341)

8     3 or 4 or 5 or 6 or 7 (715025)

9     1 and 2 and 8 (724)

10     cohort studies.mp. or cohort analysis/ (263408)

11     exp risk factor/ or cohort.mp. or exp risk/ (2148599)

12     10 or 11 (2148599)

13     9 and 10 (81)

14     9 and 12 (304)

15     limit 14 to human (298)

16     limit 13 to human (81)

17     trial*.mp. or exp controlled clinical trial/ or exp "clinical trial (topic)"/ or exp "randomized controlled trial (topic)"/ or exp "controlled clinical trial (topic)"/ (1555047)

18     random.ab. (191735)

19     randomized controlled trial.pt. (0)

20     controlled clinical trial.pt. (0)

21     randomized.ab. (454621)

22     placebo.ab. (188623)

23     clinical trials as topic.sh. (15)

24     trial.ti. (176210)

25     17 or 18 or 19 or 20 or 21 or 22 or 23 or 24 (1831290)

26     9 and 25 (128)

27     limit 26 to human (128)


***************************


233. 
TY  - ELEC
ID  - 2010351445
T1  - Tuberculosis at extremes of age
A1  - Schaaf H.S.
A1  - Collins A.
A1  - Bekker A.
A1  - Davies P.D.O. 
Y1  - 2010//
N2  - Although tuberculosis (TB) has its highest burden among young adults, especially since the advent of HIV infection, two other groups with low immunity, the very young (<1 year) with immature immunity and the elderly (>65 years) with waning immunity, are vulnerable groups not to be forgotten. This review describes the epidemiology, clinical aspects, public health aspects and outcome of TB in patients at the extremes of age. The epidemiology differs therein that TB in infants occurs in developing countries with high incidences of TB and HIV, while TB in the elderly occurs in developed countries with ageing populations. The clinical presentation may be non-specific, history of contact with TB is often not known and TB is often not considered at these age extremes, and when the diagnosis is considered, disease progression may already be advanced. Anti-TB treatment regimens are the same as in other age groups, but drug dosages may need adjustment according to weight, renal function, liver function and other potentially complicating factors. Adverse events are more difficult to observe and both the young and the elderly are reliant on others for adherence to treatment. Mortality at both age extremes is higher than in the general TB population. For all the above reasons, public health measures to: prevent transmission of infection; identify those infected and providing preventive therapy; high index of suspicion in order to make an early diagnosis; and timely initiation of treatment are important in both the very young and the elderly. © 2010 The Authors.
KW  - abdominal distension
KW  - acid fast bacterium
KW  - aged
KW  - alcohol consumption
KW  - anorexia
KW  - apnea
KW  - ascites
KW  - BCG vaccination
KW  - blood flow
KW  - Brazil
KW  - chronic kidney disease
KW  - clinical feature
KW  - congenital tuberculosis
KW  - coughing
KW  - cyanosis
KW  - developed country
KW  - developing country
KW  - diabetes mellitus
KW  - directly observed therapy
KW  - disease course
KW  - disease predisposition
KW  - disease severity
KW  - disease transmission
KW  - DNA fingerprinting
KW  - dyspnea
KW  - early diagnosis
KW  - facial nerve paralysis
KW  - failure to thrive
KW  - fever
KW  - follow up
KW  - groups by age
KW  - health survey
KW  - hearing loss
KW  - hemoptysis
KW  - hepatomegaly
KW  - human
KW  - Human immunodeficiency virus
KW  - Human immunodeficiency virus prevalence
KW  - incidence
KW  - infant
KW  - infection control
KW  - infection prevention
KW  - infection risk
KW  - injection site abscess
KW  - irritability
KW  - jaundice
KW  - kidney function
KW  - liver dysfunction
KW  - liver function
KW  - liver toxicity
KW  - low birth weight
KW  - lung infiltrate
KW  - lung resection
KW  - lymphadenopathy
KW  - major clinical study
KW  - malnutrition
KW  - mastoiditis
KW  - Medline
KW  - mental disease
KW  - mixed infection
KW  - monitoring
KW  - morbidity
KW  - mortality
KW  - Mycobacterium bovis
KW  - Mycobacterium tuberculosis
KW  - nonhuman
KW  - otorrhea
KW  - outcome assessment
KW  - papular rash
KW  - patient compliance
KW  - Pneumocystis jiroveci
KW  - Pneumocystis pneumonia
KW  - prematurity
KW  - priority journal
KW  - prophylaxis
KW  - public health
KW  - pustule
KW  - respiratory distress
KW  - review
KW  - screening
KW  - senescence
KW  - sepsis
KW  - shock
KW  - short course therapy
KW  - splenomegaly
KW  - stridor
KW  - tachypnea
KW  - thorax pain
KW  - thorax radiography
KW  - tuberculin test
KW  - *tuberculosis/di [Diagnosis]
KW  - *tuberculosis/ep [Epidemiology]
KW  - *tuberculosis/su [Surgery]
KW  - tuberculous meningitis
KW  - tuberculous osteomyelitis
KW  - urogenital tuberculosis
KW  - visual disorder
KW  - weakness
KW  - weight
KW  - weight reduction
KW  - wheezing
KW  - world health organization
KW  - acetohydrazide
KW  - antiretrovirus agent
KW  - cotrimoxazole
KW  - digoxin
KW  - ethambutol
KW  - ethionamide
KW  - gamma interferon
KW  - hydrazine
KW  - immunosuppressive agent
KW  - isoniazid
KW  - phenytoin
KW  - pyrazinamide
KW  - pyridoxine
KW  - rifampicin
KW  - streptomycin
JF  - Respirology
JA  - Respirology
VL  - 15
IS  - 5
SP  - 747
EP  - 763
CY  - Australia
PB  - Blackwell Publishing (550 Swanston Street, Carlton South VIC 3053, Australia)
SN  - 1323-7799
AD  - P. D. O. Davies, Tuberculosis Research and Resources Unit, Liverpool Heart and Chest Hospital, Liverpool L14 3PE, United Kingdom. E-mail: peter.davies@lhch.nhs.uk
M1  - (Schaaf, Bekker) Department of Paediatrics and Child Health, Stellenbosch University, Tygerberg Children's Hospital, Tygerberg, South Africa
M1  - (Collins, Davies) Tuberculosis Research and Resources Unit, Liverpool Heart and Chest Hospital, Liverpool L14 3PE, United Kingdom
L2  - http://ovidsp.ovid.com/ovidweb.cgi?T=JS&PAGE=reference&D=emed9&NEWS=N&AN=2010351445
ER  -  

Link to the Ovid Full Text or citation: http://acs.hcn.com.au?acc=36422&url=http://ovidsp.ovid.com/ovidweb.cgi?T=JS&CSC=Y&NEWS=N&PAGE=fulltext&D=emed9&AN=2010351445 
C1  - Database: Embase <1996 to 2016 September 16>

Search Strategy:

--------------------------------------------------------------------------------

1     tuberculosis.mp. or exp tuberculosis/ (151164)

2     exp treatment outcome/ or treatment outcome*.mp. (1189741)

3     diabetes mellitus.mp. or exp diabetes mellitus/ (627157)

4     diabetes mellitus/ (362441)

5     DM.mp. (48079)

6     diabetes.mp. (663193)

7     mellitus.mp. (588341)

8     3 or 4 or 5 or 6 or 7 (715025)

9     1 and 2 and 8 (724)

10     cohort studies.mp. or cohort analysis/ (263408)

11     exp risk factor/ or cohort.mp. or exp risk/ (2148599)

12     10 or 11 (2148599)

13     9 and 10 (81)

14     9 and 12 (304)

15     limit 14 to human (298)

16     limit 13 to human (81)

17     trial*.mp. or exp controlled clinical trial/ or exp "clinical trial (topic)"/ or exp "randomized controlled trial (topic)"/ or exp "controlled clinical trial (topic)"/ (1555047)

18     random.ab. (191735)

19     randomized controlled trial.pt. (0)

20     controlled clinical trial.pt. (0)

21     randomized.ab. (454621)

22     placebo.ab. (188623)

23     clinical trials as topic.sh. (15)

24     trial.ti. (176210)

25     17 or 18 or 19 or 20 or 21 or 22 or 23 or 24 (1831290)

26     9 and 25 (128)

27     limit 26 to human (128)


***************************


234. 
TY  - ELEC
ID  - 2010294685
T1  - Prevention trials: Their place in how we understand the value of prevention strategies
T2  - Annual Review of Public Health
A1  - Colditz G.A.
A1  - Taylor P.R. 
Y1  - 2010//
N2  - Several key factors bear on the interpretation of prevention trials and observational studies that inform prevention strategies. These factors include the underlying disease process and aspects of the intervention: sustainability of behavior change, the time course of the intervention within the disease process, dose and duration of exposure needed to effect risk reduction, durability of the impact of intervention, and methodological problems in implementing and interpreting randomized trials and observational studies to evaluate prevention strategies. The question asked through an intent-to-treat analysis of a randomized controlled trial (RCT) differs from that in the observational setting. Furthermore, the long duration necessary to conduct prevention trials and the resulting lack of adherence to therapy can bias results toward the null. A broader range of approaches to evaluate prevention interventions and programs with improved knowledge synthesis and translation to public health practice will speed our progress toward achieving public health and prevention of chronic diseases. Copyright © 2010 by Annual Reviews. All rights reserved.
KW  - behavior change
KW  - blood pressure monitoring
KW  - breast cancer/dt [Drug Therapy]
KW  - breast cancer/pc [Prevention]
KW  - calcium intake
KW  - cancer prevention
KW  - cardiovascular disease/dt [Drug Therapy]
KW  - cardiovascular disease/pc [Prevention]
KW  - chronic disease
KW  - clinical trial
KW  - colon cancer/dt [Drug Therapy]
KW  - colon cancer/pc [Prevention]
KW  - diabetes mellitus/pc [Prevention]
KW  - diet
KW  - diet supplementation
KW  - hepatitis B/dt [Drug Therapy]
KW  - hepatitis B/pc [Prevention]
KW  - human
KW  - hypertension/di [Diagnosis]
KW  - information dissemination
KW  - lifestyle modification
KW  - low drug dose
KW  - methodology
KW  - nonhuman
KW  - observational study
KW  - outcome assessment
KW  - patient compliance
KW  - physical activity
KW  - *preventive health service
KW  - *preventive medicine
KW  - priority journal
KW  - public health service
KW  - randomized controlled trial
KW  - review
KW  - risk reduction
KW  - screening test
KW  - tuberculosis/dt [Drug Therapy]
KW  - tuberculosis/pc [Prevention]
KW  - uterine cervix cancer/dt [Drug Therapy]
KW  - uterine cervix cancer/pc [Prevention]
KW  - uterus cancer/si [Side Effect]
KW  - vaccination
KW  - weight control
KW  - acetylsalicylic acid/ct [Clinical Trial]
KW  - acetylsalicylic acid/dt [Drug Therapy]
KW  - antihypertensive agent/dt [Drug Therapy]
KW  - antilipemic agent/dt [Drug Therapy]
KW  - BCG vaccine/dt [Drug Therapy]
KW  - calcium/ct [Clinical Trial]
KW  - calcium/dt [Drug Therapy]
KW  - cyclooxygenase 2 inhibitor/dt [Drug Therapy]
KW  - eflornithine/ct [Clinical Trial]
KW  - eflornithine/cb [Drug Combination]
KW  - eflornithine/dv [Drug Development]
KW  - eflornithine/dt [Drug Therapy]
KW  - eflornithine/to [Drug Toxicity]
KW  - hepatitis B vaccine/dt [Drug Therapy]
KW  - raloxifene/ct [Clinical Trial]
KW  - raloxifene/dt [Drug Therapy]
KW  - sulindac/ct [Clinical Trial]
KW  - sulindac/cb [Drug Combination]
KW  - tamoxifen/ae [Adverse Drug Reaction]
KW  - tamoxifen/ct [Clinical Trial]
KW  - tamoxifen/dt [Drug Therapy]
KW  - Wart virus vaccine/dt [Drug Therapy]
JA  - Annu. Rev. Public Health
VL  - 31
SP  - 105
EP  - 120
CY  - United States
PB  - Annual Reviews Inc. (4139 El Camino Way, P.O. Box 10139, Palo Alto CA 94306, United States)
SN  - 0163-7525
AD  - G. A. Colditz, Department of Surgery, Washington University School of Medicine, Saint Louis, MO 63110, United States. E-mail: colditzg@wustl.edu
M1  - (Colditz) Department of Surgery, Washington University School of Medicine, Saint Louis, MO 63110, United States
M1  - (Taylor) Genetic Epidemiology Branch, Division of Cancer Epidemiology and Genetics, National Cancer Institute, Bethesda, MD 20892-7236, United States
L2  - http://ovidsp.ovid.com/ovidweb.cgi?T=JS&PAGE=reference&D=emed9&NEWS=N&AN=2010294685
ER  -  

Link to the Ovid Full Text or citation: http://acs.hcn.com.au?acc=36422&url=http://ovidsp.ovid.com/ovidweb.cgi?T=JS&CSC=Y&NEWS=N&PAGE=fulltext&D=emed9&AN=2010294685 
C1  - Database: Embase <1996 to 2016 September 16>

Search Strategy:

--------------------------------------------------------------------------------

1     tuberculosis.mp. or exp tuberculosis/ (151164)

2     exp treatment outcome/ or treatment outcome*.mp. (1189741)

3     diabetes mellitus.mp. or exp diabetes mellitus/ (627157)

4     diabetes mellitus/ (362441)

5     DM.mp. (48079)

6     diabetes.mp. (663193)

7     mellitus.mp. (588341)

8     3 or 4 or 5 or 6 or 7 (715025)

9     1 and 2 and 8 (724)

10     cohort studies.mp. or cohort analysis/ (263408)

11     exp risk factor/ or cohort.mp. or exp risk/ (2148599)

12     10 or 11 (2148599)

13     9 and 10 (81)

14     9 and 12 (304)

15     limit 14 to human (298)

16     limit 13 to human (81)

17     trial*.mp. or exp controlled clinical trial/ or exp "clinical trial (topic)"/ or exp "randomized controlled trial (topic)"/ or exp "controlled clinical trial (topic)"/ (1555047)

18     random.ab. (191735)

19     randomized controlled trial.pt. (0)

20     controlled clinical trial.pt. (0)

21     randomized.ab. (454621)

22     placebo.ab. (188623)

23     clinical trials as topic.sh. (15)

24     trial.ti. (176210)

25     17 or 18 or 19 or 20 or 21 or 22 or 23 or 24 (1831290)

26     9 and 25 (128)

27     limit 26 to human (128)


***************************


235. 
TY  - ELEC
ID  - 2010157620
T1  - Significance of spirometry in diabetic patients
A1  - Meo S.A. 
Y1  - 2010//
N2  - Spirometry is a widely used pulmonary function test (PFT), ideally suited to describing the effects of obstruction or restriction on lung function. It is a powerful diagnostic tool that plays a significant role in the early diagnosis of lung damage and its associated structures. It is also used to monitor the therapeutic efficacy of various treatment regimes and the course of the disease. The spirometric parameters have gained more popularity when it has been reported that impaired Forced Vital Capacity (FVC) and Forced Expiratory Volume in 1 s (FEV1) are emerging novel risk factors for type 2 diabetes mellitus. These spirometric parameter derangements have been evident on spirometry long before the clinical diagnosis of diabetes mellitus or insulin resistance. In spite of this, spirometry is not used routinely as part of a management system in diabetic patients. Its role is neither fully explored, nor fully utilized to achieve quality of life when managing diabetes mellitus. The aim of the present review is to highlight the evidence based significance of spirometry in the light of peer reviewed published literature. It may serve as a brief reference for diabetes management teams to enable spirometry to be included in the algorithm of the routine assessment of diabetic patients. © 2009 International Journal of Diabetes Mellitus.
KW  - breathing muscle
KW  - clinical feature
KW  - *diabetes mellitus/di [Diagnosis]
KW  - diabetic patient
KW  - disease severity
KW  - forced expiratory volume
KW  - forced vital capacity
KW  - human
KW  - lung disease/di [Diagnosis]
KW  - lung function
KW  - lung function test
KW  - lung gas exchange
KW  - lung infection/co [Complication]
KW  - lung tuberculosis/co [Complication]
KW  - muscle stretching
KW  - non insulin dependent diabetes mellitus/di [Diagnosis]
KW  - nonhuman
KW  - outcome assessment
KW  - peak expiratory flow
KW  - priority journal
KW  - review
KW  - risk factor
KW  - *spirometry
JF  - International Journal of Diabetes Mellitus
JA  - Int. J. Diabetes Mellitus
VL  - 2
IS  - 1
SP  - 47
EP  - 50
CY  - United Kingdom
PB  - Elsevier Ltd (Langford Lane, Kidlington, Oxford OX5 1GB, United Kingdom)
SN  - 1877-5934
AD  - S.A. Meo, Department of Physiology, College of Medicine, King Khalid University Hospital, Saudi Arabia. E-mail: sultanmeo@hotmail.com
M1  - (Meo) Department of Physiology, College of Medicine, King Khalid University Hospital, Saudi Arabia
L2  - http://ovidsp.ovid.com/ovidweb.cgi?T=JS&PAGE=reference&D=emed9&NEWS=N&AN=2010157620
ER  -  

Link to the Ovid Full Text or citation: http://acs.hcn.com.au?acc=36422&url=http://ovidsp.ovid.com/ovidweb.cgi?T=JS&CSC=Y&NEWS=N&PAGE=fulltext&D=emed9&AN=2010157620 
C1  - Database: Embase <1996 to 2016 September 16>

Search Strategy:

--------------------------------------------------------------------------------

1     tuberculosis.mp. or exp tuberculosis/ (151164)

2     exp treatment outcome/ or treatment outcome*.mp. (1189741)

3     diabetes mellitus.mp. or exp diabetes mellitus/ (627157)

4     diabetes mellitus/ (362441)

5     DM.mp. (48079)

6     diabetes.mp. (663193)

7     mellitus.mp. (588341)

8     3 or 4 or 5 or 6 or 7 (715025)

9     1 and 2 and 8 (724)

10     cohort studies.mp. or cohort analysis/ (263408)

11     exp risk factor/ or cohort.mp. or exp risk/ (2148599)

12     10 or 11 (2148599)

13     9 and 10 (81)

14     9 and 12 (304)

15     limit 14 to human (298)

16     limit 13 to human (81)

17     trial*.mp. or exp controlled clinical trial/ or exp "clinical trial (topic)"/ or exp "randomized controlled trial (topic)"/ or exp "controlled clinical trial (topic)"/ (1555047)

18     random.ab. (191735)

19     randomized controlled trial.pt. (0)

20     controlled clinical trial.pt. (0)

21     randomized.ab. (454621)

22     placebo.ab. (188623)

23     clinical trials as topic.sh. (15)

24     trial.ti. (176210)

25     17 or 18 or 19 or 20 or 21 or 22 or 23 or 24 (1831290)

26     9 and 25 (128)

27     limit 26 to human (128)


***************************


236. 
TY  - ELEC
ID  - 2010103997
T1  - Acute Tuberculosis
A1  - Schlossberg D. 
Y1  - 2010//
N2  - Both primary and reactivation tuberculosis may present as an acute process and mimic community-acquired pneumonia. Tuberculosis should always be included in the initial differential diagnosis, and suspicion should be heightened by a variety of clinical and epidemiologic clues, as well as by multiple underlying conditions. This article reviews the pathophysiology, risk factors, and clinical manifestations of acute presentations of tuberculosis. © 2010 Elsevier Inc. All rights reserved.
KW  - acute disease
KW  - atelectasis/co [Complication]
KW  - bronchoscopy
KW  - community acquired pneumonia
KW  - coughing
KW  - diabetes mellitus
KW  - disease transmission
KW  - drug treatment failure
KW  - dyspnea
KW  - emphysema/co [Complication]
KW  - erythema nodosum/co [Complication]
KW  - exposure
KW  - fever
KW  - gastrectomy
KW  - head and neck carcinoma
KW  - hemodialysis patient
KW  - human
KW  - immune deficiency
KW  - jejunoileal bypass
KW  - kidney failure
KW  - lung calcification
KW  - lung cavitation
KW  - lung infiltrate
KW  - lung parenchyma
KW  - lymphadenopathy
KW  - malaise
KW  - Mycobacterium tuberculosis
KW  - night sweat
KW  - pathogenesis
KW  - pleura effusion
KW  - pneumonia
KW  - pneumothorax
KW  - postprimary tuberculosis
KW  - primary tuberculosis
KW  - relapse
KW  - review
KW  - risk factor
KW  - silicosis
KW  - sore throat
KW  - thorax pain
KW  - thorax radiography
KW  - *tuberculosis/di [Diagnosis]
KW  - *tuberculosis/dr [Drug Resistance]
KW  - *tuberculosis/dt [Drug Therapy]
KW  - *tuberculosis/et [Etiology]
KW  - weight reduction
KW  - corticosteroid/dt [Drug Therapy]
KW  - quinoline derived antiinfective agent/dt [Drug Therapy]
JF  - Infectious Disease Clinics of North America
JA  - Infect. Dis. Clin. North Am.
VL  - 24
IS  - 1
SP  - 139
EP  - 146
CY  - United States
PB  - W.B. Saunders (Independence Square West, Philadelphia PA 19106-3399, United States)
SN  - 0891-5520
AD  - D. Schlossberg, Temple University School of Medicine, Philadelphia, PA, United States. E-mail: dschloss@ix.netcom.com
M1  - (Schlossberg) Temple University School of Medicine, Philadelphia, PA, United States
M1  - (Schlossberg) University of Pennsylvania School of Medicine, Philadelphia, PA, United States
M1  - (Schlossberg) Tuberculosis Control Program, Philadelphia Department of Public Health, 500 South Broad Street, Philadelphia, PA 19146, United States
L2  - http://ovidsp.ovid.com/ovidweb.cgi?T=JS&PAGE=reference&D=emed9&NEWS=N&AN=2010103997
ER  -  

Link to the Ovid Full Text or citation: http://acs.hcn.com.au?acc=36422&url=http://ovidsp.ovid.com/ovidweb.cgi?T=JS&CSC=Y&NEWS=N&PAGE=fulltext&D=emed9&AN=2010103997 
C1  - Database: Embase <1996 to 2016 September 16>

Search Strategy:

--------------------------------------------------------------------------------

1     tuberculosis.mp. or exp tuberculosis/ (151164)

2     exp treatment outcome/ or treatment outcome*.mp. (1189741)

3     diabetes mellitus.mp. or exp diabetes mellitus/ (627157)

4     diabetes mellitus/ (362441)

5     DM.mp. (48079)

6     diabetes.mp. (663193)

7     mellitus.mp. (588341)

8     3 or 4 or 5 or 6 or 7 (715025)

9     1 and 2 and 8 (724)

10     cohort studies.mp. or cohort analysis/ (263408)

11     exp risk factor/ or cohort.mp. or exp risk/ (2148599)

12     10 or 11 (2148599)

13     9 and 10 (81)

14     9 and 12 (304)

15     limit 14 to human (298)

16     limit 13 to human (81)

17     trial*.mp. or exp controlled clinical trial/ or exp "clinical trial (topic)"/ or exp "randomized controlled trial (topic)"/ or exp "controlled clinical trial (topic)"/ (1555047)

18     random.ab. (191735)

19     randomized controlled trial.pt. (0)

20     controlled clinical trial.pt. (0)

21     randomized.ab. (454621)

22     placebo.ab. (188623)

23     clinical trials as topic.sh. (15)

24     trial.ti. (176210)

25     17 or 18 or 19 or 20 or 21 or 22 or 23 or 24 (1831290)

26     9 and 25 (128)

27     limit 26 to human (128)


***************************


237. 
TY  - ELEC
ID  - 2010093408
T1  - Reduced health provider delay and tuberculosis mortality due to an improved hospital programme
A1  - Liu Y.-C.
A1  - Lin H.-H.
A1  - Chen Y.-S.
A1  - Su I.-J.
A1  - Huang T.-S.
A1  - Tsai H.-C.
A1  - Wann S.-R.
A1  - Lee S.S.-J. 
Y1  - 2010//
N2  - SETTING: A referral hospital in Kaohsiung,Taiwan. OBJECTIVE: To evaluate the impact of an in-hospital tuberculosis (TB) quality care programme initiated in May 2005 on health provider delay and outcome of newly diagnosed TB cases. DESIGN: Retrospective chart review of newly diagnosed TB cases presenting in 2002 and 2006. Health provider delay, clinical manifestations, management and outcome were recorded. RESULTS: Overall, 327 patients before (2002) and 262 patients after (2006) the programme began were enrolled. Patients were older men (mean age 65.9 years) and 23.4% (138/589) had diabetes; 84.4% had received anti-tuberculosis treatment. The programme shortened the time for doctors to order a chest X-ray (P < 0.01), and the reporting time for smear (P < 0.0001) and culture (P < 0.0001). On multivariable analysis, risk factors for attributable mortality included age >65 years (OR 4.4, 95%CI 1.8-10.9, P = 0.001) and liver cirrhosis (OR 4.3, 95%CI 1.1-16.6, P = 0.04). Treatment reduced mortality by 81% (OR 0.2, 95%CI 0.1-0.4, P < 0.001) and the programme halved overall mortality (OR 0.5, 95%CI 0.3-0.8, P = 0.01), and reduced attributable mortality by 62% (OR 0.4, 95%CI 0.2-0.8, P < 0.01). CONCLUSION: Intervention at the hospital level for quality control of TB care was instrumental in reducing health provider delay and led to a significant reduction in mortality. ©2010 The Union.
KW  - adult
KW  - aged
KW  - article
KW  - bacterium culture
KW  - clinical feature
KW  - female
KW  - *health care personnel
KW  - health care quality
KW  - *health program
KW  - human
KW  - liver cirrhosis
KW  - major clinical study
KW  - male
KW  - medical record review
KW  - *mortality
KW  - multivariate analysis
KW  - outcome assessment
KW  - priority journal
KW  - quality control
KW  - retrospective study
KW  - risk factor
KW  - smear
KW  - *therapy delay
KW  - thorax radiography
KW  - *tuberculosis/di [Diagnosis]
KW  - *tuberculosis/ep [Epidemiology]
JF  - International Journal of Tuberculosis and Lung Disease
JA  - Int. J. Tuberc. Lung Dis.
VL  - 14
IS  - 1
SP  - 72
EP  - 78
CY  - France
PB  - International Union against Tubercul. and Lung Dis. (68 boulevard Saint-Michel, Paris 75006, France)
SN  - 1027-3719
AD  - S. S.-J. Lee, 386 Ta-chung 1st Rd, Kaohsiung 813, Taiwan (Republic of China). E-mail: ssjlee28@yahoo.com.tw
M1  - (Liu) Section of Infectious Diseases, Department of Internal Medicine, Shuang-Ho Hospital, Taipei, Taiwan (Republic of China)
M1  - (Liu) Taipei Medical University, Taipei, Taiwan (Republic of China)
M1  - (Lin) Section of Infectious Diseases, E-Da Hospital, I-Shou University, Kaohsiung, Taiwan (Republic of China)
M1  - (Lin, Chen, Huang, Tsai, Wann, Lee) National Yang-Ming University, Taipei, Taiwan (Republic of China)
M1  - (Chen, Tsai, Wann, Lee) Section of Infectious Diseases, Department of Internal Medicine, Kaohsiung Veterans General Hospital, Kaohsiung, Taiwan (Republic of China)
M1  - (Su) Division of Clinical Research, National Health Research Institutes, Zhunan, Miaoli
M1  - (Huang) Section of Microbiology and Infectious Diseases, Kaohsiung Veterans General Hospital, Kaohsiung, Taiwan (Republic of China)
M1  - (Huang) Department of Medical Technology, Foo-Yin Institute of Technology, Kaohsiung, Taiwan (Republic of China)
L2  - http://ovidsp.ovid.com/ovidweb.cgi?T=JS&PAGE=reference&D=emed9&NEWS=N&AN=2010093408
ER  -  

Link to the Ovid Full Text or citation: http://acs.hcn.com.au?acc=36422&url=http://ovidsp.ovid.com/ovidweb.cgi?T=JS&CSC=Y&NEWS=N&PAGE=fulltext&D=emed9&AN=2010093408 
C1  - Database: Embase <1996 to 2016 September 16>

Search Strategy:

--------------------------------------------------------------------------------

1     tuberculosis.mp. or exp tuberculosis/ (151164)

2     exp treatment outcome/ or treatment outcome*.mp. (1189741)

3     diabetes mellitus.mp. or exp diabetes mellitus/ (627157)

4     diabetes mellitus/ (362441)

5     DM.mp. (48079)

6     diabetes.mp. (663193)

7     mellitus.mp. (588341)

8     3 or 4 or 5 or 6 or 7 (715025)

9     1 and 2 and 8 (724)

10     cohort studies.mp. or cohort analysis/ (263408)

11     exp risk factor/ or cohort.mp. or exp risk/ (2148599)

12     10 or 11 (2148599)

13     9 and 10 (81)

14     9 and 12 (304)

15     limit 14 to human (298)

16     limit 13 to human (81)

17     trial*.mp. or exp controlled clinical trial/ or exp "clinical trial (topic)"/ or exp "randomized controlled trial (topic)"/ or exp "controlled clinical trial (topic)"/ (1555047)

18     random.ab. (191735)

19     randomized controlled trial.pt. (0)

20     controlled clinical trial.pt. (0)

21     randomized.ab. (454621)

22     placebo.ab. (188623)

23     clinical trials as topic.sh. (15)

24     trial.ti. (176210)

25     17 or 18 or 19 or 20 or 21 or 22 or 23 or 24 (1831290)

26     9 and 25 (128)

27     limit 26 to human (128)


***************************


238. 
TY  - ELEC
ID  - 2010586808
T1  - Pharmacologic treatment of behavioral symptoms associated with autism and other pervasive developmental disorders
A1  - Wink L.K.
A1  - Erickson C.A.
A1  - McDougle C.J. 
Y1  - 2010//
N2  - Opinion statement: Pervasive developmental disorders (PDDs), including autistic disorder (autism), Asperger's disorder, and pervasive developmental disorder not otherwise specified (PDD NOS), are neurodevelopmental disorders of childhood onset. These disorders persist throughout the lifespan of affected individuals and are characterized by impaired social behavior and communication, along with repetitive, stereotypic behaviors. Early diagnosis and subsequent behavioral therapy have been shown to improve outcomes for these individuals. Risperidone and aripiprazole have been approved by the United States Food and Drug Administration (FDA) for treatment of irritability associated with autism in children and adolescents. Despite their efficacy, use of these medications is limited by their side effects. In individuals with severe irritability, the first-line treatment is often risperidone. Because of its relatively lower risk of weight gain and metabolic side effects, aripiprazole may be used initially if there is a personal or family history of obesity or diabetes. Monitoring of body mass index and metabolic profiles is indicated with both medications. Stereotypic behaviors associated with autism, though clearly driven by neurobiologic processes, can also be understood as coping mechanisms used to decrease anxiety. From this perspective, therapies targeting reduction of these symptoms may be contraindicated. However, when these symptoms are severe and interfering, pharmacotherapy may be necessary. Serotonin reuptake inhibitors are of limited efficacy in children and adolescents, but risperidone and aripiprazole have been shown to reduce these symptoms. There remains a need for further safety and efficacy research in this area. Hyperactivity and inattention are currently treated with a variety of medications, including guanfacine, which has a relatively benign side effect profile. Stimulant medications are generally avoided as first-line treatment for hyperactivity because of concerns about increased irritability. Currently, social impairment is best addressed through behavioral therapy and social skills training. Novel pharmacotherapies to improve social impairment are in the early stages of research. © 2010 Springer Science+Business Media, LLC.
KW  - add on therapy
KW  - agitation
KW  - akathisia/si [Side Effect]
KW  - Alzheimer disease/dt [Drug Therapy]
KW  - anorexia/si [Side Effect]
KW  - antisocial behavior/dt [Drug Therapy]
KW  - anxiety disorder/dt [Drug Therapy]
KW  - Asperger syndrome/dt [Drug Therapy]
KW  - attention deficit disorder/co [Complication]
KW  - attention deficit disorder/di [Diagnosis]
KW  - attention deficit disorder/dt [Drug Therapy]
KW  - attention disturbance/co [Complication]
KW  - attention disturbance/dt [Drug Therapy]
KW  - *autism/dt [Drug Therapy]
KW  - automutilation/dt [Drug Therapy]
KW  - *behavior disorder/co [Complication]
KW  - *behavior disorder/di [Diagnosis]
KW  - *behavior disorder/dt [Drug Therapy]
KW  - *behavior disorder/si [Side Effect]
KW  - *behavior disorder/th [Therapy]
KW  - behavior therapy
KW  - blood pressure
KW  - body mass
KW  - cardiovascular disease/si [Side Effect]
KW  - central nervous system disease/si [Side Effect]
KW  - child psychiatry
KW  - clinical trial
KW  - communication disorder/co [Complication]
KW  - communication disorder/di [Diagnosis]
KW  - communication disorder/dt [Drug Therapy]
KW  - communication disorder/th [Therapy]
KW  - compulsion/co [Complication]
KW  - compulsion/di [Diagnosis]
KW  - compulsion/dt [Drug Therapy]
KW  - compulsion/th [Therapy]
KW  - concentration loss/si [Side Effect]
KW  - constipation/si [Side Effect]
KW  - coping behavior
KW  - diarrhea/si [Side Effect]
KW  - disease association
KW  - dizziness/si [Side Effect]
KW  - drowsiness/si [Side Effect]
KW  - drug antagonism
KW  - drug approval
KW  - drug blood level
KW  - drug contraindication
KW  - drug efficacy
KW  - drug indication
KW  - drug mechanism
KW  - drug metabolism
KW  - drug safety
KW  - drug tolerability
KW  - drug withdrawal
KW  - dry skin/si [Side Effect]
KW  - dyslipidemia/si [Side Effect]
KW  - early diagnosis
KW  - energy metabolism
KW  - fatigue/si [Side Effect]
KW  - gastrointestinal symptom/si [Side Effect]
KW  - headache/si [Side Effect]
KW  - heart rate
KW  - human
KW  - hyperactivity/co [Complication]
KW  - hyperactivity/dt [Drug Therapy]
KW  - hyperactivity/si [Side Effect]
KW  - hyperglycemia/si [Side Effect]
KW  - hypersalivation/si [Side Effect]
KW  - hypertension/dt [Drug Therapy]
KW  - hypotension/si [Side Effect]
KW  - impulsiveness
KW  - increased appetite/si [Side Effect]
KW  - infantile autism/dt [Drug Therapy]
KW  - insomnia/si [Side Effect]
KW  - intellectual impairment/dt [Drug Therapy]
KW  - irritability
KW  - mania/si [Side Effect]
KW  - metabolic disorder/si [Side Effect]
KW  - metabolic parameters
KW  - motor dysfunction/si [Side Effect]
KW  - nausea/si [Side Effect]
KW  - onset age
KW  - outcome assessment
KW  - personality disorder/dt [Drug Therapy]
KW  - pervasive developmental disorder not otherwise specified
KW  - *psychopharmacotherapy
KW  - QT prolongation/si [Side Effect]
KW  - rash/si [Side Effect]
KW  - review
KW  - risk benefit analysis
KW  - sedation
KW  - seizure/si [Side Effect]
KW  - seizure threshold
KW  - sexual dysfunction/si [Side Effect]
KW  - side effect/si [Side Effect]
KW  - sleep disorder/si [Side Effect]
KW  - social adaptation
KW  - sociopathy/co [Complication]
KW  - sociopathy/di [Diagnosis]
KW  - sociopathy/dt [Drug Therapy]
KW  - sociopathy/th [Therapy]
KW  - somnolence/si [Side Effect]
KW  - stereotypy
KW  - suicidal ideation/si [Side Effect]
KW  - syncope/si [Side Effect]
KW  - tardive dyskinesia/si [Side Effect]
KW  - tremor/si [Side Effect]
KW  - tuberculosis/dt [Drug Therapy]
KW  - unspecified side effect/si [Side Effect]
KW  - vertigo/si [Side Effect]
KW  - vomiting/si [Side Effect]
KW  - weight gain
KW  - xerostomia/si [Side Effect]
KW  - antihypertensive agent/it [Drug Interaction]
KW  - aripiprazole/ae [Adverse Drug Reaction]
KW  - aripiprazole/ct [Clinical Trial]
KW  - aripiprazole/cr [Drug Concentration]
KW  - aripiprazole/dt [Drug Therapy]
KW  - atomoxetine/ae [Adverse Drug Reaction]
KW  - atomoxetine/ct [Clinical Trial]
KW  - atomoxetine/cm [Drug Comparison]
KW  - atomoxetine/it [Drug Interaction]
KW  - atomoxetine/dt [Drug Therapy]
KW  - atomoxetine/pd [Pharmacology]
KW  - citalopram/ae [Adverse Drug Reaction]
KW  - citalopram/ct [Clinical Trial]
KW  - citalopram/cm [Drug Comparison]
KW  - citalopram/it [Drug Interaction]
KW  - citalopram/dt [Drug Therapy]
KW  - cycloserine/ae [Adverse Drug Reaction]
KW  - cycloserine/ct [Clinical Trial]
KW  - cycloserine/cr [Drug Concentration]
KW  - cycloserine/it [Drug Interaction]
KW  - cycloserine/dt [Drug Therapy]
KW  - cycloserine/pd [Pharmacology]
KW  - ethionamide/it [Drug Interaction]
KW  - fluoxetine/ae [Adverse Drug Reaction]
KW  - fluoxetine/ct [Clinical Trial]
KW  - fluoxetine/cm [Drug Comparison]
KW  - fluoxetine/it [Drug Interaction]
KW  - fluoxetine/dt [Drug Therapy]
KW  - guanfacine/ae [Adverse Drug Reaction]
KW  - guanfacine/ct [Clinical Trial]
KW  - guanfacine/dt [Drug Therapy]
KW  - isoniazid/it [Drug Interaction]
KW  - memantine/ae [Adverse Drug Reaction]
KW  - memantine/it [Drug Interaction]
KW  - memantine/dt [Drug Therapy]
KW  - methylphenidate/ae [Adverse Drug Reaction]
KW  - methylphenidate/ct [Clinical Trial]
KW  - methylphenidate/cm [Drug Comparison]
KW  - methylphenidate/dt [Drug Therapy]
KW  - monoamine oxidase inhibitor/it [Drug Interaction]
KW  - n methyl dextro aspartic acid receptor blocking agent/it [Drug Interaction]
KW  - neuroleptic agent/ae [Adverse Drug Reaction]
KW  - oxytocin/ae [Adverse Drug Reaction]
KW  - oxytocin/dt [Drug Therapy]
KW  - oxytocin/im [Intramuscular Drug Administration]
KW  - oxytocin/na [Intranasal Drug Administration]
KW  - oxytocin/iv [Intravenous Drug Administration]
KW  - oxytocin/pd [Pharmacology]
KW  - pimozide/it [Drug Interaction]
KW  - placebo
KW  - psychostimulant agent/ae [Adverse Drug Reaction]
KW  - psychostimulant agent/dt [Drug Therapy]
KW  - risperidone/ae [Adverse Drug Reaction]
KW  - risperidone/ct [Clinical Trial]
KW  - risperidone/dt [Drug Therapy]
KW  - risperidone/pk [Pharmacokinetics]
KW  - serotonin uptake inhibitor/dt [Drug Therapy]
KW  - thioridazine/it [Drug Interaction]
JF  - Current Treatment Options in Neurology
JA  - Curr. Treat. Options Neurol.
VL  - 12
IS  - 6
SP  - 529
EP  - 538
CY  - United Kingdom
PB  - Current Science Ltd (34-42 Cleveland Street, London W1P 6LB, United Kingdom)
SN  - 1092-8480
AD  - C. J. McDougle, Department of Psychiatry, Indiana University School of Medicine, Psychiatry Building-A305, 1111 West 10th Street, Indianapolis, IN 46202-4800, United States. E-mail: cmcdougl@iupui.edu
M1  - (Wink, Erickson, McDougle) Department of Psychiatry, Indiana University School of Medicine, Psychiatry Building-A305, 1111 West 10th Street, Indianapolis, IN 46202-4800, United States
L2  - http://ovidsp.ovid.com/ovidweb.cgi?T=JS&PAGE=reference&D=emed9&NEWS=N&AN=2010586808
ER  -  

Link to the Ovid Full Text or citation: http://acs.hcn.com.au?acc=36422&url=http://ovidsp.ovid.com/ovidweb.cgi?T=JS&CSC=Y&NEWS=N&PAGE=fulltext&D=emed9&AN=2010586808 
C1  - Database: Embase <1996 to 2016 September 16>

Search Strategy:

--------------------------------------------------------------------------------

1     tuberculosis.mp. or exp tuberculosis/ (151164)

2     exp treatment outcome/ or treatment outcome*.mp. (1189741)

3     diabetes mellitus.mp. or exp diabetes mellitus/ (627157)

4     diabetes mellitus/ (362441)

5     DM.mp. (48079)

6     diabetes.mp. (663193)

7     mellitus.mp. (588341)

8     3 or 4 or 5 or 6 or 7 (715025)

9     1 and 2 and 8 (724)

10     cohort studies.mp. or cohort analysis/ (263408)

11     exp risk factor/ or cohort.mp. or exp risk/ (2148599)

12     10 or 11 (2148599)

13     9 and 10 (81)

14     9 and 12 (304)

15     limit 14 to human (298)

16     limit 13 to human (81)

17     trial*.mp. or exp controlled clinical trial/ or exp "clinical trial (topic)"/ or exp "randomized controlled trial (topic)"/ or exp "controlled clinical trial (topic)"/ (1555047)

18     random.ab. (191735)

19     randomized controlled trial.pt. (0)

20     controlled clinical trial.pt. (0)

21     randomized.ab. (454621)

22     placebo.ab. (188623)

23     clinical trials as topic.sh. (15)

24     trial.ti. (176210)

25     17 or 18 or 19 or 20 or 21 or 22 or 23 or 24 (1831290)

26     9 and 25 (128)

27     limit 26 to human (128)


***************************


239. 
TY  - ELEC
ID  - 71764599
T1  - Tuberculosis treatment outcomes: A retrospective cohort analysis of smoking versus non-smoking patients in the state of Penang, Malaysia
T3  - 2010 Annual Meeting of the American College of Clinical Pharmacy, ACCP 2010 Austin, TX United States. Conference Start: 20101017 Conference End: 20101020
T3  - (var.pagings).
A1  - Dujaili J.A.
A1  - Sulaiman S.A.S.
A1  - Awaisu A.
A1  - Muttalif A.R.
A1  - Jaafar A.Q. 
Y1  - 2010//
N2  - Purpose: The association between tobacco smoking and tuberculosis (TB) is increasingly coming to light and the literature is laden with the evidence of this association. However, only a few observational studies specifically investigated the association between smoking and TB treatment outcomes. The present study aims to compare the treatment outcomes between smoking and non-smoking TB patients. Methods: A retrospective cohort study comparing smoking and nonsmoking TB patients with regards to treatment outcomes was conducted. The data were extracted from medical records of newly diagnosed TB patients of both sexes, above 15 years of age whose smoking status was documented and who registered at a chest clinic of a tertiary care hospital in Penang, Malaysia from January 1 2006 to June 30 2008. Category II (TB relapse, treatment failure and treatment default), Category III (chronic cases) and HIV co-infected TB patients were excluded from the study. Furthermore, other Category I cases comprising of pregnant women, patients with diabetes and those with incomplete data were also excluded. Results: Smoking was significantly associated with male gender, alcohol use, and intravenous drug use. Ever smokers had increased likelihood of treatment failure (OR=7.48; CI 0.93, 60.30), default (OR=7.17; CI 2.76, 18.62) and were less likely to be cured (OR=0.34; CI 0.21, 0.49). After controlling for the effects of confounders using multivariate logistic regression, ever smokers were still less likely to be cured (aOR=0.31; CI 0.17, 0.57) and more likely to default treatment (aOR=3.24; CI 1.01, 10.45). Dying from TB did not reach statistical significance. Conclusion: This study further reaffirms that smoking is an independent predictor of poor TB treatment outcomes and prognosis. Therefore, smoking cessation interventions should be offered to all TB patients who are smokers when they are undergoing TB treatment.
KW  - *smoking
KW  - *treatment outcome
KW  - *cohort analysis
KW  - *patient
KW  - *human
KW  - *Malaysia
KW  - *American
KW  - *college
KW  - *clinical pharmacy
KW  - *tuberculosis
KW  - treatment failure
KW  - pregnant woman
KW  - tertiary care center
KW  - relapse
KW  - male
KW  - female
KW  - smoking cessation
KW  - prognosis
KW  - hospital
KW  - logistic regression analysis
KW  - thorax
KW  - medical record
KW  - drug use
KW  - alcohol consumption
KW  - gender
KW  - statistical significance
KW  - diabetes mellitus
KW  - observational study
KW  - Human immunodeficiency virus
JF  - Pharmacotherapy
JA  - Pharmacotherapy
VL  - 30
IS  - 10
SP  - 402e
EP  - 403e
PB  - Pharmacotherapy Publications Inc.
SN  - 0277-0008
AD  - J.A. Dujaili, School of Pharmaceutical Science, Universiti Sains Malaysia, Minden, Malaysia
M1  - (Dujaili, Sulaiman, Awaisu, Jaafar) School of Pharmaceutical Science, Universiti Sains Malaysia, Minden, Malaysia
M1  - (Muttalif) Department of Respiratory Medicine, Penang Hospital, Jalan Residensi, Malaysia
L2  - http://ovidsp.ovid.com/ovidweb.cgi?T=JS&PAGE=reference&D=emed9&NEWS=N&AN=71764599
ER  -  

Link to the Ovid Full Text or citation: http://acs.hcn.com.au?acc=36422&url=http://ovidsp.ovid.com/ovidweb.cgi?T=JS&CSC=Y&NEWS=N&PAGE=fulltext&D=emed9&AN=71764599 
C1  - Database: Embase <1996 to 2016 September 16>

Search Strategy:

--------------------------------------------------------------------------------

1     tuberculosis.mp. or exp tuberculosis/ (151164)

2     exp treatment outcome/ or treatment outcome*.mp. (1189741)

3     diabetes mellitus.mp. or exp diabetes mellitus/ (627157)

4     diabetes mellitus/ (362441)

5     DM.mp. (48079)

6     diabetes.mp. (663193)

7     mellitus.mp. (588341)

8     3 or 4 or 5 or 6 or 7 (715025)

9     1 and 2 and 8 (724)

10     cohort studies.mp. or cohort analysis/ (263408)

11     exp risk factor/ or cohort.mp. or exp risk/ (2148599)

12     10 or 11 (2148599)

13     9 and 10 (81)

14     9 and 12 (304)

15     limit 14 to human (298)

16     limit 13 to human (81)

17     trial*.mp. or exp controlled clinical trial/ or exp "clinical trial (topic)"/ or exp "randomized controlled trial (topic)"/ or exp "controlled clinical trial (topic)"/ (1555047)

18     random.ab. (191735)

19     randomized controlled trial.pt. (0)

20     controlled clinical trial.pt. (0)

21     randomized.ab. (454621)

22     placebo.ab. (188623)

23     clinical trials as topic.sh. (15)

24     trial.ti. (176210)

25     17 or 18 or 19 or 20 or 21 or 22 or 23 or 24 (1831290)

26     9 and 25 (128)

27     limit 26 to human (128)


***************************


240. 
TY  - ELEC
ID  - 19634288
T1  - Tuberculosis and diabetes mellitus: merging epidemics
A1  - Sen T.
A1  - Joshi S.R.
A1  - Udwadia Z.F. 
Y1  - 2009//
N2  - The link between tuberculosis (TB) and diabetes mellitus (DM) has occupied the center stage of discussion. Experts have raised concern about the merging epidemics of tuberculosis and diabetes particularly in the low to medium income countries like India and China that have the highest burden of TB in the world, and are experiencing the fastest increase in the prevalence of DM. There is good evidence that DM makes a substantial contribution to TB incidence. The huge prevalence of DM in India, may be contributing to the increasing prevalence of TB. This review looks at the link between these two merging epidemics. We discuss the epidemiology, clinical features, microbiology and radiology, and management and treatment outcomes of patients with tuberculosis and diabetes mellitus.
KW  - diabetes mellitus/ep [Epidemiology]
KW  - epidemic
KW  - health
KW  - human
KW  - incidence
KW  - India
KW  - prevalence
KW  - risk factor
KW  - *statistics and numerical data
KW  - Tuberculosis, Pulmonary/di [Diagnosis]
KW  - Tuberculosis, Pulmonary/dt [Drug Therapy]
KW  - Tuberculosis, Pulmonary/ep [Epidemiology]
KW  - tuberculostatic agent/dt [Drug Therapy]
JF  - The Journal of the Association of Physicians of India
JA  - J Assoc Physicians India
VL  - 57
SP  - 399
EP  - 404
CY  - India
SN  - 0004-5772
M1  - (Sen, Joshi, Udwadia) Hinduja Hospital and National Research Centre, Mahim, Mumbai, India
L2  - http://ovidsp.ovid.com/ovidweb.cgi?T=JS&PAGE=reference&D=emed9&NEWS=N&AN=19634288
ER  -  

Link to the Ovid Full Text or citation: http://acs.hcn.com.au?acc=36422&url=http://ovidsp.ovid.com/ovidweb.cgi?T=JS&CSC=Y&NEWS=N&PAGE=fulltext&D=emed9&AN=19634288 
C1  - Database: Embase <1996 to 2016 September 16>

Search Strategy:

--------------------------------------------------------------------------------

1     tuberculosis.mp. or exp tuberculosis/ (151164)

2     exp treatment outcome/ or treatment outcome*.mp. (1189741)

3     diabetes mellitus.mp. or exp diabetes mellitus/ (627157)

4     diabetes mellitus/ (362441)

5     DM.mp. (48079)

6     diabetes.mp. (663193)

7     mellitus.mp. (588341)

8     3 or 4 or 5 or 6 or 7 (715025)

9     1 and 2 and 8 (724)

10     cohort studies.mp. or cohort analysis/ (263408)

11     exp risk factor/ or cohort.mp. or exp risk/ (2148599)

12     10 or 11 (2148599)

13     9 and 10 (81)

14     9 and 12 (304)

15     limit 14 to human (298)

16     limit 13 to human (81)

17     trial*.mp. or exp controlled clinical trial/ or exp "clinical trial (topic)"/ or exp "randomized controlled trial (topic)"/ or exp "controlled clinical trial (topic)"/ (1555047)

18     random.ab. (191735)

19     randomized controlled trial.pt. (0)

20     controlled clinical trial.pt. (0)

21     randomized.ab. (454621)

22     placebo.ab. (188623)

23     clinical trials as topic.sh. (15)

24     trial.ti. (176210)

25     17 or 18 or 19 or 20 or 21 or 22 or 23 or 24 (1831290)

26     9 and 25 (128)

27     limit 26 to human (128)


***************************


241. 
TY  - ELEC
ID  - 2011086886
T1  - Clinical manifestations and outcome of tuberculosis in diabetic patients admitted to King Abdulaziz University Hospital in Jeddah, Saudi Arabia
A1  - Siddiqui A.M. 
Y1  - 2009//
N2  - Objectives: Compare epidemiology, clinical manifestations and outcome of tuberculosis between diabetic and non-diabetic patients admitted to King Abdulaziz University Hospital in Jeddah, Saudi Arabia. Methods: Review the medical data of adult inpatients with tuberculosis from January 2002 to December 2007. Demographic data, location of tuberculosis, sputum positivity for acid fast bacilli, duration of hospitalization and outcome (relapses, drug resistance and inhospital mortality) were compared between the two groups. Results: From total of 216 tuberculosis cases, 35 (16%) had diabetes. These were older in age. 68% diabetics were over 50 years compared to 16% non-diabetics. (p=0.0001). Ratio of Saudis to non-Saudis with tuberculosis was greater in diabetics than in non-diabetics (p=0.003). Pulmonary tuberculosis was the most common site affected and was associated with poor glycemic control (p = 0.013). Smear positivity for acid fast bacilli was not different in diabetics and non-diabetics (p = 0.66). Outcome was favorable and not significantly different in diabetic patients (p = 0.096) Conclusion: Saudi diabetic patients have increased risk of tuberculosis. Pulmonary tuberculosis is most common in diabetics and is associated with poor glucose control. Diabetes does not alter the outcome of tuberculosis significantly.
KW  - adult
KW  - age distribution
KW  - aged
KW  - antibiotic therapy
KW  - article
KW  - blood glucose monitoring
KW  - controlled study
KW  - demography
KW  - diabetes mellitus
KW  - *diabetic patient
KW  - disease association
KW  - hospital admission
KW  - hospitalization
KW  - human
KW  - length of stay
KW  - *lung tuberculosis/dt [Drug Therapy]
KW  - major clinical study
KW  - medical record review
KW  - mortality
KW  - relapse
KW  - retrospective study
KW  - risk assessment
KW  - Saudi Arabia
KW  - sputum analysis
KW  - treatment outcome
KW  - university hospital
KW  - tuberculostatic agent/dt [Drug Therapy]
JF  - Journal of Taibah University Medical Sciences
JA  - J. Taibah. Univ. Med. Sci.
VL  - 4
IS  - 2
SP  - 148
EP  - 155
CY  - Saudi Arabia
PB  - Darussalam Publisher (P.o Box 22743, Riyadh 11416, Saudi Arabia)
SN  - 1658-3612
AD  - A. M. Siddiqui, Department of Internal Medicine, King Abdulaziz University Hospital, Jeddah 21589, Saudi Arabia. E-mail: medconf@yahoo.com
M1  - (Siddiqui) Department of Internal Medicine, King Abdulaziz University Hospital, Jeddah 21589, Saudi Arabia
UR  - http://www.jtaibahumedsc.net/issues/volume4_issue2/journal_page-148-155.pdf
L2  - http://ovidsp.ovid.com/ovidweb.cgi?T=JS&PAGE=reference&D=emed9&NEWS=N&AN=2011086886
ER  -  

Link to the Ovid Full Text or citation: http://acs.hcn.com.au?acc=36422&url=http://ovidsp.ovid.com/ovidweb.cgi?T=JS&CSC=Y&NEWS=N&PAGE=fulltext&D=emed9&AN=2011086886 
C1  - Database: Embase <1996 to 2016 September 16>

Search Strategy:

--------------------------------------------------------------------------------

1     tuberculosis.mp. or exp tuberculosis/ (151164)

2     exp treatment outcome/ or treatment outcome*.mp. (1189741)

3     diabetes mellitus.mp. or exp diabetes mellitus/ (627157)

4     diabetes mellitus/ (362441)

5     DM.mp. (48079)

6     diabetes.mp. (663193)

7     mellitus.mp. (588341)

8     3 or 4 or 5 or 6 or 7 (715025)

9     1 and 2 and 8 (724)

10     cohort studies.mp. or cohort analysis/ (263408)

11     exp risk factor/ or cohort.mp. or exp risk/ (2148599)

12     10 or 11 (2148599)

13     9 and 10 (81)

14     9 and 12 (304)

15     limit 14 to human (298)

16     limit 13 to human (81)

17     trial*.mp. or exp controlled clinical trial/ or exp "clinical trial (topic)"/ or exp "randomized controlled trial (topic)"/ or exp "controlled clinical trial (topic)"/ (1555047)

18     random.ab. (191735)

19     randomized controlled trial.pt. (0)

20     controlled clinical trial.pt. (0)

21     randomized.ab. (454621)

22     placebo.ab. (188623)

23     clinical trials as topic.sh. (15)

24     trial.ti. (176210)

25     17 or 18 or 19 or 20 or 21 or 22 or 23 or 24 (1831290)

26     9 and 25 (128)

27     limit 26 to human (128)


***************************


242. 
TY  - ELEC
ID  - 2009324737
T1  - A series of critically challenging case scenarios in moderate to severe psoriasis: A Delphi consensus approach
A1  - Strober B.
A1  - Berger E.
A1  - Cather J.
A1  - Cohen D.
A1  - Crowley J.J.
A1  - Gordon K.B.
A1  - Gottlieb A.
A1  - Horn E.J.
A1  - Kavanaugh A.F.
A1  - Korman N.J.
A1  - Krueger G.G.
A1  - Leonardi C.L.
A1  - Menter A.
A1  - Schwartzman S.
A1  - Sobell J.M.
A1  - Young M. 
Y1  - 2009//
N2  - Clinical trials for systemic psoriasis therapy typically enroll healthy patients and exclude patients with cardiovascular disease, latent tuberculosis, liver disease, histories of malignancies, viral infections, children, and pregnant or breast-feeding women. Physicians often require guidance for optimum management of severe psoriasis in patients that have a combination of underlying disease states. To provide treatment recommendations for complex psoriasis scenarios, a consensus panel comprising 15 experts in psoriatic disease convened to review and discuss available evidence-based data and to arrive at a consensus for treatment options of difficult cases. An application of the Delphi Method was used to select case scenarios, provide medical treatment options, present the case study with existing medical evidence, and anonymously vote on treatment options. The top 10 treatment options were ranked and statistically analyzed to compare the differences between treatments. The final rankings and analysis provide guidance for practical, safe, and efficacious treatment options in a number of complex psoriasis scenarios. © 2009 American Academy of Dermatology, Inc.
KW  - abdominal obesity
KW  - absence of side effects/si [Side Effect]
KW  - accidental injury/si [Side Effect]
KW  - alanine aminotransferase blood level
KW  - aminotransferase blood level
KW  - amyloidosis/dt [Drug Therapy]
KW  - anemia/si [Side Effect]
KW  - ankylosing spondylitis/dt [Drug Therapy]
KW  - anus atresia/si [Side Effect]
KW  - article
KW  - aseptic meningitis/si [Side Effect]
KW  - aspartate aminotransferase blood level
KW  - atopic dermatitis/dt [Drug Therapy]
KW  - B cell lymphoma/si [Side Effect]
KW  - biological therapy
KW  - birth defect/co [Complication]
KW  - blastomycosis/dt [Drug Therapy]
KW  - body mass
KW  - breast feeding education
KW  - case study
KW  - climatotherapy
KW  - clinical trial
KW  - coccidioidomycosis/si [Side Effect]
KW  - common cold/si [Side Effect]
KW  - comorbidity
KW  - congestive heart failure/si [Side Effect]
KW  - consensus
KW  - convulsion/si [Side Effect]
KW  - Crohn disease/dt [Drug Therapy]
KW  - cutaneous T cell lymphoma/et [Etiology]
KW  - Delphi study
KW  - demyelinating disease
KW  - disease severity
KW  - dizziness/si [Side Effect]
KW  - drug bioavailability
KW  - drug cost
KW  - drug dose comparison
KW  - drug dose reduction
KW  - drug efficacy
KW  - drug excretion
KW  - drug fatality/si [Side Effect]
KW  - drug half life
KW  - drug megadose
KW  - drug safety
KW  - drug tolerability
KW  - drug treatment failure
KW  - drug withdrawal
KW  - enteritis/dt [Drug Therapy]
KW  - esophagus atresia/si [Side Effect]
KW  - evidence based medicine
KW  - evidence based practice
KW  - excimer laser
KW  - experimental study
KW  - headache/si [Side Effect]
KW  - health care cost
KW  - health insurance
KW  - health program
KW  - hepatitis B/co [Complication]
KW  - hepatitis B/di [Diagnosis]
KW  - hepatitis B/et [Etiology]
KW  - hepatitis B/pc [Prevention]
KW  - Hepatitis B virus
KW  - hepatitis C/dt [Drug Therapy]
KW  - hepatitis C/si [Side Effect]
KW  - high risk patient
KW  - histoplasmosis/si [Side Effect]
KW  - human
KW  - hyperkalemia/si [Side Effect]
KW  - hypersensitivity reaction/si [Side Effect]
KW  - hypertension/si [Side Effect]
KW  - immune response
KW  - immunosuppressive treatment
KW  - infection/si [Side Effect]
KW  - injection site reaction/si [Side Effect]
KW  - juvenile rheumatoid arthritis/dt [Drug Therapy]
KW  - kidney dysfunction/si [Side Effect]
KW  - kidney malformation/si [Side Effect]
KW  - listeriosis/si [Side Effect]
KW  - liver cirrhosis/si [Side Effect]
KW  - liver failure/si [Side Effect]
KW  - liver fibrosis/di [Diagnosis]
KW  - liver fibrosis/et [Etiology]
KW  - liver fibrosis/si [Side Effect]
KW  - liver function test
KW  - liver injury/si [Side Effect]
KW  - liver toxicity/si [Side Effect]
KW  - low drug dose
KW  - lung cancer/si [Side Effect]
KW  - lymphoma/si [Side Effect]
KW  - medical personnel
KW  - medical research
KW  - melanoma/di [Diagnosis]
KW  - melanoma/dt [Drug Therapy]
KW  - melanoma/et [Etiology]
KW  - melanoma/si [Side Effect]
KW  - metabolic syndrome X
KW  - monotherapy
KW  - myalgia/si [Side Effect]
KW  - mycosis/si [Side Effect]
KW  - non insulin dependent diabetes mellitus
KW  - nonhodgkin lymphoma/et [Etiology]
KW  - nonhodgkin lymphoma/si [Side Effect]
KW  - nonhuman
KW  - opportunistic infection/si [Side Effect]
KW  - pharyngitis/si [Side Effect]
KW  - phototherapy
KW  - polyneuropathy/si [Side Effect]
KW  - polyradiculoneuropathy/si [Side Effect]
KW  - pregnancy
KW  - priority journal
KW  - progressive multifocal leukoencephalopathy/si [Side Effect]
KW  - prophylaxis
KW  - *psoriasis/dm [Disease Management]
KW  - *psoriasis/dt [Drug Therapy]
KW  - *psoriasis/th [Therapy]
KW  - psoriasis vulgaris/dt [Drug Therapy]
KW  - psoriatic arthritis/dt [Drug Therapy]
KW  - PUVA
KW  - pyoderma/dt [Drug Therapy]
KW  - rash/si [Side Effect]
KW  - relaxation training
KW  - rheumatoid arthritis/dt [Drug Therapy]
KW  - seizure/si [Side Effect]
KW  - sensorimotor neuropathy/si [Side Effect]
KW  - sepsis/si [Side Effect]
KW  - serum sickness/si [Side Effect]
KW  - side effect/si [Side Effect]
KW  - skin carcinoma/si [Side Effect]
KW  - solid tumor/si [Side Effect]
KW  - spontaneous abortion/si [Side Effect]
KW  - squamous cell carcinoma/si [Side Effect]
KW  - teratogenesis
KW  - tracheoesophageal fistula/si [Side Effect]
KW  - treatment duration
KW  - treatment response
KW  - tremor/si [Side Effect]
KW  - tuberculosis/di [Diagnosis]
KW  - tuberculosis/et [Etiology]
KW  - tuberculosis/pc [Prevention]
KW  - tuberculosis/si [Side Effect]
KW  - ultraviolet A radiation
KW  - ultraviolet B radiation
KW  - uveitis/dt [Drug Therapy]
KW  - vaccination
KW  - vertebra malformation/si [Side Effect]
KW  - virus meningitis/si [Side Effect]
KW  - virus reactivation
KW  - abatacept/ct [Clinical Trial]
KW  - abatacept/dt [Drug Therapy]
KW  - abt 874
KW  - adalimumab/ae [Adverse Drug Reaction]
KW  - adalimumab/ct [Clinical Trial]
KW  - adalimumab/cb [Drug Combination]
KW  - adalimumab/cm [Drug Comparison]
KW  - adalimumab/dt [Drug Therapy]
KW  - adalimumab/pe [Pharmacoeconomics]
KW  - adalimumab/sc [Subcutaneous Drug Administration]
KW  - alefacept/ae [Adverse Drug Reaction]
KW  - alefacept/ct [Clinical Trial]
KW  - alefacept/dt [Drug Therapy]
KW  - alefacept/pe [Pharmacoeconomics]
KW  - *antipsoriasis agent
KW  - azathioprine/ae [Adverse Drug Reaction]
KW  - azathioprine/ct [Clinical Trial]
KW  - azathioprine/cb [Drug Combination]
KW  - azathioprine/cm [Drug Comparison]
KW  - azathioprine/dt [Drug Therapy]
KW  - calcipotriol/ae [Adverse Drug Reaction]
KW  - calcipotriol/ct [Clinical Trial]
KW  - calcipotriol/cb [Drug Combination]
KW  - calcipotriol/dt [Drug Therapy]
KW  - calcipotriol/to [Drug Toxicity]
KW  - calcipotriol/pe [Pharmacoeconomics]
KW  - calcipotriol/tp [Topical Drug Administration]
KW  - chickenpox vaccine
KW  - coal tar/ae [Adverse Drug Reaction]
KW  - coal tar/ct [Clinical Trial]
KW  - coal tar/dt [Drug Therapy]
KW  - corticosteroid/ae [Adverse Drug Reaction]
KW  - corticosteroid/ct [Clinical Trial]
KW  - corticosteroid/cb [Drug Combination]
KW  - corticosteroid/dt [Drug Therapy]
KW  - corticosteroid/ar [Intraarticular Drug Administration]
KW  - corticosteroid/il [Intralesional Drug Administration]
KW  - corticosteroid/pe [Pharmacoeconomics]
KW  - corticosteroid/tp [Topical Drug Administration]
KW  - cyclosporin/ae [Adverse Drug Reaction]
KW  - cyclosporin/ct [Clinical Trial]
KW  - cyclosporin/cb [Drug Combination]
KW  - cyclosporin/cm [Drug Comparison]
KW  - cyclosporin/dt [Drug Therapy]
KW  - cyclosporin/pk [Pharmacokinetics]
KW  - dithranol/ct [Clinical Trial]
KW  - dithranol/dt [Drug Therapy]
KW  - dithranol/tp [Topical Drug Administration]
KW  - efalizumab/ae [Adverse Drug Reaction]
KW  - efalizumab/ct [Clinical Trial]
KW  - efalizumab/dt [Drug Therapy]
KW  - efalizumab/pe [Pharmacoeconomics]
KW  - efalizumab/pk [Pharmacokinetics]
KW  - etanercept/ae [Adverse Drug Reaction]
KW  - etanercept/ct [Clinical Trial]
KW  - etanercept/cb [Drug Combination]
KW  - etanercept/cm [Drug Comparison]
KW  - etanercept/dt [Drug Therapy]
KW  - etanercept/pe [Pharmacoeconomics]
KW  - etanercept/sc [Subcutaneous Drug Administration]
KW  - etretin/ae [Adverse Drug Reaction]
KW  - etretin/ct [Clinical Trial]
KW  - etretin/cb [Drug Combination]
KW  - etretin/do [Drug Dose]
KW  - etretin/dt [Drug Therapy]
KW  - etretin/po [Oral Drug Administration]
KW  - etretin/pe [Pharmacoeconomics]
KW  - hydroxychloroquine/ct [Clinical Trial]
KW  - hydroxychloroquine/dt [Drug Therapy]
KW  - hydroxyurea/ct [Clinical Trial]
KW  - hydroxyurea/cb [Drug Combination]
KW  - hydroxyurea/dt [Drug Therapy]
KW  - hydroxyurea/pe [Pharmacoeconomics]
KW  - infliximab/ae [Adverse Drug Reaction]
KW  - infliximab/ct [Clinical Trial]
KW  - infliximab/cb [Drug Combination]
KW  - infliximab/cm [Drug Comparison]
KW  - infliximab/dt [Drug Therapy]
KW  - infliximab/pe [Pharmacoeconomics]
KW  - leflunomide/ct [Clinical Trial]
KW  - leflunomide/dt [Drug Therapy]
KW  - mercaptopurine/ct [Clinical Trial]
KW  - mercaptopurine/dt [Drug Therapy]
KW  - methotrexate/ae [Adverse Drug Reaction]
KW  - methotrexate/ct [Clinical Trial]
KW  - methotrexate/cb [Drug Combination]
KW  - methotrexate/cm [Drug Comparison]
KW  - methotrexate/do [Drug Dose]
KW  - methotrexate/dt [Drug Therapy]
KW  - methotrexate/im [Intramuscular Drug Administration]
KW  - methotrexate/po [Oral Drug Administration]
KW  - methotrexate/pe [Pharmacoeconomics]
KW  - methotrexate/pk [Pharmacokinetics]
KW  - methotrexate/sc [Subcutaneous Drug Administration]
KW  - mycophenolic acid 2 morpholinoethyl ester/ae [Adverse Drug Reaction]
KW  - mycophenolic acid 2 morpholinoethyl ester/ct [Clinical Trial]
KW  - mycophenolic acid 2 morpholinoethyl ester/cm [Drug Comparison]
KW  - mycophenolic acid 2 morpholinoethyl ester/dt [Drug Therapy]
KW  - pimecrolimus/ae [Adverse Drug Reaction]
KW  - pimecrolimus/ct [Clinical Trial]
KW  - pimecrolimus/dt [Drug Therapy]
KW  - pimecrolimus/tp [Topical Drug Administration]
KW  - placebo
KW  - rituximab/ct [Clinical Trial]
KW  - rituximab/dt [Drug Therapy]
KW  - salazosulfapyridine/ct [Clinical Trial]
KW  - salazosulfapyridine/dt [Drug Therapy]
KW  - salazosulfapyridine/pe [Pharmacoeconomics]
KW  - tacrolimus/ae [Adverse Drug Reaction]
KW  - tacrolimus/ct [Clinical Trial]
KW  - tacrolimus/cm [Drug Comparison]
KW  - tacrolimus/dt [Drug Therapy]
KW  - tacrolimus/po [Oral Drug Administration]
KW  - tacrolimus/tp [Topical Drug Administration]
KW  - tazarotene/ct [Clinical Trial]
KW  - tazarotene/cb [Drug Combination]
KW  - tazarotene/dt [Drug Therapy]
KW  - tazarotene/tp [Topical Drug Administration]
KW  - tioguanine/ct [Clinical Trial]
KW  - tioguanine/dt [Drug Therapy]
KW  - tumor necrosis factor inhibitor/ae [Adverse Drug Reaction]
KW  - tumor necrosis factor inhibitor/ct [Clinical Trial]
KW  - tumor necrosis factor inhibitor/cb [Drug Combination]
KW  - tumor necrosis factor inhibitor/cm [Drug Comparison]
KW  - tumor necrosis factor inhibitor/dt [Drug Therapy]
KW  - unindexed drug
KW  - ustekinumab/ct [Clinical Trial]
KW  - ustekinumab/dt [Drug Therapy]
KW  - varicella zoster vaccine
JF  - Journal of the American Academy of Dermatology
JA  - J. Am. Acad. Dermatol.
VL  - 61
IS  - 1 SUPPL. 1
SP  - S1
EP  - S46
CY  - United States
PB  - Mosby Inc. (11830 Westline Industrial Drive, St. Louis MO 63146, United States)
SN  - 0190-9622
AD  - B. Strober, Department of Dermatology, New York University Medical Center, New York, NY, United States. E-mail: b_strober@hotmail.com
M1  - (Strober, Cohen) Department of Dermatology, New York University Medical Center, New York, NY, United States
M1  - (Berger, Gottlieb, Sobell) Department of Dermatology, Tufts University-New England Medical Center, Boston, MA, United States
M1  - (Korman, Young) Department of Dermatology, Case Western Reserve University, Cleveland, OH, United States
M1  - (Krueger) Department of Dermatology, University of Utah School of Medicine, Salt Lake City, UT, United States
M1  - (Leonardi) Department of Dermatology, Saint Louis University School of Medicine, Saint Louis, MO, United States
M1  - (Cather) Modern Dermatology, Dallas, TX, United States
M1  - (Crowley) Bakersfield Dermatology and Skin Cancer Medical Group, Bakersfield, CA, United States
M1  - (Gordon) ENH Medical Group, Skokie, IL, United States
M1  - (Horn) National Psoriasis Foundation, Portland, OR, United States
M1  - (Kavanaugh) Center for Innovative Therapy, University of California, San Diego, Medical Center, San Diego, CA, United States
M1  - (Menter) Baylor University Medical Center, Dallas, TX, United States
M1  - (Schwartzman) Department of Clinical Medicine, Weil Cornell Medical College, New York Presbyterian Hospital, New York, NY, United States
L2  - http://ovidsp.ovid.com/ovidweb.cgi?T=JS&PAGE=reference&D=emed9&NEWS=N&AN=2009324737
ER  -  

Link to the Ovid Full Text or citation: http://acs.hcn.com.au?acc=36422&url=http://ovidsp.ovid.com/ovidweb.cgi?T=JS&CSC=Y&NEWS=N&PAGE=fulltext&D=emed9&AN=2009324737 
C1  - Database: Embase <1996 to 2016 September 16>

Search Strategy:

--------------------------------------------------------------------------------

1     tuberculosis.mp. or exp tuberculosis/ (151164)

2     exp treatment outcome/ or treatment outcome*.mp. (1189741)

3     diabetes mellitus.mp. or exp diabetes mellitus/ (627157)

4     diabetes mellitus/ (362441)

5     DM.mp. (48079)

6     diabetes.mp. (663193)

7     mellitus.mp. (588341)

8     3 or 4 or 5 or 6 or 7 (715025)

9     1 and 2 and 8 (724)

10     cohort studies.mp. or cohort analysis/ (263408)

11     exp risk factor/ or cohort.mp. or exp risk/ (2148599)

12     10 or 11 (2148599)

13     9 and 10 (81)

14     9 and 12 (304)

15     limit 14 to human (298)

16     limit 13 to human (81)

17     trial*.mp. or exp controlled clinical trial/ or exp "clinical trial (topic)"/ or exp "randomized controlled trial (topic)"/ or exp "controlled clinical trial (topic)"/ (1555047)

18     random.ab. (191735)

19     randomized controlled trial.pt. (0)

20     controlled clinical trial.pt. (0)

21     randomized.ab. (454621)

22     placebo.ab. (188623)

23     clinical trials as topic.sh. (15)

24     trial.ti. (176210)

25     17 or 18 or 19 or 20 or 21 or 22 or 23 or 24 (1831290)

26     9 and 25 (128)

27     limit 26 to human (128)


***************************


243. 
TY  - ELEC
ID  - 2009305363
T1  - Epidemiologic characteristics of the tuberculosis cases followed up at Sanliurfa Central Tuberculosi Control Dispensary between 2001 and 2006 years
T3  - 2001-2006 Yillari arasinda sanliurfa merkez verem savas dispanserinde takip edilen tuberkuloz olgularinin epidemiyolojik ozellikleri
A1  - Kocakoglu S.
A1  - Simsek Z.
A1  - Ceylan E. 
Y1  - 2009//
N2  - Introduction: In this study, it was aimed to evaluate the descriptive characteristics, treatment failure and related factors of tuberculosis cases followed up at Sanliurfa Central Tuberculosis Control Dispensary between 2001 and 2006. Material and Method: One thousand, one hundred and three case records could be reached of 1287 patients under treatment during these years (85.7%). Of these, 59.7% was male and the mean age was 27.9 years. Results: The rate of extrapulmonary tuberculosis (EP.TB) was 28.8%. The percentage of EP TB was significantly higher in females than in males (p<0.05). While the percentage of diagnosis by the positive sputum analysis was 48. 1 %, the diagnostic tuberculosis culture was 0.8%. Of the patients, 49.80/6 EP TB cases had organ biopsy. The percentage of the cure status of the cases with positive sputum analysis was 21.8%, and 59.5% completed the treatment successfully. Although they had positive sputum analysis, 2.6% of the cases had stopped the therapy. Other comorbid diseases were present in 8.3% of the cases. Of these, DM was the most common disease - with the rate of 41.5%. Treatment failure rate was between 17.3%6-3.3% and showed an annual decrease in rate. The treatment failure status was seen to be significantly higher in the elderly, uneducated, unemployed cases, seasonal workers, and those with side effects (p<0.05). No significant relation between gender, comorbidity, affected organ and treatment failure was found (p>0.05). Conclusion: Findings of this study showed, the necessity for improvement of the services according of the characteristics of the province and infrastructure and development of the health education program regarding health professionals and the community in order to achieve effective ana sustainable control, diagnosis and treatment of TB in Sanliurfa.
KW  - adult
KW  - article
KW  - comorbidity
KW  - culture medium
KW  - diabetes mellitus
KW  - educational status
KW  - extrapulmonary tuberculosis/di [Diagnosis]
KW  - female
KW  - geriatrics
KW  - human
KW  - *infection control
KW  - lung biopsy
KW  - major clinical study
KW  - male
KW  - risk factor
KW  - sex difference
KW  - sputum analysis
KW  - treatment failure
KW  - *tuberculosis/di [Diagnosis]
KW  - *tuberculosis/ep [Epidemiology]
KW  - unemployment
KW  - worker
JF  - Turk Toraks Dergisi
JA  - Turk Toraks Derg.
VL  - 10
IS  - 1
SP  - 9
EP  - 14
CY  - Turkey
PB  - AVES Publishing Co. (Kizilelma CAD. 5/3, Findikzade- Istanbul 34096, Turkey)
SN  - 1302-7808
AD  - Z. Simsek, Harran Universitesi, Tip Fakultesi, Halk Sagligi Anabilim Dali, Sanliurfa, Turkey. E-mail: zsimsek@harran.edu.tr
M1  - (Kocakoglu) Ispir Devlet Hastanesi, Erzurum, Turkey
M1  - (Simsek) Harran Universitesi, Tip Fakultesi, Halk Sagligi Anabilim Dali, Sanliurfa, Turkey
M1  - (Ceylan) Harran Universitesi, Tip Fakultesi, Gogus Hastaliklari Anabilim Dali, Sanliurfa, Turkey
UR  - http://www.toraks.org.tr/journal/pdf/pdf_Toraksder_610.pdf
L2  - http://ovidsp.ovid.com/ovidweb.cgi?T=JS&PAGE=reference&D=emed9&NEWS=N&AN=2009305363
ER  -  

Link to the Ovid Full Text or citation: http://acs.hcn.com.au?acc=36422&url=http://ovidsp.ovid.com/ovidweb.cgi?T=JS&CSC=Y&NEWS=N&PAGE=fulltext&D=emed9&AN=2009305363 
C1  - Database: Embase <1996 to 2016 September 16>

Search Strategy:

--------------------------------------------------------------------------------

1     tuberculosis.mp. or exp tuberculosis/ (151164)

2     exp treatment outcome/ or treatment outcome*.mp. (1189741)

3     diabetes mellitus.mp. or exp diabetes mellitus/ (627157)

4     diabetes mellitus/ (362441)

5     DM.mp. (48079)

6     diabetes.mp. (663193)

7     mellitus.mp. (588341)

8     3 or 4 or 5 or 6 or 7 (715025)

9     1 and 2 and 8 (724)

10     cohort studies.mp. or cohort analysis/ (263408)

11     exp risk factor/ or cohort.mp. or exp risk/ (2148599)

12     10 or 11 (2148599)

13     9 and 10 (81)

14     9 and 12 (304)

15     limit 14 to human (298)

16     limit 13 to human (81)

17     trial*.mp. or exp controlled clinical trial/ or exp "clinical trial (topic)"/ or exp "randomized controlled trial (topic)"/ or exp "controlled clinical trial (topic)"/ (1555047)

18     random.ab. (191735)

19     randomized controlled trial.pt. (0)

20     controlled clinical trial.pt. (0)

21     randomized.ab. (454621)

22     placebo.ab. (188623)

23     clinical trials as topic.sh. (15)

24     trial.ti. (176210)

25     17 or 18 or 19 or 20 or 21 or 22 or 23 or 24 (1831290)

26     9 and 25 (128)

27     limit 26 to human (128)


***************************


244. 
TY  - ELEC
ID  - 2009293293
T1  - Treatment of ankylosing spondylitis and other spondyloarthritides
A1  - Braun J.
A1  - Baraliakos X. 
Y1  - 2009//
N2  - Purpose of review: The management of ankylosing spondylitis and other spondyloarthritides (SpAs) such as psoriatic arthritis (PsA) is becoming more and more complex due to major advances, especially in the pharmacological therapy of these diseases. Biologics such as the anti-tumour necrosis factor agents have the potential to improve almost all outcome parameters usually assessed. The purpose of this review was to collect all available information related to the treatment of ankylosing spondylitis published in the year 2008. This was achieved by a systematic literature search in PubMed. Recent findings: There is increasing knowledge about the short-term and long-term efficacy of anti-tumour necrosis factor agents. As it stands now, radiographic progression of ankylosing spondylitis patients is not decelerated, in contrast to PsA. One major difference between the two SpAs is that ankylosing spondylitis is more an osteoproliferative disease, whereas PsA is more osteodestructive (though it certainly has both elements). Methotrexate offers no additional benefit for the axial symptoms in ankylosing spondylitis. Other biologics such as efalizumab, which is used to treat psoriasis, seems to increase the frequency of arthritis. A whole array of potential side effects has been reported. Cardiovascular comorbidity seems to be rather important for SpA patients. Summary: In this review, we especially cover not only the following themes of new clinical studies, efficacy regarding signs and symptoms, function and quality of life but also structural damage and the link between inflammation and new bone formation. The pharmacokinetics of infliximab including the formation of antibodies and the overall and long-term safety of anti-tumour necrosis factor agents is covered. © 2009 Wolters Kluwer Health Lippincott Williams & Wilkins.
KW  - acute granulocytic leukemia/si [Side Effect]
KW  - add on therapy
KW  - alopecia areata/si [Side Effect]
KW  - amyotrophic lateral sclerosis/si [Side Effect]
KW  - *ankylosing spondylitis/dm [Disease Management]
KW  - *ankylosing spondylitis/dt [Drug Therapy]
KW  - *ankylosing spondylitis/rh [Rehabilitation]
KW  - *ankylosing spondylitis/su [Surgery]
KW  - *ankylosing spondylitis/th [Therapy]
KW  - ankylosis/su [Surgery]
KW  - antibody producing cell
KW  - antiinflammatory activity
KW  - arthritis/si [Side Effect]
KW  - aspergillosis/si [Side Effect]
KW  - biological therapy
KW  - cardiovascular risk
KW  - cauda equina syndrome
KW  - central nervous system infection/si [Side Effect]
KW  - clinical trial
KW  - cold injury/si [Side Effect]
KW  - comorbidity
KW  - coronary artery bypass graft
KW  - corticosteroid therapy
KW  - cost effectiveness analysis
KW  - Crohn disease/si [Side Effect]
KW  - dermatitis herpetiformis/si [Side Effect]
KW  - diabetes mellitus
KW  - diet therapy
KW  - disease course
KW  - disease exacerbation
KW  - drug effect
KW  - drug efficacy
KW  - drug megadose
KW  - drug safety
KW  - drug targeting
KW  - drug withdrawal
KW  - enthesitis/si [Side Effect]
KW  - erythema nodosum/dt [Drug Therapy]
KW  - functional assessment
KW  - group therapy
KW  - histopathology
KW  - home care
KW  - human
KW  - hypertension
KW  - immunotherapy
KW  - iridocyclitis/si [Side Effect]
KW  - keratoderma blennorrhagica/si [Side Effect]
KW  - kinesiotherapy
KW  - lichen planupilaris/si [Side Effect]
KW  - lupus vulgaris/si [Side Effect]
KW  - Medline
KW  - monarthritis/dt [Drug Therapy]
KW  - monarthritis/si [Side Effect]
KW  - multiple sclerosis/si [Side Effect]
KW  - myelitis/dt [Drug Therapy]
KW  - myelitis/si [Side Effect]
KW  - myeloid leukemia/si [Side Effect]
KW  - nevus/si [Side Effect]
KW  - nonhuman
KW  - nuclear magnetic resonance imaging
KW  - ossification
KW  - osteotomy
KW  - patient education
KW  - peripheral neuropathy/si [Side Effect]
KW  - physical capacity
KW  - physiotherapy
KW  - priority journal
KW  - prognosis
KW  - psoriasis/dt [Drug Therapy]
KW  - psoriasis/si [Side Effect]
KW  - psoriasis vulgaris/dt [Drug Therapy]
KW  - psoriasis vulgaris/si [Side Effect]
KW  - psoriatic arthritis/dr [Drug Resistance]
KW  - psoriatic arthritis/dt [Drug Therapy]
KW  - psoriatic arthritis/si [Side Effect]
KW  - pustulosis/si [Side Effect]
KW  - pustulosis palmoplantaris/dt [Drug Therapy]
KW  - pustulosis palmoplantaris/si [Side Effect]
KW  - quality of life
KW  - religion
KW  - remission
KW  - review
KW  - rheumatic disease/dt [Drug Therapy]
KW  - rheumatic disease/si [Side Effect]
KW  - rheumatoid arthritis/dt [Drug Therapy]
KW  - sacroiliitis/dt [Drug Therapy]
KW  - sarcoidosis/si [Side Effect]
KW  - skin toxicity/si [Side Effect]
KW  - spine surgery
KW  - *spondyloarthropathy/dm [Disease Management]
KW  - *spondyloarthropathy/dr [Drug Resistance]
KW  - *spondyloarthropathy/dt [Drug Therapy]
KW  - *spondyloarthropathy/rh [Rehabilitation]
KW  - *spondyloarthropathy/su [Surgery]
KW  - *spondyloarthropathy/th [Therapy]
KW  - symptomatology
KW  - systematic review
KW  - Tai Chi
KW  - temporomandibular joint disorder/dr [Drug Resistance]
KW  - temporomandibular joint disorder/dt [Drug Therapy]
KW  - total hip prosthesis
KW  - treatment duration
KW  - treatment outcome
KW  - treatment planning
KW  - treatment response
KW  - adalimumab/ae [Adverse Drug Reaction]
KW  - adalimumab/ct [Clinical Trial]
KW  - adalimumab/dt [Drug Therapy]
KW  - antinuclear antibody/ec [Endogenous Compound]
KW  - bisphosphonic acid derivative/pd [Pharmacology]
KW  - C reactive protein/ec [Endogenous Compound]
KW  - celecoxib/dt [Drug Therapy]
KW  - certolizumab pegol
KW  - corticosteroid/dt [Drug Therapy]
KW  - double stranded DNA antibody/ec [Endogenous Compound]
KW  - efalizumab/ae [Adverse Drug Reaction]
KW  - efalizumab/dt [Drug Therapy]
KW  - etanercept/ae [Adverse Drug Reaction]
KW  - etanercept/dt [Drug Therapy]
KW  - etanercept/pd [Pharmacology]
KW  - etoricoxib/dt [Drug Therapy]
KW  - glucocorticoid/dt [Drug Therapy]
KW  - glucocorticoid/ar [Intraarticular Drug Administration]
KW  - golimumab/ct [Clinical Trial]
KW  - golimumab/dt [Drug Therapy]
KW  - hydroxymethylglutaryl coenzyme A reductase inhibitor/pd [Pharmacology]
KW  - infliximab/ae [Adverse Drug Reaction]
KW  - infliximab/cb [Drug Combination]
KW  - infliximab/dt [Drug Therapy]
KW  - infliximab/ar [Intraarticular Drug Administration]
KW  - low density lipoprotein cholesterol/ec [Endogenous Compound]
KW  - methotrexate/cb [Drug Combination]
KW  - methotrexate/dt [Drug Therapy]
KW  - nonsteroid antiinflammatory agent/dt [Drug Therapy]
KW  - placebo
KW  - radium 224/ae [Adverse Drug Reaction]
KW  - radium 224/dt [Drug Therapy]
KW  - rituximab/dt [Drug Therapy]
KW  - tumor necrosis factor inhibitor/ae [Adverse Drug Reaction]
KW  - tumor necrosis factor inhibitor/ct [Clinical Trial]
KW  - tumor necrosis factor inhibitor/cb [Drug Combination]
KW  - tumor necrosis factor inhibitor/dt [Drug Therapy]
JF  - Current Opinion in Rheumatology
JA  - Curr. Opin. Rheumatol.
VL  - 21
IS  - 4
SP  - 324
EP  - 334
CY  - United States
PB  - Lippincott Williams and Wilkins (530 Walnut Street,P O Box 327, Philadelphia PA 19106-3621, United States)
SN  - 1040-8711
AD  - J. Braun, Rheumazentrum Ruhrgebiet, Landgrafenstr. 15, 44652 Herne, Germany. E-mail: X.Baraliakos@googlemail.com
M1  - (Braun, Baraliakos) Rheumazentrum Ruhrgebiet, Herne, Germany
M1  - (Braun) Rheumazentrum Ruhrgebiet, Landgrafenstr. 15, 44652 Herne, Germany
L2  - http://ovidsp.ovid.com/ovidweb.cgi?T=JS&PAGE=reference&D=emed9&NEWS=N&AN=2009293293
ER  -  

Link to the Ovid Full Text or citation: http://acs.hcn.com.au?acc=36422&url=http://ovidsp.ovid.com/ovidweb.cgi?T=JS&CSC=Y&NEWS=N&PAGE=fulltext&D=emed9&AN=2009293293 
C1  - Database: Embase <1996 to 2016 September 16>

Search Strategy:

--------------------------------------------------------------------------------

1     tuberculosis.mp. or exp tuberculosis/ (151164)

2     exp treatment outcome/ or treatment outcome*.mp. (1189741)

3     diabetes mellitus.mp. or exp diabetes mellitus/ (627157)

4     diabetes mellitus/ (362441)

5     DM.mp. (48079)

6     diabetes.mp. (663193)

7     mellitus.mp. (588341)

8     3 or 4 or 5 or 6 or 7 (715025)

9     1 and 2 and 8 (724)

10     cohort studies.mp. or cohort analysis/ (263408)

11     exp risk factor/ or cohort.mp. or exp risk/ (2148599)

12     10 or 11 (2148599)

13     9 and 10 (81)

14     9 and 12 (304)

15     limit 14 to human (298)

16     limit 13 to human (81)

17     trial*.mp. or exp controlled clinical trial/ or exp "clinical trial (topic)"/ or exp "randomized controlled trial (topic)"/ or exp "controlled clinical trial (topic)"/ (1555047)

18     random.ab. (191735)

19     randomized controlled trial.pt. (0)

20     controlled clinical trial.pt. (0)

21     randomized.ab. (454621)

22     placebo.ab. (188623)

23     clinical trials as topic.sh. (15)

24     trial.ti. (176210)

25     17 or 18 or 19 or 20 or 21 or 22 or 23 or 24 (1831290)

26     9 and 25 (128)

27     limit 26 to human (128)


***************************


245. 
TY  - ELEC
ID  - 2009288272
T1  - Impact of diabetes mellitus on treatment outcomes of patients with active tuberculosis
A1  - Dooley K.E.
A1  - Tang T.
A1  - Golub J.E.
A1  - Dorman S.E.
A1  - Cronin W. 
Y1  - 2009//
N2  - Diabetes mellitus (DM) is an emerging chronic health condition of developed and developing countries. We conducted a retrospective cohort study of patients with active, culture-confirmed tuberculosis (TB) in Maryland to determine the impact of DM on TB treatment outcomes. Of 297 TB patients, 42 (14%) had DM. Patients with diabetes had 2.0 times higher odds of death than patients without diabetes (95% confidence interval [CI] 0.74-5.2, P - 0.18). Adjusting for human immunodeficiency virus (HIV), age, weight, and foreign birth, the odds of death were 6.5 times higher in patients with diabetes than patients without diabetes (95% CI 1.1-38.0, P = 0.039). In pulmonary TB patients, time to sputum culture conversion was longer in patients with diabetes than patients without diabetes (median 49 versus 39 days, P = 0.09). Two-month culture conversion proportions were similar (70% and 69%). Treatment failure occurred in 4.1% of patients without diabetes and 6.7% of patients with diabetes (P = 0.51). In conclusion, DM was a risk factor for death in Maryland TB patients. There was a trend toward increased time to culture conversion; two-month culture conversion proportions, however, were similar. Copyright © 2009 by The American Society of Tropical Medicine and Hygiene.
KW  - adult
KW  - article
KW  - bacterium culture
KW  - cohort analysis
KW  - confidence interval
KW  - controlled study
KW  - *diabetes mellitus
KW  - disease association
KW  - drug sensitivity
KW  - ethnicity
KW  - female
KW  - human
KW  - Human immunodeficiency virus
KW  - lung tuberculosis/dt [Drug Therapy]
KW  - major clinical study
KW  - male
KW  - miliary tuberculosis
KW  - mortality
KW  - multidrug resistance
KW  - Mycobacterium tuberculosis
KW  - retrospective study
KW  - risk assessment
KW  - risk factor
KW  - sputum analysis
KW  - treatment failure
KW  - treatment outcome
KW  - treatment response
KW  - *tuberculosis/dt [Drug Therapy]
KW  - United States
KW  - tuberculostatic agent/dt [Drug Therapy]
JF  - American Journal of Tropical Medicine and Hygiene
JA  - Am. J. Trop. Med. Hyg.
VL  - 80
IS  - 4
SP  - 634
EP  - 639
CY  - United States
PB  - American Society of Tropical Medicine and Hygiene (111 Deer Lake Road, Suite 100,Deerfield, Illinois 60015, United States)
SN  - 0002-9637
AD  - K. E. Dooley, Division of TB Control, Refugee and Migrant Health, Maryland Department of Health and Mental Hygiene, 201 W. Preston Street, Baltimore, MD 21201. E-mail: kdooleyl@jhmi.edu
M1  - (Dooley) Division of TB Control, Refugee and Migrant Health, Maryland Department of Health and Mental Hygiene, 201 W. Preston Street, Baltimore, MD 21201
M1  - (Tang) Division of Clinical Pharmacology and Infectious Diseases, Johns Hopkins University, School of Medicine, 600 N. Wolfe Street Osier 527, Baltimore, MD 21287
M1  - (Golub) Johns Hopkins University Bloomberg, School of Medicine, 615 N.Wolfe Street, Baltimore, MD 21205
M1  - (Dorman) Center for Tuberculosis Research, Johns Hopkins University, School of Medicine, 1550 Orleans Street, Baltimore, MD 21231
M1  - (Cronin) Center for Tuberculosis Research, Johns Hopkins University, School of Medicine
L2  - http://ovidsp.ovid.com/ovidweb.cgi?T=JS&PAGE=reference&D=emed9&NEWS=N&AN=2009288272
ER  -  

Link to the Ovid Full Text or citation: http://acs.hcn.com.au?acc=36422&url=http://ovidsp.ovid.com/ovidweb.cgi?T=JS&CSC=Y&NEWS=N&PAGE=fulltext&D=emed9&AN=2009288272 
C1  - Database: Embase <1996 to 2016 September 16>

Search Strategy:

--------------------------------------------------------------------------------

1     tuberculosis.mp. or exp tuberculosis/ (151164)

2     exp treatment outcome/ or treatment outcome*.mp. (1189741)

3     diabetes mellitus.mp. or exp diabetes mellitus/ (627157)

4     diabetes mellitus/ (362441)

5     DM.mp. (48079)

6     diabetes.mp. (663193)

7     mellitus.mp. (588341)

8     3 or 4 or 5 or 6 or 7 (715025)

9     1 and 2 and 8 (724)

10     cohort studies.mp. or cohort analysis/ (263408)

11     exp risk factor/ or cohort.mp. or exp risk/ (2148599)

12     10 or 11 (2148599)

13     9 and 10 (81)

14     9 and 12 (304)

15     limit 14 to human (298)

16     limit 13 to human (81)

17     trial*.mp. or exp controlled clinical trial/ or exp "clinical trial (topic)"/ or exp "randomized controlled trial (topic)"/ or exp "controlled clinical trial (topic)"/ (1555047)

18     random.ab. (191735)

19     randomized controlled trial.pt. (0)

20     controlled clinical trial.pt. (0)

21     randomized.ab. (454621)

22     placebo.ab. (188623)

23     clinical trials as topic.sh. (15)

24     trial.ti. (176210)

25     17 or 18 or 19 or 20 or 21 or 22 or 23 or 24 (1831290)

26     9 and 25 (128)

27     limit 26 to human (128)


***************************


246. 
TY  - ELEC
ID  - 2009631340
T1  - Risk Factors for Early Mortality and Morbidity After Pneumonectomy: A Reappraisal
A1  - Mansour Z.
A1  - Kochetkova E.A.
A1  - Santelmo N.
A1  - Meyer P.
A1  - Wihlm J.-M.
A1  - Quoix E.
A1  - Massard G. 
Y1  - 2009//
N2  - Background: Pneumonectomy remains a high-risk procedure. Comprehensive patient selection should be based on analysis of proven risk factors. Methods: The records of 323 pneumonectomy patients were retrospectively reviewed. Multiple demographic data were collected. End points were operative mortality at 30 and at 90 days, major procedurally related complications, and cardiovascular events. Univariate and multivariate statistical analyses were performed. Results: Smoking habits, chronic obstructive pulmonary disease (COPD) status, induction chemotherapy status, diabetes, and obesity had no statistical influence on short-term outcomes. After right pneumonectomy, 30-day mortality (p = 0.045) and the incidence of bronchopleural fistulas (p = 0.009) were increased. Multivariate analysis for postoperative bronchopleural fistulas discovered that right pneumonectomies are the sole risk factor (p = 0.015). Univariate analysis for postoperative atrial fibrillation showed that male gender, age 70 and older, hypertension, and dyslipidemia are risk factors. Multivariate analysis found no definite risk factor. Patients with coronary artery disease had more postoperative cardiovascular events (p = 0.003). Among patients free of coronary artery disease, COPD led to an increased 90-day mortality rate (p = 0.028). Conclusions: Patients with right pneumonectomies are at increased risk. Postoperative cardiovascular events are more frequent in coronary artery disease patients. COPD is a risk factor in patients free of coronary disease. © 2009 The Society of Thoracic Surgeons.
KW  - adult
KW  - adult respiratory distress syndrome/co [Complication]
KW  - age distribution
KW  - aged
KW  - artery disease
KW  - article
KW  - bronchiectasis/su [Surgery]
KW  - bronchopleural fistula/co [Complication]
KW  - carcinoid/su [Surgery]
KW  - cardiovascular disease/co [Complication]
KW  - chemotherapy
KW  - chronic obstructive lung disease
KW  - coronary artery disease
KW  - diabetes mellitus
KW  - dyslipidemia
KW  - empyema/co [Complication]
KW  - female
KW  - heart atrium fibrillation/co [Complication]
KW  - human
KW  - hypertension
KW  - lung cyst/su [Surgery]
KW  - lung metastasis/su [Surgery]
KW  - *lung resection
KW  - lung tuberculosis/su [Surgery]
KW  - lymphoma/su [Surgery]
KW  - major clinical study
KW  - male
KW  - medical record review
KW  - mesothelioma/su [Surgery]
KW  - *morbidity
KW  - obesity
KW  - postoperative period
KW  - priority journal
KW  - retrospective study
KW  - *risk factor
KW  - sex difference
KW  - smoking habit
KW  - *surgical mortality
KW  - surgical patient
KW  - surgical risk
KW  - treatment outcome
JF  - Annals of Thoracic Surgery
JA  - Ann. Thorac. Surg.
VL  - 88
IS  - 6
SP  - 1737
EP  - 1743
CY  - United States
PB  - Elsevier USA (6277 Sea Harbor Drive, Orlando FL 32862 8239, United States)
SN  - 0003-4975
AD  - G. Massard, Service de Chirurgie Thoracique, Hopitaux Universitaires de Strasbourg, Strasbourg, France. E-mail: gilbert.massard@chru-strasbourg.fr
M1  - (Mansour, Kochetkova, Santelmo, Wihlm, Massard) Service de Chirurgie Thoracique, Hopitaux Universitaires de Strasbourg, Strasbourg, France
M1  - (Meyer) Departement de Biostatistiques, Hopitaux Universitaires de Strasbourg, Strasbourg, France
M1  - (Quoix) Departement de Pneumologie, Hopitaux Universitaires de Strasbourg, Strasbourg, France
L2  - http://ovidsp.ovid.com/ovidweb.cgi?T=JS&PAGE=reference&D=emed9&NEWS=N&AN=2009631340
ER  -  

Link to the Ovid Full Text or citation: http://acs.hcn.com.au?acc=36422&url=http://ovidsp.ovid.com/ovidweb.cgi?T=JS&CSC=Y&NEWS=N&PAGE=fulltext&D=emed9&AN=2009631340 
C1  - Database: Embase <1996 to 2016 September 16>

Search Strategy:

--------------------------------------------------------------------------------

1     tuberculosis.mp. or exp tuberculosis/ (151164)

2     exp treatment outcome/ or treatment outcome*.mp. (1189741)

3     diabetes mellitus.mp. or exp diabetes mellitus/ (627157)

4     diabetes mellitus/ (362441)

5     DM.mp. (48079)

6     diabetes.mp. (663193)

7     mellitus.mp. (588341)

8     3 or 4 or 5 or 6 or 7 (715025)

9     1 and 2 and 8 (724)

10     cohort studies.mp. or cohort analysis/ (263408)

11     exp risk factor/ or cohort.mp. or exp risk/ (2148599)

12     10 or 11 (2148599)

13     9 and 10 (81)

14     9 and 12 (304)

15     limit 14 to human (298)

16     limit 13 to human (81)

17     trial*.mp. or exp controlled clinical trial/ or exp "clinical trial (topic)"/ or exp "randomized controlled trial (topic)"/ or exp "controlled clinical trial (topic)"/ (1555047)

18     random.ab. (191735)

19     randomized controlled trial.pt. (0)

20     controlled clinical trial.pt. (0)

21     randomized.ab. (454621)

22     placebo.ab. (188623)

23     clinical trials as topic.sh. (15)

24     trial.ti. (176210)

25     17 or 18 or 19 or 20 or 21 or 22 or 23 or 24 (1831290)

26     9 and 25 (128)

27     limit 26 to human (128)


***************************


247. 
TY  - ELEC
ID  - 2009629628
T1  - Tuberculosis and diabetes mellitus: convergence of two epidemics
A1  - Dooley K.E.
A1  - Chaisson R.E. 
Y1  - 2009//
N2  - The link between diabetes mellitus and tuberculosis has been recognised for centuries. In recent decades, tuberculosis incidence has declined in high-income countries, but incidence remains high in countries that have high rates of infection with HIV, high prevalence of malnutrition and crowded living conditions, or poor tuberculosis control infrastructure. At the same time, diabetes mellitus prevalence is soaring globally, fuelled by obesity. There is growing evidence that diabetes mellitus is an important risk factor for tuberculosis and might affect disease presentation and treatment response. Furthermore, tuberculosis might induce glucose intolerance and worsen glycaemic control in people with diabetes. We review the epidemiology of the tuberculosis and diabetes epidemics, and provide a synopsis of the evidence for the role of diabetes mellitus in susceptibility to, clinical presentation of, and response to treatment for tuberculosis. In addition, we review potential mechanisms by which diabetes mellitus can cause tuberculosis, the effects of tuberculosis on diabetic control, and pharmacokinetic issues related to the co-management of diabetes and tuberculosis. © 2009 Elsevier Ltd. All rights reserved.
KW  - area under the curve
KW  - clinical feature
KW  - cultural anthropology
KW  - developed country
KW  - developing country
KW  - diabetes control
KW  - *diabetes mellitus/co [Complication]
KW  - *diabetes mellitus/dm [Disease Management]
KW  - *diabetes mellitus/dt [Drug Therapy]
KW  - *diabetes mellitus/ep [Epidemiology]
KW  - *diabetes mellitus/et [Etiology]
KW  - disease association
KW  - disease severity
KW  - drug metabolism
KW  - epidemic
KW  - evidence based medicine
KW  - glucose intolerance
KW  - glucose tolerance
KW  - glycemic control
KW  - health care cost
KW  - human
KW  - hyperglycemia/si [Side Effect]
KW  - hyperinsulinemia/si [Side Effect]
KW  - incidence
KW  - insulin dependent diabetes mellitus/dt [Drug Therapy]
KW  - Mycobacterium tuberculosis
KW  - non insulin dependent diabetes mellitus/dt [Drug Therapy]
KW  - nonhuman
KW  - outcome assessment
KW  - priority journal
KW  - radiodiagnosis
KW  - review
KW  - risk factor
KW  - thorax radiography
KW  - treatment failure
KW  - treatment response
KW  - *tuberculosis/co [Complication]
KW  - *tuberculosis/di [Diagnosis]
KW  - *tuberculosis/dm [Disease Management]
KW  - *tuberculosis/dt [Drug Therapy]
KW  - *tuberculosis/ep [Epidemiology]
KW  - *tuberculosis/et [Etiology]
KW  - 2,4 thiazolidinedione derivative/dt [Drug Therapy]
KW  - glibenclamide/it [Drug Interaction]
KW  - glibenclamide/dt [Drug Therapy]
KW  - glibenclamide/po [Oral Drug Administration]
KW  - glibenclamide/pk [Pharmacokinetics]
KW  - glipizide/it [Drug Interaction]
KW  - glipizide/dt [Drug Therapy]
KW  - glipizide/po [Oral Drug Administration]
KW  - glipizide/pk [Pharmacokinetics]
KW  - insulin/it [Drug Interaction]
KW  - insulin/dt [Drug Therapy]
KW  - isoniazid/dt [Drug Therapy]
KW  - nateglinide/it [Drug Interaction]
KW  - nateglinide/dt [Drug Therapy]
KW  - pioglitazone/it [Drug Interaction]
KW  - pioglitazone/dt [Drug Therapy]
KW  - pyridoxine/dt [Drug Therapy]
KW  - repaglinide/it [Drug Interaction]
KW  - repaglinide/dt [Drug Therapy]
KW  - repaglinide/pk [Pharmacokinetics]
KW  - rifampicin/ae [Adverse Drug Reaction]
KW  - rifampicin/cr [Drug Concentration]
KW  - rifampicin/it [Drug Interaction]
KW  - rifampicin/dt [Drug Therapy]
KW  - rifampicin/pk [Pharmacokinetics]
KW  - rifampicin/pd [Pharmacology]
KW  - rosiglitazone/it [Drug Interaction]
KW  - rosiglitazone/dt [Drug Therapy]
KW  - rosiglitazone/pk [Pharmacokinetics]
KW  - sulfonylurea/it [Drug Interaction]
KW  - sulfonylurea/dt [Drug Therapy]
JF  - The Lancet Infectious Diseases
JA  - Lancet Infect. Dis.
VL  - 9
IS  - 12
SP  - 737
EP  - 746
CY  - United Kingdom
PB  - Lancet Publishing Group (84 Theobald's Road, London WC1X 8RR, United Kingdom)
SN  - 1473-3099
AD  - R.E. Chaisson, Division of Infectious Diseases, Center for Tuberculosis Research, Johns Hopkins University School of Medicine, Baltimore, MD, United States. E-mail: rchaiss@jhmi.edu
M1  - (Dooley, Chaisson) Division of Infectious Diseases, Center for Tuberculosis Research, Johns Hopkins University School of Medicine, Baltimore, MD, United States
M1  - (Dooley) Division of Clinical Pharmacology, Johns Hopkins University School of Medicine, Baltimore, MD, United States
L2  - http://ovidsp.ovid.com/ovidweb.cgi?T=JS&PAGE=reference&D=emed9&NEWS=N&AN=2009629628
ER  -  

Link to the Ovid Full Text or citation: http://acs.hcn.com.au?acc=36422&url=http://ovidsp.ovid.com/ovidweb.cgi?T=JS&CSC=Y&NEWS=N&PAGE=fulltext&D=emed9&AN=2009629628 
C1  - Database: Embase <1996 to 2016 September 16>

Search Strategy:

--------------------------------------------------------------------------------

1     tuberculosis.mp. or exp tuberculosis/ (151164)

2     exp treatment outcome/ or treatment outcome*.mp. (1189741)

3     diabetes mellitus.mp. or exp diabetes mellitus/ (627157)

4     diabetes mellitus/ (362441)

5     DM.mp. (48079)

6     diabetes.mp. (663193)

7     mellitus.mp. (588341)

8     3 or 4 or 5 or 6 or 7 (715025)

9     1 and 2 and 8 (724)

10     cohort studies.mp. or cohort analysis/ (263408)

11     exp risk factor/ or cohort.mp. or exp risk/ (2148599)

12     10 or 11 (2148599)

13     9 and 10 (81)

14     9 and 12 (304)

15     limit 14 to human (298)

16     limit 13 to human (81)

17     trial*.mp. or exp controlled clinical trial/ or exp "clinical trial (topic)"/ or exp "randomized controlled trial (topic)"/ or exp "controlled clinical trial (topic)"/ (1555047)

18     random.ab. (191735)

19     randomized controlled trial.pt. (0)

20     controlled clinical trial.pt. (0)

21     randomized.ab. (454621)

22     placebo.ab. (188623)

23     clinical trials as topic.sh. (15)

24     trial.ti. (176210)

25     17 or 18 or 19 or 20 or 21 or 22 or 23 or 24 (1831290)

26     9 and 25 (128)

27     limit 26 to human (128)


***************************


248. 
TY  - ELEC
ID  - 2009619034
T1  - Association of tuberculosis and diabetes mellitus: Immunological mechanisms involving susceptibility
T3  - Asociacion de tuberculosis y diabetes mellitus: Mecanismos inmunologicos involucrados en la susceptibilidad
A1  - Gonzalez-hernandez Y.
A1  - Sada Diaz E.
A1  - Escobar-Gutierrez A.
A1  - Munos Torrico M.
A1  - Torres Rojas M. 
Y1  - 2009//
N2  - Tuberculosis (TB) is one of the most important infectious diseases as a cause of death worldwide. Diabetes mellitus (DM) constitutes a major risk factor for TB, and in Mexican population its role as risk factor seems to be even more relevant than HIV infection. Studies in patients with type 2 DM (DM2) have shown that the risk of developing TB is 1.8 to 8 times higher than in non-diabetic population. It has also been shown that the presence of DM2 increases the failure rate to anti-tuberculous drugs and the susceptibility to infection with drug-resistant strains of M. tuberculosis. On the other hand, immunological studies in patients with DM have revealed defects in polymorphonuclear leukocytes functions (phagocytosis, opsonic activity by complement and intracellular bactericidal activity), as well as the release of IL-1 and production of IL-6, TNF-alpha and IFN-gamma by mononuclear cells. In experimental animal models, diminished production of cytokines such as IL-12, IL-6 and IL-10 is associated with high concentrations of blood glucose, suggesting a possible role of hyperglycemia in the immune response abnormality causative of increased susceptibility to infections. Alveolar macrophages from DM2 patients who develop active TB display less activation and decreased in IFN-gamma production. These data suggest that alterations in the innate and adaptive immune responses in patients with DM participate in the increased susceptibility to infection and in the development of active TB.
KW  - adaptive immunity
KW  - bactericidal activity
KW  - cause of death
KW  - cytokine production
KW  - *diabetes mellitus
KW  - disease association
KW  - *disease predisposition
KW  - drug treatment failure
KW  - glucose blood level
KW  - human
KW  - Human immunodeficiency virus infection
KW  - hyperglycemia
KW  - immune response
KW  - innate immunity
KW  - leukocyte function
KW  - lung alveolus macrophage
KW  - mononuclear cell
KW  - Mycobacterium tuberculosis
KW  - neutrophil
KW  - non insulin dependent diabetes mellitus
KW  - nonhuman
KW  - phagocytosis
KW  - review
KW  - risk factor
KW  - *tuberculosis/dr [Drug Resistance]
KW  - *tuberculosis/dt [Drug Therapy]
KW  - gamma interferon/ec [Endogenous Compound]
KW  - glucose/ec [Endogenous Compound]
KW  - interleukin 10/ec [Endogenous Compound]
KW  - interleukin 12/ec [Endogenous Compound]
KW  - interleukin 6/ec [Endogenous Compound]
KW  - tuberculostatic agent/dt [Drug Therapy]
KW  - tumor necrosis factor alpha/ec [Endogenous Compound]
JF  - Revista del Instituto Nacional de Enfermedades Respiratorias
JA  - Rev. Inst. Nac. Enferm. Respir.
VL  - 22
IS  - 1
SP  - 48
EP  - 55
CY  - Mexico
PB  - Instituto Nacional de Enfermedades Respiratorias (Calzada de Tlalpan 4502, Mexico D.F. CP 14080, Mexico)
SN  - 0187-7585
AD  - M. Torres Rojas, Departamento de Microbiologia, Instituto Nacional de Enfermedades Respiratorias Ismael Cosio Villegas, Calzada de Tlalpan 4502, colonia Seccion XVI, Mexico, D.F., 4080, Mexico. E-mail: marthatorres98@yahoo.com
M1  - (Gonzalez-hernandez, Sada Diaz, Munos Torrico, Torres Rojas) Departamento de Microbiologia, Instituto Nacional de Enfermedades Respiratorias Ismael Cosio Villegas, Calzada de Tlalpan 4502, colonia Seccion XVI, Mexico, D.F., 4080, Mexico
M1  - (Escobar-Gutierrez) Departamento de Investigaciones Inmunologicas, Instituto de Diagnostico Y Referencia Epidemiologicos
UR  - http://www.medigraphic.com/pdfs/iner/in-2009/in091h.pdf
L2  - http://ovidsp.ovid.com/ovidweb.cgi?T=JS&PAGE=reference&D=emed9&NEWS=N&AN=2009619034
ER  -  

Link to the Ovid Full Text or citation: http://acs.hcn.com.au?acc=36422&url=http://ovidsp.ovid.com/ovidweb.cgi?T=JS&CSC=Y&NEWS=N&PAGE=fulltext&D=emed9&AN=2009619034 
C1  - Database: Embase <1996 to 2016 September 16>

Search Strategy:

--------------------------------------------------------------------------------

1     tuberculosis.mp. or exp tuberculosis/ (151164)

2     exp treatment outcome/ or treatment outcome*.mp. (1189741)

3     diabetes mellitus.mp. or exp diabetes mellitus/ (627157)

4     diabetes mellitus/ (362441)

5     DM.mp. (48079)

6     diabetes.mp. (663193)

7     mellitus.mp. (588341)

8     3 or 4 or 5 or 6 or 7 (715025)

9     1 and 2 and 8 (724)

10     cohort studies.mp. or cohort analysis/ (263408)

11     exp risk factor/ or cohort.mp. or exp risk/ (2148599)

12     10 or 11 (2148599)

13     9 and 10 (81)

14     9 and 12 (304)

15     limit 14 to human (298)

16     limit 13 to human (81)

17     trial*.mp. or exp controlled clinical trial/ or exp "clinical trial (topic)"/ or exp "randomized controlled trial (topic)"/ or exp "controlled clinical trial (topic)"/ (1555047)

18     random.ab. (191735)

19     randomized controlled trial.pt. (0)

20     controlled clinical trial.pt. (0)

21     randomized.ab. (454621)

22     placebo.ab. (188623)

23     clinical trials as topic.sh. (15)

24     trial.ti. (176210)

25     17 or 18 or 19 or 20 or 21 or 22 or 23 or 24 (1831290)

26     9 and 25 (128)

27     limit 26 to human (128)


***************************


249. 
TY  - ELEC
ID  - 2009590654
T1  - PENTA 2009 guidelines for the use of antiretroviral therapy in paediatric HIV-1 infection
A1  - Welch S. 
Y1  - 2009//
N2  - PENTA Guidelines aim to provide practical recommendations for treating children with HIV infection in Europe. Changes to guidance since 2004 have been informed by new evidence and by expectations of better outcomes following the ongoing success of antiretroviral therapy (ART). Participation in PENTA trials of simplifying treatment is encouraged. The main changes are in the following sections:'When to start ART': Treatment is recommended for all infants, and at higher CD4 cell counts and percentages in older children, in line with changes to adult guidelines. The number of age bands has been reduced to simplify and harmonize with other paediatric guidelines. Greater emphasis is placed on CD4 cell count in children over 5 years, and guidance is provided where CD4% and CD4 criteria differ.'What to start with': A three-drug regimen of two nucleoside reverse transcriptase inhibitors (NRTIs) with either a nonnucleoside reverse transcriptase inhibitor (NNRTI) or a boosted protease inhibitor (PI) remains the first choice combination. Lamivudine and abacavir are the NRTI backbone of choice for most children, based on long-term follow-up in the PENTA 5 trial. Stavudine is no longer recommended. Whether to start with an NNRTI or PI remains unclear, but PENPACT 1 trial results in 2009 may help to inform this. All PIs should be ritonavir boosted.Recommendations on use of resistance testing, therapeutic drug monitoring and HLA testing draw from data in adults and from European paediatric cohort studies.Recently updated US and WHO paediatric guidelines provide more detailed review of the evidence base. Differences between guidelines are highlighted and explained. © 2009 British HIV Association.
KW  - abdominal pain/si [Side Effect]
KW  - anemia/si [Side Effect]
KW  - antiviral resistance
KW  - article
KW  - bone demineralization/si [Side Effect]
KW  - brain hemorrhage/si [Side Effect]
KW  - CD4+ T lymphocyte
KW  - child
KW  - chronic liver disease/si [Side Effect]
KW  - clinical protocol
KW  - clinical trial
KW  - diabetes mellitus/si [Side Effect]
KW  - diagnostic test
KW  - diarrhea/si [Side Effect]
KW  - drowsiness/si [Side Effect]
KW  - drug dose increase
KW  - drug efficacy
KW  - drug eruption/si [Side Effect]
KW  - drug fever/si [Side Effect]
KW  - drug formulation
KW  - drug induced headache/si [Side Effect]
KW  - drug monitoring
KW  - drug substitution
KW  - drug treatment failure
KW  - drug use
KW  - drug withdrawal
KW  - Europe
KW  - fatigue/si [Side Effect]
KW  - flatulence/si [Side Effect]
KW  - flushing
KW  - follow up
KW  - gastrointestinal symptom/si [Side Effect]
KW  - granulocytopenia/si [Side Effect]
KW  - hepatitis/si [Side Effect]
KW  - hepatitis B/si [Side Effect]
KW  - hepatitis C
KW  - human
KW  - Human immunodeficiency virus 1
KW  - *Human immunodeficiency virus 1 infection/di [Diagnosis]
KW  - *Human immunodeficiency virus 1 infection/dt [Drug Therapy]
KW  - hypercholesterolemia/si [Side Effect]
KW  - hyperlipidemia/si [Side Effect]
KW  - jaundice/si [Side Effect]
KW  - kidney tubule disorder/si [Side Effect]
KW  - lactic acidosis/si [Side Effect]
KW  - lipoatrophy/si [Side Effect]
KW  - lipodystrophy/si [Side Effect]
KW  - liver dysfunction/si [Side Effect]
KW  - liver toxicity/si [Side Effect]
KW  - lymphocyte count
KW  - mood
KW  - myopathy/si [Side Effect]
KW  - nail pigmentation/si [Side Effect]
KW  - nausea/si [Side Effect]
KW  - neuropathy/si [Side Effect]
KW  - nonhuman
KW  - opportunistic infection/dt [Drug Therapy]
KW  - opportunistic infection/pc [Prevention]
KW  - oral paresthesia/si [Side Effect]
KW  - pancreatitis/si [Side Effect]
KW  - patient compliance
KW  - pediatrics
KW  - peripheral neuropathy/si [Side Effect]
KW  - Pneumocystis pneumonia/dt [Drug Therapy]
KW  - Pneumocystis pneumonia/pc [Prevention]
KW  - *practice guideline
KW  - priority journal
KW  - prophylaxis
KW  - pruritus/si [Side Effect]
KW  - respiratory tract disease/si [Side Effect]
KW  - side effect/si [Side Effect]
KW  - skin discoloration/si [Side Effect]
KW  - steatosis/si [Side Effect]
KW  - Stevens Johnson syndrome/si [Side Effect]
KW  - tuberculosis
KW  - vivid dream/si [Side Effect]
KW  - vomiting/si [Side Effect]
KW  - abacavir/ae [Adverse Drug Reaction]
KW  - abacavir/ct [Clinical Trial]
KW  - abacavir/cb [Drug Combination]
KW  - abacavir/do [Drug Dose]
KW  - abacavir/dt [Drug Therapy]
KW  - abacavir/pr [Pharmaceutics]
KW  - abacavir plus lamivudine/ct [Clinical Trial]
KW  - abacavir plus lamivudine/do [Drug Dose]
KW  - abacavir plus lamivudine/dt [Drug Therapy]
KW  - abacavir plus lamivudine plus zidovudine/ct [Clinical Trial]
KW  - abacavir plus lamivudine plus zidovudine/do [Drug Dose]
KW  - abacavir plus lamivudine plus zidovudine/dt [Drug Therapy]
KW  - *antiretrovirus agent/ct [Clinical Trial]
KW  - *antiretrovirus agent/dt [Drug Therapy]
KW  - atazanavir/ae [Adverse Drug Reaction]
KW  - atazanavir/ct [Clinical Trial]
KW  - atazanavir/cb [Drug Combination]
KW  - atazanavir/do [Drug Dose]
KW  - atazanavir/dt [Drug Therapy]
KW  - atazanavir/pr [Pharmaceutics]
KW  - cotrimoxazole/do [Drug Dose]
KW  - cotrimoxazole/dt [Drug Therapy]
KW  - darunavir/ae [Adverse Drug Reaction]
KW  - darunavir/ct [Clinical Trial]
KW  - darunavir/cb [Drug Combination]
KW  - darunavir/do [Drug Dose]
KW  - darunavir/dt [Drug Therapy]
KW  - darunavir/pr [Pharmaceutics]
KW  - didanosine/ae [Adverse Drug Reaction]
KW  - didanosine/ct [Clinical Trial]
KW  - didanosine/cb [Drug Combination]
KW  - didanosine/do [Drug Dose]
KW  - didanosine/dt [Drug Therapy]
KW  - didanosine/pr [Pharmaceutics]
KW  - efavirenz/ae [Adverse Drug Reaction]
KW  - efavirenz/ct [Clinical Trial]
KW  - efavirenz/cb [Drug Combination]
KW  - efavirenz/do [Drug Dose]
KW  - efavirenz/dt [Drug Therapy]
KW  - efavirenz/pr [Pharmaceutics]
KW  - efavirenz plus emtricitabine plus tenofovir disoproxil/ct [Clinical Trial]
KW  - efavirenz plus emtricitabine plus tenofovir disoproxil/dt [Drug Therapy]
KW  - emtricitabine/ae [Adverse Drug Reaction]
KW  - emtricitabine/ct [Clinical Trial]
KW  - emtricitabine/cb [Drug Combination]
KW  - emtricitabine/do [Drug Dose]
KW  - emtricitabine/dt [Drug Therapy]
KW  - emtricitabine/pr [Pharmaceutics]
KW  - emtricitabine plus tenofovir disoproxil/ct [Clinical Trial]
KW  - emtricitabine plus tenofovir disoproxil/cb [Drug Combination]
KW  - emtricitabine plus tenofovir disoproxil/do [Drug Dose]
KW  - emtricitabine plus tenofovir disoproxil/dt [Drug Therapy]
KW  - etravirine/ae [Adverse Drug Reaction]
KW  - etravirine/ct [Clinical Trial]
KW  - etravirine/do [Drug Dose]
KW  - etravirine/dt [Drug Therapy]
KW  - etravirine/pr [Pharmaceutics]
KW  - fosamprenavir/ae [Adverse Drug Reaction]
KW  - fosamprenavir/ct [Clinical Trial]
KW  - fosamprenavir/cb [Drug Combination]
KW  - fosamprenavir/do [Drug Dose]
KW  - fosamprenavir/dt [Drug Therapy]
KW  - fosamprenavir/pr [Pharmaceutics]
KW  - lamivudine/ae [Adverse Drug Reaction]
KW  - lamivudine/ct [Clinical Trial]
KW  - lamivudine/cb [Drug Combination]
KW  - lamivudine/do [Drug Dose]
KW  - lamivudine/dt [Drug Therapy]
KW  - lamivudine/pr [Pharmaceutics]
KW  - lamivudine plus zidovudine/ct [Clinical Trial]
KW  - lamivudine plus zidovudine/do [Drug Dose]
KW  - lamivudine plus zidovudine/dt [Drug Therapy]
KW  - lopinavir plus ritonavir/ae [Adverse Drug Reaction]
KW  - lopinavir plus ritonavir/ct [Clinical Trial]
KW  - lopinavir plus ritonavir/cb [Drug Combination]
KW  - lopinavir plus ritonavir/do [Drug Dose]
KW  - lopinavir plus ritonavir/dt [Drug Therapy]
KW  - nevirapine/ae [Adverse Drug Reaction]
KW  - nevirapine/ct [Clinical Trial]
KW  - nevirapine/cb [Drug Combination]
KW  - nevirapine/do [Drug Dose]
KW  - nevirapine/dt [Drug Therapy]
KW  - nevirapine/pr [Pharmaceutics]
KW  - nucleoside analog/ct [Clinical Trial]
KW  - nucleoside analog/dt [Drug Therapy]
KW  - proteinase inhibitor/ae [Adverse Drug Reaction]
KW  - proteinase inhibitor/ct [Clinical Trial]
KW  - proteinase inhibitor/dt [Drug Therapy]
KW  - proteinase inhibitor/pr [Pharmaceutics]
KW  - rilpivirine/ct [Clinical Trial]
KW  - rilpivirine/do [Drug Dose]
KW  - rilpivirine/dt [Drug Therapy]
KW  - ritonavir/ae [Adverse Drug Reaction]
KW  - ritonavir/ct [Clinical Trial]
KW  - ritonavir/cb [Drug Combination]
KW  - ritonavir/do [Drug Dose]
KW  - ritonavir/dt [Drug Therapy]
KW  - ritonavir/pr [Pharmaceutics]
KW  - RNA directed DNA polymerase inhibitor/ae [Adverse Drug Reaction]
KW  - RNA directed DNA polymerase inhibitor/ct [Clinical Trial]
KW  - RNA directed DNA polymerase inhibitor/dt [Drug Therapy]
KW  - saquinavir/ae [Adverse Drug Reaction]
KW  - saquinavir/ct [Clinical Trial]
KW  - saquinavir/cb [Drug Combination]
KW  - saquinavir/do [Drug Dose]
KW  - saquinavir/dt [Drug Therapy]
KW  - saquinavir/pr [Pharmaceutics]
KW  - stavudine/ae [Adverse Drug Reaction]
KW  - stavudine/ct [Clinical Trial]
KW  - stavudine/cb [Drug Combination]
KW  - stavudine/do [Drug Dose]
KW  - stavudine/dt [Drug Therapy]
KW  - stavudine/pr [Pharmaceutics]
KW  - tenofovir/ct [Clinical Trial]
KW  - tenofovir/cb [Drug Combination]
KW  - tenofovir/dt [Drug Therapy]
KW  - tenofovir disoproxil/ae [Adverse Drug Reaction]
KW  - tenofovir disoproxil/ct [Clinical Trial]
KW  - tenofovir disoproxil/do [Drug Dose]
KW  - tenofovir disoproxil/dt [Drug Therapy]
KW  - tenofovir disoproxil/pr [Pharmaceutics]
KW  - tipranavir/ae [Adverse Drug Reaction]
KW  - tipranavir/ct [Clinical Trial]
KW  - tipranavir/do [Drug Dose]
KW  - tipranavir/dt [Drug Therapy]
KW  - unindexed drug
KW  - zidovudine/ae [Adverse Drug Reaction]
KW  - zidovudine/ct [Clinical Trial]
KW  - zidovudine/cb [Drug Combination]
KW  - zidovudine/do [Drug Dose]
KW  - zidovudine/dt [Drug Therapy]
KW  - zidovudine/pr [Pharmaceutics]
JF  - HIV Medicine
JA  - HIV Med.
VL  - 10
IS  - 10
SP  - 591
EP  - 613
CY  - United Kingdom
PB  - Blackwell Publishing Ltd (9600 Garsington Road, Oxford OX4 2XG, United Kingdom)
SN  - 1464-2662
AD  - S. Welch, Department of Paediatrics, Heartlands Hospital, Bordesley Green East, Birmingham B9 5SS, United Kingdom. E-mail: steven.welch@heartofengland.nhs.uk
M1  - (Welch) Department of Paediatrics, Heartlands Hospital, Bordesley Green East, Birmingham B9 5SS, United Kingdom
L2  - http://ovidsp.ovid.com/ovidweb.cgi?T=JS&PAGE=reference&D=emed9&NEWS=N&AN=2009590654
ER  -  

Link to the Ovid Full Text or citation: http://acs.hcn.com.au?acc=36422&url=http://ovidsp.ovid.com/ovidweb.cgi?T=JS&CSC=Y&NEWS=N&PAGE=fulltext&D=emed9&AN=2009590654 
C1  - Database: Embase <1996 to 2016 September 16>

Search Strategy:

--------------------------------------------------------------------------------

1     tuberculosis.mp. or exp tuberculosis/ (151164)

2     exp treatment outcome/ or treatment outcome*.mp. (1189741)

3     diabetes mellitus.mp. or exp diabetes mellitus/ (627157)

4     diabetes mellitus/ (362441)

5     DM.mp. (48079)

6     diabetes.mp. (663193)

7     mellitus.mp. (588341)

8     3 or 4 or 5 or 6 or 7 (715025)

9     1 and 2 and 8 (724)

10     cohort studies.mp. or cohort analysis/ (263408)

11     exp risk factor/ or cohort.mp. or exp risk/ (2148599)

12     10 or 11 (2148599)

13     9 and 10 (81)

14     9 and 12 (304)

15     limit 14 to human (298)

16     limit 13 to human (81)

17     trial*.mp. or exp controlled clinical trial/ or exp "clinical trial (topic)"/ or exp "randomized controlled trial (topic)"/ or exp "controlled clinical trial (topic)"/ (1555047)

18     random.ab. (191735)

19     randomized controlled trial.pt. (0)

20     controlled clinical trial.pt. (0)

21     randomized.ab. (454621)

22     placebo.ab. (188623)

23     clinical trials as topic.sh. (15)

24     trial.ti. (176210)

25     17 or 18 or 19 or 20 or 21 or 22 or 23 or 24 (1831290)

26     9 and 25 (128)

27     limit 26 to human (128)


***************************


250. 
TY  - ELEC
ID  - 2009579029
T1  - CTLA-4Ig: Uses and future directions
A1  - Ben-Shoshan M. 
Y1  - 2009//
N2  - Cytotoxic lymphocyte-associated molecule-4 (CTLA-4, CD152) is a member of the CD28 receptor family. Blocking CD28 interaction with its ligands through the use of CTLA-4Ig might contribute to better control of dysregulated immune response processes. The ligands binding to CTLA-4 are the B7 family members, B7-1 (CD80) and B7-2 (CD86). CTLA-4Ig is now a Food and Drug Administration-approved drug for use treating patients with Rheumatoid arthritis (RA) but its use is explored also in other autoimmune diseases, transplantation as well as allergic diseases. Patents related to CTLA-4 function as well as possible clinical applications are discussed in this paper.
KW  - acute graft rejection/co [Complication]
KW  - acute graft rejection/dt [Drug Therapy]
KW  - acute graft rejection/pc [Prevention]
KW  - advanced cancer/dt [Drug Therapy]
KW  - allergic asthma/et [Etiology]
KW  - allograft
KW  - antineoplastic activity
KW  - apoptosis
KW  - article
KW  - autoimmune disease/et [Etiology]
KW  - autoimmune disease/pc [Prevention]
KW  - autoimmune thyroiditis/et [Etiology]
KW  - autoimmunity
KW  - binding competition
KW  - chronic obstructive lung disease/si [Side Effect]
KW  - clinical trial
KW  - colon adenoma/si [Side Effect]
KW  - comorbidity
KW  - coughing/si [Side Effect]
KW  - cytokine production
KW  - demyelinating disease/si [Side Effect]
KW  - diabetes mellitus/dt [Drug Therapy]
KW  - diabetes mellitus/et [Etiology]
KW  - dizziness/si [Side Effect]
KW  - drug dose comparison
KW  - drug efficacy
KW  - drug fatality/si [Side Effect]
KW  - drug hypersensitivity/si [Side Effect]
KW  - drug induced headache/si [Side Effect]
KW  - drug mechanism
KW  - drug potentiation
KW  - drug safety
KW  - drug structure
KW  - drug substitution
KW  - drug treatment failure
KW  - drug withdrawal
KW  - dyspnea/si [Side Effect]
KW  - food allergy/et [Etiology]
KW  - graft survival
KW  - heart arrest/si [Side Effect]
KW  - human
KW  - immunogenicity
KW  - immunomodulation
KW  - immunopathogenesis
KW  - immunoregulation
KW  - immunosuppressive treatment
KW  - intestine ischemia/si [Side Effect]
KW  - keratoconjunctivitis sicca/si [Side Effect]
KW  - lupus erythematosus nephritis/dt [Drug Therapy]
KW  - lymphocyte activation
KW  - major histocompatibility complex
KW  - melanoma/dt [Drug Therapy]
KW  - multiple sclerosis/si [Side Effect]
KW  - musculoskeletal disease/si [Side Effect]
KW  - nonhuman
KW  - nose congestion/si [Side Effect]
KW  - onset age
KW  - opportunistic infection/si [Side Effect]
KW  - priority journal
KW  - psoriasis/dt [Drug Therapy]
KW  - rheumatoid arthritis/dt [Drug Therapy]
KW  - risk reduction
KW  - skin carcinoma/si [Side Effect]
KW  - squamous cell carcinoma/si [Side Effect]
KW  - systemic lupus erythematosus/dt [Drug Therapy]
KW  - systemic lupus erythematosus/et [Etiology]
KW  - tuberculosis/si [Side Effect]
KW  - unspecified side effect/si [Side Effect]
KW  - upper respiratory tract infection/si [Side Effect]
KW  - vasculitis/si [Side Effect]
KW  - *abatacept/ae [Adverse Drug Reaction]
KW  - *abatacept/ct [Clinical Trial]
KW  - *abatacept/cb [Drug Combination]
KW  - *abatacept/cm [Drug Comparison]
KW  - *abatacept/do [Drug Dose]
KW  - *abatacept/it [Drug Interaction]
KW  - *abatacept/dt [Drug Therapy]
KW  - *abatacept/pd [Pharmacology]
KW  - B7 antigen/ec [Endogenous Compound]
KW  - belatacept/ct [Clinical Trial]
KW  - belatacept/cm [Drug Comparison]
KW  - belatacept/dt [Drug Therapy]
KW  - calcineurin inhibitor/cm [Drug Comparison]
KW  - corticosteroid/ae [Adverse Drug Reaction]
KW  - corticosteroid/cb [Drug Combination]
KW  - corticosteroid/it [Drug Interaction]
KW  - cyclophosphamide/ae [Adverse Drug Reaction]
KW  - cyclophosphamide/cb [Drug Combination]
KW  - cyclophosphamide/it [Drug Interaction]
KW  - cyclophosphamide/dt [Drug Therapy]
KW  - cyclosporin/cm [Drug Comparison]
KW  - cyclosporin/dt [Drug Therapy]
KW  - cytotoxic T lymphocyte antigen 4/ec [Endogenous Compound]
KW  - disease modifying antirheumatic drug/dt [Drug Therapy]
KW  - hydroxychloroquine/dt [Drug Therapy]
KW  - infliximab/cm [Drug Comparison]
KW  - leflunomide/dt [Drug Therapy]
KW  - methotrexate/cb [Drug Combination]
KW  - methotrexate/dt [Drug Therapy]
KW  - placebo
KW  - tumor necrosis factor alpha inhibitor/dt [Drug Therapy]
JF  - Recent Patents on Inflammation and Allergy Drug Discovery
JA  - Recent Pat. Inflamm. Allergy Drug Discov.
VL  - 3
IS  - 2
SP  - 132
EP  - 142
CY  - Netherlands
PB  - Bentham Science Publishers B.V. (P.O. Box 294, Bussum 1400 AG, Netherlands)
SN  - 1872-213X
AD  - M. Ben-Shoshan, 418 Claremont, Montreal, QC, Canada. E-mail: daliamoshebs@gmail.com
M1  - (Ben-Shoshan) Department of Pediatric Allergy and Immunology, McGill University Health Center, Montreal, QC, Canada
M1  - (Ben-Shoshan) 418 Claremont, Montreal, QC, Canada
UR  - http://docstore.ingenta.com/cgi-bin/ds_deliver/1/u/d/ISIS/52887893.1/ben/iad/2009/00000003/00000002/art00006/EC899829D0FBDA181256812493E53638B57B1C6D54.pdf?link=http://www.ingentaconnect.com/error/delivery&format=pdf
L2  - http://ovidsp.ovid.com/ovidweb.cgi?T=JS&PAGE=reference&D=emed9&NEWS=N&AN=2009579029
ER  -  

Link to the Ovid Full Text or citation: http://acs.hcn.com.au?acc=36422&url=http://ovidsp.ovid.com/ovidweb.cgi?T=JS&CSC=Y&NEWS=N&PAGE=fulltext&D=emed9&AN=2009579029 
C1  - Database: Embase <1996 to 2016 September 16>

Search Strategy:

--------------------------------------------------------------------------------

1     tuberculosis.mp. or exp tuberculosis/ (151164)

2     exp treatment outcome/ or treatment outcome*.mp. (1189741)

3     diabetes mellitus.mp. or exp diabetes mellitus/ (627157)

4     diabetes mellitus/ (362441)

5     DM.mp. (48079)

6     diabetes.mp. (663193)

7     mellitus.mp. (588341)

8     3 or 4 or 5 or 6 or 7 (715025)

9     1 and 2 and 8 (724)

10     cohort studies.mp. or cohort analysis/ (263408)

11     exp risk factor/ or cohort.mp. or exp risk/ (2148599)

12     10 or 11 (2148599)

13     9 and 10 (81)

14     9 and 12 (304)

15     limit 14 to human (298)

16     limit 13 to human (81)

17     trial*.mp. or exp controlled clinical trial/ or exp "clinical trial (topic)"/ or exp "randomized controlled trial (topic)"/ or exp "controlled clinical trial (topic)"/ (1555047)

18     random.ab. (191735)

19     randomized controlled trial.pt. (0)

20     controlled clinical trial.pt. (0)

21     randomized.ab. (454621)

22     placebo.ab. (188623)

23     clinical trials as topic.sh. (15)

24     trial.ti. (176210)

25     17 or 18 or 19 or 20 or 21 or 22 or 23 or 24 (1831290)

26     9 and 25 (128)

27     limit 26 to human (128)


***************************


251. 
TY  - ELEC
ID  - 2009432889
T1  - Vitrectomy for endogenous fungal endophthalmitis
A1  - Shen X.
A1  - Xu G. 
Y1  - 2009//
N2  - Purpose: The purpose of this study was to evaluate the predisposing risk factors and treatment outcomes of endogenous fungal endophthalmitis (EFE). Methods: Records of 25 patients (29 eyes), diagnosed with EFE and treated at Shanghai Eye, Ear, Nose Throat Hospital from January 2002 to December 2006, were retrospectively reviewed. Four patients had bilateral disease. Final visual acuity and recurrence of EFE were evaluated. Results: Of these 25 patients diagnosed with EFE, 20 patients (22 eyes) were treated by pars plana vitrectomy. Of the remaining 5 patients (7 eyes), 3 cases (4 eyes) were cured by antifungal drugs through systemic treatment and intravitreal injection, but another 2 cases (3 eyes) were only given intravitreal injection because of severe general conditions. Of the 22 eyes that underwent pars plana vitrectomy, 16 (73%) eyes gained visual acuity of counting fingers or better. Recurrent EFE was happened in 2 eyes. Vitrectomy was repeated in 1 eye, another was subsequently enucleated due to phthisis. Vitreous culture-proven or smear-proven EFE occurred in 27 or 2 eyes, respectively. Candida albicans occurred in 17 of 29 eyes (59%), and other causative organisms were yeast fungus (3 eyes), Aspergillus niger (3 eyes), Actinomyces (2 eyes),Aspergillus flavus (1 eye), and Fusarium (1 eye). Conclusion: Candida albicans were the most common causative organisms in EFE. The most common predisposing risk factors include recent major operation and intravenous administration in rural settings. Most patients with EFE will gain useful vision (counting fingers) after pars plana vitrectomy.
KW  - abdomen liomyosarcoma
KW  - abortion
KW  - abscess
KW  - Actinomyces
KW  - adult
KW  - article
KW  - Aspergillus flavus
KW  - Aspergillus niger
KW  - blood smear
KW  - breast cancer
KW  - buttock abscess
KW  - Candida albicans
KW  - ciliary disk
KW  - clinical article
KW  - diabetes mellitus
KW  - disease predisposition
KW  - disseminated intravascular clotting
KW  - *endogenous fungal endophthalmitis/dt [Drug Therapy]
KW  - *endogenous fungal endophthalmitis/su [Surgery]
KW  - *eye inflammation/dt [Drug Therapy]
KW  - *eye inflammation/su [Surgery]
KW  - female
KW  - Fusarium
KW  - hemodialysis
KW  - human
KW  - intravenous drug abuse
KW  - kidney graft
KW  - lensectomy
KW  - liver abscess
KW  - liver cancer
KW  - lung tuberculosis
KW  - lymphoma
KW  - male
KW  - *mycosis/dt [Drug Therapy]
KW  - *mycosis/su [Surgery]
KW  - myosarcoma
KW  - nonhuman
KW  - observational study
KW  - pancreas cancer
KW  - pancreatitis
KW  - postoperative period
KW  - puerperium
KW  - recurrent disease/co [Complication]
KW  - recurrent disease/su [Surgery]
KW  - reoperation
KW  - retinitis
KW  - retrospective study
KW  - risk factor
KW  - stomach cancer
KW  - systemic therapy
KW  - tooth extraction
KW  - treatment outcome
KW  - ulcerative colitis
KW  - visual acuity
KW  - *vitrectomy
KW  - yeast
KW  - amphotericin B/cb [Drug Combination]
KW  - amphotericin B/dt [Drug Therapy]
KW  - amphotericin B/vi [Intravitreal Drug Administration]
KW  - fluconazole/ad [Drug Administration]
KW  - fluconazole/cb [Drug Combination]
KW  - fluconazole/dt [Drug Therapy]
KW  - silicone oil
JF  - Ocular Immunology and Inflammation
JA  - Ocul. Immunol. Inflamm.
VL  - 17
IS  - 3
SP  - 148
EP  - 152
CY  - United Kingdom
PB  - Informa Healthcare (69-77 Paul Street, London EC2A 4LQ, United Kingdom)
SN  - 0927-3948
AD  - X. Shen, Department of Ophthalmology, Ruijin Hospital, Jiaotong University, Ruijin 2nd Road 197, Shanghai, 200025, China. E-mail: carl_shen2005@yahoo.com.cn
M1  - (Shen) Department of Ophthalmology, Ruijin Hospital, Jiaotong University, Ruijin 2nd Road 197, Shanghai, 200025, China
M1  - (Xu) Department of Ophthalmology, Eye, Ear, Nose, Throat (EENT) Hospital, Fudan University, Shanghai, China
L2  - http://ovidsp.ovid.com/ovidweb.cgi?T=JS&PAGE=reference&D=emed9&NEWS=N&AN=2009432889
ER  -  

Link to the Ovid Full Text or citation: http://acs.hcn.com.au?acc=36422&url=http://ovidsp.ovid.com/ovidweb.cgi?T=JS&CSC=Y&NEWS=N&PAGE=fulltext&D=emed9&AN=2009432889 
C1  - Database: Embase <1996 to 2016 September 16>

Search Strategy:

--------------------------------------------------------------------------------

1     tuberculosis.mp. or exp tuberculosis/ (151164)

2     exp treatment outcome/ or treatment outcome*.mp. (1189741)

3     diabetes mellitus.mp. or exp diabetes mellitus/ (627157)

4     diabetes mellitus/ (362441)

5     DM.mp. (48079)

6     diabetes.mp. (663193)

7     mellitus.mp. (588341)

8     3 or 4 or 5 or 6 or 7 (715025)

9     1 and 2 and 8 (724)

10     cohort studies.mp. or cohort analysis/ (263408)

11     exp risk factor/ or cohort.mp. or exp risk/ (2148599)

12     10 or 11 (2148599)

13     9 and 10 (81)

14     9 and 12 (304)

15     limit 14 to human (298)

16     limit 13 to human (81)

17     trial*.mp. or exp controlled clinical trial/ or exp "clinical trial (topic)"/ or exp "randomized controlled trial (topic)"/ or exp "controlled clinical trial (topic)"/ (1555047)

18     random.ab. (191735)

19     randomized controlled trial.pt. (0)

20     controlled clinical trial.pt. (0)

21     randomized.ab. (454621)

22     placebo.ab. (188623)

23     clinical trials as topic.sh. (15)

24     trial.ti. (176210)

25     17 or 18 or 19 or 20 or 21 or 22 or 23 or 24 (1831290)

26     9 and 25 (128)

27     limit 26 to human (128)


***************************


252. 
TY  - ELEC
ID  - 2008318588
T1  - Diabetes and the risk of tuberculosis: A neglected threat to public health?
A1  - Stevenson C.R.
A1  - Critchley J.A.
A1  - Forouhi N.G.
A1  - Roglic G.
A1  - Williams B.G.
A1  - Dye C.
A1  - Unwin N.C. 
Y1  - 2007//
N2  - Objectives: Tuberculosis (TB) remains a major global public health problem. In the past, a relationship between TB and diabetes mellitus (DM) was recognized, and its importance was acknowledged through joint treatment clinics. However, this is rarely highlighted in current research or control priorities. This paper aims to evaluate the evidence for an association between these two diseases. Methods: A Medline literature search was undertaken, supplemented by checking references and contacting experts. We critically appraised studies that quantified the association between TB and DM, and were published after 1995. We assessed study quality according to criteria such as sample size, method of selection of cases and controls, losses to follow-up, quality and method of control of confounding, and summarized the results narratively and in tabular form. Results: All studies identified statistically significant and clinically important associations, with the increase in risk or odds of TB varying between 1.5- and 7.8-fold for those with DM. Risk was highest at younger ages. Most studies had not measured and controlled adequately for potential major confounders. Discussion: There is strong evidence for an association between TB and DM, which has potential public health implications. Further well-designed studies are needed to assess the magnitude precisely. © SAGE Publications 2007.
KW  - age distribution
KW  - correlation analysis
KW  - data extraction
KW  - *diabetes mellitus
KW  - disease association
KW  - disease severity
KW  - evaluation
KW  - gender
KW  - glycemic control
KW  - human
KW  - immune system
KW  - iron overload
KW  - kidney failure
KW  - Medline
KW  - microangiopathy
KW  - mortality
KW  - *public health
KW  - public health problem
KW  - review
KW  - risk factor
KW  - sample size
KW  - social status
KW  - statistical significance
KW  - treatment failure
KW  - *tuberculosis
KW  - vitamin deficiency
KW  - trace element
JF  - Chronic Illness
JA  - Chronic Illn.
VL  - 3
IS  - 3
SP  - 228
EP  - 245
CY  - United Kingdom
PB  - SAGE Publications Ltd (55 City Road, London EC1Y 1SP, United Kingdom)
SN  - 1742-3953
AD  - J. A. Critchley, Institute of Health and Society, Newcastle University, William Leech Building, Newcastle upon Tyne NE2 4HH, United Kingdom. E-mail: J.A.Critchley@ncl.ac.uk
M1  - (Stevenson, Forouhi) Medical Research Council Epidemiology Unit, Elsie Widdowson Laboratory, Fulbourn Road, Cambridge CB1 9NL, United Kingdom
M1  - (Critchley, Unwin) Institute of Health and Society, Newcastle University, William Leech Building, Newcastle upon Tyne NE2 4HH, United Kingdom
M1  - (Roglic) Department of Chronic Diseases and Health Promotion, World Health Organization, Avenue Appia 20, 1211 Geneva 27, Switzerland
M1  - (Williams, Dye) Tuberculosis Monitoring and Evaluation, World Health Organization, Avenue Appia 20, 1211 Geneva 27, Switzerland
L2  - http://ovidsp.ovid.com/ovidweb.cgi?T=JS&PAGE=reference&D=emed8&NEWS=N&AN=2008318588
ER  -  

Link to the Ovid Full Text or citation: http://acs.hcn.com.au?acc=36422&url=http://ovidsp.ovid.com/ovidweb.cgi?T=JS&CSC=Y&NEWS=N&PAGE=fulltext&D=emed8&AN=2008318588 
C1  - Database: Embase <1996 to 2016 September 16>

Search Strategy:

--------------------------------------------------------------------------------

1     tuberculosis.mp. or exp tuberculosis/ (151164)

2     exp treatment outcome/ or treatment outcome*.mp. (1189741)

3     diabetes mellitus.mp. or exp diabetes mellitus/ (627157)

4     diabetes mellitus/ (362441)

5     DM.mp. (48079)

6     diabetes.mp. (663193)

7     mellitus.mp. (588341)

8     3 or 4 or 5 or 6 or 7 (715025)

9     1 and 2 and 8 (724)

10     cohort studies.mp. or cohort analysis/ (263408)

11     exp risk factor/ or cohort.mp. or exp risk/ (2148599)

12     10 or 11 (2148599)

13     9 and 10 (81)

14     9 and 12 (304)

15     limit 14 to human (298)

16     limit 13 to human (81)

17     trial*.mp. or exp controlled clinical trial/ or exp "clinical trial (topic)"/ or exp "randomized controlled trial (topic)"/ or exp "controlled clinical trial (topic)"/ (1555047)

18     random.ab. (191735)

19     randomized controlled trial.pt. (0)

20     controlled clinical trial.pt. (0)

21     randomized.ab. (454621)

22     placebo.ab. (188623)

23     clinical trials as topic.sh. (15)

24     trial.ti. (176210)

25     17 or 18 or 19 or 20 or 21 or 22 or 23 or 24 (1831290)

26     9 and 25 (128)

27     limit 26 to human (128)


***************************


253. 
TY  - ELEC
ID  - 2008474656
T1  - Global epidemiology of tuberculosis: Prospects for control
A1  - Lonnroth K.
A1  - Raviglione M. 
Y1  - 2008//
N2  - The burden of tuberculosis (TB) is now very slowly decreasing globally. However, the rate of decline is too slow to reach all the epidemiological impact targets set for 2015. The prospects for reaching the TB elimination target set for 2050 are even bleaker. Implementation of the World Health Organization's Stop TB Strategy is currently lagging behind the envisioned scale-up pace, particularly with regard to TB/HIV collaborative activities and management of drug resistant TB. To ensure long-term TB control there is, first, a need to ensure that all components of the Stop TB Strategy are scaled up according to plans, with special attention to improved access for the poor. However, this may not be enough. Recent analyses suggest that the impact of current efforts to reduce TB incidence is less than expected and that improved diagnostic and curative efforts need to be combined with additional preventive efforts. New and more effective vaccines and drugs for preventive treatment would revolutionize TB control. A stronger focus on prevention would also entail more concerted actions to limit the impact of TB risk factors, including HIV/AIDS, smoking, malnutrition, alcoholism, diabetes, crowded living conditions, and indoor air pollution, which may all contribute a considerable proportion of the global TB burden. Copyright © 2008 by Thieme Medical Publishers, Inc.
KW  - acquired immune deficiency syndrome
KW  - alcoholism
KW  - antibiotic resistance
KW  - Chile
KW  - China
KW  - cohort analysis
KW  - Cuba
KW  - diabetes mellitus
KW  - drug sensitivity
KW  - health program
KW  - health service
KW  - highly active antiretroviral therapy
KW  - human
KW  - Human immunodeficiency virus
KW  - Human immunodeficiency virus infection/dt [Drug Therapy]
KW  - incidence
KW  - India
KW  - indoor air pollution
KW  - infection risk
KW  - lifestyle
KW  - malnutrition
KW  - mixed infection
KW  - mortality
KW  - multidrug resistance
KW  - Peru
KW  - prevalence
KW  - prevention and control
KW  - priority journal
KW  - public health
KW  - review
KW  - risk factor
KW  - risk reduction
KW  - screening test
KW  - smoking
KW  - socioeconomics
KW  - treatment outcome
KW  - *tuberculosis/di [Diagnosis]
KW  - *tuberculosis/dt [Drug Therapy]
KW  - *tuberculosis/ep [Epidemiology]
KW  - *tuberculosis/pc [Prevention]
KW  - *tuberculosis control
KW  - Uruguay
KW  - world health organization
KW  - antiretrovirus agent/dt [Drug Therapy]
KW  - BCG vaccine/dt [Drug Therapy]
KW  - cotrimoxazole/dt [Drug Therapy]
KW  - isoniazid/dt [Drug Therapy]
KW  - tuberculostatic agent/dt [Drug Therapy]
JF  - Seminars in Respiratory and Critical Care Medicine
JA  - Semin. Respir. Crit. Care Med.
VL  - 29
IS  - 5
SP  - 481
EP  - 491
CY  - United States
PB  - Thieme Medical Publishers, Inc.
SN  - 1069-3424
AD  - K. Lonnroth, Stop TB Department, World Health Organization, 20 Avenue Appia, CH-1211 Geneva, Switzerland. E-mail: lonnrothk@who.int
M1  - (Lonnroth, Raviglione) Stop TB Department, World Health Organization, Geneva, Switzerland
M1  - (Lonnroth) Stop TB Department, World Health Organization, 20 Avenue Appia, CH-1211 Geneva, Switzerland
UR  - http://www.thieme-connect.com/ejournals/pdf/srccm/doi/10.1055/s-0028-1085700.pdf
L2  - http://ovidsp.ovid.com/ovidweb.cgi?T=JS&PAGE=reference&D=emed8&NEWS=N&AN=2008474656
ER  -  

Link to the Ovid Full Text or citation: http://acs.hcn.com.au?acc=36422&url=http://ovidsp.ovid.com/ovidweb.cgi?T=JS&CSC=Y&NEWS=N&PAGE=fulltext&D=emed8&AN=2008474656 
C1  - Database: Embase <1996 to 2016 September 16>

Search Strategy:

--------------------------------------------------------------------------------

1     tuberculosis.mp. or exp tuberculosis/ (151164)

2     exp treatment outcome/ or treatment outcome*.mp. (1189741)

3     diabetes mellitus.mp. or exp diabetes mellitus/ (627157)

4     diabetes mellitus/ (362441)

5     DM.mp. (48079)

6     diabetes.mp. (663193)

7     mellitus.mp. (588341)

8     3 or 4 or 5 or 6 or 7 (715025)

9     1 and 2 and 8 (724)

10     cohort studies.mp. or cohort analysis/ (263408)

11     exp risk factor/ or cohort.mp. or exp risk/ (2148599)

12     10 or 11 (2148599)

13     9 and 10 (81)

14     9 and 12 (304)

15     limit 14 to human (298)

16     limit 13 to human (81)

17     trial*.mp. or exp controlled clinical trial/ or exp "clinical trial (topic)"/ or exp "randomized controlled trial (topic)"/ or exp "controlled clinical trial (topic)"/ (1555047)

18     random.ab. (191735)

19     randomized controlled trial.pt. (0)

20     controlled clinical trial.pt. (0)

21     randomized.ab. (454621)

22     placebo.ab. (188623)

23     clinical trials as topic.sh. (15)

24     trial.ti. (176210)

25     17 or 18 or 19 or 20 or 21 or 22 or 23 or 24 (1831290)

26     9 and 25 (128)

27     limit 26 to human (128)


***************************


254. 
TY  - ELEC
ID  - 2008202628
T1  - Drug-related hospitalizations at a tertiary level hospital in Bangalore: A prospective study
A1  - Koneri R.
A1  - Prakasam K.
A1  - Mishra V.
A1  - Rajan H. 
Y1  - 2008//
N2  - The Objective of the present study was to determine the causality, severity, preventability, classification of adverse drug events, and-drug therapeutic failures resulting in hospitalization, at a tertiary level hospital in Bangalore. Prospective data was collected from a total of 155 consecutive adult patients hospitalized during a period of six months due to drug related events at the Kempegowda Institute of Medical Sciences, Bangalore. The prevalence of Drug-related hospitalizations was (6.4%) [95% Cl 5.6%-7.7%] in the study. Multiple drug therapy in patients was associated with drug related hospitalizations. 50 % of the admissions were due to Adverse Drug Reactions (ADR), 38% due to Dose Related Therapeutic Failure (DTF), and only 12% were due to Self or Intentional Poisoning (SIP.). On sub-group analysis, 64% of ADR were noted to be due to normal side effects; and 68% of DTF were due to non-compliance. Using Naranjo's probability scale for causality assessment; 58% of Drug Related Hospital Admission (DRHA) was classified as definite; whereas 36% was probable. Out of these, 84% of DRHA were predictable, whereas 16% were non-predictable. 72% of DRHA was managed by altering the dose. The prevalence of Drug-related hospitalizations is high in this hospital, which merits further research and intervention.
KW  - adult
KW  - aged
KW  - article
KW  - asthma/dt [Drug Therapy]
KW  - cardiovascular disease/dt [Drug Therapy]
KW  - confidence interval
KW  - diabetes mellitus/dt [Drug Therapy]
KW  - disease classification
KW  - drug dose titration
KW  - *drug induced disease/ep [Epidemiology]
KW  - *drug induced disease/et [Etiology]
KW  - *drug induced disease/si [Side Effect]
KW  - drug overdose
KW  - drug treatment failure
KW  - epilepsy/dt [Drug Therapy]
KW  - female
KW  - *hospitalization
KW  - human
KW  - hypertension/dt [Drug Therapy]
KW  - India
KW  - infection/dt [Drug Therapy]
KW  - inflammation/dt [Drug Therapy]
KW  - length of stay
KW  - major clinical study
KW  - male
KW  - patient compliance
KW  - prevalence
KW  - probability
KW  - prospective study
KW  - respiratory tract disease/dt [Drug Therapy]
KW  - risk assessment
KW  - risk factor
KW  - self poisoning
KW  - tertiary health care
KW  - tuberculosis/dt [Drug Therapy]
KW  - antidiabetic agent/ae [Adverse Drug Reaction]
KW  - antidiabetic agent/do [Drug Dose]
KW  - antidiabetic agent/dt [Drug Therapy]
KW  - antidiabetic agent/to [Drug Toxicity]
KW  - antiretrovirus agent/ae [Adverse Drug Reaction]
KW  - antiretrovirus agent/do [Drug Dose]
KW  - antiretrovirus agent/dt [Drug Therapy]
KW  - antiretrovirus agent/to [Drug Toxicity]
KW  - cardiovascular agent/ae [Adverse Drug Reaction]
KW  - cardiovascular agent/do [Drug Dose]
KW  - cardiovascular agent/dt [Drug Therapy]
KW  - cardiovascular agent/to [Drug Toxicity]
KW  - *drug/ae [Adverse Drug Reaction]
KW  - *drug/do [Drug Dose]
KW  - *drug/to [Drug Toxicity]
KW  - histamine H1 receptor antagonist/ae [Adverse Drug Reaction]
KW  - histamine H1 receptor antagonist/do [Drug Dose]
KW  - histamine H1 receptor antagonist/dt [Drug Therapy]
KW  - histamine H1 receptor antagonist/to [Drug Toxicity]
KW  - nonsteroid antiinflammatory agent/ae [Adverse Drug Reaction]
KW  - nonsteroid antiinflammatory agent/do [Drug Dose]
KW  - nonsteroid antiinflammatory agent/dt [Drug Therapy]
KW  - nonsteroid antiinflammatory agent/to [Drug Toxicity]
KW  - respiratory tract agent/ae [Adverse Drug Reaction]
KW  - respiratory tract agent/do [Drug Dose]
KW  - respiratory tract agent/dt [Drug Therapy]
KW  - respiratory tract agent/to [Drug Toxicity]
KW  - steroid/ae [Adverse Drug Reaction]
KW  - steroid/do [Drug Dose]
KW  - steroid/dt [Drug Therapy]
KW  - steroid/to [Drug Toxicity]
KW  - tuberculostatic agent/ae [Adverse Drug Reaction]
KW  - tuberculostatic agent/do [Drug Dose]
KW  - tuberculostatic agent/dt [Drug Therapy]
KW  - tuberculostatic agent/to [Drug Toxicity]
JF  - Journal of Clinical and Diagnostic Research
JA  - J. Clin. Diagn. Res.
VL  - 2
IS  - 2
SP  - 736
EP  - 740
CY  - India
PB  - Journal of Clinical and Diagnostic Research
AD  - R. Koneri, Department of Pharmacology, KIMS Pharmacy College, Bangalore 70, India. E-mail: drrajukoneri@gmail.com
M1  - (Koneri) Department of Pharmacology, KIMS Pharmacy College, Bangalore 70, India
UR  - http://www.jcdr.net/articles/PDF/239/212_E(C)_F(R)_Pf_p.pdf
L2  - http://ovidsp.ovid.com/ovidweb.cgi?T=JS&PAGE=reference&D=emed8&NEWS=N&AN=2008202628
ER  -  

Link to the Ovid Full Text or citation: http://acs.hcn.com.au?acc=36422&url=http://ovidsp.ovid.com/ovidweb.cgi?T=JS&CSC=Y&NEWS=N&PAGE=fulltext&D=emed8&AN=2008202628 
C1  - Database: Embase <1996 to 2016 September 16>

Search Strategy:

--------------------------------------------------------------------------------

1     tuberculosis.mp. or exp tuberculosis/ (151164)

2     exp treatment outcome/ or treatment outcome*.mp. (1189741)

3     diabetes mellitus.mp. or exp diabetes mellitus/ (627157)

4     diabetes mellitus/ (362441)

5     DM.mp. (48079)

6     diabetes.mp. (663193)

7     mellitus.mp. (588341)

8     3 or 4 or 5 or 6 or 7 (715025)

9     1 and 2 and 8 (724)

10     cohort studies.mp. or cohort analysis/ (263408)

11     exp risk factor/ or cohort.mp. or exp risk/ (2148599)

12     10 or 11 (2148599)

13     9 and 10 (81)

14     9 and 12 (304)

15     limit 14 to human (298)

16     limit 13 to human (81)

17     trial*.mp. or exp controlled clinical trial/ or exp "clinical trial (topic)"/ or exp "randomized controlled trial (topic)"/ or exp "controlled clinical trial (topic)"/ (1555047)

18     random.ab. (191735)

19     randomized controlled trial.pt. (0)

20     controlled clinical trial.pt. (0)

21     randomized.ab. (454621)

22     placebo.ab. (188623)

23     clinical trials as topic.sh. (15)

24     trial.ti. (176210)

25     17 or 18 or 19 or 20 or 21 or 22 or 23 or 24 (1831290)

26     9 and 25 (128)

27     limit 26 to human (128)


***************************


255. 
TY  - ELEC
ID  - 2008158492
T1  - Chronic heart failure in Japan: Implications of the CHART studies
A1  - Shiba N.
A1  - Shimokawa H. 
Y1  - 2008//
N2  - The prognosis of patients with chronic heart failure (CHF) still remains poor, despite the recent advances in medical and surgical treatment. Furthermore, CHF is a major public health problem in most industrialized countries where the elderly population is rapidly increasing. Although the prevalence and mortality of CHF used to be relatively low in Japan, the disorder has been markedly increasing due to the rapid aging of the society and the Westernization of lifestyle that facilitates the development of coronary artery disease. The Chronic Heart Failure Analysis and Registry in the Tohoku District (CHART)-1 study was one of the largest cohorts in Japan. The study has clarified the characteristics and prognosis of Japanese patients with CHF, demonstrating that their prognosis was similarly poor compared with those in Western countries. However, we still need evidence for the prevention and treatment of CHF based on the large cohort studies or randomized treatment trials in the Japanese population. Since the strategy for CHF management is now changing from treatment to prevention, a larger-size prospective cohort, called the CHART-2 study, has been initiated to evaluate the risk factors of CHF in Japan. This review summarizes the current status of CHF studies in Japan and discusses their future perspectives. © 2008 Shiba and Shimokawa, publisher and licensee Dove Medical Press Ltd.
KW  - aging
KW  - cardiovascular disease
KW  - cause of death
KW  - clinical trial
KW  - cost effectiveness analysis
KW  - diabetes mellitus
KW  - drug dose comparison
KW  - drug efficacy
KW  - echocardiography
KW  - gastroenteritis
KW  - health insurance
KW  - *heart failure/di [Diagnosis]
KW  - *heart failure/dm [Disease Management]
KW  - *heart failure/dt [Drug Therapy]
KW  - *heart failure/et [Etiology]
KW  - *heart failure/pc [Prevention]
KW  - *heart failure/su [Surgery]
KW  - heart left ventricle ejection fraction
KW  - heart left ventricle enddiastolic volume
KW  - human
KW  - hypercholesterolemia/dt [Drug Therapy]
KW  - hypertension/dt [Drug Therapy]
KW  - Japan
KW  - medical care
KW  - optimal drug dose
KW  - pneumonia
KW  - prognosis
KW  - proportional hazards model
KW  - quality of life
KW  - race difference
KW  - review
KW  - social status
KW  - treatment outcome
KW  - tuberculosis
KW  - angiotensin 2 receptor antagonist/dt [Drug Therapy]
KW  - azosemide/ct [Clinical Trial]
KW  - azosemide/cm [Drug Comparison]
KW  - azosemide/dt [Drug Therapy]
KW  - beta adrenergic receptor blocking agent/dt [Drug Therapy]
KW  - candesartan/ct [Clinical Trial]
KW  - candesartan/dt [Drug Therapy]
KW  - carvedilol/ct [Clinical Trial]
KW  - carvedilol/do [Drug Dose]
KW  - carvedilol/dt [Drug Therapy]
KW  - dipeptidyl carboxypeptidase inhibitor/dt [Drug Therapy]
KW  - furosemide/ct [Clinical Trial]
KW  - furosemide/cm [Drug Comparison]
KW  - furosemide/dt [Drug Therapy]
KW  - olmesartan/ct [Clinical Trial]
KW  - olmesartan/dt [Drug Therapy]
KW  - pitavastatin/ct [Clinical Trial]
KW  - pitavastatin/dt [Drug Therapy]
KW  - placebo
KW  - valsartan/ct [Clinical Trial]
KW  - valsartan/dt [Drug Therapy]
JF  - Vascular Health and Risk Management
JA  - Vasc. Health Risk Manage.
VL  - 4
IS  - 1
SP  - 103
EP  - 113
CY  - New Zealand
PB  - DOVE Medical Press Ltd.
SN  - 1176-6344
AD  - N. Shiba, Department of Cardiovascular Medicine, Tohoku University Graduate School of Medicine, 1-1 Seiryo-machi, Aobaku, Sendai-city 980-8574, Japan. E-mail: nshiba@cardio.med.tohoku.ac.jp
M1  - (Shiba, Shimokawa) Department of Cardiovascular Medicine, Department of Evidence-Based Cardiovascular Medicine, Tohoku University Graduate School of Medicine, 1-1 Seiryo-machi, Aobaku, Sendai City 980-8574, Japan
L2  - http://ovidsp.ovid.com/ovidweb.cgi?T=JS&PAGE=reference&D=emed8&NEWS=N&AN=2008158492
ER  -  

Link to the Ovid Full Text or citation: http://acs.hcn.com.au?acc=36422&url=http://ovidsp.ovid.com/ovidweb.cgi?T=JS&CSC=Y&NEWS=N&PAGE=fulltext&D=emed8&AN=2008158492 
C1  - Database: Embase <1996 to 2016 September 16>

Search Strategy:

--------------------------------------------------------------------------------

1     tuberculosis.mp. or exp tuberculosis/ (151164)

2     exp treatment outcome/ or treatment outcome*.mp. (1189741)

3     diabetes mellitus.mp. or exp diabetes mellitus/ (627157)

4     diabetes mellitus/ (362441)

5     DM.mp. (48079)

6     diabetes.mp. (663193)

7     mellitus.mp. (588341)

8     3 or 4 or 5 or 6 or 7 (715025)

9     1 and 2 and 8 (724)

10     cohort studies.mp. or cohort analysis/ (263408)

11     exp risk factor/ or cohort.mp. or exp risk/ (2148599)

12     10 or 11 (2148599)

13     9 and 10 (81)

14     9 and 12 (304)

15     limit 14 to human (298)

16     limit 13 to human (81)

17     trial*.mp. or exp controlled clinical trial/ or exp "clinical trial (topic)"/ or exp "randomized controlled trial (topic)"/ or exp "controlled clinical trial (topic)"/ (1555047)

18     random.ab. (191735)

19     randomized controlled trial.pt. (0)

20     controlled clinical trial.pt. (0)

21     randomized.ab. (454621)

22     placebo.ab. (188623)

23     clinical trials as topic.sh. (15)

24     trial.ti. (176210)

25     17 or 18 or 19 or 20 or 21 or 22 or 23 or 24 (1831290)

26     9 and 25 (128)

27     limit 26 to human (128)


***************************


256. 
TY  - ELEC
ID  - 2008095219
T1  - Clinical characteristics of pulmonary tuberculosis patients from a southern Taiwan hospital-based survey
A1  - Wang C.-S.
A1  - Chen H.-C.
A1  - Yang C.-J.
A1  - Tsai J.-R.
A1  - Chong I.-W.
A1  - Hwang J.-J.
A1  - Huang M.-S. 
Y1  - 2008//
N2  - This study aimed to identify the clinical characteristics of culture-positive pulmonary tuberculosis (TB) patients from a southern Taiwan hospital-based survey between August 1, 2003 and July 31, 2006. Demographics, symptoms, susceptibility patterns, sputum acid-fast bacilli (AFB) stain status and treatment outcomes were recorded. The medical records of 154 patients who presented to the Kaohsiung Municipal Hsiao-Kang Hospital were analyzed retrospectively. The mean age of patients was 59.5 years; 115 patients were male and 39 were female. Diabetes mellitus (48/154; 31.2%) was the most frequent risk factor for pulmonary TB infection. Nearly all patients (139/154; 90.3%) had a cough. Fever was only seen in 27.9% and hemoptysis in 14.9% of patients. The combined resistance rates of Mycobacterium tuberculosis to the tested first-line agents were as follows: isoniazid, 3.2%; rifampin, 7.8%; ethambutol, 5.8%; and streptomycin, 2.6%. The combined resistance rate to any one of four first-line drugs was 12.3%. The combined resistance rate to ofloxacin was 3.9%. The combined resistance rate of multidrug resistant-TB was 1.9%. Sputum AFB stains were positive in 68.2% of cases. Analysis of treatment outcomes showed overall treatment success at 76.6%. The proportions of patients who died, defaulted treatment or in whom treatment failed were 16.2%, 3.9% and 0.0%, respectively. In conclusion, our study showed: (1) a higher frequency of pulmonary TB in male subjects than in other areas of Taiwan; (2) a higher frequency of cough and lower frequency of fever and hemoptysis than previous studies; (3) that the combined resistance rates to isoniazid and streptomycin were lower than both average levels in Taiwan and the global combined drug resistance rate; and (4) a higher proportion of patients responding to treatment and lower proportions of patients suffering mortality, defaulting treatment or not responding to treatment compared with other areas of Taiwan. With regard to resistance rates, the combined resistance rate to ethambutol was similar to the average level in Taiwan and higher than the global combined drug resistance rate. However, the combined resistance rate to rifampin was higher than both the average level in Taiwan and the global combined drug resistance rate. The combined resistance rates to at least any one of four first-line drugs and multidrug resistant-TB were lower than the average levels in Taiwan and higher than the global combined drug resistance rate. Our results may help to identify local variations in the disease and improve the effectiveness of TB infection control programs. © 2008 Elsevier. All rights reserved.
KW  - acid fast bacterium
KW  - adult
KW  - aged
KW  - antibiotic resistance
KW  - article
KW  - clinical feature
KW  - combination chemotherapy
KW  - controlled study
KW  - coughing
KW  - diabetes mellitus
KW  - female
KW  - fever
KW  - health survey
KW  - hemoptysis
KW  - hospital based case control study
KW  - human
KW  - infection risk
KW  - infection sensitivity
KW  - *lung tuberculosis/dt [Drug Therapy]
KW  - *lung tuberculosis/ep [Epidemiology]
KW  - major clinical study
KW  - male
KW  - medical record
KW  - morbidity
KW  - mortality
KW  - multidrug resistance
KW  - Mycobacterium tuberculosis
KW  - sex difference
KW  - sputum culture
KW  - Taiwan
KW  - treatment failure
KW  - treatment outcome
KW  - ethambutol/cb [Drug Combination]
KW  - ethambutol/dt [Drug Therapy]
KW  - isoniazid/cb [Drug Combination]
KW  - isoniazid/dt [Drug Therapy]
KW  - ofloxacin/dt [Drug Therapy]
KW  - rifampicin/cb [Drug Combination]
KW  - rifampicin/dt [Drug Therapy]
KW  - streptomycin/cb [Drug Combination]
KW  - streptomycin/dt [Drug Therapy]
JF  - Kaohsiung Journal of Medical Sciences
JA  - Kaohsiung J. Med. Sci.
VL  - 24
IS  - 1
SP  - 17
EP  - 24
CY  - Singapore
PB  - Elsevier (Singapore) Pte Ltd
SN  - 1607-551X
AD  - M.-S. Huang, Division of Pulmonary and Critical Care Medicine, Department of Internal Medicine, Kaohsiung Medical University Hospital, 100 Shih-Chuan 1st Road, Kaohsiung 807, Taiwan (Republic of China). E-mail: shyang@kmu.edu.tw
M1  - (Wang, Chen) Department of Internal Medicine, Kaohsiung Municipal Hsiao-Kang Hospital, Kaohsiung, Taiwan (Republic of China)
M1  - (Yang, Tsai, Chong, Hwang, Huang) Division of Pulmonary and Critical Care Medicine, Department of Internal Medicine, Kaohsiung Medical University Hospital, Kaohsiung, Taiwan (Republic of China)
M1  - (Chong, Hwang, Huang) Department of Internal Medicine, College of Medicine, Kaohsiung Medical University, Kaohsiung, Taiwan (Republic of China)
M1  - (Huang) Division of Pulmonary and Critical Care Medicine, Department of Internal Medicine, Kaohsiung Medical University Hospital, 100 Shih-Chuan 1st Road, Kaohsiung 807, Taiwan (Republic of China)
L2  - http://ovidsp.ovid.com/ovidweb.cgi?T=JS&PAGE=reference&D=emed8&NEWS=N&AN=2008095219
ER  -  

Link to the Ovid Full Text or citation: http://acs.hcn.com.au?acc=36422&url=http://ovidsp.ovid.com/ovidweb.cgi?T=JS&CSC=Y&NEWS=N&PAGE=fulltext&D=emed8&AN=2008095219 
C1  - Database: Embase <1996 to 2016 September 16>

Search Strategy:

--------------------------------------------------------------------------------

1     tuberculosis.mp. or exp tuberculosis/ (151164)

2     exp treatment outcome/ or treatment outcome*.mp. (1189741)

3     diabetes mellitus.mp. or exp diabetes mellitus/ (627157)

4     diabetes mellitus/ (362441)

5     DM.mp. (48079)

6     diabetes.mp. (663193)

7     mellitus.mp. (588341)

8     3 or 4 or 5 or 6 or 7 (715025)

9     1 and 2 and 8 (724)

10     cohort studies.mp. or cohort analysis/ (263408)

11     exp risk factor/ or cohort.mp. or exp risk/ (2148599)

12     10 or 11 (2148599)

13     9 and 10 (81)

14     9 and 12 (304)

15     limit 14 to human (298)

16     limit 13 to human (81)

17     trial*.mp. or exp controlled clinical trial/ or exp "clinical trial (topic)"/ or exp "randomized controlled trial (topic)"/ or exp "controlled clinical trial (topic)"/ (1555047)

18     random.ab. (191735)

19     randomized controlled trial.pt. (0)

20     controlled clinical trial.pt. (0)

21     randomized.ab. (454621)

22     placebo.ab. (188623)

23     clinical trials as topic.sh. (15)

24     trial.ti. (176210)

25     17 or 18 or 19 or 20 or 21 or 22 or 23 or 24 (1831290)

26     9 and 25 (128)

27     limit 26 to human (128)


***************************


257. 
TY  - ELEC
ID  - 2008080691
T1  - Review: Fixed-dose drug combinations improve medication compliance compared with free-drug regimens: Commentary
A1  - Messerli F.H.
A1  - Bergmann J.-F. 
Y1  - 2008//
KW  - *chronic disease/dt [Drug Therapy]
KW  - clinical trial
KW  - combination chemotherapy
KW  - controlled clinical trial
KW  - diabetes mellitus/dt [Drug Therapy]
KW  - human
KW  - Human immunodeficiency virus infection/dt [Drug Therapy]
KW  - hypertension/dt [Drug Therapy]
KW  - outcome assessment
KW  - patient attitude
KW  - patient compliance
KW  - risk reduction
KW  - short survey
KW  - treatment duration
KW  - tuberculosis/dt [Drug Therapy]
KW  - *drug/ct [Clinical Trial]
KW  - *drug/do [Drug Dose]
KW  - *drug/dt [Drug Therapy]
JF  - Evidence-Based Medicine
JA  - Evid.-Based Med.
VL  - 13
IS  - 1
SP  - 18
CY  - United Kingdom
PB  - BMJ Publishing Group
SN  - 1356-5524
AD  - F.H. Messerli, Columbia University College of Physicians and Surgeons, New York, NY, United States. E-mail: fmesserl@chpnet.org
M1  - (Messerli) Columbia University College of Physicians and Surgeons, New York, NY, United States
M1  - (Bergmann) Hopital Lariboisiere, University Paris 7, Paris, France
L2  - http://ovidsp.ovid.com/ovidweb.cgi?T=JS&PAGE=reference&D=emed8&NEWS=N&AN=2008080691
ER  -  

Link to the Ovid Full Text or citation: http://acs.hcn.com.au?acc=36422&url=http://ovidsp.ovid.com/ovidweb.cgi?T=JS&CSC=Y&NEWS=N&PAGE=fulltext&D=emed8&AN=2008080691 
C1  - Database: Embase <1996 to 2016 September 16>

Search Strategy:

--------------------------------------------------------------------------------

1     tuberculosis.mp. or exp tuberculosis/ (151164)

2     exp treatment outcome/ or treatment outcome*.mp. (1189741)

3     diabetes mellitus.mp. or exp diabetes mellitus/ (627157)

4     diabetes mellitus/ (362441)

5     DM.mp. (48079)

6     diabetes.mp. (663193)

7     mellitus.mp. (588341)

8     3 or 4 or 5 or 6 or 7 (715025)

9     1 and 2 and 8 (724)

10     cohort studies.mp. or cohort analysis/ (263408)

11     exp risk factor/ or cohort.mp. or exp risk/ (2148599)

12     10 or 11 (2148599)

13     9 and 10 (81)

14     9 and 12 (304)

15     limit 14 to human (298)

16     limit 13 to human (81)

17     trial*.mp. or exp controlled clinical trial/ or exp "clinical trial (topic)"/ or exp "randomized controlled trial (topic)"/ or exp "controlled clinical trial (topic)"/ (1555047)

18     random.ab. (191735)

19     randomized controlled trial.pt. (0)

20     controlled clinical trial.pt. (0)

21     randomized.ab. (454621)

22     placebo.ab. (188623)

23     clinical trials as topic.sh. (15)

24     trial.ti. (176210)

25     17 or 18 or 19 or 20 or 21 or 22 or 23 or 24 (1831290)

26     9 and 25 (128)

27     limit 26 to human (128)


***************************


258. 
TY  - ELEC
ID  - 2008056224
T1  - European evidence-based Consensus on the management of ulcerative colitis: Current management
A1  - Travis S.P.L.
A1  - Stange E.F.
A1  - Lemann M.
A1  - Oresland T.
A1  - Bemelman W.A.
A1  - Chowers Y.
A1  - Colombel J.F.
A1  - D'Haens G.
A1  - Ghosh S.
A1  - Marteau P.
A1  - Kruis W.
A1  - Mortensen N.J.McC.
A1  - Penninckx F.
A1  - Gassull M. 
Y1  - 2008//
KW  - appendectomy
KW  - basal cell carcinoma/si [Side Effect]
KW  - bone marrow suppression/si [Side Effect]
KW  - clinical feature
KW  - clinical trial
KW  - colon resection
KW  - colonoscopy
KW  - combination chemotherapy
KW  - controlled clinical trial
KW  - diabetes mellitus/si [Side Effect]
KW  - diarrhea/si [Side Effect]
KW  - disease activity
KW  - disease course
KW  - drug dosage form comparison
KW  - drug dose escalation
KW  - drug dose increase
KW  - drug efficacy
KW  - drug fatality/si [Side Effect]
KW  - drug mechanism
KW  - drug megadose
KW  - drug response
KW  - drug safety
KW  - follow up
KW  - gastrointestinal biopsy
KW  - gastrointestinal symptom/si [Side Effect]
KW  - headache/si [Side Effect]
KW  - histoplasmosis/si [Side Effect]
KW  - human
KW  - hypertension/si [Side Effect]
KW  - hypomagnesemia/si [Side Effect]
KW  - ileostomy
KW  - interstitial nephritis/si [Side Effect]
KW  - intestine function
KW  - kidney failure/si [Side Effect]
KW  - laparoscopy
KW  - monotherapy
KW  - nausea/si [Side Effect]
KW  - nephrotic syndrome/si [Side Effect]
KW  - neuropathy/si [Side Effect]
KW  - pancreatitis/si [Side Effect]
KW  - paresthesia/si [Side Effect]
KW  - perioperative period
KW  - pneumonia/si [Side Effect]
KW  - postoperative complication
KW  - postoperative period
KW  - priority journal
KW  - proctocolectomy
KW  - randomized controlled trial
KW  - rash/si [Side Effect]
KW  - relapse
KW  - review
KW  - risk factor
KW  - single drug dose
KW  - steroid therapy
KW  - thrombocytopenia/si [Side Effect]
KW  - toxic megacolon/co [Complication]
KW  - treatment outcome
KW  - tremor/si [Side Effect]
KW  - tuberculosis/si [Side Effect]
KW  - *ulcerative colitis/di [Diagnosis]
KW  - *ulcerative colitis/dt [Drug Therapy]
KW  - *ulcerative colitis/su [Surgery]
KW  - 12 sulfodehydroabietic acid/dt [Drug Therapy]
KW  - 12 sulfodehydroabietic acid/pd [Pharmacology]
KW  - acetarsol/ct [Clinical Trial]
KW  - acetarsol/cm [Drug Comparison]
KW  - acetarsol/dt [Drug Therapy]
KW  - adalimumab/cm [Drug Comparison]
KW  - adalimumab/dt [Drug Therapy]
KW  - adalimumab/sc [Subcutaneous Drug Administration]
KW  - aminosalicylic acid/cb [Drug Combination]
KW  - aminosalicylic acid/dt [Drug Therapy]
KW  - aminosalicylic acid/po [Oral Drug Administration]
KW  - amoxicillin/cb [Drug Combination]
KW  - amoxicillin/dt [Drug Therapy]
KW  - azathioprine/ae [Adverse Drug Reaction]
KW  - azathioprine/ct [Clinical Trial]
KW  - azathioprine/dt [Drug Therapy]
KW  - azathioprine/po [Oral Drug Administration]
KW  - beclometasone dipropionate/dt [Drug Therapy]
KW  - betamethasone/dt [Drug Therapy]
KW  - betamethasone/iv [Intravenous Drug Administration]
KW  - bismuth carbomer/ct [Clinical Trial]
KW  - bismuth carbomer/dt [Drug Therapy]
KW  - bismuth carbomer/pd [Pharmacology]
KW  - bismuth derivative/ct [Clinical Trial]
KW  - bismuth derivative/dt [Drug Therapy]
KW  - bismuth derivative/pd [Pharmacology]
KW  - budesonide/dt [Drug Therapy]
KW  - corticosteroid/dt [Drug Therapy]
KW  - corticosteroid/iv [Intravenous Drug Administration]
KW  - corticosteroid/po [Oral Drug Administration]
KW  - corticosteroid/rc [Rectal Drug Administration]
KW  - cyclosporin A/ae [Adverse Drug Reaction]
KW  - cyclosporin A/ct [Clinical Trial]
KW  - cyclosporin A/cm [Drug Comparison]
KW  - cyclosporin A/dt [Drug Therapy]
KW  - cyclosporin A/iv [Intravenous Drug Administration]
KW  - cyclosporin A/po [Oral Drug Administration]
KW  - cyclosporin A/pd [Pharmacology]
KW  - hydrocortisone/dt [Drug Therapy]
KW  - hydrocortisone/iv [Intravenous Drug Administration]
KW  - infliximab/ae [Adverse Drug Reaction]
KW  - infliximab/ct [Clinical Trial]
KW  - infliximab/cm [Drug Comparison]
KW  - infliximab/do [Drug Dose]
KW  - infliximab/dt [Drug Therapy]
KW  - lidocaine/dt [Drug Therapy]
KW  - lidocaine/pd [Pharmacology]
KW  - mesalazine/ae [Adverse Drug Reaction]
KW  - mesalazine/ct [Clinical Trial]
KW  - mesalazine/cb [Drug Combination]
KW  - mesalazine/cm [Drug Comparison]
KW  - mesalazine/do [Drug Dose]
KW  - mesalazine/dt [Drug Therapy]
KW  - mesalazine/po [Oral Drug Administration]
KW  - mesalazine/pd [Pharmacology]
KW  - mesalazine/rc [Rectal Drug Administration]
KW  - mesalazine/tp [Topical Drug Administration]
KW  - mesren
KW  - methotrexate/ct [Clinical Trial]
KW  - methotrexate/cm [Drug Comparison]
KW  - methotrexate/dt [Drug Therapy]
KW  - methotrexate/po [Oral Drug Administration]
KW  - methylprednisolone/do [Drug Dose]
KW  - methylprednisolone/dt [Drug Therapy]
KW  - methylprednisolone/iv [Intravenous Drug Administration]
KW  - metronidazole/cb [Drug Combination]
KW  - nicotine/ct [Clinical Trial]
KW  - nicotine/cb [Drug Combination]
KW  - nicotine/cm [Drug Comparison]
KW  - nicotine/dt [Drug Therapy]
KW  - nicotine/pd [Pharmacology]
KW  - nicotine/td [Transdermal Drug Administration]
KW  - nicotine tartrate/dt [Drug Therapy]
KW  - nicotine tartrate/pd [Pharmacology]
KW  - placebo
KW  - prednisolone/ct [Clinical Trial]
KW  - prednisolone/cm [Drug Comparison]
KW  - prednisolone/dt [Drug Therapy]
KW  - prednisolone/po [Oral Drug Administration]
KW  - rebamipide/dt [Drug Therapy]
KW  - rebamipide/pd [Pharmacology]
KW  - ropivacaine/ct [Clinical Trial]
KW  - ropivacaine/do [Drug Dose]
KW  - ropivacaine/dt [Drug Therapy]
KW  - ropivacaine/pd [Pharmacology]
KW  - salazosulfapyridine/cm [Drug Comparison]
KW  - salazosulfapyridine/dt [Drug Therapy]
KW  - tacrolimus/ae [Adverse Drug Reaction]
KW  - tacrolimus/ct [Clinical Trial]
KW  - tacrolimus/cm [Drug Comparison]
KW  - tacrolimus/dt [Drug Therapy]
KW  - tacrolimus/po [Oral Drug Administration]
KW  - tetracycline/cb [Drug Combination]
KW  - unclassified drug
KW  - unindexed drug
JF  - Journal of Crohn's and Colitis
JA  - J. Crohn's Colitis
VL  - 2
IS  - 1
SP  - 24
EP  - 62
CY  - Netherlands
PB  - Elsevier
SN  - 1873-9946
L2  - http://ovidsp.ovid.com/ovidweb.cgi?T=JS&PAGE=reference&D=emed8&NEWS=N&AN=2008056224
ER  -  

Link to the Ovid Full Text or citation: http://acs.hcn.com.au?acc=36422&url=http://ovidsp.ovid.com/ovidweb.cgi?T=JS&CSC=Y&NEWS=N&PAGE=fulltext&D=emed8&AN=2008056224 
C1  - Database: Embase <1996 to 2016 September 16>

Search Strategy:

--------------------------------------------------------------------------------

1     tuberculosis.mp. or exp tuberculosis/ (151164)

2     exp treatment outcome/ or treatment outcome*.mp. (1189741)

3     diabetes mellitus.mp. or exp diabetes mellitus/ (627157)

4     diabetes mellitus/ (362441)

5     DM.mp. (48079)

6     diabetes.mp. (663193)

7     mellitus.mp. (588341)

8     3 or 4 or 5 or 6 or 7 (715025)

9     1 and 2 and 8 (724)

10     cohort studies.mp. or cohort analysis/ (263408)

11     exp risk factor/ or cohort.mp. or exp risk/ (2148599)

12     10 or 11 (2148599)

13     9 and 10 (81)

14     9 and 12 (304)

15     limit 14 to human (298)

16     limit 13 to human (81)

17     trial*.mp. or exp controlled clinical trial/ or exp "clinical trial (topic)"/ or exp "randomized controlled trial (topic)"/ or exp "controlled clinical trial (topic)"/ (1555047)

18     random.ab. (191735)

19     randomized controlled trial.pt. (0)

20     controlled clinical trial.pt. (0)

21     randomized.ab. (454621)

22     placebo.ab. (188623)

23     clinical trials as topic.sh. (15)

24     trial.ti. (176210)

25     17 or 18 or 19 or 20 or 21 or 22 or 23 or 24 (1831290)

26     9 and 25 (128)

27     limit 26 to human (128)


***************************


259. 
TY  - ELEC
ID  - 2009291434
T1  - Tuberculosis among the health-care workers of the University of Ilorin Teaching Hospital
A1  - Salami A.K.
A1  - Katibi I.A. 
Y1  - 2007//
KW  - adult
KW  - article
KW  - chronic obstructive lung disease/ep [Epidemiology]
KW  - clinical article
KW  - diabetes mellitus/ep [Epidemiology]
KW  - female
KW  - health care personnel
KW  - human
KW  - Human immunodeficiency virus infection/ep [Epidemiology]
KW  - liver cirrhosis/ep [Epidemiology]
KW  - *lung tuberculosis/di [Diagnosis]
KW  - *lung tuberculosis/ep [Epidemiology]
KW  - male
KW  - Mycobacterium tuberculosis
KW  - nursing
KW  - risk
KW  - teaching hospital
KW  - treatment outcome
KW  - tuberculosis/di [Diagnosis]
KW  - tuberculosis/ep [Epidemiology]
KW  - tuberculous spondylitis
JF  - Tropical Doctor
JA  - Trop. Doct.
VL  - 37
IS  - 4
SP  - 251
CY  - United Kingdom
PB  - Royal Society of Medicine Press Ltd (P.O. Box 9002, London W1A 0ZA, United Kingdom)
SN  - 0049-4755
AD  - A. K. Salami, Department Ofmedicine, University of Ilorin, PMB 1515, Ilorin, Nigeria. E-mail: Salkaz2000@yahoo.com
M1  - (Salami, Katibi) Department Ofmedicine, University of Ilorin, PMB 1515, Ilorin, Nigeria
UR  - http://td.rsmjournals.com/cgi/reprint/37/4/251
L2  - http://ovidsp.ovid.com/ovidweb.cgi?T=JS&PAGE=reference&D=emed8&NEWS=N&AN=2009291434
ER  -  

Link to the Ovid Full Text or citation: http://acs.hcn.com.au?acc=36422&url=http://ovidsp.ovid.com/ovidweb.cgi?T=JS&CSC=Y&NEWS=N&PAGE=fulltext&D=emed8&AN=2009291434 
C1  - Database: Embase <1996 to 2016 September 16>

Search Strategy:

--------------------------------------------------------------------------------

1     tuberculosis.mp. or exp tuberculosis/ (151164)

2     exp treatment outcome/ or treatment outcome*.mp. (1189741)

3     diabetes mellitus.mp. or exp diabetes mellitus/ (627157)

4     diabetes mellitus/ (362441)

5     DM.mp. (48079)

6     diabetes.mp. (663193)

7     mellitus.mp. (588341)

8     3 or 4 or 5 or 6 or 7 (715025)

9     1 and 2 and 8 (724)

10     cohort studies.mp. or cohort analysis/ (263408)

11     exp risk factor/ or cohort.mp. or exp risk/ (2148599)

12     10 or 11 (2148599)

13     9 and 10 (81)

14     9 and 12 (304)

15     limit 14 to human (298)

16     limit 13 to human (81)

17     trial*.mp. or exp controlled clinical trial/ or exp "clinical trial (topic)"/ or exp "randomized controlled trial (topic)"/ or exp "controlled clinical trial (topic)"/ (1555047)

18     random.ab. (191735)

19     randomized controlled trial.pt. (0)

20     controlled clinical trial.pt. (0)

21     randomized.ab. (454621)

22     placebo.ab. (188623)

23     clinical trials as topic.sh. (15)

24     trial.ti. (176210)

25     17 or 18 or 19 or 20 or 21 or 22 or 23 or 24 (1831290)

26     9 and 25 (128)

27     limit 26 to human (128)


***************************


260. 
TY  - ELEC
ID  - 2007487057
T1  - Fluoroquinolones for the treatment of pulmonary tuberculosis
A1  - Moadebi S.
A1  - Harder C.K.
A1  - Fitzgerald M.J.
A1  - Elwood K.R.
A1  - Marra F. 
Y1  - 2007//
N2  - Tuberculosis (TB) continues to be a significant problem globally. Treatment includes a multiple drug regimen with isoniazid, rifampicin (rifampin), pyrazinamide and ethambutol. Often, one of these medications needs to be replaced as a result of adverse events or because Mycobacterium tuberculosis develops resistance against one these first-line agents. Fluoroquinolones, particularly the newer ones, possess good in vitro (levofloxacin, gatifloxacin, moxifloxacin) and in vivo (gatifloxacin and moxifloxacin) bactericidal activity against M. tuberculosis, making them attractive agents for the treatment of pulmonary TB.All relevant clinical trials, cohort studies and case reports investigating the clinical efficacy and tolerability of fluoroquinolones when used for the treatment of pulmonary TB were evaluated for this review. Specifically, efficacy and safety in the following indications were investigated: (i) first-line treatment of drug-sensitive pulmonary TB; (ii) first-line treatment for multi-drug resistant (MDR) TB; and (iii) treatment of patients with drug intolerance. Twenty-seven articles met our inclusion criteria; nine articles presented data from randomised, controlled or cohort studies. Seven studies used fluoroquinolones as first-line agents in drug-sensitive TB (1469 patients), 15 studies used fluoroquinolones to treat MDR-TB (1025 patients) and six studies (951 patients) investigated the use of fluoroquinolones in patients intolerant to other TB medications.In patients with susceptible M. tuberculosis strains, substitution with a fluoroquinolone did not have an effect on cure or radiological improvement at 8 weeks or failure at 12 months. Substitution of older fluoroquinolones into a regimen, especially ciprofloxacin, resulted in a higher rate of relapse and a longer time to sputum-culture conversions. The use of fluoroquinolones in patients with MDR-TB is supported by some trials where others show a lack of improvement in efficacy of a regimen.Our review of the literature does not support the use of older fluoroquinolones, especially ciprofloxacin, as substitute agents for drug-sensitive or drug-resistant TB. However, newer fluoroquinolones, such as moxifloxacin, may be a reasonable alternative based on results from one large clinical trial. Fluoroquinolones have an important role as substitute agents for those who are intolerant of first-line TB agents. © 2007 Adis Data Information BV. All rights reserved.
KW  - absence of side effects/si [Side Effect]
KW  - acute kidney failure/si [Side Effect]
KW  - add on therapy
KW  - ageusia/si [Side Effect]
KW  - case study
KW  - central nervous system disease/si [Side Effect]
KW  - clinical study
KW  - clinical trial
KW  - cohort analysis
KW  - disease severity
KW  - drug dose comparison
KW  - drug effect
KW  - drug efficacy
KW  - drug hypersensitivity
KW  - drug induced headache/si [Side Effect]
KW  - drug megadose
KW  - drug safety
KW  - drug substitution
KW  - drug tolerability
KW  - drug treatment failure
KW  - drug withdrawal
KW  - gastrointestinal disease/si [Side Effect]
KW  - gastrointestinal symptom/si [Side Effect]
KW  - heart arrhythmia/si [Side Effect]
KW  - human
KW  - insulin dependent diabetes mellitus/si [Side Effect]
KW  - low drug dose
KW  - *lung tuberculosis/dt [Drug Therapy]
KW  - Medline
KW  - monotherapy
KW  - myalgia/si [Side Effect]
KW  - nausea/si [Side Effect]
KW  - outcome assessment
KW  - photosensitivity/si [Side Effect]
KW  - rash/si [Side Effect]
KW  - review
KW  - single drug dose
KW  - sputum culture
KW  - sputum smear
KW  - statistical analysis
KW  - treatment duration
KW  - treatment planning
KW  - treatment response
KW  - unspecified side effect/si [Side Effect]
KW  - vertigo/si [Side Effect]
KW  - vomiting/si [Side Effect]
KW  - aminosalicylic acid/ae [Adverse Drug Reaction]
KW  - aminosalicylic acid/ct [Clinical Trial]
KW  - aminosalicylic acid/dt [Drug Therapy]
KW  - capreomycin/ae [Adverse Drug Reaction]
KW  - capreomycin/ct [Clinical Trial]
KW  - capreomycin/dt [Drug Therapy]
KW  - capreomycin/im [Intramuscular Drug Administration]
KW  - *ciprofloxacin/ae [Adverse Drug Reaction]
KW  - *ciprofloxacin/ct [Clinical Trial]
KW  - *ciprofloxacin/cm [Drug Comparison]
KW  - *ciprofloxacin/do [Drug Dose]
KW  - *ciprofloxacin/dt [Drug Therapy]
KW  - clofazimine/ae [Adverse Drug Reaction]
KW  - clofazimine/ct [Clinical Trial]
KW  - clofazimine/dt [Drug Therapy]
KW  - clofazimine/im [Intramuscular Drug Administration]
KW  - cycloserine/ae [Adverse Drug Reaction]
KW  - cycloserine/ct [Clinical Trial]
KW  - cycloserine/dt [Drug Therapy]
KW  - ethambutol/ae [Adverse Drug Reaction]
KW  - ethambutol/ct [Clinical Trial]
KW  - ethambutol/cm [Drug Comparison]
KW  - ethambutol/dt [Drug Therapy]
KW  - ethionamide/ae [Adverse Drug Reaction]
KW  - ethionamide/ct [Clinical Trial]
KW  - ethionamide/cb [Drug Combination]
KW  - ethionamide/dt [Drug Therapy]
KW  - isoniazid/ae [Adverse Drug Reaction]
KW  - isoniazid/ct [Clinical Trial]
KW  - isoniazid/cb [Drug Combination]
KW  - isoniazid/cm [Drug Comparison]
KW  - isoniazid/dt [Drug Therapy]
KW  - kanamycin/ae [Adverse Drug Reaction]
KW  - kanamycin/ct [Clinical Trial]
KW  - kanamycin/cb [Drug Combination]
KW  - kanamycin/dt [Drug Therapy]
KW  - kanamycin/im [Intramuscular Drug Administration]
KW  - levofloxacin/ae [Adverse Drug Reaction]
KW  - levofloxacin/ct [Clinical Trial]
KW  - levofloxacin/cm [Drug Comparison]
KW  - levofloxacin/dt [Drug Therapy]
KW  - *moxifloxacin/ae [Adverse Drug Reaction]
KW  - *moxifloxacin/ct [Clinical Trial]
KW  - *moxifloxacin/cb [Drug Combination]
KW  - *moxifloxacin/dt [Drug Therapy]
KW  - *ofloxacin/ae [Adverse Drug Reaction]
KW  - *ofloxacin/ct [Clinical Trial]
KW  - *ofloxacin/cm [Drug Comparison]
KW  - *ofloxacin/do [Drug Dose]
KW  - *ofloxacin/dt [Drug Therapy]
KW  - pefloxacin/ae [Adverse Drug Reaction]
KW  - pefloxacin/ct [Clinical Trial]
KW  - pefloxacin/cb [Drug Combination]
KW  - pefloxacin/dt [Drug Therapy]
KW  - protionamide/ae [Adverse Drug Reaction]
KW  - protionamide/ct [Clinical Trial]
KW  - protionamide/dt [Drug Therapy]
KW  - pyrazinamide/ae [Adverse Drug Reaction]
KW  - pyrazinamide/ct [Clinical Trial]
KW  - pyrazinamide/cb [Drug Combination]
KW  - pyrazinamide/cm [Drug Comparison]
KW  - pyrazinamide/dt [Drug Therapy]
KW  - quinoline derived antiinfective agent/ae [Adverse Drug Reaction]
KW  - quinoline derived antiinfective agent/ct [Clinical Trial]
KW  - quinoline derived antiinfective agent/dt [Drug Therapy]
KW  - rifabutin/ae [Adverse Drug Reaction]
KW  - rifabutin/ct [Clinical Trial]
KW  - rifabutin/dt [Drug Therapy]
KW  - rifampicin/ae [Adverse Drug Reaction]
KW  - rifampicin/ct [Clinical Trial]
KW  - rifampicin/cb [Drug Combination]
KW  - rifampicin/cm [Drug Comparison]
KW  - rifampicin/dt [Drug Therapy]
KW  - sparfloxacin/ae [Adverse Drug Reaction]
KW  - sparfloxacin/ct [Clinical Trial]
KW  - sparfloxacin/cb [Drug Combination]
KW  - sparfloxacin/dt [Drug Therapy]
KW  - streptomycin/ae [Adverse Drug Reaction]
KW  - streptomycin/ct [Clinical Trial]
KW  - streptomycin/dt [Drug Therapy]
KW  - streptomycin/im [Intramuscular Drug Administration]
KW  - thioacetazone/ae [Adverse Drug Reaction]
KW  - thioacetazone/ct [Clinical Trial]
KW  - thioacetazone/cb [Drug Combination]
KW  - thioacetazone/dt [Drug Therapy]
JF  - Drugs
JA  - Drugs
VL  - 67
IS  - 14
SP  - 2077
EP  - 2099
CY  - New Zealand
PB  - Adis International Ltd
SN  - 0012-6667
AD  - F. Marra, BC Centre for Disease Control, Vaccine and Pharmacy Services, 655 West 12th Avenue, Vancouver, BC V5Z 1L8, Canada. E-mail: fawziah.marra@bccdc.ca
M1  - (Moadebi, Fitzgerald, Elwood, Marra) BC Centre for Disease Control, Vancouver, BC, Canada
M1  - (Harder, Elwood, Marra) University of British Columbia, Vancouver, BC, Canada
M1  - (Fitzgerald) Centre for Clinical Epidemiology and Evaluation, Vancouver, BC, Canada
M1  - (Marra) BC Centre for Disease Control, Vaccine and Pharmacy Services, 655 West 12th Avenue, Vancouver, BC V5Z 1L8, Canada
L2  - http://ovidsp.ovid.com/ovidweb.cgi?T=JS&PAGE=reference&D=emed8&NEWS=N&AN=2007487057
ER  -  

Link to the Ovid Full Text or citation: http://acs.hcn.com.au?acc=36422&url=http://ovidsp.ovid.com/ovidweb.cgi?T=JS&CSC=Y&NEWS=N&PAGE=fulltext&D=emed8&AN=2007487057 
C1  - Database: Embase <1996 to 2016 September 16>

Search Strategy:

--------------------------------------------------------------------------------

1     tuberculosis.mp. or exp tuberculosis/ (151164)

2     exp treatment outcome/ or treatment outcome*.mp. (1189741)

3     diabetes mellitus.mp. or exp diabetes mellitus/ (627157)

4     diabetes mellitus/ (362441)

5     DM.mp. (48079)

6     diabetes.mp. (663193)

7     mellitus.mp. (588341)

8     3 or 4 or 5 or 6 or 7 (715025)

9     1 and 2 and 8 (724)

10     cohort studies.mp. or cohort analysis/ (263408)

11     exp risk factor/ or cohort.mp. or exp risk/ (2148599)

12     10 or 11 (2148599)

13     9 and 10 (81)

14     9 and 12 (304)

15     limit 14 to human (298)

16     limit 13 to human (81)

17     trial*.mp. or exp controlled clinical trial/ or exp "clinical trial (topic)"/ or exp "randomized controlled trial (topic)"/ or exp "controlled clinical trial (topic)"/ (1555047)

18     random.ab. (191735)

19     randomized controlled trial.pt. (0)

20     controlled clinical trial.pt. (0)

21     randomized.ab. (454621)

22     placebo.ab. (188623)

23     clinical trials as topic.sh. (15)

24     trial.ti. (176210)

25     17 or 18 or 19 or 20 or 21 or 22 or 23 or 24 (1831290)

26     9 and 25 (128)

27     limit 26 to human (128)


***************************


261. 
TY  - ELEC
ID  - 2007381906
T1  - The effect of type 2 diabetes mellitus on the presentation and treatment response of pulmonary tuberculosis
A1  - Alisjahbana B.
A1  - Sahiratmadja E.
A1  - Nelwan E.J.
A1  - Purwa A.M.
A1  - Ahmad Y.
A1  - Ottenhoff T.H.M.
A1  - Nelwan R.H.H.
A1  - Parwati I.
A1  - Van Der Meer J.W.M.
A1  - Van Crevel R. 
Y1  - 2007//
N2  - Background. Diabetes mellitus (DM) is a known risk factor for tuberculosis (TB), and with the increasing prevalence of type 2 DM in less developed regions, many patients with TB will have concomitant DM. Presently, little is known about the effect of DM on the clinical presentation and treatment outcome of TB. Methods. In an urban setting in Indonesia, 737 patients with pulmonary TB were screened for DM and were followed up prospectively during TB treatment. Clinical characteristics and outcome were compared between patients with TB who had DM and patients with TB who did not have DM. Results. DM was diagnosed in 14.8% of patients with TB and was associated with older age and a greater body weight. On presentation, diabetic patients with TB had more symptoms but had no evidence of more-severe TB. After 2 months, results of sputum microscopic examination was more often positive in diabetic patients (18.1% vs. 10.0%). After 6 months, 22.2% of cultured sputum specimens from diabetic patients were positive for Mycobacterium tuberculosis (adjusted odds ratio, 7.65; P = .004). Conclusion. DM seems to have a negative effect on the outcome of TB treatment. The underlying mechanisms for the different response to treatment in diabetic patients with TB must be explored. Screening for DM and subsequent glycemic control may improve the outcome of TB treatment. © 2007 by the Infectious Diseases Society of America. All rights reserved.
KW  - adult
KW  - article
KW  - body weight
KW  - clinical feature
KW  - comorbidity
KW  - female
KW  - glycemic control
KW  - human
KW  - Indonesia
KW  - infection risk
KW  - *lung tuberculosis/dt [Drug Therapy]
KW  - major clinical study
KW  - male
KW  - Mycobacterium tuberculosis
KW  - *non insulin dependent diabetes mellitus
KW  - priority journal
KW  - prospective study
KW  - screening
KW  - sputum analysis
KW  - treatment response
KW  - urban area
KW  - antidiabetic agent/dt [Drug Therapy]
KW  - antidiabetic agent/po [Oral Drug Administration]
KW  - ethambutol/cb [Drug Combination]
KW  - ethambutol/dt [Drug Therapy]
KW  - isoniazid/cb [Drug Combination]
KW  - isoniazid/dt [Drug Therapy]
KW  - pyrazinamide/cb [Drug Combination]
KW  - pyrazinamide/dt [Drug Therapy]
KW  - rifampicin/cb [Drug Combination]
KW  - rifampicin/dt [Drug Therapy]
JF  - Clinical Infectious Diseases
JA  - Clin. Infect. Dis.
VL  - 45
IS  - 4
SP  - 428
EP  - 435
CY  - United States
PB  - University of Chicago Press
SN  - 1058-4838
AD  - R. Van Crevel, Dept. of Internal Medicine, Radboud University, Medical Center Nijmegen, PO Box 9101, 6500 HB, Nijmegen, Netherlands. E-mail: r.vancrevel@aig.umcn.nl
M1  - (Alisjahbana, Purwa, Ahmad) Internal Medicine, Medical Faculty, Padjadjaran University, Bandung, Indonesia
M1  - (Parwati) Clinical Pathology Department, Medical Faculty, Padjadjaran University, Bandung, Indonesia
M1  - (Sahiratmadja) Eijkman Institute of Molecular Biology, Medical Faculty, University of Indonesia, Jakarta, Indonesia
M1  - (Nelwan, Nelwan) Infectious Disease Working Group, Medical Faculty, University of Indonesia, Jakarta, Indonesia
M1  - (Ottenhoff) Department of Immunohematology and Blood Transfusion, Leiden University Medical Center, Leiden, Netherlands
M1  - (Van Der Meer, Van Crevel) Department of Internal Medicine, Radboud University, Nijmegen Medical Center, Netherlands
M1  - (Van Crevel) Dept. of Internal Medicine, Radboud University, Medical Center Nijmegen, PO Box 9101, 6500 HB, Nijmegen, Netherlands
L2  - http://ovidsp.ovid.com/ovidweb.cgi?T=JS&PAGE=reference&D=emed8&NEWS=N&AN=2007381906
ER  -  

Link to the Ovid Full Text or citation: http://acs.hcn.com.au?acc=36422&url=http://ovidsp.ovid.com/ovidweb.cgi?T=JS&CSC=Y&NEWS=N&PAGE=fulltext&D=emed8&AN=2007381906 
C1  - Database: Embase <1996 to 2016 September 16>

Search Strategy:

--------------------------------------------------------------------------------

1     tuberculosis.mp. or exp tuberculosis/ (151164)
[truncated: 216,500 more chars]
