# Supplementary material for: Effect of glycemic control and type of diabetes treatment on TB treatment outcomes among people with TB-diabetes: A systematic review (updated August 2024)
Source: PLoS One. 2025 Jul 18;20(7):e0328619. doi: 10.1371/journal.pone.0328619 (PMC12273911; doi:10.1371/journal.pone.0328619)
Supplement: S1 Appendix — (ZIP) [file pone.0328619.s004.zip › S1 appendix_old/EMBASE/81.ris]

1. 
TY  - ELEC
ID  - 2014775069
T1  - Long-term study of infliximab for psoriasis in daily practice: drug survival depends on combined treatment, obesity and infusion reactions
A1  - Spertino J.
A1  - Lopez-Ferrer A.
A1  - Vilarrasa E.
A1  - Puig L. 
Y1  - 2014//
N2  - Background: Infiximab has been shown to be highly effective in phase III clinical trials, but limited information is available regarding drug survival and maintenance of efficacy beyond 1 year in real-life clinical setting. Objectives: To analyse the efficacy and safety of infliximab in a large number of patients with a long follow-up and to identify clinical factors associated with long-term drug survival. Methods: A retrospective review of patients with moderate-to-severe psoriasis treated with infliximab from March 2004 to August 2012 at a tertiary dermatology centre was carried out. Results: In total, 63 treatment courses with infliximab were administered to 56 patients. The mean duration of treatment was 31.6 months. The only significant positive predictor of drug survival was combination treatment [hazard ratio (HR) vs. monotherapy 2.90, 95% confidence interval (CI) 1.42-5.92]. Significant negative predictors of drug survival were obesity (HR 0.40, 95% CI 0.19-0.87) and infusion reactions (HR 0.40, 95% CI 0.19-0.87). Infusion reactions occurred in 13 (23%) of our patients and were a reason for discontinuation of treatment in 5. Conclusions: This retrospective review of a cohort of patients with moderate-to-severe psoriasis treated with infliximab in daily practice shows that the PASI75 response rates at 24 and 52 weeks of treatment are similar to those of the pivotal studies, but 37 courses of treatment (59%) had to be discontinued after a median of 12 months. The major cause for discontinuation was loss of response, in 18 cases. Combination treatment, obesity and infusion reactions were found to be predictors of drug survival.
KW  - adult
KW  - aged
KW  - aminotransferase blood level
KW  - antibody titer
KW  - arthralgia/si [Side Effect]
KW  - arthralgia/dt [Drug Therapy]
KW  - backache/si [Side Effect]
KW  - bacterial skin disease/si [Side Effect]
KW  - basal cell carcinoma/si [Side Effect]
KW  - biological therapy
KW  - body mass
KW  - body temperature
KW  - chemoprophylaxis
KW  - chest tightness/si [Side Effect]
KW  - cholesteatoma/si [Side Effect]
KW  - clinical evaluation
KW  - *combination drug therapy
KW  - controlled study
KW  - diabetes mellitus/si [Side Effect]
KW  - dizziness/si [Side Effect]
KW  - *drug efficacy
KW  - *drug safety
KW  - drug treatment failure
KW  - drug withdrawal
KW  - dyspnea/si [Side Effect]
KW  - face erythema/si [Side Effect]
KW  - female
KW  - fever/si [Side Effect]
KW  - fever/dt [Drug Therapy]
KW  - fibromyalgia/si [Side Effect]
KW  - flushing
KW  - follow up
KW  - gastroenteritis/si [Side Effect]
KW  - headache/si [Side Effect]
KW  - headache/si [Side Effect]
KW  - heart palpitation/si [Side Effect]
KW  - human
KW  - hypertension/si [Side Effect]
KW  - hypertransaminasemia/si [Side Effect]
KW  - hypotension/si [Side Effect]
KW  - *infusion related reaction/si [Side Effect]
KW  - knee prosthesis
KW  - large cell lung carcinoma/si [Side Effect]
KW  - latent tuberculosis/di [Diagnosis]
KW  - latent tuberculosis/pc [Prevention]
KW  - latent tuberculosis/si [Side Effect]
KW  - latent tuberculosis/dt [Drug Therapy]
KW  - leukoplakia/si [Side Effect]
KW  - *long term survival
KW  - lung tuberculosis/di [Diagnosis]
KW  - lung tuberculosis/pc [Prevention]
KW  - lung tuberculosis/dt [Drug Therapy]
KW  - lupus like syndrome/si [Side Effect]
KW  - major clinical study
KW  - male
KW  - medical record review
KW  - monotherapy
KW  - myalgia/si [Side Effect]
KW  - myalgia/dt [Drug Therapy]
KW  - Mycobacterium tuberculosis test kit
KW  - nausea/si [Side Effect]
KW  - *obesity
KW  - otitis/si [Side Effect]
KW  - paraproteinemia/si [Side Effect]
KW  - phototherapy
KW  - priority journal
KW  - prosthesis infection/co [Complication]
KW  - pruritus/si [Side Effect]
KW  - *psoriasis
KW  - *psoriasis vulgaris/th [Therapy]
KW  - *psoriasis vulgaris/dt [Drug Therapy]
KW  - retrospective study
KW  - review
KW  - rigor/si [Side Effect]
KW  - side effect/si [Side Effect]
KW  - squamous cell carcinoma/si [Side Effect]
KW  - stridor/si [Side Effect]
KW  - survival rate
KW  - survival time
KW  - sweating
KW  - systemic therapy
KW  - systolic blood pressure
KW  - thorax pain/si [Side Effect]
KW  - treatment duration
KW  - tuberculin test
KW  - ultraviolet A radiation
KW  - upper respiratory tract infection/si [Side Effect]
KW  - urticaria/si [Side Effect]
KW  - vagina candidiasis/si [Side Effect]
KW  - viral skin disease/si [Side Effect]
KW  - wheezing/si [Side Effect]
KW  - adalimumab/dt [Drug Therapy]
KW  - aminotransferase/ec [Endogenous Compound]
KW  - antinuclear antibody/ec [Endogenous Compound]
KW  - cyclosporin A/ae [Adverse Drug Reaction]
KW  - cyclosporin A/cb [Drug Combination]
KW  - cyclosporin A/cm [Drug Comparison]
KW  - cyclosporin A/dt [Drug Therapy]
KW  - efalizumab/dt [Drug Therapy]
KW  - etanercept/dt [Drug Therapy]
KW  - etretin/ae [Adverse Drug Reaction]
KW  - etretin/cb [Drug Combination]
KW  - etretin/cm [Drug Comparison]
KW  - etretin/dt [Drug Therapy]
KW  - *infliximab/ae [Adverse Drug Reaction]
KW  - *infliximab/cb [Drug Combination]
KW  - *infliximab/cm [Drug Comparison]
KW  - *infliximab/dt [Drug Therapy]
KW  - isoniazid/dt [Drug Therapy]
KW  - methotrexate/ae [Adverse Drug Reaction]
KW  - methotrexate/cb [Drug Combination]
KW  - methotrexate/cm [Drug Comparison]
KW  - methotrexate/dt [Drug Therapy]
KW  - nonsteroid antiinflammatory agent/dt [Drug Therapy]
KW  - psoralen
KW  - ustekinumab/dt [Drug Therapy]
JF  - Journal of the European Academy of Dermatology and Venereology
JA  - J. Eur. Acad. Dermatol. Venereol.
VL  - 28
IS  - 11
SP  - 1514
EP  - 1521
CY  - United Kingdom
PB  - Blackwell Publishing Ltd
SN  - 0926-9959
AD  - J. Spertino, Department of Dermatology, Hospital de la Santa Creu i Sant Pau, Universitat Autonoma de Barcelona, Barcelona, Catalonia, Spain. E-mail: jspertino@santpau.cat
M1  - (Spertino, Lopez-Ferrer, Vilarrasa, Puig) Department of Dermatology, Hospital de la Santa Creu i Sant Pau, Universitat Autonoma de Barcelona, Barcelona, Catalonia, Spain
UR  - http://www.wiley.com/bw/journal.asp?ref=0926-9959
L2  - http://ovidsp.ovid.com/ovidweb.cgi?T=JS&PAGE=reference&D=emedx&NEWS=N&AN=2014775069
ER  -  

Link to the Ovid Full Text or citation: http://acs.hcn.com.au?acc=36422&url=http://ovidsp.ovid.com/ovidweb.cgi?T=JS&CSC=Y&NEWS=N&PAGE=fulltext&D=emedx&AN=2014775069 
C1  - Database: Embase <1996 to 2016 September 16>

Search Strategy:

--------------------------------------------------------------------------------

1     tuberculosis.mp. or exp tuberculosis/ (151164)

2     exp treatment outcome/ or treatment outcome*.mp. (1189741)

3     diabetes mellitus.mp. or exp diabetes mellitus/ (627157)

4     diabetes mellitus/ (362441)

5     DM.mp. (48079)

6     diabetes.mp. (663193)

7     mellitus.mp. (588341)

8     3 or 4 or 5 or 6 or 7 (715025)

9     1 and 2 and 8 (724)

10     cohort studies.mp. or cohort analysis/ (263408)

11     exp risk factor/ or cohort.mp. or exp risk/ (2148599)

12     10 or 11 (2148599)

13     9 and 10 (81)

14     9 and 12 (304)

15     limit 14 to human (298)

16     limit 13 to human (81)

17     trial*.mp. or exp controlled clinical trial/ or exp "clinical trial (topic)"/ or exp "randomized controlled trial (topic)"/ or exp "controlled clinical trial (topic)"/ (1555047)

18     random.ab. (191735)

19     randomized controlled trial.pt. (0)

20     controlled clinical trial.pt. (0)

21     randomized.ab. (454621)

22     placebo.ab. (188623)

23     clinical trials as topic.sh. (15)

24     trial.ti. (176210)

25     17 or 18 or 19 or 20 or 21 or 22 or 23 or 24 (1831290)

26     9 and 25 (128)

27     limit 26 to human (128)


***************************


2. 
TY  - ELEC
ID  - 20160456385
T1  - Optimizing treatment outcome of first-line anti-tuberculosis drugs: the role of therapeutic drug monitoring
A1  - Verbeeck R.K.
A1  - Gunther G.
A1  - Kibuule D.
A1  - Hunter C.
A1  - Rennie T.W. 
Y1  - 2016//
N2  - Introduction: Tuberculosis (TB) remains one of the world's deadliest communicable diseases. Although cure rates of the standard four-drug (rifampicin, isoniazid, pyrazinamide, ethambutol) treatment schedule can be as high as 95-98 % under clinical trial conditions, success rates may be much lower in less well resourced countries. Unsuccessful treatment with these first-line anti-TB drugs may lead to the development of multidrug resistant and extensively drug resistant TB. The intrinsic interindividual variability in the pharmacokinetics (PK) of the first-line anti-TB drugs is further exacerbated by co-morbidities such as HIV infection and diabetes. Methods: Therapeutic drug monitoring has been proposed in an attempt to optimize treatment outcome and reduce the development of drug resistance. Several studies have shown that maximum plasma concentrations (Cmax), especially of rifampicin and isoniazid, are well below the proposed target Cmax concentrations in a substantial fraction of patients being treated with the standard four-drug treatment schedule, even though treatment's success rate in these studies was typically at least 85 %. Discussion: The proposed target Cmax concentrations are based on the concentrations of these agents achieved in healthy volunteers and patients receiving the standard doses. Estimation of Cmax based on one or two sampling times may not have the necessary accuracy since absorption rate, especially for rifampicin, may be highly variable. In addition, minimum inhibitory concentration (MIC) variability should be taken into account to set clinically meaningful susceptibility breakpoints. Clearly, there is a need to better define the key target PK and pharmacodynamic (PD) parameters for therapeutic drug monitoring (TDM) of the first-line anti-TB drugs to be efficacious, Cmax (or area under the curve (AUC)) and Cmax/MIC (or AUC/MIC). Conclusion: Although TDM of first-line anti-TB drugs has been successfully used in a limited number of specialized centers to improve treatment outcome in slow responders, a better characterization of the target PK and/or PK/PD parameters is in our opinion necessary to make it cost-effective.
KW  - area under the curve
KW  - childhood disease
KW  - clinical trial (topic)
KW  - comorbidity
KW  - diabetes mellitus
KW  - drug blood level
KW  - *drug monitoring
KW  - drug penetration
KW  - drug quality
KW  - drug sensitivity
KW  - human
KW  - Human immunodeficiency virus infection
KW  - kidney failure
KW  - liver failure
KW  - *lung tuberculosis/dt [Drug Therapy]
KW  - meta analysis (topic)
KW  - minimum inhibitory concentration
KW  - mixed infection
KW  - nonhuman
KW  - pharmacodynamics
KW  - pharmacogenetics
KW  - priority journal
KW  - randomized controlled trial (topic)
KW  - review
KW  - systematic review (topic)
KW  - *treatment outcome
KW  - *ethambutol/dt [Drug Therapy]
KW  - *ethambutol/cr [Drug Concentration]
KW  - *ethambutol/pk [Pharmacokinetics]
KW  - *isoniazid/dt [Drug Therapy]
KW  - *isoniazid/cr [Drug Concentration]
KW  - *isoniazid/pk [Pharmacokinetics]
KW  - *pyrazinamide/dt [Drug Therapy]
KW  - *pyrazinamide/cr [Drug Concentration]
KW  - *pyrazinamide/pk [Pharmacokinetics]
KW  - *rifampicin/dt [Drug Therapy]
KW  - *rifampicin/cr [Drug Concentration]
KW  - *rifampicin/pk [Pharmacokinetics]
JF  - European Journal of Clinical Pharmacology
JA  - Eur. J. Clin. Pharmacol.
VL  - 72
IS  - 8
SP  - 905
EP  - 916
CY  - Germany
PB  - Springer Verlag
SN  - 0031-6970
AD  - R.K. Verbeeck, Faculty of Health Sciences, University of Namibia, Windhoek, Namibia. E-mail: rverbeeck@unam.na
M1  - (Verbeeck, Kibuule, Hunter, Rennie) Faculty of Health Sciences, University of Namibia, Windhoek, Namibia
M1  - (Gunther) Katutura State Hospital, Windhoek, Namibia
M1  - (Gunther) Leibniz Center for Medicine and Biosciences, Borstel, Germany
UR  - http://link.springer.de/link/service/journals/00228/index.htm
L2  - http://ovidsp.ovid.com/ovidweb.cgi?T=JS&PAGE=reference&D=emed14&NEWS=N&AN=20160456385
ER  -  

Link to the Ovid Full Text or citation: http://acs.hcn.com.au?acc=36422&url=http://ovidsp.ovid.com/ovidweb.cgi?T=JS&CSC=Y&NEWS=N&PAGE=fulltext&D=emed14&AN=20160456385 
C1  - Database: Embase <1996 to 2016 September 16>

Search Strategy:

--------------------------------------------------------------------------------

1     tuberculosis.mp. or exp tuberculosis/ (151164)

2     exp treatment outcome/ or treatment outcome*.mp. (1189741)

3     diabetes mellitus.mp. or exp diabetes mellitus/ (627157)

4     diabetes mellitus/ (362441)

5     DM.mp. (48079)

6     diabetes.mp. (663193)

7     mellitus.mp. (588341)

8     3 or 4 or 5 or 6 or 7 (715025)

9     1 and 2 and 8 (724)

10     cohort studies.mp. or cohort analysis/ (263408)

11     exp risk factor/ or cohort.mp. or exp risk/ (2148599)

12     10 or 11 (2148599)

13     9 and 10 (81)

14     9 and 12 (304)

15     limit 14 to human (298)

16     limit 13 to human (81)

17     trial*.mp. or exp controlled clinical trial/ or exp "clinical trial (topic)"/ or exp "randomized controlled trial (topic)"/ or exp "controlled clinical trial (topic)"/ (1555047)

18     random.ab. (191735)

19     randomized controlled trial.pt. (0)

20     controlled clinical trial.pt. (0)

21     randomized.ab. (454621)

22     placebo.ab. (188623)

23     clinical trials as topic.sh. (15)

24     trial.ti. (176210)

25     17 or 18 or 19 or 20 or 21 or 22 or 23 or 24 (1831290)

26     9 and 25 (128)

27     limit 26 to human (128)


***************************


3. 
TY  - ELEC
ID  - 20160489947
T1  - Health and ethical consequences of outsourcing pivotal clinical trials to Latin America: A cross-sectional, descriptive study
A1  - Homedes N.
A1  - Ugalde A. 
Y1  - 2016//
N2  - Introduction: The implications of conducting clinical trials in low and middle income countries on the financial accessibility and safety of the pharmaceutical products available in those markets have not been studied. Regulatory practices and ethical declarations lead to the commercialization of the new products, referred to as New Molecular Entities (NMEs), in the countries where tested as soon as they are approved in high surveillance countries. Patients and patients' associations use the Latin American courts to access new and expensive treatments, regardless of their safety profile and therapeutic value. Design and Objectives: Cross-sectional, descriptive study. To determine the therapeutic value and safety profile of the NMEs approved by the Food and Drug Administration (FDA) in 2011 and 2012 that had been tested in Latin America, and the implications of their market approval for the pharmaceutical budgets in the countries where tested. Setting: Latin America. Measures: To assess the therapeutic value and safety of the NMEs commercialized in the different countries we used f independent drug bulletins. The prices of the NMEs for the consumers were obtained from the pharmaceutical price observatories of the countries were the medicines had been tested. If the price was not available in the observatories, it was obtained from pharmaceutical distributors. We used the countries' minimum wage and per capita income to calculate the financial accessibility of a course of treatment with the NMEs. Results: We found that 33 NMEs approved by the FDA in 2011 and 2012 have been tested in Latin America. Of these, 26 had been evaluated by independent drug bulletins and only five were found to add some value to a subset of patients and had significant side-effects. The pharmaceutical prices were very high, varied widely across countries and were unrelated to the countries' income per capita or minimum wage. Conclusion: The implementation of clinical trials in Latin America results in the commercialization of medicines with questionable safety profiles and limited therapeutic value, putting patients at risk and causing budgetary strains in pharmaceutical budgets.
KW  - acute coronary syndrome/dt [Drug Therapy]
KW  - age related macular degeneration/dt [Drug Therapy]
KW  - Argentina
KW  - article
KW  - atrial fibrillation/dt [Drug Therapy]
KW  - breast cancer/dt [Drug Therapy]
KW  - castration resistant prostate cancer/dt [Drug Therapy]
KW  - Chile
KW  - chronic hepatitis C/dt [Drug Therapy]
KW  - chronic myeloid leukemia/dt [Drug Therapy]
KW  - chronic obstructive lung disease/dt [Drug Therapy]
KW  - Colombia
KW  - controlled clinical trial
KW  - controlled study
KW  - cross sectional study
KW  - Cushing syndrome/dt [Drug Therapy]
KW  - deep vein thrombosis/dt [Drug Therapy]
KW  - drug approval
KW  - drug cost
KW  - drug efficacy
KW  - drug safety
KW  - *financial management
KW  - government regulation
KW  - human
KW  - Human immunodeficiency virus infection/dt [Drug Therapy]
KW  - kidney graft rejection/dt [Drug Therapy]
KW  - lung embolism/dt [Drug Therapy]
KW  - *medical ethics
KW  - melanoma/dt [Drug Therapy]
KW  - metastatic colorectal cancer/dt [Drug Therapy]
KW  - multidrug resistant tuberculosis/dt [Drug Therapy]
KW  - non insulin dependent diabetes mellitus/dt [Drug Therapy]
KW  - non small cell lung cancer/dt [Drug Therapy]
KW  - outcome assessment
KW  - overall survival
KW  - Philadelphia 1 chromosome/dt [Drug Therapy]
KW  - progression free survival
KW  - risk assessment
KW  - risk benefit analysis
KW  - seizure/dt [Drug Therapy]
KW  - *South and Central America
KW  - systemic lupus erythematosus/dt [Drug Therapy]
KW  - thyroid medullary carcinoma/dt [Drug Therapy]
KW  - aclidinium bromide/ct [Clinical Trial]
KW  - aclidinium bromide/pe [Pharmacoeconomics]
KW  - aclidinium bromide/dt [Drug Therapy]
KW  - aflibercept/ct [Clinical Trial]
KW  - aflibercept/pe [Pharmacoeconomics]
KW  - aflibercept/dt [Drug Therapy]
KW  - apixaban/ct [Clinical Trial]
KW  - apixaban/pe [Pharmacoeconomics]
KW  - apixaban/dt [Drug Therapy]
KW  - bedaquiline/ct [Clinical Trial]
KW  - bedaquiline/pe [Pharmacoeconomics]
KW  - bedaquiline/dt [Drug Therapy]
KW  - belatacept/ct [Clinical Trial]
KW  - belatacept/pe [Pharmacoeconomics]
KW  - belatacept/dt [Drug Therapy]
KW  - belimumab/ct [Clinical Trial]
KW  - belimumab/pe [Pharmacoeconomics]
KW  - belimumab/dt [Drug Therapy]
KW  - bosutinib/ct [Clinical Trial]
KW  - bosutinib/pe [Pharmacoeconomics]
KW  - bosutinib/dt [Drug Therapy]
KW  - cabozantinib/ct [Clinical Trial]
KW  - cabozantinib/pe [Pharmacoeconomics]
KW  - cabozantinib/dt [Drug Therapy]
KW  - cobicistat/ct [Clinical Trial]
KW  - cobicistat/pe [Pharmacoeconomics]
KW  - cobicistat/dt [Drug Therapy]
KW  - crizotinib/ct [Clinical Trial]
KW  - crizotinib/pe [Pharmacoeconomics]
KW  - crizotinib/dt [Drug Therapy]
KW  - elvitegravir/ct [Clinical Trial]
KW  - elvitegravir/pe [Pharmacoeconomics]
KW  - elvitegravir/dt [Drug Therapy]
KW  - emtricitabine/ct [Clinical Trial]
KW  - emtricitabine/pe [Pharmacoeconomics]
KW  - emtricitabine/dt [Drug Therapy]
KW  - enzalutamide/ct [Clinical Trial]
KW  - enzalutamide/pe [Pharmacoeconomics]
KW  - enzalutamide/dt [Drug Therapy]
KW  - indacaterol/ct [Clinical Trial]
KW  - indacaterol/pe [Pharmacoeconomics]
KW  - indacaterol/dt [Drug Therapy]
KW  - ipilimumab/ct [Clinical Trial]
KW  - ipilimumab/pe [Pharmacoeconomics]
KW  - ipilimumab/dt [Drug Therapy]
KW  - linagliptin/ct [Clinical Trial]
KW  - linagliptin/pe [Pharmacoeconomics]
KW  - linagliptin/dt [Drug Therapy]
KW  - pasireotide/ct [Clinical Trial]
KW  - pasireotide/pe [Pharmacoeconomics]
KW  - pasireotide/dt [Drug Therapy]
KW  - perampanel/ct [Clinical Trial]
KW  - perampanel/pe [Pharmacoeconomics]
KW  - perampanel/dt [Drug Therapy]
KW  - pertuzumab/ct [Clinical Trial]
KW  - pertuzumab/pe [Pharmacoeconomics]
KW  - pertuzumab/dt [Drug Therapy]
KW  - regorafenib/ct [Clinical Trial]
KW  - regorafenib/pe [Pharmacoeconomics]
KW  - regorafenib/dt [Drug Therapy]
KW  - rilpivirine/ct [Clinical Trial]
KW  - rilpivirine/pe [Pharmacoeconomics]
KW  - rilpivirine/dt [Drug Therapy]
KW  - rivaroxaban/ct [Clinical Trial]
KW  - rivaroxaban/pe [Pharmacoeconomics]
KW  - rivaroxaban/dt [Drug Therapy]
KW  - roflumilast/ct [Clinical Trial]
KW  - roflumilast/pe [Pharmacoeconomics]
KW  - roflumilast/dt [Drug Therapy]
KW  - telaprevir/ct [Clinical Trial]
KW  - telaprevir/pe [Pharmacoeconomics]
KW  - telaprevir/dt [Drug Therapy]
KW  - tenofovir/ct [Clinical Trial]
KW  - tenofovir/pe [Pharmacoeconomics]
KW  - tenofovir/dt [Drug Therapy]
KW  - ticagrelor/ct [Clinical Trial]
KW  - ticagrelor/pe [Pharmacoeconomics]
KW  - ticagrelor/dt [Drug Therapy]
KW  - vandetanib/ct [Clinical Trial]
KW  - vandetanib/pe [Pharmacoeconomics]
KW  - vandetanib/dt [Drug Therapy]
JF  - PLoS ONE
JA  - PLoS ONE
VL  - 11
IS  - 6
SP  - no pagination 
CY  - United States
PB  - Public Library of Science
M1  - (Homedes) Management Policy and Community Health, School of Public Health, University of Texas, El Paso, TX, United States
M1  - (Homedes) Department of International Health, Georgetown University, Washington, DC, United States
M1  - (Ugalde) Department of Sociology, University of Texas, Austin, TX, United States
UR  - http://journals.plos.org/plosone/article?id=10.1371/journal.pone.0157756
L2  - http://ovidsp.ovid.com/ovidweb.cgi?T=JS&PAGE=reference&D=emed14&NEWS=N&AN=20160489947
ER  -  

Link to the Ovid Full Text or citation: http://acs.hcn.com.au?acc=36422&url=http://ovidsp.ovid.com/ovidweb.cgi?T=JS&CSC=Y&NEWS=N&PAGE=fulltext&D=emed14&AN=20160489947 
C1  - Database: Embase <1996 to 2016 September 16>

Search Strategy:

--------------------------------------------------------------------------------

1     tuberculosis.mp. or exp tuberculosis/ (151164)

2     exp treatment outcome/ or treatment outcome*.mp. (1189741)

3     diabetes mellitus.mp. or exp diabetes mellitus/ (627157)

4     diabetes mellitus/ (362441)

5     DM.mp. (48079)

6     diabetes.mp. (663193)

7     mellitus.mp. (588341)

8     3 or 4 or 5 or 6 or 7 (715025)

9     1 and 2 and 8 (724)

10     cohort studies.mp. or cohort analysis/ (263408)

11     exp risk factor/ or cohort.mp. or exp risk/ (2148599)

12     10 or 11 (2148599)

13     9 and 10 (81)

14     9 and 12 (304)

15     limit 14 to human (298)

16     limit 13 to human (81)

17     trial*.mp. or exp controlled clinical trial/ or exp "clinical trial (topic)"/ or exp "randomized controlled trial (topic)"/ or exp "controlled clinical trial (topic)"/ (1555047)

18     random.ab. (191735)

19     randomized controlled trial.pt. (0)

20     controlled clinical trial.pt. (0)

21     randomized.ab. (454621)

22     placebo.ab. (188623)

23     clinical trials as topic.sh. (15)

24     trial.ti. (176210)

25     17 or 18 or 19 or 20 or 21 or 22 or 23 or 24 (1831290)

26     9 and 25 (128)

27     limit 26 to human (128)


***************************


4. 
TY  - ELEC
ID  - 20160442538
T1  - Management of Pemphigus Vulgaris
A1  - Cholera M.
A1  - Chainani-Wu N. 
Y1  - 2016//
N2  - Introduction: Pemphigus vulgaris (PV) is a chronic, autoimmune, vesiculobullous disease. As a result of the relative rarity of PV, published randomized controlled trials (RCTs) are limited, which makes it difficult to evaluate the efficacy of different treatment regimens in this disease. This also precludes conduct of a meta-analysis. Methods: English-language publications describing treatment outcomes of patients with PV were identified by searches of electronic databases through May 2015, and additionally by review of the bibliography of these publications. A total of 89 papers, which included 21 case reports, 47 case series, 8 RCTs, and 13 observational studies, were identified. The findings from these publications, including information on disease course and prognosis, medications used, treatment responses, and side effects, are summarized in the tables and text of this review. Results: Prior to availability of corticosteroid therapy, PV had a high fatality rate. Early publications from the 1970s reported high-dose, prolonged corticosteroid use and significant associated side effects. Later reports described use of corticosteroids along with steroid-sparing adjuvants, which allows a reduction in the total dose of corticosteroids and a reduction in observed mortality and morbidity. For the majority of patients in these reports, a long-term course on medications lasting about 5-10 years was observed; however, subgroups of patients requiring shorter courses or needing longer-term therapy have also been described. Early diagnosis of PV and early initiation of treatment were prognostic factors. In recent publications, commonly used initial regimens include corticosteroids in combination with mycophenolate or azathioprine; whereas, for patients with inadequate response to these regimens, adjuvants such as intravenous immunoglobulin (IVIg) or rituximab are used. Conclusion: The review findings emphasize the importance of early diagnosis, early initiation of treatment, and use of steroid-sparing adjuvants to allow a reduced total dose and duration on corticosteroids. Also highlighted is the need for more RCTs.
KW  - abdominal discomfort/si [Side Effect]
KW  - acidosis/si [Side Effect]
KW  - acute psychosis/si [Side Effect]
KW  - adjuvant therapy
KW  - adrenal suppression
KW  - alopecia/si [Side Effect]
KW  - alopecia/si [Side Effect]
KW  - anemia/si [Side Effect]
KW  - angioneurotic edema/si [Side Effect]
KW  - arthralgia/si [Side Effect]
KW  - bacterial infection/si [Side Effect]
KW  - body fat
KW  - bone marrow depression/si [Side Effect]
KW  - bronchopneumonia/si [Side Effect]
KW  - candidiasis/si [Side Effect]
KW  - cataract/si [Side Effect]
KW  - chill/si [Side Effect]
KW  - chronic drug administration
KW  - clinical evaluation
KW  - constipation/si [Side Effect]
KW  - corticosteroid therapy
KW  - coughing/si [Side Effect]
KW  - Cushingoid syndrome/si [Side Effect]
KW  - depression/si [Side Effect]
KW  - diabetes mellitus/si [Side Effect]
KW  - diarrhea/si [Side Effect]
KW  - drug dose reduction
KW  - drug mechanism
KW  - drug megadose
KW  - drug use
KW  - early diagnosis
KW  - electrolyte disturbance/si [Side Effect]
KW  - eye disease/si [Side Effect]
KW  - fatigue/si [Side Effect]
KW  - fever/si [Side Effect]
KW  - follow up
KW  - gastrointestinal symptom/si [Side Effect]
KW  - gingivitis/si [Side Effect]
KW  - glucose blood level
KW  - headache/si [Side Effect]
KW  - heart palpitation/si [Side Effect]
KW  - hepatitis C/si [Side Effect]
KW  - herpes simplex/si [Side Effect]
KW  - human
KW  - hyperglycemia/si [Side Effect]
KW  - hyperkalemia/si [Side Effect]
KW  - hyperlipidemia/si [Side Effect]
KW  - hypertension/si [Side Effect]
KW  - hypocalcemia/si [Side Effect]
KW  - immunoadsorption
KW  - immunotherapy
KW  - infusion related reaction/si [Side Effect]
KW  - insomnia/si [Side Effect]
KW  - lethargy/si [Side Effect]
KW  - leukopenia/si [Side Effect]
KW  - liver function test
KW  - liver toxicity/si [Side Effect]
KW  - lymphocytopenia/si [Side Effect]
KW  - meta analysis
KW  - mortality
KW  - mortality rate
KW  - muscle weakness/si [Side Effect]
KW  - myalgia/si [Side Effect]
KW  - mycosis/si [Side Effect]
KW  - myopathy/si [Side Effect]
KW  - nausea/si [Side Effect]
KW  - neutropenia/si [Side Effect]
KW  - osteoporosis/si [Side Effect]
KW  - outcome assessment
KW  - pain/si [Side Effect]
KW  - pancytopenia/si [Side Effect]
KW  - *pemphigus vulgaris/di [Diagnosis]
KW  - *pemphigus vulgaris/th [Therapy]
KW  - *pemphigus vulgaris/dt [Drug Therapy]
KW  - phlebitis/si [Side Effect]
KW  - plasmapheresis
KW  - prognosis
KW  - pyoderma/si [Side Effect]
KW  - randomized controlled trial (topic)
KW  - rash/si [Side Effect]
KW  - remission
KW  - review
KW  - sepsis/si [Side Effect]
KW  - septicemia/si [Side Effect]
KW  - side effect/si [Side Effect]
KW  - systematic review
KW  - thrombocytopenia/si [Side Effect]
KW  - treatment duration
KW  - treatment response
KW  - tuberculosis/si [Side Effect]
KW  - virus infection/si [Side Effect]
KW  - weight change
KW  - weight gain
KW  - azathioprine/ae [Adverse Drug Reaction]
KW  - azathioprine/cb [Drug Combination]
KW  - azathioprine/dt [Drug Therapy]
KW  - azathioprine/ct [Clinical Trial]
KW  - azathioprine/pd [Pharmacology]
KW  - corticosteroid/ae [Adverse Drug Reaction]
KW  - corticosteroid/cb [Drug Combination]
KW  - corticosteroid/dt [Drug Therapy]
KW  - corticosteroid/ct [Clinical Trial]
KW  - corticosteroid/do [Drug Dose]
KW  - corticosteroid/to [Drug Toxicity]
KW  - cyclophosphamide/dt [Drug Therapy]
KW  - cyclosporin/dt [Drug Therapy]
KW  - dapsone/dt [Drug Therapy]
KW  - glucose/dt [Drug Therapy]
KW  - glucose/ec [Endogenous Compound]
KW  - gold salt/dt [Drug Therapy]
KW  - immunoglobulin/ae [Adverse Drug Reaction]
KW  - immunoglobulin/dt [Drug Therapy]
KW  - immunoglobulin/iv [Intravenous Drug Administration]
KW  - immunoglobulin/ct [Clinical Trial]
KW  - immunoglobulin/pd [Pharmacology]
KW  - levamisole/dt [Drug Therapy]
KW  - methotrexate/ae [Adverse Drug Reaction]
KW  - methotrexate/dt [Drug Therapy]
KW  - methotrexate/ct [Clinical Trial]
KW  - methotrexate/pd [Pharmacology]
KW  - mycophenolate mofetil/ae [Adverse Drug Reaction]
KW  - mycophenolate mofetil/cb [Drug Combination]
KW  - mycophenolate mofetil/dt [Drug Therapy]
KW  - mycophenolate mofetil/ct [Clinical Trial]
KW  - mycophenolate mofetil/pd [Pharmacology]
KW  - nicotinamide/dt [Drug Therapy]
KW  - prednisolone/dt [Drug Therapy]
KW  - prednisone/dt [Drug Therapy]
KW  - rituximab/ae [Adverse Drug Reaction]
KW  - rituximab/dt [Drug Therapy]
KW  - rituximab/ct [Clinical Trial]
KW  - rituximab/pd [Pharmacology]
KW  - steroid/dt [Drug Therapy]
KW  - tetracycline/dt [Drug Therapy]
JF  - Advances in Therapy
JA  - Adv. Ther.
VL  - 33
IS  - 6
SP  - 910
EP  - 958
CY  - United States
PB  - Springer Healthcare
SN  - 0741-238X
AD  - N. Chainani-Wu, Private Practice in Oral Medicine Clinic, 100 West El Camino Real Suite 76, Mountain View, CA 94040, United States. E-mail: nitacwu@gmail.com
M1  - (Cholera, Chainani-Wu) Private Practice in Oral Medicine Clinic, 100 West El Camino Real Suite 76, Mountain View, CA 94040, United States
UR  - http://www.springer.com/springer+healthcare/journal/12325
L2  - http://ovidsp.ovid.com/ovidweb.cgi?T=JS&PAGE=reference&D=emed14&NEWS=N&AN=20160442538
ER  -  

Link to the Ovid Full Text or citation: http://acs.hcn.com.au?acc=36422&url=http://ovidsp.ovid.com/ovidweb.cgi?T=JS&CSC=Y&NEWS=N&PAGE=fulltext&D=emed14&AN=20160442538 
C1  - Database: Embase <1996 to 2016 September 16>

Search Strategy:

--------------------------------------------------------------------------------

1     tuberculosis.mp. or exp tuberculosis/ (151164)

2     exp treatment outcome/ or treatment outcome*.mp. (1189741)

3     diabetes mellitus.mp. or exp diabetes mellitus/ (627157)

4     diabetes mellitus/ (362441)

5     DM.mp. (48079)

6     diabetes.mp. (663193)

7     mellitus.mp. (588341)

8     3 or 4 or 5 or 6 or 7 (715025)

9     1 and 2 and 8 (724)

10     cohort studies.mp. or cohort analysis/ (263408)

11     exp risk factor/ or cohort.mp. or exp risk/ (2148599)

12     10 or 11 (2148599)

13     9 and 10 (81)

14     9 and 12 (304)

15     limit 14 to human (298)

16     limit 13 to human (81)

17     trial*.mp. or exp controlled clinical trial/ or exp "clinical trial (topic)"/ or exp "randomized controlled trial (topic)"/ or exp "controlled clinical trial (topic)"/ (1555047)

18     random.ab. (191735)

19     randomized controlled trial.pt. (0)

20     controlled clinical trial.pt. (0)

21     randomized.ab. (454621)

22     placebo.ab. (188623)

23     clinical trials as topic.sh. (15)

24     trial.ti. (176210)

25     17 or 18 or 19 or 20 or 21 or 22 or 23 or 24 (1831290)

26     9 and 25 (128)

27     limit 26 to human (128)


***************************


5. 
TY  - ELEC
ID  - 2015468734
T1  - Comparison of low-dose intravenous cyclophosphamide with oral mycophenolate mofetil in the treatment of lupus nephritis
A1  - Rathi M.
A1  - Goyal A.
A1  - Jaryal A.
A1  - Sharma A.
A1  - Gupta P.K.
A1  - Ramachandran R.
A1  - Kumar V.
A1  - Kohli H.S.
A1  - Sakhuja V.
A1  - Jha V.
A1  - Gupta K.L. 
Y1  - 2016//
N2  - No previous study has compared mycophenolate mofetil (MMF) with low-dose cyclophosphamide (CYC) in the treatment of lupus nephritis (LN). To do so, we recruited patients with LN (class III, IV, or V) and randomized them to receive either low-dose CYC or oral MMF. Those with crescentic LN, a serum creatinine over 265 mumol/l, and neurological or pulmonary lupus were excluded. MMF was prescribed at daily doses of 1.5-3 g for 24 weeks, while CYC was administered as six fortnightly infusions of 500 mg each. All patients received three methylprednisolone injections, followed by oral corticosteroids. Maintenance therapy with azathioprine and low-dose corticosteroid was started at end of induction therapy. The primary end point was treatment response at 24 weeks, while secondary end points were complete remission, Systemic Lupus Erythematosus Disease Activity Index and adverse events. Of the 173 patients recruited, 100 were equally randomized to receive either CYC or MMF. Baseline characteristics were similar, except for higher 24 h proteinuria in the CYC group. At 24 weeks, 37 patients in each group achieved the primary end point. The complete remission rate was 50% in CYC and 54% in MMF group. Gastrointestinal symptoms were significantly more frequent in patients receiving MMF (52 vs. 4%). However, other adverse events were similar. Thus, low-dose intravenous CYC is comparable in safety and efficacy to oral MMF in the induction treatment of less severe LN.
KW  - abscess/si [Side Effect]
KW  - adult
KW  - alopecia/si [Side Effect]
KW  - amenorrhea/si [Side Effect]
KW  - article
KW  - breast abscess/si [Side Effect]
KW  - cerebrovascular accident/si [Side Effect]
KW  - controlled study
KW  - creatinine blood level
KW  - cytopenia/si [Side Effect]
KW  - deep vein thrombosis/si [Side Effect]
KW  - deep vein thrombosis/si [Side Effect]
KW  - diabetes mellitus/si [Side Effect]
KW  - drug cost
KW  - drug efficacy
KW  - drug fatality/si [Side Effect]
KW  - drug safety
KW  - drug withdrawal
KW  - esophagus candidiasis/si [Side Effect]
KW  - female
KW  - gastrointestinal symptom/si [Side Effect]
KW  - glomerulus filtration rate
KW  - gluteal abscess/si [Side Effect]
KW  - headache/si [Side Effect]
KW  - health economics
KW  - herpes zoster/si [Side Effect]
KW  - human
KW  - hypertransaminasemia/si [Side Effect]
KW  - leg ulcer/si [Side Effect]
KW  - low drug dose
KW  - lung hemorrhage/si [Side Effect]
KW  - lung tuberculosis/si [Side Effect]
KW  - *lupus erythematosus nephritis/co [Complication]
KW  - *lupus erythematosus nephritis/dm [Disease Management]
KW  - *lupus erythematosus nephritis/dt [Drug Therapy]
KW  - major clinical study
KW  - male
KW  - menorrhagia/si [Side Effect]
KW  - open study
KW  - outcome assessment
KW  - parallel design
KW  - parotitis/si [Side Effect]
KW  - pneumonia/si [Side Effect]
KW  - priority journal
KW  - prospective study
KW  - proteinuria
KW  - psychosis/si [Side Effect]
KW  - randomized controlled trial
KW  - remission
KW  - seizure/si [Side Effect]
KW  - shock/si [Side Effect]
KW  - side effect/si [Side Effect]
KW  - SLEDAI
KW  - stomach ulcer/si [Side Effect]
KW  - treatment duration
KW  - treatment response
KW  - urinary tract infection/si [Side Effect]
KW  - azathioprine/dt [Drug Therapy]
KW  - corticosteroid/po [Oral Drug Administration]
KW  - corticosteroid/do [Drug Dose]
KW  - corticosteroid/dt [Drug Therapy]
KW  - creatinine/ec [Endogenous Compound]
KW  - *cyclophosphamide/ct [Clinical Trial]
KW  - *cyclophosphamide/do [Drug Dose]
KW  - *cyclophosphamide/pe [Pharmacoeconomics]
KW  - *cyclophosphamide/ae [Adverse Drug Reaction]
KW  - *cyclophosphamide/cm [Drug Comparison]
KW  - *cyclophosphamide/iv [Intravenous Drug Administration]
KW  - *cyclophosphamide/dt [Drug Therapy]
KW  - methylprednisolone/dt [Drug Therapy]
KW  - *mycophenolate mofetil/ct [Clinical Trial]
KW  - *mycophenolate mofetil/pe [Pharmacoeconomics]
KW  - *mycophenolate mofetil/ae [Adverse Drug Reaction]
KW  - *mycophenolate mofetil/cm [Drug Comparison]
KW  - *mycophenolate mofetil/po [Oral Drug Administration]
KW  - *mycophenolate mofetil/dt [Drug Therapy]
JF  - Kidney International
JA  - Kidney Int.
VL  - 89
IS  - 1
SP  - 235
EP  - 242
CY  - Netherlands
PB  - Elsevier
SN  - 0085-2538
AD  - M. Rathi, Department of Nephrology, Post Graduate Institute of Medical Education and Research, Chandigarh 160 012, India. E-mail: drmanishrathi2000@yahoo.co.in
M1  - (Rathi, Goyal, Jaryal, Ramachandran, Kumar, Kohli, Jha, Gupta) Department of Nephrology, Post Graduate Institute of Medical Education and Research, Chandigarh 160 012, India
M1  - (Sharma) Department of Internal Medicine, Rheumatology Wing, Post Graduate Institute of Medical Education and Research, Chandigarh, India
M1  - (Gupta) Department of Biostatistics, Post Graduate Institute of Medical Education and Research, Chandigarh, India
M1  - (Sakhuja) Department of Nephrology and Renal Transplant Surgery, Max Super Speciality Hospital, Mohali, India
UR  - http://www.nature.com/ki/index.html
L2  - http://ovidsp.ovid.com/ovidweb.cgi?T=JS&PAGE=reference&D=emed14&NEWS=N&AN=2015468734
ER  -  

Link to the Ovid Full Text or citation: http://acs.hcn.com.au?acc=36422&url=http://ovidsp.ovid.com/ovidweb.cgi?T=JS&CSC=Y&NEWS=N&PAGE=fulltext&D=emed14&AN=2015468734 
C1  - Database: Embase <1996 to 2016 September 16>

Search Strategy:

--------------------------------------------------------------------------------

1     tuberculosis.mp. or exp tuberculosis/ (151164)

2     exp treatment outcome/ or treatment outcome*.mp. (1189741)

3     diabetes mellitus.mp. or exp diabetes mellitus/ (627157)

4     diabetes mellitus/ (362441)

5     DM.mp. (48079)

6     diabetes.mp. (663193)

7     mellitus.mp. (588341)

8     3 or 4 or 5 or 6 or 7 (715025)

9     1 and 2 and 8 (724)

10     cohort studies.mp. or cohort analysis/ (263408)

11     exp risk factor/ or cohort.mp. or exp risk/ (2148599)

12     10 or 11 (2148599)

13     9 and 10 (81)

14     9 and 12 (304)

15     limit 14 to human (298)

16     limit 13 to human (81)

17     trial*.mp. or exp controlled clinical trial/ or exp "clinical trial (topic)"/ or exp "randomized controlled trial (topic)"/ or exp "controlled clinical trial (topic)"/ (1555047)

18     random.ab. (191735)

19     randomized controlled trial.pt. (0)

20     controlled clinical trial.pt. (0)

21     randomized.ab. (454621)

22     placebo.ab. (188623)

23     clinical trials as topic.sh. (15)

24     trial.ti. (176210)

25     17 or 18 or 19 or 20 or 21 or 22 or 23 or 24 (1831290)

26     9 and 25 (128)

27     limit 26 to human (128)


***************************


6. 
TY  - ELEC
ID  - 26850888
T1  - Treatment effect analysis of the standard regimen and the optimized regimen for retreatment pulmonary tuberculosis complicated with diabetes
A1  - Du J.
A1  - Gao W.
A1  - Ma Y.
A1  - Zhong Q.
A1  - Liang X.
A1  - Fu Y.
A1  - Ji B.
A1  - Xie L.
A1  - Huang X.
A1  - Ge Q.
A1  - Han X.
A1  - Tian X.
A1  - Shu W.
A1  - Li L. 
Y1  - 2015//
N2  - OBJECTIVE: To analyze the therapeutic effects of the standard regimen and the optimized regimen in retreatment pulmonary tuberculosis complicated with diabetes mellitus (DM)., METHODS: In a multi-center cohort study, patients with smear positive retreatment pulmonary tuberculosis (TB) with DM and those without DM [excluding multi-drug resistance (MDR), extensively drug-resistant (XDR) and non-tuberculosis Mycobacterium pulmonary disease(NTM)] were enrolled. There were a total of 178 cases, including 60 smear positive retreatment TB patients with DM and 118 without DM, who were randomly divided into 4 groups: Optimized group 1 [individualized treatment in 30 DM cases, 29 males, age (48 +/- 11)], retreatment group 1 [standard retreatment regimen in 30 DM cases, 28 males, age(48 +/- 10)], Optimized group 2[individual regimen in 57 non-DM cases, 37 males, age (41 +/- 14)], and retreatment group 2 [standard retreatment regimen in 61 non-DM cases, 49 males, age (43 +/- 13)]. Patients in the optimized group were treated with optimized individualized regimen based on DST result, with 3-4 sensitive drugs in the regimen, while those in the retreatment group were treated with national standard retreatment regimen. The therapeutic effect of different groups were recorded and the related factors of treatment outcome were analyzed with Chi-square test and multi-factor analysis., RESULTS: The treatment success rates of the optimized group 1 and the retreatment group 1 were 83.3%(25/30) and 60.0%(18/30), respectively, and the difference was statistically significant (chi(2)=4.02, P=0.045<0.05). The treatment failure rate of the optimized group 1 (6.7%, 2/30) and the retreatment group 1(30.0%, 9/30) was statistically different (chi(2)=5.46, P=0.02<0.05). The outcome difference between the optimized group 2 and the retreatment group 2 showed no statistical significance. Multi-factor analysis showed that treatment regimen, DM, gender and drug resistance were the significant factors related with treatment outcome. The probability of treatment success using the individualized treatment regimen was 2.7 times higher than that using the standard regimen (P=0.025). The risk of treatment failure of the drug resistance cases was 2.8 times higher than that of the drug sensitive cases (P=0.038). The probability of treatment success in DM cases was 0.4 times that in non-DM cases (P<0.05)., CONCLUSION: The outcome of the optimized regimen group was better than that of the standard regimen group, and retreatment TB patients complicated with DM faced a higher risk of treatment failure, which should receive more attention.
KW  - adult
KW  - cohort analysis
KW  - controlled study
KW  - diabetes mellitus
KW  - female
KW  - human
KW  - *lung tuberculosis
KW  - male
KW  - middle aged
KW  - randomized controlled trial
KW  - retreatment
KW  - treatment outcome
JF  - Zhonghua jie he he hu xi za zhi = Zhonghua jiehe he huxi zazhi = Chinese journal of tuberculosis and respiratory diseases
JA  - Zhonghua Jie He He Hu Xi Za Zhi
VL  - 38
IS  - 12
SP  - 886
EP  - 891
CY  - China
SN  - 1001-0939
M1  - (Du, Gao, Ma, Zhong, Liang, Fu, Ji, Xie, Huang, Ge, Han, Tian, Shu) Beijing Chest Hospital, Capital Medical University, Beijing Tuberculosis and Thoracic Tumor Research Institute, Beijing 101149, China
M1  - (Li) Email:
L2  - http://ovidsp.ovid.com/ovidweb.cgi?T=JS&PAGE=reference&D=emed14&NEWS=N&AN=26850888
ER  -  

Link to the Ovid Full Text or citation: http://acs.hcn.com.au?acc=36422&url=http://ovidsp.ovid.com/ovidweb.cgi?T=JS&CSC=Y&NEWS=N&PAGE=fulltext&D=emed14&AN=26850888 
C1  - Database: Embase <1996 to 2016 September 16>

Search Strategy:

--------------------------------------------------------------------------------

1     tuberculosis.mp. or exp tuberculosis/ (151164)

2     exp treatment outcome/ or treatment outcome*.mp. (1189741)

3     diabetes mellitus.mp. or exp diabetes mellitus/ (627157)

4     diabetes mellitus/ (362441)

5     DM.mp. (48079)

6     diabetes.mp. (663193)

7     mellitus.mp. (588341)

8     3 or 4 or 5 or 6 or 7 (715025)

9     1 and 2 and 8 (724)

10     cohort studies.mp. or cohort analysis/ (263408)

11     exp risk factor/ or cohort.mp. or exp risk/ (2148599)

12     10 or 11 (2148599)

13     9 and 10 (81)

14     9 and 12 (304)

15     limit 14 to human (298)

16     limit 13 to human (81)

17     trial*.mp. or exp controlled clinical trial/ or exp "clinical trial (topic)"/ or exp "randomized controlled trial (topic)"/ or exp "controlled clinical trial (topic)"/ (1555047)

18     random.ab. (191735)

19     randomized controlled trial.pt. (0)

20     controlled clinical trial.pt. (0)

21     randomized.ab. (454621)

22     placebo.ab. (188623)

23     clinical trials as topic.sh. (15)

24     trial.ti. (176210)

25     17 or 18 or 19 or 20 or 21 or 22 or 23 or 24 (1831290)

26     9 and 25 (128)

27     limit 26 to human (128)


***************************


7. 
TY  - ELEC
ID  - 20160385224
T1  - The effectiveness of mobile phone text messaging in improving medication adherence for patients with chronic diseases: A systematic review
A1  - Sarabi R.E.
A1  - Sadoughi F.
A1  - Orak R.J.
A1  - Bahaadinbeigy K. 
Y1  - 2016//
N2  - Context: Medication non-adherence is a commonly observed problem in the self-administration of treatment, regardless of the disease type. Text messaging reminders, as electronic reminders, provide an opportunity to improve medication adherence. In this study, we aimed to provide evidence addressing the question of whether text message reminders were effective in improving patients' adherence to medication. Evidence Acquisition: We carried out a systematic literature search, using the five electronic bibliographic databases: PubMed, Embase, PsycINFO, CINAHL, and the Cochrane central register of controlled trials. Studies were included on the basis of whether they examined the benefits and effects of short-message service (SMS) interventions on medication adherence. Results: The results of this systematic review indicated that text messaging interventions have improved patients' medication adherence rate (85%, 29.34). Included in the review, those who had problems with adherence, or those whom text messaging was most helpful had HIV, asthma, diabetes, schizophrenia and heart disease (73.5%). The period of intervention varied from 1 week to 14 months. The most common study design was randomized controlled trials (RCTs) (66%) carried out in the developed countries. Conclusions: This study demonstrated the potential of mobile phone text messaging for medication non-adherence problem solving.
KW  - allergy
KW  - asthma
KW  - *chronic disease
KW  - clinical effectiveness
KW  - diabetes mellitus
KW  - health care cost
KW  - health care quality
KW  - heart disease
KW  - hospitalization
KW  - human
KW  - intervention study
KW  - lupus vulgaris
KW  - *medication compliance
KW  - meta analysis
KW  - *mobile phone
KW  - mortality
KW  - outcome assessment
KW  - review
KW  - schizophrenia
KW  - sickle cell anemia
KW  - systematic review
KW  - *text messaging
KW  - tuberculosis
JF  - Iranian Red Crescent Medical Journal
JA  - Iran. Red Crescent Med.J.
VL  - 18
IS  - 5
SP  - no pagination 
CY  - United Arab Emirates
PB  - Kowsar Medical Publishing Company
SN  - 2074-1804
AD  - F. Sadoughi, Health Information Management Department, School of Management and Medical Information Sciences, Iran University of Medical Sciences, Tehran, Iran, Islamic Republic of. E-mail: sadoughi.f@gmail.com
M1  - (Sarabi, Sadoughi, Orak) Health Information Management Department, School of Management and Medical Information Sciences, Iran University of Medical Sciences, Tehran, Iran, Islamic Republic of
M1  - (Bahaadinbeigy) Medical Informatics Research Center, Institute of Futures Studies in Health, Kerman University of Medical Sciences, Kerman, Iran, Islamic Republic of
UR  - http://ircmj.com/59556.pdf
L2  - http://ovidsp.ovid.com/ovidweb.cgi?T=JS&PAGE=reference&D=emed14&NEWS=N&AN=20160385224
ER  -  

Link to the Ovid Full Text or citation: http://acs.hcn.com.au?acc=36422&url=http://ovidsp.ovid.com/ovidweb.cgi?T=JS&CSC=Y&NEWS=N&PAGE=fulltext&D=emed14&AN=20160385224 
C1  - Database: Embase <1996 to 2016 September 16>

Search Strategy:

--------------------------------------------------------------------------------

1     tuberculosis.mp. or exp tuberculosis/ (151164)

2     exp treatment outcome/ or treatment outcome*.mp. (1189741)

3     diabetes mellitus.mp. or exp diabetes mellitus/ (627157)

4     diabetes mellitus/ (362441)

5     DM.mp. (48079)

6     diabetes.mp. (663193)

7     mellitus.mp. (588341)

8     3 or 4 or 5 or 6 or 7 (715025)

9     1 and 2 and 8 (724)

10     cohort studies.mp. or cohort analysis/ (263408)

11     exp risk factor/ or cohort.mp. or exp risk/ (2148599)

12     10 or 11 (2148599)

13     9 and 10 (81)

14     9 and 12 (304)

15     limit 14 to human (298)

16     limit 13 to human (81)

17     trial*.mp. or exp controlled clinical trial/ or exp "clinical trial (topic)"/ or exp "randomized controlled trial (topic)"/ or exp "controlled clinical trial (topic)"/ (1555047)

18     random.ab. (191735)

19     randomized controlled trial.pt. (0)

20     controlled clinical trial.pt. (0)

21     randomized.ab. (454621)

22     placebo.ab. (188623)

23     clinical trials as topic.sh. (15)

24     trial.ti. (176210)

25     17 or 18 or 19 or 20 or 21 or 22 or 23 or 24 (1831290)

26     9 and 25 (128)

27     limit 26 to human (128)


***************************


8. 
TY  - ELEC
ID  - 20160342209
T1  - Pemphigus in North-Western Yemen: A therapeutic study of 75 cases
A1  - Khatri M.L. 
Y1  - 2016//
N2  - Background: The incidence of pemphigus, though not documented, seems to be quite high in Yemen. There is no universal consensus on the treatment of this disease. Aims: The aim was to evaluate the efficacy and side effects of different therapeutic regimens used in patients of pemphigus in North-Western Yemen. Patients and Methods: Seventy-five Yemeni patients (39 males and 36 females) were included. Diagnosis was based on clinical features, histopathology and the Tzanck test. Results of treatment with these different therapeutic regimens were compared: (1) dexamethasone-cyclophosphamide pulse (DCP), (2) dexamethasone pulse with oral azathioprine, (3) oral prednisolone with azathioprine, (4) oral prednisolone with oral cyclophosphamide, and (5) prednisolone monotherapy. Results: Pemphigus vulgaris (PV) was diagnosed in 46 patients, pemphigus foliaceus (PF) in 23, pemphigus vegetans (PVEG) in 5 and pemphigus herpetiformis (PH) in one. Among the 16 patients who received regular DCP therapy, 13 were in remission for 6 months to 11 years without medications (phase 4). Remission without pharmacotherapy could not be achieved with the other regimens and steroid-induced side-effects appeared to be more than with DCP. Limitations: Immunofluorescence was not available to confirm the diagnosis of pemphigus. Randomization was not done. Conclusion: The DCP regimen seemed to be superior to the other regimens used.
KW  - adjuvant therapy
KW  - adolescent
KW  - adult
KW  - aged
KW  - alopecia/si [Side Effect]
KW  - amenorrhea/si [Side Effect]
KW  - article
KW  - chickenpox/si [Side Effect]
KW  - child
KW  - clinical feature
KW  - clinical trial
KW  - Cushingoid syndrome/si [Side Effect]
KW  - diabetes mellitus/si [Side Effect]
KW  - diarrhea/si [Side Effect]
KW  - disease severity
KW  - drug dose increase
KW  - drug efficacy
KW  - *drug pulse therapy
KW  - drug safety
KW  - drug tolerability
KW  - drug withdrawal
KW  - epilepsy/si [Side Effect]
KW  - epistaxis/si [Side Effect]
KW  - female
KW  - follow up
KW  - genital candidiasis/si [Side Effect]
KW  - herpes simplex/si [Side Effect]
KW  - herpes zoster/si [Side Effect]
KW  - hiccup/si [Side Effect]
KW  - histopathology
KW  - human
KW  - hyperbilirubinemia
KW  - hypertension/si [Side Effect]
KW  - hypertransaminasemia/si [Side Effect]
KW  - leukopenia/si [Side Effect]
KW  - major clinical study
KW  - male
KW  - outcome assessment
KW  - *pemphigus/dt [Drug Therapy]
KW  - *pemphigus foliaceus/dt [Drug Therapy]
KW  - *pemphigus herpetiformis
KW  - pemphigus herpetiformis/dt [Drug Therapy]
KW  - *pemphigus vegetans
KW  - pemphigus vegetans/dt [Drug Therapy]
KW  - *pemphigus vulgaris/dt [Drug Therapy]
KW  - prospective study
KW  - recurrent disease
KW  - remission
KW  - thrush/si [Side Effect]
KW  - tuberculosis/si [Side Effect]
KW  - Yemen
KW  - *azathioprine/ae [Adverse Drug Reaction]
KW  - *azathioprine/cb [Drug Combination]
KW  - *azathioprine/dt [Drug Therapy]
KW  - *azathioprine/po [Oral Drug Administration]
KW  - *azathioprine/ct [Clinical Trial]
KW  - *cyclophosphamide/po [Oral Drug Administration]
KW  - *cyclophosphamide/ae [Adverse Drug Reaction]
KW  - *cyclophosphamide/cb [Drug Combination]
KW  - *cyclophosphamide/dt [Drug Therapy]
KW  - *cyclophosphamide/ct [Clinical Trial]
KW  - *dexamethasone/ae [Adverse Drug Reaction]
KW  - *dexamethasone/cb [Drug Combination]
KW  - *dexamethasone/dt [Drug Therapy]
KW  - *dexamethasone/iv [Intravenous Drug Administration]
KW  - *dexamethasone/ct [Clinical Trial]
KW  - immunoglobulin/iv [Intravenous Drug Administration]
KW  - immunoglobulin/dt [Drug Therapy]
KW  - *prednisolone/po [Oral Drug Administration]
KW  - *prednisolone/ae [Adverse Drug Reaction]
KW  - *prednisolone/cb [Drug Combination]
KW  - *prednisolone/dt [Drug Therapy]
KW  - *prednisolone/ct [Clinical Trial]
JF  - Indian Journal of Dermatology, Venereology and Leprology
JA  - Indian J. Dermatol. Venereol. Leprol.
VL  - 82
IS  - 3
SP  - 359
CY  - India
PB  - Medknow Publications (B9, Kanara Business Centre, off Link Road, Ghatkopar (E), Mumbai 400 075, India)
SN  - 0378-6323
AD  - M.L. Khatri, Saudi Hospital, Hajjah, P.O. Box: 2757, Sana'a, Yemen. E-mail: mishrik1@yahoo.co.in
M1  - (Khatri) Department of Dermatology, Saudi Hospital, Hajjah, Yemen
M1  - (Khatri) Saudi Hospital, Hajjah, P.O. Box: 2757, Sana'a, Yemen
UR  - http://www.ijdvl.com
L2  - http://ovidsp.ovid.com/ovidweb.cgi?T=JS&PAGE=reference&D=emed14&NEWS=N&AN=20160342209
ER  -  

Link to the Ovid Full Text or citation: http://acs.hcn.com.au?acc=36422&url=http://ovidsp.ovid.com/ovidweb.cgi?T=JS&CSC=Y&NEWS=N&PAGE=fulltext&D=emed14&AN=20160342209 
C1  - Database: Embase <1996 to 2016 September 16>

Search Strategy:

--------------------------------------------------------------------------------

1     tuberculosis.mp. or exp tuberculosis/ (151164)

2     exp treatment outcome/ or treatment outcome*.mp. (1189741)

3     diabetes mellitus.mp. or exp diabetes mellitus/ (627157)

4     diabetes mellitus/ (362441)

5     DM.mp. (48079)

6     diabetes.mp. (663193)

7     mellitus.mp. (588341)

8     3 or 4 or 5 or 6 or 7 (715025)

9     1 and 2 and 8 (724)

10     cohort studies.mp. or cohort analysis/ (263408)

11     exp risk factor/ or cohort.mp. or exp risk/ (2148599)

12     10 or 11 (2148599)

13     9 and 10 (81)

14     9 and 12 (304)

15     limit 14 to human (298)

16     limit 13 to human (81)

17     trial*.mp. or exp controlled clinical trial/ or exp "clinical trial (topic)"/ or exp "randomized controlled trial (topic)"/ or exp "controlled clinical trial (topic)"/ (1555047)

18     random.ab. (191735)

19     randomized controlled trial.pt. (0)

20     controlled clinical trial.pt. (0)

21     randomized.ab. (454621)

22     placebo.ab. (188623)

23     clinical trials as topic.sh. (15)

24     trial.ti. (176210)

25     17 or 18 or 19 or 20 or 21 or 22 or 23 or 24 (1831290)

26     9 and 25 (128)

27     limit 26 to human (128)


***************************


9. 
TY  - ELEC
ID  - 20160184554
T1  - Comparison of Efficacy and Safety of Ciclosporin to Prednisolone in the Treatment of Erythema Nodosum Leprosum: Two Randomised, Double Blind, Controlled Pilot Studies in Ethiopia
A1  - Lambert S.M.
A1  - Nigusse S.D.
A1  - Alembo D.T.
A1  - Walker S.L.
A1  - Nicholls P.G.
A1  - Idriss M.H.
A1  - Yamuah L.K.
A1  - Lockwood D.N.J. 
Y1  - 2016//
N2  - Background: Erythema Nodosum Leprosum (ENL) is a serious complication of leprosy. It is normally treated with high dose steroids, but its recurrent nature leads to prolonged steroid usage and associated side effects. There is little evidence on the efficacy of alternative treatments for ENL, especially for patients who have become steroid resistant or have steroid side effects. These two pilot studies compare the efficacy and side effect profile of ciclosporin plus prednisolone against prednisolone alone in the treatment of patients with either new ENL or chronic and recurrent ENL. Methods and Results: Thirteen patients with new ENL and twenty patients with chronic ENL were recruited into two double-blinded randomised controlled trials. Patients were randomised to receive ciclosporin and prednisolone or prednisolone treatment only. Patients with acute ENL had a delay of 16 weeks in the occurrence of ENL flare-up episode, with less severe flare-ups and decreased requirements for additional prednisolone. Patients with chronic ENL on ciclosporin had the first episode of ENL flare-up 4 weeks earlier than those on prednisolone, as well as more severe ENL flare-ups requiring 2.5 times more additional prednisolone. Adverse events attributable to prednisolone were more common that those attributable to ciclosporin. Conclusions: This is the first clinical trial on ENL management set in the African context, and also the first trial in leprosy to use patients' assessment of outcomes. Patients on ciclosporin showed promising results in the management of acute ENL in this small pilot study. But ciclosporin, did not appear to have a significant steroid-sparing effects in patients with chronic ENL, which may have been due to the prolonged use of steroids in these patients in combination with a too rapid decrease of steroids in patients given ciclosporin. Further research is needed to determine whether the promising results of ciclosporin in acute ENL can be reproduced on a larger scale.
KW  - acne/si [Side Effect]
KW  - adult
KW  - article
KW  - blood cell count
KW  - bone pain
KW  - cataract/si [Side Effect]
KW  - clinical assessment
KW  - comparative study
KW  - controlled study
KW  - diabetes mellitus/si [Side Effect]
KW  - disease severity
KW  - double blind procedure
KW  - drug efficacy
KW  - drug safety
KW  - drug tolerability
KW  - *erythema nodosum leprosum/co [Complication]
KW  - *erythema nodosum leprosum/dm [Disease Management]
KW  - *erythema nodosum leprosum/dt [Drug Therapy]
KW  - erythrocyte sedimentation rate
KW  - Ethiopia
KW  - female
KW  - glaucoma/si [Side Effect]
KW  - hirsutism/si [Side Effect]
KW  - human
KW  - human tissue
KW  - hypertension/si [Side Effect]
KW  - *leprosy
KW  - male
KW  - moon face/si [Side Effect]
KW  - mycosis/si [Side Effect]
KW  - neuritis
KW  - peptic ulcer/si [Side Effect]
KW  - psychosis/si [Side Effect]
KW  - quality of life
KW  - randomized controlled trial
KW  - skin biopsy
KW  - stomach pain
KW  - strongyloidiasis/pc [Prevention]
KW  - strongyloidiasis/dt [Drug Therapy]
KW  - treatment outcome
KW  - tuberculosis/si [Side Effect]
KW  - urinalysis
KW  - albendazole/dt [Drug Therapy]
KW  - *cyclosporin A/ct [Clinical Trial]
KW  - *cyclosporin A/cb [Drug Combination]
KW  - *cyclosporin A/cm [Drug Comparison]
KW  - *cyclosporin A/dt [Drug Therapy]
KW  - *cyclosporin A/ae [Adverse Drug Reaction]
KW  - placebo
KW  - *prednisolone/ct [Clinical Trial]
KW  - *prednisolone/cb [Drug Combination]
KW  - *prednisolone/cm [Drug Comparison]
KW  - *prednisolone/dt [Drug Therapy]
KW  - *prednisolone/ae [Adverse Drug Reaction]
JF  - PLoS Neglected Tropical Diseases
JA  - PLoS. Negl. Trop. Dis.
VL  - 10
IS  - 2
SP  - no pagination 
CY  - United States
PB  - Public Library of Science
SN  - 1935-2727
AD  - S.M. Lambert, Department of Clinical Research, London School of Hygiene and Tropical Medicine, London, United Kingdom. E-mail: saba.lambert@lshtm.ac.uk
M1  - (Lambert, Walker, Lockwood) Department of Clinical Research, London School of Hygiene and Tropical Medicine, London, United Kingdom
M1  - (Nigusse, Alembo, Idriss) All Africa Leprosy Rehabilitation and Training (ALERT) Center, Addis Ababa, Ethiopia
M1  - (Nicholls) School of Health Sciences, University of Southampton, Southampton, United Kingdom
M1  - (Yamuah) Data Management, Armauer Hansen Research Institute (AHRI), Addis Ababa, Ethiopia
UR  - http://www.plosntds.org/index.php
L2  - http://ovidsp.ovid.com/ovidweb.cgi?T=JS&PAGE=reference&D=emed13&NEWS=N&AN=20160184554
ER  -  

Link to the Ovid Full Text or citation: http://acs.hcn.com.au?acc=36422&url=http://ovidsp.ovid.com/ovidweb.cgi?T=JS&CSC=Y&NEWS=N&PAGE=fulltext&D=emed13&AN=20160184554 
C1  - Database: Embase <1996 to 2016 September 16>

Search Strategy:

--------------------------------------------------------------------------------

1     tuberculosis.mp. or exp tuberculosis/ (151164)

2     exp treatment outcome/ or treatment outcome*.mp. (1189741)

3     diabetes mellitus.mp. or exp diabetes mellitus/ (627157)

4     diabetes mellitus/ (362441)

5     DM.mp. (48079)

6     diabetes.mp. (663193)

7     mellitus.mp. (588341)

8     3 or 4 or 5 or 6 or 7 (715025)

9     1 and 2 and 8 (724)

10     cohort studies.mp. or cohort analysis/ (263408)

11     exp risk factor/ or cohort.mp. or exp risk/ (2148599)

12     10 or 11 (2148599)

13     9 and 10 (81)

14     9 and 12 (304)

15     limit 14 to human (298)

16     limit 13 to human (81)

17     trial*.mp. or exp controlled clinical trial/ or exp "clinical trial (topic)"/ or exp "randomized controlled trial (topic)"/ or exp "controlled clinical trial (topic)"/ (1555047)

18     random.ab. (191735)

19     randomized controlled trial.pt. (0)

20     controlled clinical trial.pt. (0)

21     randomized.ab. (454621)

22     placebo.ab. (188623)

23     clinical trials as topic.sh. (15)

24     trial.ti. (176210)

25     17 or 18 or 19 or 20 or 21 or 22 or 23 or 24 (1831290)

26     9 and 25 (128)

27     limit 26 to human (128)


***************************


10. 
TY  - ELEC
ID  - 20160148052
T1  - Does enhanced diabetes management reduce the risk and improve the outcome of tuberculosis?
A1  - Lo H.-Y.
A1  - Yang S.-L.
A1  - Lin H.-H.
A1  - Bai K.-J.
A1  - Lee J.-J.
A1  - Lee T.-I.
A1  - Chiang C.-Y. 
Y1  - 2016//
N2  - SETTING: The Bureau of National Health Insurance (NHI) has implemented a pay-for-performance (p4p) programme for diabetes mellitus (DM) in Taiwan. OBJECTIVE : To investigate whether patients with DM enrolled in the p4p programme (DM-p4p) are less likely to develop tuberculosis (TB) and whether they have a better outcome than patients with DMnot enrolled in the p4p programme (DM-non-p4p) if they do develop TB. DESIGN: A random sample of 79 471 DM-p4p, 100 000 DM-non-p4p and 100 000 non-diabetic patients (non-DM) was obtained from the 2008-2009 NHI database, and the patients were matched with the National TB Registry to determine whether they had developed TB by the end of 2010. RESULTS : The average annual incidence of TB was respectively 259.9 (95%CI 230.2-293.4), 137.5 (95%CI 116.4-162.5) and 74.1 (95%CI 59.0-93.0) per 100 000 population among DM-non-p4p, DM-p4p and non-DM patients. The relative risk of death over treatment success was 1.79 (95%CI 1.05-3.04) among DM-non-p4p and 1.69 (95%CI 0.84-3.40) among non-DM patients, relative to DM-p4p patients. CONCLUSIONS : Enhanced case management of DM reduced risk and improved outcomes of TB among patients with DM.
KW  - adult
KW  - aged
KW  - article
KW  - case management
KW  - cohort analysis
KW  - controlled study
KW  - *diabetes mellitus
KW  - female
KW  - *health insurance
KW  - human
KW  - incidence
KW  - major clinical study
KW  - male
KW  - mortality
KW  - *pay-for-performance
KW  - priority journal
KW  - *risk reduction
KW  - treatment outcome
KW  - *tuberculosis
KW  - very elderly
JF  - International Journal of Tuberculosis and Lung Disease
JA  - Int. J. Tuberc. Lung Dis.
VL  - 20
IS  - 3
SP  - 376
EP  - 382
CY  - France
PB  - International Union against Tubercul. and Lung Dis.
SN  - 1027-3719
AD  - C.-Y. Chiang, Division of Pulmonary Medicine, Department of Internal Medicine, Wan Fang Hospital, Taipei Medical University, 111 Hsin-Long Road, Taipei, Taiwan (Republic of China). E-mail: cychiang@theunion.org
M1  - (Lo, Yang) Taiwan Centers for Disease Control, Ministry of Health and Welfare, Taipei, Taiwan (Republic of China)
M1  - (Lin) Institute of Epidemiology and Preventive Medicine, National Taiwan University, Taipei, Taiwan (Republic of China)
M1  - (Bai) School of Respiratory Therapy, College of Medicine, Taipei Medical University, Taipei, Taiwan (Republic of China)
M1  - (Bai, Chiang) Division of Pulmonary Medicine, Department of Internal Medicine, Wan Fang Hospital, Taipei Medical University, 111 Hsin-Long Road, Taipei, Taiwan (Republic of China)
M1  - (Lee) Department of Internal Medicine, Tzu Chi General Hospital and Tzu Chi University, Hualien, Taiwan (Republic of China)
M1  - (Lee) Division of Endocrinology and Metabolism, Department of Internal Medicine, Wan Fang Hospital, Taipei Medical University, Taipei, Taiwan (Republic of China)
M1  - (Lee) Department of General Medicine, School of Medicine, College of Medicine, Taipei Medical University, Taipei, Taiwan (Republic of China)
M1  - (Chiang) Department of Internal Medicine, School of Medicine, College of Medicine, Taipei Medical University, Taipei, Taiwan (Republic of China)
M1  - (Chiang) International Union Against Tuberculosis and Lung Disease, Paris, France
UR  - http://docstore.ingenta.com/cgi-bin/ds_deliver/1/u/d/ISIS/86007167.1/iuatld/ijtld/2016/00000020/00000003/art00018/ABBB1E05CE4D05EB14551487227865965DBCA7F2D0.pdf?link=http://www.ingentaconnect.com/error/delivery&format=pdf
L2  - http://ovidsp.ovid.com/ovidweb.cgi?T=JS&PAGE=reference&D=emed13&NEWS=N&AN=20160148052
ER  -  

Link to the Ovid Full Text or citation: http://acs.hcn.com.au?acc=36422&url=http://ovidsp.ovid.com/ovidweb.cgi?T=JS&CSC=Y&NEWS=N&PAGE=fulltext&D=emed13&AN=20160148052 
C1  - Database: Embase <1996 to 2016 September 16>

Search Strategy:

--------------------------------------------------------------------------------

1     tuberculosis.mp. or exp tuberculosis/ (151164)

2     exp treatment outcome/ or treatment outcome*.mp. (1189741)

3     diabetes mellitus.mp. or exp diabetes mellitus/ (627157)

4     diabetes mellitus/ (362441)

5     DM.mp. (48079)

6     diabetes.mp. (663193)

7     mellitus.mp. (588341)

8     3 or 4 or 5 or 6 or 7 (715025)

9     1 and 2 and 8 (724)

10     cohort studies.mp. or cohort analysis/ (263408)

11     exp risk factor/ or cohort.mp. or exp risk/ (2148599)

12     10 or 11 (2148599)

13     9 and 10 (81)

14     9 and 12 (304)

15     limit 14 to human (298)

16     limit 13 to human (81)

17     trial*.mp. or exp controlled clinical trial/ or exp "clinical trial (topic)"/ or exp "randomized controlled trial (topic)"/ or exp "controlled clinical trial (topic)"/ (1555047)

18     random.ab. (191735)

19     randomized controlled trial.pt. (0)

20     controlled clinical trial.pt. (0)

21     randomized.ab. (454621)

22     placebo.ab. (188623)

23     clinical trials as topic.sh. (15)

24     trial.ti. (176210)

25     17 or 18 or 19 or 20 or 21 or 22 or 23 or 24 (1831290)

26     9 and 25 (128)

27     limit 26 to human (128)


***************************


11. 
TY  - ELEC
ID  - 25229236
T1  - Results of the implementation of a pilot model for the bidirectional screening and joint management of patients with pulmonary tuberculosis and diabetes mellitus in Mexico
A1  - Castellanos-Joya M.
A1  - Delgado-Sanchez G.
A1  - Ferreyra-Reyes L.
A1  - Cruz-Hervert P.
A1  - Ferreira-Guerrero E.
A1  - Ortiz-Solis G.
A1  - Jimenez M.I.
A1  - Salazar L.L.
A1  - Montero-Campos R.
A1  - Mongua-Rodriguez N.
A1  - Baez-Saldana R.
A1  - Bobadilla-del-Valle M.
A1  - Gonzalez-Roldan J.F.
A1  - Ponce-de-Leon A.
A1  - Sifuentes-Osornio J.
A1  - Garcia-Garcia L. 
Y1  - 2014//
N2  - BACKGROUND: Recently, the World Health Organisation and the International Union Against Tuberculosis and Lung Disease published a Collaborative Framework for the Care and Control of Tuberculosis (TB) and Diabetes (DM) (CFTB/DM) proposing bidirectional screening and joint management., OBJECTIVE: To evaluate the feasibility and effectiveness of the CFTB/DM in Mexico., DESIGN: Prospective observational cohort., SETTING: 15 primary care units in 5 states in Mexico., PARTICIPANTS: Patients aged >20 years diagnosed with DM or pulmonary TB who sought care at participating clinics., INTERVENTION: The WHO/Union CFTB/DM was adapted and implemented according to official Mexican guidelines. We recruited participants from July 2012 to April 2013 and followed up until March 2014. Bidirectional screening was performed. Patients diagnosed with TB and DM were invited to receive TB treatment under joint management., MAIN OUTCOME MEASURES: Diagnoses of TB among DM, of DM among TB, and treatment outcomes among patients with DM and TB., RESULTS: Of 783 DM patients, 11 (1.4%) were unaware of their TB. Of 361 TB patients, 16 (4.4%) were unaware of their DM. 95 TB/DM patients accepted to be treated under joint management, of whom 85 (89.5%) successfully completed treatment. Multiple linear regression analysis with change in HbA1c and random capillary glucose as dependent variables revealed significant decrease with time (regression coefficients (beta)  = -0.660, (95% confidence interval (CI), -0.96 to -0.35); and beta = -1.889 (95% CI, -2.77 to -1.01, respectively)) adjusting by sex, age and having been treated for a previous TB episode. Patients treated under joint management were more likely to experience treatment success than patients treated under routine DM and TB programs as compared to historical (adjusted OR (aOR), 2.8, 95%CI 1.28-6.13) and same period (aOR 2.37, 95% CI 1.13-4.96) comparison groups., CONCLUSIONS: Joint management of TB and DM is feasible and appears to improve clinical outcomes.
KW  - aged
KW  - diabetes mellitus/di [Diagnosis]
KW  - disease management
KW  - human
KW  - Mexico
KW  - middle aged
KW  - prospective study
KW  - Tuberculosis, Pulmonary/di [Diagnosis]
JF  - PloS one
JA  - PLoS ONE
VL  - 9
IS  - 9
SP  - e106961
CY  - United States
M1  - (Castellanos-Joya) Direccion del Programa de Micobacteriosis, Centro Nacional de Programas Preventivos y Control de Enfermedades, Mexico, Distrito Federal, Mexico
M1  - (Delgado-Sanchez) Centro de Investigacion sobre Enfermedades Infecciosas, Instituto Nacional de Salud Publica, Cuernavaca, Morelos, Mexico
M1  - (Ferreyra-Reyes) Centro de Investigacion sobre Enfermedades Infecciosas, Instituto Nacional de Salud Publica, Cuernavaca, Morelos, Mexico
M1  - (Cruz-Hervert) Centro de Investigacion sobre Enfermedades Infecciosas, Instituto Nacional de Salud Publica, Cuernavaca, Morelos, Mexico
M1  - (Ferreira-Guerrero) Centro de Investigacion sobre Enfermedades Infecciosas, Instituto Nacional de Salud Publica, Cuernavaca, Morelos, Mexico
M1  - (Ortiz-Solis) Direccion del Programa de Salud en el Adulto y en el Anciano, Centro Nacional de Programas Preventivos y Control de Enfermedades, Mexico, Distrito Federal, Mexico
M1  - (Jimenez) Direccion del Programa de Micobacteriosis, Centro Nacional de Programas Preventivos y Control de Enfermedades, Mexico, Distrito Federal, Mexico
M1  - (Salazar) Direccion del Programa de Micobacteriosis, Centro Nacional de Programas Preventivos y Control de Enfermedades, Mexico, Distrito Federal, Mexico
M1  - (Montero-Campos) Centro de Investigacion sobre Enfermedades Infecciosas, Instituto Nacional de Salud Publica, Cuernavaca, Morelos, Mexico
M1  - (Mongua-Rodriguez) Centro de Investigacion sobre Enfermedades Infecciosas, Instituto Nacional de Salud Publica, Cuernavaca, Morelos, Mexico
M1  - (Baez-Saldana) Centro de Investigacion sobre Enfermedades Infecciosas, Instituto Nacional de Salud Publica, Cuernavaca, Morelos, Mexico
M1  - (Bobadilla-del-Valle) Laboratorio de Microbiologia, Instituto Nacional de Ciencias Medicas y de Nutricion "Salvador Zubiran", Mexico, Distrito Federal, Mexico
M1  - (Gonzalez-Roldan) Direccion General, Centro Nacional de Programas Preventivos y Control de Enfermedades, Mexico, Distrito Federal, Mexico
M1  - (Ponce-de-Leon) Laboratorio de Microbiologia, Instituto Nacional de Ciencias Medicas y de Nutricion "Salvador Zubiran", Mexico, Distrito Federal, Mexico
M1  - (Sifuentes-Osornio) Direccion Medica, Instituto Nacional de Ciencias Medicas y de Nutricion "Salvador Zubiran", Mexico, Distrito Federal, Mexico
M1  - (Garcia-Garcia) Centro de Investigacion sobre Enfermedades Infecciosas, Instituto Nacional de Salud Publica, Cuernavaca, Morelos, Mexico
L2  - http://ovidsp.ovid.com/ovidweb.cgi?T=JS&PAGE=reference&D=emed13&NEWS=N&AN=25229236
ER  -  

Link to the Ovid Full Text or citation: http://acs.hcn.com.au?acc=36422&url=http://ovidsp.ovid.com/ovidweb.cgi?T=JS&CSC=Y&NEWS=N&PAGE=fulltext&D=emed13&AN=25229236 
C1  - Database: Embase <1996 to 2016 September 16>

Search Strategy:

--------------------------------------------------------------------------------

1     tuberculosis.mp. or exp tuberculosis/ (151164)

2     exp treatment outcome/ or treatment outcome*.mp. (1189741)

3     diabetes mellitus.mp. or exp diabetes mellitus/ (627157)

4     diabetes mellitus/ (362441)

5     DM.mp. (48079)

6     diabetes.mp. (663193)

7     mellitus.mp. (588341)

8     3 or 4 or 5 or 6 or 7 (715025)

9     1 and 2 and 8 (724)

10     cohort studies.mp. or cohort analysis/ (263408)

11     exp risk factor/ or cohort.mp. or exp risk/ (2148599)

12     10 or 11 (2148599)

13     9 and 10 (81)

14     9 and 12 (304)

15     limit 14 to human (298)

16     limit 13 to human (81)

17     trial*.mp. or exp controlled clinical trial/ or exp "clinical trial (topic)"/ or exp "randomized controlled trial (topic)"/ or exp "controlled clinical trial (topic)"/ (1555047)

18     random.ab. (191735)

19     randomized controlled trial.pt. (0)

20     controlled clinical trial.pt. (0)

21     randomized.ab. (454621)

22     placebo.ab. (188623)

23     clinical trials as topic.sh. (15)

24     trial.ti. (176210)

25     17 or 18 or 19 or 20 or 21 or 22 or 23 or 24 (1831290)

26     9 and 25 (128)

27     limit 26 to human (128)


***************************


12. 
TY  - ELEC
ID  - 20160031519
T1  - Progress in Medicine: Experts Take Stock
A1  - Garvey C.
A1  - McBride T.
A1  - Nevin L.
A1  - Parthasarathy S.
A1  - Peiperl L.
A1  - Ross A.
A1  - Simpson P.
A1  - Beck A.
A1  - Birney E.
A1  - Graeber M.
A1  - Tumwine J.
A1  - Hay P.
A1  - Ahn H.S.
A1  - Patel A.
A1  - du Cros P.
A1  - von Seidlein L.
A1  - Wareham N.
A1  - Low N. 
Y1  - 2015//
KW  - Alzheimer disease
KW  - cancer screening
KW  - diabetes mellitus
KW  - editorial
KW  - genomics
KW  - health care personnel
KW  - human
KW  - Human immunodeficiency virus infection
KW  - Lewy body
KW  - malaria
KW  - medical education
KW  - *medicine
KW  - mental health
KW  - mental health care
KW  - molecular biology
KW  - neoplasm
KW  - outcome assessment
KW  - Parkinson disease
KW  - personalized medicine
KW  - randomized controlled trial (topic)
KW  - sexually transmitted disease
KW  - tuberculosis
KW  - vascular disease
JF  - PLoS Medicine
JA  - PLoS Med.
VL  - 12
IS  - 12
SP  - no pagination 
CY  - United States
PB  - Public Library of Science
SN  - 1549-1277
M1  - Public Library of Science, San Francisco, CA, United States
M1  - (Beck) Department of Pathology, Harvard Medical School, Beth Israel Deaconess Medical Center, Boston, MA, United States
M1  - (Birney) European Bioinformatics Institute, Hinxton, United Kingdom
M1  - (Graeber) Brain Tumour Research, University of Sydney, Sydney, Australia
M1  - (Tumwine) Paediatrics and Child Health, School of Medicine, Makerere University, College of Health Sciences, Kampala, Uganda
M1  - (Hay) School of Medicine, University of Western Sydney, Sydney, Australia
M1  - (Ahn) Department of Preventive Medicine, College of Medicine University, Seoul, South Korea
M1  - (Patel) The George Institute for Global Health, University of Sydney, Sydney, Australia
M1  - (du Cros) Manson Unit, Medecins Sans Frontieres (MSF), London, United Kingdom
M1  - (von Seidlein) Mahidol-Oxford Tropical Medicine Research Unit (MORU), Mahidol University, Bangkok, Thailand
M1  - (Wareham) MRC Epidemiology Unit, University of Cambridge, Cambridge, United Kingdom
M1  - (Low) Institute of Social and Preventive Medicine, University of Bern, Bern, Switzerland
UR  - http://medicine.plosjournals.org/perlserv/?request=index-html&issn=1549-1676
L2  - http://ovidsp.ovid.com/ovidweb.cgi?T=JS&PAGE=reference&D=emed13&NEWS=N&AN=20160031519
ER  -  

Link to the Ovid Full Text or citation: http://acs.hcn.com.au?acc=36422&url=http://ovidsp.ovid.com/ovidweb.cgi?T=JS&CSC=Y&NEWS=N&PAGE=fulltext&D=emed13&AN=20160031519 
C1  - Database: Embase <1996 to 2016 September 16>

Search Strategy:

--------------------------------------------------------------------------------

1     tuberculosis.mp. or exp tuberculosis/ (151164)

2     exp treatment outcome/ or treatment outcome*.mp. (1189741)

3     diabetes mellitus.mp. or exp diabetes mellitus/ (627157)

4     diabetes mellitus/ (362441)

5     DM.mp. (48079)

6     diabetes.mp. (663193)

7     mellitus.mp. (588341)

8     3 or 4 or 5 or 6 or 7 (715025)

9     1 and 2 and 8 (724)

10     cohort studies.mp. or cohort analysis/ (263408)

11     exp risk factor/ or cohort.mp. or exp risk/ (2148599)

12     10 or 11 (2148599)

13     9 and 10 (81)

14     9 and 12 (304)

15     limit 14 to human (298)

16     limit 13 to human (81)

17     trial*.mp. or exp controlled clinical trial/ or exp "clinical trial (topic)"/ or exp "randomized controlled trial (topic)"/ or exp "controlled clinical trial (topic)"/ (1555047)

18     random.ab. (191735)

19     randomized controlled trial.pt. (0)

20     controlled clinical trial.pt. (0)

21     randomized.ab. (454621)

22     placebo.ab. (188623)

23     clinical trials as topic.sh. (15)

24     trial.ti. (176210)

25     17 or 18 or 19 or 20 or 21 or 22 or 23 or 24 (1831290)

26     9 and 25 (128)

27     limit 26 to human (128)


***************************


13. 
TY  - ELEC
ID  - 2015463852
T1  - Progressive Disseminated Histoplasmosis and HIV/AIDS: a Dermatological Perspective
A1  - Chang P.
A1  - Meaux T. 
Y1  - 2015//
N2  - Progressive disseminated histoplasmosis (PDH) occurs as a result of internal spread of Histoplasma capsulatum from the lungs to organs rich in monocytes. This typically occurs in immunosuppressed patients, such as those with HIV/AIDS. Skin involvement is found in 10 % of all patients with PDH in the USA and in up to 25 % of those with AIDS. Crusted papular or plaque-like lesions are most common, with others being nodular, pustular, ulcerated, vegetative, acneiform, or wart-like. Lesions may be caused by the fungus itself or an immune response to the infection, such as erythema nodosum or erythema multiform. Histopathology demonstrates necrosis of the superficial dermal vessels. The differential diagnosis is broad and varies depending on the location and morphology of the lesion(s). Culture is the gold standard for diagnosis, and first-line treatment is amphotericin B for 1-2 weeks at a dose of 3 mg/kg/day.
KW  - *acquired immune deficiency syndrome/pc [Prevention]
KW  - *acquired immune deficiency syndrome/dt [Drug Therapy]
KW  - Africa
KW  - age
KW  - Ajellomyces capsulatus
KW  - alcoholism
KW  - Argentina
KW  - blastomycosis
KW  - Brazil
KW  - cancer radiotherapy
KW  - candidiasis/di [Diagnosis]
KW  - cellulitis/di [Diagnosis]
KW  - coccidioidomycosis
KW  - Colombia
KW  - complement fixation test
KW  - coughing
KW  - Crohn disease/di [Diagnosis]
KW  - cryptococcosis/di [Diagnosis]
KW  - cytosol
KW  - diabetes mellitus
KW  - disease association
KW  - drug tolerability
KW  - erythema multiforme
KW  - erythema nodosum/di [Diagnosis]
KW  - erythroderma/di [Diagnosis]
KW  - fever
KW  - fine needle aspiration biopsy
KW  - fungus culture
KW  - Germany
KW  - giant cell granuloma
KW  - gold standard
KW  - highly active antiretroviral therapy
KW  - histiocyte
KW  - histopathology
KW  - *histoplasmosis/co [Complication]
KW  - *histoplasmosis/di [Diagnosis]
KW  - *histoplasmosis/ep [Epidemiology]
KW  - *histoplasmosis/pc [Prevention]
KW  - *histoplasmosis/dt [Drug Therapy]
KW  - human
KW  - Human immunodeficiency virus infected patient
KW  - immunocompromised patient
KW  - immunodiffusion
KW  - immunosuppressive treatment
KW  - incidence
KW  - Italy
KW  - kidney transplantation
KW  - leishmaniasis/di [Diagnosis]
KW  - lung lavage
KW  - lymphocyte
KW  - lymphocytopenia
KW  - lymphoma/di [Diagnosis]
KW  - microscopy
KW  - molluscum contagiosum/di [Diagnosis]
KW  - multiplex polymerase chain reaction
KW  - Mycobacterium haemophilum
KW  - neutrophil
KW  - nonhuman
KW  - penicilliosis/di [Diagnosis]
KW  - physical examination
KW  - prevalence
KW  - primary cutaneous histoplasmosis
KW  - *progressive disseminated histoplasmosis/co [Complication]
KW  - *progressive disseminated histoplasmosis/di [Diagnosis]
KW  - *progressive disseminated histoplasmosis/ep [Epidemiology]
KW  - *progressive disseminated histoplasmosis/pc [Prevention]
KW  - *progressive disseminated histoplasmosis/dt [Drug Therapy]
KW  - pyoderma gangrenosum/di [Diagnosis]
KW  - randomized controlled trial(topic)
KW  - relapse
KW  - review
KW  - risk factor
KW  - rosacea/di [Diagnosis]
KW  - sensitivity and specificity
KW  - Sjoegren syndrome
KW  - smear
KW  - squamous cell carcinoma/di [Diagnosis]
KW  - syphilis/di [Diagnosis]
KW  - systemic mycosis/di [Diagnosis]
KW  - treatment outcome
KW  - Trichosporon
KW  - Trichosporon inkin
KW  - tuberculosis/di [Diagnosis]
KW  - United States
KW  - weight reduction
KW  - amphotericin B/ct [Clinical Trial]
KW  - amphotericin B/dt [Drug Therapy]
KW  - amphotericin B deoxycholate/ct [Clinical Trial]
KW  - amphotericin B deoxycholate/dt [Drug Therapy]
KW  - C reactive protein/ec [Endogenous Compound]
KW  - fluconazole/ct [Clinical Trial]
KW  - fluconazole/dt [Drug Therapy]
KW  - integrase inhibitor/dt [Drug Therapy]
KW  - itraconazole/ct [Clinical Trial]
KW  - itraconazole/dt [Drug Therapy]
KW  - methenamine
KW  - nonnucleoside reverse transcriptase inhibitor/dt [Drug Therapy]
KW  - posaconazole/ct [Clinical Trial]
KW  - posaconazole/dt [Drug Therapy]
KW  - proteinase inhibitor/dt [Drug Therapy]
KW  - RNA directed DNA polymerase inhibitor/dt [Drug Therapy]
KW  - voriconazole/ct [Clinical Trial]
KW  - voriconazole/dt [Drug Therapy]
JF  - Current Fungal Infection Reports
JA  - Curr. Fungal Infec. Rep.
VL  - 9
IS  - 4
SP  - 213
EP  - 219
CY  - United States
PB  - Current Medicine Group LLC 1
SN  - 1936-3761
AD  - P. Chang, Dermatology Service Social Security General Hospital-IGSS, 9. Street 7-55 Zone 9, Guatemala City 01009, Guatemala. E-mail: pchang2622@gmail.com
M1  - (Chang, Meaux) Dermatology Service Social Security General Hospital-IGSS, 9. Street 7-55 Zone 9, Guatemala City 01009, Guatemala
M1  - (Meaux) Dermatology Elective, Hospital General de Enfermedades IGSS, 9. Street 7-55 Zone 9, Guatemala City 01009, Guatemala
UR  - http://www.springerlink.com/content/1936-3761/
L2  - http://ovidsp.ovid.com/ovidweb.cgi?T=JS&PAGE=reference&D=emed13&NEWS=N&AN=2015463852
ER  -  

Link to the Ovid Full Text or citation: http://acs.hcn.com.au?acc=36422&url=http://ovidsp.ovid.com/ovidweb.cgi?T=JS&CSC=Y&NEWS=N&PAGE=fulltext&D=emed13&AN=2015463852 
C1  - Database: Embase <1996 to 2016 September 16>

Search Strategy:

--------------------------------------------------------------------------------

1     tuberculosis.mp. or exp tuberculosis/ (151164)

2     exp treatment outcome/ or treatment outcome*.mp. (1189741)

3     diabetes mellitus.mp. or exp diabetes mellitus/ (627157)

4     diabetes mellitus/ (362441)

5     DM.mp. (48079)

6     diabetes.mp. (663193)

7     mellitus.mp. (588341)

8     3 or 4 or 5 or 6 or 7 (715025)

9     1 and 2 and 8 (724)

10     cohort studies.mp. or cohort analysis/ (263408)

11     exp risk factor/ or cohort.mp. or exp risk/ (2148599)

12     10 or 11 (2148599)

13     9 and 10 (81)

14     9 and 12 (304)

15     limit 14 to human (298)

16     limit 13 to human (81)

17     trial*.mp. or exp controlled clinical trial/ or exp "clinical trial (topic)"/ or exp "randomized controlled trial (topic)"/ or exp "controlled clinical trial (topic)"/ (1555047)

18     random.ab. (191735)

19     randomized controlled trial.pt. (0)

20     controlled clinical trial.pt. (0)

21     randomized.ab. (454621)

22     placebo.ab. (188623)

23     clinical trials as topic.sh. (15)

24     trial.ti. (176210)

25     17 or 18 or 19 or 20 or 21 or 22 or 23 or 24 (1831290)

26     9 and 25 (128)

27     limit 26 to human (128)


***************************


14. 
TY  - ELEC
ID  - 2015506633
T1  - Long-term outcomes of NSAID-induced small intestinal injury assessed by capsule endoscopy in Korea: A nationwide multicenter retrospective study
A1  - Shim K.-N.
A1  - Song E.M.
A1  - Jeen Y.T.
A1  - Kim J.-O.
A1  - Jeon S.R.
A1  - Chang D.K.
A1  - Song H.J.
A1  - Lim Y.J.
A1  - Kim J.S.
A1  - Ye B.D.
A1  - Park C.H.
A1  - Jeon S.W.
A1  - Cheon J.H.
A1  - Lee K.J.
A1  - Kim J.H.
A1  - Jang B.I.
A1  - Moon J.S.
A1  - Chun H.J.
A1  - Choi M.-G. 
Y1  - 2015//
N2  - Background/Aims: We evaluated the long-term outcome and clinical course of patients of nonsteroidal anti-inflammatory drug (NSAID)-induced small intestinal injury by performing capsule endoscopy (CE). Methods: A multicenter retrospective study was conducted using data collected from the CE nationwide database registry, which has been established since 2002. Results: A total of 140 patients (87 males; mean age, 60.6+/-14.8 years) from the CE nationwide database registry (n=2,885) were diagnosed with NSAID-induced small intestinal injury and enrolled in our study. Forty-nine patients (35.0%) presented with a history of aspirin use and an additional 49 (35.0%) were taking NSAIDs without aspirin. The most prominent findings after performing CE were multiple ulcerations (n=82, 58.6%) and erosions or aphthae (n=32, 22.9%). During the follow-up period (mean, 15.9+/-19.0 months; range, 0 to 106 months), NSAID-induced small intestinal injury only recurred in six patients (4.3%). Older age and hypertension were positive predictive factors for recurrence. Conclusions: These results suggest that the recurrence of NSAID-induced small bowel injury was not frequent in the presence of conservative treatment. Therefore, the initial diagnosis using CE and the medication history are important.
KW  - abdominal pain/si [Side Effect]
KW  - adult
KW  - age
KW  - aged
KW  - albumin blood level
KW  - anemia
KW  - angiodysplasia/di [Diagnosis]
KW  - arthritis/dt [Drug Therapy]
KW  - article
KW  - Behcet disease/di [Diagnosis]
KW  - capsule endoscope
KW  - *capsule endoscopy
KW  - cardiovascular disease/dt [Drug Therapy]
KW  - cerebrovascular disease/dt [Drug Therapy]
KW  - chronic kidney disease/dt [Drug Therapy]
KW  - clinical feature
KW  - computer program
KW  - diabetes mellitus/dt [Drug Therapy]
KW  - diagnostic error
KW  - Dieulafoy disease/di [Diagnosis]
KW  - disease association
KW  - disease course
KW  - *drug induced disease/si [Side Effect]
KW  - drug withdrawal
KW  - enteritis/di [Diagnosis]
KW  - erosion/di [Diagnosis]
KW  - erythema/si [Side Effect]
KW  - female
KW  - follow up
KW  - gastrointestinal hemorrhage/si [Side Effect]
KW  - gastrointestinal stromal tumor/di [Diagnosis]
KW  - human
KW  - hypertension/dt [Drug Therapy]
KW  - idiopathic ulceration/di [Diagnosis]
KW  - ileal erosion/di [Diagnosis]
KW  - *intestine injury/si [Side Effect]
KW  - *intestine injury/dt [Drug Therapy]
KW  - intestine polyp/si [Side Effect]
KW  - intestine stenosis/si [Side Effect]
KW  - ischemia/di [Diagnosis]
KW  - ischemic enteritis/di [Diagnosis]
KW  - Korea
KW  - *long term care
KW  - major clinical study
KW  - male
KW  - melena/si [Side Effect]
KW  - middle aged
KW  - mucosal erythema/si [Side Effect]
KW  - multicenter study (topic)
KW  - non invasive procedure
KW  - patient history of therapy
KW  - prescription
KW  - rectum hemorrhage/si [Side Effect]
KW  - recurrent disease
KW  - retrospective study
KW  - small intestine tumor/si [Side Effect]
KW  - treatment duration
KW  - treatment outcome
KW  - treatment response
KW  - tuberculosis/di [Diagnosis]
KW  - acetylsalicylic acid/ae [Adverse Drug Reaction]
KW  - acetylsalicylic acid/dt [Drug Therapy]
KW  - acetylsalicylic acid/ct [Clinical Trial]
KW  - albumin/ec [Endogenous Compound]
KW  - misoprostol/dt [Drug Therapy]
KW  - *nonsteroid antiinflammatory agent/ae [Adverse Drug Reaction]
KW  - *nonsteroid antiinflammatory agent/dt [Drug Therapy]
KW  - proton pump inhibitor/dt [Drug Therapy]
KW  - rebamipide/dt [Drug Therapy]
JF  - Gut and Liver
JA  - Gut Liver
VL  - 9
IS  - 6
SP  - 727
EP  - 733
CY  - South Korea
PB  - Joe Bok Chung
SN  - 1976-2283
AD  - Y.T. Jeen, Department of Internal Medicine, Korea University College of Medicine, 73 Inchon-ro, Seongbuk-gu, Seoul 02841, South Korea
M1  - (Shim, Song) Department of Internal Medicine, Ewha Womans University School of Medicine, Seoul, South Korea
M1  - (Jeen, Chun) Department of Internal Medicine, Korea University College of Medicine, 73 Inchon-ro, Seongbuk-gu, Seoul 02841, South Korea
M1  - (Kim, Jeon) Department of Internal Medicine, Soonchunhyang University College of Medicine, Seoul, South Korea
M1  - (Chang) Department of Internal Medicine, Samsung Medical Center, Sungkyunkwan University School of Medicine, Seoul, South Korea
M1  - (Song) Department of Internal Medicine, Jeju National University College of Medicine, Jeju, South Korea
M1  - (Lim) Department of Internal Medicine, Dongguk University College of Medicine, Goyang, South Korea
M1  - (Kim, Choi) Department of Internal Medicine, Catholic University, Korea College of Medicine, Seoul, South Korea
M1  - (Ye) Department of Gastroenterology, University of Ulsan College of Medicine, Seoul, South Korea
M1  - (Park) Department of Internal Medicine, Hallym University College of Medicine, Seoul, South Korea
M1  - (Jeon) Department of Internal Medicine, Kyungpook National University School of Medicine, Daegu, South Korea
M1  - (Cheon) Department of Internal Medicine, Yonsei University College of Medicine, Seoul, South Korea
M1  - (Lee) Department of Gastroenterology, Ajou University School of Medicine, Suwon, South Korea
M1  - (Kim) Department of Gastroenterology, Inje University College of Medicine, Busan, South Korea
M1  - (Jang) Department of Internal Medicine, Yeungnam University College of Medicine, Daegu, South Korea
M1  - (Moon) Department of Internal Medicine, Inje University College of Medicine, Seoul, South Korea
UR  - http://pdf.medrang.co.kr/ekjg/ekjg009-06-09.pdf
L2  - http://ovidsp.ovid.com/ovidweb.cgi?T=JS&PAGE=reference&D=emed13&NEWS=N&AN=2015506633
ER  -  

Link to the Ovid Full Text or citation: http://acs.hcn.com.au?acc=36422&url=http://ovidsp.ovid.com/ovidweb.cgi?T=JS&CSC=Y&NEWS=N&PAGE=fulltext&D=emed13&AN=2015506633 
C1  - Database: Embase <1996 to 2016 September 16>

Search Strategy:

--------------------------------------------------------------------------------

1     tuberculosis.mp. or exp tuberculosis/ (151164)

2     exp treatment outcome/ or treatment outcome*.mp. (1189741)

3     diabetes mellitus.mp. or exp diabetes mellitus/ (627157)

4     diabetes mellitus/ (362441)

5     DM.mp. (48079)

6     diabetes.mp. (663193)

7     mellitus.mp. (588341)

8     3 or 4 or 5 or 6 or 7 (715025)

9     1 and 2 and 8 (724)

10     cohort studies.mp. or cohort analysis/ (263408)

11     exp risk factor/ or cohort.mp. or exp risk/ (2148599)

12     10 or 11 (2148599)

13     9 and 10 (81)

14     9 and 12 (304)

15     limit 14 to human (298)

16     limit 13 to human (81)

17     trial*.mp. or exp controlled clinical trial/ or exp "clinical trial (topic)"/ or exp "randomized controlled trial (topic)"/ or exp "controlled clinical trial (topic)"/ (1555047)

18     random.ab. (191735)

19     randomized controlled trial.pt. (0)

20     controlled clinical trial.pt. (0)

21     randomized.ab. (454621)

22     placebo.ab. (188623)

23     clinical trials as topic.sh. (15)

24     trial.ti. (176210)

25     17 or 18 or 19 or 20 or 21 or 22 or 23 or 24 (1831290)

26     9 and 25 (128)

27     limit 26 to human (128)


***************************


15. 
TY  - ELEC
ID  - 2015445105
T1  - Hookworm infection among patients with pulmonary tuberculosis: Impact of co-infection on the therapeutic failure of pulmonary tuberculosis
A1  - Hasanain A.F.A.
A1  - Zayed A.A.A.H.
A1  - Mahdy R.E.
A1  - Nafee A.M.A.
A1  - Attia R.A.M.H.
A1  - Mohamed A.O. 
Y1  - 2015//
N2  - Objective/background: The aim of this study is to determine the rate of hookworm infection among patients with pulmonary tuberculosis (TB) and to find out if there is a relation between hookworm infection and the therapeutic failure of pulmonary TB. Methods: We carried out a prospective, hospital-based study. The study included 231 naive patients with pulmonary TB, consecutively. Patients were evaluated at the 4th month of therapy for persistence of Mycobacterium tuberculosis infection. All patients had clinical evaluation, laboratory investigations (including sputum culture and stool microscopic examination), and imaging studies (abdominal ultrasonography and chest radiography). Results: The study population mean age was 42.7. +/-. 13.9. years old with 26.8% of them 40. years old or more. Out of 231 patients, 133 (57.6%) were men. Therapeutic failure rate of pulmonary TB was 29.4%. Hookworm infection was diagnosed among 16.5% of patients and 27.7% had diabetes mellitus (DM). Using multivariate analysis, it was found that age of 40. years or more (odds ratio [OR] 8.4; 95% confidence interval [CI] 1.7-41.3; p=. .009), hookworm infection (OR 7.6; 95% CI 1.2-49.9; p=. .034), and DM (OR 5.9; 1.2-28; p=. .027) were independently associated with therapeutic failure of pulmonary TB among the study population with pulmonary TB. Conclusion: In conclusion, the rate of therapeutic failure of pulmonary TB is high. Besides older age and DM, hookworm infection can reduce the therapeutic response of pulmonary TB. Screening for and control of DM and hookworm infection among patients with pulmonary TB may improve their therapeutic response.
KW  - adult
KW  - aging
KW  - article
KW  - clinical trial
KW  - diabetes mellitus
KW  - *drug treatment failure
KW  - echography
KW  - feces analysis
KW  - female
KW  - *hookworm infection
KW  - human
KW  - *lung tuberculosis/dt [Drug Therapy]
KW  - major clinical study
KW  - male
KW  - microscopy
KW  - *mixed infection
KW  - priority journal
KW  - prospective study
KW  - sputum culture
KW  - thorax radiography
KW  - *ethambutol/ct [Clinical Trial]
KW  - *ethambutol/dt [Drug Therapy]
KW  - *isoniazid/ct [Clinical Trial]
KW  - *isoniazid/dt [Drug Therapy]
KW  - *pyrazinamide/ct [Clinical Trial]
KW  - *pyrazinamide/dt [Drug Therapy]
KW  - *rifampicin/ct [Clinical Trial]
KW  - *rifampicin/dt [Drug Therapy]
JF  - International Journal of Mycobacteriology
JA  - Int. J. Mycobacteriology
VL  - 4
IS  - 4
SP  - 318
EP  - 322
CY  - United Kingdom
PB  - Elsevier Ltd
SN  - 2212-5531
AD  - A.F.A. Hasanain, Department of Tropical Medicine and Gastroenterology, Assiut University Hospital, 6th Floor, Assiut 71515, Egypt
M1  - (Hasanain) Department of Tropical Medicine and Gastroenterology, Faculty of Medicine, Assiut University, Assiut, Egypt
M1  - (Zayed) Department of Chest Diseases, Faculty of Medicine, Assiut University, Assiut, Egypt
M1  - (Mahdy) Department of Internal Medicine, Faculty of Medicine, Assiut University, Assiut, Egypt
M1  - (Nafee) Department of Microbiology and Immunology, Faculty of Medicine, Assiut University, Assiut, Egypt
M1  - (Attia) Department of Parasitology, Faculty of Medicine, Assiut University, Assiut, Egypt
M1  - (Mohamed) Department of Clinical Pathology, Faculty of Medicine, Assiut University, Assiut, Egypt
UR  - http://www.journals.elsevier.com/international-journal-of-mycobacteriology/
L2  - http://ovidsp.ovid.com/ovidweb.cgi?T=JS&PAGE=reference&D=emed13&NEWS=N&AN=2015445105
ER  -  

Link to the Ovid Full Text or citation: http://acs.hcn.com.au?acc=36422&url=http://ovidsp.ovid.com/ovidweb.cgi?T=JS&CSC=Y&NEWS=N&PAGE=fulltext&D=emed13&AN=2015445105 
C1  - Database: Embase <1996 to 2016 September 16>

Search Strategy:

--------------------------------------------------------------------------------

1     tuberculosis.mp. or exp tuberculosis/ (151164)

2     exp treatment outcome/ or treatment outcome*.mp. (1189741)

3     diabetes mellitus.mp. or exp diabetes mellitus/ (627157)

4     diabetes mellitus/ (362441)

5     DM.mp. (48079)

6     diabetes.mp. (663193)

7     mellitus.mp. (588341)

8     3 or 4 or 5 or 6 or 7 (715025)

9     1 and 2 and 8 (724)

10     cohort studies.mp. or cohort analysis/ (263408)

11     exp risk factor/ or cohort.mp. or exp risk/ (2148599)

12     10 or 11 (2148599)

13     9 and 10 (81)

14     9 and 12 (304)

15     limit 14 to human (298)

16     limit 13 to human (81)

17     trial*.mp. or exp controlled clinical trial/ or exp "clinical trial (topic)"/ or exp "randomized controlled trial (topic)"/ or exp "controlled clinical trial (topic)"/ (1555047)

18     random.ab. (191735)

19     randomized controlled trial.pt. (0)

20     controlled clinical trial.pt. (0)

21     randomized.ab. (454621)

22     placebo.ab. (188623)

23     clinical trials as topic.sh. (15)

24     trial.ti. (176210)

25     17 or 18 or 19 or 20 or 21 or 22 or 23 or 24 (1831290)

26     9 and 25 (128)

27     limit 26 to human (128)


***************************


16. 
TY  - ELEC
ID  - 2015148100
T1  - Safety of biologic therapies for the treatment of juvenile idiopathic arthritis
A1  - Horneff G. 
Y1  - 2015//
N2  - Introduction: The introduction of biological therapies opened a new era of treatment of juvenile idiopathic arthritis. After 15 years of experience with the first biologics for treatment of pediatric rheumatic disease, long-term safety effects are of great interest.Areas covered: This review summarizes published knowledge about safety aspects from clinical trials as well as from biologic registries in juvenile idiopathic arthritis patients. Beside infusion and injection reactions, the occurrence and aggravation of infections, the occurrence of a second autoimmune diseases, including uveitis, psoriasis, chronic inflammatory bowel disease, multiple sclerosis, diabetes mellitus, as well as cytopenias and the development of malignancies are major concerns regarding treatment with biologics.Expert opinion: The safety profiles of approved biologics, the TNF-alpha inhibitors etanercept and adalimumab, and the IL-6-inhibitor tocilizumab are highly acceptable. This conclusion is not easily expandable to the IL-1 inhibitor canakinumab as well as the T-cell-activation-inhibitor abatacept due to lack of experience; however, both have showed an excellent safety profile so far. An increase in knowledge about risk profiles in national and international collaborations, with national as well as international registries, is necessary.
KW  - abdominal pain/si [Side Effect]
KW  - acute lymphoblastic leukemia/si [Side Effect]
KW  - anaphylaxis/si [Side Effect]
KW  - appendicitis/si [Side Effect]
KW  - aseptic meningitis/si [Side Effect]
KW  - autoimmune disease/si [Side Effect]
KW  - bacterial infection/si [Side Effect]
KW  - bacterial superinfection/si [Side Effect]
KW  - *biological therapy
KW  - bronchitis/si [Side Effect]
KW  - candidiasis/si [Side Effect]
KW  - cellulitis/si [Side Effect]
KW  - cervical spine dislocation/si [Side Effect]
KW  - chickenpox/si [Side Effect]
KW  - concussion/si [Side Effect]
KW  - conjunctivitis/si [Side Effect]
KW  - coughing/si [Side Effect]
KW  - coxitis/si [Side Effect]
KW  - Crohn disease/si [Side Effect]
KW  - cytopenia/si [Side Effect]
KW  - demyelinating disease/si [Side Effect]
KW  - dental caries/si [Side Effect]
KW  - drug efficacy
KW  - drug fatality/si [Side Effect]
KW  - drug fever/si [Side Effect]
KW  - drug induced headache/si [Side Effect]
KW  - *drug safety
KW  - epigastric pain/si [Side Effect]
KW  - flu like syndrome/si [Side Effect]
KW  - gastroenteritis/si [Side Effect]
KW  - gastrointestinal hemorrhage/si [Side Effect]
KW  - herpes simplex/si [Side Effect]
KW  - herpes zoster/si [Side Effect]
KW  - Hodgkin disease/si [Side Effect]
KW  - human
KW  - hypertransaminasemia/si [Side Effect]
KW  - infection/si [Side Effect]
KW  - infusion related reaction/si [Side Effect]
KW  - injection site pain/si [Side Effect]
KW  - injection site reaction/si [Side Effect]
KW  - insulin dependent diabetes mellitus/si [Side Effect]
KW  - *juvenile rheumatoid arthritis/dt [Drug Therapy]
KW  - lung tuberculosis/si [Side Effect]
KW  - lupus like syndrome/si [Side Effect]
KW  - macrophage activation syndrome/si [Side Effect]
KW  - meningococcemia/si [Side Effect]
KW  - monotherapy
KW  - multiple sclerosis/si [Side Effect]
KW  - musculoskeletal chest pain/si [Side Effect]
KW  - neoplasm/si [Side Effect]
KW  - nonhodgkin lymphoma/si [Side Effect]
KW  - nonhuman
KW  - opportunistic infection/si [Side Effect]
KW  - otitis/si [Side Effect]
KW  - peritonitis/si [Side Effect]
KW  - pharyngitis/si [Side Effect]
KW  - phase 1 clinical trial (topic)
KW  - phase 2 clinical trial (topic)
KW  - pneumonia/si [Side Effect]
KW  - psychosis/si [Side Effect]
KW  - pulmonary hypertension/si [Side Effect]
KW  - pulmonary veno-occlusive disease/si [Side Effect]
KW  - pyrexia idiopathica/si [Side Effect]
KW  - pyrexia idiopathica/si [Side Effect]
KW  - randomized controlled trial(topic)
KW  - review
KW  - rhinopharyngitis/si [Side Effect]
KW  - rhinorrhea/si [Side Effect]
KW  - sepsis/si [Side Effect]
KW  - septic shock/si [Side Effect]
KW  - side effect/si [Side Effect]
KW  - skin infection/si [Side Effect]
KW  - soft tissue infection/si [Side Effect]
KW  - surgical infection/si [Side Effect]
KW  - T lymphocyte activation
KW  - thyroid cancer/si [Side Effect]
KW  - treatment outcome
KW  - treatment response
KW  - tuberculosis/si [Side Effect]
KW  - ulcerative colitis/si [Side Effect]
KW  - upper respiratory tract infection/si [Side Effect]
KW  - uveitis/si [Side Effect]
KW  - vasculitis/si [Side Effect]
KW  - viral gastroenteritis/si [Side Effect]
KW  - viral upper respiratory tract infection/si [Side Effect]
KW  - abatacept/ae [Adverse Drug Reaction]
KW  - abatacept/dt [Drug Therapy]
KW  - abatacept/pd [Pharmacology]
KW  - adalimumab/ae [Adverse Drug Reaction]
KW  - adalimumab/dt [Drug Therapy]
KW  - adalimumab/ct [Clinical Trial]
KW  - *antirheumatic agent/ae [Adverse Drug Reaction]
KW  - *antirheumatic agent/dt [Drug Therapy]
KW  - *biological product/ae [Adverse Drug Reaction]
KW  - *biological product/dt [Drug Therapy]
KW  - canakinumab/ae [Adverse Drug Reaction]
KW  - canakinumab/dt [Drug Therapy]
KW  - etanercept/ae [Adverse Drug Reaction]
KW  - etanercept/dt [Drug Therapy]
KW  - etanercept/ct [Clinical Trial]
KW  - infliximab/ae [Adverse Drug Reaction]
KW  - infliximab/dt [Drug Therapy]
KW  - infliximab/ct [Clinical Trial]
KW  - lymphotoxin/ec [Endogenous Compound]
KW  - methotrexate/dt [Drug Therapy]
KW  - tocilizumab/ae [Adverse Drug Reaction]
KW  - tocilizumab/dt [Drug Therapy]
KW  - tocilizumab/ct [Clinical Trial]
KW  - tumor necrosis factor alpha/ec [Endogenous Compound]
JF  - Expert Opinion on Drug Safety
JA  - Expert Opin. Drug Saf.
VL  - 14
IS  - 7
SP  - 1111
EP  - 1126
CY  - United Kingdom
PB  - Informa Healthcare
SN  - 1474-0338
AD  - G. Horneff, Centre for Paediatric Rheumatology, Department of Paediatrics, Asklepios Clinic Sankt Augustin, Arnold-Janssen-Str. 29, Sankt Augustin 53757, Germany
M1  - (Horneff) Centre for Paediatric Rheumatology, Department of Paediatrics, Asklepios Clinic Sankt Augustin, Arnold-Janssen-Str. 29, Sankt Augustin 53757, Germany
UR  - http://informahealthcare.com/loi/eds
L2  - http://ovidsp.ovid.com/ovidweb.cgi?T=JS&PAGE=reference&D=emed13&NEWS=N&AN=2015148100
ER  -  

Link to the Ovid Full Text or citation: http://acs.hcn.com.au?acc=36422&url=http://ovidsp.ovid.com/ovidweb.cgi?T=JS&CSC=Y&NEWS=N&PAGE=fulltext&D=emed13&AN=2015148100 
C1  - Database: Embase <1996 to 2016 September 16>

Search Strategy:

--------------------------------------------------------------------------------

1     tuberculosis.mp. or exp tuberculosis/ (151164)

2     exp treatment outcome/ or treatment outcome*.mp. (1189741)

3     diabetes mellitus.mp. or exp diabetes mellitus/ (627157)

4     diabetes mellitus/ (362441)

5     DM.mp. (48079)

6     diabetes.mp. (663193)

7     mellitus.mp. (588341)

8     3 or 4 or 5 or 6 or 7 (715025)

9     1 and 2 and 8 (724)

10     cohort studies.mp. or cohort analysis/ (263408)

11     exp risk factor/ or cohort.mp. or exp risk/ (2148599)

12     10 or 11 (2148599)

13     9 and 10 (81)

14     9 and 12 (304)

15     limit 14 to human (298)

16     limit 13 to human (81)

17     trial*.mp. or exp controlled clinical trial/ or exp "clinical trial (topic)"/ or exp "randomized controlled trial (topic)"/ or exp "controlled clinical trial (topic)"/ (1555047)

18     random.ab. (191735)

19     randomized controlled trial.pt. (0)

20     controlled clinical trial.pt. (0)

21     randomized.ab. (454621)

22     placebo.ab. (188623)

23     clinical trials as topic.sh. (15)

24     trial.ti. (176210)

25     17 or 18 or 19 or 20 or 21 or 22 or 23 or 24 (1831290)

26     9 and 25 (128)

27     limit 26 to human (128)


***************************


17. 
TY  - ELEC
ID  - 2015105159
T1  - Smoking on treatment outcomes among tuberculosis patients
A1  - Khan A.H.
A1  - Israr M.
A1  - Khan A.
A1  - Aftab R.A.
A1  - Khan T.M. 
Y1  - 2015//
N2  - Background: Smoking is a risk factor not only for the development of cancer and coronary heart disease but also for tuberculosis (TB). The aim of this study was to determine the prevalence of smoking in patients with TB, identify demographic and clinical characteristics associated with smoking and to evaluate TB treatment outcomes in the smokers. Method: A retrospective cohort study of patients with TB was conducted at Khyber Teaching Hospital, Peshawar, Pakistan. All patients with pulmonary and extrapulmonary TB and those coinfected with HIV, hepatitis or diabetes mellitus were included in the study. The patients were categorized into smokers and nonsmokers. Treatment outcomes were evaluated by smear testing at the end of the treatment. Results: Of 472 enrolled subjects, 68 (14.4%) were smokers. The prevalence of smoking among male and female patients with TB was 11.8% and 2.5%, respectively. Univariate analysis indicated that the gender, age group and marital status of patients with TB were associated with smoking. The results indicated that patient gender (P 0.05), age: 15 to 24 years (P 0.05) and age >55 years (P 0.004) were risk factors associated with smoking among TB patients. Of the 68 smokers with TB, the treatment outcomes among 54 patients (79.4%) were unsuccessful. The treatment outcomes was statistically significantly associated with smoking (odds ratio: 2.58, P 0.004). Conclusions: Findings from the current study proved smoking to be one of the main factors associated with the occurrence of TB and significantly reducing the outcomes of TB therapy.
KW  - adolescent
KW  - adult
KW  - article
KW  - clinical feature
KW  - controlled clinical trial
KW  - controlled study
KW  - demography
KW  - diabetes mellitus
KW  - *extrapulmonary tuberculosis/dt [Drug Therapy]
KW  - female
KW  - groups by age
KW  - hepatitis
KW  - human
KW  - Human immunodeficiency virus infection
KW  - *lung tuberculosis/dt [Drug Therapy]
KW  - major clinical study
KW  - male
KW  - marriage
KW  - mixed infection
KW  - prevalence
KW  - retrospective study
KW  - risk factor
KW  - *smoking
KW  - sputum smear
KW  - *treatment outcome
KW  - *tuberculostatic agent/dt [Drug Therapy]
JF  - American Journal of the Medical Sciences
JA  - Am. J. Med. Sci.
VL  - 349
IS  - 6
SP  - 505
EP  - 509
CY  - United States
PB  - Lippincott Williams and Wilkins
SN  - 0002-9629
AD  - A.H. Khan, Department of Clinical Pharmacy, School of Pharmaceutical Sciences, Universiti Sains Malaysia, Penang 11800, Malaysia
M1  - (Khan, Aftab) Department of Clinical Pharmacy, School of Pharmaceutical Sciences, Universiti Sains Malaysia, Penang 11800, Malaysia
M1  - (Israr) Department of Respiratory Diseases, District TB Office Bannu, Bannu, Pakistan
M1  - (Khan) Medical B Unit, Khyber Teaching Hospital, Peshawar, Pakistan
M1  - (Khan) School of Pharmacy, Monash University, Selangor Darul Ehsan, Malaysia
UR  - http://journals.lww.com/amjmedsci/pages/default.aspx
L2  - http://ovidsp.ovid.com/ovidweb.cgi?T=JS&PAGE=reference&D=emed13&NEWS=N&AN=2015105159
ER  -  

Link to the Ovid Full Text or citation: http://acs.hcn.com.au?acc=36422&url=http://ovidsp.ovid.com/ovidweb.cgi?T=JS&CSC=Y&NEWS=N&PAGE=fulltext&D=emed13&AN=2015105159 
C1  - Database: Embase <1996 to 2016 September 16>

Search Strategy:

--------------------------------------------------------------------------------

1     tuberculosis.mp. or exp tuberculosis/ (151164)

2     exp treatment outcome/ or treatment outcome*.mp. (1189741)

3     diabetes mellitus.mp. or exp diabetes mellitus/ (627157)

4     diabetes mellitus/ (362441)

5     DM.mp. (48079)

6     diabetes.mp. (663193)

7     mellitus.mp. (588341)

8     3 or 4 or 5 or 6 or 7 (715025)

9     1 and 2 and 8 (724)

10     cohort studies.mp. or cohort analysis/ (263408)

11     exp risk factor/ or cohort.mp. or exp risk/ (2148599)

12     10 or 11 (2148599)

13     9 and 10 (81)

14     9 and 12 (304)

15     limit 14 to human (298)

16     limit 13 to human (81)

17     trial*.mp. or exp controlled clinical trial/ or exp "clinical trial (topic)"/ or exp "randomized controlled trial (topic)"/ or exp "controlled clinical trial (topic)"/ (1555047)

18     random.ab. (191735)

19     randomized controlled trial.pt. (0)

20     controlled clinical trial.pt. (0)

21     randomized.ab. (454621)

22     placebo.ab. (188623)

23     clinical trials as topic.sh. (15)

24     trial.ti. (176210)

25     17 or 18 or 19 or 20 or 21 or 22 or 23 or 24 (1831290)

26     9 and 25 (128)

27     limit 26 to human (128)


***************************


18. 
TY  - ELEC
ID  - 2015049328
T1  - Nonopioid Medications for Pain
A1  - Tauben D. 
Y1  - 2015//
N2  - Evidence of nonopioid analgesic effectiveness exceeds that for long-term opioids in chronic noncancer pain (CNCP), most with lower risk. Non-drug therapies such as cognitive behavioral therapy and physical activation are safer and also effective. Nonsteroidal antiinflammatory drugs are useful for inflammatory and nociceptive pain, share renal and variable gastrointestinal, bleeding and cardiovascular side effects. Antidepressants with noradrenergic activity (such as tricyclics and seroton-norepinephrine reuptake inhibitors) and neuromodulating anticonvulsant drugs (gabapentinoids and sodium-channel blockers) are proven to be effective for neuropathic and centralized pain. Ketamine and cannabinoids are other studied analgesics but have a less well-proven role in CNCP.
KW  - acupuncture
KW  - alcoholic beverage
KW  - *analgesia
KW  - analgesic activity
KW  - analgesic nephropathy/si [Side Effect]
KW  - anticholinergic syndrome/si [Side Effect]
KW  - application site pain/si [Side Effect]
KW  - application site reaction/si [Side Effect]
KW  - arthritis/dt [Drug Therapy]
KW  - asthma/si [Side Effect]
KW  - balance disorder/si [Side Effect]
KW  - cannabis addiction/si [Side Effect]
KW  - cardiovascular disease
KW  - cardiovascular risk
KW  - chronic bronchitis/si [Side Effect]
KW  - *chronic pain/dm [Disease Management]
KW  - *chronic pain/et [Etiology]
KW  - *chronic pain/th [Therapy]
KW  - *chronic pain/dt [Drug Therapy]
KW  - clinical trial(topic)
KW  - cognitive defect/si [Side Effect]
KW  - cognitive therapy
KW  - comparative effectiveness
KW  - constipation/si [Side Effect]
KW  - cost control
KW  - diabetic nephropathy/dt [Drug Therapy]
KW  - diabetic neuropathy/dt [Drug Therapy]
KW  - dose kidney function relation
KW  - drug absorption
KW  - drug alcohol interaction
KW  - drug bioavailability
KW  - drug choice
KW  - drug classification
KW  - drug contraindication
KW  - drug dose reduction
KW  - drug efficacy
KW  - drug hypersensitivity/si [Side Effect]
KW  - drug mechanism
KW  - drug megadose
KW  - drug misuse
KW  - drug monitoring
KW  - drug potency
KW  - drug potentiation
KW  - drug safety
KW  - drug selectivity
KW  - drug tolerability
KW  - drug withdrawal
KW  - edema/si [Side Effect]
KW  - endometriosis/dt [Drug Therapy]
KW  - enthesopathy/dt [Drug Therapy]
KW  - evidence based medicine
KW  - face pain/dt [Drug Therapy]
KW  - fever/dt [Drug Therapy]
KW  - fibromyalgia/dt [Drug Therapy]
KW  - fracture nonunion/si [Side Effect]
KW  - glucose intolerance/si [Side Effect]
KW  - hallucination/si [Side Effect]
KW  - headache/dt [Drug Therapy]
KW  - health care cost
KW  - human
KW  - hyperpyrexia/si [Side Effect]
KW  - hypnosis
KW  - inflammatory pain/dt [Drug Therapy]
KW  - insomnia/th [Therapy]
KW  - insomnia/dt [Drug Therapy]
KW  - interstitial nephritis/si [Side Effect]
KW  - intraocular hypertension/si [Side Effect]
KW  - kidney papilla necrosis/si [Side Effect]
KW  - kinesiotherapy
KW  - knee osteoarthritis/dt [Drug Therapy]
KW  - liver failure/si [Side Effect]
KW  - low drug dose
KW  - lupus vulgaris/dt [Drug Therapy]
KW  - maximum plasma concentration
KW  - medical decision making
KW  - memory disorder/si [Side Effect]
KW  - migraine/dt [Drug Therapy]
KW  - multiple sclerosis/dt [Drug Therapy]
KW  - muscle spasm/dt [Drug Therapy]
KW  - myositis/dt [Drug Therapy]
KW  - nausea/si [Side Effect]
KW  - nephrotoxicity/si [Side Effect]
KW  - nephrotoxicity/si [Side Effect]
KW  - neuritis/dt [Drug Therapy]
KW  - neurolysis/si [Side Effect]
KW  - neuromodulation
KW  - neuropathic pain/dt [Drug Therapy]
KW  - nociceptive pain/dt [Drug Therapy]
KW  - nonhuman
KW  - orthostatic hypotension/si [Side Effect]
KW  - osteoarthritis/dt [Drug Therapy]
KW  - outcome assessment
KW  - pain assessment
KW  - pathophysiology
KW  - patient satisfaction
KW  - pelvis pain syndrome/dt [Drug Therapy]
KW  - peripheral neuropathy/dt [Drug Therapy]
KW  - pharmacodynamics
KW  - physical activity
KW  - polypharmacy
KW  - postherpetic neuralgia/dt [Drug Therapy]
KW  - postoperative nausea and vomiting/dt [Drug Therapy]
KW  - prescription
KW  - priority journal
KW  - prostate hypertrophy/si [Side Effect]
KW  - psychosocial care
KW  - QT prolongation/si [Side Effect]
KW  - quality of life
KW  - radiculopathy/dt [Drug Therapy]
KW  - randomized controlled trial(topic)
KW  - review
KW  - Reye syndrome/si [Side Effect]
KW  - rhabdomyolysis/si [Side Effect]
KW  - rheumatic disease/dt [Drug Therapy]
KW  - rheumatic polymyalgia/dt [Drug Therapy]
KW  - rheumatoid arthritis/dt [Drug Therapy]
KW  - risk benefit analysis
KW  - sedation
KW  - sensitization
KW  - sexual dysfunction/si [Side Effect]
KW  - side effect/si [Side Effect]
KW  - sleep quality
KW  - sodium retention
KW  - spondyloarthropathy/dt [Drug Therapy]
KW  - stiff man syndrome/dt [Drug Therapy]
KW  - tendinitis/dt [Drug Therapy]
KW  - tension headache/dt [Drug Therapy]
KW  - trigeminus neuralgia/dt [Drug Therapy]
KW  - urine retention/si [Side Effect]
KW  - xerostomia/si [Side Effect]
KW  - yoga
KW  - acetylsalicylic acid/do [Drug Dose]
KW  - acetylsalicylic acid/ae [Adverse Drug Reaction]
KW  - acetylsalicylic acid/cb [Drug Combination]
KW  - anticonvulsive agent/ae [Adverse Drug Reaction]
KW  - anticonvulsive agent/dt [Drug Therapy]
KW  - antidepressant agent/pd [Pharmacology]
KW  - antidepressant agent/it [Drug Interaction]
KW  - antidepressant agent/dt [Drug Therapy]
KW  - baclofen/po [Oral Drug Administration]
KW  - baclofen/ae [Adverse Drug Reaction]
KW  - baclofen/dt [Drug Therapy]
KW  - benzodiazepine derivative/dt [Drug Therapy]
KW  - calcium channel blocking agent/dt [Drug Therapy]
KW  - cannabis/ct [Clinical Trial]
KW  - cannabis/ae [Adverse Drug Reaction]
KW  - cannabis/dt [Drug Therapy]
KW  - capsaicin/td [Transdermal Drug Administration]
KW  - capsaicin/pd [Pharmacology]
KW  - capsaicin/do [Drug Dose]
KW  - capsaicin/ae [Adverse Drug Reaction]
KW  - capsaicin/dt [Drug Therapy]
KW  - carbamazepine/pd [Pharmacology]
KW  - carbamazepine/dt [Drug Therapy]
KW  - corticosteroid/ae [Adverse Drug Reaction]
KW  - corticosteroid/ei [Epidural Drug Administration]
KW  - corticosteroid/dt [Drug Therapy]
KW  - diclofenac/td [Transdermal Drug Administration]
KW  - diclofenac/pk [Pharmacokinetics]
KW  - diclofenac/ae [Adverse Drug Reaction]
KW  - diclofenac/dt [Drug Therapy]
KW  - diphenhydramine/dt [Drug Therapy]
KW  - ketamine/po [Oral Drug Administration]
KW  - ketamine/td [Transdermal Drug Administration]
KW  - ketamine/pd [Pharmacology]
KW  - ketamine/ae [Adverse Drug Reaction]
KW  - ketamine/bd [Buccal Drug Administration]
KW  - ketamine/dt [Drug Therapy]
KW  - lidocaine/td [Transdermal Drug Administration]
KW  - lidocaine/dt [Drug Therapy]
KW  - methylprednisolone/po [Oral Drug Administration]
KW  - methylprednisolone/do [Drug Dose]
KW  - methylprednisolone/dt [Drug Therapy]
KW  - muscle relaxant agent/dt [Drug Therapy]
KW  - nonsteroid antiinflammatory agent/pd [Pharmacology]
KW  - nonsteroid antiinflammatory agent/ae [Adverse Drug Reaction]
KW  - nonsteroid antiinflammatory agent/cb [Drug Combination]
KW  - nonsteroid antiinflammatory agent/it [Drug Interaction]
KW  - nonsteroid antiinflammatory agent/iv [Intravenous Drug Administration]
KW  - nonsteroid antiinflammatory agent/po [Oral Drug Administration]
KW  - nonsteroid antiinflammatory agent/td [Transdermal Drug Administration]
KW  - nonsteroid antiinflammatory agent/dt [Drug Therapy]
KW  - paracetamol/pd [Pharmacology]
KW  - paracetamol/ae [Adverse Drug Reaction]
KW  - paracetamol/dt [Drug Therapy]
KW  - phenacetin/ae [Adverse Drug Reaction]
KW  - phenacetin/cb [Drug Combination]
KW  - phenacetin/dt [Drug Therapy]
KW  - phenytoin/it [Drug Interaction]
KW  - prednisone/po [Oral Drug Administration]
KW  - prednisone/do [Drug Dose]
KW  - prednisone/dt [Drug Therapy]
KW  - serotonin noradrenalin reuptake inhibitor/ct [Clinical Trial]
KW  - serotonin noradrenalin reuptake inhibitor/pd [Pharmacology]
KW  - serotonin noradrenalin reuptake inhibitor/ae [Adverse Drug Reaction]
KW  - serotonin noradrenalin reuptake inhibitor/dt [Drug Therapy]
KW  - serotonin uptake inhibitor/ct [Clinical Trial]
KW  - serotonin uptake inhibitor/pd [Pharmacology]
KW  - serotonin uptake inhibitor/dt [Drug Therapy]
KW  - sodium channel blocking agent/dt [Drug Therapy]
KW  - spasmolytic agent/dt [Drug Therapy]
KW  - tizanidine/pd [Pharmacology]
KW  - tizanidine/ae [Adverse Drug Reaction]
KW  - tizanidine/dt [Drug Therapy]
KW  - tramadol/pd [Pharmacology]
KW  - tramadol/dt [Drug Therapy]
KW  - tricyclic antidepressant agent/ct [Clinical Trial]
KW  - tricyclic antidepressant agent/pd [Pharmacology]
KW  - tricyclic antidepressant agent/ae [Adverse Drug Reaction]
KW  - tricyclic antidepressant agent/dt [Drug Therapy]
KW  - unindexed drug
KW  - warfarin/it [Drug Interaction]
JF  - Physical Medicine and Rehabilitation Clinics of North America
JA  - Phys. Med. Rehabil. Clin. North Am.
VL  - 26
IS  - 2
SP  - 219
EP  - 248
CY  - United States
PB  - W.B. Saunders
SN  - 1047-9651
AD  - D. Tauben, Division of Pain Medicine, Department of Anesthesiology and Pain Medicine, UW Center for Pain Relief, University of Washington, 1959 Northeast Pacific Street, Box 356540, Seattle, WA 98195, United States
M1  - (Tauben) Division of Pain Medicine, Department of Anesthesiology and Pain Medicine, UW Center for Pain Relief, University of Washington, 1959 Northeast Pacific Street, Box 356540, Seattle, WA 98195, United States
M1  - (Tauben) Division of General Internal Medicine, Department of Medicine, UW Center for Pain Relief, University of Washington, 1959 Northeast Pacific Street, Box 356540, Seattle, WA 98195, United States
UR  - http://www.elsevier.com/inca/publications/store/6/2/3/3/7/2/index.htt
L2  - http://ovidsp.ovid.com/ovidweb.cgi?T=JS&PAGE=reference&D=emed13&NEWS=N&AN=2015049328
ER  -  

Link to the Ovid Full Text or citation: http://acs.hcn.com.au?acc=36422&url=http://ovidsp.ovid.com/ovidweb.cgi?T=JS&CSC=Y&NEWS=N&PAGE=fulltext&D=emed13&AN=2015049328 
C1  - Database: Embase <1996 to 2016 September 16>

Search Strategy:

--------------------------------------------------------------------------------

1     tuberculosis.mp. or exp tuberculosis/ (151164)

2     exp treatment outcome/ or treatment outcome*.mp. (1189741)

3     diabetes mellitus.mp. or exp diabetes mellitus/ (627157)

4     diabetes mellitus/ (362441)

5     DM.mp. (48079)

6     diabetes.mp. (663193)

7     mellitus.mp. (588341)

8     3 or 4 or 5 or 6 or 7 (715025)

9     1 and 2 and 8 (724)

10     cohort studies.mp. or cohort analysis/ (263408)

11     exp risk factor/ or cohort.mp. or exp risk/ (2148599)

12     10 or 11 (2148599)

13     9 and 10 (81)

14     9 and 12 (304)

15     limit 14 to human (298)

16     limit 13 to human (81)

17     trial*.mp. or exp controlled clinical trial/ or exp "clinical trial (topic)"/ or exp "randomized controlled trial (topic)"/ or exp "controlled clinical trial (topic)"/ (1555047)

18     random.ab. (191735)

19     randomized controlled trial.pt. (0)

20     controlled clinical trial.pt. (0)

21     randomized.ab. (454621)

22     placebo.ab. (188623)

23     clinical trials as topic.sh. (15)

24     trial.ti. (176210)

25     17 or 18 or 19 or 20 or 21 or 22 or 23 or 24 (1831290)

26     9 and 25 (128)

27     limit 26 to human (128)


***************************


19. 
TY  - ELEC
ID  - 2015901720
T1  - Sofosbuvir compassionate use program for patients with severe recurrent hepatitis C after liver transplantation
A1  - Forns X.
A1  - Charlton M.
A1  - Denning J.
A1  - Mchutchison J.G.
A1  - Symonds W.T.
A1  - Brainard D.
A1  - Brandt-Sarif T.
A1  - Chang P.
A1  - Kivett V.
A1  - Castells L.
A1  - Prieto M.
A1  - Fontana R.J.
A1  - Baumert T.F.
A1  - Coilly A.
A1  - Londono M.C.
A1  - Habersetzer F. 
Y1  - 2015//
N2  - Recurrent hepatitis C virus (HCV) infection after liver transplantation (LT) is associated with accelerated progression of liver disease, frequently leading to graft loss and early death. Existing treatment options for severe recurrent HCV infection are limited by suboptimal efficacy, poor tolerability, and numerous drug interactions. We provided sofosbuvir (SOF) and ribavirin (RBV) on a compassionate-use basis to patients with severe recurrent hepatitis C, including those with fibrosing cholestatic hepatitis (FCH) and decompensated cirrhosis who had a life expectancy of 1 year or less. All patients were to receive 24-48 weeks of SOF plus RBV. Investigators could add pegylated interferon to the regimen at their discretion. Data from the first 104 patients who completed or prematurely discontinued treatment by January 1, 2014 are presented. Of the 104 patients analyzed, 52 had an early severe recurrence (diagnosed <12 months after LT) and 52 had cirrhosis (diagnosed >12 months after LT). Twelve patients who underwent retransplantation were excluded from our efficacy analysis. Of the 92 patients assessed, 54 (59%) achieved sustained virological response (SVR) at 12 weeks after the end of treatment, with a higher rate (73%; 35 of 48) in patients with early severe recurrence. Of the 103 patients assessed for clinical outcome, 59 (57%) reported clinical improvement at the last study visit, 23 (22%) were unchanged, 3 (3%) had a worsened clinical status, and 13 (13%) died. Overall, 123 serious adverse events (SAEs) occurred in 49 patients (47%). SAEs associated with hepatic decompensation were the most frequent, with 26 SAEs occurring in 19 patients (18%). Conclusion: SOF and RBV provide high rates of SVR in patients with severe recurrent HCV, including patients with early severe recurrence, FCH, and cirrhosis.
KW  - acute kidney failure/si [Side Effect]
KW  - add on therapy
KW  - adolescent
KW  - adult
KW  - aged
KW  - alanine aminotransferase blood level
KW  - anemia/si [Side Effect]
KW  - aplasia/si [Side Effect]
KW  - aplastic anemia/si [Side Effect]
KW  - article
KW  - ascites/si [Side Effect]
KW  - aspartate aminotransferase blood level
KW  - autoimmune hemolytic anemia/si [Side Effect]
KW  - bacterial peritonitis/si [Side Effect]
KW  - bone marrow depression/si [Side Effect]
KW  - cholestatic hepatitis
KW  - chronic kidney failure/si [Side Effect]
KW  - clinical trial
KW  - *compassionate use
KW  - cytomegalovirus infection/si [Side Effect]
KW  - decompensated liver cirrhosis
KW  - deep vein thrombosis/si [Side Effect]
KW  - diabetes mellitus/si [Side Effect]
KW  - drug efficacy
KW  - drug safety
KW  - drug withdrawal
KW  - female
KW  - follow up
KW  - hemophagocytic syndrome/si [Side Effect]
KW  - *hepatitis C/co [Complication]
KW  - *hepatitis C/su [Surgery]
KW  - *hepatitis C/dt [Drug Therapy]
KW  - human
KW  - infection/si [Side Effect]
KW  - international normalized ratio
KW  - kidney dysfunction/si [Side Effect]
KW  - kidney failure/si [Side Effect]
KW  - kidney infection/si [Side Effect]
KW  - life expectancy
KW  - *liver transplantation
KW  - major clinical study
KW  - male
KW  - neutropenia/si [Side Effect]
KW  - outcome assessment
KW  - pancytopenia/si [Side Effect]
KW  - pleura empyema/si [Side Effect]
KW  - pneumonia/si [Side Effect]
KW  - postoperative infection/dt [Drug Therapy]
KW  - priority journal
KW  - pseudomembranous colitis/si [Side Effect]
KW  - *recurrent infection/co [Complication]
KW  - *recurrent infection/dt [Drug Therapy]
KW  - related/si [Side Effect]
KW  - retransplantation
KW  - sepsis/si [Side Effect]
KW  - single drug dose
KW  - Staphylococcus infection/si [Side Effect]
KW  - treatment duration
KW  - treatment response
KW  - tuberculosis/si [Side Effect]
KW  - alanine aminotransferase/ec [Endogenous Compound]
KW  - albumin/ec [Endogenous Compound]
KW  - aspartate aminotransferase/ec [Endogenous Compound]
KW  - bilirubin/ec [Endogenous Compound]
KW  - peginterferon/ae [Adverse Drug Reaction]
KW  - peginterferon/cb [Drug Combination]
KW  - peginterferon/dt [Drug Therapy]
KW  - *ribavirin/ae [Adverse Drug Reaction]
KW  - *ribavirin/cb [Drug Combination]
KW  - *ribavirin/dt [Drug Therapy]
KW  - *ribavirin/ct [Clinical Trial]
KW  - *sofosbuvir/ae [Adverse Drug Reaction]
KW  - *sofosbuvir/cb [Drug Combination]
KW  - *sofosbuvir/dt [Drug Therapy]
KW  - *sofosbuvir/ct [Clinical Trial]
JF  - Hepatology
JA  - Hepatology
VL  - 61
IS  - 5
SP  - 1485
EP  - 1494
CY  - United States
PB  - John Wiley and Sons Inc. (P.O.Box 18667, Newark NJ 07191-8667, United States)
SN  - 0270-9139
AD  - X. Forns, Liver Unit, Hospital Clinic, Institut d'Investigacions Biomediques August Pi i Sunyer (IDIBAPS), Centro de Investigacion Biomedica en Red de Enfermedades Hepaticas y Digestivas (CIBEREHD), Villarroel 170, Barcelona 08036, Spain
M1  - (Forns, Londono) Liver Unit, IDIBAPS, CIBEREHD, Hospital Clinic, University of Barcelona, Barcelona, Spain
M1  - (Charlton) Intermountain Transplant Center, Murray, UT, United States
M1  - (Denning, Mchutchison, Symonds, Brainard, Brandt-Sarif, Chang, Kivett) Gilead Sciences, Inc, Foster City, CA, United States
M1  - (Castells) Liver Unit-Internal Medicine Department, CIBEREHD, Hospital Universitari Vall Hebron, Barcelona, Spain
M1  - (Prieto) Hepatology Unit, CIBEREHD, Hospital Universitari i Politecnic La Fe, Valencia, Spain
M1  - (Fontana) Department of Internal Medicine, University of Michigan, Ann Arbor, MI, United States
M1  - (Baumert, Habersetzer) Hopitaux Universitaires de Strasbourg, Inserm U 1110, Strasbourg, France
M1  - (Coilly) Centre Hepato-Bilaire, Hopital Paul Brousse, Inserm UMR-S785, Villejuif, France
UR  - http://onlinelibrary.wiley.com/journal/10.1002/(ISSN)1527-3350
L2  - http://ovidsp.ovid.com/ovidweb.cgi?T=JS&PAGE=reference&D=emed13&NEWS=N&AN=2015901720
ER  -  

Link to the Ovid Full Text or citation: http://acs.hcn.com.au?acc=36422&url=http://ovidsp.ovid.com/ovidweb.cgi?T=JS&CSC=Y&NEWS=N&PAGE=fulltext&D=emed13&AN=2015901720 
C1  - Database: Embase <1996 to 2016 September 16>

Search Strategy:

--------------------------------------------------------------------------------

1     tuberculosis.mp. or exp tuberculosis/ (151164)

2     exp treatment outcome/ or treatment outcome*.mp. (1189741)

3     diabetes mellitus.mp. or exp diabetes mellitus/ (627157)

4     diabetes mellitus/ (362441)

5     DM.mp. (48079)

6     diabetes.mp. (663193)

7     mellitus.mp. (588341)

8     3 or 4 or 5 or 6 or 7 (715025)

9     1 and 2 and 8 (724)

10     cohort studies.mp. or cohort analysis/ (263408)

11     exp risk factor/ or cohort.mp. or exp risk/ (2148599)

12     10 or 11 (2148599)

13     9 and 10 (81)

14     9 and 12 (304)

15     limit 14 to human (298)

16     limit 13 to human (81)

17     trial*.mp. or exp controlled clinical trial/ or exp "clinical trial (topic)"/ or exp "randomized controlled trial (topic)"/ or exp "controlled clinical trial (topic)"/ (1555047)

18     random.ab. (191735)

19     randomized controlled trial.pt. (0)

20     controlled clinical trial.pt. (0)

21     randomized.ab. (454621)

22     placebo.ab. (188623)

23     clinical trials as topic.sh. (15)

24     trial.ti. (176210)

25     17 or 18 or 19 or 20 or 21 or 22 or 23 or 24 (1831290)

26     9 and 25 (128)

27     limit 26 to human (128)


***************************


20. 
TY  - ELEC
ID  - 24990578
T1  - Predictors of pulmonary tuberculosis treatment outcomes in South Korea: a prospective cohort study, 2005-2012
A1  - Choi H.
A1  - Lee M.
A1  - Chen R.Y.
A1  - Kim Y.
A1  - Yoon S.
A1  - Joh J.S.
A1  - Park S.K.
A1  - Dodd L.E.
A1  - Lee J.
A1  - Song T.
A1  - Cai Y.
A1  - Goldfeder L.C.
A1  - Via L.E.
A1  - Carroll M.W.
A1  - Barry C.E.
A1  - Cho S.-N. 
Y1  - 2014//
N2  - BACKGROUND: Tuberculosis remains an important health concern in many countries. The aim of this study was to identify predictors of unfavorable outcomes at the end of treatment (EOT) and at the end of study (EOS; 40 months after EOT) in South Korea., METHODS: New or previously treated tuberculosis patients were recruited into a prospective observational cohort study at two hospitals in South Korea. To identify predictors of unfavorable outcomes at EOT and EOS, logistic regression analysis was performed., RESULTS: The proportion of multidrug-resistant tuberculosis (MDR-TB) was 8.2% in new cases and 57.9% in previously treated cases. Of new cases, 68.6% were cured, as were 40.7% of previously treated cases. At EOT, diabetes, >3 previous TB episodes, >1 significant regimen change, and MDR-TB were significantly associated with treatment failure or death. At EOS, age >35, body-mass index (BMI) <18.5, diabetes, and MDR-TB were significantly associated with treatment failure, death, or relapse. Among cases that were cured at EOT, age >50 and a BMI <18.5 were associated with subsequent death or relapse during follow-up to EOS. Treatment interruption was associated with service sector employees or laborers, bilateral lesions on chest X-ray, and previous treatment failure or treatment interruption history., CONCLUSIONS: Risk factors for poor treatment outcomes at EOT and EOS include both patient factors (diabetes status, age, BMI) and disease factors (history of multiple previous treatment episodes, MDR-TB). In this longitudinal, observational cohort study, diabetes mellitus and MDR-TB were risk factors for poor treatment outcomes and relapse. Measures to help ensure that the first tuberculosis treatment episode is also the last one may improve treatment outcomes., TRIAL REGISTRATION: ClinicalTrials.gov ID: NCT00341601.
KW  - adult
KW  - cohort analysis
KW  - female
KW  - human
KW  - male
KW  - middle aged
KW  - prospective study
KW  - risk factor
KW  - South Korea
KW  - treatment failure
KW  - treatment outcome
KW  - Tuberculosis, Multidrug-Resistant/dt [Drug Therapy]
KW  - Tuberculosis, Multidrug-Resistant/ep [Epidemiology]
KW  - Tuberculosis, Pulmonary/dt [Drug Therapy]
KW  - Tuberculosis, Pulmonary/ep [Epidemiology]
KW  - tuberculostatic agent/dt [Drug Therapy]
JF  - BMC infectious diseases
JA  - BMC Infect. Dis.
VL  - 14
SP  - 360
CY  - United Kingdom
M1  - (Cho) International Tuberculosis Research Center, Changwon, Republic of Korea. raycho@yonsei.kr
L2  - http://ovidsp.ovid.com/ovidweb.cgi?T=JS&PAGE=reference&D=emed12&NEWS=N&AN=24990578
ER  -  

Link to the Ovid Full Text or citation: http://acs.hcn.com.au?acc=36422&url=http://ovidsp.ovid.com/ovidweb.cgi?T=JS&CSC=Y&NEWS=N&PAGE=fulltext&D=emed12&AN=24990578 
C1  - Database: Embase <1996 to 2016 September 16>

Search Strategy:

--------------------------------------------------------------------------------

1     tuberculosis.mp. or exp tuberculosis/ (151164)

2     exp treatment outcome/ or treatment outcome*.mp. (1189741)

3     diabetes mellitus.mp. or exp diabetes mellitus/ (627157)

4     diabetes mellitus/ (362441)

5     DM.mp. (48079)

6     diabetes.mp. (663193)

7     mellitus.mp. (588341)

8     3 or 4 or 5 or 6 or 7 (715025)

9     1 and 2 and 8 (724)

10     cohort studies.mp. or cohort analysis/ (263408)

11     exp risk factor/ or cohort.mp. or exp risk/ (2148599)

12     10 or 11 (2148599)

13     9 and 10 (81)

14     9 and 12 (304)

15     limit 14 to human (298)

16     limit 13 to human (81)

17     trial*.mp. or exp controlled clinical trial/ or exp "clinical trial (topic)"/ or exp "randomized controlled trial (topic)"/ or exp "controlled clinical trial (topic)"/ (1555047)

18     random.ab. (191735)

19     randomized controlled trial.pt. (0)

20     controlled clinical trial.pt. (0)

21     randomized.ab. (454621)

22     placebo.ab. (188623)

23     clinical trials as topic.sh. (15)

24     trial.ti. (176210)

25     17 or 18 or 19 or 20 or 21 or 22 or 23 or 24 (1831290)

26     9 and 25 (128)

27     limit 26 to human (128)


***************************


21. 
TY  - ELEC
ID  - 25172553
T1  - Review of evidence for measuring drug concentrations of first-line antitubercular agents in adults
A1  - Wilby K.J.
A1  - Ensom M.H.
A1  - Marra F. 
Y1  - 2014//
N2  - Measurement of drug concentrations and performing therapeutic drug monitoring (TDM) are widely used to optimize efficacy and safety of many commonly used drugs today. Although TDM of first-line antitubercular drugs is used during the treatment of tuberculosis, the extent of any benefit achieved is currently unknown. This review summarizes the available literature describing TDM of first-line treatment agents in patients with tuberculosis and describes clinical associations with achievement of target drug concentrations, including data from special populations. A literature review was conducted for articles describing drug concentration and TDM outcomes for first-line tuberculosis agents in adults. A total of 40 studies were included in the review. Studies were a mixture of controlled trials, observational studies, cross-sectional studies, and case reports. The majority of the studies showed standard dosing does not consistently achieve target concentrations for the first-line antitubercular drugs; however, the clinical implications of this finding are still unclear. Presence of HIV and diabetes mellitus appeared to indicate achievement of lower than target concentrations and this warrants further study in prospective studies. Current published data neither prove nor disprove the utility of TDM for general tuberculosis populations but evidence does not currently support routine measurement of drug concentrations.
KW  - adult
KW  - *blood
KW  - diabetes mellitus
KW  - *drug monitoring
KW  - human
KW  - Human immunodeficiency virus infection
KW  - treatment outcome
KW  - tuberculosis/dt [Drug Therapy]
KW  - tuberculostatic agent
JF  - Clinical pharmacokinetics
JA  - Clin Pharmacokinet
VL  - 53
IS  - 10
SP  - 873
EP  - 890
CY  - New Zealand
SN  - 0312-5963
M1  - (Wilby, Ensom, Marra) College of Pharmacy, Qatar University, PO Box 2713, Doha, Qatar, kjw@qu.edu.qa
L2  - http://ovidsp.ovid.com/ovidweb.cgi?T=JS&PAGE=reference&D=emed12&NEWS=N&AN=25172553
ER  -  

Link to the Ovid Full Text or citation: http://acs.hcn.com.au?acc=36422&url=http://ovidsp.ovid.com/ovidweb.cgi?T=JS&CSC=Y&NEWS=N&PAGE=fulltext&D=emed12&AN=25172553 
C1  - Database: Embase <1996 to 2016 September 16>

Search Strategy:

--------------------------------------------------------------------------------

1     tuberculosis.mp. or exp tuberculosis/ (151164)

2     exp treatment outcome/ or treatment outcome*.mp. (1189741)

3     diabetes mellitus.mp. or exp diabetes mellitus/ (627157)

4     diabetes mellitus/ (362441)

5     DM.mp. (48079)

6     diabetes.mp. (663193)

7     mellitus.mp. (588341)

8     3 or 4 or 5 or 6 or 7 (715025)

9     1 and 2 and 8 (724)

10     cohort studies.mp. or cohort analysis/ (263408)

11     exp risk factor/ or cohort.mp. or exp risk/ (2148599)

12     10 or 11 (2148599)

13     9 and 10 (81)

14     9 and 12 (304)

15     limit 14 to human (298)

16     limit 13 to human (81)

17     trial*.mp. or exp controlled clinical trial/ or exp "clinical trial (topic)"/ or exp "randomized controlled trial (topic)"/ or exp "controlled clinical trial (topic)"/ (1555047)

18     random.ab. (191735)

19     randomized controlled trial.pt. (0)

20     controlled clinical trial.pt. (0)

21     randomized.ab. (454621)

22     placebo.ab. (188623)

23     clinical trials as topic.sh. (15)

24     trial.ti. (176210)

25     17 or 18 or 19 or 20 or 21 or 22 or 23 or 24 (1831290)

26     9 and 25 (128)

27     limit 26 to human (128)


***************************


22. 
TY  - ELEC
ID  - 24735096
T1  - Does Alcohol consumption during multidrug-resistant tuberculosis treatment affect outcome?. A population-based study in Kerala, India
A1  - Duraisamy K.
A1  - Mrithyunjayan S.
A1  - Ghosh S.
A1  - Nair S.A.
A1  - Balakrishnan S.
A1  - Subramoniapillai J.
A1  - Oeltmann J.E.
A1  - Moonan P.K.
A1  - Kumar A.M. 
Y1  - 2014//
N2  - RATIONALE: India reports the largest number of multidrug-resistant tuberculosis cases in the world; yet, no longitudinal study has assessed factors related to treatment outcomes under programmatic conditions in the public sector., OBJECTIVES: To describe demographic, clinical, and risk characteristics associated with treatment outcomes for all patients with multidrug-resistant tuberculosis registered in the Revised National Tuberculosis Control Programme, Kerala State, India from January 1, 2009 to June 30, 2010., METHODS: Cox regression methods were used to calculate adjusted hazard ratios with 95% confidence intervals (CIs) to assess factors associated with an unsuccessful treatment outcome., MEASUREMENTS AND MAIN RESULTS: Of 179 patients with multidrug-resistant tuberculosis registered, 112 (63%) had successful treatment outcomes (77 bacteriologically cured, 35 treatment completed) and 67 (37%) had unsuccessful treatment outcomes (30 died, 26 defaulted, 9 failed treatment, 1 stopped treatment because of drug-related adverse events, and 1 developed extensively drug-resistant tuberculosis). The hazard for unsuccessful outcome was significantly higher among patients who consumed alcohol during treatment (adjusted hazard ratio, 4.3; 95% CI, 1.1-17.6) than those who did not. Persons who consumed alcohol during treatment, on average, missed 18 more intensive-phase doses (95% CI, 13-22) than those who did not. Although many patients had diabetes (33%), were ever smokers (39%), or had low body mass index (47%), these factors were not associated with outcome., CONCLUSION: Overall treatment success was greater than global and national averages; however, outcomes among patients consuming alcohol remained poor. Integration of care for multidrug-resistant tuberculosis and alcoholism should be considered to improve treatment adherence and outcomes.
KW  - adult
KW  - clinical trial
KW  - drinking behavior
KW  - female
KW  - follow up
KW  - *health survey
KW  - human
KW  - incidence
KW  - India
KW  - isolation and purification
KW  - male
KW  - microbiology
KW  - middle aged
KW  - multicenter study
KW  - Mycobacterium tuberculosis
KW  - retrospective study
KW  - *risk assessment
KW  - risk factor
KW  - sputum
KW  - survival rate
KW  - treatment outcome
KW  - trends
KW  - Tuberculosis, Multidrug-Resistant/dt [Drug Therapy]
KW  - Tuberculosis, Multidrug-Resistant/ep [Epidemiology]
KW  - tuberculostatic agent/dt [Drug Therapy]
JF  - Annals of the American Thoracic Society
JA  - Ann Am Thorac Soc
VL  - 11
IS  - 5
SP  - 712
EP  - 718
CY  - United States
M1  - (Duraisamy, Mrithyunjayan, Ghosh, Nair, Balakrishnan, Subramoniapillai, Oeltmann, Moonan, Kumar) 1 Department of Tuberculosis, WHO Country Office for India, New Delhi, India
L2  - http://ovidsp.ovid.com/ovidweb.cgi?T=JS&PAGE=reference&D=emed12&NEWS=N&AN=24735096
ER  -  

Link to the Ovid Full Text or citation: http://acs.hcn.com.au?acc=36422&url=http://ovidsp.ovid.com/ovidweb.cgi?T=JS&CSC=Y&NEWS=N&PAGE=fulltext&D=emed12&AN=24735096 
C1  - Database: Embase <1996 to 2016 September 16>

Search Strategy:

--------------------------------------------------------------------------------

1     tuberculosis.mp. or exp tuberculosis/ (151164)

2     exp treatment outcome/ or treatment outcome*.mp. (1189741)

3     diabetes mellitus.mp. or exp diabetes mellitus/ (627157)

4     diabetes mellitus/ (362441)

5     DM.mp. (48079)

6     diabetes.mp. (663193)

7     mellitus.mp. (588341)

8     3 or 4 or 5 or 6 or 7 (715025)

9     1 and 2 and 8 (724)

10     cohort studies.mp. or cohort analysis/ (263408)

11     exp risk factor/ or cohort.mp. or exp risk/ (2148599)

12     10 or 11 (2148599)

13     9 and 10 (81)

14     9 and 12 (304)

15     limit 14 to human (298)

16     limit 13 to human (81)

17     trial*.mp. or exp controlled clinical trial/ or exp "clinical trial (topic)"/ or exp "randomized controlled trial (topic)"/ or exp "controlled clinical trial (topic)"/ (1555047)

18     random.ab. (191735)

19     randomized controlled trial.pt. (0)

20     controlled clinical trial.pt. (0)

21     randomized.ab. (454621)

22     placebo.ab. (188623)

23     clinical trials as topic.sh. (15)

24     trial.ti. (176210)

25     17 or 18 or 19 or 20 or 21 or 22 or 23 or 24 (1831290)

26     9 and 25 (128)

27     limit 26 to human (128)


***************************


23. 
TY  - ELEC
ID  - 2014983133
T1  - Review of Evidence for Measuring Drug Concentrations of First-Line Antitubercular Agents in Adults
A1  - Wilby K.J.
A1  - Ensom M.H.H.
A1  - Marra F. 
Y1  - 2014//
N2  - Measurement of drug concentrations and performing therapeutic drug monitoring (TDM) are widely used to optimize efficacy and safety of many commonly used drugs today. Although TDM of first-line antitubercular drugs is used during the treatment of tuberculosis, the extent of any benefit achieved is currently unknown. This review summarizes the available literature describing TDM of first-line treatment agents in patients with tuberculosis and describes clinical associations with achievement of target drug concentrations, including data from special populations. A literature review was conducted for articles describing drug concentration and TDM outcomes for first-line tuberculosis agents in adults. A total of 40 studies were included in the review. Studies were a mixture of controlled trials, observational studies, cross-sectional studies, and case reports. The majority of the studies showed standard dosing does not consistently achieve target concentrations for the first-line antitubercular drugs; however, the clinical implications of this finding are still unclear. Presence of HIV and diabetes mellitus appeared to indicate achievement of lower than target concentrations and this warrants further study in prospective studies. Current published data neither prove nor disprove the utility of TDM for general tuberculosis populations but evidence does not currently support routine measurement of drug concentrations.
KW  - case report
KW  - comorbidity
KW  - controlled clinical trial (topic)
KW  - cross-sectional study
KW  - diabetes mellitus
KW  - drug blood level
KW  - *drug monitoring
KW  - human
KW  - Human immunodeficiency virus infection
KW  - meta analysis
KW  - observational study
KW  - outcome assessment
KW  - randomized controlled trial (topic)
KW  - review
KW  - systematic review
KW  - time to maximum plasma concentration
KW  - tuberculosis/dt [Drug Therapy]
KW  - ethambutol/dt [Drug Therapy]
KW  - ethambutol/cr [Drug Concentration]
KW  - ethambutol/pk [Pharmacokinetics]
KW  - isoniazid/dt [Drug Therapy]
KW  - isoniazid/cr [Drug Concentration]
KW  - isoniazid/pk [Pharmacokinetics]
KW  - isoniazid plus rifampicin/dt [Drug Therapy]
KW  - isoniazid plus rifampicin/cr [Drug Concentration]
KW  - isoniazid plus rifampicin/pk [Pharmacokinetics]
KW  - moxifloxacin/dt [Drug Therapy]
KW  - moxifloxacin/cr [Drug Concentration]
KW  - moxifloxacin/pk [Pharmacokinetics]
KW  - pyrazinamide/dt [Drug Therapy]
KW  - pyrazinamide/cr [Drug Concentration]
KW  - pyrazinamide/pk [Pharmacokinetics]
KW  - rifabutin/dt [Drug Therapy]
KW  - rifabutin/cr [Drug Concentration]
KW  - rifabutin/pk [Pharmacokinetics]
KW  - rifampicin/dt [Drug Therapy]
KW  - rifampicin/cr [Drug Concentration]
KW  - rifampicin/pk [Pharmacokinetics]
KW  - *tuberculostatic agent/dt [Drug Therapy]
KW  - *tuberculostatic agent/ct [Clinical Trial]
KW  - *tuberculostatic agent/cr [Drug Concentration]
KW  - *tuberculostatic agent/pk [Pharmacokinetics]
JF  - Clinical Pharmacokinetics
JA  - Clin. Pharmacokinet.
VL  - 53
IS  - 10
SP  - 873
EP  - 890
CY  - Switzerland
PB  - Springer International Publishing
SN  - 0312-5963
AD  - K.J. Wilby, College of Pharmacy, Qatar University, PO Box 2713, Doha, Qatar
M1  - (Wilby) College of Pharmacy, Qatar University, PO Box 2713, Doha, Qatar
M1  - (Ensom, Marra) University of British Columbia, 2405 Wesbrook Mall, Vancouver, BC V6T 1Z3, Canada
UR  - http://rd.springer.com/journal/40262
L2  - http://ovidsp.ovid.com/ovidweb.cgi?T=JS&PAGE=reference&D=emed12&NEWS=N&AN=2014983133
ER  -  

Link to the Ovid Full Text or citation: http://acs.hcn.com.au?acc=36422&url=http://ovidsp.ovid.com/ovidweb.cgi?T=JS&CSC=Y&NEWS=N&PAGE=fulltext&D=emed12&AN=2014983133 
C1  - Database: Embase <1996 to 2016 September 16>

Search Strategy:

--------------------------------------------------------------------------------

1     tuberculosis.mp. or exp tuberculosis/ (151164)

2     exp treatment outcome/ or treatment outcome*.mp. (1189741)

3     diabetes mellitus.mp. or exp diabetes mellitus/ (627157)

4     diabetes mellitus/ (362441)

5     DM.mp. (48079)

6     diabetes.mp. (663193)

7     mellitus.mp. (588341)

8     3 or 4 or 5 or 6 or 7 (715025)

9     1 and 2 and 8 (724)

10     cohort studies.mp. or cohort analysis/ (263408)

11     exp risk factor/ or cohort.mp. or exp risk/ (2148599)

12     10 or 11 (2148599)

13     9 and 10 (81)

14     9 and 12 (304)

15     limit 14 to human (298)

16     limit 13 to human (81)

17     trial*.mp. or exp controlled clinical trial/ or exp "clinical trial (topic)"/ or exp "randomized controlled trial (topic)"/ or exp "controlled clinical trial (topic)"/ (1555047)

18     random.ab. (191735)

19     randomized controlled trial.pt. (0)

20     controlled clinical trial.pt. (0)

21     randomized.ab. (454621)

22     placebo.ab. (188623)

23     clinical trials as topic.sh. (15)

24     trial.ti. (176210)

25     17 or 18 or 19 or 20 or 21 or 22 or 23 or 24 (1831290)

26     9 and 25 (128)

27     limit 26 to human (128)


***************************


24. 
TY  - ELEC
ID  - 2014804910
T1  - Results of the implementation of a pilot model for the bidirectional screening and joint management of patients with pulmonary Tuberculosis and Diabetes mellitus in Mexico
A1  - Castellanos-Joya M.
A1  - Delgado-Sanchez G.
A1  - Ferreyra-Reyes L.
A1  - Cruz-Hervert P.
A1  - Ferreira-Guerrero E.
A1  - Ortiz-Solis G.
A1  - Jimenez M.I.
A1  - Salazar L.L.
A1  - Montero-Campos R.
A1  - Mongua-Rodriguez N.
A1  - Baez-Saldana R.
A1  - Bobadilla-Del-Valle M.
A1  - Gonza Lez-Roldan J.F.
A1  - Ponce-De-Leon A.
A1  - Sifuentes-Osornio J.
A1  - Garcia-Garcia L. 
Y1  - 2014//
N2  - Objective: To evaluate the feasibility and effectiveness of the CFTB/DM in Mexico. Design. Prospective observational cohort. Setting. 15 primary care units in 5 states in Mexico. Participants: Patients aged >20 years diagnosed with DM or pulmonary TB who sought care at participating clinics. Intervention: The WHO/Union CFTB/DM was adapted and implemented according to official Mexican guidelines. We recruited participants from July 2012 to April 2013 and followed up until March 2014. Bidirectional screening was performed. Patients diagnosed with TB and DM were invited to receive TB treatment under joint management. Main outcome measures. Diagnoses of TB among DM, of DM among TB, and treatment outcomes among patients with DM and TB., Background: Recently, the World Health Organisation and the International Union Against Tuberculosis and Lung Disease published a Collaborative Framework for the Care and Control of Tuberculosis (TB) and Diabetes (DM) (CFTB/DM) proposing bidirectional screening and joint management., Results: Of 783 DM patients, 11 (1.4%) were unaware of their TB. Of 361 TB patients, 16 (4.4%) were unaware of their DM. 95 TB/DM patients accepted to be treated under joint management, of whom 85 (89.5%) successfully completed treatment. Multiple linear regression analysis with change in HbA1c and random capillary glucose as dependent variables revealed significant decrease with time (regression coefficients (beta) =20.660, (95% confidence interval (CI), 20.96 to 20.35); and beta =21.889 (95% CI, 22.77 to 21.01, respectively)) adjusting by sex, age and having been treated for a previous TB episode. Patients treated under joint management were more likely to experience treatment success than patients treated under routine DM and TB programs as compared to historical (adjusted OR (aOR), 2.8, 95%CI 1.28-6.13) and same period (aOR 2.37, 95% CI 1.13-4.96) comparison groups., Conclusions: Joint management of TB and DM is feasible and appears to improve clinical outcomes.
KW  - adult
KW  - age
KW  - aged
KW  - article
KW  - *bidirectional screening
KW  - clinical effectiveness
KW  - cohort analysis
KW  - Collaborative Framework for the Care and Control of Tuberculosis and Diabetes
KW  - control strategy
KW  - controlled study
KW  - *diabetes mellitus/di [Diagnosis]
KW  - *diabetes mellitus/ep [Epidemiology]
KW  - *diabetes mellitus/pc [Prevention]
KW  - *diabetes mellitus/dt [Drug Therapy]
KW  - disease control
KW  - feasibility study
KW  - female
KW  - follow up
KW  - glucose blood level
KW  - *health care planning
KW  - hemoglobin blood level
KW  - human
KW  - human cell
KW  - *lung tuberculosis/di [Diagnosis]
KW  - *lung tuberculosis/ep [Epidemiology]
KW  - *lung tuberculosis/pc [Prevention]
KW  - *lung tuberculosis/dt [Drug Therapy]
KW  - major clinical study
KW  - male
KW  - Mexico
KW  - multiple linear regression analysis
KW  - observational study
KW  - *patient care
KW  - physical activity
KW  - pilot study
KW  - prospective study
KW  - screening
KW  - sex difference
KW  - glucose/ec [Endogenous Compound]
KW  - hemoglobin A1c/ec [Endogenous Compound]
KW  - insulin/dt [Drug Therapy]
KW  - isoniazid/dt [Drug Therapy]
KW  - oral antidiabetic agent/po [Oral Drug Administration]
KW  - oral antidiabetic agent/dt [Drug Therapy]
KW  - rifampicin/dt [Drug Therapy]
JF  - PLoS ONE
JA  - PLoS ONE
VL  - 9
IS  - 9
SP  - no pagination 
CY  - United States
PB  - Public Library of Science
AD  - M. Castellanos-Joya, Direccion Del Programa de Micobacteriosis, Centro Nacional de Programas Preventivos y Control de Enfermedades, Mexico, Distrito Federal, Mexico
M1  - (Castellanos-Joya, Jimenez, Salazar) Direccion Del Programa de Micobacteriosis, Centro Nacional de Programas Preventivos y Control de Enfermedades, Mexico, Distrito Federal, Mexico
M1  - (Delgado-Sanchez, Ferreyra-Reyes, Cruz-Hervert, Ferreira-Guerrero, Montero-Campos, Mongua-Rodriguez, Baez-Saldana, Garcia-Garcia) Centro de Investigacion Sobre Enfermedades Infecciosas, Instituto Nacional de Salud Publica, Cuernavaca, Morelos, Mexico
M1  - (Ortiz-Solis) Direccion Del Programa de Salud en El Adulto y en El Anciano, Centro Nacional de Programas Preventivos y Control de Enfermedades, Mexico, Distrito Federal, Mexico
M1  - (Bobadilla-Del-Valle, Ponce-De-Leon) Laboratorio de Microbiologia, Instituto Nacional de Ciencias Medicas y de Nutricion Salvador Zubira N, Mexico, Distrito Federal, Mexico
M1  - (Gonza Lez-Roldan) Direccion General, Centro Nacional de Programas Preventivos y Control de Enfermedades, Mexico, Distrito Federal, Mexico
M1  - (Sifuentes-Osornio) Direccion Medica, Instituto Nacional de Ciencias Medicas y de Nutricion Salvador Zubiran, Mexico, Distrito Federal, Mexico
UR  - http://www.plosone.org/article/fetchObject.action?uri=info%3Adoi%2F10.1371%2Fjournal.pone.0106961&representation=PDF
L2  - http://ovidsp.ovid.com/ovidweb.cgi?T=JS&PAGE=reference&D=emed12&NEWS=N&AN=2014804910
ER  -  

Link to the Ovid Full Text or citation: http://acs.hcn.com.au?acc=36422&url=http://ovidsp.ovid.com/ovidweb.cgi?T=JS&CSC=Y&NEWS=N&PAGE=fulltext&D=emed12&AN=2014804910 
C1  - Database: Embase <1996 to 2016 September 16>

Search Strategy:

--------------------------------------------------------------------------------

1     tuberculosis.mp. or exp tuberculosis/ (151164)

2     exp treatment outcome/ or treatment outcome*.mp. (1189741)

3     diabetes mellitus.mp. or exp diabetes mellitus/ (627157)

4     diabetes mellitus/ (362441)

5     DM.mp. (48079)

6     diabetes.mp. (663193)

7     mellitus.mp. (588341)

8     3 or 4 or 5 or 6 or 7 (715025)

9     1 and 2 and 8 (724)

10     cohort studies.mp. or cohort analysis/ (263408)

11     exp risk factor/ or cohort.mp. or exp risk/ (2148599)

12     10 or 11 (2148599)

13     9 and 10 (81)

14     9 and 12 (304)

15     limit 14 to human (298)

16     limit 13 to human (81)

17     trial*.mp. or exp controlled clinical trial/ or exp "clinical trial (topic)"/ or exp "randomized controlled trial (topic)"/ or exp "controlled clinical trial (topic)"/ (1555047)

18     random.ab. (191735)

19     randomized controlled trial.pt. (0)

20     controlled clinical trial.pt. (0)

21     randomized.ab. (454621)

22     placebo.ab. (188623)

23     clinical trials as topic.sh. (15)

24     trial.ti. (176210)

25     17 or 18 or 19 or 20 or 21 or 22 or 23 or 24 (1831290)

26     9 and 25 (128)

27     limit 26 to human (128)


***************************


25. 
TY  - ELEC
ID  - 2014534256
T1  - Update on Janus Kinase Antagonists in Inflammatory Bowel Disease
A1  - Boland B.S.
A1  - Sandborn W.J.
A1  - Chang J.T. 
Y1  - 2014//
N2  - Janus kinase (JAK) inhibitors have emerged as a novel orally administered small-molecule therapy for the treatment of ulcerative colitis and possibly Crohn disease. These molecules are designed to selectively target the activity of specific JAKs and to offer a targeted mechanism of action without risk of immunogenicity. Based on data from clinical trials in rheumatoid arthritis and phase 2 studies in inflammatory bowel disease, tofacitinib and other JAK inhibitors are likely to become a new form of medical therapy for the treatment of inflammatory bowel disease. © 2014 Elsevier Inc.
KW  - abdominal pain/si [Side Effect]
KW  - autoimmune disease/dt [Drug Therapy]
KW  - bone marrow suppression
KW  - bronchiectasis/si [Side Effect]
KW  - bronchitis/si [Side Effect]
KW  - cancer risk
KW  - cardiovascular disease/si [Side Effect]
KW  - cellulitis/si [Side Effect]
KW  - cholesterol blood level
KW  - colitis/dt [Drug Therapy]
KW  - congestive heart failure/si [Side Effect]
KW  - Crohn disease/dt [Drug Therapy]
KW  - diabetic foot/si [Side Effect]
KW  - disease exacerbation/si [Side Effect]
KW  - drug dose comparison
KW  - drug efficacy
KW  - drug fatality/si [Side Effect]
KW  - drug mechanism
KW  - drug safety
KW  - drug tolerability
KW  - drug withdrawal
KW  - dyslipidemia/si [Side Effect]
KW  - enzyme analysis
KW  - enzyme deficiency
KW  - enzyme inhibition
KW  - genetic association
KW  - graft rejection/dt [Drug Therapy]
KW  - herpes zoster/si [Side Effect]
KW  - human
KW  - infection/si [Side Effect]
KW  - infection risk
KW  - *inflammatory bowel disease/dt [Drug Therapy]
KW  - influenza/si [Side Effect]
KW  - lipoprotein blood level
KW  - liver abscess/si [Side Effect]
KW  - liver toxicity/si [Side Effect]
KW  - lung tuberculosis/si [Side Effect]
KW  - lymphoma/si [Side Effect]
KW  - malignant neoplastic disease/si [Side Effect]
KW  - multicenter study (topic)
KW  - myelofibrosis/dt [Drug Therapy]
KW  - nausea/si [Side Effect]
KW  - nephrotoxicity/si [Side Effect]
KW  - neutropenia/si [Side Effect]
KW  - neutrophil count
KW  - nonhuman
KW  - opportunistic infection/si [Side Effect]
KW  - outcome assessment
KW  - perianal abscess/si [Side Effect]
KW  - phase 1 clinical trial (topic)
KW  - phase 2 clinical trial(topic)
KW  - phase 3 clinical trial (topic)
KW  - pneumonia/si [Side Effect]
KW  - protein expression
KW  - protein family
KW  - psoriasis/dt [Drug Therapy]
KW  - pulmonary cryptococcosis/si [Side Effect]
KW  - randomized controlled trial (topic)
KW  - review
KW  - rheumatoid arthritis/dt [Drug Therapy]
KW  - rhinopharyngitis/si [Side Effect]
KW  - sepsis/si [Side Effect]
KW  - side effect/si [Side Effect]
KW  - signal transduction
KW  - single nucleotide polymorphism
KW  - solid tumor/si [Side Effect]
KW  - treatment duration
KW  - tuberculous pleurisy/si [Side Effect]
KW  - ulcerative colitis/dt [Drug Therapy]
KW  - vomiting/si [Side Effect]
KW  - vulva abscess/si [Side Effect]
KW  - vulva disease/si [Side Effect]
KW  - adalimumab/cb [Drug Combination]
KW  - adalimumab/cm [Drug Comparison]
KW  - adalimumab/dt [Drug Therapy]
KW  - baricitinib/dt [Drug Therapy]
KW  - baricitinib/pd [Pharmacology]
KW  - certolizumab pegol/ct [Clinical Trial]
KW  - certolizumab pegol/dt [Drug Therapy]
KW  - cytokine receptor/ec [Endogenous Compound]
KW  - cytokine receptor 1/ec [Endogenous Compound]
KW  - cytokine receptor 2/ec [Endogenous Compound]
KW  - decernotinib/ct [Clinical Trial]
KW  - decernotinib/dt [Drug Therapy]
KW  - decernotinib/pd [Pharmacology]
KW  - disease modifying antirheumatic drug/cb [Drug Combination]
KW  - disease modifying antirheumatic drug/dt [Drug Therapy]
KW  - glpg 0634/ct [Clinical Trial]
KW  - glpg 0634/dt [Drug Therapy]
KW  - glpg 0634/pd [Pharmacology]
KW  - glpg 0974/ct [Clinical Trial]
KW  - glpg 0974/dt [Drug Therapy]
KW  - glpg 0974/po [Oral Drug Administration]
KW  - glpg 0974/pd [Pharmacology]
KW  - high density lipoprotein/ec [Endogenous Compound]
KW  - Janus kinase 1/ec [Endogenous Compound]
KW  - Janus kinase 2/ec [Endogenous Compound]
KW  - Janus kinase 3/ec [Endogenous Compound]
KW  - *Janus kinase inhibitor/dt [Drug Therapy]
KW  - jnj 54781532/ct [Clinical Trial]
KW  - jnj 54781532/dt [Drug Therapy]
KW  - jnj 54781532/pd [Pharmacology]
KW  - low density lipoprotein cholesterol/ec [Endogenous Compound]
KW  - methotrexate/cb [Drug Combination]
KW  - methotrexate/dt [Drug Therapy]
KW  - peficitinib/pd [Pharmacology]
KW  - placebo
KW  - ruxolitinib/ct [Clinical Trial]
KW  - ruxolitinib/cm [Drug Comparison]
KW  - ruxolitinib/dt [Drug Therapy]
KW  - ruxolitinib/pd [Pharmacology]
KW  - STAT protein/ec [Endogenous Compound]
KW  - tofacitinib/ae [Adverse Drug Reaction]
KW  - tofacitinib/ct [Clinical Trial]
KW  - tofacitinib/cb [Drug Combination]
KW  - tofacitinib/cm [Drug Comparison]
KW  - tofacitinib/do [Drug Dose]
KW  - tofacitinib/dt [Drug Therapy]
KW  - tofacitinib/pd [Pharmacology]
KW  - unclassified drug
JF  - Gastroenterology Clinics of North America
JA  - Gastroenterol. Clin. North Am.
VL  - 43
IS  - 3
SP  - 603
EP  - 617
CY  - United States
PB  - W.B. Saunders
SN  - 0889-8553
AD  - J.T. Chang, University of California San Diego, 9500 Gilman Drive #0726, La Jolla, CA 92093, United States. E-mail: changj@ucsd.edu
M1  - (Boland, Sandborn, Chang) Division of Gastroenterology, Department of Medicine, Inflammatory Bowel Disease Center, University of California San Diego, 9500 Gilman Drive, La Jolla, CA 92093, United States
M1  - (Boland, Sandborn, Chang) Digestive Diseases Research Development Center, University of California San Diego, 9500 Gilman Drive, La Jolla, CA 92093, United States
UR  - http://www.elsevier.com/inca/publications/store/6/2/3/2/9/8/index.htt
L2  - http://ovidsp.ovid.com/ovidweb.cgi?T=JS&PAGE=reference&D=emed12&NEWS=N&AN=2014534256
ER  -  

Link to the Ovid Full Text or citation: http://acs.hcn.com.au?acc=36422&url=http://ovidsp.ovid.com/ovidweb.cgi?T=JS&CSC=Y&NEWS=N&PAGE=fulltext&D=emed12&AN=2014534256 
C1  - Database: Embase <1996 to 2016 September 16>

Search Strategy:

--------------------------------------------------------------------------------

1     tuberculosis.mp. or exp tuberculosis/ (151164)

2     exp treatment outcome/ or treatment outcome*.mp. (1189741)

3     diabetes mellitus.mp. or exp diabetes mellitus/ (627157)

4     diabetes mellitus/ (362441)

5     DM.mp. (48079)

6     diabetes.mp. (663193)

7     mellitus.mp. (588341)

8     3 or 4 or 5 or 6 or 7 (715025)

9     1 and 2 and 8 (724)

10     cohort studies.mp. or cohort analysis/ (263408)

11     exp risk factor/ or cohort.mp. or exp risk/ (2148599)

12     10 or 11 (2148599)

13     9 and 10 (81)

14     9 and 12 (304)

15     limit 14 to human (298)

16     limit 13 to human (81)

17     trial*.mp. or exp controlled clinical trial/ or exp "clinical trial (topic)"/ or exp "randomized controlled trial (topic)"/ or exp "controlled clinical trial (topic)"/ (1555047)

18     random.ab. (191735)

19     randomized controlled trial.pt. (0)

20     controlled clinical trial.pt. (0)

21     randomized.ab. (454621)

22     placebo.ab. (188623)

23     clinical trials as topic.sh. (15)

24     trial.ti. (176210)

25     17 or 18 or 19 or 20 or 21 or 22 or 23 or 24 (1831290)

26     9 and 25 (128)

27     limit 26 to human (128)


***************************


26. 
TY  - ELEC
ID  - 2014443596
T1  - Is there an effect of glucose lowering treatment on incidence and prognosis of tuberculosis? A systematic review
A1  - Jorgensen M.E.
A1  - Faurholt-Jepsen D. 
Y1  - 2014//
N2  - The association between diabetes and incidence of tuberculosis is well established, and observational studies have shown poor treatment outcome in tuberculosis related to hyperglycemia. The WHO recommends screening for diabetes among all patients with tuberculosis and optimized glycemic control aiming at improving tuberculosis outcome. However, no intervention studies support this notion. Patients with tuberculosis are often vulnerable with high degree of comorbidity, and, therefore, at high risk of adverse effects of intensive glucose control. Controlled intervention studies of the effect of glucose lowering treatment on tuberculosis outcomes are clearly warranted to justify screening for- and tight control of diabetes. © 2014 Springer Science+Business Media New York.
KW  - area under the curve
KW  - article
KW  - clinical trial (topic)
KW  - comorbidity
KW  - diabetes control
KW  - *diabetes mellitus/dt [Drug Therapy]
KW  - diabetic patient
KW  - disease association
KW  - drug bioavailability
KW  - drug efficacy
KW  - drug potentiation
KW  - drug safety
KW  - drug treatment failure
KW  - Embase
KW  - glucose blood level
KW  - glycemic control
KW  - high risk patient
KW  - human
KW  - *hyperglycemia
KW  - incidence
KW  - insulin resistance
KW  - Medical Subject Headings
KW  - Medline
KW  - multidrug resistant tuberculosis
KW  - observational study
KW  - prevalence
KW  - prognosis
KW  - screening test
KW  - sputum culture
KW  - systematic review
KW  - thorax radiography
KW  - treatment outcome
KW  - *tuberculosis
KW  - antidiabetic agent/dt [Drug Therapy]
KW  - ethambutol
KW  - *glucose/ec [Endogenous Compound]
KW  - insulin
KW  - isoniazid
KW  - placebo
KW  - pyrazinamide
KW  - rifampicin
KW  - saxagliptin
JF  - Current Diabetes Reports
JA  - Curr. Diabetes Rep.
VL  - 14
IS  - 7
SP  - no pagination 
CY  - United States
PB  - Current Medicine Group LLC 1
SN  - 1534-4827
AD  - M.E. Jorgensen, Steno Diabetes Center, Niels Steensensvej 2, DK-2820 Gentofte, Denmark. E-mail: MAEJ@steno.dk
M1  - (Jorgensen) Steno Diabetes Center, Niels Steensensvej 2, DK-2820 Gentofte, Denmark
M1  - (Faurholt-Jepsen) Department of Nutrition, Exercise, and Sports, University of Copenhagen, Frederiksberg, Denmark
M1  - (Faurholt-Jepsen) Department of Infectious Diseases, Rigshospitalet, Copenhagen, Denmark
UR  - http://www.springer.com
L2  - http://ovidsp.ovid.com/ovidweb.cgi?T=JS&PAGE=reference&D=emed12&NEWS=N&AN=2014443596
ER  -  

Link to the Ovid Full Text or citation: http://acs.hcn.com.au?acc=36422&url=http://ovidsp.ovid.com/ovidweb.cgi?T=JS&CSC=Y&NEWS=N&PAGE=fulltext&D=emed12&AN=2014443596 
C1  - Database: Embase <1996 to 2016 September 16>

Search Strategy:

--------------------------------------------------------------------------------

1     tuberculosis.mp. or exp tuberculosis/ (151164)

2     exp treatment outcome/ or treatment outcome*.mp. (1189741)

3     diabetes mellitus.mp. or exp diabetes mellitus/ (627157)

4     diabetes mellitus/ (362441)

5     DM.mp. (48079)

6     diabetes.mp. (663193)

7     mellitus.mp. (588341)

8     3 or 4 or 5 or 6 or 7 (715025)

9     1 and 2 and 8 (724)

10     cohort studies.mp. or cohort analysis/ (263408)

11     exp risk factor/ or cohort.mp. or exp risk/ (2148599)

12     10 or 11 (2148599)

13     9 and 10 (81)

14     9 and 12 (304)

15     limit 14 to human (298)

16     limit 13 to human (81)

17     trial*.mp. or exp controlled clinical trial/ or exp "clinical trial (topic)"/ or exp "randomized controlled trial (topic)"/ or exp "controlled clinical trial (topic)"/ (1555047)

18     random.ab. (191735)

19     randomized controlled trial.pt. (0)

20     controlled clinical trial.pt. (0)

21     randomized.ab. (454621)

22     placebo.ab. (188623)

23     clinical trials as topic.sh. (15)

24     trial.ti. (176210)

25     17 or 18 or 19 or 20 or 21 or 22 or 23 or 24 (1831290)

26     9 and 25 (128)

27     limit 26 to human (128)


***************************


27. 
TY  - ELEC
ID  - 2014330403
T1  - Tobacco smoking, alcohol drinking, diabetes, low body mass index and the risk of self-reported symptoms of active tuberculosis: Individual Participant Data (IPD) meta-analyses of 72,684 individuals in 14 high tuberculosis burden countries
A1  - Patra J.
A1  - Jha P.
A1  - Rehm J.
A1  - Suraweera W. 
Y1  - 2014//
N2  - Background: The effects of multiple exposures on active tuberculosis (TB) are largely undetermined. We sought to establish a dose-response relationship for smoking, drinking, and body mass index (BMI) and to investigate the independent and joint effects of these and diabetes on the risk of self-reported symptoms of active TB disease. Methods and Findings: We analyzed 14 national studies in 14 high TB-burden countries using self-reports of blood in cough/phlegm and cough lasting > = 3 weeks in the last year as the measures of symptoms of active TB. The random effect estimates of the relative risks (RR) between active TB and smoking, drinking, diabetes, and BMI<18.5 kg/m 2 were reported for each gender. Floating absolute risks were used to examine dyads of exposure. Adjusted for age and education, the risks of active TB were significantly associated with diabetes and BMI<18.5 kg/m2 in both sexes, with ever drinking in men and with ever smoking in women. Stronger dose-response relationships were seen in women than in men for smoking amount, smoking duration and drinking amount but BMI<18.5 kg/m2 showed a stronger dose-response relationship in men. In men, the risks from joint exposures were statistically significant for diabetics with BMI<18.5 kg/m2 (RR = 6.4), diabetics who smoked (RR = 3.8), and diabetics who drank alcohol (RR = 3.2). The risks from joint risk factors were generally larger in women than in men, with statistically significant risks for diabetics with BMI<18.5 kg/m2 (RR = 10.0), diabetics who smoked (RR = 5.4) and women with BMI<18.5 kg/m2 who smoked (RR = 5.0). These risk factors account for 61% of male and 34% of female estimated TB incidents in these 14 countries. Conclusions: Tobacco, alcohol, diabetes, and low BMI are significant individual risk factors but in combination are associated with triple or quadruple the risk of development of recent active TB. These risk factors might help to explain the wide variation in TB across countries. © 2014 Patra et al.
KW  - adult
KW  - article
KW  - *body mass
KW  - controlled study
KW  - coughing
KW  - *diabetes mellitus
KW  - disease association
KW  - disease duration
KW  - dose response
KW  - *drinking behavior
KW  - female
KW  - geographic distribution
KW  - human
KW  - major clinical study
KW  - male
KW  - middle aged
KW  - outcomes research
KW  - pathogenesis
KW  - risk factor
KW  - self report
KW  - sex difference
KW  - *smoking
KW  - smoking habit
KW  - *tuberculosis/et [Etiology]
KW  - young adult
JF  - PLoS ONE
JA  - PLoS ONE
VL  - 9
IS  - 5
SP  - no pagination 
CY  - United States
PB  - Public Library of Science
M1  - (Patra, Jha, Suraweera) Centre for Global Health Research, St. Michael's Hospital, Toronto, ON, Canada
M1  - (Patra, Jha, Rehm) Dalla Lana School of Public Health, University of Toronto, Toronto, ON, Canada
M1  - (Rehm) Centre for Addiction and Mental Health, Toronto, ON, Canada
UR  - http://www.plosone.org/article/fetchObject.action?uri=info%3Adoi%2F10.1371%2Fjournal.pone.0096433&representation=PDF
L2  - http://ovidsp.ovid.com/ovidweb.cgi?T=JS&PAGE=reference&D=emed12&NEWS=N&AN=2014330403
ER  -  

Link to the Ovid Full Text or citation: http://acs.hcn.com.au?acc=36422&url=http://ovidsp.ovid.com/ovidweb.cgi?T=JS&CSC=Y&NEWS=N&PAGE=fulltext&D=emed12&AN=2014330403 
C1  - Database: Embase <1996 to 2016 September 16>

Search Strategy:

--------------------------------------------------------------------------------

1     tuberculosis.mp. or exp tuberculosis/ (151164)

2     exp treatment outcome/ or treatment outcome*.mp. (1189741)

3     diabetes mellitus.mp. or exp diabetes mellitus/ (627157)

4     diabetes mellitus/ (362441)

5     DM.mp. (48079)

6     diabetes.mp. (663193)

7     mellitus.mp. (588341)

8     3 or 4 or 5 or 6 or 7 (715025)

9     1 and 2 and 8 (724)

10     cohort studies.mp. or cohort analysis/ (263408)

11     exp risk factor/ or cohort.mp. or exp risk/ (2148599)

12     10 or 11 (2148599)

13     9 and 10 (81)

14     9 and 12 (304)

15     limit 14 to human (298)

16     limit 13 to human (81)

17     trial*.mp. or exp controlled clinical trial/ or exp "clinical trial (topic)"/ or exp "randomized controlled trial (topic)"/ or exp "controlled clinical trial (topic)"/ (1555047)

18     random.ab. (191735)

19     randomized controlled trial.pt. (0)

20     controlled clinical trial.pt. (0)

21     randomized.ab. (454621)

22     placebo.ab. (188623)

23     clinical trials as topic.sh. (15)

24     trial.ti. (176210)

25     17 or 18 or 19 or 20 or 21 or 22 or 23 or 24 (1831290)

26     9 and 25 (128)

27     limit 26 to human (128)


***************************


28. 
TY  - ELEC
ID  - 2014203771
T1  - Effects of early versus delayed initiation of antiretroviral treatment on clinical outcomes of HIV-1 infection: Results from the phase 3 HPTN 052 randomised controlled trial
A1  - Grinsztejn B.
A1  - Hosseinipour M.C.
A1  - Ribaudo H.J.
A1  - Swindells S.
A1  - Eron J.
A1  - Chen Y.Q.
A1  - Wang L.
A1  - Ou S.-S.
A1  - Anderson M.
A1  - McCauley M.
A1  - Gamble T.
A1  - Kumarasamy N.
A1  - Hakim J.G.
A1  - Kumwenda J.
A1  - Pilotto J.H.S.
A1  - Godbole S.V.
A1  - Chariyalertsak S.
A1  - De Melo M.G.
A1  - Mayer K.H.
A1  - Eshleman S.H.
A1  - Piwowar-Manning E.
A1  - Makhema J.
A1  - Mills L.A.
A1  - Panchia R.
A1  - Sanne I.
A1  - Gallant J.
A1  - Hoffman I.
A1  - Taha T.E.
A1  - Nielsen-Saines K.
A1  - Celentano D.
A1  - Essex M.
A1  - Havlir D.
A1  - Cohen M.S. 
Y1  - 2014//
N2  - Background: Use of antiretroviral treatment for HIV-1 infection has decreased AIDS-related morbidity and mortality and prevents sexual transmission of HIV-1. However, the best time to initiate antiretroviral treatment to reduce progression of HIV-1 infection or non-AIDS clinical events is unknown. We reported previously that early antiretroviral treatment reduced HIV-1 transmission by 96%. We aimed to compare the effects of early and delayed initiation of antiretroviral treatment on clinical outcomes. Methods: The HPTN 052 trial is a randomised controlled trial done at 13 sites in nine countries. We enrolled HIV-1-serodiscordant couples to the study and randomly allocated them to either early or delayed antiretroviral treatment by use of permuted block randomisation, stratified by site. Random assignment was unblinded. The HIV-1-infected member of every couple initiated antiretroviral treatment either on entry into the study (early treatment group) or after a decline in CD4 count or with onset of an AIDS-related illness (delayed treatment group). Primary events were AIDS clinical events (WHO stage 4 HIV-1 disease, tuberculosis, and severe bacterial infections) and the following serious medical conditions unrelated to AIDS: serious cardiovascular or vascular disease, serious liver disease, end-stage renal disease, new-onset diabetes mellitus, and non-AIDS malignant disease. Analysis was by intention-to-treat. This trial is registered with ClinicalTrials.gov, number NCT00074581. Findings: 1763 people with HIV-1 infection and a serodiscordant partner were enrolled in the study; 886 were assigned early antiretroviral treatment and 877 to the delayed treatment group (two individuals were excluded from this group after randomisation). Median CD4 counts at randomisation were 442 (IQR 373-522) cells per muL in patients assigned to the early treatment group and 428 (357-522) cells per muL in those allocated delayed antiretroviral treatment. In the delayed group, antiretroviral treatment was initiated at a median CD4 count of 230 (IQR 197-249) cells per muL. Primary clinical events were reported in 57 individuals assigned to early treatment initiation versus 77 people allocated to delayed antiretroviral treatment (hazard ratio 0.73, 95% CI 0.52-1.03; p=0.074). New-onset AIDS events were recorded in 40 participants assigned to early antiretroviral treatment versus 61 allocated delayed initiation (0.64, 0.43-0.96; p=0.031), tuberculosis developed in 17 versus 34 patients, respectively (0.49, 0.28-0.89, p=0.018), and primary non-AIDS events were rare (12 in the early group vs nine with delayed treatment). In total, 498 primary and secondary outcomes occurred in the early treatment group (incidence 24.9 per 100 person-years, 95% CI 22.5-27.5) versus 585 in the delayed treatment group (29.2 per 100 person-years, 26.5-32.1; p=0.025). 26 people died, 11 who were allocated to early antiretroviral treatment and 15 who were assigned to the delayed treatment group. Interpretation: Early initiation of antiretroviral treatment delayed the time to AIDS events and decreased the incidence of primary and secondary outcomes. The clinical benefits recorded, combined with the striking reduction in HIV-1 transmission risk previously reported, provides strong support for earlier initiation of antiretroviral treatment. Funding: US National Institute of Allergy and Infectious Diseases. © 2014 Elsevier Ltd.
KW  - adult
KW  - *antiviral therapy
KW  - article
KW  - bacterial infection
KW  - cardiovascular disease
KW  - CD4 lymphocyte count
KW  - chronic kidney failure
KW  - controlled study
KW  - diabetes mellitus
KW  - disease course
KW  - *early intervention
KW  - end stage renal disease
KW  - female
KW  - follow up
KW  - hepatitis B
KW  - human
KW  - *Human immunodeficiency virus 1 infection/dt [Drug Therapy]
KW  - hypertension
KW  - hypertransaminasemia
KW  - intention to treat analysis
KW  - lactic acidosis
KW  - lipodystrophy
KW  - liver disease
KW  - major clinical study
KW  - malaria
KW  - male
KW  - multicenter study
KW  - peripheral neuropathy
KW  - phase 3 clinical trial
KW  - priority journal
KW  - randomized controlled trial
KW  - *therapy delay
KW  - thrombocytopenia
KW  - time to treatment
KW  - treatment duration
KW  - treatment outcome
KW  - tuberculosis
KW  - vascular disease
KW  - virus load
KW  - *antivirus agent/dt [Drug Therapy]
KW  - cotrimoxazole/dt [Drug Therapy]
KW  - efavirenz/cb [Drug Combination]
KW  - efavirenz/dt [Drug Therapy]
KW  - hemoglobin/ec [Endogenous Compound]
KW  - isoniazid/dt [Drug Therapy]
KW  - lamivudine/cb [Drug Combination]
KW  - lamivudine/dt [Drug Therapy]
KW  - zidovudine/cb [Drug Combination]
KW  - zidovudine/dt [Drug Therapy]
JF  - The Lancet Infectious Diseases
JA  - Lancet Infect. Dis.
VL  - 14
IS  - 4
SP  - 281
EP  - 290
CY  - United Kingdom
PB  - Lancet Publishing Group
SN  - 1473-3099
AD  - M.S. Cohen, University of North Carolina School of Medicine, Chapel Hill, NC 27599, United States. E-mail: mscohen@med.unc.edu
M1  - (Chen, Wang, Ou, Anderson) Fred Hutchinson Cancer Research Center, Seattle, WA, United States
M1  - (Taha, Celentano) Johns Hopkins Bloomberg School of Public Health, Baltimore, MD, United States
M1  - (Chariyalertsak) Research Institute for Health Sciences, Chiang Mai University, Chaing Mai, Thailand
M1  - (Hosseinipour, Eron, Hoffman, Cohen) University of North Carolina School of Medicine, Chapel Hill, NC, United States
M1  - (Eshleman, Piwowar-Manning, Gallant) Johns Hopkins University School of Medicine, Baltimore, MD, United States
M1  - (Ribaudo, Essex) Harvard School of Public Health, Boston, MA, United States
M1  - (Gamble) FHI 360, Durham, NC, United States
M1  - (Godbole) National AIDS Research Institute (ICMR), Pune, India
M1  - (De Melo) Hospital Nossa Senhora da Conceicao, Porto Alegre RS, Brazil
M1  - (Grinsztejn) Instituto de Pesquisa Clinica Evandro Chagas, Fiocruz, Rio de Janeiro, Brazil
M1  - (Hakim) University of Zimbabwe, Harare, Zimbabwe
M1  - (Havlir) University of California, San Francisco, CA, United States
M1  - (Hosseinipour) UNC Project-Malawi, Lilongwe, Malawi
M1  - (Kumarasamy) Y R Gaitonade Center for AIDS Research and Education, Chennai, India
M1  - (Kumwenda) College of Medicine-Johns Hopkins Project, Lilongwe, Malawi
M1  - (Makhema) Botswana Harvard AIDS Institute, Gabarone, Botswana
M1  - (Mayer) Fenway Institute, Boston, MA, United States
M1  - (McCauley) FHI 360, Washington, DC, United States
M1  - (Mills) KEMRI-CDC, Kisumu, Kenya
M1  - (Nielsen-Saines) David Geffen UCLA School of Medicine, Los Angeles, CA, United States
M1  - (Panchia, Sanne) Faculty of Health Sciences, University of the Witwatersrand, Johannesburg, South Africa
M1  - (Pilotto) Hospital Geral de Nova Iguacu and Laboratorio de AIDS e Imunologia Molecular-IOC/Fiocruz, Rio de Janeiro, Brazil
M1  - (Swindells) University of Nebraska Medical Center, Omaha, NE, United States
L2  - http://ovidsp.ovid.com/ovidweb.cgi?T=JS&PAGE=reference&D=emed12&NEWS=N&AN=2014203771
ER  -  

Link to the Ovid Full Text or citation: http://acs.hcn.com.au?acc=36422&url=http://ovidsp.ovid.com/ovidweb.cgi?T=JS&CSC=Y&NEWS=N&PAGE=fulltext&D=emed12&AN=2014203771 
C1  - Database: Embase <1996 to 2016 September 16>

Search Strategy:

--------------------------------------------------------------------------------

1     tuberculosis.mp. or exp tuberculosis/ (151164)

2     exp treatment outcome/ or treatment outcome*.mp. (1189741)

3     diabetes mellitus.mp. or exp diabetes mellitus/ (627157)

4     diabetes mellitus/ (362441)

5     DM.mp. (48079)

6     diabetes.mp. (663193)

7     mellitus.mp. (588341)

8     3 or 4 or 5 or 6 or 7 (715025)

9     1 and 2 and 8 (724)

10     cohort studies.mp. or cohort analysis/ (263408)

11     exp risk factor/ or cohort.mp. or exp risk/ (2148599)

12     10 or 11 (2148599)

13     9 and 10 (81)

14     9 and 12 (304)

15     limit 14 to human (298)

16     limit 13 to human (81)

17     trial*.mp. or exp controlled clinical trial/ or exp "clinical trial (topic)"/ or exp "randomized controlled trial (topic)"/ or exp "controlled clinical trial (topic)"/ (1555047)

18     random.ab. (191735)

19     randomized controlled trial.pt. (0)

20     controlled clinical trial.pt. (0)

21     randomized.ab. (454621)

22     placebo.ab. (188623)

23     clinical trials as topic.sh. (15)

24     trial.ti. (176210)

25     17 or 18 or 19 or 20 or 21 or 22 or 23 or 24 (1831290)

26     9 and 25 (128)

27     limit 26 to human (128)


***************************


29. 
TY  - ELEC
ID  - 24349402
T1  - Risk factors for poor treatment outcomes in patients with MDR-TB and XDR-TB in China: retrospective multi-center investigation
A1  - Tang S.
A1  - Tan S.
A1  - Yao L.
A1  - Li F.
A1  - Li L.
A1  - Guo X.
A1  - Liu Y.
A1  - Hao X.
A1  - Li Y.
A1  - Ding X.
A1  - Zhang Z.
A1  - Tong L.
A1  - Huang J. 
Y1  - 2013//
N2  - BACKGROUND: The treatment of patients with MDR- and XDR-TB is usually more complex, toxic and costly and less effective than treatment of other forms of TB. However, there is little information available on risk factors for poor outcomes in patients with MDR- and XDR-TB in China., METHODOLOGY/PRINCIPAL FINDINGS: We retrospectively analyzed the clinical records of HIV-negative TB Patients with culture-proven MDR- or XDR-TB who were registered from July 2006 to June 2011 at five large-scale Tuberculosis Specialized Hospitals in China. Among 1662 HIV-seronegative TB cases which were culture-positive for M. tuberculosis complex and had positive sputum-smear microscopy results, 965 cases (58.1%) were DR-TB, and 586 cases (35.3%) were classified as having MDR-TB, accounting for 60.7% of DR-TB. 169 cases (10.2%) were XDR-TB, accounting for 17.5% of DR-TB, 28.8% of MDR-TB. The MDR-TB patients were divided into XDR-TB group (n=169) and other MDR-TB group (non-XDR MDR-TB) (n=417). In total, 240 patients (40.95%) had treatment success, and 346 (59.05%) had poor treatment outcomes. The treatment success rate in other MDR-TB group was 52.2%, significantly higher than that in the XDR-TB group (13%, P<0.001). In multivariate logistic regression analysis, poor outcomes were associated with duration of previous anti-TB treatment of more than one year (OR, 0.077; 95% CI, 0.011-0.499, P<0.001), a BMI less than 18.5 kg/m(2) (OR, 2.185; 95% CI, 1.372-3.478, P<0.001), XDR (OR, 13.368; 95% CI, 6.745-26.497, P<0.001), retreatment (OR, 0.171; 95% CI, 0.093-0.314, P<0.001), diabetes (OR, 0.305; 95% CI, 0.140-0.663, P=0.003), tumor (OR, 0.095; 95% CI, 0.011-0.795, P=0.03), decreased albumin (OR, 0.181; 95% CI, 0.118-0.295, P<0.001), cavitation (OR, 0.175; 95% CI, 0.108-0.286, P<0.001)., CONCLUSIONS/SIGNIFICANCE: The patients with MDR-TB and XDR-TB have poor treatment outcomes in China.The presence of extensive drug resistance, low BMI, hypoalbuminemia, comorbidity, cavitary disease and previous anti-TB treatment are independent prognostic factors for poor outcome in patients with MDR-TB.
KW  - adolescent
KW  - adult
KW  - aged
KW  - China
KW  - clinical trial
KW  - epidemiology
KW  - human
KW  - *microbiology
KW  - middle aged
KW  - *mortality
KW  - multicenter study
KW  - *Mycobacterium tuberculosis
KW  - retrospective study
KW  - sputum
KW  - Tuberculosis, Multidrug-Resistant/dt [Drug Therapy]
KW  - very elderly
JF  - PloS one
JA  - PLoS ONE
VL  - 8
IS  - 12
SP  - e82943
CY  - United States
M1  - (Tang) Department of Respiratory Medicine, The First Affiliated Hospital of Soochow University, Suzhou, China ; Tuberculosis Center for Diagnosis and Treatment, Shanghai Pulmonary Hospital, Tongji University School of Medicine, Shanghai, China
M1  - (Tan) Department of Tuberculosis, Guangzhou Chest Hospital, State Key Laboratory of Respiratory Disease, Guangzhou, China
M1  - (Yao) Tuberculosis Center for Diagnosis and Treatment, Shanghai Pulmonary Hospital, Tongji University School of Medicine, Shanghai, China
M1  - (Li) Hangzhou Red Cross Hospital, Hangzhou, China
M1  - (Li) Tianjin Haihe Hospital, Tianjin, China
M1  - (Guo) Henan Infectious Hospital, Zhengzhou, China
M1  - (Liu) Tuberculosis Center for Diagnosis and Treatment, Shanghai Pulmonary Hospital, Tongji University School of Medicine, Shanghai, China
M1  - (Hao) Tuberculosis Center for Diagnosis and Treatment, Shanghai Pulmonary Hospital, Tongji University School of Medicine, Shanghai, China
M1  - (Li) Department of Tuberculosis, Guangzhou Chest Hospital, State Key Laboratory of Respiratory Disease, Guangzhou, China
M1  - (Ding) Department of Tuberculosis, Guangzhou Chest Hospital, State Key Laboratory of Respiratory Disease, Guangzhou, China
M1  - (Zhang) Tuberculosis Center for Diagnosis and Treatment, Shanghai Pulmonary Hospital, Tongji University School of Medicine, Shanghai, China
M1  - (Tong) Department of Tuberculosis, Guangzhou Chest Hospital, State Key Laboratory of Respiratory Disease, Guangzhou, China
M1  - (Huang) Department of Respiratory Medicine, The First Affiliated Hospital of Soochow University, Suzhou, China
L2  - http://ovidsp.ovid.com/ovidweb.cgi?T=JS&PAGE=reference&D=emed11&NEWS=N&AN=24349402
ER  -  

Link to the Ovid Full Text or citation: http://acs.hcn.com.au?acc=36422&url=http://ovidsp.ovid.com/ovidweb.cgi?T=JS&CSC=Y&NEWS=N&PAGE=fulltext&D=emed11&AN=24349402 
C1  - Database: Embase <1996 to 2016 September 16>

Search Strategy:

--------------------------------------------------------------------------------

1     tuberculosis.mp. or exp tuberculosis/ (151164)

2     exp treatment outcome/ or treatment outcome*.mp. (1189741)

3     diabetes mellitus.mp. or exp diabetes mellitus/ (627157)

4     diabetes mellitus/ (362441)

5     DM.mp. (48079)

6     diabetes.mp. (663193)

7     mellitus.mp. (588341)

8     3 or 4 or 5 or 6 or 7 (715025)

9     1 and 2 and 8 (724)

10     cohort studies.mp. or cohort analysis/ (263408)

11     exp risk factor/ or cohort.mp. or exp risk/ (2148599)

12     10 or 11 (2148599)

13     9 and 10 (81)

14     9 and 12 (304)

15     limit 14 to human (298)

16     limit 13 to human (81)

17     trial*.mp. or exp controlled clinical trial/ or exp "clinical trial (topic)"/ or exp "randomized controlled trial (topic)"/ or exp "controlled clinical trial (topic)"/ (1555047)

18     random.ab. (191735)

19     randomized controlled trial.pt. (0)

20     controlled clinical trial.pt. (0)

21     randomized.ab. (454621)

22     placebo.ab. (188623)

23     clinical trials as topic.sh. (15)

24     trial.ti. (176210)

25     17 or 18 or 19 or 20 or 21 or 22 or 23 or 24 (1831290)

26     9 and 25 (128)

27     limit 26 to human (128)


***************************


30. 
TY  - ELEC
ID  - 23809978
T1  - The double burden
A1  - Faurholt-Jepsen D. 
Y1  - 2013//
N2  - One third of the world's population is latently infected with Mycobacterium tuberculosis, and with the lifestyle changes succeeding the on-going urbanization, populations already burdened by tuberculosis are experiencing a dramatic increase in chronic diseases, with diabetes being a serious challenge. Tuberculosis and diabetes are not only becoming co-existing diseases. In fact, the diseases interact, and there is evidence to suggest that especially diabetes disease increases the susceptibility for developing active tuberculosis disease. Furthermore, it is plausible that tuberculosis leads to, either transient or permanent, impairment of the glucose metabolism, which ultimately will turn into diabetes. A number of studies from the Americas, Europe, Asia, and, most lately, from sub-Saharan Africa have reported strong association between tuberculosis and diabetes; on average, the estimated risk of active tuberculosis is thrice as high among people with diabetes. The study from sub-Saharan Africa was conducted in Tanzania and is the basis of this thesis. Based on available evidence on the association between tuberculosis and diabetes, the primary aim of the study was to assess the role of diabetes for tuberculosis risk, manifestations, treatment outcomes and survival in a Tanzanian population of tuberculosis patients and non-tuberculosis neighbourhood controls. The study was conducted in Mwanza City in northern Tanzania, with a population exceeding half a million inhabitants, with tuberculosis and HIV being common infections in the region, but with little knowledge about the prevalence of diabetes. We recruited newly diagnosed pulmonary tuberculosis patients from spring 2006 and continuously till the fall 2009, with all participating in a nutritional intervention running in parallel with the medical tuberculosis treatment. All participants underwent diabetes and HIV testing as well as a series of measurements such as anthropometric, clinical and paraclinical parameters. The population was followed up during treatment (2 and 5 months) to assess treatment outcome as well as after one year to assess their survival status. Based on data from 1,250 tuberculosis patients and 350 neighbourhood controls, we found that 38 and 21%, respectively, had impaired glycaemia, and that the prevalence of diabetes was 17 and 9% among tuberculosis patients and controls, respectively. This difference in prevalence between patients and controls was equivalent to an adjusted odds ratio of more than four, indicating a strong association between tuberculosis and diabetes. Furthermore, we found that diabetes was associated with tuberculosis among both participants with or without HIV co-infection. Despite the strong association, diabetes had only moderate clinical implications when the tuberculosis patients initiated the tuberculosis treatment; the patients with diabetes co-morbidity had a minor elevation in the immune response and more frequently reported to have fever. Furthermore, diabetes did not seem to delay time to sputum conversion during treatment. Nevertheless, diabetes co-morbidity led to impaired treatment outcome with slower recovery of weight and haemoglobin and a more than four times higher mortality rate within the initial phase of tuberculosis treatment. In conclusion, in the African region, the double burden of tuberculosis and diabetes is becoming a major health problem. Although the tuberculosis incidence has stabilized during the last decade, the increasing incidence of diabetes will possibly interfere with tuberculosis control and may, consequently, make the tuberculosis incidence increase again. Future research strategies should focus on enhanced diagnostic tools to identify tuberculosis patients with diabetes co-morbidity, and on the role of disease-disease, drug-disease and drug-drug interactions between tuberculosis and diabetes diseases and treatments.
KW  - adolescent
KW  - adult
KW  - aged
KW  - case control study
KW  - clinical trial
KW  - complication
KW  - cross-sectional study
KW  - female
KW  - follow up
KW  - human
KW  - Human immunodeficiency virus infection
KW  - male
KW  - middle aged
KW  - mortality
KW  - non insulin dependent diabetes mellitus
KW  - prospective study
KW  - risk factor
KW  - statistical model
KW  - survival
KW  - Tanzania
KW  - treatment outcome
KW  - Tuberculosis, Pulmonary/di [Diagnosis]
KW  - Tuberculosis, Pulmonary/dt [Drug Therapy]
KW  - very elderly
KW  - young adult
KW  - tuberculostatic agent/dt [Drug Therapy]
JF  - Danish medical journal
JA  - Dan Med J
VL  - 60
IS  - 7
SP  - B4673
CY  - Denmark
M1  - (Faurholt-Jepsen) Department of Human Nutrition, University of Copenhagen, Rolighedsvej 30, 1958 Frederiksberg C, Denmark
L2  - http://ovidsp.ovid.com/ovidweb.cgi?T=JS&PAGE=reference&D=emed11&NEWS=N&AN=23809978
ER  -  

Link to the Ovid Full Text or citation: http://acs.hcn.com.au?acc=36422&url=http://ovidsp.ovid.com/ovidweb.cgi?T=JS&CSC=Y&NEWS=N&PAGE=fulltext&D=emed11&AN=23809978 
C1  - Database: Embase <1996 to 2016 September 16>

Search Strategy:

--------------------------------------------------------------------------------

1     tuberculosis.mp. or exp tuberculosis/ (151164)

2     exp treatment outcome/ or treatment outcome*.mp. (1189741)

3     diabetes mellitus.mp. or exp diabetes mellitus/ (627157)

4     diabetes mellitus/ (362441)

5     DM.mp. (48079)

6     diabetes.mp. (663193)

7     mellitus.mp. (588341)

8     3 or 4 or 5 or 6 or 7 (715025)

9     1 and 2 and 8 (724)

10     cohort studies.mp. or cohort analysis/ (263408)

11     exp risk factor/ or cohort.mp. or exp risk/ (2148599)

12     10 or 11 (2148599)

13     9 and 10 (81)

14     9 and 12 (304)

15     limit 14 to human (298)

16     limit 13 to human (81)

17     trial*.mp. or exp controlled clinical trial/ or exp "clinical trial (topic)"/ or exp "randomized controlled trial (topic)"/ or exp "controlled clinical trial (topic)"/ (1555047)

18     random.ab. (191735)

19     randomized controlled trial.pt. (0)

20     controlled clinical trial.pt. (0)

21     randomized.ab. (454621)

22     placebo.ab. (188623)

23     clinical trials as topic.sh. (15)

24     trial.ti. (176210)

25     17 or 18 or 19 or 20 or 21 or 22 or 23 or 24 (1831290)

26     9 and 25 (128)

27     limit 26 to human (128)


***************************


31. 
TY  - ELEC
ID  - 2015947462
T1  - Impact of diabetes on treatment outcomes and long-term survival in multidrug-resistant tuberculosis
A1  - Kang Y.A.
A1  - Kim S.Y.
A1  - Jo K.-W.
A1  - Kim H.J.
A1  - Park S.-K.
A1  - Kim T.-H.
A1  - Kim E.K.
A1  - Lee K.M.
A1  - Lee S.S.
A1  - Park J.S.
A1  - Koh W.-J.
A1  - Kim D.Y.
A1  - Shim T.S. 
Y1  - 2013//
N2  - Background: Few studies have investigated the impact of diabetes mellitus (DM), a globally increasing metabolic disease, on treatment outcomes and long-term survival in patients with multidrug-resistant forms of tuberculosis (MDR-TB). Objectives: We analyzed outcomes in a large cohort to assess the impact of DM on treatment outcomes of patients with MDR-TB. Methods: MDR-TB patients newly diagnosed or retreated between 2000 and 2002 and followed for 8-11 years were retrospectively analyzed with respect to the effect of DM as a comorbidity on their treatment outcome and long-term survival. Results: Of 1,407 patients with MDR-TB, 239 (17.0%) had coexisting DM. The mean age and body mass index were higher in MDR-TB patients with DM [MDR-TBDM(+)] than in those without DM [MDR-TBDM(-)]. Patients with MDR-TB and a comorbidity of DM had a significantly lower treatment success rate than those without a history of DM (36.0 vs. 47.2%, p = 0.002). In addition, DM was the negative predictor for MDR-TB treatment success in multivariate analyses [odds ratio 0.51, 95% confidence interval (CI) 0.26-0.99]. Mean survival times were also lower in MDR-TBDM(+) than in MDR-TBDM(-) patients (102 vs. 114 months, p = 0.001), with DM as a significant predictor of poor long-term survival in multivariate analyses (hazard ratio 1.59, 95% CI 1.01-2.50). Conclusions: Among MDR-TB patients, DM was a relatively common comorbidity. In patients undergoing treatment for MDR-TB and followed for 8-11 years, it was found to be independently associated with an increased risk of both treatment failure and death.
KW  - acid fast bacterium
KW  - adult
KW  - aged
KW  - article
KW  - bacterium culture
KW  - body mass
KW  - chronic kidney disease
KW  - chronic lung disease
KW  - cohort analysis
KW  - comorbidity
KW  - connective tissue disease
KW  - controlled study
KW  - *diabetes mellitus
KW  - diabetic patient
KW  - drug sensitivity
KW  - extensively drug resistant tuberculosis
KW  - female
KW  - human
KW  - hyperthyroidism
KW  - hypothyroidism
KW  - Korean (people)
KW  - long term survival
KW  - major clinical study
KW  - male
KW  - malnutrition
KW  - mental disease
KW  - *multidrug resistant tuberculosis
KW  - outcome assessment
KW  - postgastrectomy syndrome
KW  - priority journal
KW  - randomized controlled trial
KW  - retrospective study
KW  - short course therapy
KW  - survival time
KW  - thorax radiography
KW  - treatment duration
JF  - Respiration
JA  - Respiration
VL  - 86
IS  - 6
SP  - 472
EP  - 478
CY  - Switzerland
PB  - S. Karger AG
SN  - 0025-7931
M1  - (Kang, Kim) Department of Internal Medicine, Yonsei University College of Medicine, Asan Medical Center, Seoul, South Korea
M1  - (Jo, Shim) Division of Pulmonary and Critical Care Medicine, University of Ulsan College of Medicine, Asan Medical Center, 388-1 Pungnap-dong, Songpa-gu, Seoul, South Korea
M1  - (Kim) Department of Epidemiology, Korean Institute of Tuberculosis, Sungkyunkwan University School of Medicine, Seoul, South Korea
M1  - (Kim) Department of Internal Medicine, Hanyang University College of Medicine, Sungkyunkwan University School of Medicine, Seoul, South Korea
M1  - (Koh) Department of Medicine, Samsung Medical Center, Sungkyunkwan University School of Medicine, Seoul, South Korea
M1  - (Park) Clinical Research Center, National Masan Hospital, Masan, South Korea
M1  - (Kim) Department of Internal Medicine, College of Medicine, Pochon CHA University, Seongnam, South Korea
M1  - (Lee) Department of Internal Medicine, Chungbuk National University College of Medicine, Chungbuk National University Hospital, Cheongju, South Korea
M1  - (Lee) Department of Internal Medicine, Inje University School of Medicine, Ilsan Paik Hospital, Goyang, South Korea
M1  - (Park) Department of Internal Medicine, Dankook University College of Medicine, Dankook University Hospital, Cheonan, South Korea
M1  - (Kim) Department of Thoracic Surgery, National Mokpo Hospital, Mokpo, South Korea
UR  - http://www.karger.com/journals/res/res_jh.htm
L2  - http://ovidsp.ovid.com/ovidweb.cgi?T=JS&PAGE=reference&D=emed11&NEWS=N&AN=2015947462
ER  -  

Link to the Ovid Full Text or citation: http://acs.hcn.com.au?acc=36422&url=http://ovidsp.ovid.com/ovidweb.cgi?T=JS&CSC=Y&NEWS=N&PAGE=fulltext&D=emed11&AN=2015947462 
C1  - Database: Embase <1996 to 2016 September 16>

Search Strategy:

--------------------------------------------------------------------------------

1     tuberculosis.mp. or exp tuberculosis/ (151164)

2     exp treatment outcome/ or treatment outcome*.mp. (1189741)

3     diabetes mellitus.mp. or exp diabetes mellitus/ (627157)

4     diabetes mellitus/ (362441)

5     DM.mp. (48079)

6     diabetes.mp. (663193)

7     mellitus.mp. (588341)

8     3 or 4 or 5 or 6 or 7 (715025)

9     1 and 2 and 8 (724)

10     cohort studies.mp. or cohort analysis/ (263408)

11     exp risk factor/ or cohort.mp. or exp risk/ (2148599)

12     10 or 11 (2148599)

13     9 and 10 (81)

14     9 and 12 (304)

15     limit 14 to human (298)

16     limit 13 to human (81)

17     trial*.mp. or exp controlled clinical trial/ or exp "clinical trial (topic)"/ or exp "randomized controlled trial (topic)"/ or exp "controlled clinical trial (topic)"/ (1555047)

18     random.ab. (191735)

19     randomized controlled trial.pt. (0)

20     controlled clinical trial.pt. (0)

21     randomized.ab. (454621)

22     placebo.ab. (188623)

23     clinical trials as topic.sh. (15)

24     trial.ti. (176210)

25     17 or 18 or 19 or 20 or 21 or 22 or 23 or 24 (1831290)

26     9 and 25 (128)

27     limit 26 to human (128)


***************************


32. 
TY  - ELEC
ID  - 2013721484
T1  - Targeting of memory T cells with alefacept in new-onset type 1 diabetes (T1DAL study): 12 month results of a randomised, double-blind, placebo-controlled phase 2 trial
A1  - Rigby M.R.
A1  - DiMeglio L.A.
A1  - Rendell M.S.
A1  - Felner E.I.
A1  - Dostou J.M.
A1  - Gitelman S.E.
A1  - Patel C.M.
A1  - Griffin K.J.
A1  - Tsalikian E.
A1  - Gottlieb P.A.
A1  - Greenbaum C.J.
A1  - Sherry N.A.
A1  - Moore W.V.
A1  - Monzavi R.
A1  - Willi S.M.
A1  - Raskin P.
A1  - Moran A.
A1  - Russell W.E.
A1  - Pinckney A.
A1  - Keyes-Elstein L.
A1  - Howell M.
A1  - Aggarwal S.
A1  - Lim N.
A1  - Phippard D.
A1  - Nepom G.T.
A1  - McNamara J.
A1  - Ehlers M.R. 
Y1  - 2013//
N2  - Background: Type 1 diabetes results from autoimmune targeting of the pancreatic beta cells, likely mediated by effector memory T (Tem) cells. CD2, a T cell surface protein highly expressed on Tem cells, is targeted by the fusion protein alefacept, depleting Tem cells and central memory T (Tcm) cells. We postulated that alefacept would arrest autoimmunity and preserve residual beta cells in patients newly diagnosed with type 1 diabetes. Methods: The T1DAL study is a phase 2, double-blind, placebo-controlled trial in patients with type 1 diabetes, aged 12-35 years who, within 100 days of diagnosis, were enrolled at 14 US sites. Patients were randomly assigned (2:1) to receive alefacept (two 12-week courses of 15 mg intramuscularly per week, separated by a 12-week pause) or a placebo. Randomisation was stratified by site, and was computer-generated with permuted blocks of three patients per block. All participants and site personnel were masked to treatment assignment. The primary endpoint was the change from baseline in mean 2 h C-peptide area under the curve (AUC) at 12 months. Secondary endpoints at 12 months were the change from baseline in the 4 h C-peptide AUC, insulin use, major hypoglycaemic events, and HbA1c concentrations. This trial is registered with ClinicalTrials.gov, number NCT00965458. Findings: Of 73 patients assessed for eligibility, 33 were randomly assigned to receive alefacept and 16 to receive placebo. The mean 2 h C-peptide AUC at 12 months increased by 0.015 nmol/L (95% CI -0.080 to 0.110) in the alefacept group and decreased by 0.115 nmol/L (-0.278 to 0.047) in the placebo group, and the difference between groups was not significant (p=0.065). However, key secondary endpoints were met: the mean 4 h C-peptide AUC was significantly higher (mean increase of 0.015 nmol/L [95% CI -0.076 to 0.106] vs decrease of -0.156 nmol/L [-0.305 to -0.006]; p=0.019), and daily insulin use (0.48 units per kg per day for placebo vs 0.36 units per kg per day for alefacept; p=0.02) and the rate of hypoglycaemic events (mean of 10.9 events per person per year for alefacept vs 17.3 events for placebo; p<0.0001) was significantly lower at 12 months in the alefacept group than in the placebo group. Mean HbA1c concentrations at week 52 were not different between treatment groups (p=0.75). So far, no serious adverse events were reported and all patients had at least one adverse event. In the alefacept group, 29 (88%) participants had an adverse event related to study drug versus 15 (94%) participants in the placebo group. In the alefacept group, 14 (42%) participants had grade 3 or 4 adverse events compared with nine (56%) participants in the placebo group; no deaths occurred. Interpretation: Although the primary outcome was not met, at 12 months, alefacept preserved the 4 h C-peptide AUC, lowered insulin use, and reduced hypoglycaemic events, suggesting efficacy. Safety and tolerability were similar in the alefacept and placebo groups. Alefacept could be useful to preserve beta-cell function in patients with new-onset type 1 diabetes. Funding: US National Institutes of Health and the Juvenile Diabetes Research Foundation. © 2013 Elsevier Ltd.
KW  - adolescent
KW  - adult
KW  - allergic reaction/si [Side Effect]
KW  - area under the curve
KW  - article
KW  - autoimmunity
KW  - cell function
KW  - child
KW  - clinical article
KW  - controlled study
KW  - cytomegalovirus infection/si [Side Effect]
KW  - double blind procedure
KW  - *drug targeting
KW  - drug use
KW  - effector cell
KW  - Epstein Barr virus infection/si [Side Effect]
KW  - female
KW  - hemoglobin blood level
KW  - human
KW  - hypoglycemia/si [Side Effect]
KW  - *immunotherapy
KW  - injection site reaction/si [Side Effect]
KW  - *insulin dependent diabetes mellitus/dt [Drug Therapy]
KW  - insulin synthesis
KW  - insulin treatment
KW  - liver injury/si [Side Effect]
KW  - lymphocytopenia/si [Side Effect]
KW  - male
KW  - *memory T lymphocyte
KW  - multicenter study
KW  - outcome assessment
KW  - pancreas islet beta cell
KW  - phase 2 clinical trial
KW  - priority journal
KW  - protein blood level
KW  - randomized controlled trial
KW  - school child
KW  - treatment duration
KW  - tuberculosis/si [Side Effect]
KW  - *alefacept/ae [Adverse Drug Reaction]
KW  - *alefacept/ct [Clinical Trial]
KW  - *alefacept/dt [Drug Therapy]
KW  - *alefacept/im [Intramuscular Drug Administration]
KW  - C peptide/ec [Endogenous Compound]
KW  - hemoglobin A1c/ec [Endogenous Compound]
KW  - insulin/dt [Drug Therapy]
JF  - The Lancet Diabetes and Endocrinology
JA  - Lancet Diabetes Endocrinol.
VL  - 1
IS  - 4
SP  - 284
EP  - 294
CY  - United Kingdom
PB  - Lancet Publishing Group (Langford Lane, Kidlington, Oxford OX5 1GB, United Kingdom)
SN  - 2213-8587
AD  - M.R. Rigby, Indiana Hospital and the Riley Hospital for Children at Indiana University Health, 705 Riley Hospital Drive, ROC 4270, Indianapolis, IN 46202-5225, United States. E-mail: mrigby@iu.edu
M1  - (Rigby, DiMeglio) Indiana University, Riley Hospital for Children at Indiana University Health, Indianapolis, IN, United States
M1  - (Rendell) Creighton Diabetes Center, Omaha, NE, United States
M1  - (Felner) Emory University, Atlanta, GA, United States
M1  - (Dostou) University of North Carolina, Durham, NC, United States
M1  - (Gitelman) University of California, San Francisco, CA, United States
M1  - (Patel, Griffin) University of Arizona, Tucson, AZ, United States
M1  - (Tsalikian) University of Iowa, Iowa City, Iowa, United States
M1  - (Gottlieb) Barbara Davis Center, University of Colorado, Aurora, CO, United States
M1  - (Greenbaum, Nepom) Benaroya Research Institute, Seattle, WA, United States
M1  - (Sherry) Massachusetts General Hospital, Boston, MA, United States
M1  - (Moore) Children's Mercy Hospital, Kansas City, MO, United States
M1  - (Monzavi) Children's Hospital Los Angeles, Los Angeles, CA, United States
M1  - (Willi) Children's Hospital of Philadelphia, Philadelphia, PA, United States
M1  - (Raskin) University of Texas, Southwestern Medical Center, Dallas, TX, United States
M1  - (Moran) University of Minnesota, Minneapolis, MN, United States
M1  - (Russell) Vanderbilt University Medical Center, Nashville, Tennessee, United States
M1  - (Pinckney, Keyes-Elstein) Rho Federal Systems Division, Chapel Hill, NC, United States
M1  - (Howell, Aggarwal, Lim, Phippard) Immune Tolerance Network, Bethesda, MD, United States
M1  - (McNamara) National Institutes of Allergy and Infectious Diseases, Bethesda, MD, United States
M1  - (Ehlers) Immune Tolerance Network, San Francisco, CA, United States
L2  - http://ovidsp.ovid.com/ovidweb.cgi?T=JS&PAGE=reference&D=emed11&NEWS=N&AN=2013721484
ER  -  

Link to the Ovid Full Text or citation: http://acs.hcn.com.au?acc=36422&url=http://ovidsp.ovid.com/ovidweb.cgi?T=JS&CSC=Y&NEWS=N&PAGE=fulltext&D=emed11&AN=2013721484 
C1  - Database: Embase <1996 to 2016 September 16>

Search Strategy:

--------------------------------------------------------------------------------

1     tuberculosis.mp. or exp tuberculosis/ (151164)

2     exp treatment outcome/ or treatment outcome*.mp. (1189741)

3     diabetes mellitus.mp. or exp diabetes mellitus/ (627157)

4     diabetes mellitus/ (362441)

5     DM.mp. (48079)

6     diabetes.mp. (663193)

7     mellitus.mp. (588341)

8     3 or 4 or 5 or 6 or 7 (715025)

9     1 and 2 and 8 (724)

10     cohort studies.mp. or cohort analysis/ (263408)

11     exp risk factor/ or cohort.mp. or exp risk/ (2148599)

12     10 or 11 (2148599)

13     9 and 10 (81)

14     9 and 12 (304)

15     limit 14 to human (298)

16     limit 13 to human (81)

17     trial*.mp. or exp controlled clinical trial/ or exp "clinical trial (topic)"/ or exp "randomized controlled trial (topic)"/ or exp "controlled clinical trial (topic)"/ (1555047)

18     random.ab. (191735)

19     randomized controlled trial.pt. (0)

20     controlled clinical trial.pt. (0)

21     randomized.ab. (454621)

22     placebo.ab. (188623)

23     clinical trials as topic.sh. (15)

24     trial.ti. (176210)

25     17 or 18 or 19 or 20 or 21 or 22 or 23 or 24 (1831290)

26     9 and 25 (128)

27     limit 26 to human (128)


***************************


33. 
TY  - ELEC
ID  - 2013696878
T1  - Adalimumab for the treatment of psoriasis in real life: A retrospective cohort of 119 patients at a single Spanish centre
A1  - Lopez-Ferrer A.
A1  - Vilarrasa E.
A1  - Gich I.J.
A1  - Puig L. 
Y1  - 2013//
N2  - Background Patients with moderate-to-severe psoriasis treated with adalimumab in daily clinical practice are different from those in clinical trials, and outcomes may differ in different geographical settings. Objectives To analyse the efficacy, retention of treatment and adverse events in a cohort of such patients at a referral centre in Barcelona, Spain. Methods Data from a cohort of 119 consecutive patients treated between January 2008 and March 2013 were retrospectively collected. Drug survival was analysed by the Kaplan-Meier method with log-rank test and Cox regression. Results The mean duration of treatment was 25 months (median 22, range 2-60). The 75% improvement in Psoriasis Area and Severity Index (PASI 75) response rates at 16 weeks, 6 months and 1 year of treatment were 64%, 58% and 53%, respectively (intention-to-treat analysis). The corresponding PASI 90 values were 49%, 52% and 50%. Biologic-naive patients (41%) had significantly higher PASI 75 and PASI 90 response rates at 6 months and 1 year. On multivariate analysis, only PASI 90 response at 6 months was significantly associated with treatment retention (P = 0.0009), with a hazard ratio of 7.3 (95% confidence interval 2.3-23.6). Forty-eight adverse events (AEs) occurred in 29 patients, and were serious in eight (0.032 events per patient-year). Paradoxical flares of psoriasis or arthritis were seen in five patients. Infections accounted for seven serious AEs, and were the reason for discontinuation in two patients. Conclusions PASI 90 response at 6 months was the only independent variable predicting drug survival on multivariate analysis. Infections, including de novo infection by Mycobacterium tuberculosis, accounted for seven serious AEs. What's already known about this topic? There are few reports on the use of adalimumab for the treatment of moderate-to-severe psoriasis in clinical practice according to the European Medicines Agency. Psoriasis Area and Severity Index (PASI) 75% response rates at 16 weeks and 6 months were approximately 60% in a previously published U.K. series. Male sex and the presence of arthritis have been associated with decreased drug survival in one study. What does this study add? Biologic-naive status and efficacy parameters denoting a good or excellent response appear to be associated with a higher probability of drug survival. Combination treatment increased PASI response rates at 6 months and might provide an explanation for the relatively high rate of PASI 90 responders in our cohort. Infections, including de novo infection by Mycobacterium tuberculosis, accounted for most serious adverse events, and paradoxical flares of psoriasis and psoriatic arthritis were relatively frequent. © 2013 British Association of Dermatologists.
KW  - abscess/si [Side Effect]
KW  - adult
KW  - aged
KW  - alcoholism
KW  - article
KW  - bronchitis/si [Side Effect]
KW  - cohort analysis
KW  - comparative study
KW  - controlled study
KW  - diabetes mellitus
KW  - disease course
KW  - drug efficacy
KW  - drug safety
KW  - drug withdrawal
KW  - dyslipidemia
KW  - female
KW  - furunculosis/si [Side Effect]
KW  - gastroenteritis/si [Side Effect]
KW  - heart infarction/si [Side Effect]
KW  - herpes simplex/si [Side Effect]
KW  - human
KW  - hyperglycemia/si [Side Effect]
KW  - hypertension/si [Side Effect]
KW  - hypertriglyceridemia/si [Side Effect]
KW  - injection site reaction/si [Side Effect]
KW  - intention to treat analysis
KW  - latent tuberculosis
KW  - leukopenia/si [Side Effect]
KW  - major clinical study
KW  - male
KW  - medical record review
KW  - miliary tuberculosis/si [Side Effect]
KW  - muscle cramp/si [Side Effect]
KW  - nonalcoholic fatty liver
KW  - obesity
KW  - open study
KW  - paronychia/si [Side Effect]
KW  - patient monitoring
KW  - patient referral
KW  - pneumonia/si [Side Effect]
KW  - priority journal
KW  - prostatitis/si [Side Effect]
KW  - pruritus/si [Side Effect]
KW  - *psoriasis/dt [Drug Therapy]
KW  - Psoriasis Area and Severity Index
KW  - psoriasis vulgaris
KW  - psoriatic arthritis/di [Diagnosis]
KW  - psoriatic arthritis/dt [Drug Therapy]
KW  - retrospective study
KW  - scabies/si [Side Effect]
KW  - Spain
KW  - survival
KW  - thrombocytopenia/si [Side Effect]
KW  - thrush/si [Side Effect]
KW  - treatment duration
KW  - treatment outcome
KW  - treatment response
KW  - tuberculosis/dt [Drug Therapy]
KW  - urinary tract infection/si [Side Effect]
KW  - vasculitis/si [Side Effect]
KW  - *adalimumab/ae [Adverse Drug Reaction]
KW  - *adalimumab/ct [Clinical Trial]
KW  - *adalimumab/cb [Drug Combination]
KW  - *adalimumab/dt [Drug Therapy]
KW  - *adalimumab/pd [Pharmacology]
KW  - cyclosporin A/cb [Drug Combination]
KW  - cyclosporin A/dt [Drug Therapy]
KW  - etretin/cb [Drug Combination]
KW  - etretin/dt [Drug Therapy]
KW  - infliximab/dt [Drug Therapy]
KW  - leflunomide/dt [Drug Therapy]
KW  - methotrexate/cb [Drug Combination]
KW  - methotrexate/dt [Drug Therapy]
KW  - tuberculostatic agent/dt [Drug Therapy]
JF  - British Journal of Dermatology
JA  - Br. J. Dermatol.
VL  - 169
IS  - 5
SP  - 1141
EP  - 1147
CY  - United Kingdom
PB  - Blackwell Publishing Ltd (9600 Garsington Road, Oxford OX4 2XG, United Kingdom)
SN  - 0007-0963
AD  - L. Puig, Department of Dermatology, Hospital de la Santa Creu i Sant Pau, Universitat Autonoma de Barcelona, Sant Antoni Maria Claret 167, 08025 Barcelona, Catalonia, Spain. E-mail: lpuig@santpau.cat
M1  - (Lopez-Ferrer, Vilarrasa, Puig) Department of Dermatology, Hospital de la Santa Creu i Sant Pau, Universitat Autonoma de Barcelona, Sant Antoni Maria Claret 167, 08025 Barcelona, Catalonia, Spain
M1  - (Gich) Department of Clinical Epidemiology and Public Health, Hospital de la Santa Creu i Sant Pau, Universitat Autonoma de Barcelona, Sant Antoni Maria Claret 167, 08025 Barcelona, Catalonia, Spain
L2  - http://ovidsp.ovid.com/ovidweb.cgi?T=JS&PAGE=reference&D=emed11&NEWS=N&AN=2013696878
ER  -  

Link to the Ovid Full Text or citation: http://acs.hcn.com.au?acc=36422&url=http://ovidsp.ovid.com/ovidweb.cgi?T=JS&CSC=Y&NEWS=N&PAGE=fulltext&D=emed11&AN=2013696878 
C1  - Database: Embase <1996 to 2016 September 16>

Search Strategy:

--------------------------------------------------------------------------------

1     tuberculosis.mp. or exp tuberculosis/ (151164)

2     exp treatment outcome/ or treatment outcome*.mp. (1189741)

3     diabetes mellitus.mp. or exp diabetes mellitus/ (627157)

4     diabetes mellitus/ (362441)

5     DM.mp. (48079)

6     diabetes.mp. (663193)

7     mellitus.mp. (588341)

8     3 or 4 or 5 or 6 or 7 (715025)

9     1 and 2 and 8 (724)

10     cohort studies.mp. or cohort analysis/ (263408)

11     exp risk factor/ or cohort.mp. or exp risk/ (2148599)

12     10 or 11 (2148599)

13     9 and 10 (81)

14     9 and 12 (304)

15     limit 14 to human (298)

16     limit 13 to human (81)

17     trial*.mp. or exp controlled clinical trial/ or exp "clinical trial (topic)"/ or exp "randomized controlled trial (topic)"/ or exp "controlled clinical trial (topic)"/ (1555047)

18     random.ab. (191735)

19     randomized controlled trial.pt. (0)

20     controlled clinical trial.pt. (0)

21     randomized.ab. (454621)

22     placebo.ab. (188623)

23     clinical trials as topic.sh. (15)

24     trial.ti. (176210)

25     17 or 18 or 19 or 20 or 21 or 22 or 23 or 24 (1831290)

26     9 and 25 (128)

27     limit 26 to human (128)


***************************


34. 
TY  - ELEC
ID  - 2013694793
T1  - DiaPep277 and immune intervention for treatment of type 1 diabetes
A1  - Schloot N.C.
A1  - Cohen I.R. 
Y1  - 2013//
N2  - Type 1 diabetes is a chronic immune-mediated disease resulting in destruction of insulin-producing beta-cells. Several studies have been performed aiming to halt disease progression after diagnosis; to reduce the increased diabetes risk in islet-autoantibody positive subjects; and to prevent the onset of beta-cell autoimmunity in subjects genetically at risk but without autoantibodies. Whereas secondary prevention trials failed, trials in newly diagnosed patients have shown partial success in preserving C-peptide. These studies target T-cells and inflammation and make use of antigen-specific immune modulation or stem cell approaches. However, thus far no immune-based therapeutic regimen has cured type 1 diabetes after its clinical onset or has stabilized the decline of C-peptide to achieve the status of an approved drug. This review summarizes immune intervention trials and the current knowledge of DiaPep277 peptide as a form of immune intervention in type 1 diabetes. © 2013 Elsevier Inc.
KW  - adaptive immunity
KW  - antiinflammatory activity
KW  - area under the curve
KW  - autoimmunity
KW  - B lymphocyte
KW  - blood sampling
KW  - CD8+ T lymphocyte
KW  - cell destruction
KW  - cell function
KW  - cell loss
KW  - cellular immunity
KW  - cytokine production
KW  - cytokine release
KW  - cytokine response
KW  - diabetes control
KW  - diabetic patient
KW  - down regulation
KW  - drug effect
KW  - drug efficacy
KW  - drug megadose
KW  - drug safety
KW  - drug tolerability
KW  - enzyme linked immunospot assay
KW  - Epstein Barr virus infection/si [Side Effect]
KW  - first degree relative
KW  - flu like syndrome/si [Side Effect]
KW  - follow up
KW  - genotype
KW  - glycemic control
KW  - gold standard
KW  - HLA system
KW  - human
KW  - hyperglycemia
KW  - hypoglycemia
KW  - immune status
KW  - immunocompetent cell
KW  - immunoreactivity
KW  - immunosuppressive treatment
KW  - in vitro study
KW  - *insulin dependent diabetes mellitus/di [Diagnosis]
KW  - *insulin dependent diabetes mellitus/dt [Drug Therapy]
KW  - *insulin dependent diabetes mellitus/et [Etiology]
KW  - *insulin dependent diabetes mellitus/pc [Prevention]
KW  - insulin release
KW  - insulin treatment
KW  - intervention study
KW  - long term care
KW  - lymphocyte proliferation
KW  - meta analysis
KW  - multicenter study (topic)
KW  - Mycobacterium tuberculosis
KW  - non insulin dependent diabetes mellitus/dt [Drug Therapy]
KW  - nonhuman
KW  - observational study
KW  - outcome assessment
KW  - pancreas islet cell
KW  - phase 2 clinical trial (topic)
KW  - phase 3 clinical trial (topic)
KW  - prevention study
KW  - priority journal
KW  - randomized controlled trial (topic)
KW  - rash/si [Side Effect]
KW  - rehabilitation
KW  - repeated drug dose
KW  - review
KW  - rheumatoid arthritis/dt [Drug Therapy]
KW  - secondary prevention
KW  - test meal
KW  - therapy effect
KW  - treatment duration
KW  - vital sign
KW  - *antiinflammatory agent/dt [Drug Therapy]
KW  - *antiinflammatory agent/pd [Pharmacology]
KW  - *antiinflammatory agent/sc [Subcutaneous Drug Administration]
KW  - atorvastatin/dt [Drug Therapy]
KW  - C peptide/ec [Endogenous Compound]
KW  - C reactive protein/ec [Endogenous Compound]
KW  - chaperonin 60
KW  - diapep 277
KW  - *diapep277/dt [Drug Therapy]
KW  - *diapep277/pd [Pharmacology]
KW  - *diapep277/sc [Subcutaneous Drug Administration]
KW  - etanercept/dt [Drug Therapy]
KW  - gamma interferon/ec [Endogenous Compound]
KW  - glutamate decarboxylase/sc [Subcutaneous Drug Administration]
KW  - hemoglobin A1c
KW  - insulin/dt [Drug Therapy]
KW  - insulin lispro
KW  - interleukin 1
KW  - interleukin 10/ec [Endogenous Compound]
KW  - interleukin 13/ec [Endogenous Compound]
KW  - interleukin 4/ec [Endogenous Compound]
KW  - interleukin 5/ec [Endogenous Compound]
KW  - mannitol
KW  - otelixizumab/ae [Adverse Drug Reaction]
KW  - otelixizumab/iv [Intravenous Drug Administration]
KW  - *peptide/dt [Drug Therapy]
KW  - *peptide/pd [Pharmacology]
KW  - *peptide/sc [Subcutaneous Drug Administration]
KW  - placebo
KW  - proinsulin/im [Intramuscular Drug Administration]
KW  - recombinant alpha interferon/dt [Drug Therapy]
KW  - recombinant alpha interferon/po [Oral Drug Administration]
KW  - recombinant interleukin 1 receptor blocking agent/dt [Drug Therapy]
KW  - recombinant interleukin 1 receptor blocking agent/pd [Pharmacology]
KW  - rituximab
KW  - streptozocin
KW  - teplizumab
KW  - tetanus toxoid
KW  - tumor necrosis factor alpha
KW  - unclassified drug
JF  - Clinical Immunology
JA  - Clin. Immunol.
VL  - 149
IS  - 3
SP  - 307
EP  - 316
CY  - United States
PB  - Academic Press Inc. (1250 Sixth Avenue, San Diego, California CA 92101, United States)
SN  - 1521-6616
AD  - N.C. Schloot, Institute for Clinical Diabetology, German Diabetes Center, Leibniz-Center for Diabetes Research, Heinrich-Heine University, Auf'm Hennekamp 65, 40225 Dusseldorf, Germany. E-mail: schloot@ddz.uni-duesseldorf.de
M1  - (Schloot) Institute for Clinical Diabetology, German Diabetes Center, Leibniz-Center for Diabetes Research, Heinrich-Heine University, Dusseldorf, Germany
M1  - (Cohen) Department of Immunology, Weizmann Institute of Science, Herzl 234, Rehovot 76100, Israel
L2  - http://ovidsp.ovid.com/ovidweb.cgi?T=JS&PAGE=reference&D=emed11&NEWS=N&AN=2013694793
ER  -  

Link to the Ovid Full Text or citation: http://acs.hcn.com.au?acc=36422&url=http://ovidsp.ovid.com/ovidweb.cgi?T=JS&CSC=Y&NEWS=N&PAGE=fulltext&D=emed11&AN=2013694793 
C1  - Database: Embase <1996 to 2016 September 16>

Search Strategy:

--------------------------------------------------------------------------------

1     tuberculosis.mp. or exp tuberculosis/ (151164)

2     exp treatment outcome/ or treatment outcome*.mp. (1189741)

3     diabetes mellitus.mp. or exp diabetes mellitus/ (627157)

4     diabetes mellitus/ (362441)

5     DM.mp. (48079)

6     diabetes.mp. (663193)

7     mellitus.mp. (588341)

8     3 or 4 or 5 or 6 or 7 (715025)

9     1 and 2 and 8 (724)

10     cohort studies.mp. or cohort analysis/ (263408)

11     exp risk factor/ or cohort.mp. or exp risk/ (2148599)

12     10 or 11 (2148599)

13     9 and 10 (81)

14     9 and 12 (304)

15     limit 14 to human (298)

16     limit 13 to human (81)

17     trial*.mp. or exp controlled clinical trial/ or exp "clinical trial (topic)"/ or exp "randomized controlled trial (topic)"/ or exp "controlled clinical trial (topic)"/ (1555047)

18     random.ab. (191735)

19     randomized controlled trial.pt. (0)

20     controlled clinical trial.pt. (0)

21     randomized.ab. (454621)

22     placebo.ab. (188623)

23     clinical trials as topic.sh. (15)

24     trial.ti. (176210)

25     17 or 18 or 19 or 20 or 21 or 22 or 23 or 24 (1831290)

26     9 and 25 (128)

27     limit 26 to human (128)


***************************


35. 
TY  - ELEC
ID  - 2013677207
T1  - An official American thoracic society/European respiratory society statement: Key concepts and advances in pulmonary rehabilitation
A1  - Spruit M.A.
A1  - Singh S.J.
A1  - Garvey C.
A1  - Zu Wallack R.
A1  - Nici L.
A1  - Rochester C.
A1  - Hill K.
A1  - Holland A.E.
A1  - Lareau S.C.
A1  - Man W.D.-C.
A1  - Pitta F.
A1  - Sewell L.
A1  - Raskin J.
A1  - Bourbeau J.
A1  - Crouch R.
A1  - Franssen F.M.E.
A1  - Casaburi R.
A1  - Vercoulen J.H.
A1  - Vogiatzis I.
A1  - Gosselink R.
A1  - Clini E.M.
A1  - Effing T.W.
A1  - Maltais F.
A1  - Van Der Palen J.
A1  - Troosters T.
A1  - Janssen D.J.A.
A1  - Collins E.
A1  - Garcia-Aymerich J.
A1  - Brooks D.
A1  - Fahy B.F.
A1  - Puhan M.A.
A1  - Hoogendoorn M.
A1  - Garrod R.
A1  - Schols A.M.W.J.
A1  - Carlin B.
A1  - Benzo R.
A1  - Meek P.
A1  - Morgan M.
A1  - Rutten-Van Molken M.P.M.H.
A1  - Ries A.L.
A1  - Make B.
A1  - Goldstein R.S.
A1  - Dowson C.A.
A1  - Brozek J.L.
A1  - Donner C.F.
A1  - Wouters E.F.M. 
Y1  - 2013//
N2  - Background: Pulmonary rehabilitation is recognized as a core component of themanagement of individuals with chronic respiratory disease. Since the 2006 American Thoracic Society (ATS)/European Respiratory Society (ERS) Statement on Pulmonary Rehabilitation, there has been considerable growth in our knowledge of its efficacy and scope. Purpose: The purpose of this Statement is to update the 2006 document, including a new definition of pulmonary rehabilitation and highlighting key concepts and major advances in the field. Methods: A multidisciplinary committee of experts representing the ATS Pulmonary Rehabilitation Assembly and the ERS Scientific Group 01.02, "Rehabilitation and Chronic Care," determined the overall scope of this update through group consensus. Focused literature reviews in key topic areas were conducted by committee members with relevant clinicaland scientific expertise.The final content of this Statement was agreed on by all members. Results: An updated definition of pulmonary rehabilitation is proposed. New data are presented on the science and application of pulmonary rehabilitation, including its effectiveness in acutely ill individuals with chronic obstructive pulmonary disease, and in individuals with other chronic respiratory diseases.The important role of pulmonary rehabilitation in chronic disease management is highlighted. In addition, the role of health behavior change in optimizing and maintaining benefits is discussed. Conclusions: The considerable growth in the science and application of pulmonary rehabilitation since 2006 adds further support for its efficacy in a wide range of individuals with chronic respiratory disease. Copyright © 2013 by the American Thoracic Society.
KW  - acute respiratory failure/rh [Rehabilitation]
KW  - acute respiratory failure/th [Therapy]
KW  - ADL disability
KW  - adult respiratory distress syndrome/rh [Rehabilitation]
KW  - adult respiratory distress syndrome/th [Therapy]
KW  - allergic pneumonitis/rh [Rehabilitation]
KW  - allergic pneumonitis/th [Therapy]
KW  - anemia
KW  - ankylosing spondylitis/rh [Rehabilitation]
KW  - ankylosing spondylitis/th [Therapy]
KW  - anxiety disorder
KW  - article
KW  - asthma/rh [Rehabilitation]
KW  - asthma/th [Therapy]
KW  - behavior change
KW  - bicycle ergometry
KW  - bronchiectasis/rh [Rehabilitation]
KW  - bronchiectasis/th [Therapy]
KW  - bronchiolitis obliterans/rh [Rehabilitation]
KW  - bronchiolitis obliterans/th [Therapy]
KW  - cardiopulmonary exercise test
KW  - cardiovascular disease/th [Therapy]
KW  - cardiovascular mortality
KW  - Charlson Comorbidity Index
KW  - chronic obstructive lung disease/dt [Drug Therapy]
KW  - chronic obstructive lung disease/rt [Radiotherapy]
KW  - chronic obstructive lung disease/rh [Rehabilitation]
KW  - Chronic Respiratory Questionnaire
KW  - *chronic respiratory tract disease/dm [Disease Management]
KW  - *chronic respiratory tract disease/dt [Drug Therapy]
KW  - *chronic respiratory tract disease/rh [Rehabilitation]
KW  - cognitive defect
KW  - comorbidity
KW  - congestive heart failure/rh [Rehabilitation]
KW  - congestive heart failure/th [Therapy]
KW  - connective tissue disease/rh [Rehabilitation]
KW  - connective tissue disease/th [Therapy]
KW  - coronary artery disease
KW  - cost effectiveness analysis
KW  - cystic fibrosis/rh [Rehabilitation]
KW  - cystic fibrosis/th [Therapy]
KW  - depression
KW  - diabetes mellitus
KW  - dysphagia
KW  - dyspnea
KW  - endurance training
KW  - fatigue
KW  - fibrosing alveolitis/rh [Rehabilitation]
KW  - fibrosing alveolitis/th [Therapy]
KW  - functional status
KW  - gastroesophageal reflux
KW  - health care cost
KW  - health care utilization
KW  - heart arrhythmia
KW  - heart rehabilitation
KW  - human
KW  - hyperlipidemia
KW  - hypertension
KW  - hypoxemia
KW  - infection
KW  - inspiratory capacity
KW  - interstitial lung disease/rh [Rehabilitation]
KW  - interstitial lung disease/th [Therapy]
KW  - ischemic heart disease
KW  - kidney failure
KW  - kyphoscoliosis/rh [Rehabilitation]
KW  - kyphoscoliosis/th [Therapy]
KW  - lung cancer
KW  - lung resection
KW  - lung sarcoidosis/rh [Rehabilitation]
KW  - lung sarcoidosis/th [Therapy]
KW  - lung transplantation
KW  - lung vascular resistance
KW  - lung ventilation
KW  - lymphangiomyoma/rh [Rehabilitation]
KW  - lymphangiomyoma/th [Therapy]
KW  - muscle exercise
KW  - musculoskeletal disease/th [Therapy]
KW  - neuromuscular electrical stimulation
KW  - nutritional deficiency
KW  - obesity/th [Therapy]
KW  - osteoarthritis
KW  - osteoporosis
KW  - outcome assessment
KW  - oxygen therapy
KW  - patient assessment
KW  - patient compliance
KW  - patient referral
KW  - pedometer
KW  - pedometry
KW  - peripheral vascular disease/th [Therapy]
KW  - physical activity
KW  - priority journal
KW  - psychosocial disorder
KW  - pulmonary hypertension/rh [Rehabilitation]
KW  - pulmonary hypertension/th [Therapy]
KW  - *pulmonary rehabilitation
KW  - quality adjusted life year
KW  - quality of life
KW  - randomized controlled trial (topic)
KW  - resistance training
KW  - self concept
KW  - Short Form 12
KW  - sleep disordered breathing
KW  - St. George Respiratory Questionnaire
KW  - systematic review
KW  - telehealth
KW  - telemonitoring
KW  - thorax wall defect/rh [Rehabilitation]
KW  - thorax wall defect/th [Therapy]
KW  - treadmill exercise
KW  - treatment indication
KW  - tuberculosis/rh [Rehabilitation]
KW  - tuberculosis/th [Therapy]
KW  - bronchodilating agent/dt [Drug Therapy]
JF  - American Journal of Respiratory and Critical Care Medicine
JA  - Am. J. Respir. Crit. Care Med.
VL  - 188
IS  - 8
SP  - e13
EP  - e64
CY  - United States
PB  - American Thoracic Society (61 Broadway 4th Floor, New York NY 10006 - 2755, United States)
SN  - 1073-449X
UR  - http://www.atsjournals.org/doi/pdf/10.1164/rccm.201309-1634ST
L2  - http://ovidsp.ovid.com/ovidweb.cgi?T=JS&PAGE=reference&D=emed11&NEWS=N&AN=2013677207
ER  -  

Link to the Ovid Full Text or citation: http://acs.hcn.com.au?acc=36422&url=http://ovidsp.ovid.com/ovidweb.cgi?T=JS&CSC=Y&NEWS=N&PAGE=fulltext&D=emed11&AN=2013677207 
C1  - Database: Embase <1996 to 2016 September 16>

Search Strategy:

--------------------------------------------------------------------------------

1     tuberculosis.mp. or exp tuberculosis/ (151164)

2     exp treatment outcome/ or treatment outcome*.mp. (1189741)

3     diabetes mellitus.mp. or exp diabetes mellitus/ (627157)

4     diabetes mellitus/ (362441)

5     DM.mp. (48079)

6     diabetes.mp. (663193)

7     mellitus.mp. (588341)

8     3 or 4 or 5 or 6 or 7 (715025)

9     1 and 2 and 8 (724)

10     cohort studies.mp. or cohort analysis/ (263408)

11     exp risk factor/ or cohort.mp. or exp risk/ (2148599)

12     10 or 11 (2148599)

13     9 and 10 (81)

14     9 and 12 (304)

15     limit 14 to human (298)

16     limit 13 to human (81)

17     trial*.mp. or exp controlled clinical trial/ or exp "clinical trial (topic)"/ or exp "randomized controlled trial (topic)"/ or exp "controlled clinical trial (topic)"/ (1555047)

18     random.ab. (191735)

19     randomized controlled trial.pt. (0)

20     controlled clinical trial.pt. (0)

21     randomized.ab. (454621)

22     placebo.ab. (188623)

23     clinical trials as topic.sh. (15)

24     trial.ti. (176210)

25     17 or 18 or 19 or 20 or 21 or 22 or 23 or 24 (1831290)

26     9 and 25 (128)

27     limit 26 to human (128)


***************************


36. 
TY  - ELEC
ID  - 2013669462
T1  - Treatment optimization: An outline for future success
A1  - Flexner C.
A1  - Plumley B.
A1  - Brown Ripin D.H. 
Y1  - 2013//
N2  - PURPOSE OF REVIEW: In this issue of Current Opinion, the Guest Editors and their colleagues provide a comprehensive overview of current activities aimed at optimizing global HIV treatment. In this introduction, we outline current goals and approaches that will be described in more detail elsewhere in this issue. RECENT FINDINGS: Two recent conferences, the first and second Conference on Antiretroviral Drug Optimization (CADO), brought together experts from academia, governments, foundations, the pharmaceutical industry, and community activists to develop a global HIV-treatment research agenda for the coming decade focused on better therapies and how to make them accessible to a broader population of people living with HIV. Important recommendations included a focus on more efficient process chemistry for antiretroviral drugs, investigation of antiretroviral dose reduction as a possible optimization strategy, recognition of the increasing importance of concurrent infections and comorbidities especially tuberculosis and aging-related diseases, and identifying a highly effective and affordable nontoxic, once-daily fixed-dose combination regimen for first-line treatment. SUMMARY: HIV treatment optimization is a process intended to enhance the long-term efficacy, adherence, tolerability, safety, convenience, and affordability of combination ART. The ultimate goal of this process is to expand access to well tolerated and effective lifetime treatment to all those in need. © 2013 Wolters Kluwer Health.
KW  - absence of side effects/si [Side Effect]
KW  - *antiviral therapy
KW  - cardiovascular disease
KW  - comorbidity
KW  - concurrent infection
KW  - diabetes mellitus
KW  - drug bioavailability
KW  - drug cost
KW  - drug efficacy
KW  - drug safety
KW  - drug tolerability
KW  - drug treatment failure
KW  - drug withdrawal
KW  - hepatitis B/si [Side Effect]
KW  - human
KW  - Human immunodeficiency virus
KW  - *Human immunodeficiency virus infection/dt [Drug Therapy]
KW  - *Human immunodeficiency virus infection/pc [Prevention]
KW  - hypertension
KW  - low drug dose
KW  - medication compliance
KW  - mixed infection
KW  - patient compliance
KW  - phase 3 clinical trial (topic)
KW  - priority journal
KW  - recurrent infection/si [Side Effect]
KW  - review
KW  - risk reduction
KW  - tuberculosis/dt [Drug Therapy]
KW  - unspecified side effect/si [Side Effect]
KW  - *anti human immunodeficiency virus agent/dt [Drug Therapy]
KW  - *anti human immunodeficiency virus agent/pe [Pharmacoeconomics]
KW  - cobicistat/cb [Drug Combination]
KW  - cobicistat/dt [Drug Therapy]
KW  - darunavir/cb [Drug Combination]
KW  - darunavir/cm [Drug Comparison]
KW  - darunavir/dt [Drug Therapy]
KW  - dolutegravir/ct [Clinical Trial]
KW  - dolutegravir/cb [Drug Combination]
KW  - dolutegravir/dt [Drug Therapy]
KW  - efavirenz/cb [Drug Combination]
KW  - efavirenz/dt [Drug Therapy]
KW  - emtricitabine/ae [Adverse Drug Reaction]
KW  - emtricitabine/cb [Drug Combination]
KW  - emtricitabine/dt [Drug Therapy]
KW  - Human immunodeficiency virus proteinase inhibitor/cm [Drug Comparison]
KW  - Human immunodeficiency virus proteinase inhibitor/dt [Drug Therapy]
KW  - lamivudine/ae [Adverse Drug Reaction]
KW  - lamivudine/cb [Drug Combination]
KW  - lamivudine/dt [Drug Therapy]
KW  - raltegravir/ae [Adverse Drug Reaction]
KW  - raltegravir/dt [Drug Therapy]
KW  - rifampicin/dt [Drug Therapy]
KW  - ritonavir/cb [Drug Combination]
KW  - ritonavir/dt [Drug Therapy]
KW  - tenofovir/cb [Drug Combination]
KW  - tenofovir/dt [Drug Therapy]
KW  - tenofovir/po [Oral Drug Administration]
KW  - tenofovir alafenamide/ct [Clinical Trial]
KW  - tenofovir alafenamide/cb [Drug Combination]
KW  - tenofovir alafenamide/dt [Drug Therapy]
KW  - tenofovir disoproxil/dt [Drug Therapy]
JF  - Current Opinion in HIV and AIDS
JA  - Curr. Opin. HIV AIDS
VL  - 8
IS  - 6
SP  - 523
EP  - 527
CY  - United Kingdom
PB  - Lippincott Williams and Wilkins (250 Waterloo Road, London SE1 8RD, United Kingdom)
SN  - 1746-630X
AD  - C. Flexner, Johns Hopkins University School of Medicine and Bloomberg School of Public Health, Osler 527, 600 N, Wolfe Street, Baltimore, MD 21287-5554, United States. E-mail: flex@jhmi.edu
M1  - (Flexner) Johns Hopkins University School of Medicine and Bloomberg School of Public Health, Osler 527, 600 N, Wolfe Street, Baltimore, MD 21287-5554, United States
M1  - (Plumley) Pangaea Global AIDS Foundation, Oakland, CA, United States
M1  - (Brown Ripin) Clinton Health Access Initiative, Boston, MA, United States
L2  - http://ovidsp.ovid.com/ovidweb.cgi?T=JS&PAGE=reference&D=emed11&NEWS=N&AN=2013669462
ER  -  

Link to the Ovid Full Text or citation: http://acs.hcn.com.au?acc=36422&url=http://ovidsp.ovid.com/ovidweb.cgi?T=JS&CSC=Y&NEWS=N&PAGE=fulltext&D=emed11&AN=2013669462 
C1  - Database: Embase <1996 to 2016 September 16>

Search Strategy:

--------------------------------------------------------------------------------

1     tuberculosis.mp. or exp tuberculosis/ (151164)

2     exp treatment outcome/ or treatment outcome*.mp. (1189741)

3     diabetes mellitus.mp. or exp diabetes mellitus/ (627157)

4     diabetes mellitus/ (362441)

5     DM.mp. (48079)

6     diabetes.mp. (663193)

7     mellitus.mp. (588341)

8     3 or 4 or 5 or 6 or 7 (715025)

9     1 and 2 and 8 (724)

10     cohort studies.mp. or cohort analysis/ (263408)

11     exp risk factor/ or cohort.mp. or exp risk/ (2148599)

12     10 or 11 (2148599)

13     9 and 10 (81)

14     9 and 12 (304)

15     limit 14 to human (298)

16     limit 13 to human (81)

17     trial*.mp. or exp controlled clinical trial/ or exp "clinical trial (topic)"/ or exp "randomized controlled trial (topic)"/ or exp "controlled clinical trial (topic)"/ (1555047)

18     random.ab. (191735)

19     randomized controlled trial.pt. (0)

20     controlled clinical trial.pt. (0)

21     randomized.ab. (454621)

22     placebo.ab. (188623)

23     clinical trials as topic.sh. (15)

24     trial.ti. (176210)

25     17 or 18 or 19 or 20 or 21 or 22 or 23 or 24 (1831290)

26     9 and 25 (128)

27     limit 26 to human (128)


***************************


37. 
TY  - ELEC
ID  - 2013550461
T1  - Pediatric uveitis: New and future treatments
A1  - Mehta P.J.
A1  - Alexander J.L.
A1  - Sen H.N. 
Y1  - 2013//
N2  - PURPOSE OF REVIEW: Pediatric uveitis is relatively uncommon, accounting for only 5-10% of all patients with uveitis. However, owing to high prevalence of complications and devastating outcomes, its lifetime burden can be significant. RECENT FINDINGS: Immunomodulatory therapy has been associated with better outcomes in noninfectious pediatric uveitis. However, effective treatments are limited by medication-related complications, including multiorgan toxicities and systemic side effects. SUMMARY: We review the current therapies available to treat pediatric uveitis, discuss novel and future therapies, and provide clinical recommendations utilizing these new agents. The consideration for treatment regimens in noninfectious pediatric uveitis is multifactorial. Understanding past, present, and future technology will aid in treatment of a complex and refractory disease. © 2013 Wolters Kluwer Health ,  Lippincott Williams & Wilkins.
KW  - acne/si [Side Effect]
KW  - allergic reaction/si [Side Effect]
KW  - alopecia/si [Side Effect]
KW  - arthralgia/si [Side Effect]
KW  - bone marrow suppression/si [Side Effect]
KW  - cataract/si [Side Effect]
KW  - clinical trial
KW  - demyelinating disease/si [Side Effect]
KW  - diabetes mellitus/si [Side Effect]
KW  - diarrhea/si [Side Effect]
KW  - fever/si [Side Effect]
KW  - gastrointestinal symptom/si [Side Effect]
KW  - gum hyperplasia,/si [Side Effect]
KW  - hair loss/si [Side Effect]
KW  - heart failure/si [Side Effect]
KW  - hemorrhagic cystitis/si [Side Effect]
KW  - hepatitis/si [Side Effect]
KW  - hirsutism/si [Side Effect]
KW  - human
KW  - hypercholesterolemia/si [Side Effect]
KW  - hypertension/si [Side Effect]
KW  - hypertriglyceridemia/si [Side Effect]
KW  - immunomodulation
KW  - immunosuppressive treatment
KW  - infection/si [Side Effect]
KW  - infusion related reaction/si [Side Effect]
KW  - injection site reaction/si [Side Effect]
KW  - intraocular pressure
KW  - kidney function
KW  - liver toxicity/si [Side Effect]
KW  - low drug dose
KW  - lymphoma/si [Side Effect]
KW  - lymphoproliferative disease/si [Side Effect]
KW  - multiple organ failure/co [Complication]
KW  - nausea/si [Side Effect]
KW  - nephrotoxicity/si [Side Effect]
KW  - neurotoxicity/si [Side Effect]
KW  - neutropenia/si [Side Effect]
KW  - nonhuman
KW  - osteoporosis/si [Side Effect]
KW  - outcome assessment
KW  - pediatrics
KW  - peripheral edema/si [Side Effect]
KW  - priority journal
KW  - recommended drug dose
KW  - review
KW  - side effect/si [Side Effect]
KW  - skin manifestation/si [Side Effect]
KW  - stomatitis/si [Side Effect]
KW  - stunting/si [Side Effect]
KW  - thrombocytopenia/si [Side Effect]
KW  - tremor/si [Side Effect]
KW  - tuberculosis/si [Side Effect]
KW  - *uveitis/dt [Drug Therapy]
KW  - *uveitis/su [Surgery]
KW  - weight gain
KW  - abatacept/ae [Adverse Drug Reaction]
KW  - abatacept/ct [Clinical Trial]
KW  - abatacept/dt [Drug Therapy]
KW  - abatacept/pd [Pharmacology]
KW  - adalimumab/ae [Adverse Drug Reaction]
KW  - adalimumab/ct [Clinical Trial]
KW  - adalimumab/dt [Drug Therapy]
KW  - adalimumab/pd [Pharmacology]
KW  - azathioprine/ae [Adverse Drug Reaction]
KW  - azathioprine/ct [Clinical Trial]
KW  - azathioprine/dt [Drug Therapy]
KW  - azathioprine/pd [Pharmacology]
KW  - canakinumab/ae [Adverse Drug Reaction]
KW  - canakinumab/ct [Clinical Trial]
KW  - canakinumab/dt [Drug Therapy]
KW  - canakinumab/pd [Pharmacology]
KW  - certolizumab pegol/ct [Clinical Trial]
KW  - certolizumab pegol/dt [Drug Therapy]
KW  - certolizumab pegol/pd [Pharmacology]
KW  - chlorambucil/ae [Adverse Drug Reaction]
KW  - chlorambucil/ct [Clinical Trial]
KW  - chlorambucil/dt [Drug Therapy]
KW  - chlorambucil/pd [Pharmacology]
KW  - cyclophosphamide/ae [Adverse Drug Reaction]
KW  - cyclophosphamide/ct [Clinical Trial]
KW  - cyclophosphamide/dt [Drug Therapy]
KW  - cyclophosphamide/pd [Pharmacology]
KW  - cyclosporin A/ae [Adverse Drug Reaction]
KW  - cyclosporin A/ct [Clinical Trial]
KW  - cyclosporin A/do [Drug Dose]
KW  - cyclosporin A/dt [Drug Therapy]
KW  - cyclosporin A/pd [Pharmacology]
KW  - daclizumab/ae [Adverse Drug Reaction]
KW  - daclizumab/ct [Clinical Trial]
KW  - daclizumab/dt [Drug Therapy]
KW  - daclizumab/pd [Pharmacology]
KW  - dexamethasone/ae [Adverse Drug Reaction]
KW  - dexamethasone/ct [Clinical Trial]
KW  - dexamethasone/dt [Drug Therapy]
KW  - dexamethasone/pd [Pharmacology]
KW  - etanercept/ct [Clinical Trial]
KW  - etanercept/dt [Drug Therapy]
KW  - etanercept/pd [Pharmacology]
KW  - fluocinolone acetonide/ae [Adverse Drug Reaction]
KW  - fluocinolone acetonide/ct [Clinical Trial]
KW  - fluocinolone acetonide/dt [Drug Therapy]
KW  - fluocinolone acetonide/po [Oral Drug Administration]
KW  - fluocinolone acetonide/pd [Pharmacology]
KW  - golimumab/ct [Clinical Trial]
KW  - golimumab/dt [Drug Therapy]
KW  - golimumab/pd [Pharmacology]
KW  - infliximab/ae [Adverse Drug Reaction]
KW  - infliximab/ct [Clinical Trial]
KW  - infliximab/dt [Drug Therapy]
KW  - infliximab/iv [Intravenous Drug Administration]
KW  - infliximab/pd [Pharmacology]
KW  - methotrexate/ae [Adverse Drug Reaction]
KW  - methotrexate/ct [Clinical Trial]
KW  - methotrexate/dt [Drug Therapy]
KW  - methotrexate/pd [Pharmacology]
KW  - mycophenolic acid 2 morpholinoethyl ester/ae [Adverse Drug Reaction]
KW  - mycophenolic acid 2 morpholinoethyl ester/ct [Clinical Trial]
KW  - mycophenolic acid 2 morpholinoethyl ester/dt [Drug Therapy]
KW  - mycophenolic acid 2 morpholinoethyl ester/pd [Pharmacology]
KW  - prednisone/ae [Adverse Drug Reaction]
KW  - prednisone/ct [Clinical Trial]
KW  - prednisone/dt [Drug Therapy]
KW  - prednisone/pd [Pharmacology]
KW  - rapamycin/ae [Adverse Drug Reaction]
KW  - rapamycin/ct [Clinical Trial]
KW  - rapamycin/dt [Drug Therapy]
KW  - rapamycin/pd [Pharmacology]
KW  - recombinant interleukin 1 receptor blocking agent/ae [Adverse Drug Reaction]
KW  - recombinant interleukin 1 receptor blocking agent/ct [Clinical Trial]
KW  - recombinant interleukin 1 receptor blocking agent/dt [Drug Therapy]
KW  - recombinant interleukin 1 receptor blocking agent/pd [Pharmacology]
KW  - rituximab/ae [Adverse Drug Reaction]
KW  - rituximab/ct [Clinical Trial]
KW  - rituximab/dt [Drug Therapy]
KW  - rituximab/pd [Pharmacology]
KW  - tacrolimus/ae [Adverse Drug Reaction]
KW  - tacrolimus/ct [Clinical Trial]
KW  - tacrolimus/dt [Drug Therapy]
KW  - tacrolimus/pd [Pharmacology]
KW  - tocilizumab/ae [Adverse Drug Reaction]
KW  - tocilizumab/ct [Clinical Trial]
KW  - tocilizumab/dt [Drug Therapy]
KW  - tocilizumab/pd [Pharmacology]
KW  - voclosporin/ae [Adverse Drug Reaction]
KW  - voclosporin/ct [Clinical Trial]
KW  - voclosporin/dt [Drug Therapy]
KW  - voclosporin/pd [Pharmacology]
JF  - Current Opinion in Ophthalmology
JA  - Curr. Opin. Ophthalmol.
VL  - 24
IS  - 5
SP  - 453
EP  - 462
CY  - United States
PB  - Lippincott Williams and Wilkins (530 Walnut Street,P O Box 327, Philadelphia PA 19106-3621, United States)
SN  - 1040-8738
AD  - H.N. Sen, Uveitis and Ocular Immunology Fellowship Program, National Eye Institute, National Institutes of Health, 10 Center Drive, Bethesda, MD 20892, United States. E-mail: senh@nei.nih.gov
M1  - (Mehta) National Eye Institute, National Institutes of Health, Bethesda, MD, United States
M1  - (Alexander) Children's National Medical Center, Bethesda, MD, United States
M1  - (Sen) Uveitis and Ocular Immunology Fellowship Program, National Eye Institute, National Institutes of Health, 10 Center Drive, Bethesda, MD 20892, United States
L2  - http://ovidsp.ovid.com/ovidweb.cgi?T=JS&PAGE=reference&D=emed11&NEWS=N&AN=2013550461
ER  -  

Link to the Ovid Full Text or citation: http://acs.hcn.com.au?acc=36422&url=http://ovidsp.ovid.com/ovidweb.cgi?T=JS&CSC=Y&NEWS=N&PAGE=fulltext&D=emed11&AN=2013550461 
C1  - Database: Embase <1996 to 2016 September 16>

Search Strategy:

--------------------------------------------------------------------------------

1     tuberculosis.mp. or exp tuberculosis/ (151164)

2     exp treatment outcome/ or treatment outcome*.mp. (1189741)

3     diabetes mellitus.mp. or exp diabetes mellitus/ (627157)

4     diabetes mellitus/ (362441)

5     DM.mp. (48079)

6     diabetes.mp. (663193)

7     mellitus.mp. (588341)

8     3 or 4 or 5 or 6 or 7 (715025)

9     1 and 2 and 8 (724)

10     cohort studies.mp. or cohort analysis/ (263408)

11     exp risk factor/ or cohort.mp. or exp risk/ (2148599)

12     10 or 11 (2148599)

13     9 and 10 (81)

14     9 and 12 (304)

15     limit 14 to human (298)

16     limit 13 to human (81)

17     trial*.mp. or exp controlled clinical trial/ or exp "clinical trial (topic)"/ or exp "randomized controlled trial (topic)"/ or exp "controlled clinical trial (topic)"/ (1555047)

18     random.ab. (191735)

19     randomized controlled trial.pt. (0)

20     controlled clinical trial.pt. (0)

21     randomized.ab. (454621)

22     placebo.ab. (188623)

23     clinical trials as topic.sh. (15)

24     trial.ti. (176210)

25     17 or 18 or 19 or 20 or 21 or 22 or 23 or 24 (1831290)

26     9 and 25 (128)

27     limit 26 to human (128)


***************************


38. 
TY  - ELEC
ID  - 2013505008
T1  - Acupuncture for allergic rhinitis: Active and sham acupuncture both seem to work
A1  - Lim C.E.D.
A1  - Cheng N.C.L. 
Y1  - 2013//
KW  - *acupuncture
KW  - *allergic rhinitis/th [Therapy]
KW  - controlled study
KW  - human
KW  - hypertension
KW  - insulin dependent diabetes mellitus
KW  - kidney dysfunction
KW  - lung tuberculosis
KW  - major clinical study
KW  - multicenter study
KW  - nose obstruction
KW  - note
KW  - outcome assessment
KW  - perennial rhinitis
KW  - questionnaire
KW  - randomized controlled trial
KW  - rhinitis
KW  - rhinorrhea
KW  - sham procedure
KW  - skin allergy
KW  - sneezing
KW  - teratoma
JF  - Focus on Alternative and Complementary Therapies
JA  - Focus Altern. Complement. Ther.
VL  - 18
IS  - 3
SP  - 136
EP  - 137
CY  - United States
PB  - Wiley-Blackwell (350 Main Street, Malden MA 02148, United States)
SN  - 1465-3753
AD  - SWS Clinical School, University of New South Wales, Sydney, Australia
M1  - (Lim, Cheng) SWS Clinical School, University of New South Wales, Sydney, Australia
L2  - http://ovidsp.ovid.com/ovidweb.cgi?T=JS&PAGE=reference&D=emed11&NEWS=N&AN=2013505008
ER  -  

Link to the Ovid Full Text or citation: http://acs.hcn.com.au?acc=36422&url=http://ovidsp.ovid.com/ovidweb.cgi?T=JS&CSC=Y&NEWS=N&PAGE=fulltext&D=emed11&AN=2013505008 
C1  - Database: Embase <1996 to 2016 September 16>

Search Strategy:

--------------------------------------------------------------------------------

1     tuberculosis.mp. or exp tuberculosis/ (151164)

2     exp treatment outcome/ or treatment outcome*.mp. (1189741)

3     diabetes mellitus.mp. or exp diabetes mellitus/ (627157)

4     diabetes mellitus/ (362441)

5     DM.mp. (48079)

6     diabetes.mp. (663193)

7     mellitus.mp. (588341)

8     3 or 4 or 5 or 6 or 7 (715025)

9     1 and 2 and 8 (724)

10     cohort studies.mp. or cohort analysis/ (263408)

11     exp risk factor/ or cohort.mp. or exp risk/ (2148599)

12     10 or 11 (2148599)

13     9 and 10 (81)

14     9 and 12 (304)

15     limit 14 to human (298)

16     limit 13 to human (81)

17     trial*.mp. or exp controlled clinical trial/ or exp "clinical trial (topic)"/ or exp "randomized controlled trial (topic)"/ or exp "controlled clinical trial (topic)"/ (1555047)

18     random.ab. (191735)

19     randomized controlled trial.pt. (0)

20     controlled clinical trial.pt. (0)

21     randomized.ab. (454621)

22     placebo.ab. (188623)

23     clinical trials as topic.sh. (15)

24     trial.ti. (176210)

25     17 or 18 or 19 or 20 or 21 or 22 or 23 or 24 (1831290)

26     9 and 25 (128)

27     limit 26 to human (128)


***************************


39. 
TY  - ELEC
ID  - 2013441665
T1  - Beyond pregnancy - The neglected burden of mortality in young women of reproductive age in Bangladesh: A prospective cohort study
A1  - Labrique A.B.
A1  - Sikder S.S.
A1  - Wu L.
A1  - Rashid M.
A1  - Ali H.
A1  - Ullah B.
A1  - Shamim A.A.
A1  - Mehra S.
A1  - Klemm R.
A1  - Banu H.
A1  - West Jr. K.P.
A1  - Christian P. 
Y1  - 2013//
N2  - Objective To describe proportionate mortality and causes of death unrelated to pregnancy. Design Prospective cohort study. Setting Rural northwest Bangladesh. Population A cohort of 133 617 married women of reproductive age. Methods Verbal autopsies were conducted for women who died whilst under surveillance in the cohort trial. Physician-assigned causes of death based on verbal autopsies were used to categorise deaths. Main outcome measures The proportion of deaths due to non-communicable diseases, infectious diseases, injury or pregnancy. Results Of the 1107 deaths occurring among women between 2001 and 2007, 48% were attributed to non-communicable diseases, 22% to pregnancy, 17% to infections, 9% to injury and 4% to other causes. Conclusions Although focus on pregnancy-related mortality remains important, more attention is warranted on non-communicable diseases among women of reproductive age. © 2013 The Authors BJOG An International Journal of Obstetrics and Gynaecology © 2013 RCOG.
KW  - adult
KW  - anaphylactic shock
KW  - anemia
KW  - anorexia nervosa
KW  - asthma
KW  - autopsy
KW  - Bangladesh
KW  - bleeding
KW  - cause of death
KW  - cerebrovascular accident
KW  - cohort analysis
KW  - dehydration
KW  - diabetes mellitus
KW  - diarrhea
KW  - diphtheria
KW  - epilepsy
KW  - female
KW  - gastrointestinal disease
KW  - heart failure
KW  - heart infarction
KW  - homicide
KW  - human
KW  - infection
KW  - injury
KW  - ischemic heart disease
KW  - kidney disease
KW  - lung embolism
KW  - major clinical study
KW  - malaria
KW  - malnutrition
KW  - married woman
KW  - meningitis
KW  - *mortality
KW  - neoplasm
KW  - non communicable disease
KW  - outcome assessment
KW  - pericardial effusion
KW  - *pregnancy
KW  - priority journal
KW  - prospective study
KW  - rabies
KW  - respiratory tract infection
KW  - review
KW  - rheumatic disease
KW  - sepsis
KW  - suicide
KW  - tetanus
KW  - tonsillitis
KW  - tuberculosis
KW  - typhoid fever
JF  - BJOG: An International Journal of Obstetrics and Gynaecology
JA  - BJOG Int. J. Obstet. Gynaecol.
VL  - 120
IS  - 9
SP  - 1085
EP  - 1089
CY  - United Kingdom
PB  - Blackwell Publishing Ltd (9600 Garsington Road, Oxford OX4 2XG, United Kingdom)
SN  - 1470-0328
AD  - A.B. Labrique, Department of International Health, Johns Hopkins Bloomberg School of Public Health, 615 N. Wolfe St., Baltimore, MD 21205, United States. E-mail: alabriqu@jhsph.edu
M1  - (Labrique, Sikder, Wu, Mehra, Klemm, West Jr., Christian) Department of International Health, Johns Hopkins Bloomberg School of Public Health, 615 N. Wolfe St., Baltimore, MD 21205, United States
M1  - (Rashid, Ali, Shamim) JiVitA Maternal and Child Health Research Project Gaibandha, Poschim Para, Bangladesh
M1  - (Ullah) Maternal and Neonatal Health Initiative, United Nations Population Fund Narail, Aladatpur, Bangladesh
M1  - (Banu) Department of Gynecology, Institute of Child and Mother Health Matuail, Dhaka, Bangladesh
L2  - http://ovidsp.ovid.com/ovidweb.cgi?T=JS&PAGE=reference&D=emed11&NEWS=N&AN=2013441665
ER  -  

Link to the Ovid Full Text or citation: http://acs.hcn.com.au?acc=36422&url=http://ovidsp.ovid.com/ovidweb.cgi?T=JS&CSC=Y&NEWS=N&PAGE=fulltext&D=emed11&AN=2013441665 
C1  - Database: Embase <1996 to 2016 September 16>

Search Strategy:

--------------------------------------------------------------------------------

1     tuberculosis.mp. or exp tuberculosis/ (151164)

2     exp treatment outcome/ or treatment outcome*.mp. (1189741)

3     diabetes mellitus.mp. or exp diabetes mellitus/ (627157)

4     diabetes mellitus/ (362441)

5     DM.mp. (48079)

6     diabetes.mp. (663193)

7     mellitus.mp. (588341)

8     3 or 4 or 5 or 6 or 7 (715025)

9     1 and 2 and 8 (724)

10     cohort studies.mp. or cohort analysis/ (263408)

11     exp risk factor/ or cohort.mp. or exp risk/ (2148599)

12     10 or 11 (2148599)

13     9 and 10 (81)

14     9 and 12 (304)

15     limit 14 to human (298)

16     limit 13 to human (81)

17     trial*.mp. or exp controlled clinical trial/ or exp "clinical trial (topic)"/ or exp "randomized controlled trial (topic)"/ or exp "controlled clinical trial (topic)"/ (1555047)

18     random.ab. (191735)

19     randomized controlled trial.pt. (0)

20     controlled clinical trial.pt. (0)

21     randomized.ab. (454621)

22     placebo.ab. (188623)

23     clinical trials as topic.sh. (15)

24     trial.ti. (176210)

25     17 or 18 or 19 or 20 or 21 or 22 or 23 or 24 (1831290)

26     9 and 25 (128)

27     limit 26 to human (128)


***************************


40. 
TY  - ELEC
ID  - 2013362619
T1  - Immunotherapeutic treatment of autoimmune diabetes
A1  - Kim J.H.
A1  - Jin S.-M.
A1  - Kim H.S.
A1  - Kim K.-A.
A1  - Lee M.-S. 
Y1  - 2013//
N2  - Type 1 diabetes is a prototypic, organ-specific autoimmune disease. Diverse antigen-specific immunotherapy using insulin or glutamic acid decarboxylase peptides and other immunotherapies, such as antibodies, fusion proteins, cytokines, regulatory T cells, small-molecule inhibitors, nonspecific immune modulators, or dietary modifications, have been attempted in human type 1 diabetes. Some of these immunotherapies delay the onset of diabetes or reduce insulin requirements or blood glucose level in patients with established type 1 diabetes. However, most of these immunotherapies failed to induce complete remission of established type 1 diabetes, which could be due to 1) technical difficulties in the achievement of immune tolerance to diabetic autoantigens or in the inhibition of autoimmune responses to those antigens that can be applied to human patients without significant adverse effects, and 2) markedly reduced b-cell mass at the time of disease onset that should be replenished. This review focuses on the immunological aspects of the disease and its treatment, and data from previous or ongoing human clinical trials using immune-logical measures, and recent results from immunological studies employing animal models are discussed. © 2013 by Begell House, Inc.
KW  - antiinflammatory activity
KW  - article
KW  - autologous hematopoietic stem cell transplantation
KW  - blood glucose monitoring
KW  - cytokine production
KW  - cytokine release syndrome/si [Side Effect]
KW  - diet supplementation
KW  - diet therapy
KW  - drug effect
KW  - drug efficacy
KW  - drug safety
KW  - Epstein Barr virus infection/si [Side Effect]
KW  - fever/si [Side Effect]
KW  - headache/si [Side Effect]
KW  - human
KW  - immune response
KW  - immunological tolerance
KW  - immunomodulation
KW  - *immunotherapy
KW  - infection/si [Side Effect]
KW  - *insulin dependent diabetes mellitus/dt [Drug Therapy]
KW  - *insulin dependent diabetes mellitus/pc [Prevention]
KW  - *insulin dependent diabetes mellitus/th [Therapy]
KW  - insulin release
KW  - low drug dose
KW  - lymphocytopenia/si [Side Effect]
KW  - mesenchymal stem cell
KW  - mesenchymal stem cell transplantation
KW  - myalgia/si [Side Effect]
KW  - nonhuman
KW  - opportunistic infection/si [Side Effect]
KW  - pancreas islet beta cell
KW  - phase 2 clinical trial (topic)
KW  - phase 3 clinical trial (topic)
KW  - priority journal
KW  - randomized controlled trial (topic)
KW  - rash/si [Side Effect]
KW  - regulatory T lymphocyte
KW  - serum sickness/si [Side Effect]
KW  - treatment outcome
KW  - treatment response
KW  - tuberculosis/si [Side Effect]
KW  - abatacept/ct [Clinical Trial]
KW  - abatacept/dt [Drug Therapy]
KW  - abatacept/iv [Intravenous Drug Administration]
KW  - abatacept/pd [Pharmacology]
KW  - alpha 1 antitrypsin/dt [Drug Therapy]
KW  - alpha 1 antitrypsin/pd [Pharmacology]
KW  - BCG vaccine/dt [Drug Therapy]
KW  - bht 3021/ct [Clinical Trial]
KW  - bht 3021/dt [Drug Therapy]
KW  - canakinumab/ct [Clinical Trial]
KW  - canakinumab/dt [Drug Therapy]
KW  - diamyd
KW  - diapep277/ct [Clinical Trial]
KW  - diapep277/dt [Drug Therapy]
KW  - dipeptidyl peptidase IV inhibitor/dt [Drug Therapy]
KW  - DNA vaccine/ct [Clinical Trial]
KW  - DNA vaccine/dt [Drug Therapy]
KW  - etanercept/ae [Adverse Drug Reaction]
KW  - etanercept/ct [Clinical Trial]
KW  - etanercept/dt [Drug Therapy]
KW  - etanercept/pd [Pharmacology]
KW  - glucagon like peptide 1 receptor agonist/dt [Drug Therapy]
KW  - glutamate decarboxylase 65/ct [Clinical Trial]
KW  - glutamate decarboxylase 65/dt [Drug Therapy]
KW  - glutamate decarboxylase 65/sc [Subcutaneous Drug Administration]
KW  - granulocyte colony stimulating factor/ct [Clinical Trial]
KW  - granulocyte colony stimulating factor/cb [Drug Combination]
KW  - granulocyte colony stimulating factor/dt [Drug Therapy]
KW  - immunosuppressive agent/dt [Drug Therapy]
KW  - insulin/ct [Clinical Trial]
KW  - insulin/dt [Drug Therapy]
KW  - insulin/na [Intranasal Drug Administration]
KW  - insulin/po [Oral Drug Administration]
KW  - interleukin 2/ct [Clinical Trial]
KW  - interleukin 2/cb [Drug Combination]
KW  - interleukin 2/dt [Drug Therapy]
KW  - lansoprazole/ct [Clinical Trial]
KW  - lansoprazole/cb [Drug Combination]
KW  - lansoprazole/dt [Drug Therapy]
KW  - nbi 6024/ct [Clinical Trial]
KW  - nbi 6024/dt [Drug Therapy]
KW  - nicotinamide/ct [Clinical Trial]
KW  - nicotinamide/dt [Drug Therapy]
KW  - otelixizumab/ae [Adverse Drug Reaction]
KW  - otelixizumab/ct [Clinical Trial]
KW  - otelixizumab/dt [Drug Therapy]
KW  - otelixizumab/pd [Pharmacology]
KW  - placebo
KW  - proinsulin/dt [Drug Therapy]
KW  - proinsulin/ip [Intraperitoneal Drug Administration]
KW  - rapamycin/ct [Clinical Trial]
KW  - rapamycin/cb [Drug Combination]
KW  - rapamycin/dt [Drug Therapy]
KW  - recombinant alpha interferon/ct [Clinical Trial]
KW  - recombinant alpha interferon/dt [Drug Therapy]
KW  - recombinant alpha interferon/po [Oral Drug Administration]
KW  - recombinant alpha interferon/pd [Pharmacology]
KW  - recombinant interleukin 1 receptor blocking agent/ct [Clinical Trial]
KW  - recombinant interleukin 1 receptor blocking agent/dt [Drug Therapy]
KW  - rituximab/ct [Clinical Trial]
KW  - rituximab/dt [Drug Therapy]
KW  - rituximab/iv [Intravenous Drug Administration]
KW  - rituximab/pd [Pharmacology]
KW  - sitagliptin/ct [Clinical Trial]
KW  - sitagliptin/cb [Drug Combination]
KW  - sitagliptin/dt [Drug Therapy]
KW  - synthetic peptide/ct [Clinical Trial]
KW  - synthetic peptide/dt [Drug Therapy]
KW  - teplizumab/ae [Adverse Drug Reaction]
KW  - teplizumab/ct [Clinical Trial]
KW  - teplizumab/dt [Drug Therapy]
KW  - teplizumab/pd [Pharmacology]
KW  - thymocyte antibody/ae [Adverse Drug Reaction]
KW  - thymocyte antibody/ct [Clinical Trial]
KW  - thymocyte antibody/cb [Drug Combination]
KW  - thymocyte antibody/dt [Drug Therapy]
KW  - unclassified drug
KW  - unindexed drug
JF  - Critical Reviews in Immunology
JA  - Crit. Rev. Immunol.
VL  - 33
IS  - 3
SP  - 245
EP  - 281
CY  - United States
PB  - Begell House Inc. (50 Cross Highway, Redding CT 06886, United States)
SN  - 1040-8401
AD  - M.-S. Lee, Dept. of Medicine, Samsung Medical Center, Sungkyunkwan University School of Medicine, 50 Irwon-dong, Gangnam-gu, Seoul 135-710, South Korea. E-mail: mslee0923@skku.edu
M1  - (Kim, Jin, Lee) Department of Medicine, Samsung Medical Center, Sungkyunkwan University School of Medicine, Kyunggi-do 410-773, South Korea
M1  - (Kim) Graduate School, University of Ulsan, Kyunggi-do 410-773, South Korea
M1  - (Kim) Department of Medicine, Dongguk University International Hospital, Dongguk University School of Medicine, Kyunggi-do 410-773, South Korea
UR  - http://www.dl.begellhouse.com/download/article/3e351abb10d8c62f/CRI3002_final.pdf
L2  - http://ovidsp.ovid.com/ovidweb.cgi?T=JS&PAGE=reference&D=emed11&NEWS=N&AN=2013362619
ER  -  

Link to the Ovid Full Text or citation: http://acs.hcn.com.au?acc=36422&url=http://ovidsp.ovid.com/ovidweb.cgi?T=JS&CSC=Y&NEWS=N&PAGE=fulltext&D=emed11&AN=2013362619 
C1  - Database: Embase <1996 to 2016 September 16>

Search Strategy:

--------------------------------------------------------------------------------

1     tuberculosis.mp. or exp tuberculosis/ (151164)

2     exp treatment outcome/ or treatment outcome*.mp. (1189741)

3     diabetes mellitus.mp. or exp diabetes mellitus/ (627157)

4     diabetes mellitus/ (362441)

5     DM.mp. (48079)

6     diabetes.mp. (663193)

7     mellitus.mp. (588341)

8     3 or 4 or 5 or 6 or 7 (715025)

9     1 and 2 and 8 (724)

10     cohort studies.mp. or cohort analysis/ (263408)

11     exp risk factor/ or cohort.mp. or exp risk/ (2148599)

12     10 or 11 (2148599)

13     9 and 10 (81)

14     9 and 12 (304)

15     limit 14 to human (298)

16     limit 13 to human (81)

17     trial*.mp. or exp controlled clinical trial/ or exp "clinical trial (topic)"/ or exp "randomized controlled trial (topic)"/ or exp "controlled clinical trial (topic)"/ (1555047)

18     random.ab. (191735)

19     randomized controlled trial.pt. (0)

20     controlled clinical trial.pt. (0)

21     randomized.ab. (454621)

22     placebo.ab. (188623)

23     clinical trials as topic.sh. (15)

24     trial.ti. (176210)

25     17 or 18 or 19 or 20 or 21 or 22 or 23 or 24 (1831290)

26     9 and 25 (128)

27     limit 26 to human (128)


***************************


41. 
TY  - ELEC
ID  - 2013348987
T1  - Oral paricalcitol reduces the prevalence of posttransplant hyperparathyroidism: Results of an open label randomized trial
A1  - Amer H.
A1  - Griffin M.D.
A1  - Stegall M.D.
A1  - Cosio F.G.
A1  - Park W.D.
A1  - Kremers W.K.
A1  - Heilman R.L.
A1  - Mazur M.J.
A1  - Hamawi K.
A1  - Larson T.S.
A1  - Kumar R. 
Y1  - 2013//
N2  - Postkidney transplant hyperparathyroidism is a significant problem. Vitamin D receptor agonists are known to suppress parathyroid hormone (PTH) secretion. We examined the effect of oral paricalcitol on posttransplant secondary hyperparathyroidism by conducting an open label randomized trial in which 100 incident kidney transplant recipients were randomized 1:1 to receive oral paricalcitol, 2 mug per day, for the first year posttransplant or no additional therapy. Serial measurements of serum PTH, calcium and bone alkaline phosphatase, 24-h urine calcium and bone density were performed. The primary endpoint was the frequency of hyperparathyroidism 1-year posttransplant. Eighty-seven patients completed the trial. One-year posttransplant, 29% of paricalcitol-treated subjects had hyperparathyroidism compared with 63% of untreated patients (p = 0.0005). Calcium supplementation was discontinued in two control and 15 treatment patients due to mild hypercalcemia or hypercalcuria. Paricalcitol was discontinued in four patients due to hypercalcuria/ hypercalcemia and in one for preference. Two subjects required decreasing the dose of paricalcitol to 1 mug daily. Hypercalcemia was asymptomatic and reversible. Incidence of acute rejection, BK nephropathy and renal function at 1 year were similar between groups. Moderate renal allograft fibrosis was reduced in treated patients. Oral paricalcitol is effective in decreasing posttransplant hyperparathyroidism and may have beneficial effects on renal allograft histology. Paricalcitol decreases the prevalence of post-kidney transplant hyperparathyroidism and may have beneficial effects on renal allograft histology. © 2013 The American Society of Transplantation and the American Society of Transplant Surgeons.
KW  - acute graft rejection/co [Complication]
KW  - adult
KW  - afibrinogenemia/si [Side Effect]
KW  - article
KW  - bacteremia/si [Side Effect]
KW  - bone density
KW  - breast cancer/si [Side Effect]
KW  - bronchitis/si [Side Effect]
KW  - calcium excretion
KW  - cellulitis/si [Side Effect]
KW  - Clostridium difficile infection/si [Side Effect]
KW  - controlled study
KW  - creatinine clearance
KW  - cytomegalovirus infection/si [Side Effect]
KW  - depression/si [Side Effect]
KW  - diabetes mellitus/si [Side Effect]
KW  - diarrhea/si [Side Effect]
KW  - drug dose increase
KW  - drug dose reduction
KW  - drug efficacy
KW  - drug safety
KW  - drug withdrawal
KW  - falling
KW  - female
KW  - fever/si [Side Effect]
KW  - fracture/si [Side Effect]
KW  - gastroenteritis/si [Side Effect]
KW  - glomerulus filtration rate
KW  - gout/si [Side Effect]
KW  - graft recipient
KW  - headache/si [Side Effect]
KW  - heart infarction/si [Side Effect]
KW  - herpes zoster/si [Side Effect]
KW  - histopathology
KW  - human
KW  - human tissue
KW  - hypercalcemia/si [Side Effect]
KW  - hypercalciuria/si [Side Effect]
KW  - hyperkalemia/si [Side Effect]
KW  - hypomagnesemia/si [Side Effect]
KW  - immunosuppressive treatment
KW  - kidney disease/dt [Drug Therapy]
KW  - kidney disease/si [Side Effect]
KW  - kidney function
KW  - kidney transplantation
KW  - leg pain/si [Side Effect]
KW  - liver cirrhosis/si [Side Effect]
KW  - major clinical study
KW  - malaise/si [Side Effect]
KW  - male
KW  - micturition
KW  - nausea and vomiting/si [Side Effect]
KW  - neutropenia/si [Side Effect]
KW  - paranoia/si [Side Effect]
KW  - parathyroidectomy
KW  - pneumonia/si [Side Effect]
KW  - polyomavirus nephropathy/dt [Drug Therapy]
KW  - polyomavirus nephropathy/si [Side Effect]
KW  - posttransplant diabetes mellitus/si [Side Effect]
KW  - *posttransplant hyperparathyroidism/co [Complication]
KW  - *posttransplant hyperparathyroidism/dt [Drug Therapy]
KW  - *posttransplant hyperparathyroidism/su [Surgery]
KW  - prevalence
KW  - priority journal
KW  - pyelonephritis/si [Side Effect]
KW  - radicular pain/si [Side Effect]
KW  - randomized controlled trial
KW  - *secondary hyperparathyroidism/co [Complication]
KW  - *secondary hyperparathyroidism/dt [Drug Therapy]
KW  - *secondary hyperparathyroidism/su [Surgery]
KW  - seizure/si [Side Effect]
KW  - side effect/si [Side Effect]
KW  - single drug dose
KW  - sinusitis/si [Side Effect]
KW  - standing
KW  - treatment outcome
KW  - tuberculosis/si [Side Effect]
KW  - upper respiratory tract infection/si [Side Effect]
KW  - ureter obstruction/si [Side Effect]
KW  - urinary excretion
KW  - urinary tract infection/si [Side Effect]
KW  - urolithiasis/si [Side Effect]
KW  - wound infection/si [Side Effect]
KW  - alemtuzumab
KW  - alkaline phosphatase bone isoenzyme/ec [Endogenous Compound]
KW  - calcium/ec [Endogenous Compound]
KW  - calcium carbonate
KW  - cidofovir/dt [Drug Therapy]
KW  - methylprednisolone
KW  - mycophenolic acid 2 morpholinoethyl ester
KW  - parathyroid hormone/ec [Endogenous Compound]
KW  - *paricalcitol/ae [Adverse Drug Reaction]
KW  - *paricalcitol/ct [Clinical Trial]
KW  - *paricalcitol/do [Drug Dose]
KW  - *paricalcitol/dt [Drug Therapy]
KW  - *paricalcitol/po [Oral Drug Administration]
KW  - tacrolimus
JF  - American Journal of Transplantation
JA  - Am. J. Transplant.
VL  - 13
IS  - 6
SP  - 1576
EP  - 1585
CY  - United Kingdom
PB  - Blackwell Publishing Ltd (9600 Garsington Road, Oxford OX4 2XG, United Kingdom)
SN  - 1600-6135
AD  - H. Amer, Division of Nephrology and Hypertension, Department of Medicine, Mayo Clinic, Rochester, MN, United States. E-mail: amer.hatem@mayo.edu
M1  - (Amer, Cosio, Larson, Kumar) Division of Nephrology and Hypertension, Department of Medicine, Mayo Clinic, Rochester, MN, United States
M1  - (Griffin) Regenerative Medicine Institute, National University of Ireland, Galway, Ireland
M1  - (Stegall) Division of Transplant Surgery, Department of Surgery, Mayo Clinic, Rochester, MN, United States
M1  - (Park, Kremers) Department of Health Sciences Research, Mayo Clinic, Rochester, MN, United States
M1  - (Heilman, Mazur, Hamawi) Department of Transplantation, Mayo Clinic, Scottsdale, AZ, United States
L2  - http://ovidsp.ovid.com/ovidweb.cgi?T=JS&PAGE=reference&D=emed11&NEWS=N&AN=2013348987
ER  -  

Link to the Ovid Full Text or citation: http://acs.hcn.com.au?acc=36422&url=http://ovidsp.ovid.com/ovidweb.cgi?T=JS&CSC=Y&NEWS=N&PAGE=fulltext&D=emed11&AN=2013348987 
C1  - Database: Embase <1996 to 2016 September 16>

Search Strategy:

--------------------------------------------------------------------------------

1     tuberculosis.mp. or exp tuberculosis/ (151164)

2     exp treatment outcome/ or treatment outcome*.mp. (1189741)

3     diabetes mellitus.mp. or exp diabetes mellitus/ (627157)

4     diabetes mellitus/ (362441)

5     DM.mp. (48079)

6     diabetes.mp. (663193)

7     mellitus.mp. (588341)

8     3 or 4 or 5 or 6 or 7 (715025)

9     1 and 2 and 8 (724)

10     cohort studies.mp. or cohort analysis/ (263408)

11     exp risk factor/ or cohort.mp. or exp risk/ (2148599)

12     10 or 11 (2148599)

13     9 and 10 (81)

14     9 and 12 (304)

15     limit 14 to human (298)

16     limit 13 to human (81)

17     trial*.mp. or exp controlled clinical trial/ or exp "clinical trial (topic)"/ or exp "randomized controlled trial (topic)"/ or exp "controlled clinical trial (topic)"/ (1555047)

18     random.ab. (191735)

19     randomized controlled trial.pt. (0)

20     controlled clinical trial.pt. (0)

21     randomized.ab. (454621)

22     placebo.ab. (188623)

23     clinical trials as topic.sh. (15)

24     trial.ti. (176210)

25     17 or 18 or 19 or 20 or 21 or 22 or 23 or 24 (1831290)

26     9 and 25 (128)

27     limit 26 to human (128)


***************************


42. 
TY  - ELEC
ID  - 2013358663
T1  - The biological and clinical activity of anti-malarial drugs in autoimmune disorders
A1  - Taherian E.
A1  - Rao A.
A1  - Malemud C.J.
A1  - Askari A.D. 
Y1  - 2013//
N2  - Chloroquine and hydroxychloroquine are 4-aminoquinoline compounds commonly employed as anti-malarial drugs. Chloroquine and its synthetic analogue, hydroxychloroquine also belong to the disease-modifying anti-rheumatic drug class because these drugs are immunosuppressive. The immunosuppressive activity of chloroquine and hydroxychloroquine is likely to account for their capacity to reduce T-cell and B-cell hyperactivity as well as pro-inflammatory cytokine gene expression. This review evaluated experimental and clinical trials results as well as clinical response data relative to the use of chloroquine and/or hydroxychloroquine as first-line medical therapies in systemic lupus erythematosus, rheumatoid arthritis, primary Sjogren's syndrome, the anti-phospholipid syndrome and in the treatment of sarcoidosis. A primary outcomes measure in these clinical trials was the extent to which chloroquine and/or hydroxychloroquine reduced disease progression or exacerbations and/or the use and dosage of corticosteroids. The relative efficacy of chloroquine and hydroxychloroquine in modifying the clinical course of these autoimmune disorders is balanced against evidence that these drugs induce adverse effects which may reduce their use and effectiveness in the therapy of autoimmune disorders. © 2013 Bentham Science Publishers.
KW  - anticoagulation
KW  - antigen antibody complex
KW  - *antimalarial activity
KW  - *antiphospholipid syndrome
KW  - Apgar score
KW  - arterial stiffness
KW  - artery thrombosis/co [Complication]
KW  - artery thrombosis/pc [Prevention]
KW  - arthralgia
KW  - atherosclerosis
KW  - atomic force microscopy
KW  - autologous mixed lymphocyte reaction
KW  - birth weight
KW  - body mass
KW  - bone density
KW  - bone erosion
KW  - burning sensation
KW  - cardiomyopathy
KW  - cardiovascular risk
KW  - cell surface
KW  - cholesterol blood level
KW  - clinical practice
KW  - cohort analysis
KW  - coronary artery disease
KW  - cross-sectional study
KW  - deep vein thrombosis/pc [Prevention]
KW  - diabetes mellitus
KW  - disease activity
KW  - disease course
KW  - disease exacerbation
KW  - drug dose titration
KW  - drug efficacy
KW  - dyslipidemia
KW  - echography
KW  - ex vivo study
KW  - fat intake
KW  - follow up
KW  - glucose tolerance
KW  - heart left ventricle filling pressure
KW  - heart muscle biopsy
KW  - human
KW  - hypercalcemia
KW  - hypertension
KW  - in vitro study
KW  - in vivo study
KW  - insulin release
KW  - insulin sensitivity
KW  - joint function
KW  - kidney failure
KW  - kidney injury
KW  - lean body weight
KW  - lung embolism/pc [Prevention]
KW  - lung function
KW  - lung infiltrate
KW  - lung lesion
KW  - lupus erythematosus nephritis/dt [Drug Therapy]
KW  - lupus erythematosus nephritis/pc [Prevention]
KW  - lymphadenopathy
KW  - morning stiffness
KW  - mouth mucosa
KW  - myalgia
KW  - Mycobacterium tuberculosis
KW  - myopathy
KW  - North America
KW  - open study
KW  - outcome assessment
KW  - overall survival
KW  - phospholipid bilayer
KW  - pigment epithelium
KW  - pneumonia
KW  - postmenopause
KW  - postoperative period
KW  - pregnancy
KW  - pregnancy outcome
KW  - priority journal
KW  - propensity score
KW  - prospective study
KW  - pulse wave
KW  - randomized controlled trial (topic)
KW  - remission
KW  - retinopathy/dt [Drug Therapy]
KW  - retrospective study
KW  - review
KW  - *rheumatoid arthritis/dt [Drug Therapy]
KW  - rheumatology
KW  - risk factor
KW  - sarcoidosis/dt [Drug Therapy]
KW  - sarcoidosis/et [Etiology]
KW  - *Sjoegren syndrome
KW  - skin defect
KW  - skin pigmentation
KW  - SLEDAI
KW  - *systemic lupus erythematosus/di [Diagnosis]
KW  - *systemic lupus erythematosus/dt [Drug Therapy]
KW  - *systemic lupus erythematosus/et [Etiology]
KW  - thorax radiography
KW  - thrombocyte aggregation
KW  - tissue injury
KW  - transthoracic echocardiography
KW  - world health organization
KW  - xerostomia
KW  - azathioprine
KW  - CD8 antigen/ec [Endogenous Compound]
KW  - chlorambucil
KW  - *chloroquine/dt [Drug Therapy]
KW  - cholesterol/ec [Endogenous Compound]
KW  - colchicine
KW  - cyclosporin
KW  - *hydroxychloroquine/cb [Drug Combination]
KW  - *hydroxychloroquine/dt [Drug Therapy]
KW  - *hydroxychloroquine/po [Oral Drug Administration]
KW  - interleukin 1/ec [Endogenous Compound]
KW  - interleukin 15/ec [Endogenous Compound]
KW  - interleukin 18/ec [Endogenous Compound]
KW  - interleukin 2/ec [Endogenous Compound]
KW  - interleukin 6/ec [Endogenous Compound]
KW  - interleukin 8/ec [Endogenous Compound]
KW  - leflunomide
KW  - lipocortin 5
KW  - low density lipoprotein/ec [Endogenous Compound]
KW  - methotrexate/cb [Drug Combination]
KW  - mycophenolic acid 2 morpholinoethyl ester/dt [Drug Therapy]
KW  - placebo
KW  - prednisone
KW  - quinoprox
KW  - salazosulfapyridine/cb [Drug Combination]
KW  - triacylglycerol/ec [Endogenous Compound]
KW  - tumor necrosis factor alpha/ec [Endogenous Compound]
KW  - unclassified drug
JF  - Current Rheumatology Reviews
JA  - Curr. Rheumatol. Rev.
VL  - 9
IS  - 1
SP  - 45
EP  - 62
CY  - Netherlands
PB  - Bentham Science Publishers B.V. (P.O. Box 294, Bussum 1400 AG, Netherlands)
SN  - 1573-3971
AD  - C. J. Malemud, Department of Medicine, Division of Rheumatic Diseases, University Hospitals Case Medical Center, 2061 Cornell Road, Suite 207, Cleveland, OH, United States. E-mail: cjm4@cwru.edu
M1  - (Taherian, Rao, Malemud, Askari) Department of Medicine, Division of Rheumatic Diseases, Case Western Reserve University School of Medicine and University Hospitals Case Medical Center, Cleveland, OH 44106, United States
M1  - (Malemud) Department of Anatomy, Case Western Reserve University School of Medicine, University Hospitals Case Medical Center, Cleveland, OH 44106, United States
L2  - http://ovidsp.ovid.com/ovidweb.cgi?T=JS&PAGE=reference&D=emed11&NEWS=N&AN=2013358663
ER  -  

Link to the Ovid Full Text or citation: http://acs.hcn.com.au?acc=36422&url=http://ovidsp.ovid.com/ovidweb.cgi?T=JS&CSC=Y&NEWS=N&PAGE=fulltext&D=emed11&AN=2013358663 
C1  - Database: Embase <1996 to 2016 September 16>

Search Strategy:

--------------------------------------------------------------------------------

1     tuberculosis.mp. or exp tuberculosis/ (151164)

2     exp treatment outcome/ or treatment outcome*.mp. (1189741)

3     diabetes mellitus.mp. or exp diabetes mellitus/ (627157)

4     diabetes mellitus/ (362441)

5     DM.mp. (48079)

6     diabetes.mp. (663193)

7     mellitus.mp. (588341)

8     3 or 4 or 5 or 6 or 7 (715025)

9     1 and 2 and 8 (724)

10     cohort studies.mp. or cohort analysis/ (263408)

11     exp risk factor/ or cohort.mp. or exp risk/ (2148599)

12     10 or 11 (2148599)

13     9 and 10 (81)

14     9 and 12 (304)

15     limit 14 to human (298)

16     limit 13 to human (81)

17     trial*.mp. or exp controlled clinical trial/ or exp "clinical trial (topic)"/ or exp "randomized controlled trial (topic)"/ or exp "controlled clinical trial (topic)"/ (1555047)

18     random.ab. (191735)

19     randomized controlled trial.pt. (0)

20     controlled clinical trial.pt. (0)

21     randomized.ab. (454621)

22     placebo.ab. (188623)

23     clinical trials as topic.sh. (15)

24     trial.ti. (176210)

25     17 or 18 or 19 or 20 or 21 or 22 or 23 or 24 (1831290)

26     9 and 25 (128)

27     limit 26 to human (128)


***************************


43. 
TY  - ELEC
ID  - 2013166562
T1  - Rationale and design of a randomized controlled trial of the effect of retinol and vitamin D supplementation on treatment in active pulmonary tuberculosis patients with diabetes
A1  - Wang Q.
A1  - Ma A.
A1  - Bygbjerg I.C.
A1  - Han X.
A1  - Liu Y.
A1  - Zhao S.
A1  - Cai J. 
Y1  - 2013//
N2  - Background: The association between pulmonary tuberculosis (PTB) and diabetes mellitus (DM) has been previously attracted much attention. Diabetes alters immunity to tuberculosis, leading to more frequent treatment failure in TB patients with DM. Moreover, TB and DM often coincide with micronutrients deficiencies, such as retinol and vitamin D, which are especially important to immunity of the body and may influence pancreas beta-cell function. However, the effects of retinol and vitamin D supplementation in active TB patients with diabetes on treatment outcomes, immune and nutrition state are still uncertain. We are conducting a randomized controlled trial of vitamin A and/or D in active PTB patients with DM in a network of 4 TB treatment clinics to determine whether the supplementation could improve the outcome in the patients.Methods/design: This is a 2x2 factorial trial. We plan to enroll 400 active PTB patients with DM, and randomize them to VA (2000 IU daily retinol); VD (400 IU daily cholecalciferol); VAD (2000 IU daily retinol plus 400 IU cholecalciferol) or control (placebo) group. Our primary outcome measure is the efficacy of anti-tuberculosis treatment and ameliorating of glucose metabolism, and the secondary outcome measure being immune and nutrition status of the subjects. Of the first 37 subjects enrolled: 8 have been randomized to VA, 10 to VD, 9 to VAD and 10 to control. To date, the sample is 97.3% Han Chinese and 91.9% female. The average fasting plasma glucose level is 12.19 mmol/L.Discussion: This paper describes the design and rationale of a randomized clinical trial comparing VA and/or VD supplementation to active pulmonary TB patients with DM. Our trial will allow rigorous evaluation of the efficacy of the supplementation to active TB and DM therapy for improving clinical outcomes and immunological condition. This detailed description of trial methodology can serve as a template for the development of future treatment scheme for active TB patient with DM.Trial registration: ChiCTR-TRC-12002546. © 2013 Wang et al; licensee BioMed Central Ltd.
KW  - adult
KW  - anorexia/si [Side Effect]
KW  - article
KW  - Chinese
KW  - controlled study
KW  - *diabetes mellitus/dt [Drug Therapy]
KW  - drug efficacy
KW  - drug fever/si [Side Effect]
KW  - drug induced headache/si [Side Effect]
KW  - fatigue/si [Side Effect]
KW  - female
KW  - glucose blood level
KW  - glucose metabolism
KW  - Han Chinese
KW  - human
KW  - immune status
KW  - insomnia/si [Side Effect]
KW  - irritability
KW  - *lung tuberculosis/dt [Drug Therapy]
KW  - major clinical study
KW  - male
KW  - nausea/si [Side Effect]
KW  - nutritional status
KW  - randomized controlled trial
KW  - sex ratio
KW  - side effect/si [Side Effect]
KW  - treatment outcome
KW  - *vitamin supplementation
KW  - vomiting/si [Side Effect]
KW  - *colecalciferol/ae [Adverse Drug Reaction]
KW  - *colecalciferol/ct [Clinical Trial]
KW  - *colecalciferol/cb [Drug Combination]
KW  - *colecalciferol/cm [Drug Comparison]
KW  - *colecalciferol/dt [Drug Therapy]
KW  - glucose/ec [Endogenous Compound]
KW  - placebo
KW  - *retinol/ae [Adverse Drug Reaction]
KW  - *retinol/ct [Clinical Trial]
KW  - *retinol/cb [Drug Combination]
KW  - *retinol/cm [Drug Comparison]
KW  - *retinol/dt [Drug Therapy]
JF  - BMC Infectious Diseases
JA  - BMC Infect. Dis.
VL  - 13
IS  - 1
SP  - no pagination 
CY  - United Kingdom
PB  - BioMed Central Ltd. (Floor 6, 236 Gray's Inn Road, London WC1X 8HB, United Kingdom)
AD  - A. Ma, The Institute of Human Nutrition, Medical College of Qingdao University, 38 Dengzhou Road, Qingdao 266021, China. E-mail: aiguoma123@gmail.com
M1  - (Wang, Ma, Cai) The Institute of Human Nutrition, Medical College of Qingdao University, 38 Dengzhou Road, Qingdao 266021, China
M1  - (Bygbjerg) Department of International Health, University of Copenhagen, Copenhagen DK-1014, Denmark
M1  - (Han) Microbiology teaching and research division, Medical College of Qingdao University, 308 Ningxia Road, Qingdao 266021, China
M1  - (Liu) Clinical department, Qingdao Chest Hospital, 896 Chongqing Middle Road, Qingdao 266000, China
M1  - (Zhao) Clinical department, Lingyi Chest Hospital, East Fenghuang Avenue, Linyi 276000, China
UR  - http://www.biomedcentral.com/1471-2334/13/104
L2  - http://ovidsp.ovid.com/ovidweb.cgi?T=JS&PAGE=reference&D=emed11&NEWS=N&AN=2013166562
ER  -  

Link to the Ovid Full Text or citation: http://acs.hcn.com.au?acc=36422&url=http://ovidsp.ovid.com/ovidweb.cgi?T=JS&CSC=Y&NEWS=N&PAGE=fulltext&D=emed11&AN=2013166562 
C1  - Database: Embase <1996 to 2016 September 16>

Search Strategy:

--------------------------------------------------------------------------------

1     tuberculosis.mp. or exp tuberculosis/ (151164)

2     exp treatment outcome/ or treatment outcome*.mp. (1189741)

3     diabetes mellitus.mp. or exp diabetes mellitus/ (627157)

4     diabetes mellitus/ (362441)

5     DM.mp. (48079)

6     diabetes.mp. (663193)

7     mellitus.mp. (588341)

8     3 or 4 or 5 or 6 or 7 (715025)

9     1 and 2 and 8 (724)

10     cohort studies.mp. or cohort analysis/ (263408)

11     exp risk factor/ or cohort.mp. or exp risk/ (2148599)

12     10 or 11 (2148599)

13     9 and 10 (81)

14     9 and 12 (304)

15     limit 14 to human (298)

16     limit 13 to human (81)

17     trial*.mp. or exp controlled clinical trial/ or exp "clinical trial (topic)"/ or exp "randomized controlled trial (topic)"/ or exp "controlled clinical trial (topic)"/ (1555047)

18     random.ab. (191735)

19     randomized controlled trial.pt. (0)

20     controlled clinical trial.pt. (0)

21     randomized.ab. (454621)

22     placebo.ab. (188623)

23     clinical trials as topic.sh. (15)

24     trial.ti. (176210)

25     17 or 18 or 19 or 20 or 21 or 22 or 23 or 24 (1831290)

26     9 and 25 (128)

27     limit 26 to human (128)


***************************


44. 
TY  - ELEC
ID  - 2013148032
T1  - Effects of hemodiafiltration on uremic inflammation
A1  - Leurs P.
A1  - Lindholm B.
A1  - Stenvinkel P. 
Y1  - 2013//
N2  - Chronic inflammation is highly prevalent among end-stage renal disease patients and is linked to, and thought to contribute to, the high morbidity and mortality in this patient population. Hemodiafiltration (HDF) may potentially reduce inflammatory stimuli induced by the bioincompatibility of conventional hemodialysis (HD) systems. In addition, HDF may more efficiently remove inflammatory mediators. This brief review shows that the circulating levels of various markers of systemic inflammation in general are somewhat reduced in patients treated by HDF as compared to HD. On the other hand, according to the current literature, this favorable small impact on inflammation biomarkers does not seem to translate into better clinical outcomes. It is possible that this is due to inadequate design, inadequate number of investigated patients and too short duration of previous studies. The results of larger, better-designed ongoing prospective studies may hopefully clarify this. Copyright © 2013 S. Karger AG, Basel.
KW  - biocompatibility
KW  - body mass
KW  - calcium metabolism
KW  - Chlamydophila pneumoniae
KW  - chronic kidney disease
KW  - conference paper
KW  - device infection
KW  - diabetes mellitus
KW  - dialysate
KW  - dialysis membrane
KW  - endothelial progenitor cell
KW  - epigenetics
KW  - heart failure
KW  - Helicobacter pylori
KW  - hematocrit
KW  - *hemodiafiltration
KW  - hemodialysis
KW  - heredity
KW  - human
KW  - *inflammation/co [Complication]
KW  - *inflammation/et [Etiology]
KW  - *inflammation/th [Therapy]
KW  - kidney failure/co [Complication]
KW  - kidney graft rejection
KW  - lean body weight
KW  - mononuclear cell
KW  - morbidity
KW  - mortality
KW  - nonhuman
KW  - obesity
KW  - outcome assessment
KW  - oxidative stress
KW  - periodontal disease
KW  - peritonitis
KW  - phosphate metabolism
KW  - pneumonia
KW  - priority journal
KW  - randomized controlled trial (topic)
KW  - sedentary lifestyle
KW  - septicemia
KW  - tuberculosis
KW  - *uremic inflammation/co [Complication]
KW  - *uremic inflammation/et [Etiology]
KW  - *uremic inflammation/th [Therapy]
KW  - urinary tract infection
KW  - vagus nerve stimulation
KW  - albumin/ec [Endogenous Compound]
KW  - beta 2 microglobulin/ec [Endogenous Compound]
KW  - *biological marker/ec [Endogenous Compound]
KW  - C reactive protein/ec [Endogenous Compound]
KW  - CD14 antigen/ec [Endogenous Compound]
KW  - CD16 antigen/ec [Endogenous Compound]
KW  - erythropoietin/ec [Endogenous Compound]
KW  - ferritin/ec [Endogenous Compound]
KW  - heme oxygenase 1/ec [Endogenous Compound]
KW  - hemoglobin/ec [Endogenous Compound]
KW  - indican/ec [Endogenous Compound]
KW  - inducible nitric oxide synthase/ec [Endogenous Compound]
KW  - interleukin 1/ec [Endogenous Compound]
KW  - interleukin 1 receptor blocking agent/ec [Endogenous Compound]
KW  - interleukin 1beta/ec [Endogenous Compound]
KW  - interleukin 6/ec [Endogenous Compound]
KW  - interleukin 8/ec [Endogenous Compound]
KW  - kelch like ECH associated protein 1/ec [Endogenous Compound]
KW  - leptin/ec [Endogenous Compound]
KW  - oxidized low density lipoprotein/ec [Endogenous Compound]
KW  - parathyroid hormone/ec [Endogenous Compound]
KW  - pentosidine/ec [Endogenous Compound]
KW  - pentraxin 3/ec [Endogenous Compound]
KW  - phosphate/ec [Endogenous Compound]
KW  - reactive oxygen metabolite/ec [Endogenous Compound]
KW  - superoxide dismutase/ec [Endogenous Compound]
KW  - transferrin/ec [Endogenous Compound]
KW  - tumor necrosis factor/ec [Endogenous Compound]
KW  - tumor necrosis factor alpha/ec [Endogenous Compound]
KW  - unindexed drug
JF  - Blood Purification
JA  - Blood Purif.
VL  - 35
IS  - SUPPL. 1
SP  - 11
EP  - 17
CY  - Switzerland
PB  - S. Karger AG (Allschwilerstrasse 10, P.O. Box, Basel CH-4009, Switzerland)
SN  - 0253-5068
AD  - P. Stenvinkel, Divisions of Renal Medicine, K56 Karolinska University Hospital at Huddinge, SE-141 86 Stockholm, Sweden. E-mail: peter.stenvinkel@ki.se
M1  - (Stenvinkel) Divisions of Renal Medicine, K56 Karolinska University Hospital at Huddinge, SE-141 86 Stockholm, Sweden
M1  - (Leurs, Lindholm) Baxter Novum, Department of Clinical Science, Intervention and Technology, Stockholm, Sweden
L2  - http://ovidsp.ovid.com/ovidweb.cgi?T=JS&PAGE=reference&D=emed11&NEWS=N&AN=2013148032
ER  -  

Link to the Ovid Full Text or citation: http://acs.hcn.com.au?acc=36422&url=http://ovidsp.ovid.com/ovidweb.cgi?T=JS&CSC=Y&NEWS=N&PAGE=fulltext&D=emed11&AN=2013148032 
C1  - Database: Embase <1996 to 2016 September 16>

Search Strategy:

--------------------------------------------------------------------------------

1     tuberculosis.mp. or exp tuberculosis/ (151164)

2     exp treatment outcome/ or treatment outcome*.mp. (1189741)

3     diabetes mellitus.mp. or exp diabetes mellitus/ (627157)

4     diabetes mellitus/ (362441)

5     DM.mp. (48079)

6     diabetes.mp. (663193)

7     mellitus.mp. (588341)

8     3 or 4 or 5 or 6 or 7 (715025)

9     1 and 2 and 8 (724)

10     cohort studies.mp. or cohort analysis/ (263408)

11     exp risk factor/ or cohort.mp. or exp risk/ (2148599)

12     10 or 11 (2148599)

13     9 and 10 (81)

14     9 and 12 (304)

15     limit 14 to human (298)

16     limit 13 to human (81)

17     trial*.mp. or exp controlled clinical trial/ or exp "clinical trial (topic)"/ or exp "randomized controlled trial (topic)"/ or exp "controlled clinical trial (topic)"/ (1555047)

18     random.ab. (191735)

19     randomized controlled trial.pt. (0)

20     controlled clinical trial.pt. (0)

21     randomized.ab. (454621)

22     placebo.ab. (188623)

23     clinical trials as topic.sh. (15)

24     trial.ti. (176210)

25     17 or 18 or 19 or 20 or 21 or 22 or 23 or 24 (1831290)

26     9 and 25 (128)

27     limit 26 to human (128)


***************************


45. 
TY  - ELEC
ID  - 2012464365
T1  - Tofacitinib or adalimumab versus placebo in rheumatoid arthritis
A1  - Van Vollenhoven R.F.
A1  - Fleischmann R.
A1  - Cohen S.
A1  - Lee E.B.
A1  - Meijide J.A.G.
A1  - Wagner S.
A1  - Forejtova S.
A1  - Zwillich S.H.
A1  - Gruben D.
A1  - Koncz T.
A1  - Wallenstein G.V.
A1  - Krishnaswami S.
A1  - Bradley J.D.
A1  - Wilkinson B. 
Y1  - 2012//
N2  - BACKGROUND: Tofacitinib (CP-690,550) is a novel oral Janus kinase inhibitor that is being investigated for the treatment of rheumatoid arthritis. METHODS: In this 12-month, phase 3 trial, 717 patients who were receiving stable doses of methotrexate were randomly assigned to 5 mg of tofacitinib twice daily, 10 mg of tofacitinib twice daily, 40 mg of adalimumab once every 2 weeks, or placebo. At month 3, patients in the placebo group who did not have a 20% reduction from baseline in the number of swollen and tender joints were switched in a blinded fashion to either 5 mg or 10 mg of tofacitinib twice daily; at month 6, all patients still receiving placebo were switched to tofacitinib in a blinded fashion. The three primary outcome measures were a 20% improvement at month 6 in the American College of Rheumatology scale (ACR 20); the change from baseline to month 3 in the score on the Health Assessment Questionnaire-Disability Index (HAQ-DI) (which ranges from 0 to 3, with higher scores indicating greater disability); and the percentage of patients at month 6 who had a Disease Activity Score for 28-joint counts based on the erythrocyte sedimentation rate (DAS28-4[ESR]) of less than 2.6 (with scores ranging from 0 to 9.4 and higher scores indicating greater disease activity). RESULTS: At month 6, ACR 20 response rates were higher among patients receiving 5 mg or 10 mg of tofacitinib (51.5% and 52.6%, respectively) and among those receiving adalimumab (47.2%) than among those receiving placebo (28.3%) (P<0.001 for all comparisons). There were also greater reductions in the HAQ-DI score at month 3 and higher percentages of patients with a DAS28-4(ESR) below 2.6 at month 6 in the active-treatment groups than in the placebo group. Adverse events occurred more frequently with tofacitinib than with placebo, and pulmonary tuberculosis developed in two patients in the 10-mg tofacitinib group. Tofacitinib was associated with an increase in both low-density and high-density lipoprotein cholesterol levels and with reductions in neutrophil counts. CONCLUSIONS: In patients with rheumatoid arthritis receiving background methotrexate, tofacitinib was significantly superior to placebo and was numerically similar to adalimumab in efficacy. (Funded by Pfizer; ORAL Standard ClinicalTrials.gov number, NCT00853385.) Copyright © 2012 Massachusetts Medical Society.
KW  - abdominal wall hernia/si [Side Effect]
KW  - acute cholecystitis/si [Side Effect]
KW  - acute heart infarction/si [Side Effect]
KW  - anus polyp/si [Side Effect]
KW  - article
KW  - autoimmune thyroiditis/si [Side Effect]
KW  - blood disease/si [Side Effect]
KW  - bone marrow depression/si [Side Effect]
KW  - breast abscess/si [Side Effect]
KW  - bursitis/si [Side Effect]
KW  - cellulitis/si [Side Effect]
KW  - cholecystitis/si [Side Effect]
KW  - cholelithiasis/si [Side Effect]
KW  - chronic obstructive lung disease/si [Side Effect]
KW  - complete heart block/si [Side Effect]
KW  - congestive heart failure/si [Side Effect]
KW  - connective tissue disease/si [Side Effect]
KW  - controlled study
KW  - creatinine blood level
KW  - deep vein thrombosis/si [Side Effect]
KW  - diabetes mellitus/si [Side Effect]
KW  - disease activity
KW  - disease duration
KW  - drug efficacy
KW  - drug response
KW  - drug safety
KW  - ear disease/si [Side Effect]
KW  - empyema/si [Side Effect]
KW  - endocrine disease/si [Side Effect]
KW  - erysipelas/si [Side Effect]
KW  - erythrocyte sedimentation rate
KW  - eye disease/si [Side Effect]
KW  - femur fracture/si [Side Effect]
KW  - fever/si [Side Effect]
KW  - fibula fracture/si [Side Effect]
KW  - gallbladder empyema/si [Side Effect]
KW  - gastroenteritis/si [Side Effect]
KW  - gastrointestinal disease/si [Side Effect]
KW  - genital system disease/si [Side Effect]
KW  - Health Assessment Questionnaire
KW  - hearing impairment/si [Side Effect]
KW  - heart arrest/si [Side Effect]
KW  - heart disease/si [Side Effect]
KW  - heart muscle ischemia/si [Side Effect]
KW  - hematemesis/si [Side Effect]
KW  - hepatobiliary disease/si [Side Effect]
KW  - herpes zoster/si [Side Effect]
KW  - human
KW  - humerus fracture/si [Side Effect]
KW  - ileus/si [Side Effect]
KW  - immune response
KW  - immunomodulation
KW  - inner ear disease/si [Side Effect]
KW  - interstitial lung disease/si [Side Effect]
KW  - intestine perforation/si [Side Effect]
KW  - joint dislocation/si [Side Effect]
KW  - limb fracture/si [Side Effect]
KW  - liver disease/si [Side Effect]
KW  - lung abscess/si [Side Effect]
KW  - lung non small cell cancer/si [Side Effect]
KW  - lung sarcoidosis/si [Side Effect]
KW  - lymphatic system disease/si [Side Effect]
KW  - major clinical study
KW  - melena/si [Side Effect]
KW  - metabolic disorder/si [Side Effect]
KW  - metrorrhagia/si [Side Effect]
KW  - musculoskeletal disease/si [Side Effect]
KW  - neuroma/si [Side Effect]
KW  - neutropenia/si [Side Effect]
KW  - nutritional disorder/si [Side Effect]
KW  - osteomyelitis/si [Side Effect]
KW  - outcome assessment
KW  - ovary cyst/si [Side Effect]
KW  - ovary inflammation/si [Side Effect]
KW  - ovary torsion/si [Side Effect]
KW  - peptic ulcer bleeding/si [Side Effect]
KW  - phase 3 clinical trial
KW  - pneumonia/si [Side Effect]
KW  - polyp/si [Side Effect]
KW  - priority journal
KW  - prurigo/si [Side Effect]
KW  - randomized controlled trial
KW  - retina detachment/si [Side Effect]
KW  - *rheumatoid arthritis/dt [Drug Therapy]
KW  - *rheumatoid arthritis/si [Side Effect]
KW  - salivary gland calculus/si [Side Effect]
KW  - salivary gland disease/si [Side Effect]
KW  - septic shock/si [Side Effect]
KW  - sialoadenitis/si [Side Effect]
KW  - side effect/si [Side Effect]
KW  - spondylolisthesis/si [Side Effect]
KW  - tendon disease/si [Side Effect]
KW  - tendon rupture/si [Side Effect]
KW  - thorax pain/si [Side Effect]
KW  - tibia fracture/si [Side Effect]
KW  - uterine cervix disease/si [Side Effect]
KW  - vascular disease/si [Side Effect]
KW  - vertigo/si [Side Effect]
KW  - *adalimumab/ae [Adverse Drug Reaction]
KW  - *adalimumab/dt [Drug Therapy]
KW  - methotrexate/dt [Drug Therapy]
KW  - placebo
KW  - *tofacitinib/ae [Adverse Drug Reaction]
KW  - *tofacitinib/dt [Drug Therapy]
JF  - New England Journal of Medicine
JA  - New Engl. J. Med.
VL  - 367
IS  - 6
SP  - 508
EP  - 519
CY  - United States
PB  - Massachussetts Medical Society (860 Winter Street, Waltham MA 02451-1413, United States)
SN  - 0028-4793
AD  - B. Wilkinson, Pfizer Inc., Bldg. 98, MS 8260-2517, 445 Eastern Point Rd., Groton, CT 06340, United States. E-mail: bethanie.wilkinson@pfizer.com
M1  - (Van Vollenhoven) Karolinska Institute, Stockholm, Sweden
M1  - (Fleischmann, Cohen) Metroplex Clinical Research Center, Dallas, United States
M1  - (Lee) Seoul National University, Seoul, South Korea
M1  - (Meijide) Hospital Nuestra Senora de la Esperanza, Santiago de Compostela, Spain
M1  - (Wagner) Internistische Schwerpunktpraxis fur Rheumatologie, Halle, Germany
M1  - (Wagner) Department of Medicine 2, University of Leipzig, Leipzig, Germany
M1  - (Forejtova) Revmatologicky Ustav No. 5, Prague, Czech Republic
M1  - (Zwillich, Gruben, Wallenstein, Krishnaswami, Bradley, Wilkinson) Pfizer Inc., Bldg. 98, MS 8260-2517, 445 Eastern Point Rd., Groton, CT 06340, United States
M1  - (Koncz) Pfizer, New York, NY, United States
UR  - http://www.nejm.org/doi/pdf/10.1056/NEJMoa1112072
L2  - http://ovidsp.ovid.com/ovidweb.cgi?T=JS&PAGE=reference&D=emed10&NEWS=N&AN=2012464365
ER  -  

Link to the Ovid Full Text or citation: http://acs.hcn.com.au?acc=36422&url=http://ovidsp.ovid.com/ovidweb.cgi?T=JS&CSC=Y&NEWS=N&PAGE=fulltext&D=emed10&AN=2012464365 
C1  - Database: Embase <1996 to 2016 September 16>

Search Strategy:

--------------------------------------------------------------------------------

1     tuberculosis.mp. or exp tuberculosis/ (151164)

2     exp treatment outcome/ or treatment outcome*.mp. (1189741)

3     diabetes mellitus.mp. or exp diabetes mellitus/ (627157)

4     diabetes mellitus/ (362441)

5     DM.mp. (48079)

6     diabetes.mp. (663193)

7     mellitus.mp. (588341)

8     3 or 4 or 5 or 6 or 7 (715025)

9     1 and 2 and 8 (724)

10     cohort studies.mp. or cohort analysis/ (263408)

11     exp risk factor/ or cohort.mp. or exp risk/ (2148599)

12     10 or 11 (2148599)

13     9 and 10 (81)

14     9 and 12 (304)

15     limit 14 to human (298)

16     limit 13 to human (81)

17     trial*.mp. or exp controlled clinical trial/ or exp "clinical trial (topic)"/ or exp "randomized controlled trial (topic)"/ or exp "controlled clinical trial (topic)"/ (1555047)

18     random.ab. (191735)

19     randomized controlled trial.pt. (0)

20     controlled clinical trial.pt. (0)

21     randomized.ab. (454621)

22     placebo.ab. (188623)

23     clinical trials as topic.sh. (15)

24     trial.ti. (176210)

25     17 or 18 or 19 or 20 or 21 or 22 or 23 or 24 (1831290)

26     9 and 25 (128)

27     limit 26 to human (128)


***************************


46. 
TY  - ELEC
ID  - 2012459433
T1  - Belatacept post kidney transplantation
A1  - Bajjoka I.
A1  - Makowski C.
A1  - Churchill D.
A1  - Abouljoud M. 
Y1  - 2012//
N2  - Objective: To review the use of belatacept as an alternative to calcineurin inhibitor-based regimens for maintenance immunosuppression in renal transplant recipients. Data Sources: To provide an extensive overview of the pharmacology, pharmacokinetics, efficacy, and safety of belatacept, a MEDLINE/PubMed search (1980-December 2011) was performed for all articles evaluating belatacept's properties and patient outcomes, as well as abstracts from recent meetings, using key words belatacept, pharmacology, efficacy, pharmacokinetics, and safety. Study Selection/Data Extraction: Phase 2 and 3 studies in humans describing use, adverse reactions, pharmacology, pharmacokinetics, efficacy, and safety of belatacept were identified and reviewed. Other articles were identified through PubMed. Data Synthesis: Belatacept, a costimulation blocker, is a biologic recombinant fusion protein that has been shown to prevent acute cellular rejection in kidney transplant recipients and preserve renal function. It was recently approved by the FDA as an antirejection immunosuppressant agent for use in kidney transplant recipients. It is the first biologic agent used for maintenance immunosuppression. It acts as an antagonist to CD80 and CD86 receptors located on the surface of antigen presenting cells, thereby blocking CD28 T-cell activation and, thus, preventing acute rejection. In comparison with patients receiving other current therapies, patients on belatacept have demonstrated superior renal function with comparable outcomes in patient and graft survival. Conclusions: Belatacept has potential for use as an alternative to current maintenance immunosuppression regimens, with potentially fewer adverse effects.
KW  - acute graft rejection/th [Therapy]
KW  - apoptosis
KW  - binding affinity
KW  - cell proliferation
KW  - chronic allograft nephropathy/si [Side Effect]
KW  - creatinine blood level
KW  - cytokine production
KW  - cytomegalovirus infection/si [Side Effect]
KW  - diabetes mellitus/si [Side Effect]
KW  - disease severity
KW  - drug accumulation
KW  - drug clearance
KW  - drug dose reduction
KW  - drug efficacy
KW  - drug elimination
KW  - drug exposure
KW  - drug half life
KW  - drug potency
KW  - drug safety
KW  - dyslipidemia/si [Side Effect]
KW  - follow up
KW  - food and drug administration
KW  - glomerulus filtration rate
KW  - graft failure
KW  - graft recipient
KW  - health care personnel
KW  - human
KW  - hypertension/si [Side Effect]
KW  - immune response
KW  - immunosuppressive treatment
KW  - in vitro study
KW  - infusion related reaction/si [Side Effect]
KW  - intensive care
KW  - kidney donor
KW  - kidney function
KW  - kidney graft
KW  - *kidney transplantation
KW  - long term care
KW  - lung mycosis/si [Side Effect]
KW  - lymphoproliferative disease/th [Therapy]
KW  - malignant neoplastic disease/si [Side Effect]
KW  - patient counseling
KW  - pharmacokinetics
KW  - pharmacology
KW  - phase 1 clinical trial (topic)
KW  - phase 2 clinical trial (topic)
KW  - phase 3 clinical trial (topic)
KW  - plasma concentration-time curve
KW  - polyomavirus infection/si [Side Effect]
KW  - posttransplant lymphoproliferative disease/si [Side Effect]
KW  - protein expression
KW  - randomized controlled trial (topic)
KW  - review
KW  - side effect/si [Side Effect]
KW  - treatment duration
KW  - treatment outcome
KW  - triacylglycerol blood level
KW  - tuberculosis/si [Side Effect]
KW  - B7 antigen/ec [Endogenous Compound]
KW  - *belatacept/ae [Adverse Drug Reaction]
KW  - *belatacept/cb [Drug Combination]
KW  - *belatacept/cm [Drug Comparison]
KW  - *belatacept/iv [Intravenous Drug Administration]
KW  - *belatacept/pk [Pharmacokinetics]
KW  - *belatacept/pd [Pharmacology]
KW  - calcineurin inhibitor
KW  - CD28 antigen/ec [Endogenous Compound]
KW  - CD3 antigen/ec [Endogenous Compound]
KW  - CD86 antigen/ec [Endogenous Compound]
KW  - corticosteroid
KW  - creatinine/ec [Endogenous Compound]
KW  - *cyclosporin/ae [Adverse Drug Reaction]
KW  - *cyclosporin/cm [Drug Comparison]
KW  - cytochrome P450 3A4/ec [Endogenous Compound]
KW  - cytotoxic T lymphocyte antigen 4/ec [Endogenous Compound]
KW  - mycophenolic acid
KW  - mycophenolic acid 2 morpholinoethyl ester/cb [Drug Combination]
KW  - OKT 3
KW  - rapamycin/cb [Drug Combination]
KW  - tacrolimus
KW  - thymocyte antibody
JF  - Journal of Pharmacy Technology
JA  - J. Pharm. Technol.
VL  - 28
IS  - 3
SP  - 106
EP  - 114
CY  - United States
PB  - Harvey Whitney Books Company (8044 Montgomery Road, Suite 415, Cincinnati OH 45236, United States)
SN  - 8755-1225
AD  - I. Bajjoka, Henry Ford Transplant Institute, Detroit, MI, United States. E-mail: ibajjok1@hfhs.org
M1  - (Bajjoka, Abouljoud) Henry Ford Transplant Institute, Detroit, MI, United States
M1  - (Makowski) Eugene Applebaum School of Pharmacy, Wayne State University, Detroit, United States
M1  - (Churchill) School of Medicine, Wayne State University, United States
L2  - http://ovidsp.ovid.com/ovidweb.cgi?T=JS&PAGE=reference&D=emed10&NEWS=N&AN=2012459433
ER  -  

Link to the Ovid Full Text or citation: http://acs.hcn.com.au?acc=36422&url=http://ovidsp.ovid.com/ovidweb.cgi?T=JS&CSC=Y&NEWS=N&PAGE=fulltext&D=emed10&AN=2012459433 
C1  - Database: Embase <1996 to 2016 September 16>

Search Strategy:

--------------------------------------------------------------------------------

1     tuberculosis.mp. or exp tuberculosis/ (151164)

2     exp treatment outcome/ or treatment outcome*.mp. (1189741)

3     diabetes mellitus.mp. or exp diabetes mellitus/ (627157)

4     diabetes mellitus/ (362441)

5     DM.mp. (48079)

6     diabetes.mp. (663193)

7     mellitus.mp. (588341)

8     3 or 4 or 5 or 6 or 7 (715025)

9     1 and 2 and 8 (724)

10     cohort studies.mp. or cohort analysis/ (263408)

11     exp risk factor/ or cohort.mp. or exp risk/ (2148599)

12     10 or 11 (2148599)

13     9 and 10 (81)

14     9 and 12 (304)

15     limit 14 to human (298)

16     limit 13 to human (81)

17     trial*.mp. or exp controlled clinical trial/ or exp "clinical trial (topic)"/ or exp "randomized controlled trial (topic)"/ or exp "controlled clinical trial (topic)"/ (1555047)

18     random.ab. (191735)

19     randomized controlled trial.pt. (0)

20     controlled clinical trial.pt. (0)

21     randomized.ab. (454621)

22     placebo.ab. (188623)

23     clinical trials as topic.sh. (15)

24     trial.ti. (176210)

25     17 or 18 or 19 or 20 or 21 or 22 or 23 or 24 (1831290)

26     9 and 25 (128)

27     limit 26 to human (128)


***************************


47. 
TY  - ELEC
ID  - 2012412920
T1  - Pulmonary aspergilloma. Clinical aspects and surgical treatment outcome
A1  - Passera E.
A1  - Rizzi A.
A1  - Robustellini M.
A1  - Rossi G.
A1  - Della Pona C.
A1  - Massera F.
A1  - Rocco G. 
Y1  - 2012//
N2  - Aspergillomas are fungal balls within lung cavities. The natural history is variable. Hemoptysis is a dangerous sequela. Medical therapy is ineffective because of the lack of a lesion blood supply. Randomized trials are lacking. Surgery should be the treatment of choice in cases of hemoptysis, and even in asymptomatic patients, if lung function is not severely compromised. Cavernostomy and cavernoplasty may be options for high-risk patients. Percutaneous therapy should be reserved for patients who are not fit for surgery. Bronchial artery embolization is appropriate for symptomatic patients not suitable for surgery. Embolization could be considered a preoperative and temporary strategy. © 2012 Elsevier Inc.
KW  - acute leukemia
KW  - allergic bronchopulmonary aspergillosis/co [Complication]
KW  - allergic pneumonitis/co [Complication]
KW  - anatomy
KW  - artificial embolism
KW  - *aspergilloma/di [Diagnosis]
KW  - *aspergilloma/dt [Drug Therapy]
KW  - *aspergilloma/ep [Epidemiology]
KW  - *aspergilloma/et [Etiology]
KW  - *aspergilloma/pc [Prevention]
KW  - *aspergilloma/su [Surgery]
KW  - *aspergilloma/th [Therapy]
KW  - Aspergillus
KW  - bacterial infection/co [Complication]
KW  - bleeding/co [Complication]
KW  - bleeding/pc [Prevention]
KW  - bleeding/th [Therapy]
KW  - bronchitis/co [Complication]
KW  - bronchopleural fistula/co [Complication]
KW  - cancer chemotherapy
KW  - cancer patient
KW  - cancer radiotherapy
KW  - cavernoplasty
KW  - cavernostomy
KW  - chronic inflammation/co [Complication]
KW  - chronic obstructive lung disease/co [Complication]
KW  - computer assisted tomography
KW  - coughing
KW  - death
KW  - decortication
KW  - diabetes mellitus
KW  - dyspnea
KW  - empyema/co [Complication]
KW  - external beam radiotherapy
KW  - extrinsic asthma/co [Complication]
KW  - fever
KW  - graft recipient
KW  - hemoptysis
KW  - human
KW  - immune deficiency/co [Complication]
KW  - immunosuppressive treatment
KW  - intensive care unit
KW  - invasive aspergillosis/co [Complication]
KW  - lung cancer/co [Complication]
KW  - lung fibrosis/co [Complication]
KW  - lung lobectomy
KW  - lung resection
KW  - lung tuberculosis/di [Diagnosis]
KW  - morbidity
KW  - mortality
KW  - pathophysiology
KW  - pleuropneumonectomy
KW  - pneumonia/co [Complication]
KW  - pneumothorax
KW  - postoperative complication/co [Complication]
KW  - priority journal
KW  - pulmonary aspiration/co [Complication]
KW  - respiratory failure/co [Complication]
KW  - retrospective study
KW  - review
KW  - segmentectomy
KW  - sputum
KW  - thorax pain
KW  - thorax surgery
KW  - tracheobronchitis/co [Complication]
KW  - treatment outcome
KW  - video assisted thoracoscopic surgery
KW  - wedge resection
KW  - weight reduction
KW  - acetylcysteine/ct [Clinical Trial]
KW  - acetylcysteine/dt [Drug Therapy]
KW  - amphotericin B/ct [Clinical Trial]
KW  - amphotericin B/dt [Drug Therapy]
KW  - corticosteroid/dt [Drug Therapy]
KW  - miconazole/ct [Clinical Trial]
KW  - miconazole/dt [Drug Therapy]
KW  - natamycin/ct [Clinical Trial]
KW  - natamycin/dt [Drug Therapy]
KW  - nystatin/ct [Clinical Trial]
KW  - nystatin/dt [Drug Therapy]
KW  - sodium iodide/ct [Clinical Trial]
KW  - sodium iodide/dt [Drug Therapy]
KW  - tuberculostatic agent/dt [Drug Therapy]
JF  - Thoracic Surgery Clinics
JA  - Thorac. Surg. Clin.
VL  - 22
IS  - 3
SP  - 345
EP  - 361
CY  - United States
PB  - W.B. Saunders (Independence Square West, Philadelphia PA 19106-3399, United States)
SN  - 1547-4127
AD  - E. Passera, Division of Thoracic Surgery, Humanitas Gavazzeni Hospital, via Gavazzeni, 21, 24123 Bergamo, Italy. E-mail: eliseo.passera@gavazzeni.it
M1  - (Passera, Rizzi) Division of Thoracic Surgery, Humanitas Gavazzeni Hospital, via Gavazzeni, 21, 24123 Bergamo, Italy
M1  - (Robustellini, Della Pona) Division of Thoracic Surgery, E. Morelli Hospital, via Zubiani, 33, 23039 Sondalo, Italy
M1  - (Rossi) Division of Thoracic Surgery, Valduce Hospital, via Alighieri, 11, 22100 Como, Italy
M1  - (Massera) Division of Thoracic Surgery, Maggiore della Carita Hospital, Corso Mazzini, 18, 28100 Novara, Italy
M1  - (Rocco) Division of Thoracic Surgery, Department of Thoracic Surgery and Oncology, National Cancer Institute, Pascale Foundation, Via Semmola 81, 80131 Naples, Italy
L2  - http://ovidsp.ovid.com/ovidweb.cgi?T=JS&PAGE=reference&D=emed10&NEWS=N&AN=2012412920
ER  -  

Link to the Ovid Full Text or citation: http://acs.hcn.com.au?acc=36422&url=http://ovidsp.ovid.com/ovidweb.cgi?T=JS&CSC=Y&NEWS=N&PAGE=fulltext&D=emed10&AN=2012412920 
C1  - Database: Embase <1996 to 2016 September 16>

Search Strategy:

--------------------------------------------------------------------------------

1     tuberculosis.mp. or exp tuberculosis/ (151164)

2     exp treatment outcome/ or treatment outcome*.mp. (1189741)

3     diabetes mellitus.mp. or exp diabetes mellitus/ (627157)

4     diabetes mellitus/ (362441)

5     DM.mp. (48079)

6     diabetes.mp. (663193)

7     mellitus.mp. (588341)

8     3 or 4 or 5 or 6 or 7 (715025)

9     1 and 2 and 8 (724)

10     cohort studies.mp. or cohort analysis/ (263408)

11     exp risk factor/ or cohort.mp. or exp risk/ (2148599)

12     10 or 11 (2148599)

13     9 and 10 (81)

14     9 and 12 (304)

15     limit 14 to human (298)

16     limit 13 to human (81)

17     trial*.mp. or exp controlled clinical trial/ or exp "clinical trial (topic)"/ or exp "randomized controlled trial (topic)"/ or exp "controlled clinical trial (topic)"/ (1555047)

18     random.ab. (191735)

19     randomized controlled trial.pt. (0)

20     controlled clinical trial.pt. (0)

21     randomized.ab. (454621)

22     placebo.ab. (188623)

23     clinical trials as topic.sh. (15)

24     trial.ti. (176210)

25     17 or 18 or 19 or 20 or 21 or 22 or 23 or 24 (1831290)

26     9 and 25 (128)

27     limit 26 to human (128)


***************************


48. 
TY  - ELEC
ID  - 2012414345
T1  - Clinical trials in rheumatoid arthritis: A status report from the ClinicalTrials.gov website
A1  - Paul J.R.
A1  - Ranganathan P. 
Y1  - 2012//
N2  - The aims of this study are to describe the characteristics of clinical trials in rheumatoid arthritis (RA) listed in ClinicalTrials.gov and examine existing trends in study design, funding sources, outcomes, and drugs under investigation. We conducted a survey of ongoing clinical trials in RA registered in the ClinicalTrials.gov website. We used the advanced search option and applied the following inclusion criteria, "rheumatoid arthritis", "open studies", "interventional", and "adults 18 years or older". Of 127 eligible trials, 53.5% of the studies were either phase 3 or 4, and 40.2% were phase 1, 2, and 2/3. Twothirds of the trials were randomized (70.9%), and over half were, in addition, double-blinded (53.5%) and placebo-controlled (53.5%). Universities were listed as the primary sponsor for 18.9% of the trials and pharmaceutical industry for 73.2%. Majority of the trials were multi-center studies (93%) conducted outside the United States (54.3%). The most frequently used endpoint was drug efficacy (54.3%) followed by drug safety (25.2%). Most industry-funded trials were open for less than 12 months, whereas most university- funded trials were open for more than 24 months (58% each). Biologic therapies were the focus of most trials in the registry (78.5%). Randomized, double-blinded, placebo- controlled, phase 3 and 4 trials form the majority of ongoing clinical trials in RA. The preponderance of industry funding of RA trials and the short duration of such trials are troubling trends which need to be addressed. © Springer-Verlag 2011.
KW  - article
KW  - biological therapy
KW  - *clinical trial (topic)
KW  - diabetes mellitus/dt [Drug Therapy]
KW  - disease activity
KW  - double blind procedure
KW  - drug approval
KW  - drug efficacy
KW  - drug indication
KW  - drug industry
KW  - drug safety
KW  - drug surveillance program
KW  - drug targeting
KW  - food and drug administration
KW  - government
KW  - heart infarction/si [Side Effect]
KW  - human
KW  - molecularly targeted therapy
KW  - multicenter study (topic)
KW  - open study
KW  - outcome assessment
KW  - phase 1 clinical trial (topic)
KW  - phase 2 clinical trial (topic)
KW  - phase 3 clinical trial (topic)
KW  - phase 4 clinical trial (topic)
KW  - priority journal
KW  - randomized controlled trial (topic)
KW  - register
KW  - *rheumatoid arthritis/dt [Drug Therapy]
KW  - single blind procedure
KW  - stroke/si [Side Effect]
KW  - treatment response
KW  - tuberculosis/si [Side Effect]
KW  - university
KW  - adenosine receptor blocking agent/ct [Clinical Trial]
KW  - adenosine receptor blocking agent/dt [Drug Therapy]
KW  - *antirheumatic agent/ct [Clinical Trial]
KW  - *antirheumatic agent/dt [Drug Therapy]
KW  - *antirheumatic agent/pk [Pharmacokinetics]
KW  - *antirheumatic agent/pd [Pharmacology]
KW  - biological product/ct [Clinical Trial]
KW  - biological product/cb [Drug Combination]
KW  - biological product/dt [Drug Therapy]
KW  - CD20 antigen
KW  - CD28 antigen
KW  - CD3 antigen
KW  - curcumin/ct [Clinical Trial]
KW  - curcumin/dt [Drug Therapy]
KW  - *disease modifying antirheumatic drug/ct [Clinical Trial]
KW  - *disease modifying antirheumatic drug/dt [Drug Therapy]
KW  - etanercept/ae [Adverse Drug Reaction]
KW  - etanercept/ct [Clinical Trial]
KW  - etanercept/dt [Drug Therapy]
KW  - granulocyte macrophage colony stimulating factor
KW  - infliximab/ae [Adverse Drug Reaction]
KW  - infliximab/ct [Clinical Trial]
KW  - infliximab/dt [Drug Therapy]
KW  - interleukin 17
KW  - *Janus kinase 3 inhibitor/ct [Clinical Trial]
KW  - *Janus kinase 3 inhibitor/dt [Drug Therapy]
KW  - methotrexate/ct [Clinical Trial]
KW  - methotrexate/cb [Drug Combination]
KW  - methotrexate/dt [Drug Therapy]
KW  - *monoclonal antibody/ct [Clinical Trial]
KW  - *monoclonal antibody/dt [Drug Therapy]
KW  - *nonsteroid antiinflammatory agent/ct [Clinical Trial]
KW  - *nonsteroid antiinflammatory agent/dt [Drug Therapy]
KW  - placebo
KW  - protein tyrosine kinase inhibitor/ct [Clinical Trial]
KW  - protein tyrosine kinase inhibitor/dt [Drug Therapy]
KW  - rosiglitazone/ae [Adverse Drug Reaction]
KW  - rosiglitazone/dt [Drug Therapy]
KW  - *tumor necrosis factor inhibitor/ct [Clinical Trial]
KW  - *tumor necrosis factor inhibitor/dt [Drug Therapy]
KW  - vitamin D/ct [Clinical Trial]
KW  - vitamin D/dt [Drug Therapy]
JF  - Rheumatology International
JA  - Rheumatol. Int.
VL  - 32
IS  - 6
SP  - 1831
EP  - 1835
CY  - Germany
PB  - Springer Verlag (Tiergartenstrasse 17, Heidelberg D-69121, Germany)
SN  - 0172-8172
AD  - P. Ranganathan, Division of Rheumatology, Washington University, School of Medicine, 660 S. Euclid, St Louis, MO 63110, United States. E-mail: prangana@dom.wustl.edu
M1  - (Paul) Department of Medicine, St. Luke's Hospital, St. Louis, MO, United States
M1  - (Ranganathan) Division of Rheumatology, Washington University, School of Medicine, 660 S. Euclid, St Louis, MO 63110, United States
L2  - http://ovidsp.ovid.com/ovidweb.cgi?T=JS&PAGE=reference&D=emed10&NEWS=N&AN=2012414345
ER  -  

Link to the Ovid Full Text or citation: http://acs.hcn.com.au?acc=36422&url=http://ovidsp.ovid.com/ovidweb.cgi?T=JS&CSC=Y&NEWS=N&PAGE=fulltext&D=emed10&AN=2012414345 
C1  - Database: Embase <1996 to 2016 September 16>

Search Strategy:

--------------------------------------------------------------------------------

1     tuberculosis.mp. or exp tuberculosis/ (151164)

2     exp treatment outcome/ or treatment outcome*.mp. (1189741)

3     diabetes mellitus.mp. or exp diabetes mellitus/ (627157)

4     diabetes mellitus/ (362441)

5     DM.mp. (48079)

6     diabetes.mp. (663193)

7     mellitus.mp. (588341)

8     3 or 4 or 5 or 6 or 7 (715025)

9     1 and 2 and 8 (724)

10     cohort studies.mp. or cohort analysis/ (263408)

11     exp risk factor/ or cohort.mp. or exp risk/ (2148599)

12     10 or 11 (2148599)

13     9 and 10 (81)

14     9 and 12 (304)

15     limit 14 to human (298)

16     limit 13 to human (81)

17     trial*.mp. or exp controlled clinical trial/ or exp "clinical trial (topic)"/ or exp "randomized controlled trial (topic)"/ or exp "controlled clinical trial (topic)"/ (1555047)

18     random.ab. (191735)

19     randomized controlled trial.pt. (0)

20     controlled clinical trial.pt. (0)

21     randomized.ab. (454621)

22     placebo.ab. (188623)

23     clinical trials as topic.sh. (15)

24     trial.ti. (176210)

25     17 or 18 or 19 or 20 or 21 or 22 or 23 or 24 (1831290)

26     9 and 25 (128)

27     limit 26 to human (128)


***************************


49. 
TY  - ELEC
ID  - 2012345872
T1  - All you need to read in the other general journals
A1  - Anonymous.
Y1  - 2012//
KW  - add on therapy
KW  - antibiotic resistance
KW  - article
KW  - bleeding/si [Side Effect]
KW  - *brain cancer
KW  - brain hemorrhage/si [Side Effect]
KW  - cancer incidence
KW  - cancer risk
KW  - cardiovascular disease/dt [Drug Therapy]
KW  - cardiovascular disease/pc [Prevention]
KW  - cardiovascular surgery
KW  - *cognitive therapy
KW  - *computer assisted tomography
KW  - depression/th [Therapy]
KW  - drug tolerability
KW  - drug withdrawal
KW  - gastrointestinal hemorrhage/si [Side Effect]
KW  - glucose blood level
KW  - glycemic control
KW  - health care quality
KW  - human
KW  - hypoglycemia/si [Side Effect]
KW  - intermethod comparison
KW  - *leukemia
KW  - lifestyle modification
KW  - low drug dose
KW  - medical decision making
KW  - multicenter study (topic)
KW  - *multidrug resistant tuberculosis/dr [Drug Resistance]
KW  - nausea/si [Side Effect]
KW  - *non insulin dependent diabetes mellitus/dt [Drug Therapy]
KW  - *non insulin dependent diabetes mellitus/pc [Prevention]
KW  - *non insulin dependent diabetes mellitus/th [Therapy]
KW  - open study
KW  - pancreatitis/si [Side Effect]
KW  - patient compliance
KW  - prediction
KW  - priority journal
KW  - psychotherapy
KW  - radiation dose
KW  - randomized controlled trial (topic)
KW  - remission
KW  - risk assessment
KW  - risk benefit analysis
KW  - side effect/si [Side Effect]
KW  - surgical mortality
KW  - survival rate
KW  - *telemedicine
KW  - treatment outcome
KW  - unnecessary procedure
KW  - weight gain
KW  - weight reduction
KW  - *acetylsalicylic acid/ae [Adverse Drug Reaction]
KW  - *acetylsalicylic acid/do [Drug Dose]
KW  - *acetylsalicylic acid/dt [Drug Therapy]
KW  - bedaquiline
KW  - delamanid
KW  - ethambutol
KW  - *exendin 4/ae [Adverse Drug Reaction]
KW  - *exendin 4/ct [Clinical Trial]
KW  - *exendin 4/cm [Drug Comparison]
KW  - *exendin 4/dt [Drug Therapy]
KW  - *glimepiride/ae [Adverse Drug Reaction]
KW  - *glimepiride/ct [Clinical Trial]
KW  - *glimepiride/cm [Drug Comparison]
KW  - *glimepiride/dt [Drug Therapy]
KW  - glucose/ec [Endogenous Compound]
KW  - hemoglobin A1c/ec [Endogenous Compound]
KW  - isoniazid
KW  - kanamycin
KW  - *metformin/dt [Drug Therapy]
KW  - ofloxacin
KW  - rifampicin
KW  - streptomycin
KW  - *troponin T/ec [Endogenous Compound]
JF  - BMJ (Online)
JA  - BMJ (Online)
VL  - 344
IS  - 7861
SP  - no pagination 
CY  - United Kingdom
PB  - BMJ Publishing Group (Tavistock Square, London WC1H 9JR, United Kingdom)
SN  - 1756-1833
UR  - http://www.bmj.com/highwire/filestream/589477/field_highwire_article_pdf/0.pdf
L2  - http://ovidsp.ovid.com/ovidweb.cgi?T=JS&PAGE=reference&D=emed10&NEWS=N&AN=2012345872
ER  -  

Link to the Ovid Full Text or citation: http://acs.hcn.com.au?acc=36422&url=http://ovidsp.ovid.com/ovidweb.cgi?T=JS&CSC=Y&NEWS=N&PAGE=fulltext&D=emed10&AN=2012345872 
C1  - Database: Embase <1996 to 2016 September 16>

Search Strategy:

--------------------------------------------------------------------------------

1     tuberculosis.mp. or exp tuberculosis/ (151164)

2     exp treatment outcome/ or treatment outcome*.mp. (1189741)

3     diabetes mellitus.mp. or exp diabetes mellitus/ (627157)

4     diabetes mellitus/ (362441)

5     DM.mp. (48079)

6     diabetes.mp. (663193)

7     mellitus.mp. (588341)

8     3 or 4 or 5 or 6 or 7 (715025)

9     1 and 2 and 8 (724)

10     cohort studies.mp. or cohort analysis/ (263408)

11     exp risk factor/ or cohort.mp. or exp risk/ (2148599)

12     10 or 11 (2148599)

13     9 and 10 (81)

14     9 and 12 (304)

15     limit 14 to human (298)

16     limit 13 to human (81)

17     trial*.mp. or exp controlled clinical trial/ or exp "clinical trial (topic)"/ or exp "randomized controlled trial (topic)"/ or exp "controlled clinical trial (topic)"/ (1555047)

18     random.ab. (191735)

19     randomized controlled trial.pt. (0)

20     controlled clinical trial.pt. (0)

21     randomized.ab. (454621)

22     placebo.ab. (188623)

23     clinical trials as topic.sh. (15)

24     trial.ti. (176210)

25     17 or 18 or 19 or 20 or 21 or 22 or 23 or 24 (1831290)

26     9 and 25 (128)

27     limit 26 to human (128)


***************************


50. 
TY  - ELEC
ID  - 2012205805
T1  - Predictors of mortality in staphylococcus aureus bacteremia
A1  - van Hal S.J.
A1  - Jensen S.O.
A1  - Vaska V.L.
A1  - Espedido B.A.
A1  - Paterson D.L.
A1  - Gosbell I.B. 
Y1  - 2012//
N2  - Staphylococcus aureus bacteremia (SAB) is an important infection with an incidence rate ranging from 20 to 50 cases/100,000 population per year. Between 10% and 30% of these patients will die from SAB. Comparatively, this accounts for a greater number of deaths than for AIDS, tuberculosis, and viral hepatitis combined. Multiple factors influence outcomes for SAB patients. The most consistent predictor of mortality is age, with older patients being twice as likely to die. Except for the presence of comorbidities, the impacts of other host factors, including gender, ethnicity, socioeconomic status, and immune status, are unclear. Pathogen-host interactions, especially the presence of shock and the source of SAB, are strong predictors of outcomes. Although antibiotic resistance may be associated with increased mortality, questions remain as to whether this reflects pathogen-specific factors or poorer responses to antibiotic therapy, namely, vancomycin. Optimal management relies on starting appropriate antibiotics in a timely fashion, resulting in improved outcomes for certain patient subgroups. The roles of surgery and infectious disease consultations require further study. Although the rate of mortality from SAB is declining, it remains high. Future international collaborative studies are required to tease out the relative contributions of various factors to mortality, which would enable the optimization of SAB management and patient outcomes. © 2012, American Society for Microbiology. All Rights Reserved.
KW  - acquired immune deficiency syndrome
KW  - alcoholism
KW  - bacterial endocarditis
KW  - bactericidal activity
KW  - bone and joint infections/ep [Epidemiology]
KW  - Caucasian
KW  - cellular immunity
KW  - central nervous system infection/ep [Epidemiology]
KW  - chronic kidney failure
KW  - cohort analysis
KW  - confidence interval
KW  - congestive heart failure
KW  - crowding
KW  - device infection/co [Complication]
KW  - diabetes mellitus
KW  - drug fatality/si [Side Effect]
KW  - ethnicity
KW  - gender
KW  - hematologic malignancy
KW  - host pathogen interaction
KW  - human
KW  - humoral immunity
KW  - immune deficiency/cn [Congenital Disorder]
KW  - immune status
KW  - in vitro study
KW  - innate immunity
KW  - intensive care unit
KW  - liver cirrhosis
KW  - meta analysis (topic)
KW  - methicillin resistant Staphylococcus aureus
KW  - methicillin resistant Staphylococcus aureus infection/dt [Drug Therapy]
KW  - mortality
KW  - multidrug resistance
KW  - multivariate analysis
KW  - neutropenia
KW  - newborn intensive care
KW  - penicillin resistance
KW  - phagocyte
KW  - postoperative complication/co [Complication]
KW  - prospective study
KW  - prostate cancer
KW  - prosthetic valve endocarditis/co [Complication]
KW  - prosthetic valve endocarditis/et [Etiology]
KW  - randomized controlled trial (topic)
KW  - retrospective study
KW  - review
KW  - risk
KW  - sepsis
KW  - shock
KW  - social status
KW  - socioeconomics
KW  - soft tissue infection/co [Complication]
KW  - *staphylococcal bacteremia/dr [Drug Resistance]
KW  - *staphylococcal bacteremia/ep [Epidemiology]
KW  - *staphylococcal bacteremia/et [Etiology]
KW  - Staphylococcus infection/dt [Drug Therapy]
KW  - surgical infection/co [Complication]
KW  - survival prediction
KW  - systematic review (topic)
KW  - treatment failure
KW  - tuberculosis
KW  - United States
KW  - unspecified side effect/si [Side Effect]
KW  - virus hepatitis
KW  - cefazolin/dt [Drug Therapy]
KW  - cloxacillin/dt [Drug Therapy]
KW  - cotrimoxazole/cm [Drug Comparison]
KW  - cotrimoxazole/dt [Drug Therapy]
KW  - exotoxin
KW  - flucloxacillin
KW  - gentamicin/ae [Adverse Drug Reaction]
KW  - levofloxacin
KW  - linezolid/ae [Adverse Drug Reaction]
KW  - linezolid/cm [Drug Comparison]
KW  - meticillin
KW  - rifampicin/pk [Pharmacokinetics]
KW  - vancomycin/cm [Drug Comparison]
KW  - vancomycin/dt [Drug Therapy]
JF  - Clinical Microbiology Reviews
JA  - Clin. Microbiol. Rev.
VL  - 25
IS  - 2
SP  - 362
EP  - 386
CY  - United States
PB  - American Society for Microbiology (1752 N Street N.W., Washington DC 20036-2904, United States)
SN  - 0893-8512
AD  - S. J. van Hal, Department of Microbiology and Infectious Diseases, Sydney South West Pathology Service-Liverpool, South Western Sydney Local Health Network, Sydney, NSW, Australia. E-mail: Sebastian.vanHal@sswahs.nsw.gov.au
M1  - (van Hal, Gosbell) Department of Microbiology and Infectious Diseases, Sydney South West Pathology Service-Liverpool, South Western Sydney Local Health Network, Sydney, NSW, Australia
M1  - (van Hal, Jensen, Espedido, Gosbell) Antibiotic Resistance and Mobile Elements Group, Microbiology and Infectious Diseases Unit, School of Medicine, University of Western Sydney, Sydney, NSW, Australia
M1  - (Jensen, Espedido, Gosbell) Ingham Institute of Applied Medical Research, Sydney, NSW, Australia
M1  - (Vaska, Paterson) The University of Queensland, UQ Centre for Clinical Research (UQCCR), Herston, QLD, Australia
UR  - http://cmr.asm.org/content/25/2/362.full.pdf+html
L2  - http://ovidsp.ovid.com/ovidweb.cgi?T=JS&PAGE=reference&D=emed10&NEWS=N&AN=2012205805
ER  -  

Link to the Ovid Full Text or citation: http://acs.hcn.com.au?acc=36422&url=http://ovidsp.ovid.com/ovidweb.cgi?T=JS&CSC=Y&NEWS=N&PAGE=fulltext&D=emed10&AN=2012205805 
C1  - Database: Embase <1996 to 2016 September 16>

Search Strategy:

--------------------------------------------------------------------------------

1     tuberculosis.mp. or exp tuberculosis/ (151164)

2     exp treatment outcome/ or treatment outcome*.mp. (1189741)

3     diabetes mellitus.mp. or exp diabetes mellitus/ (627157)

4     diabetes mellitus/ (362441)

5     DM.mp. (48079)

6     diabetes.mp. (663193)

7     mellitus.mp. (588341)

8     3 or 4 or 5 or 6 or 7 (715025)

9     1 and 2 and 8 (724)

10     cohort studies.mp. or cohort analysis/ (263408)

11     exp risk factor/ or cohort.mp. or exp risk/ (2148599)

12     10 or 11 (2148599)

13     9 and 10 (81)

14     9 and 12 (304)

15     limit 14 to human (298)

16     limit 13 to human (81)

17     trial*.mp. or exp controlled clinical trial/ or exp "clinical trial (topic)"/ or exp "randomized controlled trial (topic)"/ or exp "controlled clinical trial (topic)"/ (1555047)

18     random.ab. (191735)

19     randomized controlled trial.pt. (0)

20     controlled clinical trial.pt. (0)

21     randomized.ab. (454621)

22     placebo.ab. (188623)

23     clinical trials as topic.sh. (15)

24     trial.ti. (176210)

25     17 or 18 or 19 or 20 or 21 or 22 or 23 or 24 (1831290)

26     9 and 25 (128)

27     limit 26 to human (128)


***************************


51. 
TY  - ELEC
ID  - 2012137350
T1  - A pilot study on area under curve of mycophenolic acid as a guide for its optimal use in renal transplant recipients
A1  - Sarangi S.C.
A1  - Reeta K.H.
A1  - Agarwal S.K.
A1  - Kaleekal T.
A1  - Guleria S.
A1  - Gupta Y.K. 
Y1  - 2012//
N2  - Background & objectives: The immunosuppressants administered to renal transplant subjects are usually monitored therapeutically to prevent graft rejection and drug toxicity. Mycophenolic acid (MPA) is an immunosuppressant. The present prospective study was undertaken to establish the utility of plasma level monitoring of MPA and to correlate it with clinical outcomes in renal transplant receipients. Methods: MPA plasma level at 2, 4 and 9 h and the area under concentration-time curve (AUC) were estimated using high performance liquid chromatography in 24 renal transplant recipients receiving immunosuppressant MPA plus tacrolimus and steroid. Results: There was wide inter-individual variation in MPA plasma level and the AUC. The incidences of gastrointestinal adverse drug events (diarrhoea and acidity) were significantly more in the high MPA AUC patients. Though biopsy proven acute rejection was not found, of the six subjects with lower MPA AUC (<30 mg.h/l), three were clinically diagnosed to develop tacrolimus nephrotoxicity. The Gastrointestinal Symptom Rating Scale (GSRS) and Gastrointestinal Quality of Life Index (GIQLI) scores represented better health related quality of life in lower MPA AUC than in the higher MPA AUC (>60 mg.h/l). Interpretation & conclusions: The present findings suggest the MPA AUC of 30 - 60 mg.h/l in the maintenance stage of renal transplant patients to have optimum clinical benefit and relegated adverse events profile indicating the usefulness of AUC of MPA with limited sampling strategy in optimizing its use.
KW  - adult
KW  - anemia/si [Side Effect]
KW  - area under the curve
KW  - article
KW  - blood analysis
KW  - cellulitis/si [Side Effect]
KW  - chickenpox/si [Side Effect]
KW  - controlled clinical trial
KW  - controlled study
KW  - cytomegalovirus infection/si [Side Effect]
KW  - dehydration/si [Side Effect]
KW  - diabetes mellitus/si [Side Effect]
KW  - diarrhea/si [Side Effect]
KW  - drug monitoring
KW  - drug safety
KW  - drug withdrawal
KW  - female
KW  - fever/si [Side Effect]
KW  - Gastrointestinal Quality of Life Index
KW  - giardiasis/si [Side Effect]
KW  - graft recipient
KW  - hepatitis B/si [Side Effect]
KW  - high performance liquid chromatography
KW  - human
KW  - human tissue
KW  - immunosuppressive treatment
KW  - kidney biopsy
KW  - kidney graft rejection/dt [Drug Therapy]
KW  - kidney graft rejection/pc [Prevention]
KW  - *kidney transplantation
KW  - leukopenia/si [Side Effect]
KW  - lower respiratory tract infection/si [Side Effect]
KW  - major clinical study
KW  - male
KW  - nephrotoxicity/si [Side Effect]
KW  - otitis media/si [Side Effect]
KW  - polyomavirus infection/si [Side Effect]
KW  - rating scale
KW  - sepsis/si [Side Effect]
KW  - septicemia/si [Side Effect]
KW  - side effect/si [Side Effect]
KW  - stomach pH
KW  - thrombocytopenia/si [Side Effect]
KW  - treatment outcome
KW  - tuberculosis/si [Side Effect]
KW  - unspecified side effect/si [Side Effect]
KW  - urinary tract infection/si [Side Effect]
KW  - vomiting/si [Side Effect]
KW  - wound infection/si [Side Effect]
KW  - *mycophenolic acid/ae [Adverse Drug Reaction]
KW  - *mycophenolic acid/ct [Clinical Trial]
KW  - *mycophenolic acid/cb [Drug Combination]
KW  - *mycophenolic acid/cr [Drug Concentration]
KW  - *mycophenolic acid/dt [Drug Therapy]
KW  - *mycophenolic acid/pk [Pharmacokinetics]
KW  - steroid/cb [Drug Combination]
KW  - steroid/dt [Drug Therapy]
KW  - tacrolimus/ae [Adverse Drug Reaction]
KW  - tacrolimus/cb [Drug Combination]
KW  - tacrolimus/dt [Drug Therapy]
JF  - Indian Journal of Medical Research
JA  - Indian J. Med. Res.
VL  - 135
IS  - 1
SP  - 84
EP  - 91
CY  - India
PB  - Indian Council of Medical Research (Ansari Nagar, P.O. Box 4911, New Delhi 110029, India)
SN  - 0971-5916
AD  - S. K. Agarwal, Department of Pharmacology, All India Institute of Medical Sciences, New Delhi 110029, India. E-mail: yk.ykgupta@gmail.com
M1  - (Sarangi, Reeta, Kaleekal, Gupta) Department of Pharmacology, All India Institute of Medical Sciences, New Delhi, India
M1  - (Agarwal) Department of Nephrology, All India Institute of Medical Sciences, New Delhi, India
M1  - (Guleria) Department of Surgery, All India Institute of Medical Sciences, New Delhi, India
UR  - http://www.icmr.nic.in/ijmr/2012/january/1214.pdf
L2  - http://ovidsp.ovid.com/ovidweb.cgi?T=JS&PAGE=reference&D=emed10&NEWS=N&AN=2012137350
ER  -  

Link to the Ovid Full Text or citation: http://acs.hcn.com.au?acc=36422&url=http://ovidsp.ovid.com/ovidweb.cgi?T=JS&CSC=Y&NEWS=N&PAGE=fulltext&D=emed10&AN=2012137350 
C1  - Database: Embase <1996 to 2016 September 16>

Search Strategy:

--------------------------------------------------------------------------------

1     tuberculosis.mp. or exp tuberculosis/ (151164)

2     exp treatment outcome/ or treatment outcome*.mp. (1189741)

3     diabetes mellitus.mp. or exp diabetes mellitus/ (627157)

4     diabetes mellitus/ (362441)

5     DM.mp. (48079)

6     diabetes.mp. (663193)

7     mellitus.mp. (588341)

8     3 or 4 or 5 or 6 or 7 (715025)

9     1 and 2 and 8 (724)

10     cohort studies.mp. or cohort analysis/ (263408)

11     exp risk factor/ or cohort.mp. or exp risk/ (2148599)

12     10 or 11 (2148599)

13     9 and 10 (81)

14     9 and 12 (304)

15     limit 14 to human (298)

16     limit 13 to human (81)

17     trial*.mp. or exp controlled clinical trial/ or exp "clinical trial (topic)"/ or exp "randomized controlled trial (topic)"/ or exp "controlled clinical trial (topic)"/ (1555047)

18     random.ab. (191735)

19     randomized controlled trial.pt. (0)

20     controlled clinical trial.pt. (0)

21     randomized.ab. (454621)

22     placebo.ab. (188623)

23     clinical trials as topic.sh. (15)

24     trial.ti. (176210)

25     17 or 18 or 19 or 20 or 21 or 22 or 23 or 24 (1831290)

26     9 and 25 (128)

27     limit 26 to human (128)


***************************


52. 
TY  - ELEC
ID  - 2012123125
T1  - Three-year outcomes from BENEFIT-EXT: A phase III study of belatacept versus cyclosporine in recipients of extended criteria donor kidneys
A1  - Pestana J.O.M.
A1  - Grinyo J.M.
A1  - Vanrenterghem Y.
A1  - Becker T.
A1  - Campistol J.M.
A1  - Florman S.
A1  - Garcia V.D.
A1  - Kamar N.
A1  - Lang P.
A1  - Manfro R.C.
A1  - Massari P.
A1  - Rial M.D.C.
A1  - Schnitzler M.A.
A1  - Vitko S.
A1  - Duan T.
A1  - Block A.
A1  - Harler M.B.
A1  - Durrbach A. 
Y1  - 2012//
N2  - Recipients of extended-criteria donor (ECD) kidneys have poorer long-term outcomes compared to standard-criteria donor kidney recipients. We report 3-year outcomes from a randomized, phase III study in recipients of de novo ECD kidneys (n = 543) assigned (1:1:1) to either a more intensive (MI) or less intensive (LI) belatacept regimen, or cyclosporine. Three hundred twenty-three patients completed treatment by year 3. Patient survival with a functioning graft was comparable between groups (80% in MI, 82% in LI, 80% in cyclosporine). Mean calculated GFR (cGFR) was 11 mL/min higher in belatacept-treated versus cyclosporine-treated patients (42.7 in MI, 42.2 in LI, 31.5 mL/min in cyclosporine). More cyclosporine-treated patients (44%) progressed to GFR <30 mL/min (chronic kidney disease [CKD] stage 4/5) than belatacept-treated patients (27-30%). Acute rejection rates were similar between groups. Posttransplant lymphoproliferative disorder (PTLD) occurrence was higher in belatacept-treated patients (two in MI, three in LI), most of which occurred during the first 18 months; four additional cases (3 in LI, 1 in cyclosporine) occurred after 3 years. Tuberculosis was reported in two MI, four LI and no cyclosporine patients. In conclusion, at 3 years after transplantation, immunosuppression with belatacept resulted in similar patient survival, graft survival and acute rejection, with better renal function compared with cyclosporine. As previously reported, PTLD and tuberculosis were the principal safety findings associated with belatacept in this study population. Three-year results from the BENEFIT-EXT study confirm the durability of the renal function benefits of belatacept over time compared to cyclosporine, while providing comparable 3-year patient/graft survival and balancing risks associated with belatacept in recipients of extended criteria donor kidneys. © copyright 2012 The American Society of Transplantation and the American Society of Transplant Surgeons.
KW  - acute graft rejection/dt [Drug Therapy]
KW  - adult
KW  - anemia/si [Side Effect]
KW  - article
KW  - basal cell carcinoma/si [Side Effect]
KW  - cancer incidence
KW  - candidiasis/si [Side Effect]
KW  - cause of death
KW  - chronic kidney disease/su [Surgery]
KW  - constipation/si [Side Effect]
KW  - cytomegalovirus infection/si [Side Effect]
KW  - diabetes mellitus
KW  - diarrhea/si [Side Effect]
KW  - drug dose reduction
KW  - drug efficacy
KW  - drug safety
KW  - drug withdrawal
KW  - fever/si [Side Effect]
KW  - genital herpes/si [Side Effect]
KW  - glomerulus filtration rate
KW  - graft dysfunction/si [Side Effect]
KW  - graft survival
KW  - herpes simplex/si [Side Effect]
KW  - herpes virus infection/si [Side Effect]
KW  - herpes zoster/si [Side Effect]
KW  - human
KW  - hyperlipidemia/dt [Drug Therapy]
KW  - hypertension/dt [Drug Therapy]
KW  - hypertension/si [Side Effect]
KW  - *immunosuppressive treatment
KW  - infection/co [Complication]
KW  - infection rate
KW  - Kaposi sarcoma/si [Side Effect]
KW  - kidney function
KW  - *kidney graft rejection/co [Complication]
KW  - *kidney graft rejection/dt [Drug Therapy]
KW  - *kidney graft rejection/pc [Prevention]
KW  - *kidney transplantation
KW  - leukopenia/si [Side Effect]
KW  - lymphoproliferative disease/si [Side Effect]
KW  - major clinical study
KW  - multicenter study
KW  - mycosis/si [Side Effect]
KW  - nausea/si [Side Effect]
KW  - onychomycosis/si [Side Effect]
KW  - organ transplantation
KW  - outcomes research
KW  - patient compliance
KW  - peripheral edema/si [Side Effect]
KW  - phase 3 clinical trial
KW  - polyomavirus infection/si [Side Effect]
KW  - posttransplant lymphoproliferative disorder
KW  - priority journal
KW  - prostate cancer/si [Side Effect]
KW  - randomization
KW  - renal protection
KW  - rhinopharyngitis/si [Side Effect]
KW  - skin carcinoma/si [Side Effect]
KW  - squamous cell carcinoma/si [Side Effect]
KW  - survival rate
KW  - thrush/si [Side Effect]
KW  - tinea versicolor/si [Side Effect]
KW  - treatment outcome
KW  - tuberculosis/si [Side Effect]
KW  - urinary tract infection/si [Side Effect]
KW  - virus infection/si [Side Effect]
KW  - vomiting/si [Side Effect]
KW  - antihypertensive agent/dt [Drug Therapy]
KW  - antilipemic agent/dt [Drug Therapy]
KW  - basiliximab/dt [Drug Therapy]
KW  - basiliximab/iv [Intravenous Drug Administration]
KW  - *belatacept/ae [Adverse Drug Reaction]
KW  - *belatacept/ct [Clinical Trial]
KW  - *belatacept/cm [Drug Comparison]
KW  - *belatacept/dt [Drug Therapy]
KW  - *belatacept/pd [Pharmacology]
KW  - corticosteroid/do [Drug Dose]
KW  - corticosteroid/dt [Drug Therapy]
KW  - *cyclosporin/ae [Adverse Drug Reaction]
KW  - *cyclosporin/ct [Clinical Trial]
KW  - *cyclosporin/cm [Drug Comparison]
KW  - *cyclosporin/cr [Drug Concentration]
KW  - *cyclosporin/dt [Drug Therapy]
KW  - immunosuppressive agent/dt [Drug Therapy]
KW  - mycophenolic acid 2 morpholinoethyl ester/dt [Drug Therapy]
JF  - American Journal of Transplantation
JA  - Am. J. Transplant.
VL  - 12
IS  - 3
SP  - 630
EP  - 639
CY  - United Kingdom
PB  - Blackwell Publishing Ltd (9600 Garsington Road, Oxford OX4 2XG, United Kingdom)
SN  - 1600-6135
AD  - J.O.M. Pestana, Department of Medicine, Division of Nephrology, Hospital Do Rim e Hipertensao Unifesp, Sao Paulo, Brazil. E-mail: medina@hrim.com.br
M1  - (Pestana) Department of Medicine, Division of Nephrology, Hospital Do Rim e Hipertensao Unifesp, Sao Paulo, Brazil
M1  - (Grinyo) Division of Nephrology, University Hospital, Bellvitge, Barcelona, Spain
M1  - (Vanrenterghem) Department of Nephrology, University Hospital Leuven, Leuven, Belgium
M1  - (Becker) Department of Abdominal and Transplantation Surgery, Medizinische Hochschule Hannover, Hannover, Germany
M1  - (Campistol) Renal Transplantation Unit, Hospital Clinic i Provincial, University of Barcelona, Barcelona, Spain
M1  - (Florman) Recanati/Miller Transplantation Institute, Mount Sinai Medical Center, New York, NY, United States
M1  - (Garcia) Kidney and Pancreas Transplant Unit, Hospital Dom Vicente Scherer, Porto Alegre, Brazil
M1  - (Kamar) Department of Nephrology, Dialysis and Organ Transplantation, INSERM U858, IFR 31, CHU Rangueil, Toulouse Cedex, France
M1  - (Lang) Nephrology Department, AP-HP, Hospital Henri Mondor, IFRNT, INSERM U955, Universite Paris-Est, Creteil, France
M1  - (Manfro) Division of Nephrology, Renal Transplant Unit, Hospital de Clinicas de Porto Alegre, Porto Alegre, Brazil
M1  - (Massari) Renal Transplant Program, Hospital Privado Centro Medico de Cordoba, Cordoba, Argentina
M1  - (Rial) Kidney Transplant Unit, Instituto de Nefrologia, Buenos Aires, Argentina
M1  - (Schnitzler) St. Louis University Center for Outcomes Research, St. Louis University, St. Louis, MO, United States
M1  - (Vitko) Department of Nephrology, Institute for Clinical and Experimental Medicine, Prague, Czech Republic
M1  - (Duan) Global Biometric Sciences, Bristol-Myers Squibb, Hopewell, NJ, United States
M1  - (Block, Harler) Global Clinical Research, Bristol-Myers Squibb, Princeton, NJ, United States
M1  - (Durrbach) Department of Nephrology, Bicetre Hopital, Kremlin Bicetre, IFRNT, Universite Paris Sud, France
M1  - (Becker) Klinik fur Allgemeine und Thoraxchirurgie, Universitatsklinikum Schleswig-Holstein, Kiel, Germany
L2  - http://ovidsp.ovid.com/ovidweb.cgi?T=JS&PAGE=reference&D=emed10&NEWS=N&AN=2012123125
ER  -  

Link to the Ovid Full Text or citation: http://acs.hcn.com.au?acc=36422&url=http://ovidsp.ovid.com/ovidweb.cgi?T=JS&CSC=Y&NEWS=N&PAGE=fulltext&D=emed10&AN=2012123125 
C1  - Database: Embase <1996 to 2016 September 16>

Search Strategy:

--------------------------------------------------------------------------------

1     tuberculosis.mp. or exp tuberculosis/ (151164)

2     exp treatment outcome/ or treatment outcome*.mp. (1189741)

3     diabetes mellitus.mp. or exp diabetes mellitus/ (627157)

4     diabetes mellitus/ (362441)

5     DM.mp. (48079)

6     diabetes.mp. (663193)

7     mellitus.mp. (588341)

8     3 or 4 or 5 or 6 or 7 (715025)

9     1 and 2 and 8 (724)

10     cohort studies.mp. or cohort analysis/ (263408)

11     exp risk factor/ or cohort.mp. or exp risk/ (2148599)

12     10 or 11 (2148599)

13     9 and 10 (81)

14     9 and 12 (304)

15     limit 14 to human (298)

16     limit 13 to human (81)

17     trial*.mp. or exp controlled clinical trial/ or exp "clinical trial (topic)"/ or exp "randomized controlled trial (topic)"/ or exp "controlled clinical trial (topic)"/ (1555047)

18     random.ab. (191735)

19     randomized controlled trial.pt. (0)

20     controlled clinical trial.pt. (0)

21     randomized.ab. (454621)

22     placebo.ab. (188623)

23     clinical trials as topic.sh. (15)

24     trial.ti. (176210)

25     17 or 18 or 19 or 20 or 21 or 22 or 23 or 24 (1831290)

26     9 and 25 (128)

27     limit 26 to human (128)


***************************


53. 
TY  - ELEC
ID  - 2011706406
T1  - Has nanotechnology led to improved therapeutic outcomes?
A1  - Bosselmann S.
A1  - Williams III R.O. 
Y1  - 2012//
N2  - Nanoparticulate drug delivery systems provide new opportunities for solving issues associated with problematic drugs or disease states and have, therefore, created great expectations in the field of drug delivery. This review focuses on the potential benefits of nanoparticles compared with other conventional delivery systems. Several nanoparticulate drug delivery systems have already been marketed or are currently under development and are presented in this review. Results from clinical trials demonstrate that nanoparticulate formulations generally enable superior therapeutic outcomes than compared with standard formulations. Therefore, the implementation of nanotechnology in drug delivery represents an important advance with substantial potential to improve therapeutic effectiveness and increase patient's quality of life.
KW  - acquired immune deficiency syndrome/dt [Drug Therapy]
KW  - anorexia/dt [Drug Therapy]
KW  - area under the curve
KW  - Aspergillus fumigatus
KW  - asthma/dt [Drug Therapy]
KW  - breast cancer/dt [Drug Therapy]
KW  - cachexia/dt [Drug Therapy]
KW  - cancer chemotherapy
KW  - cancer resistance
KW  - chemotherapy induced emesis/dt [Drug Therapy]
KW  - chemotherapy induced emesis/pc [Prevention]
KW  - cholesterol blood level
KW  - comparative study
KW  - drug absorption
KW  - drug bioavailability
KW  - drug clearance
KW  - *drug delivery system
KW  - drug dosage form
KW  - drug dose reduction
KW  - drug efficacy
KW  - drug elimination
KW  - drug formulation
KW  - drug hypersensitivity/pc [Prevention]
KW  - drug marketing
KW  - drug safety
KW  - drug solubility
KW  - drug targeting
KW  - drug uptake
KW  - dyslipidemia/dt [Drug Therapy]
KW  - epileptic state/dt [Drug Therapy]
KW  - first pass effect
KW  - food drug interaction
KW  - heart arrest/dt [Drug Therapy]
KW  - human
KW  - hypercholesterolemia/dt [Drug Therapy]
KW  - hyperlipidemia/dt [Drug Therapy]
KW  - hypertriglyceridemia/dt [Drug Therapy]
KW  - insulin dependent diabetes mellitus/dt [Drug Therapy]
KW  - ischemic heart disease/dt [Drug Therapy]
KW  - kidney graft rejection/dt [Drug Therapy]
KW  - kidney graft rejection/pc [Prevention]
KW  - lipoprotein blood level
KW  - lung alveolus macrophage
KW  - lung aspergillosis/dt [Drug Therapy]
KW  - lung aspergillosis/pc [Prevention]
KW  - lung cancer/dt [Drug Therapy]
KW  - lung mycosis/dt [Drug Therapy]
KW  - lung mycosis/pc [Prevention]
KW  - lung tuberculosis/dt [Drug Therapy]
KW  - multidrug resistance
KW  - Mycobacterium tuberculosis
KW  - *nanotechnology
KW  - nausea/dt [Drug Therapy]
KW  - nausea/pc [Prevention]
KW  - nebulization
KW  - nonhuman
KW  - outcome assessment
KW  - particle size
KW  - patient compliance
KW  - phase 1 clinical trial (topic)
KW  - phase 3 clinical trial (topic)
KW  - powder inhaler
KW  - quality of life
KW  - randomized controlled trial (topic)
KW  - review
KW  - single drug dose
KW  - steroid therapy
KW  - therapy effect
KW  - thermodynamics
KW  - triacylglycerol blood level
KW  - unspecified side effect/si [Side Effect]
KW  - vascular tumor/dt [Drug Therapy]
KW  - albumin
KW  - antineoplastic agent/dt [Drug Therapy]
KW  - antineoplastic agent/pr [Pharmaceutics]
KW  - aprepitant/ae [Adverse Drug Reaction]
KW  - aprepitant/ct [Clinical Trial]
KW  - aprepitant/cb [Drug Combination]
KW  - aprepitant/dt [Drug Therapy]
KW  - budesonide/dt [Drug Therapy]
KW  - budesonide/pr [Pharmaceutics]
KW  - budesonide/pk [Pharmacokinetics]
KW  - budesonide/pd [Pharmacology]
KW  - cremophor
KW  - dexamethasone/cb [Drug Combination]
KW  - dexamethasone/dt [Drug Therapy]
KW  - doxorubicin/dt [Drug Therapy]
KW  - doxorubicin/pr [Pharmaceutics]
KW  - doxorubicin/pk [Pharmacokinetics]
KW  - doxorubicin/pd [Pharmacology]
KW  - fenofibrate/cr [Drug Concentration]
KW  - fenofibrate/do [Drug Dose]
KW  - fenofibrate/dt [Drug Therapy]
KW  - fenofibrate/pr [Pharmaceutics]
KW  - fenofibrate/pk [Pharmacokinetics]
KW  - fluorouracil/dt [Drug Therapy]
KW  - fluorouracil/ih [Inhalational Drug Administration]
KW  - fluorouracil/pr [Pharmaceutics]
KW  - fluorouracil/pk [Pharmacokinetics]
KW  - fluorouracil/pd [Pharmacology]
KW  - high density lipoprotein cholesterol/ec [Endogenous Compound]
KW  - insulin/dt [Drug Therapy]
KW  - insulin/tr [Intratracheal Drug Administration]
KW  - insulin/pr [Pharmaceutics]
KW  - insulin/pd [Pharmacology]
KW  - insulin/sc [Subcutaneous Drug Administration]
KW  - isoniazid/cb [Drug Combination]
KW  - isoniazid/dt [Drug Therapy]
KW  - isoniazid/po [Oral Drug Administration]
KW  - isoniazid/pr [Pharmaceutics]
KW  - isoniazid/pk [Pharmacokinetics]
KW  - itraconazole/cr [Drug Concentration]
KW  - itraconazole/dt [Drug Therapy]
KW  - itraconazole/po [Oral Drug Administration]
KW  - itraconazole/pr [Pharmaceutics]
KW  - low density lipoprotein/ec [Endogenous Compound]
KW  - megestrol acetate/ct [Clinical Trial]
KW  - megestrol acetate/do [Drug Dose]
KW  - megestrol acetate/dt [Drug Therapy]
KW  - megestrol acetate/po [Oral Drug Administration]
KW  - megestrol acetate/pr [Pharmaceutics]
KW  - megestrol acetate/pk [Pharmacokinetics]
KW  - nanobudesonide/dt [Drug Therapy]
KW  - nanobudesonide/pr [Pharmaceutics]
KW  - nanobudesonide/pk [Pharmacokinetics]
KW  - nanobudesonide/pd [Pharmacology]
KW  - nanocrystal
KW  - *nanoparticle/ct [Clinical Trial]
KW  - *nanoparticle/cr [Drug Concentration]
KW  - *nanoparticle/dt [Drug Therapy]
KW  - *nanoparticle/to [Drug Toxicity]
KW  - *nanoparticle/iv [Intravenous Drug Administration]
KW  - *nanoparticle/po [Oral Drug Administration]
KW  - *nanoparticle/pr [Pharmaceutics]
KW  - *nanoparticle/pe [Pharmacoeconomics]
KW  - *nanoparticle/pk [Pharmacokinetics]
KW  - *nanoparticle/pd [Pharmacology]
KW  - paclitaxel/ct [Clinical Trial]
KW  - paclitaxel/cr [Drug Concentration]
KW  - paclitaxel/dt [Drug Therapy]
KW  - paclitaxel/iv [Intravenous Drug Administration]
KW  - paclitaxel/pr [Pharmaceutics]
KW  - paclitaxel/pk [Pharmacokinetics]
KW  - paclitaxel/pd [Pharmacology]
KW  - polyglactin
KW  - pyrazinamide/cb [Drug Combination]
KW  - pyrazinamide/dt [Drug Therapy]
KW  - pyrazinamide/po [Oral Drug Administration]
KW  - pyrazinamide/pr [Pharmaceutics]
KW  - pyrazinamide/pk [Pharmacokinetics]
KW  - rapamycin/ct [Clinical Trial]
KW  - rapamycin/dt [Drug Therapy]
KW  - rapamycin/po [Oral Drug Administration]
KW  - rapamycin/pr [Pharmaceutics]
KW  - rapamycin/pk [Pharmacokinetics]
KW  - rifampicin/cb [Drug Combination]
KW  - rifampicin/dt [Drug Therapy]
KW  - rifampicin/po [Oral Drug Administration]
KW  - rifampicin/pr [Pharmaceutics]
KW  - rifampicin/pk [Pharmacokinetics]
KW  - serotonin 3 antagonist/cb [Drug Combination]
KW  - serotonin 3 antagonist/dt [Drug Therapy]
KW  - solid lipid nanoparticle/pr [Pharmaceutics]
KW  - solid lipid nanoparticle/pd [Pharmacology]
KW  - triacylglycerol/ec [Endogenous Compound]
KW  - unclassified drug
JF  - Drug Development and Industrial Pharmacy
JA  - Drug Dev. Ind. Pharm.
VL  - 38
IS  - 2
SP  - 158
EP  - 170
CY  - United Kingdom
PB  - Informa Healthcare (69-77 Paul Street, London EC2A 4LQ, United Kingdom)
SN  - 0363-9045
AD  - S. Bosselmann, College of Pharmacy, University of Texas at Austin, 1 University Station, Austin, TX 78712, United States. E-mail: sbosselmann@utexas.edu
M1  - (Bosselmann, Williams III) Division of Pharmaceutics, University of Texas at Austin, Austin, TX, United States
L2  - http://ovidsp.ovid.com/ovidweb.cgi?T=JS&PAGE=reference&D=emed10&NEWS=N&AN=2011706406
ER  -  

Link to the Ovid Full Text or citation: http://acs.hcn.com.au?acc=36422&url=http://ovidsp.ovid.com/ovidweb.cgi?T=JS&CSC=Y&NEWS=N&PAGE=fulltext&D=emed10&AN=2011706406 
C1  - Database: Embase <1996 to 2016 September 16>

Search Strategy:

--------------------------------------------------------------------------------

1     tuberculosis.mp. or exp tuberculosis/ (151164)

2     exp treatment outcome/ or treatment outcome*.mp. (1189741)

3     diabetes mellitus.mp. or exp diabetes mellitus/ (627157)

4     diabetes mellitus/ (362441)

5     DM.mp. (48079)

6     diabetes.mp. (663193)

7     mellitus.mp. (588341)

8     3 or 4 or 5 or 6 or 7 (715025)

9     1 and 2 and 8 (724)

10     cohort studies.mp. or cohort analysis/ (263408)

11     exp risk factor/ or cohort.mp. or exp risk/ (2148599)

12     10 or 11 (2148599)

13     9 and 10 (81)

14     9 and 12 (304)

15     limit 14 to human (298)

16     limit 13 to human (81)

17     trial*.mp. or exp controlled clinical trial/ or exp "clinical trial (topic)"/ or exp "randomized controlled trial (topic)"/ or exp "controlled clinical trial (topic)"/ (1555047)

18     random.ab. (191735)

19     randomized controlled trial.pt. (0)

20     controlled clinical trial.pt. (0)

21     randomized.ab. (454621)

22     placebo.ab. (188623)

23     clinical trials as topic.sh. (15)

24     trial.ti. (176210)

25     17 or 18 or 19 or 20 or 21 or 22 or 23 or 24 (1831290)

26     9 and 25 (128)

27     limit 26 to human (128)


***************************


54. 
TY  - ELEC
ID  - 21909406
T1  - Mycobacterium vaccae as adjuvant therapy to anti-tuberculosis chemotherapy in never-treated tuberculosis patients: a meta-analysis
A1  - Yang X.Y.
A1  - Chen Q.F.
A1  - Li Y.P.
A1  - Wu S.M. 
Y1  - 2011//
N2  - To evaluate the effectiveness and safety of heat-killed M. vaccae added to chemotherapy of never-treated tuberculosis (TB) patients. The databases of Medline, Embase, Biosis, Cochrane Central Register of Controlled Trials, SCI, CBM, VIP and CNKI were searched. Randomized controlled trials (RCT) and Controlled clinical trials (CCT) comparing M. vaccae with or without a placebo-control injection as adjuvant therapy in the chemotherapy of never-treated TB patients were included. Two reviewers independently performed data extraction and quality assessment. Data were analyzed using RevMan 5.0 software by The Cochrane Collaboration. Fifty four studies were included. At the end of the follow-up period, Pooled RR (Risk Ratio) and its 95% CI of sputum smear conversion rate were 1.07 (1.04, 1.10) in TB patients without complications, 1.17 (0.92, 1.49) in TB patients with diabetes mellitus, 1.02 (0.94, 1.10) in TB patients with hepatitis B, and 1.46 (0.21, 10.06) in TB patients with pneumosilicosis. In elderly TB patients the RR was 1.22 (1.13, 1.32). Analysis of each time point during the follow-up period showed that M. vaccae could help to improve the removal of acid-fast bacilli from the sputum, and promote improvement of radiological focal lesions and cavity closure. Compared with the control group, the differences in levels of immunological indicators of Th1 such as IL-2 and TNF-alpha were not statistical significant (P = 0.65 and 0.31 respectively), and neither was that of IL-6 produced by Th2 (P = 0.52). An effect of M. vaccae of prevention of liver damage was found in TB patients with hepatitis B (RR 0.20 and 95% CI (0.12, 0.33). No systemic adverse events were reported. Added to chemotherapy, M. vaccae is helpful in the treatment of never-treated TB patients in terms of improving both sputum conversion and X-ray appearances.
KW  - adolescent
KW  - adult
KW  - aged
KW  - article
KW  - follow up
KW  - health care quality
KW  - hepatitis B/co [Complication]
KW  - human
KW  - immunology
KW  - liver
KW  - meta analysis
KW  - microbiology
KW  - middle aged
KW  - multimodality cancer therapy
KW  - *Mycobacterium
KW  - pathology
KW  - sputum
KW  - treatment outcome
KW  - *tuberculosis/co [Complication]
KW  - *tuberculosis/dt [Drug Therapy]
KW  - *BCG vaccine
KW  - *tuberculostatic agent/dt [Drug Therapy]
JF  - PloS one
JA  - PLoS ONE
VL  - 6
IS  - 9
SP  - e23826
CY  - United States
AD  - X.Y. Yang, Chinese Evidence-Based Medicine Center, West China Hospital, Sichuan University, Chengdu, China.
M1  - (Yang) Chinese Evidence-Based Medicine Center, West China Hospital, Sichuan University, Chengdu, China.
L2  - http://ovidsp.ovid.com/ovidweb.cgi?T=JS&PAGE=reference&D=emed10&NEWS=N&AN=21909406
ER  -  

Link to the Ovid Full Text or citation: http://acs.hcn.com.au?acc=36422&url=http://ovidsp.ovid.com/ovidweb.cgi?T=JS&CSC=Y&NEWS=N&PAGE=fulltext&D=emed10&AN=21909406 
C1  - Database: Embase <1996 to 2016 September 16>

Search Strategy:

--------------------------------------------------------------------------------

1     tuberculosis.mp. or exp tuberculosis/ (151164)

2     exp treatment outcome/ or treatment outcome*.mp. (1189741)

3     diabetes mellitus.mp. or exp diabetes mellitus/ (627157)

4     diabetes mellitus/ (362441)

5     DM.mp. (48079)

6     diabetes.mp. (663193)

7     mellitus.mp. (588341)

8     3 or 4 or 5 or 6 or 7 (715025)

9     1 and 2 and 8 (724)

10     cohort studies.mp. or cohort analysis/ (263408)

11     exp risk factor/ or cohort.mp. or exp risk/ (2148599)

12     10 or 11 (2148599)

13     9 and 10 (81)

14     9 and 12 (304)

15     limit 14 to human (298)

16     limit 13 to human (81)

17     trial*.mp. or exp controlled clinical trial/ or exp "clinical trial (topic)"/ or exp "randomized controlled trial (topic)"/ or exp "controlled clinical trial (topic)"/ (1555047)

18     random.ab. (191735)

19     randomized controlled trial.pt. (0)

20     controlled clinical trial.pt. (0)

21     randomized.ab. (454621)

22     placebo.ab. (188623)

23     clinical trials as topic.sh. (15)

24     trial.ti. (176210)

25     17 or 18 or 19 or 20 or 21 or 22 or 23 or 24 (1831290)

26     9 and 25 (128)

27     limit 26 to human (128)


***************************


55. 
TY  - ELEC
ID  - 2012204396
T1  - Vaccines of the future
A1  - Nossal G.J.V. 
Y1  - 2011//
N2  - Vaccines of the future can be divided into three broad groups, namely those of the near future (<10 years); the medium-term future (10-19 years); and the long-term future (20-50 years).For the near future, there is some "low hanging fruit" which is clearly on the horizon, such as a Vi-conjugate vaccine for typhoid or a protein-based vaccine for Neisseria meningitidis serogroup B. Just slightly more distant will be vaccines for shigellosis and a common protein vaccine for Streptococcus pneumoniae. Also in this group, but not as far advanced, will be a vaccine for Group A streptococcus. I place vaccines for the "big three", malaria, tuberculosis and HIV/AIDS in the medium term basket. The sporozoite malaria vaccine RTS-S is closest, but surely a definitive malaria vaccine will also require antigens from other stages of the life cycle. A tuberculosis vaccine will be either a re-engineered BCG; or a molecular vaccine with several protein antigens; or one based on prime-boost strategies. What will delay this is the high cost of clinical trials. For HIV/AIDS, the partial success of the Sanofi-Pasteur prime-boost vaccine has given some hope. I still place much faith in antibody-based vaccines and especially on mimotopes of the env transitional state assumed after initial CD4 binding. Monoclonal antibodies are also leading us in interesting directions. Longer term, the vaccine approach will be successful for autoimmune diseases, e.g. juvenile diabetes and coeliac disease. Cancer vaccines are also briefly surveyed. Adjunct issues needing to be addressed include more extensive combinations; alternate delivery systems; and more intelligently designed adjuvants based on knowledge of the innate immune system. © 2011.
KW  - *acquired immune deficiency syndrome/dt [Drug Therapy]
KW  - advanced cancer/dt [Drug Therapy]
KW  - antigen binding
KW  - article
KW  - autoimmune disease
KW  - B cell lymphoma/dt [Drug Therapy]
KW  - cancer adjuvant therapy
KW  - cancer immunotherapy
KW  - celiac disease
KW  - clinical practice
KW  - colon cancer/dt [Drug Therapy]
KW  - drug industry
KW  - drug protein binding
KW  - human
KW  - *Human immunodeficiency virus infection/dt [Drug Therapy]
KW  - innate immunity
KW  - insulin dependent diabetes mellitus
KW  - juvenile diabetes mellitus
KW  - *malaria/dt [Drug Therapy]
KW  - measles/dt [Drug Therapy]
KW  - melanoma/dt [Drug Therapy]
KW  - mumps/dt [Drug Therapy]
KW  - pharmaceutical engineering
KW  - phase 2 clinical trial (topic)
KW  - phase 3 clinical trial (topic)
KW  - Plasmodium malariae
KW  - priority journal
KW  - rubella/dt [Drug Therapy]
KW  - sporozoite
KW  - treatment outcome
KW  - *tuberculosis/dt [Drug Therapy]
KW  - tuberculous meningitis/dt [Drug Therapy]
KW  - vaccine production
KW  - af 03
KW  - antineoplastic agent/dt [Drug Therapy]
KW  - as 03
KW  - as 04
KW  - *BCG vaccine/dt [Drug Therapy]
KW  - cancer vaccine/ct [Clinical Trial]
KW  - cancer vaccine/dt [Drug Therapy]
KW  - CD4 antigen/ec [Endogenous Compound]
KW  - cytotoxic T lymphocyte antigen 4 antibody/dt [Drug Therapy]
KW  - *Human immunodeficiency virus vaccine/dt [Drug Therapy]
KW  - *malaria vaccine/dt [Drug Therapy]
KW  - measles mumps rubella vaccine/dt [Drug Therapy]
KW  - measles vaccine/dt [Drug Therapy]
KW  - measles vaccine/ih [Inhalational Drug Administration]
KW  - measles vaccine/na [Intranasal Drug Administration]
KW  - mifamurtide
KW  - monoclonal antibody/pd [Pharmacology]
KW  - sporozoite vaccine/dt [Drug Therapy]
KW  - unclassified drug
JF  - Vaccine
JA  - Vaccine
VL  - 29
IS  - SUPPL. 4
SP  - D111
EP  - D115
CY  - United Kingdom
PB  - Elsevier Ltd (Langford Lane, Kidlington, Oxford OX5 1GB, United Kingdom)
SN  - 0264-410X
AD  - G.J.V. Nossal, Department of Pathology, The University of Melbourne, Australia. E-mail: dewhurst@wehi.edu.au
M1  - (Nossal) Department of Pathology, The University of Melbourne, Australia
L2  - http://ovidsp.ovid.com/ovidweb.cgi?T=JS&PAGE=reference&D=emed10&NEWS=N&AN=2012204396
ER  -  

Link to the Ovid Full Text or citation: http://acs.hcn.com.au?acc=36422&url=http://ovidsp.ovid.com/ovidweb.cgi?T=JS&CSC=Y&NEWS=N&PAGE=fulltext&D=emed10&AN=2012204396 
C1  - Database: Embase <1996 to 2016 September 16>

Search Strategy:

--------------------------------------------------------------------------------

1     tuberculosis.mp. or exp tuberculosis/ (151164)

2     exp treatment outcome/ or treatment outcome*.mp. (1189741)

3     diabetes mellitus.mp. or exp diabetes mellitus/ (627157)

4     diabetes mellitus/ (362441)

5     DM.mp. (48079)

6     diabetes.mp. (663193)

7     mellitus.mp. (588341)

8     3 or 4 or 5 or 6 or 7 (715025)

9     1 and 2 and 8 (724)

10     cohort studies.mp. or cohort analysis/ (263408)

11     exp risk factor/ or cohort.mp. or exp risk/ (2148599)

12     10 or 11 (2148599)

13     9 and 10 (81)

14     9 and 12 (304)

15     limit 14 to human (298)

16     limit 13 to human (81)

17     trial*.mp. or exp controlled clinical trial/ or exp "clinical trial (topic)"/ or exp "randomized controlled trial (topic)"/ or exp "controlled clinical trial (topic)"/ (1555047)

18     random.ab. (191735)

19     randomized controlled trial.pt. (0)

20     controlled clinical trial.pt. (0)

21     randomized.ab. (454621)

22     placebo.ab. (188623)

23     clinical trials as topic.sh. (15)

24     trial.ti. (176210)

25     17 or 18 or 19 or 20 or 21 or 22 or 23 or 24 (1831290)

26     9 and 25 (128)

27     limit 26 to human (128)


***************************


56. 
TY  - ELEC
ID  - 2011675734
T1  - Pitavastatin: Novel effects on lipid parameters
A1  - Chapman M.J. 
Y1  - 2011//
N2  - Atherogenic dyslipidemia is characterised by high levels of triglycerides, low levels of high-density lipoprotein-cholesterol (HDL-C), and moderate to marked elevations in low-density lipoprotein-cholesterol (LDL-C) concentrations; such dyslipidemia is further characterised by high apolipoprotein B (apoB): apolipoprotein A1 (apoA1) ratios. Numerous clinical trials have demonstrated that statins are effective in lowering LDL-C and reducing cardiovascular (CV) risk in people with dyslipidemia. However, the most effective treatments should target all of the key atherogenic features, rather than LDL-C alone. Pitavastatin is a new member of the statin class whose distinct pharmacological features translate into a broad spectrum of action on both apoB-containing and apoA1-containing lipoprotein components of the atherogenic lipid profile. The efficacy and safety of this statin has been demonstrated by a large clinical development programme conducted both in Japanese and Caucasian populations. Phase III and IV studies in a wide range of patients with primary hypercholesterolemia or combined dyslipidemia showed that 12 weeks' treatment with pitavastatin l-4 mg was well tolerated, significantly improved lipid profiles (including LDL-C, TG, and HDL-C levels) and increased the EAS-/NCEP ATP Ill-recommended LDL-C target attainment rate to a similar or greater degree as comparable doses of atorvastatin, simvastatin, or pravastatin. Results were similar across all patient groups and were generally sustained after 52 weeks of treatment. However, whereas the effects of atorvastatin and simvastatin on HDL-C levels remained constant over the long term, pitavastatin-treated patients experienced progressive and maintained elevations in HDL-C, ultimately increasing by up to 14.3% vs. initial baseline. In this context, it is significant that the in vitro studies of Yamashita et al. [J Atheroscler Thromb 2010;17:436-51] have shown pitavastatin to be distinguished by its potent stimulation of apoA1 production in hepatocyte-like cells. These findings suggest that pitavastatin may be highly efficacious in raising levels of lipid-poor apoA1 particles, which are known to be highly active in ABCA1-mediated cellular cholesterol efflux, an observation which is pertinent to the excessive accumulation of cholesterol in macrophage foam cells of the atherosclerotic plaque. Indeed, the intravascular remodelling and maturation of lipid-poor apoA1 particles is known to drive flux of apoA1, cholesterol and phospholipid through the HDL pathway. It is equally relevant that pitavastatin therapy has been shown to be efficacious in markedly reducing coronary atheroma volume in acute coronary syndrome patients in the JAPAN-ACS trial, a therapeutic effect which may be linked to its impact on apoA1/HDL metabolism and function. Overall, Phase III and IV studies demonstrate that pitavastatin 1-4 mg is well tolerated, attenuates the atherogenic lipid profile and increases LDL-C target attainment rates with a similar or greater efficacy to comparable doses of atorvastatin, simvastatin and pravastatin. Furthermore, pitavastatin may be particularly beneficial in high-risk patients with elevated concentrations of TG-rich lipoproteins and low levels of HDL-C, and in whom the atheroprotective function of HDL particles is typically defective; significantly, such patients typically exhibit persistent, residual cardiometabolic risk even when LDL-C is at goal. In this context, it is relevant that such patient groups cover a wide spectrum of metabolic diseases, including metabolic syndrome, type 2 diabetes, coronary disease, familial and non-familial forms of hypercholesterolemia, auto-immune diseases such as rheumatoid arthritis and lupus, renal disease and some forms of hepatic insufficiency. © 2011 Elsevier Ireland Ltd.
KW  - acute coronary syndrome
KW  - article
KW  - atheroma
KW  - atherosclerosis
KW  - atherosclerotic plaque
KW  - autoimmune disease
KW  - cardiovascular risk
KW  - Caucasian
KW  - coronary artery disease
KW  - drug dose titration
KW  - drug efficacy
KW  - drug mechanism
KW  - drug tolerability
KW  - *dyslipidemia/dt [Drug Therapy]
KW  - high risk population
KW  - human
KW  - *hypercholesterolemia/dt [Drug Therapy]
KW  - in vitro study
KW  - Japanese
KW  - kidney disease
KW  - liver failure
KW  - lupus vulgaris
KW  - macrophage
KW  - metabolic syndrome X
KW  - myopathy/si [Side Effect]
KW  - myositis/si [Side Effect]
KW  - non insulin dependent diabetes mellitus
KW  - phase 3 clinical trial (topic)
KW  - phase 4 clinical trial (topic)
KW  - priority journal
KW  - rhabdomyolysis/si [Side Effect]
KW  - rheumatoid arthritis
KW  - treatment outcome
KW  - apolipoprotein A1/ec [Endogenous Compound]
KW  - apolipoprotein B/ec [Endogenous Compound]
KW  - atorvastatin/cm [Drug Comparison]
KW  - atorvastatin/dt [Drug Therapy]
KW  - cholesterol/ec [Endogenous Compound]
KW  - high density lipoprotein cholesterol/ec [Endogenous Compound]
KW  - hydroxymethylglutaryl coenzyme A reductase inhibitor/pd [Pharmacology]
KW  - *lipid/ec [Endogenous Compound]
KW  - low density lipoprotein cholesterol/ec [Endogenous Compound]
KW  - phospholipid/ec [Endogenous Compound]
KW  - *pitavastatin/ae [Adverse Drug Reaction]
KW  - *pitavastatin/ct [Clinical Trial]
KW  - *pitavastatin/cm [Drug Comparison]
KW  - *pitavastatin/dt [Drug Therapy]
KW  - *pitavastatin/pd [Pharmacology]
KW  - pravastatin/ae [Adverse Drug Reaction]
KW  - pravastatin/cm [Drug Comparison]
KW  - pravastatin/dt [Drug Therapy]
KW  - simvastatin/cm [Drug Comparison]
KW  - simvastatin/dt [Drug Therapy]
KW  - triacylglycerol/ec [Endogenous Compound]
JF  - Atherosclerosis Supplements
JA  - Atheroscler. Suppl.
VL  - 12
IS  - 3
SP  - 277
EP  - 284
CY  - Ireland
PB  - Elsevier Ireland Ltd (P.O. Box 85, Limerick, Ireland)
SN  - 1567-5688
AD  - M.J. Chapman, Institut National de la Sante et de la Recherche Medicale (INSERM) UMR-S939, Pavillon Benjamin Delessert, Hopital de la Pitie, 83 Blud l'Hopital, 75651 Paris Cedex 13, France. E-mail: john.chapman@upmc.fr
M1  - (Chapman) Institut National de la Sante et de la Recherche Medicale (INSERM) UMR-S939, Pavillon Benjamin Delessert, Hopital de la Pitie, 83 Blud l'Hopital, 75651 Paris Cedex 13, France
L2  - http://ovidsp.ovid.com/ovidweb.cgi?T=JS&PAGE=reference&D=emed10&NEWS=N&AN=2011675734
ER  -  

Link to the Ovid Full Text or citation: http://acs.hcn.com.au?acc=36422&url=http://ovidsp.ovid.com/ovidweb.cgi?T=JS&CSC=Y&NEWS=N&PAGE=fulltext&D=emed10&AN=2011675734 
C1  - Database: Embase <1996 to 2016 September 16>

Search Strategy:

--------------------------------------------------------------------------------

1     tuberculosis.mp. or exp tuberculosis/ (151164)

2     exp treatment outcome/ or treatment outcome*.mp. (1189741)

3     diabetes mellitus.mp. or exp diabetes mellitus/ (627157)

4     diabetes mellitus/ (362441)

5     DM.mp. (48079)

6     diabetes.mp. (663193)

7     mellitus.mp. (588341)

8     3 or 4 or 5 or 6 or 7 (715025)

9     1 and 2 and 8 (724)

10     cohort studies.mp. or cohort analysis/ (263408)

11     exp risk factor/ or cohort.mp. or exp risk/ (2148599)

12     10 or 11 (2148599)

13     9 and 10 (81)

14     9 and 12 (304)

15     limit 14 to human (298)

16     limit 13 to human (81)

17     trial*.mp. or exp controlled clinical trial/ or exp "clinical trial (topic)"/ or exp "randomized controlled trial (topic)"/ or exp "controlled clinical trial (topic)"/ (1555047)

18     random.ab. (191735)

19     randomized controlled trial.pt. (0)

20     controlled clinical trial.pt. (0)

21     randomized.ab. (454621)

22     placebo.ab. (188623)

23     clinical trials as topic.sh. (15)

24     trial.ti. (176210)

25     17 or 18 or 19 or 20 or 21 or 22 or 23 or 24 (1831290)

26     9 and 25 (128)

27     limit 26 to human (128)


***************************


57. 
TY  - ELEC
ID  - 2011565333
T1  - Alemtuzumab preconditioning allows steroid-calcineurin inhibitor-free regimen in live-donor kidney transplant
A1  - Refaie A.F.
A1  - Mahmoud K.M.
A1  - Ismail A.M.
A1  - Sheashaa H.A.
A1  - Kamal A.I.
A1  - Ghoneim M.A. 
Y1  - 2011//
N2  - Objectives: This prospective study was designed to develop a steroid and calcineurin inhibitor-free regimen for kidney transplants using alemtuzumab. Materials and Methods: A single dose of alemtuzumab (30 mg) was given preoperatively. Phase 1: Twenty-one patients were randomized into 2 groups; the tacrolimus (n=11) and the sirolimus groups (n=10). Steroids were given for 5 days. Azathioprine (1 mg/kg) was added when white blood cells > 4000 cells/cm3. Mean follow-up was 48 +/- 2.8 and 48.2 +/- 1.6 months for the tacrolimus and sirolimus groups. Phase 2: Twenty patients were included and the study design was modified. Tacrolimus was given for 2 months, and was replaced by sirolimus thereafter. The mean follow-up was 28.3 +/- 2.1 months. Results: Phase 1: Acute rejection episodes were encountered in 5 patients of the tacrolimus versus 2 cases in the sirolimus group (P =.44). Antibodymediated rejection was diagnosed in 2 recipients in each group. Four patients were switched from sirolimus to tacrolimus owing to resistant rejection, significant proteinuria, persistent thrombocytopenia, lymphocele, and urinary leakage. One patient was shifted from tacrolimus to sirolimus owing to Kaposi sarcoma. Glomerular filtration rate was significantly higher in the sirolimus group. Currently, 14 patients (8 tacrolimus, and 6 sirolimus) are steroid-free. One patient died from the tacrolimus group owing to fulminant hepatitis. Two grafts were lost in the sirolimus group versus 1 graft in the tacrolimus group Phase 2: Five patients developed successfully treated borderline changes with no antibodymediated rejection. Mean serum creatinine was 114.9 +/- 17.7 mumol/L. Currently, 17 patients are steroidfree and 15 of them are calcineurin inhibitor-free as well. In this phase, only 1 patient died with a functioning graft. Conclusions: This clinical trial provides a good insight into a potentially effective steroid and calcineurin inhibitor-free protocol with the use of alemtuzumab induction in combination with sirolimus. © Baskent University 2011.
KW  - adult
KW  - antibody response
KW  - article
KW  - clinical article
KW  - clinical protocol
KW  - controlled study
KW  - creatinine blood level
KW  - cytomegalovirus infection/dt [Drug Therapy]
KW  - cytomegalovirus infection/si [Side Effect]
KW  - death
KW  - diabetes mellitus/co [Complication]
KW  - diabetes mellitus/si [Side Effect]
KW  - drug blood level
KW  - drug dose reduction
KW  - drug efficacy
KW  - drug pulse therapy
KW  - drug substitution
KW  - drug tolerability
KW  - drug withdrawal
KW  - female
KW  - follow up
KW  - glomerulus filtration rate
KW  - graft failure/co [Complication]
KW  - graft recipient
KW  - graft survival
KW  - hepatitis
KW  - hepatitis B/co [Complication]
KW  - hepatitis B/dt [Drug Therapy]
KW  - herpes zoster/dt [Drug Therapy]
KW  - herpes zoster/si [Side Effect]
KW  - human
KW  - human tissue
KW  - *immunosuppressive treatment
KW  - Kaposi sarcoma/co [Complication]
KW  - Kaposi sarcoma/dt [Drug Therapy]
KW  - kidney biopsy
KW  - kidney donor
KW  - kidney graft rejection/co [Complication]
KW  - kidney graft rejection/dr [Drug Resistance]
KW  - kidney graft rejection/dt [Drug Therapy]
KW  - kidney graft rejection/pc [Prevention]
KW  - kidney graft rejection/th [Therapy]
KW  - *kidney transplantation
KW  - leukocyte count
KW  - *living donor
KW  - lung tuberculosis/co [Complication]
KW  - lung tuberculosis/dt [Drug Therapy]
KW  - lymphocele/co [Complication]
KW  - lymphocyte depletion
KW  - male
KW  - multiple cycle treatment
KW  - nephrotoxicity/si [Side Effect]
KW  - outcome assessment
KW  - phase 1 clinical trial
KW  - phase 2 clinical trial
KW  - plasmapheresis
KW  - preoperative treatment
KW  - prospective study
KW  - proteinuria/si [Side Effect]
KW  - Pseudomonas pneumonia/dt [Drug Therapy]
KW  - Pseudomonas pneumonia/si [Side Effect]
KW  - randomized controlled trial
KW  - single drug dose
KW  - thrombocytopenia
KW  - treatment duration
KW  - urine incontinence/co [Complication]
KW  - aciclovir/dt [Drug Therapy]
KW  - aciclovir/iv [Intravenous Drug Administration]
KW  - aciclovir/po [Oral Drug Administration]
KW  - *alemtuzumab/ct [Clinical Trial]
KW  - *alemtuzumab/do [Drug Dose]
KW  - *alemtuzumab/dt [Drug Therapy]
KW  - *alemtuzumab/iv [Intravenous Drug Administration]
KW  - antibiotic agent/dt [Drug Therapy]
KW  - azathioprine/cb [Drug Combination]
KW  - azathioprine/dt [Drug Therapy]
KW  - creatinine/ec [Endogenous Compound]
KW  - entecavir/cb [Drug Combination]
KW  - entecavir/dt [Drug Therapy]
KW  - ganciclovir/dt [Drug Therapy]
KW  - ganciclovir/iv [Intravenous Drug Administration]
KW  - ganciclovir/po [Oral Drug Administration]
KW  - immunoglobulin/dt [Drug Therapy]
KW  - immunoglobulin/iv [Intravenous Drug Administration]
KW  - lamivudine/cb [Drug Combination]
KW  - lamivudine/dt [Drug Therapy]
KW  - methylprednisolone/dt [Drug Therapy]
KW  - methylprednisolone/iv [Intravenous Drug Administration]
KW  - mycophenolic acid 2 morpholinoethyl ester/cb [Drug Combination]
KW  - mycophenolic acid 2 morpholinoethyl ester/dt [Drug Therapy]
KW  - paclitaxel/cb [Drug Combination]
KW  - paclitaxel/dt [Drug Therapy]
KW  - paclitaxel/iv [Intravenous Drug Administration]
KW  - *rapamycin/ae [Adverse Drug Reaction]
KW  - *rapamycin/ct [Clinical Trial]
KW  - *rapamycin/cb [Drug Combination]
KW  - *rapamycin/cm [Drug Comparison]
KW  - *rapamycin/cr [Drug Concentration]
KW  - *rapamycin/dt [Drug Therapy]
KW  - rituximab/dt [Drug Therapy]
KW  - steroid/cb [Drug Combination]
KW  - steroid/dt [Drug Therapy]
KW  - *tacrolimus/ae [Adverse Drug Reaction]
KW  - *tacrolimus/ct [Clinical Trial]
KW  - *tacrolimus/cb [Drug Combination]
KW  - *tacrolimus/cm [Drug Comparison]
KW  - *tacrolimus/cr [Drug Concentration]
KW  - *tacrolimus/dt [Drug Therapy]
KW  - tuberculostatic agent/dt [Drug Therapy]
KW  - vincristine/cb [Drug Combination]
KW  - vincristine/dt [Drug Therapy]
JF  - Experimental and Clinical Transplantation
JA  - Exp. Clin. Transplant.
VL  - 9
IS  - 5
SP  - 295
EP  - 301
CY  - Turkey
PB  - Baskent University (26 Austin Avenue,Baglica Kampusu, P.O. Box 337,Ankara 06530, Turkey)
SN  - 1304-0855
AD  - A. F. Refaie, Departments of Urology and Nephrology Center, Mansoura University 35516, Mansoura, Egypt. E-mail: ayman_refaie@yahoo.com
M1  - (Refaie, Mahmoud, Sheashaa, Kamal) Departments of Nephrology, Departments of Urology and Nephrology Center, Mansoura 35516, Egypt
M1  - (Ismail) Departments of Immunology, Departments of Urology and Nephrology Center, Mansoura 35516, Egypt
M1  - (Ghoneim) Departments of Urology and Nephrology Center, Mansoura 35516, Egypt
UR  - http://www.ectrx.org/forms/ectrxcontentshow.php?year=2011&volume=9&issue=5&supplement=0&makale_no=0&spage_number=295&content_type=PDF
L2  - http://ovidsp.ovid.com/ovidweb.cgi?T=JS&PAGE=reference&D=emed10&NEWS=N&AN=2011565333
ER  -  

Link to the Ovid Full Text or citation: http://acs.hcn.com.au?acc=36422&url=http://ovidsp.ovid.com/ovidweb.cgi?T=JS&CSC=Y&NEWS=N&PAGE=fulltext&D=emed10&AN=2011565333 
C1  - Database: Embase <1996 to 2016 September 16>

Search Strategy:

--------------------------------------------------------------------------------

1     tuberculosis.mp. or exp tuberculosis/ (151164)

2     exp treatment outcome/ or treatment outcome*.mp. (1189741)

3     diabetes mellitus.mp. or exp diabetes mellitus/ (627157)

4     diabetes mellitus/ (362441)

5     DM.mp. (48079)

6     diabetes.mp. (663193)

7     mellitus.mp. (588341)

8     3 or 4 or 5 or 6 or 7 (715025)

9     1 and 2 and 8 (724)

10     cohort studies.mp. or cohort analysis/ (263408)

11     exp risk factor/ or cohort.mp. or exp risk/ (2148599)

12     10 or 11 (2148599)

13     9 and 10 (81)

14     9 and 12 (304)

15     limit 14 to human (298)

16     limit 13 to human (81)

17     trial*.mp. or exp controlled clinical trial/ or exp "clinical trial (topic)"/ or exp "randomized controlled trial (topic)"/ or exp "controlled clinical trial (topic)"/ (1555047)

18     random.ab. (191735)

19     randomized controlled trial.pt. (0)

20     controlled clinical trial.pt. (0)

21     randomized.ab. (454621)

22     placebo.ab. (188623)

23     clinical trials as topic.sh. (15)

24     trial.ti. (176210)

25     17 or 18 or 19 or 20 or 21 or 22 or 23 or 24 (1831290)

26     9 and 25 (128)

27     limit 26 to human (128)


***************************


58. 
TY  - ELEC
ID  - 2011500012
T1  - Effect of age on presentation with diabetes: Comparison of nondiabetic patients with new smear-positive pulmonary tuberculosis patients
A1  - Rawat J.
A1  - Sindhwani G.
A1  - Biswas D. 
Y1  - 2011//
N2  - Background: Diabetes mellitus (DM) has been reported to modify the presenting features of pulmonary tuberculosis (PTB), but data regarding the effect of diabetes on the presentation of PTB are highly variable. Objective: To determine whether DM alters the demographic, clinical, and radiological manifestations of tuberculosis and whether the effect of diabetes varies with the age group of PTB patients. Materials and Methods : This prospective observational study was conducted on new smear-positive PTB patients with DM (PTB-DM group) and non-diabetic PTB patients (PTB group). Patients of both groups were again divided into six age groups (15-29, 30-39, 40-49, 50-59, 60-69, and >70 rears) to analyze and compare the impact of age on clinicoradiological presentations of PTB. Results: Patients in the PTB-DM group were significantly older (53.34 14.06 year) in comparison to their nondiabetic counterparts (PTB group) (44.35 18.14 year) (P < 0.001). The former group also had a lower male:female ratio, although the difference was not statistically significant (1.16:1 vs. 2.05:1, P = 0.101). Tuberculin positivity was significantly higher in the PTB group, compared with patients in the PTB-DM group (P < 0.004). The proportion of patients with lower lung field involvement (P = 0.003) and cavitations (P = 0.005) was also higher in the former group compared with the latter. Conclusion: Diabetic patients with tuberculosis were relatively older, had lower tuberculin positivity, and higher proportion of lower lung field involvement and cavitation in comparison to nondiabetic patients.
KW  - adolescent
KW  - adult
KW  - *age distribution
KW  - aged
KW  - article
KW  - comparative study
KW  - controlled clinical trial
KW  - controlled study
KW  - coughing
KW  - *diabetes mellitus
KW  - diabetic patient
KW  - female
KW  - fever
KW  - hemoptysis
KW  - human
KW  - *lung tuberculosis/di [Diagnosis]
KW  - major clinical study
KW  - male
KW  - observational study
KW  - outcome assessment
KW  - prospective study
KW  - sex difference
KW  - thorax radiography
KW  - tuberculin test
JF  - Lung India
JA  - Lung India
VL  - 28
IS  - 3
SP  - 187
EP  - 190
CY  - India
PB  - Medknow Publications and Media Pvt. Ltd (B9, Kanara Business Centre, off Link Road, Ghatkopar (E), Mumbai 400 075, India)
SN  - 0970-2113
AD  - J. Rawat, Department of Pulmonary Medicine, Himalayan Institute of Medical Sciences, Dehradun, Uttarakhand 248140, India. E-mail: drjagdishrawat@yahoomail.com
M1  - (Rawat, Sindhwani) Department of Pulmonary Medicine, Himalayan Institute of Medical Sciences, Dehradun, Uttarakhand 248140, India
M1  - (Biswas) Department of Microbiology, Himalayan Institute of Medical Sciences, Dehradun, Uttarakhand, India
L2  - http://ovidsp.ovid.com/ovidweb.cgi?T=JS&PAGE=reference&D=emed10&NEWS=N&AN=2011500012
ER  -  

Link to the Ovid Full Text or citation: http://acs.hcn.com.au?acc=36422&url=http://ovidsp.ovid.com/ovidweb.cgi?T=JS&CSC=Y&NEWS=N&PAGE=fulltext&D=emed10&AN=2011500012 
C1  - Database: Embase <1996 to 2016 September 16>

Search Strategy:

--------------------------------------------------------------------------------

1     tuberculosis.mp. or exp tuberculosis/ (151164)

2     exp treatment outcome/ or treatment outcome*.mp. (1189741)

3     diabetes mellitus.mp. or exp diabetes mellitus/ (627157)

4     diabetes mellitus/ (362441)

5     DM.mp. (48079)

6     diabetes.mp. (663193)

7     mellitus.mp. (588341)

8     3 or 4 or 5 or 6 or 7 (715025)

9     1 and 2 and 8 (724)

10     cohort studies.mp. or cohort analysis/ (263408)

11     exp risk factor/ or cohort.mp. or exp risk/ (2148599)

12     10 or 11 (2148599)

13     9 and 10 (81)

14     9 and 12 (304)

15     limit 14 to human (298)

16     limit 13 to human (81)

17     trial*.mp. or exp controlled clinical trial/ or exp "clinical trial (topic)"/ or exp "randomized controlled trial (topic)"/ or exp "controlled clinical trial (topic)"/ (1555047)

18     random.ab. (191735)

19     randomized controlled trial.pt. (0)

20     controlled clinical trial.pt. (0)

21     randomized.ab. (454621)

22     placebo.ab. (188623)

23     clinical trials as topic.sh. (15)

24     trial.ti. (176210)

25     17 or 18 or 19 or 20 or 21 or 22 or 23 or 24 (1831290)

26     9 and 25 (128)

27     limit 26 to human (128)


***************************


59. 
TY  - ELEC
ID  - 2011498754
T1  - Mycobacterium vaccae as adjuvant therapy to anti-tuberculosis chemotherapy in never-treated tuberculosis patients: A meta-analysis
A1  - Yang X.-Y.
A1  - Chen Q.-F.
A1  - Li Y.-P.
A1  - Wu S.-M. 
Y1  - 2011//
N2  - Objective: To evaluate the effectiveness and safety of heat-killed M.vaccae added to chemotherapy of never-treated tuberculosis (TB) patients. Methods: The databases of Medline, Embase, Biosis, Cochrane Central Register of Controlled Trials, SCI, CBM, VIP and CNKI were searched. Randomized controlled trials (RCT) and Controlled clinical trials (CCT) comparing M.vaccae with or without a placebo-control injection as adjuvant therapy in the chemotherapy of never-treated TB patients were included. Two reviewers independently performed data extraction and quality assessment. Data were analyzed using RevMan 5.0 software by The Cochrane Collaboration. Results: Fifty four studies were included. At the end of the follow-up period, Pooled RR (Risk Ratio) and its 95% CI of sputum smear conversion rate were 1.07 (1.04, 1.10) in TB patients without complications, 1.17 (0.92, 1.49) in TB patients with diabetes mellitus, 1.02 (0.94, 1.10) in TB patients with hepatitis B, and 1.46 (0.21, 10.06) in TB patients with pneumosilicosis. In elderly TB patients the RR was 1.22 (1.13, 1.32). Analysis of each time point during the follow-up period showed that M.vaccae could help to improve the removal of acid-fast bacilli from the sputum, and promote improvement of radiological focal lesions and cavity closure. Compared with the control group, the differences in levels of immunological indicators of Th1 such as IL-2 and TNF-alpha were not statistical significant (P = 0.65 and 0.31 respectively), and neither was that of IL-6 produced by Th2 (P = 0.52). An effect of M.vaccae of prevention of liver damage was found in TB patients with hepatitis B (RR 0.20 and 95% CI (0.12, 0.33). No systemic adverse events were reported. Conclusion: Added to chemotherapy, M.vaccae is helpful in the treatment of never-treated TB patients in terms of improving both sputum conversion and X-ray appearances. © 2011 Yang et al.
KW  - acid fast bacterium
KW  - *adjuvant therapy
KW  - adult
KW  - aged
KW  - aging
KW  - antibacterial activity
KW  - arm disease/si [Side Effect]
KW  - controlled clinical trial
KW  - controlled study
KW  - cytokine production
KW  - data analysis software
KW  - data extraction
KW  - diabetes mellitus
KW  - drug efficacy
KW  - drug fever/si [Side Effect]
KW  - drug safety
KW  - drug tolerability
KW  - hepatitis B
KW  - human
KW  - immunotherapy
KW  - injection site induration/si [Side Effect]
KW  - injection site pain/si [Side Effect]
KW  - liver injury/dt [Drug Therapy]
KW  - liver injury/pc [Prevention]
KW  - major clinical study
KW  - meta analysis
KW  - Mycobacterium vaccae
KW  - nonhuman
KW  - outcomes research
KW  - review
KW  - silicosis
KW  - single drug dose
KW  - sputum smear
KW  - systematic review
KW  - systemic disease/si [Side Effect]
KW  - Th1 cell
KW  - Th2 cell
KW  - thorax radiography
KW  - *tuberculosis/dt [Drug Therapy]
KW  - interleukin 2/ec [Endogenous Compound]
KW  - interleukin 6/ec [Endogenous Compound]
KW  - isoniazid/cb [Drug Combination]
KW  - isoniazid/dt [Drug Therapy]
KW  - *Mycobacterium vaccae vaccine/ae [Adverse Drug Reaction]
KW  - *Mycobacterium vaccae vaccine/ct [Clinical Trial]
KW  - *Mycobacterium vaccae vaccine/dt [Drug Therapy]
KW  - *Mycobacterium vaccine/ae [Adverse Drug Reaction]
KW  - *Mycobacterium vaccine/ct [Clinical Trial]
KW  - *Mycobacterium vaccine/dt [Drug Therapy]
KW  - placebo
KW  - pyrazinamide/cb [Drug Combination]
KW  - pyrazinamide/dt [Drug Therapy]
KW  - rifampicin/cb [Drug Combination]
KW  - rifampicin/dt [Drug Therapy]
KW  - streptomycin/cb [Drug Combination]
KW  - streptomycin/dt [Drug Therapy]
KW  - tumor necrosis factor alpha/ec [Endogenous Compound]
KW  - unclassified drug
JF  - PLoS ONE
JA  - PLoS ONE
VL  - 6
IS  - 9
SP  - no pagination 
CY  - United States
PB  - Public Library of Science (185 Berry Street, Suite 1300, San Francisco CA 94107, United States)
AD  - Y.-P. Li, Chinese Evidence-Based Medicine Center/The Chinese Cochrane Center, West China Hospital, Sichuan University, Chengdu, China. E-mail: ccebm@126.com
M1  - (Yang, Chen, Li) Chinese Evidence-Based Medicine Center/The Chinese Cochrane Center, West China Hospital, Sichuan University, Chengdu, China
M1  - (Wu) West China Medical School, Sichuan University, Chengdu, China
UR  - http://www.plosone.org/article/fetchObjectAttachment.action?uri=info%3Adoi%2F10.1371%2Fjournal.pone.0023826&representation=PDF
L2  - http://ovidsp.ovid.com/ovidweb.cgi?T=JS&PAGE=reference&D=emed10&NEWS=N&AN=2011498754
ER  -  

Link to the Ovid Full Text or citation: http://acs.hcn.com.au?acc=36422&url=http://ovidsp.ovid.com/ovidweb.cgi?T=JS&CSC=Y&NEWS=N&PAGE=fulltext&D=emed10&AN=2011498754 
C1  - Database: Embase <1996 to 2016 September 16>

Search Strategy:

--------------------------------------------------------------------------------

1     tuberculosis.mp. or exp tuberculosis/ (151164)

2     exp treatment outcome/ or treatment outcome*.mp. (1189741)

3     diabetes mellitus.mp. or exp diabetes mellitus/ (627157)

4     diabetes mellitus/ (362441)

5     DM.mp. (48079)

6     diabetes.mp. (663193)

7     mellitus.mp. (588341)

8     3 or 4 or 5 or 6 or 7 (715025)

9     1 and 2 and 8 (724)

10     cohort studies.mp. or cohort analysis/ (263408)

11     exp risk factor/ or cohort.mp. or exp risk/ (2148599)

12     10 or 11 (2148599)

13     9 and 10 (81)

14     9 and 12 (304)

15     limit 14 to human (298)

16     limit 13 to human (81)

17     trial*.mp. or exp controlled clinical trial/ or exp "clinical trial (topic)"/ or exp "randomized controlled trial (topic)"/ or exp "controlled clinical trial (topic)"/ (1555047)

18     random.ab. (191735)

19     randomized controlled trial.pt. (0)

20     controlled clinical trial.pt. (0)

21     randomized.ab. (454621)

22     placebo.ab. (188623)

23     clinical trials as topic.sh. (15)

24     trial.ti. (176210)

25     17 or 18 or 19 or 20 or 21 or 22 or 23 or 24 (1831290)

26     9 and 25 (128)

27     limit 26 to human (128)


***************************


60. 
TY  - ELEC
ID  - 2011479478
T1  - Drug repositioning: Re-investigating existing drugs for new therapeutic indications
A1  - Padhy B.M.
A1  - Gupta Y.K. 
Y1  - 2011//
N2  - Drug discovery and development is an expensive, time-consuming, and risky enterprise. In order to accelerate the drug development process with reduced risk of failure and relatively lower costs, pharmaceutical companies have adopted drug repositioning as an alternative. This strategy involves exploration of drugs that have already been approved for treatment of other diseases and/or whose targets have already been discovered. Various techniques including data mining, bioinformatics, and usage of novel screening platforms have been used for identification and screening of potential repositioning candidates. However, challenges in clinical trials and intellectual property issues may be encountered during the repositioning process. Nevertheless, such initiatives not only add value to the portfolio of pharmaceutical companies but also provide an opportunity for academia and government laboratories to develop new and innovative uses of existing drugs for infectious and neglected diseases, especially in emerging countries like India.
KW  - acne/dt [Drug Therapy]
KW  - acquired immune deficiency syndrome/dt [Drug Therapy]
KW  - acute heart infarction
KW  - African trypanosomiasis/dt [Drug Therapy]
KW  - alcoholism/dt [Drug Therapy]
KW  - amyotrophic lateral sclerosis/dt [Drug Therapy]
KW  - angina pectoris/dt [Drug Therapy]
KW  - angiogenesis
KW  - anthelmintic activity
KW  - attention deficit disorder/dt [Drug Therapy]
KW  - autoimmune disease
KW  - bacterial infection/dt [Drug Therapy]
KW  - bioinformatics
KW  - breast cancer/dt [Drug Therapy]
KW  - cachexia
KW  - Caenorhabditis elegans
KW  - cell assay
KW  - clinical trial (topic)
KW  - computer program
KW  - data base
KW  - data mining
KW  - depression/dt [Drug Therapy]
KW  - developed country
KW  - developing country
KW  - diabetes mellitus/dt [Drug Therapy]
KW  - Drosophila melanogaster
KW  - drug control
KW  - drug cost
KW  - drug efficacy
KW  - drug identification
KW  - drug manufacture
KW  - drug marketing
KW  - drug mechanism
KW  - drug quality
KW  - *drug repositioning
KW  - drug safety
KW  - drug screening
KW  - drug treatment failure
KW  - epilepsy/dt [Drug Therapy]
KW  - erectile dysfunction/dt [Drug Therapy]
KW  - erythema nodosum leprosum/dt [Drug Therapy]
KW  - Europe
KW  - ex vivo study
KW  - eye disease
KW  - eyelash
KW  - fibromyalgia/dt [Drug Therapy]
KW  - food and drug administration
KW  - genomics
KW  - glaucoma/dt [Drug Therapy]
KW  - gout/dt [Drug Therapy]
KW  - government
KW  - hematopoietic stem cell
KW  - high throughput screening
KW  - hirsutism/dt [Drug Therapy]
KW  - human
KW  - Human immunodeficiency virus
KW  - Human immunodeficiency virus infection/dt [Drug Therapy]
KW  - hypertension/dt [Drug Therapy]
KW  - in vivo study
KW  - India
KW  - infection
KW  - inflammation/dt [Drug Therapy]
KW  - influenza/dt [Drug Therapy]
KW  - leishmaniasis/dt [Drug Therapy]
KW  - leprosy/dt [Drug Therapy]
KW  - library
KW  - lifestyle
KW  - lymphatic filariasis
KW  - malaria/dt [Drug Therapy]
KW  - male type alopecia/dt [Drug Therapy]
KW  - melanoma/dt [Drug Therapy]
KW  - migraine/dt [Drug Therapy]
KW  - migraine/pc [Prevention]
KW  - morbidity
KW  - morning sickness/dt [Drug Therapy]
KW  - mortality
KW  - multiple myeloma/dt [Drug Therapy]
KW  - mycosis/dt [Drug Therapy]
KW  - neoplasm/dt [Drug Therapy]
KW  - neurologic disease
KW  - neuropathic pain/dt [Drug Therapy]
KW  - nonhuman
KW  - obesity
KW  - osteoarthritis
KW  - osteoporosis/dt [Drug Therapy]
KW  - pain/dt [Drug Therapy]
KW  - Parkinson disease/dt [Drug Therapy]
KW  - patent
KW  - pediatrics
KW  - pericarditis/dt [Drug Therapy]
KW  - pharmacogenetics
KW  - phase 1 clinical trial (topic)
KW  - phenotype
KW  - Plasmodium falciparum
KW  - Plasmodium vivax
KW  - pregnant woman
KW  - promyelocytic leukemia/dt [Drug Therapy]
KW  - proteomics
KW  - psoriasis/dt [Drug Therapy]
KW  - recurrent disease/dt [Drug Therapy]
KW  - restless legs syndrome/dt [Drug Therapy]
KW  - review
KW  - rheumatoid arthritis/dt [Drug Therapy]
KW  - risk
KW  - smoking cessation
KW  - stress incontinence/dt [Drug Therapy]
KW  - *treatment indication
KW  - tropical disease
KW  - tuberculosis/dt [Drug Therapy]
KW  - United States
KW  - visceral leishmaniasis/dt [Drug Therapy]
KW  - yaws
KW  - acetylsalicylic acid/dt [Drug Therapy]
KW  - amantadine/dt [Drug Therapy]
KW  - amfebutamone/dt [Drug Therapy]
KW  - amphotericin/dt [Drug Therapy]
KW  - atomoxetine/dt [Drug Therapy]
KW  - auranofin/dt [Drug Therapy]
KW  - bimatoprost/dt [Drug Therapy]
KW  - bromocriptine/dt [Drug Therapy]
KW  - ceftriaxone/dt [Drug Therapy]
KW  - clofazimine/dt [Drug Therapy]
KW  - colchicine/dt [Drug Therapy]
KW  - dapsone/dt [Drug Therapy]
KW  - disulfiram/dt [Drug Therapy]
KW  - duloxetine/dt [Drug Therapy]
KW  - eflornithine/dt [Drug Therapy]
KW  - gabapentin/dt [Drug Therapy]
KW  - methotrexate/dt [Drug Therapy]
KW  - milnacipran/dt [Drug Therapy]
KW  - miltefosine/dt [Drug Therapy]
KW  - minocycline/dt [Drug Therapy]
KW  - minoxidil/dt [Drug Therapy]
KW  - plerixafor/dt [Drug Therapy]
KW  - propranolol/dt [Drug Therapy]
KW  - raloxifene/ct [Clinical Trial]
KW  - raloxifene/dt [Drug Therapy]
KW  - retinoic acid/dt [Drug Therapy]
KW  - ropinirole/dt [Drug Therapy]
KW  - sildenafil/ct [Clinical Trial]
KW  - sildenafil/dt [Drug Therapy]
KW  - thalidomide/dt [Drug Therapy]
KW  - unindexed drug
KW  - zidovudine/dt [Drug Therapy]
JF  - Journal of Postgraduate Medicine
JA  - J. Postgrad. Med.
VL  - 57
IS  - 2
SP  - 153
EP  - 160
CY  - India
PB  - Medknow Publications and Media Pvt. Ltd (B9, Kanara Business Centre, off Link Road, Ghatkopar (E), Mumbai 400 075, India)
SN  - 0022-3859
AD  - B.M. Padhy, Department of Pharmacology, Hamdard Institute of Medical Sciences and Research, New Delhi, India. E-mail: drbisu7@gmail.com
M1  - (Padhy) Department of Pharmacology, Hamdard Institute of Medical Sciences and Research, New Delhi, India
M1  - (Gupta) Department of Pharmacology, All India Institute of Medical Sciences, New Delhi, India
L2  - http://ovidsp.ovid.com/ovidweb.cgi?T=JS&PAGE=reference&D=emed10&NEWS=N&AN=2011479478
ER  -  

Link to the Ovid Full Text or citation: http://acs.hcn.com.au?acc=36422&url=http://ovidsp.ovid.com/ovidweb.cgi?T=JS&CSC=Y&NEWS=N&PAGE=fulltext&D=emed10&AN=2011479478 
C1  - Database: Embase <1996 to 2016 September 16>

Search Strategy:

--------------------------------------------------------------------------------
[truncated: 538,010 more chars]
