# Supplementary material for: Effect of glycemic control and type of diabetes treatment on TB treatment outcomes among people with TB-diabetes: A systematic review (updated August 2024)
Source: PLoS One. 2025 Jul 18;20(7):e0328619. doi: 10.1371/journal.pone.0328619 (PMC12273911; doi:10.1371/journal.pone.0328619)
Supplement: S1 Appendix — (ZIP) [file pone.0328619.s004.zip › S1 appendix_old/EMBASE/update Sept 2016 to current 24_04_2017/128_with RCT search results no 27_2016 to current_ris.ris]

1. 
TY  - ELEC
ID  - 614011778
T1  - It takes more than a sensitive test to find more tuberculosis cases
A1  - Trajman A.
A1  - Cobelens F. 
Y1  - 2017//
KW  - case finding
KW  - cost effectiveness analysis
KW  - feasibility study
KW  - health care access
KW  - health care quality
KW  - HIV test
KW  - human
KW  - Human immunodeficiency virus infection
KW  - Human immunodeficiency virus prevalence
KW  - *lung tuberculosis/di [Diagnosis]
KW  - *lung tuberculosis/dm [Disease Management]
KW  - note
KW  - priority journal
KW  - randomized controlled trial(topic)
KW  - South Africa
KW  - sputum smear
KW  - time to treatment
KW  - treatment outcome
KW  - *tuberculosis rapid test
KW  - urinalysis
KW  - Zimbabwe
KW  - lipoarabinomannan/ec [Endogenous Compound]
KW  - *tuberculosis rapid test/de [Device Economics]
KW  - *tuberculosis
JF  - The Lancet Infectious Diseases
JA  - Lancet Infect. Dis.
VL  - 17
IS  - 4
SP  - 357
EP  - 358
CY  - United Kingdom
PB  - Lancet Publishing Group (E-mail: cususerv@lancet.com)
SN  - 1473-3099
M1  - (Trajman) Social Medicine Institute, State University of Rio de Janeiro, Brazil
M1  - (Trajman) McGill University, Montreal, QC, Canada
M1  - (Cobelens) Amsterdam Institute for Global Health and development, Academic Medical Center, Amsterdam, Netherlands
M1  - (Cobelens) KNCV Tuberculosis Foundation, The Hague, Netherlands
UR  - http://www.journals.elsevier.com/the-lancet-infectious-diseases
L2  - http://ovidsp.ovid.com/ovidweb.cgi?T=JS&PAGE=reference&D=emed18b&NEWS=N&AN=614011778
ER  -  

Link to the Ovid Full Text or citation: http://ovidsp.ovid.com/ovidweb.cgi?T=JS&CSC=Y&NEWS=N&PAGE=fulltext&D=emed18b&AN=614011778Link to the External Link Resolver: http://whel-primo.hosted.exlibrisgroup.com/openurl/44WHELF_CAR/44WHELF_CAR_services_page?sid=OVID:embase&id=pmid:&id=doi:10.1016%2FS1473-3099%252816%252930458-3&issn=1473-3099&isbn=&volume=17&issue=4&spage=357&pages=357-358&date=2017&title=The+Lancet+Infectious+Diseases&atitle=It+takes+more+than+a+sensitive+test+to+find+more+tuberculosis+cases&aulast=Trajman&pid=%3Cauthor%3ETrajman+A.%3BCobelens+F.%3C%2Fauthor%3E%3CAN%3E614011778%3C%2FAN%3E%3CDT%3EJournal%3A+Note%3C%2FDT%3E 
C1  - Database: EMBASE <1947-Present>

Search Strategy:

--------------------------------------------------------------------------------

1     tuberculosis.mp. or exp tuberculosis/ (291433)

2     exp treatment outcome/ or treatment outcome*.mp. (1289437)

3     diabetes mellitus.mp. or exp diabetes mellitus/ (880018)

4     diabetes mellitus/ (599265)

5     DM.mp. (234038)

6     diabetes.mp. (891272)

7     mellitus.mp. (827628)

8     3 or 4 or 5 or 6 or 7 (1125394)

9     1 and 2 and 8 (1560)

10     cohort studies.mp. or cohort analysis/ (334934)

11     exp risk factor/ or cohort.mp. or exp risk/ (2843815)

12     10 or 11 (2843815)

13     9 and 10 (161)

14     9 and 12 (652)

15     limit 14 to human (642)

16     limit 13 to human (160)

17     trial*.mp. or exp controlled clinical trial/ or exp "clinical trial (topic)"/ or exp "randomized controlled trial (topic)"/ or exp "controlled clinical trial (topic)"/ (2044040)

18     random.ab. (253017)

19     randomized controlled trial.pt. (0)

20     controlled clinical trial.pt. (0)

21     randomized.ab. (540645)

22     placebo.ab. (252710)

23     clinical trials as topic.sh. (2)

24     trial.ti. (233523)

25     17 or 18 or 19 or 20 or 21 or 22 or 23 or 24 (2406494)

26     9 and 25 (443)

27     limit 26 to human (442)

28     limit 16 to yr="2016 - 2017" (19)

29     limit 15 to yr="2016 -Current" (61)

30     limit 16 to yr="2016 -Current" (19)

31     limit 27 to yr="2016 -Current" (50)


***************************


2. 
TY  - ELEC
ID  - 614463178
T1  - Efficacy and safety of sirukumab in patients with active rheumatoid arthritis refractory to anti-TNF therapy (SIRROUND-T): a randomised, double-blind, placebo-controlled, parallel-group, multinational, phase 3 study
A1  - Aletaha D.
A1  - Bingham C.O.
A1  - Tanaka Y.
A1  - Agarwal P.
A1  - Kurrasch R.
A1  - Tak P.P.
A1  - Popik S. 
Y1  - 2017//
N2  - Background Sirukumab, a human monoclonal antibody that selectively binds to the interleukin-6 cytokine with high affinity, is under development for the treatment of rheumatoid arthritis and other diseases. We aimed to assess the efficacy and safety of sirukumab for rheumatoid arthritis in a phase 3 study (SIRROUND-T). Methods We did a randomised, double-blind, placebo-controlled, parallel-group, multicentre study at 183 hospitals and private rheumatology clinics in 20 countries (Argentina, Australia, Austria, Belgium, Canada, France, Germany, Italy, Japan, Lithuania, Mexico, Netherlands, Poland, Portugal, Russia, South Korea, Spain, Taiwan, UK, and USA). Eligible participants were patients with active rheumatoid arthritis aged at least 18 years, with four or more of 68 tender joints and four or more of 66 swollen joints, who were refractory or intolerant to previous treatment with at least one anti-TNF drug. We randomly assigned patients (1:1:1) via a central interactive voice or web response system to either placebo every 2 weeks, 50 mg sirukumab every 4 weeks, or 100 mg sirukumab every 2 weeks, all given for 52 weeks or less. We allowed participants to continue using any concomitant disease-modifying antirheumatic drugs (DMARDs). We based the randomisation on a computer-generated, permuted-block schedule stratified by use of methotrexate at baseline (0, >0 to <12.5 mg/week, or >12.5 mg/week). Masking was achieved with the use of multipart labels on the study drug containers which contained directions for use and other information, but not the drug's identity. Treatments were administered by subcutaneous injection; patients assigned to 50 mg sirukumab given every 4 weeks also received a placebo injection every 2 weeks to maintain masking. At week 18, placebo-treated patients meeting early escape criteria (<20% improvement in swollen and tender joint counts) were randomly reassigned to either 50 mg or 100 mg of sirukumab. All remaining placebo-treated patients were subsequently randomly reassigned at week 24 to either sirukumab dose (crossover). The primary outcome was the proportion of patients who achieved a response of at least 20% improvement at week 16 according to American College of Rheumatology criteria (ACR20) in the intention-to-treat population (all randomly assigned participants). Safety analyses included all participants who received at least one dose (partial or complete) of study drug. This study is registered at EudraCT (number: 2010-022243-38) and ClinicalTrials.gov (number: NCT01606761). Findings Between July 25, 2012, and Jan 12, 2016, we randomly assigned 878 patients to treatment: 294 to placebo, 292 to 50 mg sirukumab every 4 weeks, and 292 to 100 mg sirukumab every 2 weeks. 523 (60%) of 878 patients had previously received two or more biological treatments including non-TNF drugs, and 166 (19%) of 878 were not taking a DMARD at baseline. The proportions of patients who achieved an ACR20 response at week 16 were 117 (40%) of 292 with 50 mg sirukumab every 4 weeks, and 132 (45%) of 292 with 100 mg sirukumab every 2 weeks versus 71 (24%) of 294 with placebo; differences compared with placebo were 0.16 (95% CI 0.09-0.23) for 50 mg sirukumab every 4 weeks and 0.21 (0.14-0.29) for 100 mg sirukumab every 2 weeks (both p<0.0001). Adverse event incidences in the 24-week placebo-controlled period were similar across groups (at least one event occurred for 182 patients assigned to placebo [62%, including early escape patients switched to sirukumab at week 18] of 294; 194 [66%] of 292 with 50 mg sirukumab every 4 weeks; and 207 [71%] of 292 with 100 mg sirukumab every 2 weeks). The most common adverse events in this period were injection-site erythema (four [1%] with placebo, 22 [8%] with 50 mg sirukumab every 4 weeks, and 41 [14%] with 100 mg sirukumab every 2 weeks). At week 52, of all patients receiving sirukumab including those reassigned from placebo, the most common adverse events were again injection-site erythema (33 [8%] of 416 with 50 mg sirukumab every 4 weeks and 66 [16%] of 418 with 100 mg sirukumab every 2 weeks). Interpretation In patients with active rheumatoid arthritis who were refractory or intolerant to anti-TNF drugs and other biological treatments, both dosing regimens of sirukumab were well tolerated and significantly improved signs and symptoms of the disease, compared with placebo, in this difficult-to-treat population. Funding Janssen Research & Development, LLC, and GlaxoSmithKline. Copyright © 2017 Elsevier Ltd
KW  - abnormal laboratory result
KW  - adult
KW  - aged
KW  - alanine aminotransferase blood level
KW  - allergic reaction/si [Side Effect]
KW  - article
KW  - aspartate aminotransferase blood level
KW  - basal cell carcinoma/si [Side Effect]
KW  - bilirubin blood level
KW  - breast carcinoma/si [Side Effect]
KW  - bronchitis/si [Side Effect]
KW  - cellulitis/si [Side Effect]
KW  - cerebrovascular accident
KW  - cholesterol blood level
KW  - controlled study
KW  - coughing/si [Side Effect]
KW  - crossover procedure
KW  - dermatitis/si [Side Effect]
KW  - diabetes mellitus
KW  - digestive system perforation/si [Side Effect]
KW  - disease activity
KW  - dosage schedule comparison
KW  - double blind procedure
KW  - drug efficacy
KW  - drug megadose
KW  - drug safety
KW  - drug substitution
KW  - drug withdrawal
KW  - female
KW  - health status
KW  - heart disease/si [Side Effect]
KW  - heart infarction
KW  - human
KW  - hyperlipidemia/si [Side Effect]
KW  - hypertension/si [Side Effect]
KW  - infection/si [Side Effect]
KW  - injection site erythema/si [Side Effect]
KW  - injection site pruritus/si [Side Effect]
KW  - injection site swelling/si [Side Effect]
KW  - intention to treat analysis
KW  - leukocyte count
KW  - lung adenocarcinoma/si [Side Effect]
KW  - lymphoproliferative disease/si [Side Effect]
KW  - major clinical study
KW  - male
KW  - metastatic breast cancer/si [Side Effect]
KW  - middle aged
KW  - multicenter study
KW  - neutrophil count
KW  - opportunistic infection/si [Side Effect]
KW  - oropharynx squamous cell carcinoma/si [Side Effect]
KW  - outcome assessment
KW  - phase 2 clinical trial (topic)
KW  - phase 3 clinical trial
KW  - pneumonia/si [Side Effect]
KW  - priority journal
KW  - quality of life
KW  - randomized controlled trial
KW  - rectum carcinoma/si [Side Effect]
KW  - *rheumatoid arthritis/dm [Disease Management]
KW  - *rheumatoid arthritis/dr [Drug Resistance]
KW  - *rheumatoid arthritis/dt [Drug Therapy]
KW  - *rheumatoid arthritis/si [Side Effect]
KW  - rheumatoid arthritis/dt [Drug Therapy]
KW  - rheumatoid arthritis/si [Side Effect]
KW  - rhinopharyngitis/si [Side Effect]
KW  - side effect/si [Side Effect]
KW  - squamous cell carcinoma/si [Side Effect]
KW  - steady state
KW  - sudden death
KW  - thrombocyte count
KW  - treatment duration
KW  - treatment outcome
KW  - treatment response
KW  - triacylglycerol blood level
KW  - tuberculosis/si [Side Effect]
KW  - upper respiratory tract infection/si [Side Effect]
KW  - urinary tract infection/si [Side Effect]
KW  - alanine aminotransferase/ec [Endogenous Compound]
KW  - aspartate aminotransferase/ec [Endogenous Compound]
KW  - bilirubin/ec [Endogenous Compound]
KW  - C reactive protein/ec [Endogenous Compound]
KW  - cholesterol/ec [Endogenous Compound]
KW  - cyclic citrullinated peptide antibody/ec [Endogenous Compound]
KW  - disease modifying antirheumatic drug/dt [Drug Therapy]
KW  - interleukin 6 receptor/ec [Endogenous Compound]
KW  - methotrexate/dt [Drug Therapy]
KW  - placebo
KW  - rheumatoid factor/ec [Endogenous Compound]
KW  - *sirukumab/ae [Adverse Drug Reaction]
KW  - *sirukumab/ct [Clinical Trial]
KW  - *sirukumab/cm [Drug Comparison]
KW  - *sirukumab/cr [Drug Concentration]
KW  - *sirukumab/do [Drug Dose]
KW  - *sirukumab/dt [Drug Therapy]
KW  - *sirukumab/sc [Subcutaneous Drug Administration]
KW  - triacylglycerol/ec [Endogenous Compound]
KW  - adverse drug reaction
KW  - Argentina
KW  - Australia
KW  - Austria
KW  - Belgium
KW  - Canada
KW  - clinical trial
KW  - college
KW  - comparative effectiveness
KW  - container
KW  - controlled clinical trial
KW  - drug therapy
KW  - France
KW  - funding
KW  - Germany
KW  - identity
KW  - injection site erythema
KW  - Italy
KW  - Japan
KW  - joint swelling
KW  - Lithuania
KW  - masking
KW  - Mexico
KW  - Netherlands
KW  - *parallel design
KW  - pharmacokinetics
KW  - Poland
KW  - Portugal
KW  - randomization
KW  - *rheumatoid arthritis
KW  - rheumatology
KW  - Russian Federation
KW  - *safety
KW  - side effect
KW  - South Korea
KW  - Spain
KW  - symptom
KW  - Taiwan
KW  - *visually impaired person
KW  - voice
KW  - young adult
KW  - disease modifying antirheumatic drug
KW  - endogenous compound
KW  - methotrexate
KW  - *placebo
KW  - *sirukumab
KW  - *tumor necrosis factor
XT  - allergic reaction / side effect / sirukumab
XT  - basal cell carcinoma / side effect / sirukumab
XT  - breast carcinoma / side effect / sirukumab
XT  - bronchitis / side effect / sirukumab
XT  - cellulitis / side effect / sirukumab
XT  - coughing / side effect / sirukumab
XT  - dermatitis / side effect / sirukumab
XT  - digestive system perforation / side effect / sirukumab
XT  - heart disease / side effect / sirukumab
XT  - hyperlipidemia / side effect / sirukumab
XT  - hypertension / side effect / sirukumab
XT  - infection / side effect / sirukumab
XT  - injection site erythema / side effect / sirukumab
XT  - injection site pruritus / side effect / sirukumab
XT  - injection site swelling / side effect / sirukumab
XT  - lung adenocarcinoma / side effect / sirukumab
XT  - lymphoproliferative disease / side effect / sirukumab
XT  - metastatic breast cancer / side effect / sirukumab
XT  - opportunistic infection / side effect / sirukumab
XT  - oropharynx squamous cell carcinoma / side effect / sirukumab
XT  - pneumonia / side effect / sirukumab
XT  - rectum carcinoma / side effect / sirukumab
XT  - rheumatoid arthritis / drug therapy / disease modifying antirheumatic drug
XT  - rheumatoid arthritis / drug therapy / methotrexate
XT  - rheumatoid arthritis / drug therapy / sirukumab
XT  - rheumatoid arthritis / side effect / sirukumab
XT  - rhinopharyngitis / side effect / sirukumab
XT  - side effect / side effect / sirukumab
XT  - squamous cell carcinoma / side effect / sirukumab
XT  - tuberculosis / side effect / sirukumab
XT  - upper respiratory tract infection / side effect / sirukumab
XT  - urinary tract infection / side effect / sirukumab
XT  - disease modifying antirheumatic drug / drug therapy / rheumatoid arthritis
XT  - methotrexate / drug therapy / rheumatoid arthritis
XT  - sirukumab / adverse drug reaction / allergic reaction
XT  - sirukumab / adverse drug reaction / basal cell carcinoma
XT  - sirukumab / adverse drug reaction / breast carcinoma
XT  - sirukumab / adverse drug reaction / bronchitis
XT  - sirukumab / adverse drug reaction / cellulitis
XT  - sirukumab / adverse drug reaction / coughing
XT  - sirukumab / adverse drug reaction / dermatitis
XT  - sirukumab / adverse drug reaction / digestive system perforation
XT  - sirukumab / adverse drug reaction / heart disease
XT  - sirukumab / adverse drug reaction / hyperlipidemia
XT  - sirukumab / adverse drug reaction / hypertension
XT  - sirukumab / adverse drug reaction / infection
XT  - sirukumab / adverse drug reaction / injection site erythema
XT  - sirukumab / adverse drug reaction / injection site pruritus
XT  - sirukumab / adverse drug reaction / injection site swelling
XT  - sirukumab / adverse drug reaction / lung adenocarcinoma
XT  - sirukumab / adverse drug reaction / lymphoproliferative disease
XT  - sirukumab / adverse drug reaction / metastatic breast cancer
XT  - sirukumab / adverse drug reaction / opportunistic infection
XT  - sirukumab / adverse drug reaction / oropharynx squamous cell carcinoma
XT  - sirukumab / adverse drug reaction / pneumonia
XT  - sirukumab / adverse drug reaction / rectum carcinoma
XT  - sirukumab / adverse drug reaction / rheumatoid arthritis
XT  - sirukumab / adverse drug reaction / rhinopharyngitis
XT  - sirukumab / adverse drug reaction / side effect
XT  - sirukumab / adverse drug reaction / squamous cell carcinoma
XT  - sirukumab / adverse drug reaction / tuberculosis
XT  - sirukumab / adverse drug reaction / upper respiratory tract infection
XT  - sirukumab / adverse drug reaction / urinary tract infection
XT  - sirukumab / drug comparison / placebo
XT  - sirukumab / drug therapy / rheumatoid arthritis
JF  - The Lancet
JA  - Lancet
VL  - 389
IS  - 10075
SP  - 1206
EP  - 1217
CY  - United Kingdom
PB  - Lancet Publishing Group (E-mail: cususerv@lancet.com)
SN  - 0140-6736
AD  - P.P. Tak, GlaxoSmithKline Research and Development, Stevenage, Hertfordshire SG1 2NY, United Kingdom. E-mail: paul-peter.x.tak@gsk.com
M1  - (Aletaha) Division of Rheumatology, Department of Internal Medicine 3, Medical University of Vienna, Vienna, Austria
M1  - (Bingham) Division of Rheumatology, Johns Hopkins University, Baltimore, MD, United States
M1  - (Tanaka) Department of Internal Medicine, University of Occupational and Environmental Health, Kitakyushu, Japan
M1  - (Agarwal, Popik) Janssen Research & Development, LLC, Spring House, PA, United States
M1  - (Kurrasch) GlaxoSmithKline, Collegeville, PA, United States
M1  - (Tak) GlaxoSmithKline, Stevenage, Hertfordshire, United Kingdom
UR  - http://www.journals.elsevier.com/the-lancet/
L2  - http://ovidsp.ovid.com/ovidweb.cgi?T=JS&PAGE=reference&D=emed18b&NEWS=N&AN=614463178
ER  -  

Link to the Ovid Full Text or citation: http://ovidsp.ovid.com/ovidweb.cgi?T=JS&CSC=Y&NEWS=N&PAGE=fulltext&D=emed18b&AN=614463178Link to the External Link Resolver: http://whel-primo.hosted.exlibrisgroup.com/openurl/44WHELF_CAR/44WHELF_CAR_services_page?sid=OVID:embase&id=pmid:&id=doi:10.1016%2FS0140-6736%252817%252930401-4&issn=0140-6736&isbn=&volume=389&issue=10075&spage=1206&pages=1206-1217&date=2017&title=The+Lancet&atitle=Efficacy+and+safety+of+sirukumab+in+patients+with+active+rheumatoid+arthritis+refractory+to+anti-TNF+therapy+%28SIRROUND-T%29%3A+a+randomised%2C+double-blind%2C+placebo-controlled%2C+parallel-group%2C+multinational%2C+phase+3+study&aulast=Aletaha&pid=%3Cauthor%3EAletaha+D.%3BBingham+C.O.%3BTanaka+Y.%3BAgarwal+P.%3BKurrasch+R.%3BTak+P.P.%3BPopik+S.%3C%2Fauthor%3E%3CAN%3E614463178%3C%2FAN%3E%3CDT%3EJournal%3A+Article%3C%2FDT%3E 
C1  - Database: EMBASE <1947-Present>

Search Strategy:

--------------------------------------------------------------------------------

1     tuberculosis.mp. or exp tuberculosis/ (291433)

2     exp treatment outcome/ or treatment outcome*.mp. (1289437)

3     diabetes mellitus.mp. or exp diabetes mellitus/ (880018)

4     diabetes mellitus/ (599265)

5     DM.mp. (234038)

6     diabetes.mp. (891272)

7     mellitus.mp. (827628)

8     3 or 4 or 5 or 6 or 7 (1125394)

9     1 and 2 and 8 (1560)

10     cohort studies.mp. or cohort analysis/ (334934)

11     exp risk factor/ or cohort.mp. or exp risk/ (2843815)

12     10 or 11 (2843815)

13     9 and 10 (161)

14     9 and 12 (652)

15     limit 14 to human (642)

16     limit 13 to human (160)

17     trial*.mp. or exp controlled clinical trial/ or exp "clinical trial (topic)"/ or exp "randomized controlled trial (topic)"/ or exp "controlled clinical trial (topic)"/ (2044040)

18     random.ab. (253017)

19     randomized controlled trial.pt. (0)

20     controlled clinical trial.pt. (0)

21     randomized.ab. (540645)

22     placebo.ab. (252710)

23     clinical trials as topic.sh. (2)

24     trial.ti. (233523)

25     17 or 18 or 19 or 20 or 21 or 22 or 23 or 24 (2406494)

26     9 and 25 (443)

27     limit 26 to human (442)

28     limit 16 to yr="2016 - 2017" (19)

29     limit 15 to yr="2016 -Current" (61)

30     limit 16 to yr="2016 -Current" (19)

31     limit 27 to yr="2016 -Current" (50)


***************************


3. 
TY  - ELEC
ID  - 614367614
T1  - Contemporary management of pericardial effusion: practical aspects for clinical practice
A1  - Imazio M.
A1  - Gaido L.
A1  - Battaglia A.
A1  - Gaita F. 
Y1  - 2017//
N2  - A pericardial effusion (PE) is a relatively common finding in clinical practice. It may be either isolated or associated with pericarditis with or without an underlying disease. The aetiology is varied and may be either infectious (especially tuberculosis as the most common cause in developing countries) or non-infectious (cancer, systemic inflammatory diseases). The management is essentially guided by the hemodynamic effect (presence or absence of cardiac tamponade), the presence of concomitant pericarditis or underlying disease, and its size and duration. The present paper reviews the current knowledge on the aetiology, classification, diagnosis, management, therapy, and prognosis of PE in clinical practice. Copyright © 2017 Informa UK Limited, trading as Taylor & Francis Group.
KW  - *clinical practice
KW  - connective tissue disease
KW  - electrocardiography
KW  - heart tamponade
KW  - human
KW  - idiopathic disease
KW  - M mode echocardiography
KW  - metabolic disorder
KW  - myocardial disease
KW  - neoplasm
KW  - outcome assessment
KW  - pericardial disease
KW  - *pericardial effusion/di [Diagnosis]
KW  - *pericardial effusion/dm [Disease Management]
KW  - *pericardial effusion/dt [Drug Therapy]
KW  - *pericardial effusion/et [Etiology]
KW  - pericardial effusion/dt [Drug Therapy]
KW  - pericardiectomy
KW  - pericardiocentesis
KW  - pericarditis
KW  - polymerase chain reaction
KW  - prognosis
KW  - randomized controlled trial (topic)
KW  - review
KW  - sensitivity and specificity
KW  - acetylsalicylic acid/ct [Clinical Trial]
KW  - acetylsalicylic acid/dt [Drug Therapy]
KW  - colchicine/ct [Clinical Trial]
KW  - colchicine/dt [Drug Therapy]
KW  - ibuprofen/ct [Clinical Trial]
KW  - ibuprofen/dt [Drug Therapy]
KW  - indometacin/dt [Drug Therapy]
KW  - nonsteroid antiinflammatory agent/dt [Drug Therapy]
KW  - prednisone/dt [Drug Therapy]
KW  - classification
KW  - diagnosis
KW  - *heart tamponade
KW  - hemodynamics
KW  - *prognosis
XT  - pericardial effusion / drug therapy / acetylsalicylic acid
XT  - pericardial effusion / drug therapy / colchicine
XT  - pericardial effusion / drug therapy / ibuprofen
XT  - pericardial effusion / drug therapy / indometacin
XT  - pericardial effusion / drug therapy / nonsteroid antiinflammatory agent
XT  - pericardial effusion / drug therapy / prednisone
XT  - acetylsalicylic acid / drug therapy / pericardial effusion
XT  - colchicine / drug therapy / pericardial effusion
XT  - ibuprofen / drug therapy / pericardial effusion
XT  - indometacin / drug therapy / pericardial effusion
XT  - nonsteroid antiinflammatory agent / drug therapy / pericardial effusion
XT  - prednisone / drug therapy / pericardial effusion
JF  - Postgraduate Medicine
JA  - Postgrad. Med.
VL  - 129
IS  - 2
SP  - 178
EP  - 186
CY  - United States
PB  - Taylor and Francis Inc. (325 Chestnut St, Suite 800, Philadelphia PA 19106, United States)
SN  - 0032-5481
AD  - M. Imazio, Department of Medical Sciences, University Cardiology, AOU Citta della Salute e della Scienza di Torino, and University of Torino, Torino, Italy. E-mail: massimo.imazio@unito.it
M1  - (Imazio, Gaido, Battaglia, Gaita) Department of Medical Sciences, University Cardiology, AOU Citta della Salute e della Scienza di Torino, and University of Torino, Torino, Italy
UR  - http://www.tandfonline.com/loi/ipgm20#.VuKyZLdf2DY
L2  - http://ovidsp.ovid.com/ovidweb.cgi?T=JS&PAGE=reference&D=emed18b&NEWS=N&AN=614367614
ER  -  

Link to the Ovid Full Text or citation: http://ovidsp.ovid.com/ovidweb.cgi?T=JS&CSC=Y&NEWS=N&PAGE=fulltext&D=emed18b&AN=614367614Link to the External Link Resolver: http://whel-primo.hosted.exlibrisgroup.com/openurl/44WHELF_CAR/44WHELF_CAR_services_page?sid=OVID:embase&id=pmid:28135875&id=doi:10.1080%2F00325481.2017.1285676&issn=0032-5481&isbn=&volume=129&issue=2&spage=178&pages=178-186&date=2017&title=Postgraduate+Medicine&atitle=Contemporary+management+of+pericardial+effusion%3A+practical+aspects+for+clinical+practice&aulast=Imazio&pid=%3Cauthor%3EImazio+M.%3BGaido+L.%3BBattaglia+A.%3BGaita+F.%3C%2Fauthor%3E%3CAN%3E614367614%3C%2FAN%3E%3CDT%3EJournal%3A+Review%3C%2FDT%3E 
C1  - Database: EMBASE <1947-Present>

Search Strategy:

--------------------------------------------------------------------------------

1     tuberculosis.mp. or exp tuberculosis/ (291433)

2     exp treatment outcome/ or treatment outcome*.mp. (1289437)

3     diabetes mellitus.mp. or exp diabetes mellitus/ (880018)

4     diabetes mellitus/ (599265)

5     DM.mp. (234038)

6     diabetes.mp. (891272)

7     mellitus.mp. (827628)

8     3 or 4 or 5 or 6 or 7 (1125394)

9     1 and 2 and 8 (1560)

10     cohort studies.mp. or cohort analysis/ (334934)

11     exp risk factor/ or cohort.mp. or exp risk/ (2843815)

12     10 or 11 (2843815)

13     9 and 10 (161)

14     9 and 12 (652)

15     limit 14 to human (642)

16     limit 13 to human (160)

17     trial*.mp. or exp controlled clinical trial/ or exp "clinical trial (topic)"/ or exp "randomized controlled trial (topic)"/ or exp "controlled clinical trial (topic)"/ (2044040)

18     random.ab. (253017)

19     randomized controlled trial.pt. (0)

20     controlled clinical trial.pt. (0)

21     randomized.ab. (540645)

22     placebo.ab. (252710)

23     clinical trials as topic.sh. (2)

24     trial.ti. (233523)

25     17 or 18 or 19 or 20 or 21 or 22 or 23 or 24 (2406494)

26     9 and 25 (443)

27     limit 26 to human (442)

28     limit 16 to yr="2016 - 2017" (19)

29     limit 15 to yr="2016 -Current" (61)

30     limit 16 to yr="2016 -Current" (19)

31     limit 27 to yr="2016 -Current" (50)


***************************


4. 
TY  - ELEC
ID  - 615030876
T1  - The nature and duration of symptoms and time to starting treatment comparing older with younger pulmonary tuberculosis patients
T3  - British Thoracic Society Winter Meeting 2016. United Kingdom. Conference Start: 20161207. Conference End: 20161209.
A1  - Abbara A.
A1  - Hardman E.
A1  - Collin S.M.
A1  - Kon O.M.
A1  - Mahomed Z.
A1  - Sullivan J.A.L.
A1  - Buell K.
A1  - Hansel T.
A1  - Corrah T.
A1  - Davidson R.N. 
Y1  - 2016//
N2  - Introduction and objectives In 2013, Public Health England (PHE) reported that 39% of pulmonary tuberculosis (TB) patients >65 years old started treatment >4 months after symptom onset compared to 25% of patients aged 15-44 years. A longer symptomatic period, particular if smear positive, may result in increased transmission and poorer treatment outcomes. We investigated age-related differences in symptom duration and time to starting TB treatment in a large UK cohort of TB patients. Methods The cohort comprised patients on the London TB register (LTBR) who were treated at Northwick Park Hospital between 2002-2015. Patients aged >65 years were compared with a random sample of patients aged 18-40 years, with respect to symptoms, symptom duration at presenting to secondary care and time to starting treatment after presenting to secondary care. Results 357 patients over 65 and 517 younger patients were identified. Demographics for the total number of patients are included in Table 1. Data were available for 489 of the younger group and 73 of the older group. 26 of the >65s (35.6%) and 9 (1.8%) of the 65s were diabetic. Conclusions This study has identified that a potential cause for a delay in diagnosis in the elderly may be related to the decreased frequency of 'classical' TB symptoms in those >65 years of age. Clinicians need to be vigilant despite the lack of these symptoms. Median duration of symptoms was twice that in older patients versus younger patients (90 days versus 45) with a longer time to starting treatment (7 days versus 2). The total duration (in months) from symptom onset was also higher at 3 months versus 2 months. A higher proportion of older patients (32%) started treatment greater than 4 months from symptom onset compared to 13.1% in younger patients. Biases in this work including recording bias due to the retrospective nature of symptom recording, the effect of selecting younger patients from more recent years (to improve data availability) and the low proportion of patients over 65 which had symptom and treatment data available. (Table presented).
KW  - adolescent
KW  - adult
KW  - aged
KW  - controlled study
KW  - diabetes mellitus
KW  - diagnosis
KW  - England
KW  - hospital
KW  - human
KW  - human tissue
KW  - *lung tuberculosis
KW  - major clinical study
KW  - public health
KW  - random sample
KW  - secondary health care
KW  - *symptom
KW  - young adult
JF  - Thorax
JA  - Thorax
VL  - 71
SP  - A51
EP  - A52
CY  - Netherlands
PB  - BMJ Publishing Group
SN  - 1468-3296
AD  - A. Abbara, London North West Healthcare NHS Trust, London, United Kingdom
M1  - (Abbara, Mahomed, Corrah, Davidson) London North West Healthcare NHS Trust, London, United Kingdom
M1  - (Hardman) University College Hospital, London, United Kingdom
M1  - (Collin) University of Bristol, Bristol, United Kingdom
M1  - (Kon) Imperial Healthcare NHS Trust, London, United Kingdom
M1  - (Sullivan, Buell) Imperial College, London, United Kingdom
M1  - (Hansel) NHLI, Imperial College, London, United Kingdom
L2  - http://ovidsp.ovid.com/ovidweb.cgi?T=JS&PAGE=reference&D=emed18b&NEWS=N&AN=615030876
ER  -  

Link to the Ovid Full Text or citation: http://ovidsp.ovid.com/ovidweb.cgi?T=JS&CSC=Y&NEWS=N&PAGE=fulltext&D=emed18b&AN=615030876Link to the External Link Resolver: http://whel-primo.hosted.exlibrisgroup.com/openurl/44WHELF_CAR/44WHELF_CAR_services_page?sid=OVID:embase&id=pmid:&id=doi:10.1136%2Fthoraxjnl-2016-209333.96&issn=1468-3296&isbn=&volume=71&issue=3&spage=A51&pages=A51-A52&date=2016&title=Thorax&atitle=The+nature+and+duration+of+symptoms+and+time+to+starting+treatment+comparing+older+with+younger+pulmonary+tuberculosis+patients&aulast=Abbara&pid=%3Cauthor%3EAbbara+A.%3BHardman+E.%3BCollin+S.M.%3BKon+O.M.%3BMahomed+Z.%3BSullivan+J.A.L.%3BBuell+K.%3BHansel+T.%3BCorrah+T.%3BDavidson+R.N.%3C%2Fauthor%3E%3CAN%3E615030876%3C%2FAN%3E%3CDT%3EJournal%3A+Conference+Abstract%3C%2FDT%3E 
C1  - Database: EMBASE <1947-Present>

Search Strategy:

--------------------------------------------------------------------------------

1     tuberculosis.mp. or exp tuberculosis/ (291433)

2     exp treatment outcome/ or treatment outcome*.mp. (1289437)

3     diabetes mellitus.mp. or exp diabetes mellitus/ (880018)

4     diabetes mellitus/ (599265)

5     DM.mp. (234038)

6     diabetes.mp. (891272)

7     mellitus.mp. (827628)

8     3 or 4 or 5 or 6 or 7 (1125394)

9     1 and 2 and 8 (1560)

10     cohort studies.mp. or cohort analysis/ (334934)

11     exp risk factor/ or cohort.mp. or exp risk/ (2843815)

12     10 or 11 (2843815)

13     9 and 10 (161)

14     9 and 12 (652)

15     limit 14 to human (642)

16     limit 13 to human (160)

17     trial*.mp. or exp controlled clinical trial/ or exp "clinical trial (topic)"/ or exp "randomized controlled trial (topic)"/ or exp "controlled clinical trial (topic)"/ (2044040)

18     random.ab. (253017)

19     randomized controlled trial.pt. (0)

20     controlled clinical trial.pt. (0)

21     randomized.ab. (540645)

22     placebo.ab. (252710)

23     clinical trials as topic.sh. (2)

24     trial.ti. (233523)

25     17 or 18 or 19 or 20 or 21 or 22 or 23 or 24 (2406494)

26     9 and 25 (443)

27     limit 26 to human (442)

28     limit 16 to yr="2016 - 2017" (19)

29     limit 15 to yr="2016 -Current" (61)

30     limit 16 to yr="2016 -Current" (19)

31     limit 27 to yr="2016 -Current" (50)


***************************


5. 
TY  - ELEC
ID  - 611939205
T1  - The effect of diabetes control status on treatment response in pulmonary tuberculosis: A prospective study
A1  - Yoon Y.S.
A1  - Jung J.-W.
A1  - Jeon E.J.
A1  - Seo H.
A1  - Ryu Y.J.
A1  - Yim J.-J.
A1  - Kim Y.H.
A1  - Lee B.-H.
A1  - Park Y.B.
A1  - Lee B.J.
A1  - Kang H.
A1  - Choi J.C. 
Y1  - 2017//
N2  - Background: Uncontrolled diabetes, unlike controlled diabetes, is associated with an impaired immune response. However, little is known about the impact of the status of diabetes control on clinical features and treatment outcomes in patients with pulmonary TB (PTB). We conducted this study to evaluate whether the status of diabetes control influences clinical manifestations and treatment responses in PTB. Methods: A multicentre prospective study was performed between September 2012 and September 2014. The patients were categorised into three groups according to the glycated haemoglobin (HbA1C) level: PTB without diabetes mellitus (non-DM), PTB with controlled diabetes (controlled-DM) and PTB with uncontrolled diabetes (uncontrolled-DM). The primary outcome was the sputum culture conversion rate after 2 months of intensive treatment. Results: Among 661 patients with PTB, 157 (23.8%) had diabetes and 108 (68.8%) had uncontrolled diabetes (HbA1C>7.0%). The uncontrolled-DM group exhibited more symptoms, positive sputum smears (p<0.001) and presence of cavities (p<0.001) than the non-DM group. Regarding treatment responses, patients with uncontrolled-DM were more likely to have a positive culture after 2 months (p=0.009) and either treatment failure (p=0.015) or death (p=0.027) compared with the non-DM group. In contrast, those with controlled-DM showed similar treatment responses to the non-DM group. In multivariable analysis, uncontrolled diabetes was an independent risk factor for a positive sputum culture after 2 months of treatment (adjusted OR, 2.11; p=0.042) and either treatment failure or death (adjusted OR, 4.11; p=0.022). Conclusions: Uncontrolled diabetes is an independent risk factor for poor treatment response in PTB. Copyright © BMJ Publishing Group Limited 2017.
KW  - adult
KW  - aged
KW  - article
KW  - cohort analysis
KW  - controlled study
KW  - coughing
KW  - death
KW  - *diabetes control
KW  - *diabetes mellitus/dt [Drug Therapy]
KW  - diabetes mellitus/dt [Drug Therapy]
KW  - drug treatment failure
KW  - female
KW  - heart disease
KW  - hemoglobin blood level
KW  - human
KW  - *lung tuberculosis/dt [Drug Therapy]
KW  - lung tuberculosis/dt [Drug Therapy]
KW  - major clinical study
KW  - male
KW  - microbiological examination
KW  - prospective study
KW  - radiodiagnosis
KW  - risk factor
KW  - sample size
KW  - smoking
KW  - sputum
KW  - sputum culture
KW  - sputum smear
KW  - thorax radiography
KW  - *treatment response
KW  - weight reduction
KW  - antidiabetic agent/dt [Drug Therapy]
KW  - hemoglobin A1c/ec [Endogenous Compound]
KW  - rifampicin/dt [Drug Therapy]
KW  - clinical trial
KW  - controlled clinical trial
KW  - *lung tuberculosis
KW  - multicenter study
KW  - *prospective study
KW  - symptom
KW  - treatment failure
KW  - hemoglobin A1c
XT  - diabetes mellitus / drug therapy / antidiabetic agent
XT  - lung tuberculosis / drug therapy / rifampicin
XT  - antidiabetic agent / drug therapy / diabetes mellitus
XT  - rifampicin / drug therapy / lung tuberculosis
JF  - Thorax
JA  - Thorax
VL  - 72
IS  - 3
SP  - 263
EP  - 270
CY  - United Kingdom
PB  - BMJ Publishing Group (E-mail: subscriptions@bmjgroup.com)
SN  - 0040-6376
AD  - J.C. Choi, Division of Pulmonary Medicine, Department of Internal Medicine, Chung-Ang University, School of Medicine, HeukSeok Ro 102, Dong Jak Gu, Seoul 06973, South Korea. E-mail: medics27@cau.ac.kr
M1  - (Yoon) Division of Pulmonology and Critical Care Medicine, Department of Internal Medicine, Dongguk University Ilsan Hospital, Dongguk University College of Medicine, Goyang, South Korea
M1  - (Jung, Choi) Division of Pulmonary Medicine, Department of Internal Medicine, Chung-Ang University, School of Medicine, HeukSeok Ro 102, Dong Jak Gu, Seoul 06973, South Korea
M1  - (Jeon) Department of Internal Medicine, Hallym Hospital, Incheon, South Korea
M1  - (Seo) Department of Tuberculosis, Seobuk Hospital, Seoul Metropolitan Government, Seoul, South Korea
M1  - (Ryu) Division of Pulmonary and Critical Care Medicine, Department of Internal Medicine, Ewha Womans University, School of Medicine, Seoul, South Korea
M1  - (Yim) Division of Pulmonary and Critical Care Medicine, Department of Internal Medicine, Seoul National University College of Medicine, Seoul, South Korea
M1  - (Kim) Division of Pulmonary and Critical Care Medicine, Department of Internal Medicine, Kyung Hee University Hospital at Gangdong, School of Medicine, Kyung Hee University, Seoul, South Korea
M1  - (Lee) Department of Pulmonology and Allergy, Eulji Hospital, College of Medicine, Eulji University, Seoul, South Korea
M1  - (Park) Department of Internal Medicine, Hallym University Medical Center, Kangdong Sacred Heart Hospital, Seoul, South Korea
M1  - (Lee) Division of Pulmonary and Critical Care Medicine, Department of Internal Medicine, Veterans Health Service Medical Center, Seoul, South Korea
M1  - (Kang) Department of Anesthesiology and Pain Medicine, Chung-Ang University, School of Medicine, Seoul, South Korea
UR  - http://thorax.bmj.com/
L2  - http://ovidsp.ovid.com/ovidweb.cgi?T=JS&PAGE=reference&D=emed18b&NEWS=N&AN=611939205
ER  -  

Link to the Ovid Full Text or citation: http://ovidsp.ovid.com/ovidweb.cgi?T=JS&CSC=Y&NEWS=N&PAGE=fulltext&D=emed18b&AN=611939205Link to the External Link Resolver: http://whel-primo.hosted.exlibrisgroup.com/openurl/44WHELF_CAR/44WHELF_CAR_services_page?sid=OVID:embase&id=pmid:&id=doi:10.1136%2Fthoraxjnl-2015-207686&issn=0040-6376&isbn=&volume=72&issue=3&spage=263&pages=263-270&date=2017&title=Thorax&atitle=The+effect+of+diabetes+control+status+on+treatment+response+in+pulmonary+tuberculosis%3A+A+prospective+study&aulast=Yoon&pid=%3Cauthor%3EYoon+Y.S.%3BJung+J.-W.%3BJeon+E.J.%3BSeo+H.%3BRyu+Y.J.%3BYim+J.-J.%3BKim+Y.H.%3BLee+B.-H.%3BPark+Y.B.%3BLee+B.J.%3BKang+H.%3BChoi+J.C.%3C%2Fauthor%3E%3CAN%3E611939205%3C%2FAN%3E%3CDT%3EJournal%3A+Article%3C%2FDT%3E 
C1  - Database: EMBASE <1947-Present>

Search Strategy:

--------------------------------------------------------------------------------

1     tuberculosis.mp. or exp tuberculosis/ (291433)

2     exp treatment outcome/ or treatment outcome*.mp. (1289437)

3     diabetes mellitus.mp. or exp diabetes mellitus/ (880018)

4     diabetes mellitus/ (599265)

5     DM.mp. (234038)

6     diabetes.mp. (891272)

7     mellitus.mp. (827628)

8     3 or 4 or 5 or 6 or 7 (1125394)

9     1 and 2 and 8 (1560)

10     cohort studies.mp. or cohort analysis/ (334934)

11     exp risk factor/ or cohort.mp. or exp risk/ (2843815)

12     10 or 11 (2843815)

13     9 and 10 (161)

14     9 and 12 (652)

15     limit 14 to human (642)

16     limit 13 to human (160)

17     trial*.mp. or exp controlled clinical trial/ or exp "clinical trial (topic)"/ or exp "randomized controlled trial (topic)"/ or exp "controlled clinical trial (topic)"/ (2044040)

18     random.ab. (253017)

19     randomized controlled trial.pt. (0)

20     controlled clinical trial.pt. (0)

21     randomized.ab. (540645)

22     placebo.ab. (252710)

23     clinical trials as topic.sh. (2)

24     trial.ti. (233523)

25     17 or 18 or 19 or 20 or 21 or 22 or 23 or 24 (2406494)

26     9 and 25 (443)

27     limit 26 to human (442)

28     limit 16 to yr="2016 - 2017" (19)

29     limit 15 to yr="2016 -Current" (61)

30     limit 16 to yr="2016 -Current" (19)

31     limit 27 to yr="2016 -Current" (50)


***************************


6. 
TY  - ELEC
ID  - 614780228
T1  - Thoracic tuberculosis (TB) in 75 to 100 year-old patients
T3  - European Respiratory Society Annual Congress 2016. United Kingdom. Conference Start: 20160903. Conference End: 20160907.
A1  - Garrido I.S.
A1  - Huguet E.T.
A1  - Garay J.G.
A1  - Alana P.G.
A1  - Ayuso E.C.
A1  - Aranaga I.L.
A1  - Basanez R.A. 
Y1  - 2016//
N2  - In developed countries, the incidence of TB is decreasing and the age of onset is delayed relying more on the reactivation of old infection. In 2014, the age-group >64 had the highest incidence in our area (21.4/100,000). The immunosenescence and comorbidities appear to play an important role. Aim: To analyse the clinical aspects and treatment outcome of TB in our elderly patients. Methods: Retrospective study. All patients with TB >75 years in the urban area of Bilbao between 2009- 2013 were included. Controls were randomly selected from patients <65 years with TB from the same metropolitan area and period. VIH-positive patients were excluded. Variables collected were sociodemographic data, comorbidities, clinico-radiological and microbiologic features, toxicity and mortality. Results: 50 patients with TB >75 years, mean age 82+/-5, with a Charlson index 2.9: COPD (38%), heart failure (36%), diabetes (24%), dementia (24%), neoplasms (20%). 19% were institutionalized. Previous history of TB was present in 44% of patients. Main results are shown in the table below. CONCLUSIONS: TB in very elderly patients represents a major challenge for the future: -Miliary presentations are more frequent -Mortality and liver toxicity are higher -Difficult and delayed diagnosis due to unespecific clinico-radiological features -Institutionalized patients present a great epidemiological risk. -More hospital admissions.
KW  - aged
KW  - Charlson Comorbidity Index
KW  - chronic obstructive lung disease
KW  - clinical article
KW  - clinical feature
KW  - controlled clinical trial
KW  - controlled study
KW  - delayed diagnosis
KW  - dementia
KW  - diabetes mellitus
KW  - heart failure
KW  - hospital admission
KW  - human
KW  - liver toxicity
KW  - mortality
KW  - neoplasm
KW  - randomized controlled trial
KW  - retrospective study
KW  - *thorax
KW  - *tuberculosis
KW  - urban area
KW  - very elderly
JF  - European Respiratory Journal
JA  - Eur. Respir. J.
VL  - 48
SP  - no pagination
CY  - Netherlands
PB  - European Respiratory Society
SN  - 1399-3003
AD  - I.S. Garrido
UR  - http://erj.ersjournals.com/content/48/suppl_60/PA2654
L2  - http://ovidsp.ovid.com/ovidweb.cgi?T=JS&PAGE=reference&D=emed18b&NEWS=N&AN=614780228
ER  -  

Link to the Ovid Full Text or citation: http://ovidsp.ovid.com/ovidweb.cgi?T=JS&CSC=Y&NEWS=N&PAGE=fulltext&D=emed18b&AN=614780228Link to the External Link Resolver: http://whel-primo.hosted.exlibrisgroup.com/openurl/44WHELF_CAR/44WHELF_CAR_services_page?sid=OVID:embase&id=pmid:&id=doi:10.1183%2F13993003.congress-2016.PA2654&issn=1399-3003&isbn=&volume=48&issue=60&spage=no+pagination&pages=no+pagination&date=2016&title=European+Respiratory+Journal&atitle=Thoracic+tuberculosis+%28TB%29+in+75+to+100+year-old+patients&aulast=Garrido&pid=%3Cauthor%3EGarrido+I.S.%3BHuguet+E.T.%3BGaray+J.G.%3BAlana+P.G.%3BAyuso+E.C.%3BAranaga+I.L.%3BBasanez+R.A.%3C%2Fauthor%3E%3CAN%3E614780228%3C%2FAN%3E%3CDT%3EJournal%3A+Conference+Abstract%3C%2FDT%3E 
C1  - Database: EMBASE <1947-Present>

Search Strategy:

--------------------------------------------------------------------------------

1     tuberculosis.mp. or exp tuberculosis/ (291433)

2     exp treatment outcome/ or treatment outcome*.mp. (1289437)

3     diabetes mellitus.mp. or exp diabetes mellitus/ (880018)

4     diabetes mellitus/ (599265)

5     DM.mp. (234038)

6     diabetes.mp. (891272)

7     mellitus.mp. (827628)

8     3 or 4 or 5 or 6 or 7 (1125394)

9     1 and 2 and 8 (1560)

10     cohort studies.mp. or cohort analysis/ (334934)

11     exp risk factor/ or cohort.mp. or exp risk/ (2843815)

12     10 or 11 (2843815)

13     9 and 10 (161)

14     9 and 12 (652)

15     limit 14 to human (642)

16     limit 13 to human (160)

17     trial*.mp. or exp controlled clinical trial/ or exp "clinical trial (topic)"/ or exp "randomized controlled trial (topic)"/ or exp "controlled clinical trial (topic)"/ (2044040)

18     random.ab. (253017)

19     randomized controlled trial.pt. (0)

20     controlled clinical trial.pt. (0)

21     randomized.ab. (540645)

22     placebo.ab. (252710)

23     clinical trials as topic.sh. (2)

24     trial.ti. (233523)

25     17 or 18 or 19 or 20 or 21 or 22 or 23 or 24 (2406494)

26     9 and 25 (443)

27     limit 26 to human (442)

28     limit 16 to yr="2016 - 2017" (19)

29     limit 15 to yr="2016 -Current" (61)

30     limit 16 to yr="2016 -Current" (19)

31     limit 27 to yr="2016 -Current" (50)


***************************


7. 
TY  - ELEC
ID  - 614779718
T1  - Risk factors and treatment outcomes in patients with chronic pulmonary aspergillosis
T3  - European Respiratory Society Annual Congress 2016. United Kingdom. Conference Start: 20160903. Conference End: 20160907.
A1  - Agarwal K.
A1  - Chowdhary A.
A1  - Rahman M.
A1  - Chaudhry A.
A1  - Gaur S.N. 
Y1  - 2016//
N2  - Background: Chronic pulmonary aspergillosis (CPA) is still under-diagnosed in high tuberculosis (TB) burden areas like India where similar clinical presentation and disregard for underlying risk factors lead to its misdiagnosis as the latter. Aim: To evaluate patient characteristics and treatment outcomes in CPA patients Methods: Consecutive patients with a differential diagnosis of CPA enrolled from Jan. 2012-Dec. 2013 were administered oral itraconazole (ITZ) or voriconazole. Weight, BMI, haemoglobin (Hb), total leucocyte count (TLC), specific IgG, precipitins, CRP, sputum fungus and radiology were followed till 2 years after the end of treatment. Negative specific IgG was taken as end-point of therapy. Results: CPA was diagnosed in 24(70.5%) patients including 10 CCPA, 9 CNPA, 3 CFPA and 2 simple aspergilloma. Mean age was 47.2+/-10.9years. Average 2.1 risk factors were present per patient; TB was the commonest risk factor (29.3%) but ABPA, sarcoidosis and diabetes mellitus were significantly associated with development of CPA. Cavitation was noted in 29% and aspergilloma in 12%. Specific IgG and serum precipitins were raised in 79% and CRP 92%. A. fumigatus was isolated in 80%. Both drugs exerted similar but significant improvements in weight (51.8+/-7 vs 56.3+/-8 Kg), BMI (18.7+/-3.1 vs 20.3+/-3.0 Kg/m2), Hb (11.3+/-1.9 vs 12.3+/-1.7 g/dL), TLC (10.2+/-3.1 vs 7.9+/-2.6x109/muL), precipitins and specific IgG (69.1; 26.5-84.2 vs 29.6; 0-39.3 MgA/L). Two cases on ITZ relapsed at 12 months; no deaths were reported. 2 3 Conclusions: CPA should be investigated in patients with multiple risk factors. Triazole antifungals are effective in treatment. Specific IgG titers can be used to assess disease activity and response to treatment.
KW  - adult
KW  - *allergic bronchopulmonary aspergillosis
KW  - body mass
KW  - case report
KW  - clinical trial
KW  - death
KW  - diabetes mellitus
KW  - diagnosis
KW  - differential diagnosis
KW  - fungal cell culture
KW  - human
KW  - human tissue
KW  - leukocyte count
KW  - lung aspergillosis
KW  - middle aged
KW  - radiology
KW  - *risk factor
KW  - sarcoidosis
KW  - sputum
KW  - treatment response
KW  - tuberculosis
KW  - 2 chloro 6 n cyclopentyladenosine
KW  - C reactive protein
KW  - endogenous compound
KW  - hemoglobin
KW  - immunoglobulin G
KW  - itraconazole
KW  - precipitin
KW  - voriconazole
JF  - European Respiratory Journal
JA  - Eur. Respir. J.
VL  - 48
SP  - no pagination
CY  - Netherlands
PB  - European Respiratory Society
SN  - 1399-3003
AD  - K. Agarwal
UR  - http://erj.ersjournals.com/content/48/suppl_60/PA2647
L2  - http://ovidsp.ovid.com/ovidweb.cgi?T=JS&PAGE=reference&D=emed18b&NEWS=N&AN=614779718
ER  -  

Link to the Ovid Full Text or citation: http://ovidsp.ovid.com/ovidweb.cgi?T=JS&CSC=Y&NEWS=N&PAGE=fulltext&D=emed18b&AN=614779718Link to the External Link Resolver: http://whel-primo.hosted.exlibrisgroup.com/openurl/44WHELF_CAR/44WHELF_CAR_services_page?sid=OVID:embase&id=pmid:&id=doi:10.1183%2F13993003.congress-2016.PA2647&issn=1399-3003&isbn=&volume=48&issue=60&spage=no+pagination&pages=no+pagination&date=2016&title=European+Respiratory+Journal&atitle=Risk+factors+and+treatment+outcomes+in+patients+with+chronic+pulmonary+aspergillosis&aulast=Agarwal&pid=%3Cauthor%3EAgarwal+K.%3BChowdhary+A.%3BRahman+M.%3BChaudhry+A.%3BGaur+S.N.%3C%2Fauthor%3E%3CAN%3E614779718%3C%2FAN%3E%3CDT%3EJournal%3A+Conference+Abstract%3C%2FDT%3E 
C1  - Database: EMBASE <1947-Present>

Search Strategy:

--------------------------------------------------------------------------------

1     tuberculosis.mp. or exp tuberculosis/ (291433)

2     exp treatment outcome/ or treatment outcome*.mp. (1289437)

3     diabetes mellitus.mp. or exp diabetes mellitus/ (880018)

4     diabetes mellitus/ (599265)

5     DM.mp. (234038)

6     diabetes.mp. (891272)

7     mellitus.mp. (827628)

8     3 or 4 or 5 or 6 or 7 (1125394)

9     1 and 2 and 8 (1560)

10     cohort studies.mp. or cohort analysis/ (334934)

11     exp risk factor/ or cohort.mp. or exp risk/ (2843815)

12     10 or 11 (2843815)

13     9 and 10 (161)

14     9 and 12 (652)

15     limit 14 to human (642)

16     limit 13 to human (160)

17     trial*.mp. or exp controlled clinical trial/ or exp "clinical trial (topic)"/ or exp "randomized controlled trial (topic)"/ or exp "controlled clinical trial (topic)"/ (2044040)

18     random.ab. (253017)

19     randomized controlled trial.pt. (0)

20     controlled clinical trial.pt. (0)

21     randomized.ab. (540645)

22     placebo.ab. (252710)

23     clinical trials as topic.sh. (2)

24     trial.ti. (233523)

25     17 or 18 or 19 or 20 or 21 or 22 or 23 or 24 (2406494)

26     9 and 25 (443)

27     limit 26 to human (442)

28     limit 16 to yr="2016 - 2017" (19)

29     limit 15 to yr="2016 -Current" (61)

30     limit 16 to yr="2016 -Current" (19)

31     limit 27 to yr="2016 -Current" (50)


***************************


8. 
TY  - ELEC
ID  - 613850784
T1  - Impact of type of calcineurin inhibitor on post-transplant tuberculosis: Single-center study from India
A1  - Agarwal S.K.
A1  - Bhowmik D.
A1  - Mahajan S.
A1  - Bagchi S. 
Y1  - 2017//
N2  - Introduction: Tuberculosis (TB) is an important cause of morbidity and mortality in renal transplant recipients. Immunosuppressive drugs are one of the most important risk factor for post-transplant tuberculosis (PTTB). A paucity of data exists about the impact of the type of calcineurin inhibitor on PTTB. Methods: In this retrospective study, all adult patients on calcineurin inhibitor-based immunosuppression were included. Patients receiving TB chemoprophylaxis were excluded. Diabetes, duration of dialysis, hepatitis B and C, past treated TB, induction therapy, type of antimetabolite, acute rejection, new onset of diabetes after renal transplantation (RT) (NODAT) and cytomegalovirus (CMV) were analyzed in tacrolimus (Tac) and cyclosporine (CsA) groups. Primary outcome was incidence of TB and secondary outcomes were timeline of development of TB after RT and pattern of TB in the two groups. Results: Of the 1664 patients included, 582 patients received CsA-based immunosuppression while 1082 received Tac-based immunosuppression. Duration of dialysis, positive tuberculin skin test, use of induction, mycophenolate mofetil use, CMV infection, and NODAT were significantly more, and hepatitis B infection, past treated TB, and acute rejection episodes were significantly less in the Tac group. At the end of follow-up, incidence of TB in the Tac group was significantly less than in the CsA group (6.1% vs 19.9%, P<.001). Mean time for development of TB after RT was similar in both the groups and nodal and disseminated TB were more common in the Tac group. Conclusion: In conclusion, our study shows that use of Tac as compared to CsA significantly decreases incidence of PTTB. Time of infection since transplant was similar in both the groups. However, nodal and disseminated TB were more common in the Tac group. Copyright © 2016 John Wiley & Sons A/S. Published by John Wiley & Sons Ltd
KW  - acute graft rejection/co [Complication]
KW  - acute graft rejection/dt [Drug Therapy]
KW  - acute graft rejection/pc [Prevention]
KW  - adolescent
KW  - adult
KW  - aged
KW  - antibiotic therapy
KW  - article
KW  - child
KW  - cohort analysis
KW  - cytomegalovirus infection/co [Complication]
KW  - cytomegalovirus infection/si [Side Effect]
KW  - diabetes mellitus/co [Complication]
KW  - disease duration
KW  - female
KW  - follow up
KW  - graft recipient
KW  - hemodialysis
KW  - hepatitis B/co [Complication]
KW  - hepatitis B/si [Side Effect]
KW  - hepatitis C/co [Complication]
KW  - hepatitis C/si [Side Effect]
KW  - human
KW  - *immunosuppressive treatment
KW  - incidence
KW  - India
KW  - kidney graft rejection/co [Complication]
KW  - kidney graft rejection/dt [Drug Therapy]
KW  - kidney graft rejection/pc [Prevention]
KW  - *kidney transplantation
KW  - major clinical study
KW  - male
KW  - new onset of diabetes/co [Complication]
KW  - *post transplant tuberculosis/co [Complication]
KW  - *post transplant tuberculosis/pc [Prevention]
KW  - *post transplant tuberculosis/si [Side Effect]
KW  - post transplant tuberculosis/si [Side Effect]
KW  - *postoperative infection/co [Complication]
KW  - *postoperative infection/si [Side Effect]
KW  - postoperative infection/si [Side Effect]
KW  - priority journal
KW  - retrospective study
KW  - surgical patient
KW  - survival
KW  - treatment duration
KW  - treatment outcome
KW  - tuberculin test
KW  - *tuberculosis/co [Complication]
KW  - *tuberculosis/dt [Drug Therapy]
KW  - *tuberculosis/si [Side Effect]
KW  - tuberculosis/dt [Drug Therapy]
KW  - tuberculosis/si [Side Effect]
KW  - antimetabolite
KW  - *cyclosporin/ae [Adverse Drug Reaction]
KW  - *cyclosporin/cm [Drug Comparison]
KW  - *cyclosporin/dt [Drug Therapy]
KW  - mycophenolate mofetil
KW  - *tacrolimus/ae [Adverse Drug Reaction]
KW  - *tacrolimus/cm [Drug Comparison]
KW  - *tacrolimus/dt [Drug Therapy]
KW  - tuberculostatic agent/dt [Drug Therapy]
KW  - acute graft rejection
KW  - adverse drug reaction
KW  - chemoprophylaxis
KW  - chronic hepatitis B
KW  - clinical trial
KW  - controlled study
KW  - cytomegalovirus infection
KW  - diabetes mellitus
KW  - dialysis
KW  - immunosuppressive treatment
KW  - *India
KW  - *kidney graft
KW  - *miliary tuberculosis
KW  - side effect
KW  - cyclosporin
KW  - cyclosporin A
KW  - *tacrolimus
XT  - acute graft rejection / drug therapy / cyclosporin
XT  - acute graft rejection / drug therapy / tacrolimus
XT  - cytomegalovirus infection / side effect / cyclosporin
XT  - cytomegalovirus infection / side effect / tacrolimus
XT  - hepatitis B / side effect / cyclosporin
XT  - hepatitis B / side effect / tacrolimus
XT  - hepatitis C / side effect / cyclosporin
XT  - hepatitis C / side effect / tacrolimus
XT  - kidney graft rejection / drug therapy / cyclosporin
XT  - kidney graft rejection / drug therapy / tacrolimus
XT  - post transplant tuberculosis / side effect / cyclosporin
XT  - post transplant tuberculosis / side effect / tacrolimus
XT  - postoperative infection / side effect / cyclosporin
XT  - postoperative infection / side effect / tacrolimus
XT  - tuberculosis / drug therapy / tuberculostatic agent
XT  - tuberculosis / side effect / cyclosporin
XT  - tuberculosis / side effect / tacrolimus
XT  - cyclosporin / adverse drug reaction / cytomegalovirus infection
XT  - cyclosporin / adverse drug reaction / hepatitis B
XT  - cyclosporin / adverse drug reaction / hepatitis C
XT  - cyclosporin / adverse drug reaction / post transplant tuberculosis
XT  - cyclosporin / adverse drug reaction / postoperative infection
XT  - cyclosporin / adverse drug reaction / tuberculosis
XT  - cyclosporin / drug comparison / tacrolimus
XT  - cyclosporin / drug therapy / acute graft rejection
XT  - cyclosporin / drug therapy / kidney graft rejection
XT  - tacrolimus / adverse drug reaction / cytomegalovirus infection
XT  - tacrolimus / adverse drug reaction / hepatitis B
XT  - tacrolimus / adverse drug reaction / hepatitis C
XT  - tacrolimus / adverse drug reaction / post transplant tuberculosis
XT  - tacrolimus / adverse drug reaction / postoperative infection
XT  - tacrolimus / adverse drug reaction / tuberculosis
XT  - tacrolimus / drug comparison / cyclosporin
XT  - tacrolimus / drug therapy / acute graft rejection
XT  - tacrolimus / drug therapy / kidney graft rejection
XT  - tuberculostatic agent / drug therapy / tuberculosis
JF  - Transplant Infectious Disease
JA  - Transplant Infect. Dis.
VL  - 19
IS  - 1
SP  - no pagination
CY  - United States
PB  - Blackwell Publishing Inc. (E-mail: subscrip@blackwellpub.com)
SN  - 1398-2273
AD  - S.K. Agarwal, Department of Nephrology, All India Institute of Medical Sciences, New Delhi, India. E-mail: skagarwalnephro@gmail.com
M1  - (Agarwal, Bhowmik, Mahajan, Bagchi) Department of Nephrology, All India Institute of Medical Sciences, New Delhi, India
UR  - http://www.wiley.com/bw/editors.asp?ref=1398-2273&site=1
L2  - http://ovidsp.ovid.com/ovidweb.cgi?T=JS&PAGE=reference&D=emed18b&NEWS=N&AN=613850784
ER  -  

Link to the Ovid Full Text or citation: http://ovidsp.ovid.com/ovidweb.cgi?T=JS&CSC=Y&NEWS=N&PAGE=fulltext&D=emed18b&AN=613850784Link to the External Link Resolver: http://whel-primo.hosted.exlibrisgroup.com/openurl/44WHELF_CAR/44WHELF_CAR_services_page?sid=OVID:embase&id=pmid:&id=doi:10.1111%2Ftid.12626&issn=1398-2273&isbn=&volume=19&issue=1&spage=no+pagination&pages=no+pagination&date=2017&title=Transplant+Infectious+Disease&atitle=Impact+of+type+of+calcineurin+inhibitor+on+post-transplant+tuberculosis%3A+Single-center+study+from+India&aulast=Agarwal&pid=%3Cauthor%3EAgarwal+S.K.%3BBhowmik+D.%3BMahajan+S.%3BBagchi+S.%3C%2Fauthor%3E%3CAN%3E613850784%3C%2FAN%3E%3CDT%3EJournal%3A+Article%3C%2FDT%3E 
C1  - Database: EMBASE <1947-Present>

Search Strategy:

--------------------------------------------------------------------------------

1     tuberculosis.mp. or exp tuberculosis/ (291433)

2     exp treatment outcome/ or treatment outcome*.mp. (1289437)

3     diabetes mellitus.mp. or exp diabetes mellitus/ (880018)

4     diabetes mellitus/ (599265)

5     DM.mp. (234038)

6     diabetes.mp. (891272)

7     mellitus.mp. (827628)

8     3 or 4 or 5 or 6 or 7 (1125394)

9     1 and 2 and 8 (1560)

10     cohort studies.mp. or cohort analysis/ (334934)

11     exp risk factor/ or cohort.mp. or exp risk/ (2843815)

12     10 or 11 (2843815)

13     9 and 10 (161)

14     9 and 12 (652)

15     limit 14 to human (642)

16     limit 13 to human (160)

17     trial*.mp. or exp controlled clinical trial/ or exp "clinical trial (topic)"/ or exp "randomized controlled trial (topic)"/ or exp "controlled clinical trial (topic)"/ (2044040)

18     random.ab. (253017)

19     randomized controlled trial.pt. (0)

20     controlled clinical trial.pt. (0)

21     randomized.ab. (540645)

22     placebo.ab. (252710)

23     clinical trials as topic.sh. (2)

24     trial.ti. (233523)

25     17 or 18 or 19 or 20 or 21 or 22 or 23 or 24 (2406494)

26     9 and 25 (443)

27     limit 26 to human (442)

28     limit 16 to yr="2016 - 2017" (19)

29     limit 15 to yr="2016 -Current" (61)

30     limit 16 to yr="2016 -Current" (19)

31     limit 27 to yr="2016 -Current" (50)


***************************


9. 
TY  - ELEC
ID  - 614295261
T1  - Early interventions for diabetes related tuberculosis associate with hastened sputum microbiological clearance in Virginia, USA
A1  - Alkabab Y.
A1  - Keller S.
A1  - Dodge D.
A1  - Houpt E.
A1  - Staley D.
A1  - Heysell S. 
Y1  - 2017//
N2  - Background: Diabetes complicates tuberculosis (TB) treatment including a prolonged time of sputum culture conversion to negative growth. Since 2013 in Virginia, interventions early in the treatment course have used therapeutic drug monitoring and dose correction for isoniazid and rifampin after 2 weeks of TB treatment in patients with diabetes along with nurse manager initiated diabetes education and linkage to care. Methods: A retrospective cohort study of the state TB registry was performed for patients initiating drug-susceptible pulmonary TB treatment that were matched for age, gender, chest imaging and sputum smear status to compare time to sputum culture conversion and other clinical outcomes in the pre-and post-intervention groups. Results: Three hundred sixty-three patients had documented time to sputum culture conversion in the pre-and post-intervention periods, including 56 (15%) with diabetes. Seventy-four (57%) of all patients with diabetes were >60 years of age at treatment initiation. Twenty-six patients with diabetes were matched in each group. Mean time to sputum culture conversion in the post-intervention group was 42 +/- 22 days compared to the pre-intervention group of 62 +/- 31 days (p = 0.01). In the post-intervention group 21 (80%) of patients with diabetes had culture conversion by 2 months compared to 13 (50%) in the pre-intervention group (p = 0.04). Conclusions: Early interventions for diabetes related TB in the programmatic setting may hasten sputum culture conversion. Copyright © 2017 The Author(s).
KW  - adult
KW  - age
KW  - antibiotic resistance
KW  - antibiotic sensitivity
KW  - article
KW  - *bacterial clearance
KW  - cohort analysis
KW  - *diabetes mellitus
KW  - drug dose increase
KW  - *early intervention
KW  - *extrapulmonary tuberculosis/dr [Drug Resistance]
KW  - *extrapulmonary tuberculosis/dt [Drug Therapy]
KW  - extrapulmonary tuberculosis/dt [Drug Therapy]
KW  - female
KW  - human
KW  - *lung tuberculosis/dr [Drug Resistance]
KW  - *lung tuberculosis/dt [Drug Therapy]
KW  - lung tuberculosis/dt [Drug Therapy]
KW  - major clinical study
KW  - male
KW  - maximum plasma concentration
KW  - retrospective study
KW  - sex ratio
KW  - *sputum culture
KW  - sputum smear
KW  - thorax radiography
KW  - treatment outcome
KW  - United States
KW  - isoniazid/cr [Drug Concentration]
KW  - isoniazid/do [Drug Dose]
KW  - isoniazid/dt [Drug Therapy]
KW  - rifampicin/cr [Drug Concentration]
KW  - rifampicin/do [Drug Dose]
KW  - rifampicin/dt [Drug Therapy]
KW  - *clearance
KW  - *clinical outcome
KW  - clinical trial
KW  - *diabetes education
KW  - *drug monitoring
KW  - drug therapy
KW  - gender
KW  - imaging
KW  - *lung tuberculosis
KW  - middle aged
KW  - nurse manager
KW  - register
KW  - thorax
KW  - *Virginia
KW  - isoniazid plus rifampicin
XT  - extrapulmonary tuberculosis / drug therapy / isoniazid
XT  - extrapulmonary tuberculosis / drug therapy / rifampicin
XT  - lung tuberculosis / drug therapy / isoniazid
XT  - lung tuberculosis / drug therapy / rifampicin
XT  - isoniazid / drug therapy / extrapulmonary tuberculosis
XT  - isoniazid / drug therapy / lung tuberculosis
XT  - rifampicin / drug therapy / extrapulmonary tuberculosis
XT  - rifampicin / drug therapy / lung tuberculosis
JF  - BMC Infectious Diseases
JA  - BMC Infect. Dis.
VL  - 17
IS  - 1
SP  - no pagination
CY  - United Kingdom
PB  - BioMed Central Ltd. (E-mail: info@biomedcentral.com)
AD  - Y. Alkabab, University of Virginia School of Medicine, Division of Infectious Diseases and International Health, P.O. Box 801340, Charlottesville, VA 22908, United States. E-mail: yma9f@virginia.edu
M1  - (Alkabab, Houpt, Heysell) University of Virginia School of Medicine, Division of Infectious Diseases and International Health, P.O. Box 801340, Charlottesville, VA 22908, United States
M1  - (Keller) TB Control, Virginia Department of Health, Division of Disease Prevention, 109 Governor Street, Richmond, VA 23219, United States
M1  - (Dodge, Staley) Virginia Department of Health, TB Control and Newcomer Health, 109 Governor Street, Room 326, PO Box 2448, Richmond, VA 23218, United States
UR  - http://www.biomedcentral.com/bmcinfectdis/
L2  - http://ovidsp.ovid.com/ovidweb.cgi?T=JS&PAGE=reference&D=emed18b&NEWS=N&AN=614295261
ER  -  

Link to the Ovid Full Text or citation: http://ovidsp.ovid.com/ovidweb.cgi?T=JS&CSC=Y&NEWS=N&PAGE=fulltext&D=emed18b&AN=614295261Link to the External Link Resolver: http://whel-primo.hosted.exlibrisgroup.com/openurl/44WHELF_CAR/44WHELF_CAR_services_page?sid=OVID:embase&id=pmid:&id=doi:10.1186%2Fs12879-017-2226-y&issn=1471-2334&isbn=&volume=17&issue=1&spage=no+pagination&pages=no+pagination&date=2017&title=BMC+Infectious+Diseases&atitle=Early+interventions+for+diabetes+related+tuberculosis+associate+with+hastened+sputum+microbiological+clearance+in+Virginia%2C+USA&aulast=Alkabab&pid=%3Cauthor%3EAlkabab+Y.%3BKeller+S.%3BDodge+D.%3BHoupt+E.%3BStaley+D.%3BHeysell+S.%3C%2Fauthor%3E%3CAN%3E614295261%3C%2FAN%3E%3CDT%3EJournal%3A+Article%3C%2FDT%3E 
C1  - Database: EMBASE <1947-Present>

Search Strategy:

--------------------------------------------------------------------------------

1     tuberculosis.mp. or exp tuberculosis/ (291433)

2     exp treatment outcome/ or treatment outcome*.mp. (1289437)

3     diabetes mellitus.mp. or exp diabetes mellitus/ (880018)

4     diabetes mellitus/ (599265)

5     DM.mp. (234038)

6     diabetes.mp. (891272)

7     mellitus.mp. (827628)

8     3 or 4 or 5 or 6 or 7 (1125394)

9     1 and 2 and 8 (1560)

10     cohort studies.mp. or cohort analysis/ (334934)

11     exp risk factor/ or cohort.mp. or exp risk/ (2843815)

12     10 or 11 (2843815)

13     9 and 10 (161)

14     9 and 12 (652)

15     limit 14 to human (642)

16     limit 13 to human (160)

17     trial*.mp. or exp controlled clinical trial/ or exp "clinical trial (topic)"/ or exp "randomized controlled trial (topic)"/ or exp "controlled clinical trial (topic)"/ (2044040)

18     random.ab. (253017)

19     randomized controlled trial.pt. (0)

20     controlled clinical trial.pt. (0)

21     randomized.ab. (540645)

22     placebo.ab. (252710)

23     clinical trials as topic.sh. (2)

24     trial.ti. (233523)

25     17 or 18 or 19 or 20 or 21 or 22 or 23 or 24 (2406494)

26     9 and 25 (443)

27     limit 26 to human (442)

28     limit 16 to yr="2016 - 2017" (19)

29     limit 15 to yr="2016 -Current" (61)

30     limit 16 to yr="2016 -Current" (19)

31     limit 27 to yr="2016 -Current" (50)


***************************


10. 
TY  - ELEC
ID  - 607442788
T1  - Cost-effectiveness of isoniazid preventive therapy for HIVinfected pregnant women in India
A1  - Kapoor S.
A1  - Gupta A.
A1  - Shah M. 
Y1  - 2016//
N2  - Background: India has a high burden of active tuberculosis (TB) and human immunodeficiency virus (HIV) infection. Pregnancy increases the risks of developing TB in HIV-infected women. Isoniazid preventive therapy (IPT) reduces progression to TB, but may increase costs and hepatotoxicity. The costeffectiveness of IPT for HIV-infected pregnant women in India is unknown. DESIGN: We evaluated the cost-effectiveness of antepartum IPT among HIV-infected women in India using a decision-analytic model. We compared current practice (no IPT) with: Intervention 1 (IPT regardless of CD4 count) and Intervention 2 (IPT for those with CD4 count < 200 cells/mul). We modeled IPT irrespective of tuberculin skin test (TST) status and TST-driven strategies. Primary outcomes were anticipated costs, disability-adjusted life-years (DALYs) and TB cases. R ESULT S: Both IPT interventions are highly costeffective compared to no IPT at current willingness-topay thresholds (respectively US$178.00 and US$201.00 per DALY averted for Interventions 1 and 2). However, providing IPT irrespective of CD4 count results in the greatest health benefits (21 TB cases averted/1000 patients) compared to current practice. IPT irrespective of TSTstatus was also highly cost-effective compared to TST-driven IPT (respectively US$1027.00 and US$1154.00/DALY averted for Interventions 1 and 2). CONCLUS ION: Antepartum IPT for HIV-infected women is highly cost-effective for TB prevention compared to current practices in India. Copyright © 2016 The Union.
KW  - adult
KW  - article
KW  - CD4 lymphocyte count
KW  - clinical practice
KW  - controlled study
KW  - cost benefit analysis
KW  - *cost effectiveness analysis
KW  - drug cost
KW  - female
KW  - human
KW  - human cell
KW  - *Human immunodeficiency virus infected patient
KW  - Human immunodeficiency virus infection/dt [Drug Therapy]
KW  - India
KW  - major clinical study
KW  - medical fee
KW  - outcome assessment
KW  - *pregnant woman
KW  - priority journal
KW  - quality adjusted life year
KW  - statistical model
KW  - treatment response
KW  - tuberculin test
KW  - *tuberculosis/di [Diagnosis]
KW  - *tuberculosis/dm [Disease Management]
KW  - *tuberculosis/dt [Drug Therapy]
KW  - *tuberculosis/pc [Prevention]
KW  - tuberculosis/dt [Drug Therapy]
KW  - tuberculosis control
KW  - antiretrovirus agent/dt [Drug Therapy]
KW  - *isoniazid/dt [Drug Therapy]
KW  - *isoniazid/pe [Pharmacoeconomics]
KW  - clinical trial
KW  - disability
KW  - model
KW  - prevention
KW  - *prophylaxis
KW  - *isoniazid
XT  - Human immunodeficiency virus infection / drug therapy / antiretrovirus agent
XT  - tuberculosis / drug therapy / isoniazid
XT  - antiretrovirus agent / drug therapy / Human immunodeficiency virus infection
XT  - isoniazid / drug therapy / tuberculosis
JF  - International Journal of Tuberculosis and Lung Disease
JA  - Int. J. Tuberc. Lung Dis.
VL  - 20
IS  - 1
SP  - 85
EP  - 92
CY  - France
PB  - International Union against Tubercul. and Lung Dis.
SN  - 1027-3719
AD  - S. Kapoor, Johns Hopkins University, School of Medicine, PCTB Building-224, 725 N Wolfe St., Baltimore, MD 21205, United States. E-mail: skapoor@jhmi.edu
M1  - (Kapoor, Gupta, Shah) Johns Hopkins University, School of Medicine, PCTB Building-224, 725 N Wolfe St., Baltimore, MD 21205, United States
UR  - http://docstore.ingenta.com/cgi-bin/ds_deliver/1/u/d/ISIS/84750193.1/iuatld/ijtld/2016/00000020/00000001/art00014/617655A929AE11EB1451097353E6320A75BEFD30CD.pdf?link=http://www.ingentaconnect.com/error/delivery&format=pdf
L2  - http://ovidsp.ovid.com/ovidweb.cgi?T=JS&PAGE=reference&D=emed18b&NEWS=N&AN=607442788
ER  -  

Link to the Ovid Full Text or citation: http://ovidsp.ovid.com/ovidweb.cgi?T=JS&CSC=Y&NEWS=N&PAGE=fulltext&D=emed18b&AN=607442788Link to the External Link Resolver: http://whel-primo.hosted.exlibrisgroup.com/openurl/44WHELF_CAR/44WHELF_CAR_services_page?sid=OVID:embase&id=pmid:26688533&id=doi:10.5588%2Fijtld.15.0391&issn=1027-3719&isbn=&volume=20&issue=1&spage=85&pages=85-92&date=2016&title=International+Journal+of+Tuberculosis+and+Lung+Disease&atitle=Cost-effectiveness+of+isoniazid+preventive+therapy+for+HIVinfected+pregnant+women+in+India&aulast=Kapoor&pid=%3Cauthor%3EKapoor+S.%3BGupta+A.%3BShah+M.%3C%2Fauthor%3E%3CAN%3E607442788%3C%2FAN%3E%3CDT%3EJournal%3A+Article%3C%2FDT%3E 
C1  - Database: EMBASE <1947-Present>

Search Strategy:

--------------------------------------------------------------------------------

1     tuberculosis.mp. or exp tuberculosis/ (291433)

2     exp treatment outcome/ or treatment outcome*.mp. (1289437)

3     diabetes mellitus.mp. or exp diabetes mellitus/ (880018)

4     diabetes mellitus/ (599265)

5     DM.mp. (234038)

6     diabetes.mp. (891272)

7     mellitus.mp. (827628)

8     3 or 4 or 5 or 6 or 7 (1125394)

9     1 and 2 and 8 (1560)

10     cohort studies.mp. or cohort analysis/ (334934)

11     exp risk factor/ or cohort.mp. or exp risk/ (2843815)

12     10 or 11 (2843815)

13     9 and 10 (161)

14     9 and 12 (652)

15     limit 14 to human (642)

16     limit 13 to human (160)

17     trial*.mp. or exp controlled clinical trial/ or exp "clinical trial (topic)"/ or exp "randomized controlled trial (topic)"/ or exp "controlled clinical trial (topic)"/ (2044040)

18     random.ab. (253017)

19     randomized controlled trial.pt. (0)

20     controlled clinical trial.pt. (0)

21     randomized.ab. (540645)

22     placebo.ab. (252710)

23     clinical trials as topic.sh. (2)

24     trial.ti. (233523)

25     17 or 18 or 19 or 20 or 21 or 22 or 23 or 24 (2406494)

26     9 and 25 (443)

27     limit 26 to human (442)

28     limit 16 to yr="2016 - 2017" (19)

29     limit 15 to yr="2016 -Current" (61)

30     limit 16 to yr="2016 -Current" (19)

31     limit 27 to yr="2016 -Current" (50)


***************************


11. 
TY  - ELEC
ID  - 610850501
T1  - Optimizing treatment outcome of first-line anti-tuberculosis drugs: the role of therapeutic drug monitoring
A1  - Verbeeck R.K.
A1  - Gunther G.
A1  - Kibuule D.
A1  - Hunter C.
A1  - Rennie T.W. 
Y1  - 2016//
N2  - Introduction: Tuberculosis (TB) remains one of the world's deadliest communicable diseases. Although cure rates of the standard four-drug (rifampicin, isoniazid, pyrazinamide, ethambutol) treatment schedule can be as high as 95-98 % under clinical trial conditions, success rates may be much lower in less well resourced countries. Unsuccessful treatment with these first-line anti-TB drugs may lead to the development of multidrug resistant and extensively drug resistant TB. The intrinsic interindividual variability in the pharmacokinetics (PK) of the first-line anti-TB drugs is further exacerbated by co-morbidities such as HIV infection and diabetes. Methods: Therapeutic drug monitoring has been proposed in an attempt to optimize treatment outcome and reduce the development of drug resistance. Several studies have shown that maximum plasma concentrations (Cmax), especially of rifampicin and isoniazid, are well below the proposed target Cmax concentrations in a substantial fraction of patients being treated with the standard four-drug treatment schedule, even though treatment's success rate in these studies was typically at least 85 %. Discussion: The proposed target Cmax concentrations are based on the concentrations of these agents achieved in healthy volunteers and patients receiving the standard doses. Estimation of Cmax based on one or two sampling times may not have the necessary accuracy since absorption rate, especially for rifampicin, may be highly variable. In addition, minimum inhibitory concentration (MIC) variability should be taken into account to set clinically meaningful susceptibility breakpoints. Clearly, there is a need to better define the key target PK and pharmacodynamic (PD) parameters for therapeutic drug monitoring (TDM) of the first-line anti-TB drugs to be efficacious, Cmax (or area under the curve (AUC)) and Cmax/MIC (or AUC/MIC). Conclusion: Although TDM of first-line anti-TB drugs has been successfully used in a limited number of specialized centers to improve treatment outcome in slow responders, a better characterization of the target PK and/or PK/PD parameters is in our opinion necessary to make it cost-effective. Copyright © 2016, Springer-Verlag Berlin Heidelberg.
KW  - area under the curve
KW  - childhood disease
KW  - clinical trial (topic)
KW  - comorbidity
KW  - diabetes mellitus
KW  - drug blood level
KW  - *drug monitoring
KW  - drug penetration
KW  - drug quality
KW  - drug sensitivity
KW  - human
KW  - Human immunodeficiency virus infection
KW  - kidney failure
KW  - liver failure
KW  - *lung tuberculosis/dt [Drug Therapy]
KW  - lung tuberculosis/dt [Drug Therapy]
KW  - meta analysis (topic)
KW  - minimum inhibitory concentration
KW  - mixed infection
KW  - nonhuman
KW  - pharmacodynamics
KW  - pharmacogenetics
KW  - priority journal
KW  - randomized controlled trial(topic)
KW  - review
KW  - systematic review (topic)
KW  - *treatment outcome
KW  - *ethambutol/cr [Drug Concentration]
KW  - *ethambutol/dt [Drug Therapy]
KW  - *ethambutol/pk [Pharmacokinetics]
KW  - *isoniazid/cr [Drug Concentration]
KW  - *isoniazid/dt [Drug Therapy]
KW  - *isoniazid/pk [Pharmacokinetics]
KW  - *pyrazinamide/cr [Drug Concentration]
KW  - *pyrazinamide/dt [Drug Therapy]
KW  - *pyrazinamide/pk [Pharmacokinetics]
KW  - *rifampicin/cr [Drug Concentration]
KW  - *rifampicin/dt [Drug Therapy]
KW  - *rifampicin/pk [Pharmacokinetics]
KW  - clinical study
KW  - clinical trial
KW  - controlled study
KW  - drug resistance
KW  - drug therapy
KW  - human tissue
KW  - maximum plasma concentration
KW  - pharmacokinetics
KW  - sampling
KW  - volunteer
KW  - *ethambutol
KW  - *isoniazid
KW  - isoniazid plus rifampicin
KW  - *pyrazinamide
KW  - *rifampicin
XT  - lung tuberculosis / drug therapy / ethambutol
XT  - lung tuberculosis / drug therapy / isoniazid
XT  - lung tuberculosis / drug therapy / pyrazinamide
XT  - lung tuberculosis / drug therapy / rifampicin
XT  - ethambutol / drug therapy / lung tuberculosis
XT  - isoniazid / drug therapy / lung tuberculosis
XT  - pyrazinamide / drug therapy / lung tuberculosis
XT  - rifampicin / drug therapy / lung tuberculosis
JF  - European Journal of Clinical Pharmacology
JA  - Eur. J. Clin. Pharmacol.
VL  - 72
IS  - 8
SP  - 905
EP  - 916
CY  - Germany
PB  - Springer Verlag (E-mail: service@springer.de)
SN  - 0031-6970
AD  - R.K. Verbeeck, Faculty of Health Sciences, University of Namibia, Windhoek, Namibia. E-mail: rverbeeck@unam.na
M1  - (Verbeeck, Kibuule, Hunter, Rennie) Faculty of Health Sciences, University of Namibia, Windhoek, Namibia
M1  - (Gunther) Katutura State Hospital, Windhoek, Namibia
M1  - (Gunther) Leibniz Center for Medicine and Biosciences, Borstel, Germany
UR  - http://link.springer.de/link/service/journals/00228/index.htm
L2  - http://ovidsp.ovid.com/ovidweb.cgi?T=JS&PAGE=reference&D=emed18b&NEWS=N&AN=610850501
ER  -  

Link to the Ovid Full Text or citation: http://ovidsp.ovid.com/ovidweb.cgi?T=JS&CSC=Y&NEWS=N&PAGE=fulltext&D=emed18b&AN=610850501Link to the External Link Resolver: http://whel-primo.hosted.exlibrisgroup.com/openurl/44WHELF_CAR/44WHELF_CAR_services_page?sid=OVID:embase&id=pmid:27305904&id=doi:10.1007%2Fs00228-016-2083-4&issn=0031-6970&isbn=&volume=72&issue=8&spage=905&pages=905-916&date=2016&title=European+Journal+of+Clinical+Pharmacology&atitle=Optimizing+treatment+outcome+of+first-line+anti-tuberculosis+drugs%3A+the+role+of+therapeutic+drug+monitoring&aulast=Verbeeck&pid=%3Cauthor%3EVerbeeck+R.K.%3BGunther+G.%3BKibuule+D.%3BHunter+C.%3BRennie+T.W.%3C%2Fauthor%3E%3CAN%3E610850501%3C%2FAN%3E%3CDT%3EJournal%3A+Review%3C%2FDT%3E 
C1  - Database: EMBASE <1947-Present>

Search Strategy:

--------------------------------------------------------------------------------

1     tuberculosis.mp. or exp tuberculosis/ (291433)

2     exp treatment outcome/ or treatment outcome*.mp. (1289437)

3     diabetes mellitus.mp. or exp diabetes mellitus/ (880018)

4     diabetes mellitus/ (599265)

5     DM.mp. (234038)

6     diabetes.mp. (891272)

7     mellitus.mp. (827628)

8     3 or 4 or 5 or 6 or 7 (1125394)

9     1 and 2 and 8 (1560)

10     cohort studies.mp. or cohort analysis/ (334934)

11     exp risk factor/ or cohort.mp. or exp risk/ (2843815)

12     10 or 11 (2843815)

13     9 and 10 (161)

14     9 and 12 (652)

15     limit 14 to human (642)

16     limit 13 to human (160)

17     trial*.mp. or exp controlled clinical trial/ or exp "clinical trial (topic)"/ or exp "randomized controlled trial (topic)"/ or exp "controlled clinical trial (topic)"/ (2044040)

18     random.ab. (253017)

19     randomized controlled trial.pt. (0)

20     controlled clinical trial.pt. (0)

21     randomized.ab. (540645)

22     placebo.ab. (252710)

23     clinical trials as topic.sh. (2)

24     trial.ti. (233523)

25     17 or 18 or 19 or 20 or 21 or 22 or 23 or 24 (2406494)

26     9 and 25 (443)

27     limit 26 to human (442)

28     limit 16 to yr="2016 - 2017" (19)

29     limit 15 to yr="2016 -Current" (61)

30     limit 16 to yr="2016 -Current" (19)

31     limit 27 to yr="2016 -Current" (50)


***************************


12. 
TY  - ELEC
ID  - 614259878
T1  - Treatment outcomes of fixed-dose combination versus separate tablet regimens in pulmonary tuberculosis patients with or without diabetes in Qatar
A1  - Al-Shaer M.H.
A1  - Mansour H.
A1  - Elewa H.
A1  - Salameh P.
A1  - Iqbal F. 
Y1  - 2017//
N2  - Background: Tuberculosis is considered the second most common cause of death due to infectious agent. The currently preferred regimen for treatment of pulmonary tuberculosis (PTB) is isoniazid, rifampin, pyrazinamide, and ethambutol, which has been used either as separate tablets (ST) or as fixed-dose combination (FDC). To date, no studies have compared both regimens in Qatar. We aim to evaluate the safety and effectiveness of FDC and ST regimen for treating PTB, in addition to comparing safety and efficacy of FDC and ST regimens in patients with diabetes treated for TB. Methods: A retrospective observational study was conducted in two general hospitals in Qatar. Patients diagnosed with PTB received anti-tuberculosis medications (either as FDC or ST) administered by the nurse. Sputum smears were tested weekly. We assessed the time to negative sputum smear and incidence of adverse events among FDC and ST groups. Results: The study included 148 patients. FDC was used in 90 patients (61%). Effectiveness was not different between FDC and ST regimens as shown by mean time to sputum conversion (29.9+/-18.3 vs. 35.6+/-23days, p=0.12). Similarly, there was no difference in the incidence of adverse events, except for visual one that was higher in ST group. Among the 33 diabetic patients, 19 received the FDC and had faster sputum conversion compared to those who received ST (31+/-12 vs. 49.4+/-30.9days, p=0.05). Overall, diabetic patients needed longer time for sputum conversion and had more hepatotoxic and gastric adverse events compared to non-diabetics. Conclusion: ST group had higher visual side effects compared to FDC. FDC may be more effective in diabetic patients; however, further studies are required to confirm such finding. Copyright © 2017 The Author(s).
KW  - adult
KW  - article
KW  - cohort analysis
KW  - controlled study
KW  - *diabetes mellitus
KW  - drug efficacy
KW  - drug safety
KW  - female
KW  - general hospital
KW  - headache/si [Side Effect]
KW  - human
KW  - hyperuricemia/si [Side Effect]
KW  - liver disease/si [Side Effect]
KW  - *lung tuberculosis/dt [Drug Therapy]
KW  - lung tuberculosis/dt [Drug Therapy]
KW  - major clinical study
KW  - male
KW  - morning dosage
KW  - musculoskeletal disease/si [Side Effect]
KW  - observational study
KW  - Qatar
KW  - retrospective study
KW  - skin disease/si [Side Effect]
KW  - sputum smear
KW  - stomach disease/si [Side Effect]
KW  - visual disorder/si [Side Effect]
KW  - *ethambutol/ae [Adverse Drug Reaction]
KW  - *ethambutol/cb [Drug Combination]
KW  - *ethambutol/dt [Drug Therapy]
KW  - *ethambutol plus isoniazid plus pyrazinamide plus rifampicin/ae [Adverse Drug Reaction]
KW  - *ethambutol plus isoniazid plus pyrazinamide plus rifampicin/dt [Drug Therapy]
KW  - *isoniazid/ae [Adverse Drug Reaction]
KW  - *isoniazid/cb [Drug Combination]
KW  - *isoniazid/dt [Drug Therapy]
KW  - *pyrazinamide/ae [Adverse Drug Reaction]
KW  - *pyrazinamide/cb [Drug Combination]
KW  - *pyrazinamide/dt [Drug Therapy]
KW  - *rifampicin/ae [Adverse Drug Reaction]
KW  - *rifampicin/cb [Drug Combination]
KW  - *rifampicin/dt [Drug Therapy]
KW  - adverse drug reaction
KW  - clinical trial
KW  - controlled clinical trial
KW  - *diabetic patient
KW  - diagnosis
KW  - drug combination
KW  - hospital
KW  - liver toxicity
KW  - *lung tuberculosis
KW  - multicenter study
KW  - nurse
KW  - *Qatar
KW  - *safety
KW  - side effect
KW  - *tablet
XT  - headache / side effect / ethambutol plus isoniazid plus pyrazinamide plus rifampicin
XT  - headache / side effect / ethambutol
XT  - headache / side effect / isoniazid
XT  - headache / side effect / pyrazinamide
XT  - headache / side effect / rifampicin
XT  - hyperuricemia / side effect / ethambutol plus isoniazid plus pyrazinamide plus rifampicin
XT  - hyperuricemia / side effect / ethambutol
XT  - hyperuricemia / side effect / isoniazid
XT  - hyperuricemia / side effect / pyrazinamide
XT  - hyperuricemia / side effect / rifampicin
XT  - liver disease / side effect / ethambutol plus isoniazid plus pyrazinamide plus rifampicin
XT  - liver disease / side effect / ethambutol
XT  - liver disease / side effect / isoniazid
XT  - liver disease / side effect / pyrazinamide
XT  - liver disease / side effect / rifampicin
XT  - lung tuberculosis / drug therapy / ethambutol plus isoniazid plus pyrazinamide plus rifampicin
XT  - lung tuberculosis / drug therapy / ethambutol
XT  - lung tuberculosis / drug therapy / isoniazid
XT  - lung tuberculosis / drug therapy / pyrazinamide
XT  - lung tuberculosis / drug therapy / rifampicin
XT  - musculoskeletal disease / side effect / ethambutol plus isoniazid plus pyrazinamide plus rifampicin
XT  - musculoskeletal disease / side effect / ethambutol
XT  - musculoskeletal disease / side effect / isoniazid
XT  - musculoskeletal disease / side effect / pyrazinamide
XT  - musculoskeletal disease / side effect / rifampicin
XT  - skin disease / side effect / ethambutol plus isoniazid plus pyrazinamide plus rifampicin
XT  - skin disease / side effect / ethambutol
XT  - skin disease / side effect / isoniazid
XT  - skin disease / side effect / pyrazinamide
XT  - skin disease / side effect / rifampicin
XT  - stomach disease / side effect / ethambutol plus isoniazid plus pyrazinamide plus rifampicin
XT  - stomach disease / side effect / ethambutol
XT  - stomach disease / side effect / isoniazid
XT  - stomach disease / side effect / pyrazinamide
XT  - stomach disease / side effect / rifampicin
XT  - visual disorder / side effect / ethambutol plus isoniazid plus pyrazinamide plus rifampicin
XT  - visual disorder / side effect / ethambutol
XT  - visual disorder / side effect / isoniazid
XT  - visual disorder / side effect / pyrazinamide
XT  - visual disorder / side effect / rifampicin
XT  - ethambutol / adverse drug reaction / headache
XT  - ethambutol / adverse drug reaction / hyperuricemia
XT  - ethambutol / adverse drug reaction / liver disease
XT  - ethambutol / adverse drug reaction / musculoskeletal disease
XT  - ethambutol / adverse drug reaction / skin disease
XT  - ethambutol / adverse drug reaction / stomach disease
XT  - ethambutol / adverse drug reaction / visual disorder
XT  - ethambutol / drug combination / isoniazid
XT  - ethambutol / drug combination / pyrazinamide
XT  - ethambutol / drug combination / rifampicin
XT  - ethambutol / drug therapy / lung tuberculosis
XT  - ethambutol plus isoniazid plus pyrazinamide plus rifampicin / adverse drug reaction / headache
XT  - ethambutol plus isoniazid plus pyrazinamide plus rifampicin / adverse drug reaction / hyperuricemia
XT  - ethambutol plus isoniazid plus pyrazinamide plus rifampicin / adverse drug reaction / liver disease
XT  - ethambutol plus isoniazid plus pyrazinamide plus rifampicin / adverse drug reaction / musculoskeletal disease
XT  - ethambutol plus isoniazid plus pyrazinamide plus rifampicin / adverse drug reaction / skin disease
XT  - ethambutol plus isoniazid plus pyrazinamide plus rifampicin / adverse drug reaction / stomach disease
XT  - ethambutol plus isoniazid plus pyrazinamide plus rifampicin / adverse drug reaction / visual disorder
XT  - ethambutol plus isoniazid plus pyrazinamide plus rifampicin / drug therapy / lung tuberculosis
XT  - isoniazid / adverse drug reaction / headache
XT  - isoniazid / adverse drug reaction / hyperuricemia
XT  - isoniazid / adverse drug reaction / liver disease
XT  - isoniazid / adverse drug reaction / musculoskeletal disease
XT  - isoniazid / adverse drug reaction / skin disease
XT  - isoniazid / adverse drug reaction / stomach disease
XT  - isoniazid / adverse drug reaction / visual disorder
XT  - isoniazid / drug combination / ethambutol
XT  - isoniazid / drug combination / pyrazinamide
XT  - isoniazid / drug combination / rifampicin
XT  - isoniazid / drug therapy / lung tuberculosis
XT  - pyrazinamide / adverse drug reaction / headache
XT  - pyrazinamide / adverse drug reaction / hyperuricemia
XT  - pyrazinamide / adverse drug reaction / liver disease
XT  - pyrazinamide / adverse drug reaction / musculoskeletal disease
XT  - pyrazinamide / adverse drug reaction / skin disease
XT  - pyrazinamide / adverse drug reaction / stomach disease
XT  - pyrazinamide / adverse drug reaction / visual disorder
XT  - pyrazinamide / drug combination / ethambutol
XT  - pyrazinamide / drug combination / isoniazid
XT  - pyrazinamide / drug combination / rifampicin
XT  - pyrazinamide / drug therapy / lung tuberculosis
XT  - rifampicin / adverse drug reaction / headache
XT  - rifampicin / adverse drug reaction / hyperuricemia
XT  - rifampicin / adverse drug reaction / liver disease
XT  - rifampicin / adverse drug reaction / musculoskeletal disease
XT  - rifampicin / adverse drug reaction / skin disease
XT  - rifampicin / adverse drug reaction / stomach disease
XT  - rifampicin / adverse drug reaction / visual disorder
XT  - rifampicin / drug combination / ethambutol
XT  - rifampicin / drug combination / isoniazid
XT  - rifampicin / drug combination / pyrazinamide
XT  - rifampicin / drug therapy / lung tuberculosis
JF  - BMC Infectious Diseases
JA  - BMC Infect. Dis.
VL  - 17
IS  - 1
SP  - no pagination
CY  - United Kingdom
PB  - BioMed Central Ltd. (E-mail: info@biomedcentral.com)
AD  - H. Mansour, Lebanese American University, School of Pharmacy, P.O Box 36-S 23, Byblos, Lebanon. E-mail: hanine.mansour@lau.edu.lb
M1  - (Al-Shaer) Al Wakra Hospital - Hamad Medical Corporation, Department of Pharmacy, Doha, Qatar
M1  - (Al-Shaer) University of Florida, Department of Pharmacotherapy and Translational Research, Infectious Disease Pharmacokinetics Laboratory, College of Pharmacy and Emerging Pathogens Institute, Gainesville, FL 32610, United States
M1  - (Mansour, Salameh) Lebanese American University, School of Pharmacy, P.O Box 36-S 23, Byblos, Lebanon
M1  - (Elewa) Qatar University, College of Pharmacy, Doha, Qatar
M1  - (Salameh) Lebanese University, Faculty of Medical Sciences, Beirut, Lebanon
M1  - (Iqbal) Rumailah Hospital - Hamad Medical Corporation, Department of Pharmacy, Doha, Qatar
UR  - http://www.biomedcentral.com/bmcinfectdis/
L2  - http://ovidsp.ovid.com/ovidweb.cgi?T=JS&PAGE=reference&D=emed18b&NEWS=N&AN=614259878
ER  -  

Link to the Ovid Full Text or citation: http://ovidsp.ovid.com/ovidweb.cgi?T=JS&CSC=Y&NEWS=N&PAGE=fulltext&D=emed18b&AN=614259878Link to the External Link Resolver: http://whel-primo.hosted.exlibrisgroup.com/openurl/44WHELF_CAR/44WHELF_CAR_services_page?sid=OVID:embase&id=pmid:&id=doi:10.1186%2Fs12879-017-2231-1&issn=1471-2334&isbn=&volume=17&issue=1&spage=no+pagination&pages=no+pagination&date=2017&title=BMC+Infectious+Diseases&atitle=Treatment+outcomes+of+fixed-dose+combination+versus+separate+tablet+regimens+in+pulmonary+tuberculosis+patients+with+or+without+diabetes+in+Qatar&aulast=Al-Shaer&pid=%3Cauthor%3EAl-Shaer+M.H.%3BMansour+H.%3BElewa+H.%3BSalameh+P.%3BIqbal+F.%3C%2Fauthor%3E%3CAN%3E614259878%3C%2FAN%3E%3CDT%3EJournal%3A+Article%3C%2FDT%3E 
C1  - Database: EMBASE <1947-Present>

Search Strategy:

--------------------------------------------------------------------------------

1     tuberculosis.mp. or exp tuberculosis/ (291433)

2     exp treatment outcome/ or treatment outcome*.mp. (1289437)

3     diabetes mellitus.mp. or exp diabetes mellitus/ (880018)

4     diabetes mellitus/ (599265)

5     DM.mp. (234038)

6     diabetes.mp. (891272)

7     mellitus.mp. (827628)

8     3 or 4 or 5 or 6 or 7 (1125394)

9     1 and 2 and 8 (1560)

10     cohort studies.mp. or cohort analysis/ (334934)

11     exp risk factor/ or cohort.mp. or exp risk/ (2843815)

12     10 or 11 (2843815)

13     9 and 10 (161)

14     9 and 12 (652)

15     limit 14 to human (642)

16     limit 13 to human (160)

17     trial*.mp. or exp controlled clinical trial/ or exp "clinical trial (topic)"/ or exp "randomized controlled trial (topic)"/ or exp "controlled clinical trial (topic)"/ (2044040)

18     random.ab. (253017)

19     randomized controlled trial.pt. (0)

20     controlled clinical trial.pt. (0)

21     randomized.ab. (540645)

22     placebo.ab. (252710)

23     clinical trials as topic.sh. (2)

24     trial.ti. (233523)

25     17 or 18 or 19 or 20 or 21 or 22 or 23 or 24 (2406494)

26     9 and 25 (443)

27     limit 26 to human (442)

28     limit 16 to yr="2016 - 2017" (19)

29     limit 15 to yr="2016 -Current" (61)

30     limit 16 to yr="2016 -Current" (19)

31     limit 27 to yr="2016 -Current" (50)


***************************


13. 
TY  - ELEC
ID  - 610060891
T1  - Personalized medicine for patients with MDR-TB
A1  - Olaru I.D.
A1  - Lange C.
A1  - Heyckendorf J. 
Y1  - 2016//
N2  - The emergence of MDR-TB is a cause of great concern due to difficulties in patient management and poor treatment outcomes. Currently the duration of treatment and the choice of drugs for patients with MDR-TB are standardized in many countries. This might not be the best approach since the optimal therapy may depend on different pathogen- and host-related features. Combining the introduction of technological innovations such as whole bacillary genome sequencing for the identification of drug-resistance-associated mutations, therapeutic drug monitoring and host-directed therapies with an individualized approach to MDR-TB management will likely lead to more tolerable, shorter and more efficient treatment regimens and an increase in the quality of life of those affected by MDR-TB. Copyright © The Author 2015. Published by Oxford University Press on behalf of the British Society for Antimicrobial Chemotherapy. All rights reserved.
KW  - article
KW  - bacterial genome
KW  - drug monitoring
KW  - gene mutation
KW  - gene sequence
KW  - host pathogen interaction
KW  - human
KW  - *multidrug resistant tuberculosis/dm [Disease Management]
KW  - *multidrug resistant tuberculosis/dt [Drug Therapy]
KW  - multidrug resistant tuberculosis/dt [Drug Therapy]
KW  - Mycobacterium tuberculosis
KW  - nonhuman
KW  - *personalized medicine
KW  - quality of life
KW  - treatment outcome
KW  - tuberculostatic agent/dt [Drug Therapy]
KW  - clinical study
KW  - clinical trial
KW  - drug resistance
KW  - genetic susceptibility
KW  - *multidrug resistant tuberculosis
KW  - mutation
KW  - pathogenesis
KW  - patient care
KW  - treatment duration
XT  - multidrug resistant tuberculosis / drug therapy / tuberculostatic agent
XT  - tuberculostatic agent / drug therapy / multidrug resistant tuberculosis
JF  - Journal of Antimicrobial Chemotherapy
JA  - J. Antimicrob. Chemother.
VL  - 71
IS  - 4
SP  - 852
EP  - 855
CY  - United Kingdom
PB  - Oxford University Press (E-mail: jnl.info@oup.co.uk)
SN  - 0305-7453
AD  - C. Lange, Clinical Infectious Diseases, Research Center Borstel, Parkallee 35, Borstel 23845, Germany. E-mail: clange@fz-borstel.de
M1  - (Olaru, Lange, Heyckendorf) Division of Clinical Infectious Diseases, Research Center Borstel, Borstel, Germany
M1  - (Olaru, Lange, Heyckendorf) Clinical Tuberculosis Center, German Center for Infection Research (DZIF), Borstel, Germany
M1  - (Olaru, Lange, Heyckendorf) International Health/Infectious Diseases, University of Lubeck, Lubeck, Germany
M1  - (Lange) Department of Medicine, Karolinska Institute, Stockholm, Sweden
M1  - (Lange) Department of Internal Medicine, University of Namibia, School of Medicine, Windhoek, Namibia
UR  - http://jac.oxfordjournals.org/
L2  - http://ovidsp.ovid.com/ovidweb.cgi?T=JS&PAGE=reference&D=emed18b&NEWS=N&AN=610060891
ER  -  

Link to the Ovid Full Text or citation: http://ovidsp.ovid.com/ovidweb.cgi?T=JS&CSC=Y&NEWS=N&PAGE=fulltext&D=emed18b&AN=610060891Link to the External Link Resolver: http://whel-primo.hosted.exlibrisgroup.com/openurl/44WHELF_CAR/44WHELF_CAR_services_page?sid=OVID:embase&id=pmid:26507429&id=doi:10.1093%2Fjac%2Fdkv354&issn=0305-7453&isbn=&volume=71&issue=4&spage=852&pages=852-855&date=2016&title=Journal+of+Antimicrobial+Chemotherapy&atitle=Personalized+medicine+for+patients+with+MDR-TB&aulast=Olaru&pid=%3Cauthor%3EOlaru+I.D.%3BLange+C.%3BHeyckendorf+J.%3C%2Fauthor%3E%3CAN%3E610060891%3C%2FAN%3E%3CDT%3EJournal%3A+Article%3C%2FDT%3E 
C1  - Database: EMBASE <1947-Present>

Search Strategy:

--------------------------------------------------------------------------------

1     tuberculosis.mp. or exp tuberculosis/ (291433)

2     exp treatment outcome/ or treatment outcome*.mp. (1289437)

3     diabetes mellitus.mp. or exp diabetes mellitus/ (880018)

4     diabetes mellitus/ (599265)

5     DM.mp. (234038)

6     diabetes.mp. (891272)

7     mellitus.mp. (827628)

8     3 or 4 or 5 or 6 or 7 (1125394)

9     1 and 2 and 8 (1560)

10     cohort studies.mp. or cohort analysis/ (334934)

11     exp risk factor/ or cohort.mp. or exp risk/ (2843815)

12     10 or 11 (2843815)

13     9 and 10 (161)

14     9 and 12 (652)

15     limit 14 to human (642)

16     limit 13 to human (160)

17     trial*.mp. or exp controlled clinical trial/ or exp "clinical trial (topic)"/ or exp "randomized controlled trial (topic)"/ or exp "controlled clinical trial (topic)"/ (2044040)

18     random.ab. (253017)

19     randomized controlled trial.pt. (0)

20     controlled clinical trial.pt. (0)

21     randomized.ab. (540645)

22     placebo.ab. (252710)

23     clinical trials as topic.sh. (2)

24     trial.ti. (233523)

25     17 or 18 or 19 or 20 or 21 or 22 or 23 or 24 (2406494)

26     9 and 25 (443)

27     limit 26 to human (442)

28     limit 16 to yr="2016 - 2017" (19)

29     limit 15 to yr="2016 -Current" (61)

30     limit 16 to yr="2016 -Current" (19)

31     limit 27 to yr="2016 -Current" (50)


***************************


14. 
TY  - ELEC
ID  - 608327383
T1  - Tolerability and healthcare utilization in maintenance hemodialysis patients undergoing treatment for tuberculosis-related conditions
A1  - Hamadah A.M.
A1  - Beaulieu L.M.
A1  - Wilson J.W.
A1  - Aksamit T.R.
A1  - Gregoire J.R.
A1  - Williams A.W.
A1  - Dillon J.J.
A1  - Albright R.C.
A1  - Onuigbo M.
A1  - Iyer V.K.
A1  - Hickson L.J. 
Y1  - 2016//
N2  - Background: The incidence of tuberculosis (TB) in end-stage renal disease is significantly higher than that in the general population. Among those with kidney dysfunction, anti-TB treatment is associated with increased side effects, but the effect on healthcare utilization is unknown. Methods/Aim: To assess patient-reported symptoms, adverse effects and describe changes in healthcare utilization patterns during treatment for TB, we conducted a case series (n = 12) of patients receiving maintenance hemodialysis (HD) from Mayo Clinic Dialysis Services and concurrent drug therapy for TB from January 2002 through May 2014. Healthcare utilization (hospitalizations and emergency department (ED) visits independent of hospital admission) was compared before and during treatment. Results: Patients were treated for latent (n = 7) or active (n = 5) TB. The majority of patients with latent disease were treated with isoniazid (n = 5, 71%), while active-disease patients received a 4-drug regimen. Adverse effects were reported in 83% of patients. Compared to measurements prior to drug initiation, serum albumin and dialysis weights were similar at 3 months. Commonly reported anti-TB drug toxicities were described. More than half (58%) of the patients were hospitalized at least once. No ED or hospital admissions occurred in the period prior to drug therapy, but healthcare utilization increased during treatment in the latent disease group (hospitalization rate per person-month: pre 0 vs. post 1). Conclusions: Among HD patients, anti-TB therapy is associated with frequently reported symptoms and increased healthcare utilization. Among this subset, patients receiving treatment for latent disease may be those with greatest increase in healthcare use. Careful monitoring and early complication detection may help optimize medication adherence and minimize hospitalizations. Copyright © 2016 S. Karger AG, Basel.
KW  - adult
KW  - aged
KW  - alanine aminotransferase blood level
KW  - albumin blood level
KW  - arthralgia/si [Side Effect]
KW  - aspartate aminotransferase blood level
KW  - clinical article
KW  - conference paper
KW  - cytopenia/si [Side Effect]
KW  - dizziness/si [Side Effect]
KW  - emergency ward
KW  - end stage renal disease/th [Therapy]
KW  - faintness/si [Side Effect]
KW  - female
KW  - *health care utilization
KW  - *hemodialysis patient
KW  - hepatitis/si [Side Effect]
KW  - hospitalization
KW  - human
KW  - *maintenance therapy
KW  - male
KW  - medical record review
KW  - medication compliance
KW  - Mycobacterium tuberculosis
KW  - nausea/si [Side Effect]
KW  - outcome assessment
KW  - *patient attitude
KW  - peripheral neuropathy/si [Side Effect]
KW  - priority journal
KW  - rash/si [Side Effect]
KW  - side effect/si [Side Effect]
KW  - treatment duration
KW  - *tuberculosis/dm [Disease Management]
KW  - *tuberculosis/dt [Drug Therapy]
KW  - tuberculosis/dt [Drug Therapy]
KW  - vomiting/si [Side Effect]
KW  - alanine aminotransferase/ec [Endogenous Compound]
KW  - albumin/ec [Endogenous Compound]
KW  - antiinfective agent
KW  - aspartate aminotransferase/ec [Endogenous Compound]
KW  - ethambutol/ae [Adverse Drug Reaction]
KW  - ethambutol/cb [Drug Combination]
KW  - ethambutol/dt [Drug Therapy]
KW  - isoniazid/ae [Adverse Drug Reaction]
KW  - isoniazid/cb [Drug Combination]
KW  - isoniazid/dt [Drug Therapy]
KW  - pyrazinamide/ae [Adverse Drug Reaction]
KW  - pyrazinamide/cb [Drug Combination]
KW  - pyrazinamide/dt [Drug Therapy]
KW  - rifampicin/ae [Adverse Drug Reaction]
KW  - rifampicin/cb [Drug Combination]
KW  - rifampicin/dt [Drug Therapy]
KW  - case study
KW  - clinical trial
KW  - controlled study
KW  - drug toxicity
KW  - hospital admission
KW  - monitoring
KW  - side effect
KW  - symptom
KW  - *tuberculosis
KW  - isoniazid
KW  - serum albumin
XT  - arthralgia / side effect / ethambutol
XT  - arthralgia / side effect / isoniazid
XT  - arthralgia / side effect / pyrazinamide
XT  - arthralgia / side effect / rifampicin
XT  - cytopenia / side effect / ethambutol
XT  - cytopenia / side effect / isoniazid
XT  - cytopenia / side effect / pyrazinamide
XT  - cytopenia / side effect / rifampicin
XT  - dizziness / side effect / ethambutol
XT  - dizziness / side effect / isoniazid
XT  - dizziness / side effect / pyrazinamide
XT  - dizziness / side effect / rifampicin
XT  - faintness / side effect / ethambutol
XT  - faintness / side effect / isoniazid
XT  - faintness / side effect / pyrazinamide
XT  - faintness / side effect / rifampicin
XT  - hepatitis / side effect / ethambutol
XT  - hepatitis / side effect / isoniazid
XT  - hepatitis / side effect / pyrazinamide
XT  - hepatitis / side effect / rifampicin
XT  - nausea / side effect / ethambutol
XT  - nausea / side effect / isoniazid
XT  - nausea / side effect / pyrazinamide
XT  - nausea / side effect / rifampicin
XT  - peripheral neuropathy / side effect / ethambutol
XT  - peripheral neuropathy / side effect / isoniazid
XT  - peripheral neuropathy / side effect / pyrazinamide
XT  - peripheral neuropathy / side effect / rifampicin
XT  - rash / side effect / ethambutol
XT  - rash / side effect / isoniazid
XT  - rash / side effect / pyrazinamide
XT  - rash / side effect / rifampicin
XT  - side effect / side effect / ethambutol
XT  - side effect / side effect / isoniazid
XT  - side effect / side effect / pyrazinamide
XT  - side effect / side effect / rifampicin
XT  - tuberculosis / drug therapy / ethambutol
XT  - tuberculosis / drug therapy / isoniazid
XT  - tuberculosis / drug therapy / pyrazinamide
XT  - tuberculosis / drug therapy / rifampicin
XT  - vomiting / side effect / ethambutol
XT  - vomiting / side effect / isoniazid
XT  - vomiting / side effect / pyrazinamide
XT  - vomiting / side effect / rifampicin
XT  - ethambutol / adverse drug reaction / arthralgia
XT  - ethambutol / adverse drug reaction / cytopenia
XT  - ethambutol / adverse drug reaction / dizziness
XT  - ethambutol / adverse drug reaction / faintness
XT  - ethambutol / adverse drug reaction / hepatitis
XT  - ethambutol / adverse drug reaction / nausea
XT  - ethambutol / adverse drug reaction / peripheral neuropathy
XT  - ethambutol / adverse drug reaction / rash
XT  - ethambutol / adverse drug reaction / side effect
XT  - ethambutol / adverse drug reaction / vomiting
XT  - ethambutol / drug combination / isoniazid
XT  - ethambutol / drug combination / pyrazinamide
XT  - ethambutol / drug combination / rifampicin
XT  - ethambutol / drug therapy / tuberculosis
XT  - isoniazid / adverse drug reaction / arthralgia
XT  - isoniazid / adverse drug reaction / cytopenia
XT  - isoniazid / adverse drug reaction / dizziness
XT  - isoniazid / adverse drug reaction / faintness
XT  - isoniazid / adverse drug reaction / hepatitis
XT  - isoniazid / adverse drug reaction / nausea
XT  - isoniazid / adverse drug reaction / peripheral neuropathy
XT  - isoniazid / adverse drug reaction / rash
XT  - isoniazid / adverse drug reaction / side effect
XT  - isoniazid / adverse drug reaction / vomiting
XT  - isoniazid / drug combination / ethambutol
XT  - isoniazid / drug combination / pyrazinamide
XT  - isoniazid / drug combination / rifampicin
XT  - isoniazid / drug therapy / tuberculosis
XT  - pyrazinamide / adverse drug reaction / arthralgia
XT  - pyrazinamide / adverse drug reaction / cytopenia
XT  - pyrazinamide / adverse drug reaction / dizziness
XT  - pyrazinamide / adverse drug reaction / faintness
XT  - pyrazinamide / adverse drug reaction / hepatitis
XT  - pyrazinamide / adverse drug reaction / nausea
XT  - pyrazinamide / adverse drug reaction / peripheral neuropathy
XT  - pyrazinamide / adverse drug reaction / rash
XT  - pyrazinamide / adverse drug reaction / side effect
XT  - pyrazinamide / adverse drug reaction / vomiting
XT  - pyrazinamide / drug combination / ethambutol
XT  - pyrazinamide / drug combination / isoniazid
XT  - pyrazinamide / drug combination / rifampicin
XT  - pyrazinamide / drug therapy / tuberculosis
XT  - rifampicin / adverse drug reaction / arthralgia
XT  - rifampicin / adverse drug reaction / cytopenia
XT  - rifampicin / adverse drug reaction / dizziness
XT  - rifampicin / adverse drug reaction / faintness
XT  - rifampicin / adverse drug reaction / hepatitis
XT  - rifampicin / adverse drug reaction / nausea
XT  - rifampicin / adverse drug reaction / peripheral neuropathy
XT  - rifampicin / adverse drug reaction / rash
XT  - rifampicin / adverse drug reaction / side effect
XT  - rifampicin / adverse drug reaction / vomiting
XT  - rifampicin / drug combination / ethambutol
XT  - rifampicin / drug combination / isoniazid
XT  - rifampicin / drug combination / pyrazinamide
XT  - rifampicin / drug therapy / tuberculosis
JF  - Nephron
JA  - Nephron
VL  - 132
IS  - 3
SP  - 198
EP  - 206
CY  - Switzerland
PB  - S. Karger AG
SN  - 1660-8151
AD  - L.J. Hickson, Division of Nephrology and Hypertension, Department of Medicine, Mayo Clinic, 200 First Street SW, Rochester, MN 55905, United States. E-mail: hickson.latonya@mayo.edu
M1  - (Hamadah, Beaulieu, Gregoire, Williams, Dillon, Albright, Onuigbo, Iyer, Hickson) Division of Nephrology and Hypertension, Mayo Clinic, Rochester, MN, United States
M1  - (Wilson) Division of Infectious Diseases, Mayo Clinic, Rochester, MN, United States
M1  - (Aksamit) Division of Pulmonary and Critical Care Medicine, Department of Internal Medicine, Mayo Clinic, Rochester, MN, United States
M1  - (Hickson) Robert D. and Patricia E. Kern Center for the Science of Health Care Delivery, Mayo Clinic, Rochester, MN, United States
M1  - (Hickson) Division of Nephrology and Hypertension, Department of Medicine, Mayo Clinic, 200 First Street SW, Rochester, MN 55905, United States
UR  - http://www.karger.com/Journal/Home/223854
L2  - http://ovidsp.ovid.com/ovidweb.cgi?T=JS&PAGE=reference&D=emed18b&NEWS=N&AN=608327383
ER  -  

Link to the Ovid Full Text or citation: http://ovidsp.ovid.com/ovidweb.cgi?T=JS&CSC=Y&NEWS=N&PAGE=fulltext&D=emed18b&AN=608327383Link to the External Link Resolver: http://whel-primo.hosted.exlibrisgroup.com/openurl/44WHELF_CAR/44WHELF_CAR_services_page?sid=OVID:embase&id=pmid:26859893&id=doi:10.1159%2F000444148&issn=1660-8151&isbn=&volume=132&issue=3&spage=198&pages=198-206&date=2016&title=Nephron&atitle=Tolerability+and+healthcare+utilization+in+maintenance+hemodialysis+patients+undergoing+treatment+for+tuberculosis-related+conditions&aulast=Hamadah&pid=%3Cauthor%3EHamadah+A.M.%3BBeaulieu+L.M.%3BWilson+J.W.%3BAksamit+T.R.%3BGregoire+J.R.%3BWilliams+A.W.%3BDillon+J.J.%3BAlbright+R.C.%3BOnuigbo+M.%3BIyer+V.K.%3BHickson+L.J.%3C%2Fauthor%3E%3CAN%3E608327383%3C%2FAN%3E%3CDT%3EJournal%3A+Conference+Paper%3C%2FDT%3E 
C1  - Database: EMBASE <1947-Present>

Search Strategy:

--------------------------------------------------------------------------------

1     tuberculosis.mp. or exp tuberculosis/ (291433)

2     exp treatment outcome/ or treatment outcome*.mp. (1289437)

3     diabetes mellitus.mp. or exp diabetes mellitus/ (880018)

4     diabetes mellitus/ (599265)

5     DM.mp. (234038)

6     diabetes.mp. (891272)

7     mellitus.mp. (827628)

8     3 or 4 or 5 or 6 or 7 (1125394)

9     1 and 2 and 8 (1560)

10     cohort studies.mp. or cohort analysis/ (334934)

11     exp risk factor/ or cohort.mp. or exp risk/ (2843815)

12     10 or 11 (2843815)

13     9 and 10 (161)

14     9 and 12 (652)

15     limit 14 to human (642)

16     limit 13 to human (160)

17     trial*.mp. or exp controlled clinical trial/ or exp "clinical trial (topic)"/ or exp "randomized controlled trial (topic)"/ or exp "controlled clinical trial (topic)"/ (2044040)

18     random.ab. (253017)

19     randomized controlled trial.pt. (0)

20     controlled clinical trial.pt. (0)

21     randomized.ab. (540645)

22     placebo.ab. (252710)

23     clinical trials as topic.sh. (2)

24     trial.ti. (233523)

25     17 or 18 or 19 or 20 or 21 or 22 or 23 or 24 (2406494)

26     9 and 25 (443)

27     limit 26 to human (442)

28     limit 16 to yr="2016 - 2017" (19)

29     limit 15 to yr="2016 -Current" (61)

30     limit 16 to yr="2016 -Current" (19)

31     limit 27 to yr="2016 -Current" (50)


***************************


15. 
TY  - ELEC
ID  - 614301639
T1  - The effect size of type 2 diabetes mellitus on tuberculosis drug resistance and adverse treatment outcomes
A1  - Perez-Navarro L.M.
A1  - Restrepo B.I.
A1  - Fuentes-Dominguez F.J.
A1  - Duggirala R.
A1  - Morales-Romero J.
A1  - Lopez-Alvarenga J.C.
A1  - Comas I.
A1  - Zenteno-Cuevas R. 
AO  - Perez-Navarro, Lucia Monserrat; ORCID: http://orcid.org/0000-0002-9281-9202
AO  - Restrepo, Blanca I.; ORCID: http://orcid.org/0000-0002-3743-9098
AO  - Zenteno-Cuevas, Roberto; ORCID: http://orcid.org/0000-0001-9597-127X
Y1  - 2017//
N2  - Objective To evaluate the effect size of type 2 diabetes mellitus (T2DM) on tuberculosis (TB) treatment outcomes and multi drug resistance (MDR). Methods A cohort with 507 individuals with diagnosed TB included 183 with coexistence of T2DM and TB (TB-T2DM). Participants were identified at the time of TB diagnosis and followed during the course of TB treatment. Then we computed relative risks and adjustments by Cox proportional hazards for outcome variables (drug resistance, death, relapse, treatment failure), and the size of their effect as Cohen's-d. Results Patients with TB-T2DM were more likely to remain positive for acid-fast bacilli after two months of anti-TB treatment RR = [2.01 (95% CI: 1.3, 3.1)], to have drug resistant (DR) [OR 3.5 (95% CI: 1.8, 6.7)] and multi-drug resistant (MDR) TB [OR 3.5 (95% CI: 1.8, 7.1)]. The Cohen's-d for DR or MDR in T2DM was 0.69 when compared with non-DM subjects. The T2DM patients had higher odds of resistance to isoniazid (OR 3.9, 95% CI: 2.01, 7.9), rifampicin (OR 3.4, 95% CI: 1.6, 7.2) and pyrazinamide (OR 9.4, 95% CI: 2.8, 25.6), and their effect sizes were >0.67. Patients with TB-T2DM (versus no DM) were more likely to present with MDR TB (HR 3.1; 95% CI: 1.7, 5.8; p < 0.001), treatment failure (HR 2.04; 95% CI: 1.07, 3.8; p = 0.02) and relapse (HR 1.86; 95% CI: 1.09, 3.1; p = 0.02), with effect size >0.34. Conclusion T2DM showed a substantial contribution to the presence of DR or MDR-TB and to adverse clinical outcomes during and after TB treatment. Our findings support the importance for routine screening of T2DM among newly-diagnosed TB patients in order to stratify them for immediate DR assessment, and highlight the need for clinical trials to evaluate variations to the standard TB treatment in TB-T2DM to prevent adverse treatment outcomes. Copyright © 2017 Elsevier Ltd
KW  - acid fast bacterium
KW  - adult
KW  - *adverse outcome
KW  - article
KW  - cohort analysis
KW  - death
KW  - diabetic patient
KW  - disease severity
KW  - female
KW  - follow up
KW  - human
KW  - *lung tuberculosis
KW  - major clinical study
KW  - male
KW  - *multidrug resistance
KW  - *non insulin dependent diabetes mellitus
KW  - outcome assessment
KW  - priority journal
KW  - relapse
KW  - risk factor
KW  - treatment duration
KW  - treatment failure
KW  - *ethambutol
KW  - *isoniazid
KW  - *pyrazinamide
KW  - *rifampicin
KW  - *streptomycin
KW  - Bacilli
KW  - clinical outcome
KW  - clinical trial
KW  - controlled study
KW  - diagnosis
KW  - drug resistance
KW  - drug therapy
KW  - *effect size
KW  - nonhuman
KW  - outcome variable
KW  - prevention
KW  - screening
KW  - *tuberculosis
KW  - acid
KW  - isoniazid
KW  - pyrazinamide
KW  - rifampicin
JF  - Tuberculosis
JA  - Tuberculosis
VL  - 103
SP  - 83
EP  - 91
CY  - United Kingdom
PB  - Churchill Livingstone
SN  - 1472-9792
AD  - R. Zenteno-Cuevas, Instituto de Salud Publica, Universidad Veracruzana, Av. Luis Castelazo Ayala s/n, A.P. 57, Col. Industrial Animas, Xalapa, Veracruz 91190, Mexico. E-mail: robzencue@gmail.com
M1  - (Perez-Navarro) Nephrology Service, Research Division, Hospital General de Mexico "Dr. Eduardo Liceaga", Mexico
M1  - (Perez-Navarro, Morales-Romero, Zenteno-Cuevas) Public Health Institute, University of Veracruz, Veracruz, Mexico
M1  - (Restrepo) University of Texas Health Science Center Houston, Brownsville Campus, Brownsville, TX, United States
M1  - (Fuentes-Dominguez) Mycobacteriosis State Program, Veracruz Health Services, Mexico
M1  - (Duggirala, Lopez-Alvarenga) South Texas Diabetes and Obesity Institute, University of Texas Rio Grande Valley, Edinburg, TX, United States
M1  - (Comas) Unidad de Genomica de la Tuberculosis, Instituto de Biomedicina de Valencia, Consejo Superior de Investigaciones Cientificas, Valencia, Spain
M1  - (Zenteno-Cuevas) Red multidisciplinaria de Investigacion en tuberculosis, Mexico
UR  - http://www.elsevier.com/inca/publications/store/6/3/8/4/2/8/index.htt
L2  - http://ovidsp.ovid.com/ovidweb.cgi?T=JS&PAGE=reference&D=emed18b&NEWS=N&AN=614301639
ER  -  

Link to the Ovid Full Text or citation: http://ovidsp.ovid.com/ovidweb.cgi?T=JS&CSC=Y&NEWS=N&PAGE=fulltext&D=emed18b&AN=614301639Link to the External Link Resolver: http://whel-primo.hosted.exlibrisgroup.com/openurl/44WHELF_CAR/44WHELF_CAR_services_page?sid=OVID:embase&id=pmid:&id=doi:10.1016%2Fj.tube.2017.01.006&issn=1472-9792&isbn=&volume=103&issue=&spage=83&pages=83-91&date=2017&title=Tuberculosis&atitle=The+effect+size+of+type+2+diabetes+mellitus+on+tuberculosis+drug+resistance+and+adverse+treatment+outcomes&aulast=Perez-Navarro&pid=%3Cauthor%3EPerez-Navarro+L.M.%3BRestrepo+B.I.%3BFuentes-Dominguez+F.J.%3BDuggirala+R.%3BMorales-Romero+J.%3BLopez-Alvarenga+J.C.%3BComas+I.%3BZenteno-Cuevas+R.%3C%2Fauthor%3E%3CAN%3E614301639%3C%2FAN%3E%3CDT%3EJournal%3A+Article%3C%2FDT%3E 
C1  - Database: EMBASE <1947-Present>

Search Strategy:

--------------------------------------------------------------------------------

1     tuberculosis.mp. or exp tuberculosis/ (291433)

2     exp treatment outcome/ or treatment outcome*.mp. (1289437)

3     diabetes mellitus.mp. or exp diabetes mellitus/ (880018)

4     diabetes mellitus/ (599265)

5     DM.mp. (234038)

6     diabetes.mp. (891272)

7     mellitus.mp. (827628)

8     3 or 4 or 5 or 6 or 7 (1125394)

9     1 and 2 and 8 (1560)

10     cohort studies.mp. or cohort analysis/ (334934)

11     exp risk factor/ or cohort.mp. or exp risk/ (2843815)

12     10 or 11 (2843815)

13     9 and 10 (161)

14     9 and 12 (652)

15     limit 14 to human (642)

16     limit 13 to human (160)

17     trial*.mp. or exp controlled clinical trial/ or exp "clinical trial (topic)"/ or exp "randomized controlled trial (topic)"/ or exp "controlled clinical trial (topic)"/ (2044040)

18     random.ab. (253017)

19     randomized controlled trial.pt. (0)

20     controlled clinical trial.pt. (0)

21     randomized.ab. (540645)

22     placebo.ab. (252710)

23     clinical trials as topic.sh. (2)

24     trial.ti. (233523)

25     17 or 18 or 19 or 20 or 21 or 22 or 23 or 24 (2406494)

26     9 and 25 (443)

27     limit 26 to human (442)

28     limit 16 to yr="2016 - 2017" (19)

29     limit 15 to yr="2016 -Current" (61)

30     limit 16 to yr="2016 -Current" (19)

31     limit 27 to yr="2016 -Current" (50)


***************************


16. 
TY  - ELEC
ID  - 614054547
T1  - Association between diabetes mellitus and multi-drug-resistant tuberculosis: A protocol for a systematic review and meta-analysis
A1  - Tegegne B.S.
A1  - Habtewold T.D.
A1  - Mengesha M.M.
A1  - Burgerhof J.G.M. 
Y1  - 2017//
N2  - Introduction: Multi-drug-resistant tuberculosis (MDR-TB) has emerged as a challenge to global tuberculosis (TB) control and remains a major public health concern in many countries. Diabetes mellitus (DM) is an increasingly recognized comorbidity that can both accelerate TB disease and complicate its treatment. The aim of this study is to summarize available evidence on the association of DM and MDR-TB among TB patients and to provide a pooled estimate of risks. Methods: All studies published in English before October 2016 will be searched using comprehensive search strings through PubMed, EMBASE, Web of Science, and WHO Global Health Library databases which have reported the association of DM and MDR-TB in adults with TB (age > =15). Two authors will independently collect detailed information using structured data abstraction form. The quality of studies will be checked using Newcastle-Ottawa Scale for cohort and case-control studies and the Agency for Healthcare Research and Quality tool for cross-sectional studies. Heterogeneity between included studies will be assessed using the I2 statistic. We will check potential publication bias by visual inspection of the funnel plot and Egger's regression test statistic. We will use the random effects model to compute a pooled estimate. Discussion: Increases in the burden of non-communicable diseases and aging populations are changing the importance of different risk factors for TB, and the profile of comorbidities and clinical challenges for people with TB. Although classic risk factors and comorbidities such as overcrowding, under-nutrition, silicosis, and HIV infection are crucial to address, chronic conditions like diabetes are important factors that impair host defenses against TB. Thus, undertaking integrated multifaceted approach is remarkably necessary for reducing the burden of DM and successful TB treatment outcome. Systematic review registration: PROSPERO CRD42016045692. Copyright © 2017 The Author(s).
KW  - article
KW  - case control study
KW  - crowding (area)
KW  - *diabetes mellitus
KW  - disease association
KW  - dispersity
KW  - human
KW  - Human immunodeficiency virus infection
KW  - malnutrition
KW  - *multidrug resistant tuberculosis
KW  - Newcastle Ottawa Scale
KW  - priority journal
KW  - silicosis
KW  - systematic review
KW  - treatment outcome
KW  - adult
KW  - aging
KW  - comorbidity
KW  - cross-sectional study
KW  - Embase
KW  - host resistance
KW  - Medline
KW  - model
KW  - non communicable disease
KW  - nutrition
KW  - publishing
KW  - registration
KW  - risk factor
KW  - Web of Science
JF  - Systematic Reviews
JA  - Syst. Rev.
VL  - 6
IS  - 1
SP  - no pagination
CY  - United Kingdom
PB  - BioMed Central Ltd. (E-mail: info@biomedcentral.com)
AD  - B.S. Tegegne, Haramaya University, Department of Public Health, College of Health and Medical Sciences, Harar, Ethiopia. E-mail: bg.sileshi@gmail.com
M1  - (Tegegne, Mengesha) Haramaya University, Department of Public Health, College of Health and Medical Sciences, Harar, Ethiopia
M1  - (Tegegne, Habtewold, Burgerhof) University of Groningen, University Medical Center Groningen, Department of Epidemiology, Groningen, Netherlands
UR  - http://www.systematicreviewsjournal.com/
L2  - http://ovidsp.ovid.com/ovidweb.cgi?T=JS&PAGE=reference&D=emed18b&NEWS=N&AN=614054547
ER  -  

Link to the Ovid Full Text or citation: http://ovidsp.ovid.com/ovidweb.cgi?T=JS&CSC=Y&NEWS=N&PAGE=fulltext&D=emed18b&AN=614054547Link to the External Link Resolver: http://whel-primo.hosted.exlibrisgroup.com/openurl/44WHELF_CAR/44WHELF_CAR_services_page?sid=OVID:embase&id=pmid:&id=doi:10.1186%2Fs13643-017-0407-9&issn=2046-4053&isbn=&volume=6&issue=1&spage=no+pagination&pages=no+pagination&date=2017&title=Systematic+Reviews&atitle=Association+between+diabetes+mellitus+and+multi-drug-resistant+tuberculosis%3A+A+protocol+for+a+systematic+review+and+meta-analysis&aulast=Tegegne&pid=%3Cauthor%3ETegegne+B.S.%3BHabtewold+T.D.%3BMengesha+M.M.%3BBurgerhof+J.G.M.%3C%2Fauthor%3E%3CAN%3E614054547%3C%2FAN%3E%3CDT%3EJournal%3A+Article%3C%2FDT%3E 
C1  - Database: EMBASE <1947-Present>

Search Strategy:

--------------------------------------------------------------------------------

1     tuberculosis.mp. or exp tuberculosis/ (291433)

2     exp treatment outcome/ or treatment outcome*.mp. (1289437)

3     diabetes mellitus.mp. or exp diabetes mellitus/ (880018)

4     diabetes mellitus/ (599265)

5     DM.mp. (234038)

6     diabetes.mp. (891272)

7     mellitus.mp. (827628)

8     3 or 4 or 5 or 6 or 7 (1125394)

9     1 and 2 and 8 (1560)

10     cohort studies.mp. or cohort analysis/ (334934)

11     exp risk factor/ or cohort.mp. or exp risk/ (2843815)

12     10 or 11 (2843815)

13     9 and 10 (161)

14     9 and 12 (652)

15     limit 14 to human (642)

16     limit 13 to human (160)

17     trial*.mp. or exp controlled clinical trial/ or exp "clinical trial (topic)"/ or exp "randomized controlled trial (topic)"/ or exp "controlled clinical trial (topic)"/ (2044040)

18     random.ab. (253017)

19     randomized controlled trial.pt. (0)

20     controlled clinical trial.pt. (0)

21     randomized.ab. (540645)

22     placebo.ab. (252710)

23     clinical trials as topic.sh. (2)

24     trial.ti. (233523)

25     17 or 18 or 19 or 20 or 21 or 22 or 23 or 24 (2406494)

26     9 and 25 (443)

27     limit 26 to human (442)

28     limit 16 to yr="2016 - 2017" (19)

29     limit 15 to yr="2016 -Current" (61)

30     limit 16 to yr="2016 -Current" (19)

31     limit 27 to yr="2016 -Current" (50)


***************************


17. 
TY  - ELEC
ID  - 613939627
T1  - Host-directed therapies for multidrug resistant tuberculosis
A1  - Zumla A.
A1  - Maeurer M. 
Y1  - 2016//
N2  - Tuberculosis (TB) causes 1.3 million deaths annually. There are 0.5 million cases of multidrug resistant TB (MDR-TB) and the number of cases is rising globally. The current status quo of the lengthy treatment duration and poor treatment outcomes associated with MDR/extensively drug-resistant TB, and those with comorbidity of TB with human immunodeficiency virus and noncommunicable diseases in sub-Saharan Africa is unacceptable. The TB drug pipeline remains sparse. New innovations for shortening the duration of therapy and improving treatment outcomes (cure and long-term functional disability due to lung damage) are urgently required. A wide range of host-directed therapies (HDT) are now available which require evaluation as adjuncts to current TB drug treatment. Examples are: (1) Repurposed drugs: * Analgesics/nonsteroidal anti-inflammatory drugs (cyclooxygenase-2 inhibitors, e.g., ibupofen).* Cholesterol-lowering drugs (3-hydroxy-3-methylglutaryl-coenzyme A reductase inhibitors, e.g., simvastatin).* Asthma drugs (leukotriene synthesis inhibitors, e.g., zileuton).* Diabetes drugs (reactive oxygen species removal and increased CD8+ T-cell responses (e.g., metformin).* Anticonvulsants (inhibition of histone deacylation, e.g., valproic acid).(2) Cellular therapy: using the patient's own bone marrow-derived stromal cells.(3) Immune therapies: for example, anti-interleukin-6/interleulin-6 receptor monoclonal antibody.(4) Therapeutic vaccines: protein vaccines (e.g., granulysin), DNA vaccines, environmental mycobacteria vaccines (e.g., Mycobacterium vaccae, Mycobacterium indicus pranii).(5) Micronutrients: for example, Vitamin D, zinc, probiotics, and so forth.The Host-directed Therapies Network consortium of 64 partners was launched in Cape Town after a meeting hosted by the South African Medical Research Council in April 2015. This network (which is open to anyone interested) plans to take forward a wide range of HDTs in randomized, placebo-controlled clinical trials as adjuncts to current TB treatment regimens with the aims of: (1) Shortening the duration of treatment for drug-sensitive TB and MDR-TB.(2) Improving treatment outcomes (mortality/morbidity) for MDR/extensively drug-resistant TB patients.(3) Improving lung function and preventing lung damage so that the patient can return to gainful employment after treatment.(4) Improving treatment outcomes for clinical presentations associated with tissue injury: (i) Miliary TB (including TB meningitis and TB pericarditis).(ii) Immune reconstitution inflammatory syndrome.(5) Improving treatment outcome of TB and/or human immunodeficiency virus-positive individuals with comorbidities such as noncommunicable diseases (e.g., diabetes, liver disease, and cardiac disease), and cancers. Copyright © 2016
KW  - Africa south of the Sahara
KW  - cell therapy
KW  - comorbidity
KW  - conference paper
KW  - diabetes mellitus
KW  - heart disease
KW  - human
KW  - Human immunodeficiency virus infection
KW  - immune reconstitution inflammatory syndrome
KW  - immunotherapy
KW  - liver disease
KW  - lung function
KW  - malignant neoplasm
KW  - morbidity
KW  - mortality
KW  - *multidrug resistant tuberculosis
KW  - Mycobacterium indicus pranii
KW  - Mycobacterium vaccae
KW  - non communicable disease
KW  - priority journal
KW  - treatment duration
KW  - treatment outcome
KW  - tuberculous meningitis
KW  - tuberculous pericarditis
KW  - bacterial vaccine
KW  - DNA vaccine
KW  - granulysin
KW  - ibuprofen
KW  - interleukin 6 antibody
KW  - metformin
KW  - probiotic agent
KW  - simvastatin
KW  - valproic acid
KW  - vitamin D
KW  - zileuton
KW  - zinc
KW  - asthma
KW  - atypical Mycobacterium
KW  - bone marrow
KW  - cancer epidemiology
KW  - cancer susceptibility
KW  - CD8 T lymphocyte
KW  - clinical study
KW  - clinical trial
KW  - controlled clinical trial
KW  - controlled study
KW  - deacylation
KW  - drug resistance
KW  - drug synthesis
KW  - drug therapy
KW  - employment
KW  - extensively drug resistant tuberculosis
KW  - gene inactivation
KW  - Human immunodeficiency virus
KW  - lung injury
KW  - medical research
KW  - miliary tuberculosis
KW  - nonhuman
KW  - pericarditis
KW  - physical disability
KW  - pipeline
KW  - prevention
KW  - randomized controlled trial
KW  - stroma cell
KW  - tissue injury
KW  - *tuberculous meningitis
KW  - analgesic agent
KW  - antibody
KW  - cyclooxygenase 2 inhibitor
KW  - endogenous compound
KW  - histone
KW  - hydroxymethylglutaryl coenzyme A reductase
KW  - interleukin 6
KW  - leukotriene
KW  - nonsteroid antiinflammatory agent
KW  - placebo
KW  - reactive oxygen metabolite
KW  - trace element
KW  - vaccine
JF  - International Journal of Mycobacteriology
JA  - Int. J. Mycobacteriology
VL  - 5
SP  - S21
EP  - S22
CY  - United Kingdom
PB  - Elsevier Ltd
SN  - 2212-5531
AD  - A. Zumla, Division of Infection and Immunity, University College London, NIHR Biomedical Research Center, UCL Hospitals NHS, Foundation Trust, London, United Kingdom. E-mail: a.zumla@ucl.ac.uk
M1  - (Zumla) Division of Infection and Immunity, University College London, NIHR Biomedical Research Center, UCL Hospitals NHS, Foundation Trust, London, United Kingdom
M1  - (Maeurer) Centre for Allogeneic Stem Cell Transplantation, Karolinska University Hospital Huddinge, Stockholm, Sweden
UR  - http://www.journals.elsevier.com/international-journal-of-mycobacteriology/
L2  - http://ovidsp.ovid.com/ovidweb.cgi?T=JS&PAGE=reference&D=emed18b&NEWS=N&AN=613939627
ER  -  

Link to the Ovid Full Text or citation: http://ovidsp.ovid.com/ovidweb.cgi?T=JS&CSC=Y&NEWS=N&PAGE=fulltext&D=emed18b&AN=613939627Link to the External Link Resolver: http://whel-primo.hosted.exlibrisgroup.com/openurl/44WHELF_CAR/44WHELF_CAR_services_page?sid=OVID:embase&id=pmid:&id=doi:10.1016%2Fj.ijmyco.2016.09.044&issn=2212-5531&isbn=&volume=5&issue=&spage=S21&pages=S21-S22&date=2016&title=International+Journal+of+Mycobacteriology&atitle=Host-directed+therapies+for+multidrug+resistant+tuberculosis&aulast=Zumla&pid=%3Cauthor%3EZumla+A.%3BMaeurer+M.%3C%2Fauthor%3E%3CAN%3E613939627%3C%2FAN%3E%3CDT%3EJournal%3A+Conference+Paper%3C%2FDT%3E 
C1  - Database: EMBASE <1947-Present>

Search Strategy:

--------------------------------------------------------------------------------

1     tuberculosis.mp. or exp tuberculosis/ (291433)

2     exp treatment outcome/ or treatment outcome*.mp. (1289437)

3     diabetes mellitus.mp. or exp diabetes mellitus/ (880018)

4     diabetes mellitus/ (599265)

5     DM.mp. (234038)

6     diabetes.mp. (891272)

7     mellitus.mp. (827628)

8     3 or 4 or 5 or 6 or 7 (1125394)

9     1 and 2 and 8 (1560)

10     cohort studies.mp. or cohort analysis/ (334934)

11     exp risk factor/ or cohort.mp. or exp risk/ (2843815)

12     10 or 11 (2843815)

13     9 and 10 (161)

14     9 and 12 (652)

15     limit 14 to human (642)

16     limit 13 to human (160)

17     trial*.mp. or exp controlled clinical trial/ or exp "clinical trial (topic)"/ or exp "randomized controlled trial (topic)"/ or exp "controlled clinical trial (topic)"/ (2044040)

18     random.ab. (253017)

19     randomized controlled trial.pt. (0)

20     controlled clinical trial.pt. (0)

21     randomized.ab. (540645)

22     placebo.ab. (252710)

23     clinical trials as topic.sh. (2)

24     trial.ti. (233523)

25     17 or 18 or 19 or 20 or 21 or 22 or 23 or 24 (2406494)

26     9 and 25 (443)

27     limit 26 to human (442)

28     limit 16 to yr="2016 - 2017" (19)

29     limit 15 to yr="2016 -Current" (61)

30     limit 16 to yr="2016 -Current" (19)

31     limit 27 to yr="2016 -Current" (50)


***************************


18. 
TY  - ELEC
ID  - 613939477
T1  - Assessment of diabetes among tuberculosis patients presenting at a tertiary care facility in Pakistan
A1  - Irfan M.
A1  - Salahuddin N.
A1  - Masood Q.
A1  - Ahmed O.
A1  - Moosajee U.S.
A1  - Hasan Z. 
Y1  - 2016//
N2  - Objective/background Pakistan ranks sixth among high-tuberculosis (TB)-burden countries worldwide and fifth worldwide for diabetes incidence. Although both these factors are independently known, the rate of diabetes among TB patients is not well known. We aimed to determine the prevalence of diabetes among patients with TB presenting at tertiary care health centers in Karachi, Pakistan. Methods A total of 216 patients with TB were recruited and their blood samples were taken for testing of glycosylated hemoglobin (HbA1c) and random blood sugar. Diabetes was defined as HbA1c > 6.5% and random blood sugar > 180 mg/dL, pre-diabetes as HbA1c 5.7-6.4%, and normoglycemia as HbA1c < 5.7%. Results Data for 211 patients were available and showed that 24 (11.4%) patients had diabetes. Of these, 17 were newly diagnosed, while seven were known diabetics. Prediabetes was identified in 45 (21.3%) cases. Of the TB patients, 165 were newly diagnosed, while 46 were retreatment cases. The majority of patients (60%) were underweight with a body mass index of <18.5. Conclusion This study identified 11.4% diabetics among TB patients presenting to a tertiary care facility. Despite the high diabetes incidence in Pakistan, 71% of the diabetics in the group studied did not know their status. Given the negative impact of diabetes on treatment outcomes of TB, it is important that screening for diabetes be included as initial workup for TB patients. Identification and management of diabetes would result in improved outcomes for TB treatment. Copyright © 2016
KW  - blood sampling
KW  - body mass
KW  - conference paper
KW  - *diabetes mellitus/ep [Epidemiology]
KW  - glucose blood level
KW  - human
KW  - impaired glucose tolerance
KW  - major clinical study
KW  - morbidity
KW  - Pakistan
KW  - prevalence
KW  - priority journal
KW  - tertiary care center
KW  - *tuberculosis
KW  - underweight
KW  - glucose/ec [Endogenous Compound]
KW  - hemoglobin A1c/ec [Endogenous Compound]
KW  - diagnosis
KW  - health center
KW  - *impaired glucose tolerance
KW  - *Pakistan
KW  - retreatment
KW  - screening
KW  - *tertiary care center
KW  - hemoglobin A1c
KW  - sugar
JF  - International Journal of Mycobacteriology
JA  - Int. J. Mycobacteriology
VL  - 5
SP  - S248
CY  - United Kingdom
PB  - Elsevier Ltd
SN  - 2212-5531
AD  - Z. Hasan, The Aga Khan University, Karachi, Pakistan. E-mail: zahra.hasan@aku.edu
M1  - (Irfan, Masood, Ahmed, Hasan) The Aga Khan University, Karachi, Pakistan
M1  - (Salahuddin, Moosajee) Indus Hospital, Karachi, Pakistan
UR  - http://www.journals.elsevier.com/international-journal-of-mycobacteriology/
L2  - http://ovidsp.ovid.com/ovidweb.cgi?T=JS&PAGE=reference&D=emed18b&NEWS=N&AN=613939477
ER  -  

Link to the Ovid Full Text or citation: http://ovidsp.ovid.com/ovidweb.cgi?T=JS&CSC=Y&NEWS=N&PAGE=fulltext&D=emed18b&AN=613939477Link to the External Link Resolver: http://whel-primo.hosted.exlibrisgroup.com/openurl/44WHELF_CAR/44WHELF_CAR_services_page?sid=OVID:embase&id=pmid:&id=doi:10.1016%2Fj.ijmyco.2016.09.072&issn=2212-5531&isbn=&volume=5&issue=&spage=S248&pages=S248&date=2016&title=International+Journal+of+Mycobacteriology&atitle=Assessment+of+diabetes+among+tuberculosis+patients+presenting+at+a+tertiary+care+facility+in+Pakistan&aulast=Irfan&pid=%3Cauthor%3EIrfan+M.%3BSalahuddin+N.%3BMasood+Q.%3BAhmed+O.%3BMoosajee+U.S.%3BHasan+Z.%3C%2Fauthor%3E%3CAN%3E613939477%3C%2FAN%3E%3CDT%3EJournal%3A+Conference+Paper%3C%2FDT%3E 
C1  - Database: EMBASE <1947-Present>

Search Strategy:

--------------------------------------------------------------------------------

1     tuberculosis.mp. or exp tuberculosis/ (291433)

2     exp treatment outcome/ or treatment outcome*.mp. (1289437)

3     diabetes mellitus.mp. or exp diabetes mellitus/ (880018)

4     diabetes mellitus/ (599265)

5     DM.mp. (234038)

6     diabetes.mp. (891272)

7     mellitus.mp. (827628)

8     3 or 4 or 5 or 6 or 7 (1125394)

9     1 and 2 and 8 (1560)

10     cohort studies.mp. or cohort analysis/ (334934)

11     exp risk factor/ or cohort.mp. or exp risk/ (2843815)

12     10 or 11 (2843815)

13     9 and 10 (161)

14     9 and 12 (652)

15     limit 14 to human (642)

16     limit 13 to human (160)

17     trial*.mp. or exp controlled clinical trial/ or exp "clinical trial (topic)"/ or exp "randomized controlled trial (topic)"/ or exp "controlled clinical trial (topic)"/ (2044040)

18     random.ab. (253017)

19     randomized controlled trial.pt. (0)

20     controlled clinical trial.pt. (0)

21     randomized.ab. (540645)

22     placebo.ab. (252710)

23     clinical trials as topic.sh. (2)

24     trial.ti. (233523)

25     17 or 18 or 19 or 20 or 21 or 22 or 23 or 24 (2406494)

26     9 and 25 (443)

27     limit 26 to human (442)

28     limit 16 to yr="2016 - 2017" (19)

29     limit 15 to yr="2016 -Current" (61)

30     limit 16 to yr="2016 -Current" (19)

31     limit 27 to yr="2016 -Current" (50)


***************************


19. 
TY  - ELEC
ID  - 614045107
T1  - Trends of comorbidities in taiwanese patients infected with multi-drug resistant tuberculosis in seeking favorable treatment outcomes
T3  - 7th Annual CUGH Conference: Bridging to a Sustainable Future in Global Health. United States. Conference Start: 20160409. Conference End: 20160411.
A1  - Cheng S.
A1  - Lin A.
A1  - Chien L.C. 
Y1  - 2016//
N2  - Background: Multi-drug resistant tuberculosis (MDRTB) accounts for 3.5% of new tuberculosis (TB) cases globally and is a major public health problem with potential global threats. Patients with comorbidities further complicate the complex treatment of MDRTB. Studies have shown that MDRTB patients with comorbidities have poorer treatment outcomes. The aim of this study is to evaluate clinical characteristics in MDRTB patients at TIHTC Taipei Hospital, Taiwan and raise awareness to help establish effective treatment regimens among comorbid patients infected with MDRTB. Methods: As a retrospective study, data for 26 patients with MDRTB from the years 2009 to 2014 was gathered from the TIHTC Taipei Hospital. The independent variables in the data included age, drug treatment regimen, drug sensitivities, and type as well as number of comorbidities. Trends were observed on the variables of age and the various comorbidities with theMDRTB patients. Findings: The sample (N=26) consisted of 16 males (61.5%) and 10 females (38.5%) and the mean age (+/-SD) of the patients with MDRTB was 58.3 +/- 19.4 years. Patients with at least one comorbidity was 50.0% (N=13) and at least two comorbidities was 25.9% (N=7). 68.8% (N=11) of the males and 20.0% (N=2) of the females had at least one comorbidity in addition to the MDRTB infection. There were higher percentages of MDRTB patients presenting with hypertension, 23.1% (N=6), and cancer, 15.4% (N=4). Other comorbidities included diabetes mellitus, 11.5% (N=3), hepatitis B, 7.7% (N=2), anemia, 7.7% (N=2), and miscellaneous- grouped diseases, 38.5% (N=10). Out of the 13 patients with comorbidities, hypertension counts 46.2% (N=6). Interpretation: This study suggests that patients infected with MDRTB at Taipei Hospital tend to be male (68.8%) over female (20.0%) and altogether have a higher probability of having comorbidities (38.5%). Among the MDRTB patients with comorbidities, hypertension counts 46.2%, suggesting that hypertension is the most likely comorbidity in MDRTB patients received at Taipei Hospital. Because many anti-hypertension drugs are associated with serious toxicities, which can complicate the management of MDRTB, it is thus necessary to establish favorable treatment regimens for MDRTB patients with hypertension to improve patient outcomes.
KW  - adverse drug reaction
KW  - anemia
KW  - awareness
KW  - chronic hepatitis B
KW  - clinical article
KW  - clinical trial
KW  - *comorbidity
KW  - diabetes mellitus
KW  - drug sensitivity
KW  - female
KW  - hospital
KW  - human
KW  - human tissue
KW  - hypertension
KW  - independent variable
KW  - male
KW  - *multidrug resistant tuberculosis
KW  - neoplasm
KW  - probability
KW  - public health problem
KW  - retrospective study
KW  - side effect
KW  - *Taiwanese
KW  - toxicity
JF  - Annals of Global Health
JA  - Ann. of Global Health
VL  - 82
IS  - 3
SP  - 334
EP  - 335
CY  - Netherlands
PB  - Elsevier USA
SN  - 2214-9996
AD  - S. Cheng, Touro University California, College of Osteopathic Medicine, Vallejo, CA, United States
M1  - (Cheng, Lin) Touro University California, College of Osteopathic Medicine, Vallejo, CA, United States
M1  - (Chien) TIHTC Taipei Hospital, Ministry of Health and Welfare, Taipei, Taiwan (Republic of China)
L2  - http://ovidsp.ovid.com/ovidweb.cgi?T=JS&PAGE=reference&D=emed18b&NEWS=N&AN=614045107
ER  -  

Link to the Ovid Full Text or citation: http://ovidsp.ovid.com/ovidweb.cgi?T=JS&CSC=Y&NEWS=N&PAGE=fulltext&D=emed18b&AN=614045107Link to the External Link Resolver: http://whel-primo.hosted.exlibrisgroup.com/openurl/44WHELF_CAR/44WHELF_CAR_services_page?sid=OVID:embase&id=pmid:&id=doi:&issn=2214-9996&isbn=&volume=82&issue=3&spage=334&pages=334-335&date=2016&title=Annals+of+Global+Health&atitle=Trends+of+comorbidities+in+taiwanese+patients+infected+with+multi-drug+resistant+tuberculosis+in+seeking+favorable+treatment+outcomes&aulast=Cheng&pid=%3Cauthor%3ECheng+S.%3BLin+A.%3BChien+L.C.%3C%2Fauthor%3E%3CAN%3E614045107%3C%2FAN%3E%3CDT%3EJournal%3A+Conference+Abstract%3C%2FDT%3E 
C1  - Database: EMBASE <1947-Present>

Search Strategy:

--------------------------------------------------------------------------------

1     tuberculosis.mp. or exp tuberculosis/ (291433)

2     exp treatment outcome/ or treatment outcome*.mp. (1289437)

3     diabetes mellitus.mp. or exp diabetes mellitus/ (880018)

4     diabetes mellitus/ (599265)

5     DM.mp. (234038)

6     diabetes.mp. (891272)

7     mellitus.mp. (827628)

8     3 or 4 or 5 or 6 or 7 (1125394)

9     1 and 2 and 8 (1560)

10     cohort studies.mp. or cohort analysis/ (334934)

11     exp risk factor/ or cohort.mp. or exp risk/ (2843815)

12     10 or 11 (2843815)

13     9 and 10 (161)

14     9 and 12 (652)

15     limit 14 to human (642)

16     limit 13 to human (160)

17     trial*.mp. or exp controlled clinical trial/ or exp "clinical trial (topic)"/ or exp "randomized controlled trial (topic)"/ or exp "controlled clinical trial (topic)"/ (2044040)

18     random.ab. (253017)

19     randomized controlled trial.pt. (0)

20     controlled clinical trial.pt. (0)

21     randomized.ab. (540645)

22     placebo.ab. (252710)

23     clinical trials as topic.sh. (2)

24     trial.ti. (233523)

25     17 or 18 or 19 or 20 or 21 or 22 or 23 or 24 (2406494)

26     9 and 25 (443)

27     limit 26 to human (442)

28     limit 16 to yr="2016 - 2017" (19)

29     limit 15 to yr="2016 -Current" (61)

30     limit 16 to yr="2016 -Current" (19)

31     limit 27 to yr="2016 -Current" (50)


***************************


20. 
TY  - ELEC
ID  - 613465606
T1  - Cost and cost-effectiveness of tuberculosis treatment shortening: A model-based analysis
A1  - Gomez G.B.
A1  - Dowdy D.W.
A1  - Bastos M.L.
A1  - Zwerling A.
A1  - Sweeney S.
A1  - Foster N.
A1  - Trajman A.
A1  - Islam M.A.
A1  - Kapiga S.
A1  - Sinanovic E.
A1  - Knight G.M.
A1  - White R.G.
A1  - Wells W.A.
A1  - Cobelens F.G.
A1  - Vassall A. 
Y1  - 2016//
N2  - Background: Despite improvements in treatment success rates for tuberculosis (TB), current six-month regimen duration remains a challenge for many National TB Programmes, health systems, and patients. There is increasing investment in the development of shortened regimens with a number of candidates in phase 3 trials. Methods: We developed an individual-based decision analytic model to assess the cost-effectiveness of a hypothetical four-month regimen for first-line treatment of TB, assuming non-inferiority to current regimens of six-month duration. The model was populated using extensive, empirically-collected data to estimate the economic impact on both health systems and patients of regimen shortening for first-line TB treatment in South Africa, Brazil, Bangladesh, and Tanzania. We explicitly considered 'real world' constraints such as sub-optimal guideline adherence. Results: From a societal perspective, a shortened regimen, priced at USD1 per day, could be a cost-saving option in South Africa, Brazil, and Tanzania, but would not be cost-effective in Bangladesh when compared to one gross domestic product (GDP) per capita. Incorporating 'real world' constraints reduces cost-effectiveness. Patient-incurred costs could be reduced in all settings. From a health service perspective, increased drug costs need to be balanced against decreased delivery costs. The new regimen would remain a cost-effective option, when compared to each countries' GDP per capita, even if new drugs cost up to USD7.5 and USD53.8 per day in South Africa and Brazil; this threshold was above USD1 in Tanzania and under USD1 in Bangladesh. Conclusion: Reducing the duration of first-line TB treatment has the potential for substantial economic gains from a patient perspective. The potential economic gains for health services may also be important, but will be context-specific and dependent on the appropriate pricing of any new regimen. Copyright © 2016 The Author(s).
KW  - antibiotic resistance
KW  - antibiotic sensitivity
KW  - article
KW  - Bangladesh
KW  - Brazil
KW  - controlled study
KW  - cost control
KW  - *cost effectiveness analysis
KW  - Disability Adjusted Life Year
KW  - *drug cost
KW  - drug efficacy
KW  - drug treatment failure
KW  - gross national product
KW  - human
KW  - major clinical study
KW  - medication compliance
KW  - mortality rate
KW  - patient compliance
KW  - prevalence
KW  - quality of life
KW  - South Africa
KW  - survival time
KW  - Tanzania
KW  - *treatment duration
KW  - treatment outcome
KW  - treatment withdrawal
KW  - *tuberculosis/dm [Disease Management]
KW  - *tuberculosis/dt [Drug Therapy]
KW  - tuberculosis/dt [Drug Therapy]
KW  - *rifampicin/dt [Drug Therapy]
KW  - *rifampicin/pe [Pharmacoeconomics]
KW  - clinical study
KW  - clinical trial
KW  - controlled clinical trial
KW  - *disease model
KW  - drug cost
KW  - investment
KW  - phase 3 clinical trial
KW  - protocol compliance
KW  - *tuberculosis
KW  - new drug
XT  - tuberculosis / drug therapy / rifampicin
XT  - rifampicin / drug therapy / tuberculosis
JF  - BMC Infectious Diseases
JA  - BMC Infect. Dis.
VL  - 16
IS  - 1
SP  - no pagination
CY  - United Kingdom
PB  - BioMed Central Ltd. (E-mail: info@biomedcentral.com)
AD  - G.B. Gomez, Academic Medical Center, University of Amsterdam, Amsterdam Institute for Global Health and Development and Department of Global Health, Trinity Building C, Pietersbergweg 17, Amsterdam 1105 BM, Netherlands. E-mail: g.gomez@aighd.org
M1  - (Gomez, Cobelens) Academic Medical Center, University of Amsterdam, Amsterdam Institute for Global Health and Development and Department of Global Health, Trinity Building C, Pietersbergweg 17, Amsterdam 1105 BM, Netherlands
M1  - (Gomez, Sweeney, Vassall) London School of Hygiene and Tropical Medicine, Department of Global Health and Development, London, United Kingdom
M1  - (Dowdy, Zwerling) Johns Hopkins Bloomberg School of Public Health, Department of Epidemiology, Baltimore, United States
M1  - (Bastos, Trajman) Federal University of Rio de Janeiro, Rio de Janeiro, Brazil
M1  - (Bastos, Trajman) Tuberculosis Scientific League, Rio de Janeiro, Brazil
M1  - (Foster, Sinanovic) Health Economics Unit, School of Public Health and Family Medicine, University of Cape Town, Cape Town, South Africa
M1  - (Trajman) McGill University, Montreal, Canada
M1  - (Islam) BRAC Health Nutrition and Population Programme, BRAC Centre, Dhaka, Bangladesh
M1  - (Kapiga) Mwanza Intervention Trials Unit, National Institute for Medical Research, Mwanza, Tanzania
M1  - (Knight, White) London School of Hygiene and Tropical Medicine, TB Modelling Group, Department of Infectious Disease Epidemiology, London, United Kingdom
M1  - (Wells) Global Alliance for TB Drug Development, NY, United States
M1  - (Cobelens) KNCV Tuberculosis Foundation, The Hague, Netherlands
M1  - (Wells) United States Agency for International Development, Washington, DC, United States
UR  - http://www.biomedcentral.com/bmcinfectdis/
L2  - http://ovidsp.ovid.com/ovidweb.cgi?T=JS&PAGE=reference&D=emed18b&NEWS=N&AN=613465606
ER  -  

Link to the Ovid Full Text or citation: http://ovidsp.ovid.com/ovidweb.cgi?T=JS&CSC=Y&NEWS=N&PAGE=fulltext&D=emed18b&AN=613465606Link to the External Link Resolver: http://whel-primo.hosted.exlibrisgroup.com/openurl/44WHELF_CAR/44WHELF_CAR_services_page?sid=OVID:embase&id=pmid:&id=doi:10.1186%2Fs12879-016-2064-3&issn=1471-2334&isbn=&volume=16&issue=1&spage=no+pagination&pages=no+pagination&date=2016&title=BMC+Infectious+Diseases&atitle=Cost+and+cost-effectiveness+of+tuberculosis+treatment+shortening%3A+A+model-based+analysis&aulast=Gomez&pid=%3Cauthor%3EGomez+G.B.%3BDowdy+D.W.%3BBastos+M.L.%3BZwerling+A.%3BSweeney+S.%3BFoster+N.%3BTrajman+A.%3BIslam+M.A.%3BKapiga+S.%3BSinanovic+E.%3BKnight+G.M.%3BWhite+R.G.%3BWells+W.A.%3BCobelens+F.G.%3BVassall+A.%3C%2Fauthor%3E%3CAN%3E613465606%3C%2FAN%3E%3CDT%3EJournal%3A+Article%3C%2FDT%3E 
C1  - Database: EMBASE <1947-Present>

Search Strategy:

--------------------------------------------------------------------------------

1     tuberculosis.mp. or exp tuberculosis/ (291433)

2     exp treatment outcome/ or treatment outcome*.mp. (1289437)

3     diabetes mellitus.mp. or exp diabetes mellitus/ (880018)

4     diabetes mellitus/ (599265)

5     DM.mp. (234038)

6     diabetes.mp. (891272)

7     mellitus.mp. (827628)

8     3 or 4 or 5 or 6 or 7 (1125394)

9     1 and 2 and 8 (1560)

10     cohort studies.mp. or cohort analysis/ (334934)

11     exp risk factor/ or cohort.mp. or exp risk/ (2843815)

12     10 or 11 (2843815)

13     9 and 10 (161)

14     9 and 12 (652)

15     limit 14 to human (642)

16     limit 13 to human (160)

17     trial*.mp. or exp controlled clinical trial/ or exp "clinical trial (topic)"/ or exp "randomized controlled trial (topic)"/ or exp "controlled clinical trial (topic)"/ (2044040)

18     random.ab. (253017)

19     randomized controlled trial.pt. (0)

20     controlled clinical trial.pt. (0)

21     randomized.ab. (540645)

22     placebo.ab. (252710)

23     clinical trials as topic.sh. (2)

24     trial.ti. (233523)

25     17 or 18 or 19 or 20 or 21 or 22 or 23 or 24 (2406494)

26     9 and 25 (443)

27     limit 26 to human (442)

28     limit 16 to yr="2016 - 2017" (19)

29     limit 15 to yr="2016 -Current" (61)

30     limit 16 to yr="2016 -Current" (19)

31     limit 27 to yr="2016 -Current" (50)


***************************


21. 
TY  - ELEC
ID  - 613569956
T1  - Clinical effectiveness and cost-effectiveness of use of therapeutic monitoring of tumour necrosis factor alpha (TNF-alpha) inhibitors [LISA-TRACKER enzyme-linked immunosorbent assay (ELISA) kits, TNF-alpha-Blocker ELISA kits and Promonitor ELISA kits] versus standard care in patients with Crohn's disease: Systematic reviews and economic modelling
A1  - Freeman K.
A1  - Connock M.
A1  - Auguste P.
A1  - Taylor-Phillips S.
A1  - Mistry H.
A1  - Shyangdan D.
A1  - Court R.
A1  - Arasaradnam R.
A1  - Sutcliffe P.
A1  - Clarke A. 
Y1  - 2016//
N2  - Background and objectives: Systematic reviews and economic modelling of clinical effectiveness and cost-effectiveness of therapeutic monitoring of tumour necrosis factor alpha (TNF-alpha) inhibitors [using LISA-TRACKER enzyme-linked immunosorbent assay (ELISA) kits (Theradiag, Marne La Vallee France, or Alpha Laboratories, Heriot, UK), TNF-alpha-Blocker ELISA kits (Immundiagnostik AG, Bensheim, Germany) and Promonitor ELISA kits (Proteomika, Progenika Biopharma, Bizkaia, Spain)] versus standard care for Crohn's disease (CD). Methods: Multiple electronic databases were searched from inception to December 2014 in order to identify primary studies and meta-analyses. Population: Patients with moderate to severe active CD treated with infliximab (IFX) (Remicade,Merck Sharp & Dohme Ltd, Kenilworth, NJ, USA) or adalimumab (ADA) (Humira, AbbVie Inc., North Chicago, IL, USA). Intervention: Monitoring of serum anti-TNF-alpha (IFX or ADA) and/or of anti-drug antibody levels using test assays with a test-treatment algorithm. Comparator: Standard care. Outcomes: Any patient-related outcome, test agreement and cost-effectiveness estimates. The quality assessments used recognised checklists (Quality Assessment of Diagnostic Accuracy Studies-2, Cochrane, Philips and Consolidated Health Economic Evaluation Reporting Standards). Evidence was synthesised using narrative review and meta-analysis. A Markov model was built in TreeAge Pro 2013 (TreeA Software, Inc., Williamstown, MA, USA). The model had a 4-week cycle and a 10-year time horizon, adopted a NHS and Personal Social Services perspective and used a linked evidence approach. Costs were adjusted to 2013/14 prices and discounted at 3.5%. Results: We included 68 out of 2434 and 4 out of 2466 studies for the clinical effectiveness and cost-effectiveness reviews, respectively. Twenty-three studies comparing test methods were identified. Evidence on test concordance was sparse and contradictory, offering scant data for a linked evidence approach. Three studies [two randomised controlled trials (RCTs) and one retrospective observational study] investigated outcomes following implementation of a test algorithm. None used the specified commercial ELISA immunoassay test kits. Neither of the two RCTs demonstrated clinical benefit of a test-treatment regimen. A meta-analysis of 31 studies to estimate test accuracy for predicting clinical status indicated that 20-30% of test results are likely to be inaccurate. The four cost-effectiveness studies suggested that testing results in small cost reductions. In the economic analysis the base-case analysis showed that standard practice (no testing/therapeutic monitoring with the intervention tests) was more costly and more effective than testing for IFX. Sensitivity and scenario analyses gave similar results. The probabilistic sensitivity analysis indicated a 92% likelihood that the 'no-testing' strategy was cost-effective at a willingness to pay of 20,000 per quality-adjusted life-year. Strengths and limitations: Rigorous systematic reviews were undertaken; however, the underlying evidence base was poor or lacking. There was uncertainty about a linked evidence approach and a lack of gold standard for assay comparison. The only comparative evidence available for economic evaluation was for assays other than the intervention assays. Conclusions: Our finding that testing is not cost-effective for IFX should be viewed cautiously in view of the limited evidence. Clinicians should be mindful of variation in performance of different assays and of the absence of standardised approaches to patient assessment and treatment algorithms. Copyright © Queen's Printer and Controller of HMSO 2016.
KW  - algorithm
KW  - allergic reaction/si [Side Effect]
KW  - arthralgia/si [Side Effect]
KW  - article
KW  - assay
KW  - bacterial infection/si [Side Effect]
KW  - chill/si [Side Effect]
KW  - clinical effectiveness
KW  - cost control
KW  - cost effectiveness analysis
KW  - *Crohn disease/dm [Disease Management]
KW  - *Crohn disease/dt [Drug Therapy]
KW  - Crohn disease/dt [Drug Therapy]
KW  - demyelination/si [Side Effect]
KW  - disease exacerbation/si [Side Effect]
KW  - drug blood level
KW  - drug dose escalation
KW  - drug dose increase
KW  - drug dose intensification
KW  - drug monitoring
KW  - drug response
KW  - drug withdrawal
KW  - dysphagia/si [Side Effect]
KW  - dyspnea/si [Side Effect]
KW  - economic model
KW  - eczema/si [Side Effect]
KW  - *ELISA kit
KW  - enzyme linked immunosorbent assay
KW  - face edema/si [Side Effect]
KW  - false negative result
KW  - false positive result
KW  - fever/si [Side Effect]
KW  - foot edema/si [Side Effect]
KW  - hand edema/si [Side Effect]
KW  - health care cost
KW  - health care utilization
KW  - hepatitis/si [Side Effect]
KW  - homogenous mobility shift assay
KW  - human
KW  - infusion related reaction/si [Side Effect]
KW  - injection site contusion/si [Side Effect]
KW  - injection site pain/si [Side Effect]
KW  - injection site pruritus/si [Side Effect]
KW  - injection site swelling/si [Side Effect]
KW  - intermethod comparison
KW  - leukemia/si [Side Effect]
KW  - lupus like syndrome/si [Side Effect]
KW  - lupus vulgaris/si [Side Effect]
KW  - lymphoma/si [Side Effect]
KW  - measurement accuracy
KW  - minimum plasma concentration
KW  - myalgia/si [Side Effect]
KW  - pneumonia/si [Side Effect]
KW  - predictive value
KW  - psoriasis/si [Side Effect]
KW  - quality adjusted life year
KW  - radioimmunoassay
KW  - randomized controlled trial (topic)
KW  - rash/si [Side Effect]
KW  - recommended drug dose
KW  - relapse
KW  - remission
KW  - sensitivity analysis
KW  - sensitivity and specificity
KW  - skin cancer/si [Side Effect]
KW  - skin defect/si [Side Effect]
KW  - skin manifestation/si [Side Effect]
KW  - skin ulcer/si [Side Effect]
KW  - systematic review
KW  - thorax pain/si [Side Effect]
KW  - tuberculosis/si [Side Effect]
KW  - urticaria/si [Side Effect]
KW  - virus infection/si [Side Effect]
KW  - adalimumab/ae [Adverse Drug Reaction]
KW  - adalimumab/ct [Clinical Trial]
KW  - adalimumab/cr [Drug Concentration]
KW  - adalimumab/dt [Drug Therapy]
KW  - adalimumab/sc [Subcutaneous Drug Administration]
KW  - drug antibody/ec [Endogenous Compound]
KW  - infliximab/ae [Adverse Drug Reaction]
KW  - infliximab/ct [Clinical Trial]
KW  - infliximab/cr [Drug Concentration]
KW  - infliximab/dt [Drug Therapy]
KW  - infliximab/iv [Intravenous Drug Administration]
KW  - infliximab/pe [Pharmacoeconomics]
KW  - *tumor necrosis factor inhibitor/cr [Drug Concentration]
KW  - *tumor necrosis factor inhibitor/dt [Drug Therapy]
KW  - *ELISA kit/ct [Clinical Trial]
KW  - *ELISA kit/de [Device Economics]
KW  - case study
KW  - checklist
KW  - *clinical effectiveness
KW  - controlled study
KW  - *cost effectiveness analysis
KW  - data base
KW  - diagnostic accuracy
KW  - diagnostic test accuracy study
KW  - *disease simulation
KW  - drug therapy
KW  - *enzyme linked immunosorbent assay
KW  - France
KW  - Germany
KW  - gold standard
KW  - human tissue
KW  - Illinois
KW  - meta analysis
KW  - *monitoring
KW  - narrative
KW  - observational study
KW  - patient assessment
KW  - social work
KW  - Software
KW  - Spain
KW  - treatment outcome
KW  - uncertainty
KW  - adalimumab
KW  - drug antibody
KW  - endogenous compound
KW  - infliximab
KW  - *tumor necrosis factor
KW  - *tumor necrosis factor inhibitor
XT  - allergic reaction / side effect / adalimumab
XT  - allergic reaction / side effect / infliximab
XT  - arthralgia / side effect / infliximab
XT  - bacterial infection / side effect / infliximab
XT  - chill / side effect / infliximab
XT  - Crohn disease / drug therapy / adalimumab
XT  - Crohn disease / drug therapy / infliximab
XT  - Crohn disease / drug therapy / tumor necrosis factor inhibitor
XT  - demyelination / side effect / adalimumab
XT  - disease exacerbation / side effect / infliximab
XT  - dysphagia / side effect / infliximab
XT  - dyspnea / side effect / adalimumab
XT  - dyspnea / side effect / infliximab
XT  - eczema / side effect / adalimumab
XT  - face edema / side effect / adalimumab
XT  - face edema / side effect / infliximab
XT  - fever / side effect / infliximab
XT  - foot edema / side effect / adalimumab
XT  - hand edema / side effect / adalimumab
XT  - hand edema / side effect / infliximab
XT  - hepatitis / side effect / infliximab
XT  - infusion related reaction / side effect / infliximab
XT  - injection site contusion / side effect / adalimumab
XT  - injection site pain / side effect / adalimumab
XT  - injection site pruritus / side effect / adalimumab
XT  - injection site swelling / side effect / adalimumab
XT  - leukemia / side effect / adalimumab
XT  - lupus like syndrome / side effect / infliximab
XT  - lupus vulgaris / side effect / adalimumab
XT  - lymphoma / side effect / adalimumab
XT  - myalgia / side effect / infliximab
XT  - pneumonia / side effect / infliximab
XT  - psoriasis / side effect / adalimumab
XT  - psoriasis / side effect / infliximab
XT  - rash / side effect / adalimumab
XT  - rash / side effect / infliximab
XT  - skin cancer / side effect / adalimumab
XT  - skin defect / side effect / infliximab
XT  - skin manifestation / side effect / adalimumab
XT  - skin manifestation / side effect / infliximab
XT  - skin ulcer / side effect / adalimumab
XT  - skin ulcer / side effect / infliximab
XT  - thorax pain / side effect / infliximab
XT  - tuberculosis / side effect / infliximab
XT  - urticaria / side effect / adalimumab
XT  - urticaria / side effect / infliximab
XT  - virus infection / side effect / infliximab
XT  - adalimumab / adverse drug reaction / allergic reaction
XT  - adalimumab / adverse drug reaction / demyelination
XT  - adalimumab / adverse drug reaction / dyspnea
XT  - adalimumab / adverse drug reaction / eczema
XT  - adalimumab / adverse drug reaction / face edema
XT  - adalimumab / adverse drug reaction / foot edema
XT  - adalimumab / adverse drug reaction / hand edema
XT  - adalimumab / adverse drug reaction / injection site contusion
XT  - adalimumab / adverse drug reaction / injection site pain
XT  - adalimumab / adverse drug reaction / injection site pruritus
XT  - adalimumab / adverse drug reaction / injection site swelling
XT  - adalimumab / adverse drug reaction / leukemia
XT  - adalimumab / adverse drug reaction / lupus vulgaris
XT  - adalimumab / adverse drug reaction / lymphoma
XT  - adalimumab / adverse drug reaction / psoriasis
XT  - adalimumab / adverse drug reaction / rash
XT  - adalimumab / adverse drug reaction / skin cancer
XT  - adalimumab / adverse drug reaction / skin manifestation
XT  - adalimumab / adverse drug reaction / skin ulcer
XT  - adalimumab / adverse drug reaction / urticaria
XT  - adalimumab / drug therapy / Crohn disease
XT  - infliximab / adverse drug reaction / allergic reaction
XT  - infliximab / adverse drug reaction / arthralgia
XT  - infliximab / adverse drug reaction / bacterial infection
XT  - infliximab / adverse drug reaction / chill
XT  - infliximab / adverse drug reaction / disease exacerbation
XT  - infliximab / adverse drug reaction / dysphagia
XT  - infliximab / adverse drug reaction / dyspnea
XT  - infliximab / adverse drug reaction / face edema
XT  - infliximab / adverse drug reaction / fever
XT  - infliximab / adverse drug reaction / hand edema
XT  - infliximab / adverse drug reaction / hepatitis
XT  - infliximab / adverse drug reaction / infusion related reaction
XT  - infliximab / adverse drug reaction / lupus like syndrome
XT  - infliximab / adverse drug reaction / myalgia
XT  - infliximab / adverse drug reaction / pneumonia
XT  - infliximab / adverse drug reaction / psoriasis
XT  - infliximab / adverse drug reaction / rash
XT  - infliximab / adverse drug reaction / skin defect
XT  - infliximab / adverse drug reaction / skin manifestation
XT  - infliximab / adverse drug reaction / skin ulcer
XT  - infliximab / adverse drug reaction / thorax pain
XT  - infliximab / adverse drug reaction / tuberculosis
XT  - infliximab / adverse drug reaction / urticaria
XT  - infliximab / adverse drug reaction / virus infection
XT  - infliximab / drug therapy / Crohn disease
XT  - tumor necrosis factor inhibitor / drug therapy / Crohn disease
JF  - Health Technology Assessment
JA  - Health Technol. Assess.
VL  - 20
IS  - 83
SP  - no pagination
CY  - United Kingdom
PB  - NIHR Journals Library
SN  - 1366-5278
AD  - P. Sutcliffe, Warwick Evidence, Division of Health Sciences, Warwick Medical School, University of Warwick, Coventry, United Kingdom. E-mail: p.a.sutcliffe@warwick.ac.uk
M1  - (Freeman, Connock, Auguste, Taylor-Phillips, Mistry, Shyangdan, Court, Sutcliffe, Clarke) Warwick Evidence, Division of Health Sciences, Warwick Medical School, University of Warwick, Coventry, United Kingdom
M1  - (Arasaradnam) Clinical Sciences Research Institute, University of Warwick, University Hospitals Coventry and Warwickshire NHS Trust, Coventry, United Kingdom
UR  - https://njl-admin.nihr.ac.uk/document/download/2009155
L2  - http://ovidsp.ovid.com/ovidweb.cgi?T=JS&PAGE=reference&D=emed18b&NEWS=N&AN=613569956
ER  -  

Link to the Ovid Full Text or citation: http://ovidsp.ovid.com/ovidweb.cgi?T=JS&CSC=Y&NEWS=N&PAGE=fulltext&D=emed18b&AN=613569956Link to the External Link Resolver: http://whel-primo.hosted.exlibrisgroup.com/openurl/44WHELF_CAR/44WHELF_CAR_services_page?sid=OVID:embase&id=pmid:&id=doi:10.3310%2Fhta20830&issn=1366-5278&isbn=&volume=20&issue=83&spage=no+pagination&pages=no+pagination&date=2016&title=Health+Technology+Assessment&atitle=Clinical+effectiveness+and+cost-effectiveness+of+use+of+therapeutic+monitoring+of+tumour+necrosis+factor+alpha+%28TNF-alpha%29+inhibitors+%5BLISA-TRACKER+enzyme-linked+immunosorbent+assay+%28ELISA%29+kits%2C+TNF-alpha-Blocker+ELISA+kits+and+Promonitor+ELISA+kits%5D+versus+standard+care+in+patients+with+Crohn%27s+disease%3A+Systematic+reviews+and+economic+modelling&aulast=Freeman&pid=%3Cauthor%3EFreeman+K.%3BConnock+M.%3BAuguste+P.%3BTaylor-Phillips+S.%3BMistry+H.%3BShyangdan+D.%3BCourt+R.%3BArasaradnam+R.%3BSutcliffe+P.%3BClarke+A.%3C%2Fauthor%3E%3CAN%3E613569956%3C%2FAN%3E%3CDT%3EJournal%3A+Article%3C%2FDT%3E 
C1  - Database: EMBASE <1947-Present>

Search Strategy:

--------------------------------------------------------------------------------

1     tuberculosis.mp. or exp tuberculosis/ (291433)

2     exp treatment outcome/ or treatment outcome*.mp. (1289437)

3     diabetes mellitus.mp. or exp diabetes mellitus/ (880018)

4     diabetes mellitus/ (599265)

5     DM.mp. (234038)

6     diabetes.mp. (891272)

7     mellitus.mp. (827628)

8     3 or 4 or 5 or 6 or 7 (1125394)

9     1 and 2 and 8 (1560)

10     cohort studies.mp. or cohort analysis/ (334934)

11     exp risk factor/ or cohort.mp. or exp risk/ (2843815)

12     10 or 11 (2843815)

13     9 and 10 (161)

14     9 and 12 (652)

15     limit 14 to human (642)

16     limit 13 to human (160)

17     trial*.mp. or exp controlled clinical trial/ or exp "clinical trial (topic)"/ or exp "randomized controlled trial (topic)"/ or exp "controlled clinical trial (topic)"/ (2044040)

18     random.ab. (253017)

19     randomized controlled trial.pt. (0)

20     controlled clinical trial.pt. (0)

21     randomized.ab. (540645)

22     placebo.ab. (252710)

23     clinical trials as topic.sh. (2)

24     trial.ti. (233523)

25     17 or 18 or 19 or 20 or 21 or 22 or 23 or 24 (2406494)

26     9 and 25 (443)

27     limit 26 to human (442)

28     limit 16 to yr="2016 - 2017" (19)

29     limit 15 to yr="2016 -Current" (61)

30     limit 16 to yr="2016 -Current" (19)

31     limit 27 to yr="2016 -Current" (50)


***************************


22. 
TY  - ELEC
ID  - 613514830
T1  - Cohort profile: The diabetes-tuberculosis treatment outcome (DITTO) study in Pakistan
A1  - Mukhtar F.
A1  - Butt Z.A. 
Y1  - 2016//
N2  - Purpose: Pakistan is faced with an increasing prevalence of diabetes in addition to its existing high burden of tuberculosis (TB). Diabetes has a detrimental effect on treatment outcomes of patients with TB, which may hinder achieving the goals of the End-TB strategy by 2030. We conducted a prospective cohort study to determine difference between treatment outcomes among patients with diabetes and new pulmonary tuberculosis (PTB) and patients without diabetes and new PTB. This would help generate contextual and valid scientific evidence from a developing country like Pakistan with its unique interplay of sociocultural, economic and health system factors to inform policy and practice. Participants: This paper outlines the baseline characteristics of 614 new cases of PTB, aged 15 years and older, which were followed up prospectively at 2nd, 5th and 6th months while on antituberculosis treatment and at 6 months after treatment completion. Findings to date: We ascertained patients' diabetic status by conducting random and fasting blood glucose tests and their glycaemic control by determining glycosylated haemoglobin. Treatment outcomes were established using standardised definitions provided by WHO. The assessment of 614 respondents' diabetic status revealed that 113 (18%) were diabetic and 501 (82%) were nondiabetic. A greater proportion of patients with diabetes and PTB were illiterate (n=74/113, 65.5%) as compared to patients without diabetes and PTB (n=249/501, 50%) ( p=0.035). More patients with diabetes and PTB gave a history of heart disease (n=14/113, 12%) and hypertension (n=26/113, 23%) as compared to patients without diabetes and PTB (n=2/501, 0.4% (heart disease) and n=13 501, 3% (hypertension)) ( p<0.001). Unfavourable treatment outcome was more likely among patients with diabetes and PTB (n=23/93, 25%) as opposed to patients without diabetes and PTB (n=46/410, 11%) (p=0.001). Future plans: We are negotiating with the government regarding funding for a further 2-year follow-up of the cohort to ascertain death and relapse in the post-treatment period and also differentiate between re-infection and recurrence among these patients with respect to their diabetic status.
KW  - adolescent
KW  - adult
KW  - article
KW  - cohort analysis
KW  - controlled study
KW  - *diabetes mellitus
KW  - economic aspect
KW  - female
KW  - glucose blood level
KW  - glycemic control
KW  - health care policy
KW  - health care practice
KW  - heart disease
KW  - human
KW  - hypertension
KW  - *lung tuberculosis/dt [Drug Therapy]
KW  - lung tuberculosis/dt [Drug Therapy]
KW  - major clinical study
KW  - male
KW  - Pakistan
KW  - prospective study
KW  - social class
KW  - treatment duration
KW  - treatment outcome
KW  - world health organization
KW  - young adult
KW  - ethambutol plus isoniazid plus pyrazinamide plus rifampicin/dt [Drug Therapy]
KW  - glucose/ec [Endogenous Compound]
KW  - glycosylated hemoglobin/ec [Endogenous Compound]
KW  - isoniazid plus rifampicin/dt [Drug Therapy]
KW  - death
KW  - developing country
KW  - disease duration
KW  - follow up
KW  - funding
KW  - government
KW  - interpersonal communication
KW  - *lung tuberculosis
KW  - *Pakistan
KW  - reinfection
KW  - relapse
KW  - glycosylated hemoglobin
XT  - lung tuberculosis / drug therapy / ethambutol plus isoniazid plus pyrazinamide plus rifampicin
XT  - lung tuberculosis / drug therapy / isoniazid plus rifampicin
XT  - ethambutol plus isoniazid plus pyrazinamide plus rifampicin / drug therapy / lung tuberculosis
XT  - isoniazid plus rifampicin / drug therapy / lung tuberculosis
JF  - BMJ Open
JA  - BMJ Open
VL  - 6
IS  - 12
SP  - no pagination
CY  - United Kingdom
PB  - BMJ Publishing Group (E-mail: subscriptions@bmjgroup.com)
AD  - F. Mukhtar, Health Services Academy, Islamabad, Pakistan. E-mail: fatimamukhtar@doctor.com
M1  - (Mukhtar) Health Services Academy, Islamabad, Pakistan
M1  - (Mukhtar) Department of Community Medicine, Lahore Medical and Dental College, Lahore, Pakistan
M1  - (Butt) Department of Epidemiology and Biostatistics, Health Services Academy, Islamabad, Pakistan
M1  - (Butt) School of Population and Public Health, University of British Columbia, Vancouver, BC, Canada
UR  - http://bmjopen.bmj.com/content/early/by/section
L2  - http://ovidsp.ovid.com/ovidweb.cgi?T=JS&PAGE=reference&D=emed18b&NEWS=N&AN=613514830
ER  -  

Link to the Ovid Full Text or citation: http://ovidsp.ovid.com/ovidweb.cgi?T=JS&CSC=Y&NEWS=N&PAGE=fulltext&D=emed18b&AN=613514830Link to the External Link Resolver: http://whel-primo.hosted.exlibrisgroup.com/openurl/44WHELF_CAR/44WHELF_CAR_services_page?sid=OVID:embase&id=pmid:&id=doi:10.1136%2Fbmjopen-2016-012970&issn=2044-6055&isbn=&volume=6&issue=12&spage=no+pagination&pages=no+pagination&date=2016&title=BMJ+Open&atitle=Cohort+profile%3A+The+diabetes-tuberculosis+treatment+outcome+%28DITTO%29+study+in+Pakistan&aulast=Mukhtar&pid=%3Cauthor%3EMukhtar+F.%3BButt+Z.A.%3C%2Fauthor%3E%3CAN%3E613514830%3C%2FAN%3E%3CDT%3EJournal%3A+Article%3C%2FDT%3E 
C1  - Database: EMBASE <1947-Present>

Search Strategy:

--------------------------------------------------------------------------------

1     tuberculosis.mp. or exp tuberculosis/ (291433)

2     exp treatment outcome/ or treatment outcome*.mp. (1289437)

3     diabetes mellitus.mp. or exp diabetes mellitus/ (880018)

4     diabetes mellitus/ (599265)

5     DM.mp. (234038)

6     diabetes.mp. (891272)

7     mellitus.mp. (827628)

8     3 or 4 or 5 or 6 or 7 (1125394)

9     1 and 2 and 8 (1560)

10     cohort studies.mp. or cohort analysis/ (334934)

11     exp risk factor/ or cohort.mp. or exp risk/ (2843815)

12     10 or 11 (2843815)

13     9 and 10 (161)

14     9 and 12 (652)

15     limit 14 to human (642)

16     limit 13 to human (160)

17     trial*.mp. or exp controlled clinical trial/ or exp "clinical trial (topic)"/ or exp "randomized controlled trial (topic)"/ or exp "controlled clinical trial (topic)"/ (2044040)

18     random.ab. (253017)

19     randomized controlled trial.pt. (0)

20     controlled clinical trial.pt. (0)

21     randomized.ab. (540645)

22     placebo.ab. (252710)

23     clinical trials as topic.sh. (2)

24     trial.ti. (233523)

25     17 or 18 or 19 or 20 or 21 or 22 or 23 or 24 (2406494)

26     9 and 25 (443)

27     limit 26 to human (442)

28     limit 16 to yr="2016 - 2017" (19)

29     limit 15 to yr="2016 -Current" (61)

30     limit 16 to yr="2016 -Current" (19)

31     limit 27 to yr="2016 -Current" (50)


***************************


23. 
TY  - ELEC
ID  - 613727328
T1  - Effectiveness and safety of imipenem/clavulanate and linezolid to treat multidrug and extensively drug-resistant tuberculosis at a referral hospital in brazil
A1  - Arbex M.A.
A1  - Bonini E.H.
A1  - Kawakame Pirolla G.
A1  - D'Ambrosio L.
A1  - Centis R.
A1  - Migliori G.B. 
Y1  - 2016//
N2  - Evidence on effectiveness, safety, and tolerability of imipenem/clavulanate (IC) and linezolid containing regimens to treat multidrug-resistant (MDR-) and extensively drug-resistant tuberculosis (XDR-TB) is scarce. The aim of this observational study is to evaluate the therapeutic contribution of IC and linezolid to manage MDR/XDR-TB cases at the reference centre of Sao Paulo state, Brazil. Twelve patients (9 males, 1 HIV positive in antiretroviral treatment, 4 MDR, 8 XDR) were treated with IC, 11 of them within linezolid-containing regimens. They all were previously treated with treatment failure, for a median (IQR, interquartile range) of 4.5 (2-6.5) times, having a severe resistance pattern (median number of resistances: 7 (5-8)) and being sputum smear and culture positive. IC and linezolid were prescribed at the dose of 1000 mg/day and 600 mg/day, respectively. The overall exposure was (median (IQR)) 419 (375.5-658) days for IC and 678 (392-720) days for linezolid. All of them converted their sputum (time to sputum conversion; 60 (37.5-90) days) and culture (75 (60-135) days), and 7 were cured while 5 are still on treatment with a gradually improving clinical picture. While no adverse events were reported for IC, 2 minor side effects, only, were attributed to linezolid (17%); in both cases the drug was re-started without further problems. Our study suggests that IC and linezolid-containing regimens can be used safely and with satisfactory outcomes in reference centres to treat MDR/XDR-TB patients. Copyright © 2016 Sociedade Portuguesa de Pneumologia.
KW  - acute respiratory failure
KW  - adult
KW  - article
KW  - Brazil
KW  - clinical article
KW  - diabetes mellitus
KW  - diarrhea/si [Side Effect]
KW  - drug abuse
KW  - drug dose regimen
KW  - drug efficacy
KW  - *drug resistant tuberculosis/dt [Drug Therapy]
KW  - drug resistant tuberculosis/dt [Drug Therapy]
KW  - drug safety
KW  - female
KW  - health care facility
KW  - highly active antiretroviral therapy
KW  - hospitalization
KW  - human
KW  - hypertension
KW  - male
KW  - outcome assessment
KW  - peripheral neuropathy/si [Side Effect]
KW  - retrospective study
KW  - sputum culture
KW  - amoxicillin/cb [Drug Combination]
KW  - amoxicillin/dt [Drug Therapy]
KW  - *clavulanic acid/cb [Drug Combination]
KW  - *clavulanic acid/dt [Drug Therapy]
KW  - efavirenz
KW  - *imipenem/cb [Drug Combination]
KW  - *imipenem/dt [Drug Therapy]
KW  - lamivudine
KW  - *linezolid/ae [Adverse Drug Reaction]
KW  - *linezolid/dt [Drug Therapy]
KW  - tenofovir
KW  - adverse drug reaction
KW  - *Brazil
KW  - clinical trial
KW  - controlled study
KW  - drug resistance
KW  - drug therapy
KW  - exposure
KW  - *extensively drug resistant tuberculosis
KW  - *hospital
KW  - Human immunodeficiency virus
KW  - nonhuman
KW  - observational study
KW  - *patient referral
KW  - pharmacokinetics
KW  - *safety
KW  - side effect
KW  - sputum smear
KW  - treatment failure
KW  - *clavulanic acid
KW  - *imipenem
KW  - *linezolid
XT  - diarrhea / side effect / linezolid
XT  - drug resistant tuberculosis / drug therapy / amoxicillin
XT  - drug resistant tuberculosis / drug therapy / clavulanic acid
XT  - drug resistant tuberculosis / drug therapy / imipenem
XT  - drug resistant tuberculosis / drug therapy / linezolid
XT  - peripheral neuropathy / side effect / linezolid
XT  - amoxicillin / drug combination / clavulanic acid
XT  - amoxicillin / drug therapy / drug resistant tuberculosis
XT  - clavulanic acid / drug combination / amoxicillin
XT  - clavulanic acid / drug combination / imipenem
XT  - clavulanic acid / drug therapy / drug resistant tuberculosis
XT  - imipenem / drug combination / clavulanic acid
XT  - imipenem / drug therapy / drug resistant tuberculosis
XT  - linezolid / adverse drug reaction / diarrhea
XT  - linezolid / adverse drug reaction / peripheral neuropathy
XT  - linezolid / drug therapy / drug resistant tuberculosis
JF  - Revista Portuguesa de Pneumologia
JA  - Rev. Port. Pneumol.
VL  - 22
IS  - 6
SP  - 337
EP  - 341
CY  - Portugal
PB  - Elsevier Doyma (E-mail: editorial@elsevier.com)
AD  - G.B. Migliori, WHO Collaborating Centre for TB and Lung Diseases, Fondazione S. Maugeri, Tradate, Italy. E-mail: giovannibattista.migliori@fsm.it
M1  - (Arbex, Bonini) University Center of Araraquara, Sao Paulo, Brazil
M1  - (Arbex, Bonini, Kawakame Pirolla) Hospital Nestor Goulart Reis, Sao Paulo State Secretary of Health, Sao Paulo, Brazil
M1  - (D'Ambrosio, Centis, Migliori) WHO Collaborating Centre for TB and Lung Diseases, Fondazione S. Maugeri, Tradate, Italy
M1  - (D'Ambrosio) Public Health Consulting Group, Lugano, Switzerland
UR  - http://www.journals.elsevier.com/revista-portuguesa-de-pneumologia-english-edition
L2  - http://ovidsp.ovid.com/ovidweb.cgi?T=JS&PAGE=reference&D=emed18b&NEWS=N&AN=613727328
ER  -  

Link to the Ovid Full Text or citation: http://ovidsp.ovid.com/ovidweb.cgi?T=JS&CSC=Y&NEWS=N&PAGE=fulltext&D=emed18b&AN=613727328Link to the External Link Resolver: http://whel-primo.hosted.exlibrisgroup.com/openurl/44WHELF_CAR/44WHELF_CAR_services_page?sid=OVID:embase&id=pmid:&id=doi:10.1016%2Fj.rppnen.2016.06.006&issn=2173-5115&isbn=&volume=22&issue=6&spage=337&pages=337-341&date=2016&title=Revista+Portuguesa+de+Pneumologia&atitle=Effectiveness+and+safety+of+imipenem%2Fclavulanate+and+linezolid+to+treat+multidrug+and+extensively+drug-resistant+tuberculosis+at+a+referral+hospital+in+brazil&aulast=Arbex&pid=%3Cauthor%3EArbex+M.A.%3BBonini+E.H.%3BKawakame+Pirolla+G.%3BD%27Ambrosio+L.%3BCentis+R.%3BMigliori+G.B.%3C%2Fauthor%3E%3CAN%3E613727328%3C%2FAN%3E%3CDT%3EJournal%3A+Article%3C%2FDT%3E 
C1  - Database: EMBASE <1947-Present>

Search Strategy:

--------------------------------------------------------------------------------

1     tuberculosis.mp. or exp tuberculosis/ (291433)

2     exp treatment outcome/ or treatment outcome*.mp. (1289437)

3     diabetes mellitus.mp. or exp diabetes mellitus/ (880018)

4     diabetes mellitus/ (599265)

5     DM.mp. (234038)

6     diabetes.mp. (891272)

7     mellitus.mp. (827628)

8     3 or 4 or 5 or 6 or 7 (1125394)

9     1 and 2 and 8 (1560)

10     cohort studies.mp. or cohort analysis/ (334934)

11     exp risk factor/ or cohort.mp. or exp risk/ (2843815)

12     10 or 11 (2843815)

13     9 and 10 (161)

14     9 and 12 (652)

15     limit 14 to human (642)

16     limit 13 to human (160)

17     trial*.mp. or exp controlled clinical trial/ or exp "clinical trial (topic)"/ or exp "randomized controlled trial (topic)"/ or exp "controlled clinical trial (topic)"/ (2044040)

18     random.ab. (253017)

19     randomized controlled trial.pt. (0)

20     controlled clinical trial.pt. (0)

21     randomized.ab. (540645)

22     placebo.ab. (252710)

23     clinical trials as topic.sh. (2)

24     trial.ti. (233523)

25     17 or 18 or 19 or 20 or 21 or 22 or 23 or 24 (2406494)

26     9 and 25 (443)

27     limit 26 to human (442)

28     limit 16 to yr="2016 - 2017" (19)

29     limit 15 to yr="2016 -Current" (61)

30     limit 16 to yr="2016 -Current" (19)

31     limit 27 to yr="2016 -Current" (50)


***************************


24. 
TY  - ELEC
ID  - 613767631
T1  - Clinical predictors of aminoglycoside-induced ototoxicity in drug-resistant Tuberculosis patients on intensive therapy
A1  - Sogebi O.A.
A1  - Adefuye B.O.
A1  - Adebola S.O.
A1  - Oladeji S.M.
A1  - Adedeji T.O. 
Y1  - 2016//
N2  - Objective: The study objectives were to determine the incidence of aminoglycoside-induced ototoxicity in institutionalized patients on intensive phase of therapy for drug-resistant Tuberculosis (DR Tb) and also to assess clinical factors which could predict the ototoxicity. Methods: The study was a prospective analytical study among consecutive DR Tb patients who were admitted for intensive phase of therapy (of 4 months) at the DR-Tb center over a 12-month period. Patients were diagnosed as DR Tb using the Gene Xpert machine to confirm Rifampicin resistance. All eligible 70 out of 87 consenting patients were consecutively recruited into the study. Patients had baseline (admission) and serial pure tone audiometries (PTAs) performed at 4 weekly intervals until discharge after 4 months of admission. Audiometric confirmation of aminoglycoside-induced ototoxicity was done by comparing serial with baseline PTA. Results: Among the 70 patients the male:female ratio was 1.7:1. Nine patients (12.9%) were retroviral-positive, and 16 patients (22.9%) were confirmed to have ototoxicity by audiometric criteria. The duration of treatment when ototoxicity was detected in the patients ranged 4-17 (Mean. +/-. SD; 9.4. +/-. 3.4) weeks. Ototoxicity was detected in the audiometric low frequency ranges in 7 (43.8%) and at the high frequencies in 4 (25.0%) of the patients. Univariate analyses of clinical parameters found that age, underlying diabetes mellitus, deranged baseline PTAv >25. dB HL, BMI on admission and retroviral status were significantly associated, while sex and previous drug regimen failure were not associated with ototoxicity. Multivariate adjusted logistic regression analyses, controlling for sex, revealed age (OR. = 1.068, . p = . 0.018), BMI on admission (OR. = 0.673, . p = . 0.012) and retroviral positivity (OR. = 8.822, . p = . 0.014) of patients could significantly predict aminoglycoside-induced ototoxicity. Conclusion: Incidence of aminoglycoside-induced ototoxicity in DR Tb patients was 22.9%. The clinical predictors for ototoxicity were age, BMI on admission, and co-existing retroviral infection in the patients. Clinicians should consider these factors in making choices of aminoglycosides to be used during intensive phase of treatment with second line anti-Tuberculous therapy. Copyright © 2016 Elsevier Ireland Ltd.
KW  - adverse drug reaction
KW  - body mass
KW  - clinical trial
KW  - controlled study
KW  - diabetes mellitus
KW  - diagnosis
KW  - drug resistance
KW  - *drug resistant tuberculosis
KW  - drug therapy
KW  - female
KW  - human
KW  - *intensive care
KW  - logistic regression analysis
KW  - machine
KW  - major clinical study
KW  - male
KW  - *ototoxicity
KW  - *pure tone audiometry
KW  - retrovirus infection
KW  - side effect
KW  - treatment duration
KW  - treatment failure
KW  - univariate analysis
KW  - *aminoglycoside
KW  - rifampicin
JF  - Auris Nasus Larynx
JA  - Auris Nasus Larynx
SP  - no pagination
CY  - Ireland
PB  - Elsevier Ireland Ltd
SN  - 0385-8146
AD  - O.A. Sogebi, ENT Unit, Department of Surgery, OACHS, Olabisi Onabanjo University, Sagamu, Nigeria
M1  - (Sogebi) ENT Unit, Department of Surgery, Faculty of Clinical Sciences, Olabisi Onabanjo University, Sagamu, Nigeria
M1  - (Adefuye) Department of Medicine, Faculty of Clinical Sciences, Olabisi Onabanjo University, Sagamu, Nigeria
M1  - (Adebola) Department of Otorhinolaryngology, Ladoke Akintola University of Technology (LAUTECH) Teaching Hospital, Ogbomoso, Nigeria
M1  - (Oladeji) ENT Unit, Department of Surgery, Babcock University Teaching Hospital, Ilishan, Nigeria
M1  - (Adedeji) Department of Otorhinolaryngology, Ladoke Akintola University of Technology (LAUTECH) Teaching Hospital, Osogbo, Nigeria
UR  - http://www.elsevier.com/inca/publications/store/6/0/0/1/0/4
L2  - http://ovidsp.ovid.com/ovidweb.cgi?T=JS&PAGE=reference&D=emed18b&NEWS=N&AN=613767631
ER  -  

Link to the Ovid Full Text or citation: http://ovidsp.ovid.com/ovidweb.cgi?T=JS&CSC=Y&NEWS=N&PAGE=fulltext&D=emed18b&AN=613767631Link to the External Link Resolver: http://whel-primo.hosted.exlibrisgroup.com/openurl/44WHELF_CAR/44WHELF_CAR_services_page?sid=OVID:embase&id=pmid:&id=doi:10.1016%2Fj.anl.2016.10.005&issn=0385-8146&isbn=&volume=&issue=&spage=no+pagination&pages=no+pagination&date=2016&title=Auris+Nasus+Larynx&atitle=Clinical+predictors+of+aminoglycoside-induced+ototoxicity+in+drug-resistant+Tuberculosis+patients+on+intensive+therapy&aulast=Sogebi&pid=%3Cauthor%3ESogebi+O.A.%3BAdefuye+B.O.%3BAdebola+S.O.%3BOladeji+S.M.%3BAdedeji+T.O.%3C%2Fauthor%3E%3CAN%3E613767631%3C%2FAN%3E%3CDT%3EJournal%3A+Article+In+Press%3C%2FDT%3E 
C1  - Database: EMBASE <1947-Present>

Search Strategy:

--------------------------------------------------------------------------------

1     tuberculosis.mp. or exp tuberculosis/ (291433)

2     exp treatment outcome/ or treatment outcome*.mp. (1289437)

3     diabetes mellitus.mp. or exp diabetes mellitus/ (880018)

4     diabetes mellitus/ (599265)

5     DM.mp. (234038)

6     diabetes.mp. (891272)

7     mellitus.mp. (827628)

8     3 or 4 or 5 or 6 or 7 (1125394)

9     1 and 2 and 8 (1560)

10     cohort studies.mp. or cohort analysis/ (334934)

11     exp risk factor/ or cohort.mp. or exp risk/ (2843815)

12     10 or 11 (2843815)

13     9 and 10 (161)

14     9 and 12 (652)

15     limit 14 to human (642)

16     limit 13 to human (160)

17     trial*.mp. or exp controlled clinical trial/ or exp "clinical trial (topic)"/ or exp "randomized controlled trial (topic)"/ or exp "controlled clinical trial (topic)"/ (2044040)

18     random.ab. (253017)

19     randomized controlled trial.pt. (0)

20     controlled clinical trial.pt. (0)

21     randomized.ab. (540645)

22     placebo.ab. (252710)

23     clinical trials as topic.sh. (2)

24     trial.ti. (233523)

25     17 or 18 or 19 or 20 or 21 or 22 or 23 or 24 (2406494)

26     9 and 25 (443)

27     limit 26 to human (442)

28     limit 16 to yr="2016 - 2017" (19)

29     limit 15 to yr="2016 -Current" (61)

30     limit 16 to yr="2016 -Current" (19)

31     limit 27 to yr="2016 -Current" (50)


***************************


25. 
TY  - ELEC
ID  - 613530964
T1  - Educational Outreach with an Integrated Clinical Tool for Nurse-Led Non-communicable Chronic Disease Management in Primary Care in South Africa: A Pragmatic Cluster Randomised Controlled Trial
A1  - Fairall L.R.
A1  - Folb N.
A1  - Timmerman V.
A1  - Lombard C.
A1  - Steyn K.
A1  - Bachmann M.O.
A1  - Bateman E.D.
A1  - Lund C.
A1  - Cornick R.
A1  - Faris G.
A1  - Gaziano T.
A1  - Georgeu-Pepper D.
A1  - Zwarenstein M.
A1  - Levitt N.S. 
AO  - Timmerman, Venessa; ORCID: http://orcid.org/0000-0002-6172-9386
AO  - Cornick, Ruth; ORCID: http://orcid.org/0000-0002-7391-3383
AO  - Folb, Naomi; ORCID: http://orcid.org/0000-0002-2667-0956
Y1  - 2016//
N2  - Background: In many low-income countries, care for patients with non-communicable diseases (NCDs) and mental health conditions is provided by nurses. The benefits of nurse substitution and supplementation in NCD care in high-income settings are well recognised, but evidence from low- and middle-income countries is limited. Primary Care 101 (PC101) is a programme designed to support and expand nurses' role in NCD care, comprising educational outreach to nurses and a clinical management tool with enhanced prescribing provisions. We evaluated the effect of the programme on primary care nurses' capacity to manage NCDs. Methods and Findings: In a cluster randomised controlled trial design, 38 public sector primary care clinics in the Western Cape Province, South Africa, were randomised. Nurses in the intervention clinics were trained to use the PC101 management tool during educational outreach sessions delivered by health department trainers and were authorised to prescribe an expanded range of drugs for several NCDs. Control clinics continued use of the Practical Approach to Lung Health and HIV/AIDS in South Africa (PALSA PLUS) management tool and usual training. Patients attending these clinics with one or more of hypertension (3,227), diabetes (1,842), chronic respiratory disease (1,157) or who screened positive for depression (2,466), totalling 4,393 patients, were enrolled between 28 March 2011 and 10 November 2011. Primary outcomes were treatment intensification in the hypertension, diabetes, and chronic respiratory disease cohorts, defined as the proportion of patients in whom treatment was escalated during follow-up over 14 mo, and case detection in the depression cohort. Primary outcome data were analysed for 2,110 (97%) intervention and 2,170 (97%) control group patients. Treatment intensification rates in intervention clinics were not superior to those in the control clinics (hypertension: 44% in the intervention group versus 40% in the control group, risk ratio [RR] 1.08 [95% CI 0.94 to 1.24; p = 0.252]; diabetes: 57% versus 50%, RR 1.10 [0.97 to 1.24; p = 0.126]; chronic respiratory disease: 14% versus 12%, RR 1.08 [0.75 to 1.55; p = 0.674]), nor was case detection of depression (18% versus 24%, RR 0.76 [0.53 to 1.10; p = 0.142]). No adverse effects of the nurses' expanded scope of practice were observed. Limitations of the study include dependence on self-reported diagnoses for inclusion in the patient cohorts, limited data on uptake of PC101 by users, reliance on process outcomes, and insufficient resources to measure important health outcomes, such as HbA1c, at follow-up. Conclusions: Educational outreach to primary care nurses to train them in the use of a management tool involving an expanded role in managing NCDs was feasible and safe but was not associated with treatment intensification or improved case detection for index diseases. This notwithstanding, the intervention, with adjustments to improve its effectiveness, has been adopted for implementation in primary care clinics throughout South Africa. Trial Registration: The trial is registered with Current Controlled Trials (ISRCTN20283604) Copyright © 2016 Fairall et al.
KW  - acquired immune deficiency syndrome
KW  - adult
KW  - article
KW  - asthma/dt [Drug Therapy]
KW  - *chronic disease/dm [Disease Management]
KW  - *clinical assessment tool
KW  - cluster analysis
KW  - cohort analysis
KW  - communicable disease
KW  - comorbidity
KW  - controlled study
KW  - diabetes mellitus/dt [Drug Therapy]
KW  - drug dose intensification
KW  - female
KW  - human
KW  - hypertension
KW  - major clinical study
KW  - male
KW  - multicenter study
KW  - *non communicable disease/dm [Disease Management]
KW  - outcome assessment
KW  - primary medical care
KW  - quality control
KW  - randomized controlled trial
KW  - tuberculosis
KW  - amitriptyline
KW  - corticosteroid/dt [Drug Therapy]
KW  - hemoglobin A1c/ec [Endogenous Compound]
KW  - imipramine
KW  - metformin/dt [Drug Therapy]
KW  - metformin/ec [Endogenous Compound]
KW  - renin/ec [Endogenous Compound]
KW  - absence of side effects
KW  - *chronic respiratory tract disease
KW  - control group
KW  - controlled clinical trial
KW  - depression
KW  - diagnosis
KW  - follow up
KW  - insulin dependent diabetes mellitus
KW  - lung
KW  - non communicable disease
KW  - normal human
KW  - *nurse
KW  - *primary medical care
KW  - public health service
KW  - registration
KW  - scope of practice
KW  - *South Africa
KW  - study design
KW  - hemoglobin A1c
XT  - asthma / drug therapy / corticosteroid
XT  - diabetes mellitus / drug therapy / metformin
XT  - corticosteroid / drug therapy / asthma
XT  - metformin / drug therapy / diabetes mellitus
JF  - PLoS Medicine
JA  - PLoS Med.
VL  - 13
IS  - 11
SP  - no pagination
CY  - United States
PB  - Public Library of Science (E-mail: plos@plos.org)
SN  - 1549-1277
AD  - L.R. Fairall, Knowledge Translation Unit, University of Cape Town Lung Institute, Cape Town, South Africa. E-mail: Lara.Fairall@uct.ac.za
M1  - (Fairall, Folb, Timmerman, Bateman, Cornick, Faris, Georgeu-Pepper) Knowledge Translation Unit, University of Cape Town Lung Institute, Cape Town, South Africa
M1  - (Fairall, Folb, Steyn, Bateman, Levitt) Department of Medicine, University of Cape Town, Cape Town, South Africa
M1  - (Fairall, Folb, Steyn, Gaziano, Levitt) Chronic Disease Initiative for Africa, Department of Medicine, University of Cape Town, Cape Town, South Africa
M1  - (Lombard) Biostatistics Unit, Medical Research Council, Cape Town, South Africa
M1  - (Bachmann) Norwich Medical School, University of East Anglia, Norwich, United Kingdom
M1  - (Lund) Alan J Flisher Centre for Public Mental Health, Department of Psychiatry and Mental Health, University of Cape Town, Cape Town, South Africa
M1  - (Gaziano) Division of Cardiovascular Medicine, Brigham & Women's Hospital, Boston, MA, United States
M1  - (Zwarenstein) Centre for Studies in Family Medicine, Department of Family Medicine, Schulich School of Medicine and Dentistry, Western University, London, ON, Canada
UR  - http://medicine.plosjournals.org/perlserv/?request=index-html&issn=1549-1676
L2  - http://ovidsp.ovid.com/ovidweb.cgi?T=JS&PAGE=reference&D=emed18b&NEWS=N&AN=613530964
ER  -  

Link to the Ovid Full Text or citation: http://ovidsp.ovid.com/ovidweb.cgi?T=JS&CSC=Y&NEWS=N&PAGE=fulltext&D=emed18b&AN=613530964Link to the External Link Resolver: http://whel-primo.hosted.exlibrisgroup.com/openurl/44WHELF_CAR/44WHELF_CAR_services_page?sid=OVID:embase&id=pmid:&id=doi:10.1371%2Fjournal.pmed.1002178&issn=1549-1277&isbn=&volume=13&issue=11&spage=no+pagination&pages=no+pagination&date=2016&title=PLoS+Medicine&atitle=Educational+Outreach+with+an+Integrated+Clinical+Tool+for+Nurse-Led+Non-communicable+Chronic+Disease+Management+in+Primary+Care+in+South+Africa%3A+A+Pragmatic+Cluster+Randomised+Controlled+Trial&aulast=Fairall&pid=%3Cauthor%3EFairall+L.R.%3BFolb+N.%3BTimmerman+V.%3BLombard+C.%3BSteyn+K.%3BBachmann+M.O.%3BBateman+E.D.%3BLund+C.%3BCornick+R.%3BFaris+G.%3BGaziano+T.%3BGeorgeu-Pepper+D.%3BZwarenstein+M.%3BLevitt+N.S.%3C%2Fauthor%3E%3CAN%3E613530964%3C%2FAN%3E%3CDT%3EJournal%3A+Article%3C%2FDT%3E 
C1  - Database: EMBASE <1947-Present>

Search Strategy:

--------------------------------------------------------------------------------

1     tuberculosis.mp. or exp tuberculosis/ (291433)

2     exp treatment outcome/ or treatment outcome*.mp. (1289437)

3     diabetes mellitus.mp. or exp diabetes mellitus/ (880018)

4     diabetes mellitus/ (599265)

5     DM.mp. (234038)

6     diabetes.mp. (891272)

7     mellitus.mp. (827628)

8     3 or 4 or 5 or 6 or 7 (1125394)

9     1 and 2 and 8 (1560)

10     cohort studies.mp. or cohort analysis/ (334934)

11     exp risk factor/ or cohort.mp. or exp risk/ (2843815)

12     10 or 11 (2843815)

13     9 and 10 (161)

14     9 and 12 (652)

15     limit 14 to human (642)

16     limit 13 to human (160)

17     trial*.mp. or exp controlled clinical trial/ or exp "clinical trial (topic)"/ or exp "randomized controlled trial (topic)"/ or exp "controlled clinical trial (topic)"/ (2044040)

18     random.ab. (253017)

19     randomized controlled trial.pt. (0)

20     controlled clinical trial.pt. (0)

21     randomized.ab. (540645)

22     placebo.ab. (252710)

23     clinical trials as topic.sh. (2)

24     trial.ti. (233523)

25     17 or 18 or 19 or 20 or 21 or 22 or 23 or 24 (2406494)

26     9 and 25 (443)

27     limit 26 to human (442)

28     limit 16 to yr="2016 - 2017" (19)

29     limit 15 to yr="2016 -Current" (61)

30     limit 16 to yr="2016 -Current" (19)

31     limit 27 to yr="2016 -Current" (50)


***************************


26. 
TY  - ELEC
ID  - 613234032
T1  - Preventing acquired resistance to bedaquiline and delamanid in multidrug-resistant tuberculosis treatment requires optimal management
A1  - Guglielmetti L.
A1  - Du D.L.
A1  - Frechet-Jachym M.
A1  - Mitnick C. 
AO  - Guglielmetti, Lorenzo; ORCID: http://orcid.org/0000-0003-0886-9635
Y1  - 2016//
KW  - absence of side effects/si [Side Effect]
KW  - *antibiotic resistance
KW  - clinical trial (topic)
KW  - disease surveillance
KW  - drug exposure
KW  - drug treatment failure
KW  - human
KW  - letter
KW  - managed care
KW  - *multidrug resistant tuberculosis/dm [Disease Management]
KW  - *multidrug resistant tuberculosis/dr [Drug Resistance]
KW  - *multidrug resistant tuberculosis/dt [Drug Therapy]
KW  - multidrug resistant tuberculosis/dt [Drug Therapy]
KW  - primary prevention
KW  - priority journal
KW  - relapse
KW  - risk assessment
KW  - risk factor
KW  - treatment duration
KW  - treatment response
KW  - world health organization
KW  - *bedaquiline/cb [Drug Combination]
KW  - *bedaquiline/dt [Drug Therapy]
KW  - capreomycin
KW  - *delamanid/ae [Adverse Drug Reaction]
KW  - *delamanid/cb [Drug Combination]
KW  - *delamanid/dt [Drug Therapy]
KW  - *multidrug resistant tuberculosis
KW  - *bedaquiline
KW  - *delamanid
XT  - absence of side effects / side effect / delamanid
XT  - multidrug resistant tuberculosis / drug therapy / bedaquiline
XT  - multidrug resistant tuberculosis / drug therapy / delamanid
XT  - bedaquiline / drug combination / delamanid
XT  - bedaquiline / drug therapy / multidrug resistant tuberculosis
XT  - delamanid / adverse drug reaction / absence of side effects
XT  - delamanid / drug combination / bedaquiline
XT  - delamanid / drug therapy / multidrug resistant tuberculosis
JF  - American Journal of Respiratory and Critical Care Medicine
JA  - Am. J. Respir. Crit. Care Med.
VL  - 194
IS  - 9
SP  - 1170
EP  - 1171
CY  - United States
PB  - American Thoracic Society (E-mail: malexander@thoracic.org)
SN  - 1073-449X
AD  - L. Guglielmetti, Centre Hospitalier de Bligny Briis-sous-Forges, France
M1  - (Guglielmetti, Du, Frechet-Jachym) Centre Hospitalier de Bligny Briis-sous-Forges, France
M1  - (Guglielmetti) Pierre and Marie Curie University, Paris, France
M1  - (Guglielmetti) INSERM U1135, Paris, France
M1  - (Mitnick) Harvard Medical School, Boston, MA, United States
M1  - (Mitnick) Partners in Health, Boston, MA, United States
M1  - (Mitnick) Brigham and Women's Hospital, Boston, MA, United States
UR  - http://www.atsjournals.org/doi/pdf/10.1164/rccm.201604-0841LE
L2  - http://ovidsp.ovid.com/ovidweb.cgi?T=JS&PAGE=reference&D=emed18b&NEWS=N&AN=613234032
ER  -  

Link to the Ovid Full Text or citation: http://ovidsp.ovid.com/ovidweb.cgi?T=JS&CSC=Y&NEWS=N&PAGE=fulltext&D=emed18b&AN=613234032Link to the External Link Resolver: http://whel-primo.hosted.exlibrisgroup.com/openurl/44WHELF_CAR/44WHELF_CAR_services_page?sid=OVID:embase&id=pmid:&id=doi:10.1164%2Frccm.201604-0841LE&issn=1073-449X&isbn=&volume=194&issue=9&spage=1170&pages=1170-1171&date=2016&title=American+Journal+of+Respiratory+and+Critical+Care+Medicine&atitle=Preventing+acquired+resistance+to+bedaquiline+and+delamanid+in+multidrug-resistant+tuberculosis+treatment+requires+optimal+management&aulast=Guglielmetti&pid=%3Cauthor%3EGuglielmetti+L.%3BDu+D.L.%3BFrechet-Jachym+M.%3BMitnick+C.%3C%2Fauthor%3E%3CAN%3E613234032%3C%2FAN%3E%3CDT%3EJournal%3A+Letter%3C%2FDT%3E 
C1  - Database: EMBASE <1947-Present>

Search Strategy:

--------------------------------------------------------------------------------

1     tuberculosis.mp. or exp tuberculosis/ (291433)

2     exp treatment outcome/ or treatment outcome*.mp. (1289437)

3     diabetes mellitus.mp. or exp diabetes mellitus/ (880018)

4     diabetes mellitus/ (599265)

5     DM.mp. (234038)

6     diabetes.mp. (891272)

7     mellitus.mp. (827628)

8     3 or 4 or 5 or 6 or 7 (1125394)

9     1 and 2 and 8 (1560)

10     cohort studies.mp. or cohort analysis/ (334934)

11     exp risk factor/ or cohort.mp. or exp risk/ (2843815)

12     10 or 11 (2843815)

13     9 and 10 (161)

14     9 and 12 (652)

15     limit 14 to human (642)

16     limit 13 to human (160)

17     trial*.mp. or exp controlled clinical trial/ or exp "clinical trial (topic)"/ or exp "randomized controlled trial (topic)"/ or exp "controlled clinical trial (topic)"/ (2044040)

18     random.ab. (253017)

19     randomized controlled trial.pt. (0)

20     controlled clinical trial.pt. (0)

21     randomized.ab. (540645)

22     placebo.ab. (252710)

23     clinical trials as topic.sh. (2)

24     trial.ti. (233523)

25     17 or 18 or 19 or 20 or 21 or 22 or 23 or 24 (2406494)

26     9 and 25 (443)

27     limit 26 to human (442)

28     limit 16 to yr="2016 - 2017" (19)

29     limit 15 to yr="2016 -Current" (61)

30     limit 16 to yr="2016 -Current" (19)

31     limit 27 to yr="2016 -Current" (50)


***************************


27. 
TY  - ELEC
ID  - 610774932
T1  - Longitudinal assessment of health related quality of life of HIV infected patients treated for tuberculosis and HIV in a high burden setting
A1  - Mthiyane T.
A1  - Pym A.
A1  - Dheda K.
A1  - Rustomjee R.
A1  - Reddy T.
A1  - Manie S. 
AO  - Mthiyane, Thuli; ORCID: http://orcid.org/0000-0002-1782-5485
Y1  - 2016//
N2  - Introduction: Assessment of patients receiving treatment for human immunodeficiency virus (HIV) and tuberculosis (TB) using a Health Related Quality of Life (HRQoL) instrument is important to get the subjective view of the patients' wellbeing. Methods: We used the Functional Assessment of HIV Infection (FAHI) HRQoL instrument to collect perceived wellness information at baseline, month 3, 6 and 12 from patients enrolled in a pharmacokinetic study between March 2007 and April 2008. Composite domain scores at each time point and their relationship with the rate of adverse events (AEs) and serious adverse events were compared between treatment arms. Results: Out of the 82 patients enrolled, 76 were analysed. There was a significant increase in total score in all groups between baseline, month 3, 6 and 12 (all p values < 0.0001), and over time (p < 0.001). Adjusting for baseline total score, baseline CD4 count had a significant effect on the total score over time (p = 0.002) and the rate of change in total score over time, that is; interaction effect (p < 0.001). There was no difference in each domain scores between participants that received ART with TB treatment and those that received TB treatment only. Respiratory AEs had a significant effect on HRQoL. Conclusion: We found that assessment of HRQoL of participants in TB-HIV treatment using the FAHI instrument was useful in evaluating treatment responses. It showed improvement consistent with decrease in adverse events and signs and symptoms of TB. Number and type of AEs was related to lower HRQoL in spite of TB cure. Copyright © 2016, Springer International Publishing Switzerland.
KW  - adult
KW  - aged
KW  - anemia/si [Side Effect]
KW  - antiretroviral therapy
KW  - antiviral therapy
KW  - article
KW  - CD4 lymphocyte count
KW  - controlled study
KW  - female
KW  - human
KW  - human cell
KW  - Human immunodeficiency virus infected patient
KW  - *Human immunodeficiency virus infection/dm [Disease Management]
KW  - *Human immunodeficiency virus infection/dt [Drug Therapy]
KW  - Human immunodeficiency virus infection/dt [Drug Therapy]
KW  - major clinical study
KW  - priority journal
KW  - *quality of life assessment
KW  - randomized controlled trial
KW  - reliability
KW  - respiratory tract disease/si [Side Effect]
KW  - scoring system
KW  - treatment outcome
KW  - *tuberculosis/dm [Disease Management]
KW  - *tuberculosis/dt [Drug Therapy]
KW  - tuberculosis/dt [Drug Therapy]
KW  - validity
KW  - efavirenz/ae [Adverse Drug Reaction]
KW  - efavirenz/ct [Clinical Trial]
KW  - efavirenz/dt [Drug Therapy]
KW  - efavirenz/pk [Pharmacokinetics]
KW  - ethambutol/ae [Adverse Drug Reaction]
KW  - ethambutol/ct [Clinical Trial]
KW  - ethambutol/dt [Drug Therapy]
KW  - ethambutol/pk [Pharmacokinetics]
KW  - isoniazid/ae [Adverse Drug Reaction]
KW  - isoniazid/ct [Clinical Trial]
KW  - isoniazid/dt [Drug Therapy]
KW  - isoniazid/pk [Pharmacokinetics]
KW  - isoniazid plus rifampicin/ae [Adverse Drug Reaction]
KW  - isoniazid plus rifampicin/ct [Clinical Trial]
KW  - isoniazid plus rifampicin/dt [Drug Therapy]
KW  - isoniazid plus rifampicin/pk [Pharmacokinetics]
KW  - lamivudine plus zidovudine/ae [Adverse Drug Reaction]
KW  - lamivudine plus zidovudine/ct [Clinical Trial]
KW  - lamivudine plus zidovudine/dt [Drug Therapy]
KW  - lamivudine plus zidovudine/pk [Pharmacokinetics]
KW  - pyrazinamide/ae [Adverse Drug Reaction]
KW  - pyrazinamide/ct [Clinical Trial]
KW  - pyrazinamide/dt [Drug Therapy]
KW  - pyrazinamide/pk [Pharmacokinetics]
KW  - rifampicin/ae [Adverse Drug Reaction]
KW  - rifampicin/ct [Clinical Trial]
KW  - rifampicin/dt [Drug Therapy]
KW  - rifampicin/pk [Pharmacokinetics]
KW  - *adverse drug reaction
KW  - clinical trial
KW  - functional assessment
KW  - *Human immunodeficiency virus infected patient
KW  - Human immunodeficiency virus infection
KW  - pharmacokinetics
KW  - *quality of life
KW  - statistical significance
KW  - symptom
KW  - treatment response
KW  - *tuberculosis
XT  - anemia / side effect / efavirenz
XT  - anemia / side effect / ethambutol
XT  - anemia / side effect / isoniazid plus rifampicin
XT  - anemia / side effect / isoniazid
XT  - anemia / side effect / lamivudine plus zidovudine
XT  - anemia / side effect / pyrazinamide
XT  - anemia / side effect / rifampicin
XT  - Human immunodeficiency virus infection / drug therapy / efavirenz
XT  - Human immunodeficiency virus infection / drug therapy / lamivudine plus zidovudine
XT  - respiratory tract disease / side effect / efavirenz
XT  - respiratory tract disease / side effect / ethambutol
XT  - respiratory tract disease / side effect / isoniazid plus rifampicin
XT  - respiratory tract disease / side effect / isoniazid
XT  - respiratory tract disease / side effect / lamivudine plus zidovudine
XT  - respiratory tract disease / side effect / pyrazinamide
XT  - respiratory tract disease / side effect / rifampicin
XT  - tuberculosis / drug therapy / ethambutol
XT  - tuberculosis / drug therapy / isoniazid plus rifampicin
XT  - tuberculosis / drug therapy / isoniazid
XT  - tuberculosis / drug therapy / pyrazinamide
XT  - tuberculosis / drug therapy / rifampicin
XT  - efavirenz / adverse drug reaction / anemia
XT  - efavirenz / adverse drug reaction / respiratory tract disease
XT  - efavirenz / drug therapy / Human immunodeficiency virus infection
XT  - ethambutol / adverse drug reaction / anemia
XT  - ethambutol / adverse drug reaction / respiratory tract disease
XT  - ethambutol / drug therapy / tuberculosis
XT  - isoniazid / adverse drug reaction / anemia
XT  - isoniazid / adverse drug reaction / respiratory tract disease
XT  - isoniazid / drug therapy / tuberculosis
XT  - isoniazid plus rifampicin / adverse drug reaction / anemia
XT  - isoniazid plus rifampicin / adverse drug reaction / respiratory tract disease
XT  - isoniazid plus rifampicin / drug therapy / tuberculosis
XT  - lamivudine plus zidovudine / adverse drug reaction / anemia
XT  - lamivudine plus zidovudine / adverse drug reaction / respiratory tract disease
XT  - lamivudine plus zidovudine / drug therapy / Human immunodeficiency virus infection
XT  - pyrazinamide / adverse drug reaction / anemia
XT  - pyrazinamide / adverse drug reaction / respiratory tract disease
XT  - pyrazinamide / drug therapy / tuberculosis
XT  - rifampicin / adverse drug reaction / anemia
XT  - rifampicin / adverse drug reaction / respiratory tract disease
XT  - rifampicin / drug therapy / tuberculosis
JF  - Quality of Life Research
JA  - Qual. Life Res.
VL  - 25
IS  - 12
SP  - 3067
EP  - 3076
CY  - Switzerland
PB  - Springer International Publishing
SN  - 0962-9343
AD  - T. Mthiyane, South African Medical Research Council, Durban, South Africa. E-mail: thulimthiyane24@gmail.com
M1  - (Mthiyane, Rustomjee) South African Medical Research Council, Durban, South Africa
M1  - (Reddy) Biostatistics Unit, South African Medical Research Council, Durban, South Africa
M1  - (Dheda) Division of Pulmonology, Department of Medicine, University of Cape Town, Cape Town, South Africa
M1  - (Pym) KZN Research Institute for Tuberculosis and HIV, Durban, South Africa
M1  - (Manie) Division of Physiotherapy, Department of Health and Rehabilitation Sciences, University of Cape Town, Cape Town, South Africa
UR  - http://www.wkap.nl/journalhome.htm/0962-9343
L2  - http://ovidsp.ovid.com/ovidweb.cgi?T=JS&PAGE=reference&D=emed18b&NEWS=N&AN=610774932
ER  -  

Link to the Ovid Full Text or citation: http://ovidsp.ovid.com/ovidweb.cgi?T=JS&CSC=Y&NEWS=N&PAGE=fulltext&D=emed18b&AN=610774932Link to the External Link Resolver: http://whel-primo.hosted.exlibrisgroup.com/openurl/44WHELF_CAR/44WHELF_CAR_services_page?sid=OVID:embase&id=pmid:&id=doi:10.1007%2Fs11136-016-1332-4&issn=0962-9343&isbn=&volume=25&issue=12&spage=3067&pages=3067-3076&date=2016&title=Quality+of+Life+Research&atitle=Longitudinal+assessment+of+health+related+quality+of+life+of+HIV+infected+patients+treated+for+tuberculosis+and+HIV+in+a+high+burden+setting&aulast=Mthiyane&pid=%3Cauthor%3EMthiyane+T.%3BPym+A.%3BDheda+K.%3BRustomjee+R.%3BReddy+T.%3BManie+S.%3C%2Fauthor%3E%3CAN%3E610774932%3C%2FAN%3E%3CDT%3EJournal%3A+Article%3C%2FDT%3E 
C1  - Database: EMBASE <1947-Present>

Search Strategy:

--------------------------------------------------------------------------------

1     tuberculosis.mp. or exp tuberculosis/ (291433)

2     exp treatment outcome/ or treatment outcome*.mp. (1289437)

3     diabetes mellitus.mp. or exp diabetes mellitus/ (880018)

4     diabetes mellitus/ (599265)

5     DM.mp. (234038)

6     diabetes.mp. (891272)

7     mellitus.mp. (827628)

8     3 or 4 or 5 or 6 or 7 (1125394)

9     1 and 2 and 8 (1560)

10     cohort studies.mp. or cohort analysis/ (334934)

11     exp risk factor/ or cohort.mp. or exp risk/ (2843815)

12     10 or 11 (2843815)

13     9 and 10 (161)

14     9 and 12 (652)

15     limit 14 to human (642)

16     limit 13 to human (160)

17     trial*.mp. or exp controlled clinical trial/ or exp "clinical trial (topic)"/ or exp "randomized controlled trial (topic)"/ or exp "controlled clinical trial (topic)"/ (2044040)

18     random.ab. (253017)

19     randomized controlled trial.pt. (0)

20     controlled clinical trial.pt. (0)

21     randomized.ab. (540645)

22     placebo.ab. (252710)

23     clinical trials as topic.sh. (2)

24     trial.ti. (233523)

25     17 or 18 or 19 or 20 or 21 or 22 or 23 or 24 (2406494)

26     9 and 25 (443)

27     limit 26 to human (442)

28     limit 16 to yr="2016 - 2017" (19)

29     limit 15 to yr="2016 -Current" (61)

30     limit 16 to yr="2016 -Current" (19)

31     limit 27 to yr="2016 -Current" (50)


***************************


28. 
TY  - ELEC
ID  - 610987115
T1  - Outcomes of radical debridement versus no debridement for the treatment of thoracic and lumbar spinal tuberculosis
A1  - Qian J.
A1  - Rijiepu A.
A1  - Zhu B.
A1  - Tian D.
A1  - Chen L.
A1  - Jing J. 
Y1  - 2016//
N2  - Purpose: Whether radical debridement is necessary for the treatment of thoracic and lumbar tuberculosis is still questionable. The objective of this prospective randomized study was to compare the outcomes of radical debridement versus no debridement for the treatment of thoracic and lumbar tuberculosis. Methods: Seventy-four thoracic and lumbar tuberculosis patients with a neurological function of grade D and E underwent surgery and received the same chemotherapy regiment from January 2009 to October 2014. All patients were divided into group A and B by taking the drawing of lots. In group A, radical debridement, bone graft, and instrumentation were performed. Isolated posterior instrumentation without debridement were performed in group B. The operative time, blood loss, visual analogue score (VAS), erythrocyte sedimentation rate (ESR), kyphotic angle, Frankel grading, fusion rate, and complications were evaluated. Results: Group B had a better clinical outcome with regard to the operative time, blood loss, VAS score first week post-operatively, and the ESR value in the third and sixth month post-operatively than group A, and the differences between the two groups about those values all presented a significant difference (P < 0.05). However, no difference was observed between the two groups for the kyphotic angle (P = 0.088) and fusion rate (P = 0.164) at the final follow-up. Neurological function of all cases exhibited normal neurological function in the two groups at the final follow-up. Two cases of pulmonary infection and four cases of wound infection in group A. No serious complications were observed in group B. Conclusions: Isolated posterior instrumentation without debridement is a suitable treatment for selected patients because of minor surgical trauma, fewer complications, and spontaneous fusion. Copyright © 2016, SICOT aisbl.
KW  - adolescent
KW  - adult
KW  - aged
KW  - article
KW  - bone graft
KW  - clinical outcome
KW  - controlled study
KW  - *debridement
KW  - erythrocyte sedimentation rate
KW  - female
KW  - follow up
KW  - Frankel grade
KW  - human
KW  - intermethod comparison
KW  - *lumbar spine
KW  - lung infection/co [Complication]
KW  - major clinical study
KW  - male
KW  - operation duration
KW  - operative blood loss
KW  - outcome assessment
KW  - postoperative complication/co [Complication]
KW  - priority journal
KW  - prospective study
KW  - *radical resection
KW  - randomized controlled trial
KW  - spinal cord decompression
KW  - spine fusion
KW  - surgical infection/co [Complication]
KW  - surgical injury/co [Complication]
KW  - *thoracic spine
KW  - *tuberculous spondylitis/dm [Disease Management]
KW  - *tuberculous spondylitis/su [Surgery]
KW  - visual analog scale
KW  - bleeding
KW  - *chemotherapy
KW  - controlled clinical trial
KW  - drawing
KW  - drug therapy
KW  - *lumbar region
KW  - lung infection
KW  - nervous system function
KW  - surgery
KW  - surgical injury
KW  - *thorax
KW  - *tuberculous spondylitis
KW  - wound infection
KW  - *radical
JF  - International Orthopaedics
JA  - Int. Orthop.
VL  - 40
IS  - 10
SP  - 2081
EP  - 2088
CY  - Germany
PB  - Springer Verlag (E-mail: service@springer.de)
SN  - 0341-2695
AD  - J. Jing, Department of Orthopaedics, the Second Hospital of AnHui Medical University, Hefei, Anhui 230601, China. E-mail: jjhpaper@sina.com
M1  - (Qian, Zhu, Tian, Chen, Jing) Department of Orthopaedics, the Second Hospital of AnHui Medical University, Hefei, Anhui 230601, China
M1  - (Rijiepu) Department of Orthopaedics, Hetian Area Hospital, Hetian, Xinjiang, China
UR  - http://link.springer.de/link/service/journals/00264/index.htm
L2  - http://ovidsp.ovid.com/ovidweb.cgi?T=JS&PAGE=reference&D=emed18b&NEWS=N&AN=610987115
ER  -  

Link to the Ovid Full Text or citation: http://ovidsp.ovid.com/ovidweb.cgi?T=JS&CSC=Y&NEWS=N&PAGE=fulltext&D=emed18b&AN=610987115Link to the External Link Resolver: http://whel-primo.hosted.exlibrisgroup.com/openurl/44WHELF_CAR/44WHELF_CAR_services_page?sid=OVID:embase&id=pmid:&id=doi:10.1007%2Fs00264-016-3234-z&issn=0341-2695&isbn=&volume=40&issue=10&spage=2081&pages=2081-2088&date=2016&title=International+Orthopaedics&atitle=Outcomes+of+radical+debridement+versus+no+debridement+for+the+treatment+of+thoracic+and+lumbar+spinal+tuberculosis&aulast=Qian&pid=%3Cauthor%3EQian+J.%3BRijiepu+A.%3BZhu+B.%3BTian+D.%3BChen+L.%3BJing+J.%3C%2Fauthor%3E%3CAN%3E610987115%3C%2FAN%3E%3CDT%3EJournal%3A+Article%3C%2FDT%3E 
C1  - Database: EMBASE <1947-Present>

Search Strategy:

--------------------------------------------------------------------------------

1     tuberculosis.mp. or exp tuberculosis/ (291433)

2     exp treatment outcome/ or treatment outcome*.mp. (1289437)

3     diabetes mellitus.mp. or exp diabetes mellitus/ (880018)

4     diabetes mellitus/ (599265)

5     DM.mp. (234038)

6     diabetes.mp. (891272)

7     mellitus.mp. (827628)

8     3 or 4 or 5 or 6 or 7 (1125394)

9     1 and 2 and 8 (1560)

10     cohort studies.mp. or cohort analysis/ (334934)

11     exp risk factor/ or cohort.mp. or exp risk/ (2843815)

12     10 or 11 (2843815)

13     9 and 10 (161)

14     9 and 12 (652)

15     limit 14 to human (642)

16     limit 13 to human (160)

17     trial*.mp. or exp controlled clinical trial/ or exp "clinical trial (topic)"/ or exp "randomized controlled trial (topic)"/ or exp "controlled clinical trial (topic)"/ (2044040)

18     random.ab. (253017)

19     randomized controlled trial.pt. (0)

20     controlled clinical trial.pt. (0)

21     randomized.ab. (540645)

22     placebo.ab. (252710)

23     clinical trials as topic.sh. (2)

24     trial.ti. (233523)

25     17 or 18 or 19 or 20 or 21 or 22 or 23 or 24 (2406494)

26     9 and 25 (443)

27     limit 26 to human (442)

28     limit 16 to yr="2016 - 2017" (19)

29     limit 15 to yr="2016 -Current" (61)

30     limit 16 to yr="2016 -Current" (19)

31     limit 27 to yr="2016 -Current" (50)


***************************


29. 
TY  - ELEC
ID  - 612522694
T1  - Statin non-adherence and residual cardiovascular risk: There is need for substantial improvement
A1  - Banach M.
A1  - Stulc T.
A1  - Dent R.
A1  - Toth P.P. 
AO  - Banach, Maciej; ORCID: http://orcid.org/0000-0001-6690-6874
Y1  - 2016//
N2  - Although statin therapy has proven to be the cornerstone for prevention and treatment of cardiovascular disease (CVD), there are many patients for whom long-term therapy remains suboptimal. The aims of this article are to review the current complex issues associated with statin use and to explore when novel treatment approaches should be considered. Statin discontinuation as well as adherence to statin therapy remain two of the greatest challenges for lipidologists. Evidence suggests that between 40 and 75% of patients discontinue their statin therapy within one year after initiation. Furthermore, whilst the reasons for persistence with statin therapy are complex, evidence shows that low-adherence to statins negatively impacts clinical outcomes and residual CV risk remains a major concern. Non-adherence or lack of persistence with long-term statin therapy in real-life may be the main cause of inadequate low density lipoprotein cholesterol lowering with statins. There is a large need for the improvement of the use of statins, which have good safety profiles and are inexpensive. On the other hand, in a non-cost-constrained environment, proprotein convertase subtilisin/kexin type 9 inhibitors should arguably be used more often in those patients in whom treatment with statins remains unsatisfactory. Copyright © 2016 Elsevier Ireland Ltd
KW  - acute kidney failure/si [Side Effect]
KW  - alopecia/si [Side Effect]
KW  - amnesia/si [Side Effect]
KW  - arthralgia/si [Side Effect]
KW  - arthritis/si [Side Effect]
KW  - asthenia/si [Side Effect]
KW  - backache/si [Side Effect]
KW  - brain hemorrhage/si [Side Effect]
KW  - bronchitis/si [Side Effect]
KW  - cardiovascular mortality
KW  - *cardiovascular risk
KW  - cataract/si [Side Effect]
KW  - chronic urticaria/si [Side Effect]
KW  - clinical effectiveness
KW  - cognitive defect/si [Side Effect]
KW  - confusion/si [Side Effect]
KW  - constipation/si [Side Effect]
KW  - coronary artery disease
KW  - coughing/si [Side Effect]
KW  - diabetes mellitus/si [Side Effect]
KW  - diarrhea/si [Side Effect]
KW  - diet supplementation
KW  - diet therapy
KW  - diplopia/si [Side Effect]
KW  - dizziness/si [Side Effect]
KW  - drug tolerability
KW  - dyslipidemia/dt [Drug Therapy]
KW  - dyspepsia/si [Side Effect]
KW  - erectile dysfunction/si [Side Effect]
KW  - evidence based medicine
KW  - fatigue/si [Side Effect]
KW  - flatulence/si [Side Effect]
KW  - gastrointestinal disease/si [Side Effect]
KW  - gynecomastia/si [Side Effect]
KW  - hair loss/si [Side Effect]
KW  - hallucination/si [Side Effect]
KW  - headache/si [Side Effect]
KW  - heartburn/si [Side Effect]
KW  - high risk patient
KW  - human
KW  - hypercholesterolemia/dt [Drug Therapy]
KW  - hypercholesterolemia/th [Therapy]
KW  - hyperlipidemia/dt [Drug Therapy]
KW  - hypertriglyceridemia/dt [Drug Therapy]
KW  - influenza/si [Side Effect]
KW  - injection site reaction/si [Side Effect]
KW  - insomnia/si [Side Effect]
KW  - interstitial lung disease/si [Side Effect]
KW  - ischemic heart disease/dt [Drug Therapy]
KW  - libido disorder/si [Side Effect]
KW  - lichenoid eruption/si [Side Effect]
KW  - lipid metabolism
KW  - liver toxicity/si [Side Effect]
KW  - lupus vulgaris/si [Side Effect]
KW  - malignant neoplastic disease/si [Side Effect]
KW  - *medication compliance
KW  - muscle disease/si [Side Effect]
KW  - muscle spasm/si [Side Effect]
KW  - myalgia/si [Side Effect]
KW  - nausea/si [Side Effect]
KW  - neurologic disease/si [Side Effect]
KW  - nightmare/si [Side Effect]
KW  - ophthalmoplegia/si [Side Effect]
KW  - patient education
KW  - pharyngitis/si [Side Effect]
KW  - practice guideline
KW  - priority journal
KW  - proteinuria/si [Side Effect]
KW  - ptosis/si [Side Effect]
KW  - race difference
KW  - randomized controlled trial(topic)
KW  - rash/si [Side Effect]
KW  - restlessness/si [Side Effect]
KW  - review
KW  - rheumatic polymyalgia/si [Side Effect]
KW  - rhinitis/si [Side Effect]
KW  - rhinopharyngitis/si [Side Effect]
KW  - risk assessment
KW  - risk factor
KW  - side effect/si [Side Effect]
KW  - sinusitis/si [Side Effect]
KW  - sleep disorder/si [Side Effect]
KW  - somnolence/si [Side Effect]
KW  - suicide/si [Side Effect]
KW  - tendinitis/si [Side Effect]
KW  - thrombotic thrombocytopenic purpura/si [Side Effect]
KW  - treatment outcome
KW  - treatment withdrawal
KW  - upper respiratory tract infection/si [Side Effect]
KW  - vomiting/si [Side Effect]
KW  - alirocumab/ae [Adverse Drug Reaction]
KW  - alirocumab/ct [Clinical Trial]
KW  - alirocumab/cm [Drug Comparison]
KW  - alirocumab/cm [Drug Comparison]
KW  - alirocumab/dt [Drug Therapy]
KW  - anacetrapib/dt [Drug Therapy]
KW  - apolipoprotein B/ec [Endogenous Compound]
KW  - astaxanthin
KW  - atorvastatin/ae [Adverse Drug Reaction]
KW  - atorvastatin/ct [Clinical Trial]
KW  - atorvastatin/cm [Drug Comparison]
KW  - atorvastatin/dt [Drug Therapy]
KW  - bococizumab/ct [Clinical Trial]
KW  - bococizumab/cm [Drug Comparison]
KW  - bococizumab/dt [Drug Therapy]
KW  - breast cancer resistance protein/ec [Endogenous Compound]
KW  - cerivastatin/dt [Drug Therapy]
KW  - dalcetrapib/dt [Drug Therapy]
KW  - evacetrapib/dt [Drug Therapy]
KW  - evolocumab/ae [Adverse Drug Reaction]
KW  - evolocumab/ct [Clinical Trial]
KW  - evolocumab/cm [Drug Comparison]
KW  - evolocumab/dt [Drug Therapy]
KW  - ezetimibe/ae [Adverse Drug Reaction]
KW  - ezetimibe/ct [Clinical Trial]
KW  - ezetimibe/cb [Drug Combination]
KW  - ezetimibe/cm [Drug Comparison]
KW  - ezetimibe/dt [Drug Therapy]
KW  - fenofibrate/ae [Adverse Drug Reaction]
KW  - fenofibrate/ct [Clinical Trial]
KW  - fenofibrate/dt [Drug Therapy]
KW  - high density lipoprotein cholesterol/ec [Endogenous Compound]
KW  - *hydroxymethylglutaryl coenzyme A reductase inhibitor/ae [Adverse Drug Reaction]
KW  - *hydroxymethylglutaryl coenzyme A reductase inhibitor/ct [Clinical Trial]
KW  - *hydroxymethylglutaryl coenzyme A reductase inhibitor/cm [Drug Comparison]
KW  - *hydroxymethylglutaryl coenzyme A reductase inhibitor/dt [Drug Therapy]
KW  - liver enzyme/ec [Endogenous Compound]
KW  - lomitapide/dt [Drug Therapy]
KW  - low density lipoprotein cholesterol/ec [Endogenous Compound]
KW  - low density lipoprotein receptor/ec [Endogenous Compound]
KW  - mipomersen/dt [Drug Therapy]
KW  - multidrug resistance associated protein 2/ec [Endogenous Compound]
KW  - multidrug resistance protein/ec [Endogenous Compound]
KW  - multidrug resistance protein 1/ec [Endogenous Compound]
KW  - placebo
KW  - pravastatin/ae [Adverse Drug Reaction]
KW  - pravastatin/ct [Clinical Trial]
KW  - pravastatin/cm [Drug Comparison]
KW  - prostaglandin transporter/ec [Endogenous Compound]
KW  - Rho kinase/ec [Endogenous Compound]
KW  - rosuvastatin/ae [Adverse Drug Reaction]
KW  - rosuvastatin/ct [Clinical Trial]
KW  - rosuvastatin/dt [Drug Therapy]
KW  - simvastatin/ct [Clinical Trial]
KW  - simvastatin/cb [Drug Combination]
KW  - simvastatin/dt [Drug Therapy]
KW  - unindexed drug
KW  - clinical outcome
KW  - clinical trial
KW  - drug therapy
KW  - *muscle
KW  - pharmacokinetics
KW  - safety
KW  - *symptom
KW  - endogenous compound
KW  - *high density lipoprotein cholesterol
KW  - *hydroxymethylglutaryl coenzyme A reductase inhibitor
KW  - kexin
KW  - low density lipoprotein cholesterol
KW  - proprotein convertase 1
XT  - acute kidney failure / side effect / hydroxymethylglutaryl coenzyme A reductase inhibitor
XT  - alopecia / side effect / hydroxymethylglutaryl coenzyme A reductase inhibitor
XT  - amnesia / side effect / hydroxymethylglutaryl coenzyme A reductase inhibitor
XT  - arthralgia / side effect / evolocumab
XT  - arthralgia / side effect / hydroxymethylglutaryl coenzyme A reductase inhibitor
XT  - arthritis / side effect / hydroxymethylglutaryl coenzyme A reductase inhibitor
XT  - asthenia / side effect / hydroxymethylglutaryl coenzyme A reductase inhibitor
XT  - backache / side effect / evolocumab
XT  - brain hemorrhage / side effect / hydroxymethylglutaryl coenzyme A reductase inhibitor
XT  - bronchitis / side effect / hydroxymethylglutaryl coenzyme A reductase inhibitor
XT  - cataract / side effect / hydroxymethylglutaryl coenzyme A reductase inhibitor
XT  - chronic urticaria / side effect / hydroxymethylglutaryl coenzyme A reductase inhibitor
XT  - cognitive defect / side effect / alirocumab
XT  - cognitive defect / side effect / atorvastatin
XT  - cognitive defect / side effect / evolocumab
XT  - cognitive defect / side effect / fenofibrate
XT  - cognitive defect / side effect / pravastatin
XT  - cognitive defect / side effect / rosuvastatin
XT  - confusion / side effect / hydroxymethylglutaryl coenzyme A reductase inhibitor
XT  - constipation / side effect / hydroxymethylglutaryl coenzyme A reductase inhibitor
XT  - coughing / side effect / hydroxymethylglutaryl coenzyme A reductase inhibitor
XT  - diabetes mellitus / side effect / hydroxymethylglutaryl coenzyme A reductase inhibitor
XT  - diarrhea / side effect / hydroxymethylglutaryl coenzyme A reductase inhibitor
XT  - diplopia / side effect / hydroxymethylglutaryl coenzyme A reductase inhibitor
XT  - dizziness / side effect / hydroxymethylglutaryl coenzyme A reductase inhibitor
XT  - dyslipidemia / drug therapy / bococizumab
XT  - dyspepsia / side effect / hydroxymethylglutaryl coenzyme A reductase inhibitor
XT  - erectile dysfunction / side effect / hydroxymethylglutaryl coenzyme A reductase inhibitor
XT  - fatigue / side effect / hydroxymethylglutaryl coenzyme A reductase inhibitor
XT  - flatulence / side effect / hydroxymethylglutaryl coenzyme A reductase inhibitor
XT  - gastrointestinal disease / side effect / hydroxymethylglutaryl coenzyme A reductase inhibitor
XT  - gynecomastia / side effect / hydroxymethylglutaryl coenzyme A reductase inhibitor
XT  - hair loss / side effect / hydroxymethylglutaryl coenzyme A reductase inhibitor
XT  - hallucination / side effect / hydroxymethylglutaryl coenzyme A reductase inhibitor
XT  - headache / side effect / evolocumab
XT  - headache / side effect / hydroxymethylglutaryl coenzyme A reductase inhibitor
XT  - heartburn / side effect / hydroxymethylglutaryl coenzyme A reductase inhibitor
XT  - hypercholesterolemia / drug therapy / alirocumab
XT  - hypercholesterolemia / drug therapy / bococizumab
XT  - hypercholesterolemia / drug therapy / cerivastatin
XT  - hyperlipidemia / drug therapy / alirocumab
XT  - hyperlipidemia / drug therapy / anacetrapib
XT  - hyperlipidemia / drug therapy / dalcetrapib
XT  - hyperlipidemia / drug therapy / evacetrapib
XT  - hyperlipidemia / drug therapy / evolocumab
XT  - hyperlipidemia / drug therapy / ezetimibe
XT  - hyperlipidemia / drug therapy / lomitapide
XT  - hyperlipidemia / drug therapy / mipomersen
XT  - hyperlipidemia / drug therapy / simvastatin
XT  - hypertriglyceridemia / drug therapy / atorvastatin
XT  - hypertriglyceridemia / drug therapy / fenofibrate
XT  - hypertriglyceridemia / drug therapy / rosuvastatin
XT  - influenza / side effect / evolocumab
XT  - injection site reaction / side effect / alirocumab
XT  - insomnia / side effect / hydroxymethylglutaryl coenzyme A reductase inhibitor
XT  - interstitial lung disease / side effect / hydroxymethylglutaryl coenzyme A reductase inhibitor
XT  - ischemic heart disease / drug therapy / hydroxymethylglutaryl coenzyme A reductase inhibitor
XT  - libido disorder / side effect / hydroxymethylglutaryl coenzyme A reductase inhibitor
XT  - lichenoid eruption / side effect / hydroxymethylglutaryl coenzyme A reductase inhibitor
XT  - liver toxicity / side effect / hydroxymethylglutaryl coenzyme A reductase inhibitor
XT  - lupus vulgaris / side effect / hydroxymethylglutaryl coenzyme A reductase inhibitor
XT  - malignant neoplastic disease / side effect / hydroxymethylglutaryl coenzyme A reductase inhibitor
XT  - muscle disease / side effect / atorvastatin
XT  - muscle disease / side effect / evolocumab
XT  - muscle disease / side effect / ezetimibe
XT  - muscle disease / side effect / hydroxymethylglutaryl coenzyme A reductase inhibitor
XT  - muscle spasm / side effect / evolocumab
XT  - myalgia / side effect / alirocumab
XT  - nausea / side effect / hydroxymethylglutaryl coenzyme A reductase inhibitor
XT  - neurologic disease / side effect / alirocumab
XT  - nightmare / side effect / hydroxymethylglutaryl coenzyme A reductase inhibitor
XT  - ophthalmoplegia / side effect / hydroxymethylglutaryl coenzyme A reductase inhibitor
XT  - pharyngitis / side effect / hydroxymethylglutaryl coenzyme A reductase inhibitor
XT  - proteinuria / side effect / hydroxymethylglutaryl coenzyme A reductase inhibitor
XT  - ptosis / side effect / hydroxymethylglutaryl coenzyme A reductase inhibitor
XT  - rash / side effect / hydroxymethylglutaryl coenzyme A reductase inhibitor
XT  - restlessness / side effect / hydroxymethylglutaryl coenzyme A reductase inhibitor
XT  - rheumatic polymyalgia / side effect / hydroxymethylglutaryl coenzyme A reductase inhibitor
XT  - rhinitis / side effect / hydroxymethylglutaryl coenzyme A reductase inhibitor
XT  - rhinopharyngitis / side effect / evolocumab
XT  - side effect / side effect / hydroxymethylglutaryl coenzyme A reductase inhibitor
XT  - sinusitis / side effect / hydroxymethylglutaryl coenzyme A reductase inhibitor
XT  - sleep disorder / side effect / hydroxymethylglutaryl coenzyme A reductase inhibitor
XT  - somnolence / side effect / hydroxymethylglutaryl coenzyme A reductase inhibitor
XT  - suicide / side effect / hydroxymethylglutaryl coenzyme A reductase inhibitor
XT  - tendinitis / side effect / hydroxymethylglutaryl coenzyme A reductase inhibitor
XT  - thrombotic thrombocytopenic purpura / side effect / hydroxymethylglutaryl coenzyme A reductase inhibitor
XT  - upper respiratory tract infection / side effect / evolocumab
XT  - upper respiratory tract infection / side effect / hydroxymethylglutaryl coenzyme A reductase inhibitor
XT  - vomiting / side effect / hydroxymethylglutaryl coenzyme A reductase inhibitor
XT  - alirocumab / adverse drug reaction / cognitive defect
XT  - alirocumab / adverse drug reaction / injection site reaction
XT  - alirocumab / adverse drug reaction / myalgia
XT  - alirocumab / adverse drug reaction / neurologic disease
XT  - alirocumab / drug comparison / placebo
XT  - alirocumab / drug comparison / atorvastatin
XT  - alirocumab / drug comparison / ezetimibe
XT  - alirocumab / drug therapy / hypercholesterolemia
XT  - alirocumab / drug therapy / hyperlipidemia
XT  - anacetrapib / drug therapy / hyperlipidemia
XT  - atorvastatin / adverse drug reaction / cognitive defect
XT  - atorvastatin / adverse drug reaction / muscle disease
XT  - atorvastatin / drug comparison / alirocumab
XT  - atorvastatin / drug therapy / hypertriglyceridemia
XT  - bococizumab / drug comparison / placebo
XT  - bococizumab / drug therapy / dyslipidemia
XT  - bococizumab / drug therapy / hypercholesterolemia
XT  - cerivastatin / drug therapy / hypercholesterolemia
XT  - dalcetrapib / drug therapy / hyperlipidemia
XT  - evacetrapib / drug therapy / hyperlipidemia
XT  - evolocumab / adverse drug reaction / arthralgia
XT  - evolocumab / adverse drug reaction / backache
XT  - evolocumab / adverse drug reaction / cognitive defect
XT  - evolocumab / adverse drug reaction / headache
XT  - evolocumab / adverse drug reaction / influenza
XT  - evolocumab / adverse drug reaction / muscle disease
XT  - evolocumab / adverse drug reaction / muscle spasm
XT  - evolocumab / adverse drug reaction / rhinopharyngitis
XT  - evolocumab / adverse drug reaction / upper respiratory tract infection
XT  - evolocumab / drug comparison / ezetimibe
XT  - evolocumab / drug comparison / hydroxymethylglutaryl coenzyme A reductase inhibitor
XT  - evolocumab / drug therapy / hyperlipidemia
XT  - ezetimibe / adverse drug reaction / muscle disease
XT  - ezetimibe / drug combination / simvastatin
XT  - ezetimibe / drug comparison / alirocumab
XT  - ezetimibe / drug comparison / evolocumab
XT  - ezetimibe / drug therapy / hyperlipidemia
XT  - fenofibrate / adverse drug reaction / cognitive defect
XT  - fenofibrate / drug therapy / hypertriglyceridemia
XT  - hydroxymethylglutaryl coenzyme A reductase inhibitor / adverse drug reaction / acute kidney failure
XT  - hydroxymethylglutaryl coenzyme A reductase inhibitor / adverse drug reaction / alopecia
XT  - hydroxymethylglutaryl coenzyme A reductase inhibitor / adverse drug reaction / amnesia
XT  - hydroxymethylglutaryl coenzyme A reductase inhibitor / adverse drug reaction / arthralgia
XT  - hydroxymethylglutaryl coenzyme A reductase inhibitor / adverse drug reaction / arthritis
XT  - hydroxymethylglutaryl coenzyme A reductase inhibitor / adverse drug reaction / asthenia
XT  - hydroxymethylglutaryl coenzyme A reductase inhibitor / adverse drug reaction / brain hemorrhage
XT  - hydroxymethylglutaryl coenzyme A reductase inhibitor / adverse drug reaction / bronchitis
XT  - hydroxymethylglutaryl coenzyme A reductase inhibitor / adverse drug reaction / cataract
XT  - hydroxymethylglutaryl coenzyme A reductase inhibitor / adverse drug reaction / chronic urticaria
XT  - hydroxymethylglutaryl coenzyme A reductase inhibitor / adverse drug reaction / confusion
XT  - hydroxymethylglutaryl coenzyme A reductase inhibitor / adverse drug reaction / constipation
XT  - hydroxymethylglutaryl coenzyme A reductase inhibitor / adverse drug reaction / coughing
XT  - hydroxymethylglutaryl coenzyme A reductase inhibitor / adverse drug reaction / diabetes mellitus
XT  - hydroxymethylglutaryl coenzyme A reductase inhibitor / adverse drug reaction / diarrhea
XT  - hydroxymethylglutaryl coenzyme A reductase inhibitor / adverse drug reaction / diplopia
XT  - hydroxymethylglutaryl coenzyme A reductase inhibitor / adverse drug reaction / dizziness
XT  - hydroxymethylglutaryl coenzyme A reductase inhibitor / adverse drug reaction / dyspepsia
XT  - hydroxymethylglutaryl coenzyme A reductase inhibitor / adverse drug reaction / erectile dysfunction
XT  - hydroxymethylglutaryl coenzyme A reductase inhibitor / adverse drug reaction / fatigue
XT  - hydroxymethylglutaryl coenzyme A reductase inhibitor / adverse drug reaction / flatulence
XT  - hydroxymethylglutaryl coenzyme A reductase inhibitor / adverse drug reaction / gastrointestinal disease
XT  - hydroxymethylglutaryl coenzyme A reductase inhibitor / adverse drug reaction / gynecomastia
XT  - hydroxymethylglutaryl coenzyme A reductase inhibitor / adverse drug reaction / hair loss
XT  - hydroxymethylglutaryl coenzyme A reductase inhibitor / adverse drug reaction / hallucination
XT  - hydroxymethylglutaryl coenzyme A reductase inhibitor / adverse drug reaction / headache
XT  - hydroxymethylglutaryl coenzyme A reductase inhibitor / adverse drug reaction / heartburn
XT  - hydroxymethylglutaryl coenzyme A reductase inhibitor / adverse drug reaction / insomnia
XT  - hydroxymethylglutaryl coenzyme A reductase inhibitor / adverse drug reaction / interstitial lung disease
XT  - hydroxymethylglutaryl coenzyme A reductase inhibitor / adverse drug reaction / libido disorder
XT  - hydroxymethylglutaryl coenzyme A reductase inhibitor / adverse drug reaction / lichenoid eruption
XT  - hydroxymethylglutaryl coenzyme A reductase inhibitor / adverse drug reaction / liver toxicity
XT  - hydroxymethylglutaryl coenzyme A reductase inhibitor / adverse drug reaction / lupus vulgaris
XT  - hydroxymethylglutaryl coenzyme A reductase inhibitor / adverse drug reaction / malignant neoplastic disease
XT  - hydroxymethylglutaryl coenzyme A reductase inhibitor / adverse drug reaction / muscle disease
XT  - hydroxymethylglutaryl coenzyme A reductase inhibitor / adverse drug reaction / nausea
XT  - hydroxymethylglutaryl coenzyme A reductase inhibitor / adverse drug reaction / nightmare
XT  - hydroxymethylglutaryl coenzyme A reductase inhibitor / adverse drug reaction / ophthalmoplegia
XT  - hydroxymethylglutaryl coenzyme A reductase inhibitor / adverse drug reaction / pharyngitis
XT  - hydroxymethylglutaryl coenzyme A reductase inhibitor / adverse drug reaction / proteinuria
XT  - hydroxymethylglutaryl coenzyme A reductase inhibitor / adverse drug reaction / ptosis
XT  - hydroxymethylglutaryl coenzyme A reductase inhibitor / adverse drug reaction / rash
XT  - hydroxymethylglutaryl coenzyme A reductase inhibitor / adverse drug reaction / restlessness
XT  - hydroxymethylglutaryl coenzyme A reductase inhibitor / adverse drug reaction / rheumatic polymyalgia
XT  - hydroxymethylglutaryl coenzyme A reductase inhibitor / adverse drug reaction / rhinitis
XT  - hydroxymethylglutaryl coenzyme A reductase inhibitor / adverse drug reaction / side effect
XT  - hydroxymethylglutaryl coenzyme A reductase inhibitor / adverse drug reaction / sinusitis
XT  - hydroxymethylglutaryl coenzyme A reductase inhibitor / adverse drug reaction / sleep disorder
XT  - hydroxymethylglutaryl coenzyme A reductase inhibitor / adverse drug reaction / somnolence
XT  - hydroxymethylglutaryl coenzyme A reductase inhibitor / adverse drug reaction / suicide
XT  - hydroxymethylglutaryl coenzyme A reductase inhibitor / adverse drug reaction / tendinitis
XT  - hydroxymethylglutaryl coenzyme A reductase inhibitor / adverse drug reaction / thrombotic thrombocytopenic purpura
XT  - hydroxymethylglutaryl coenzyme A reductase inhibitor / adverse drug reaction / upper respiratory tract infection
XT  - hydroxymethylglutaryl coenzyme A reductase inhibitor / adverse drug reaction / vomiting
XT  - hydroxymethylglutaryl coenzyme A reductase inhibitor / drug comparison / evolocumab
XT  - hydroxymethylglutaryl coenzyme A reductase inhibitor / drug therapy / ischemic heart disease
XT  - lomitapide / drug therapy / hyperlipidemia
XT  - mipomersen / drug therapy / hyperlipidemia
XT  - pravastatin / adverse drug reaction / cognitive defect
XT  - pravastatin / drug comparison / placebo
XT  - rosuvastatin / adverse drug reaction / cognitive defect
XT  - rosuvastatin / drug therapy / hypertriglyceridemia
XT  - simvastatin / drug combination / ezetimibe
XT  - simvastatin / drug therapy / hyperlipidemia
JF  - International Journal of Cardiology
JA  - Int. J. Cardiol.
VL  - 225
SP  - 184
EP  - 196
CY  - Ireland
PB  - Elsevier Ireland Ltd
SN  - 0167-5273
AD  - M. Banach, Department of Hypertension, Chair of Nephrology and Hypertension, Medical University of Lodz, Zeromskiego 113, Lodz 90-549, Poland. E-mail: maciejbanach@aol.co.uk
M1  - (Banach) Department of Hypertension, Chair of Nephrology and Hypertension, Medical University of Lodz, Lodz, Poland
M1  - (Banach) Healthy Aging Research Centre, Medical University of Lodz, Lodz, Poland
M1  - (Banach) Polish Mother's Memorial Hospital Research Institute, Lodz, Poland
M1  - (Stulc) 3rd Department of Internal Medicine, 1st University of Medicine, Prague, Czech Republic
M1  - (Dent) Amgen (Europe) GmbH, Zug, Switzerland
M1  - (Toth) CGH Medical Center, Sterling, IL, United States
M1  - (Toth) Ciccarone Center for the Prevention of Cardiovascular Disease, Johns Hopkins University School of Medicine, Baltimore, MD, United States
UR  - http://www.elsevier.com/locate/ijcard
L2  - http://ovidsp.ovid.com/ovidweb.cgi?T=JS&PAGE=reference&D=emed18b&NEWS=N&AN=612522694
ER  -  

Link to the Ovid Full Text or citation: http://ovidsp.ovid.com/ovidweb.cgi?T=JS&CSC=Y&NEWS=N&PAGE=fulltext&D=emed18b&AN=612522694Link to the External Link Resolver: http://whel-primo.hosted.exlibrisgroup.com/openurl/44WHELF_CAR/44WHELF_CAR_services_page?sid=OVID:embase&id=pmid:&id=doi:10.1016%2Fj.ijcard.2016.09.075&issn=0167-5273&isbn=&volume=225&issue=&spage=184&pages=184-196&date=2016&title=International+Journal+of+Cardiology&atitle=Statin+non-adherence+and+residual+cardiovascular+risk%3A+There+is+need+for+substantial+improvement&aulast=Banach&pid=%3Cauthor%3EBanach+M.%3BStulc+T.%3BDent+R.%3BToth+P.P.%3C%2Fauthor%3E%3CAN%3E612522694%3C%2FAN%3E%3CDT%3EJournal%3A+Review%3C%2FDT%3E 
C1  - Database: EMBASE <1947-Present>

Search Strategy:

--------------------------------------------------------------------------------

1     tuberculosis.mp. or exp tuberculosis/ (291433)

2     exp treatment outcome/ or treatment outcome*.mp. (1289437)

3     diabetes mellitus.mp. or exp diabetes mellitus/ (880018)

4     diabetes mellitus/ (599265)

5     DM.mp. (234038)

6     diabetes.mp. (891272)

7     mellitus.mp. (827628)

8     3 or 4 or 5 or 6 or 7 (1125394)

9     1 and 2 and 8 (1560)

10     cohort studies.mp. or cohort analysis/ (334934)

11     exp risk factor/ or cohort.mp. or exp risk/ (2843815)

12     10 or 11 (2843815)

13     9 and 10 (161)

14     9 and 12 (652)

15     limit 14 to human (642)

16     limit 13 to human (160)

17     trial*.mp. or exp controlled clinical trial/ or exp "clinical trial (topic)"/ or exp "randomized controlled trial (topic)"/ or exp "controlled clinical trial (topic)"/ (2044040)

18     random.ab. (253017)

19     randomized controlled trial.pt. (0)

20     controlled clinical trial.pt. (0)

21     randomized.ab. (540645)

22     placebo.ab. (252710)

23     clinical trials as topic.sh. (2)

24     trial.ti. (233523)

25     17 or 18 or 19 or 20 or 21 or 22 or 23 or 24 (2406494)

26     9 and 25 (443)

27     limit 26 to human (442)

28     limit 16 to yr="2016 - 2017" (19)

29     limit 15 to yr="2016 -Current" (61)

30     limit 16 to yr="2016 -Current" (19)

31     limit 27 to yr="2016 -Current" (50)


***************************


30. 
TY  - ELEC
ID  - 612339406
T1  - Current trends and intricacies in the management of HIV-associated pulmonary tuberculosis
A1  - Gopalan N.
A1  - Chandrasekaran P.
A1  - Swaminathan S.
A1  - Tripathy S. 
Y1  - 2016//
N2  - Human immunodeficiency virus (HIV) epidemic has undoubtedly increased the incidence of tuberculosis (TB) globally, posing a formidable global health challenge affecting 1.2 million cases. Pulmonary TB assumes utmost significance in the programmatic perspective as it is readily transmissible as well as easily diagnosable. HIV complicates every aspect of pulmonary tuberculosis from diagnosis to treatment, demanding a different approach to effectively tackle both the diseases. In order to control these converging epidemics, it is important to diagnose early, initiate appropriate therapy for both infections, prevent transmission and administer preventive therapy. Liquid culture methods and nucleic acid amplification tests for TB confirmation have replaced conventional solid media, enabling quicker and simultaneous detection of mycobacterium and its drug sensitivity profile Unique problems posed by the syndemic include Acquired rifampicin resistance, drug-drug interactions, malabsorption of drugs and immune reconstitution inflammatory syndrome or paradoxical reaction that complicate dual and concomitant therapy. While the antiretroviral therapy armamentarium is constantly reinforced by discovery of newer and safer drugs every year, only a few drugs for anti tuberculosis treatment have successfully emerged. These include bedaquiline, delamanid and pretomanid which have entered phase III B trials and are also available through conditional access national programmes. The current guidelines by WHO to start Antiretroviral therapy irrespective of CD4+ cell count based on benefits cited by recent trials could go a long way in preventing various complications caused by the deadly duo. This review provides a consolidated gist of the advancements, concepts and updates that have emerged in the management of HIV-associated pulmonary TB for maximizing efficacy, offering latest solutions for tackling drug-drug interactions and remedial measures for immune reconstitution inflammatory syndrome. Copyright © 2016 The Author(s).
KW  - bacterium culture
KW  - clinical feature
KW  - computer assisted tomography
KW  - cost effectiveness analysis
KW  - differential diagnosis
KW  - drug efficacy
KW  - enzyme linked immunosorbent assay
KW  - extensively drug resistant tuberculosis/dr [Drug Resistance]
KW  - extensively drug resistant tuberculosis/dt [Drug Therapy]
KW  - highly active antiretroviral therapy
KW  - human
KW  - *Human immunodeficiency virus infection/dt [Drug Therapy]
KW  - Human immunodeficiency virus infection/dt [Drug Therapy]
KW  - immune reconstitution inflammatory syndrome/di [Diagnosis]
KW  - immune reconstitution inflammatory syndrome/et [Etiology]
KW  - infection risk
KW  - interferon gamma release assay
KW  - line probe assay
KW  - *lung tuberculosis/di [Diagnosis]
KW  - *lung tuberculosis/dm [Disease Management]
KW  - *lung tuberculosis/dr [Drug Resistance]
KW  - *lung tuberculosis/dt [Drug Therapy]
KW  - *lung tuberculosis/et [Etiology]
KW  - *lung tuberculosis/pc [Prevention]
KW  - lung tuberculosis/dt [Drug Therapy]
KW  - meta analysis (topic)
KW  - multicenter study (topic)
KW  - multidrug resistant tuberculosis/dr [Drug Resistance]
KW  - multidrug resistant tuberculosis/dt [Drug Therapy]
KW  - Mycobacterium tuberculosis
KW  - nonhuman
KW  - nucleic acid amplification
KW  - patch test
KW  - pathogenesis
KW  - patient selection
KW  - phase 2 clinical trial(topic)
KW  - phase 3 clinical trial (topic)
KW  - priority journal
KW  - randomized controlled trial(topic)
KW  - recurrent disease
KW  - review
KW  - serodiagnosis
KW  - skin patch test
KW  - skin test
KW  - sputum cytodiagnosis
KW  - sputum smear
KW  - systematic review (topic)
KW  - thorax radiography
KW  - treatment outcome
KW  - tuberculin test
KW  - tuberculosis control
KW  - tuberculosis rapid test
KW  - amikacin/ct [Clinical Trial]
KW  - amikacin/dt [Drug Therapy]
KW  - amikacin/pe [Pharmacoeconomics]
KW  - aminoglycoside antibiotic agent/ct [Clinical Trial]
KW  - aminoglycoside antibiotic agent/dt [Drug Therapy]
KW  - aminoglycoside antibiotic agent/pe [Pharmacoeconomics]
KW  - aminosalicylic acid/ct [Clinical Trial]
KW  - aminosalicylic acid/dt [Drug Therapy]
KW  - aminosalicylic acid/pe [Pharmacoeconomics]
KW  - amoxicillin plus clavulanic acid/ct [Clinical Trial]
KW  - amoxicillin plus clavulanic acid/dt [Drug Therapy]
KW  - amoxicillin plus clavulanic acid/pe [Pharmacoeconomics]
KW  - antiretrovirus agent/dt [Drug Therapy]
KW  - bedaquiline/ct [Clinical Trial]
KW  - bedaquiline/dt [Drug Therapy]
KW  - bedaquiline/pe [Pharmacoeconomics]
KW  - biological marker/ec [Endogenous Compound]
KW  - capreomycin/ct [Clinical Trial]
KW  - capreomycin/dt [Drug Therapy]
KW  - capreomycin/pe [Pharmacoeconomics]
KW  - clofazimine/ct [Clinical Trial]
KW  - clofazimine/dt [Drug Therapy]
KW  - clofazimine/pe [Pharmacoeconomics]
KW  - cotrimoxazole/ct [Clinical Trial]
KW  - cotrimoxazole/dt [Drug Therapy]
KW  - cotrimoxazole/pe [Pharmacoeconomics]
KW  - cycloserine/ct [Clinical Trial]
KW  - cycloserine/dt [Drug Therapy]
KW  - cycloserine/pe [Pharmacoeconomics]
KW  - delamanid/ct [Clinical Trial]
KW  - delamanid/dt [Drug Therapy]
KW  - delamanid/pe [Pharmacoeconomics]
KW  - ethambutol/ct [Clinical Trial]
KW  - ethambutol/dt [Drug Therapy]
KW  - ethambutol/pe [Pharmacoeconomics]
KW  - ethionamide/ct [Clinical Trial]
KW  - ethionamide/dt [Drug Therapy]
KW  - ethionamide/pe [Pharmacoeconomics]
KW  - gatifloxacin/ct [Clinical Trial]
KW  - gatifloxacin/dt [Drug Therapy]
KW  - gatifloxacin/pe [Pharmacoeconomics]
KW  - isoniazid/ct [Clinical Trial]
KW  - isoniazid/dt [Drug Therapy]
KW  - isoniazid/pe [Pharmacoeconomics]
KW  - kanamycin/ct [Clinical Trial]
KW  - kanamycin/dt [Drug Therapy]
KW  - kanamycin/pe [Pharmacoeconomics]
KW  - linezolid/ct [Clinical Trial]
KW  - linezolid/dt [Drug Therapy]
KW  - linezolid/pe [Pharmacoeconomics]
KW  - moxifloxacin/ct [Clinical Trial]
KW  - moxifloxacin/dt [Drug Therapy]
KW  - moxifloxacin/pe [Pharmacoeconomics]
KW  - pretomanid/ct [Clinical Trial]
KW  - pretomanid/dt [Drug Therapy]
KW  - pretomanid/pe [Pharmacoeconomics]
KW  - protionamide/ct [Clinical Trial]
KW  - protionamide/dt [Drug Therapy]
KW  - protionamide/pe [Pharmacoeconomics]
KW  - pyrazinamide/ct [Clinical Trial]
KW  - pyrazinamide/dt [Drug Therapy]
KW  - pyrazinamide/pe [Pharmacoeconomics]
KW  - pyridoxine/ct [Clinical Trial]
KW  - pyridoxine/dt [Drug Therapy]
KW  - pyridoxine/pe [Pharmacoeconomics]
KW  - quinoline derived antiinfective agent/ct [Clinical Trial]
KW  - quinoline derived antiinfective agent/dt [Drug Therapy]
KW  - quinoline derived antiinfective agent/pe [Pharmacoeconomics]
KW  - rifabutin/ct [Clinical Trial]
KW  - rifabutin/dt [Drug Therapy]
KW  - rifabutin/pe [Pharmacoeconomics]
KW  - rifampicin/ct [Clinical Trial]
KW  - rifampicin/dt [Drug Therapy]
KW  - rifampicin/pe [Pharmacoeconomics]
KW  - rifapentine/ct [Clinical Trial]
KW  - rifapentine/dt [Drug Therapy]
KW  - rifapentine/pe [Pharmacoeconomics]
KW  - thionamide derivative/ct [Clinical Trial]
KW  - thionamide derivative/dt [Drug Therapy]
KW  - thionamide derivative/pe [Pharmacoeconomics]
KW  - tuberculostatic agent/ct [Clinical Trial]
KW  - tuberculostatic agent/dt [Drug Therapy]
KW  - tuberculostatic agent/pe [Pharmacoeconomics]
KW  - unindexed drug
KW  - cell count
KW  - controlled clinical trial
KW  - controlled study
KW  - diagnosis
KW  - drug resistance
KW  - drug sensitivity
KW  - drug therapy
KW  - epidemic
KW  - human cell
KW  - *Human immunodeficiency virus
KW  - immune reconstitution inflammatory syndrome
KW  - *iris
KW  - liquid culture
KW  - malabsorption
KW  - *multidrug resistant tuberculosis
KW  - *nonhuman
KW  - phase 3 clinical trial
KW  - practice guideline
KW  - prophylaxis
KW  - tuberculosis
KW  - bedaquiline
KW  - CD4 antigen
KW  - delamanid
KW  - endogenous compound
KW  - pretomanid
KW  - rifampicin
XT  - extensively drug resistant tuberculosis / drug therapy / amikacin
XT  - extensively drug resistant tuberculosis / drug therapy / aminoglycoside antibiotic agent
XT  - extensively drug resistant tuberculosis / drug therapy / aminosalicylic acid
XT  - extensively drug resistant tuberculosis / drug therapy / amoxicillin plus clavulanic acid
XT  - extensively drug resistant tuberculosis / drug therapy / bedaquiline
XT  - extensively drug resistant tuberculosis / drug therapy / capreomycin
XT  - extensively drug resistant tuberculosis / drug therapy / clofazimine
XT  - extensively drug resistant tuberculosis / drug therapy / cycloserine
XT  - extensively drug resistant tuberculosis / drug therapy / delamanid
XT  - extensively drug resistant tuberculosis / drug therapy / ethambutol
XT  - extensively drug resistant tuberculosis / drug therapy / ethionamide
XT  - extensively drug resistant tuberculosis / drug therapy / isoniazid
XT  - extensively drug resistant tuberculosis / drug therapy / kanamycin
XT  - extensively drug resistant tuberculosis / drug therapy / linezolid
XT  - extensively drug resistant tuberculosis / drug therapy / moxifloxacin
XT  - extensively drug resistant tuberculosis / drug therapy / protionamide
XT  - extensively drug resistant tuberculosis / drug therapy / pyrazinamide
XT  - extensively drug resistant tuberculosis / drug therapy / quinoline derived antiinfective agent
XT  - extensively drug resistant tuberculosis / drug therapy / thionamide derivative
XT  - extensively drug resistant tuberculosis / drug therapy / tuberculostatic agent
XT  - Human immunodeficiency virus infection / drug therapy / antiretrovirus agent
XT  - lung tuberculosis / drug therapy / amikacin
XT  - lung tuberculosis / drug therapy / aminoglycoside antibiotic agent
XT  - lung tuberculosis / drug therapy / aminosalicylic acid
XT  - lung tuberculosis / drug therapy / amoxicillin plus clavulanic acid
XT  - lung tuberculosis / drug therapy / bedaquiline
XT  - lung tuberculosis / drug therapy / capreomycin
XT  - lung tuberculosis / drug therapy / clofazimine
XT  - lung tuberculosis / drug therapy / cotrimoxazole
XT  - lung tuberculosis / drug therapy / cycloserine
XT  - lung tuberculosis / drug therapy / delamanid
XT  - lung tuberculosis / drug therapy / ethambutol
XT  - lung tuberculosis / drug therapy / ethionamide
XT  - lung tuberculosis / drug therapy / gatifloxacin
XT  - lung tuberculosis / drug therapy / isoniazid
XT  - lung tuberculosis / drug therapy / kanamycin
XT  - lung tuberculosis / drug therapy / linezolid
XT  - lung tuberculosis / drug therapy / moxifloxacin
XT  - lung tuberculosis / drug therapy / pretomanid
XT  - lung tuberculosis / drug therapy / protionamide
XT  - lung tuberculosis / drug therapy / pyrazinamide
XT  - lung tuberculosis / drug therapy / pyridoxine
XT  - lung tuberculosis / drug therapy / quinoline derived antiinfective agent
XT  - lung tuberculosis / drug therapy / rifabutin
XT  - lung tuberculosis / drug therapy / rifampicin
XT  - lung tuberculosis / drug therapy / rifapentine
XT  - lung tuberculosis / drug therapy / thionamide derivative
XT  - lung tuberculosis / drug therapy / tuberculostatic agent
XT  - multidrug resistant tuberculosis / drug therapy / amikacin
XT  - multidrug resistant tuberculosis / drug therapy / aminoglycoside antibiotic agent
XT  - multidrug resistant tuberculosis / drug therapy / aminosalicylic acid
XT  - multidrug resistant tuberculosis / drug therapy / amoxicillin plus clavulanic acid
XT  - multidrug resistant tuberculosis / drug therapy / bedaquiline
XT  - multidrug resistant tuberculosis / drug therapy / capreomycin
XT  - multidrug resistant tuberculosis / drug therapy / clofazimine
XT  - multidrug resistant tuberculosis / drug therapy / cycloserine
XT  - multidrug resistant tuberculosis / drug therapy / delamanid
XT  - multidrug resistant tuberculosis / drug therapy / ethambutol
XT  - multidrug resistant tuberculosis / drug therapy / ethionamide
XT  - multidrug resistant tuberculosis / drug therapy / isoniazid
XT  - multidrug resistant tuberculosis / drug therapy / kanamycin
XT  - multidrug resistant tuberculosis / drug therapy / linezolid
XT  - multidrug resistant tuberculosis / drug therapy / moxifloxacin
XT  - multidrug resistant tuberculosis / drug therapy / protionamide
XT  - multidrug resistant tuberculosis / drug therapy / pyrazinamide
XT  - multidrug resistant tuberculosis / drug therapy / quinoline derived antiinfective agent
XT  - multidrug resistant tuberculosis / drug therapy / thionamide derivative
XT  - multidrug resistant tuberculosis / drug therapy / tuberculostatic agent
XT  - amikacin / drug therapy / extensively drug resistant tuberculosis
XT  - amikacin / drug therapy / lung tuberculosis
XT  - amikacin / drug therapy / multidrug resistant tuberculosis
XT  - aminoglycoside antibiotic agent / drug therapy / extensively drug resistant tuberculosis
XT  - aminoglycoside antibiotic agent / drug therapy / lung tuberculosis
XT  - aminoglycoside antibiotic agent / drug therapy / multidrug resistant tuberculosis
XT  - aminosalicylic acid / drug therapy / extensively drug resistant tuberculosis
XT  - aminosalicylic acid / drug therapy / lung tuberculosis
XT  - aminosalicylic acid / drug therapy / multidrug resistant tuberculosis
XT  - amoxicillin plus clavulanic acid / drug therapy / extensively drug resistant tuberculosis
XT  - amoxicillin plus clavulanic acid / drug therapy / lung tuberculosis
XT  - amoxicillin plus clavulanic acid / drug therapy / multidrug resistant tuberculosis
XT  - antiretrovirus agent / drug therapy / Human immunodeficiency virus infection
XT  - bedaquiline / drug therapy / extensively drug resistant tuberculosis
XT  - bedaquiline / drug therapy / lung tuberculosis
XT  - bedaquiline / drug therapy / multidrug resistant tuberculosis
XT  - capreomycin / drug therapy / extensively drug resistant tuberculosis
XT  - capreomycin / drug therapy / lung tuberculosis
XT  - capreomycin / drug therapy / multidrug resistant tuberculosis
XT  - clofazimine / drug therapy / extensively drug resistant tuberculosis
XT  - clofazimine / drug therapy / lung tuberculosis
XT  - clofazimine / drug therapy / multidrug resistant tuberculosis
XT  - cotrimoxazole / drug therapy / lung tuberculosis
XT  - cycloserine / drug therapy / extensively drug resistant tuberculosis
XT  - cycloserine / drug therapy / lung tuberculosis
XT  - cycloserine / drug therapy / multidrug resistant tuberculosis
XT  - delamanid / drug therapy / extensively drug resistant tuberculosis
XT  - delamanid / drug therapy / lung tuberculosis
XT  - delamanid / drug therapy / multidrug resistant tuberculosis
XT  - ethambutol / drug therapy / extensively drug resistant tuberculosis
XT  - ethambutol / drug therapy / lung tuberculosis
XT  - ethambutol / drug therapy / multidrug resistant tuberculosis
XT  - ethionamide / drug therapy / extensively drug resistant tuberculosis
XT  - ethionamide / drug therapy / lung tuberculosis
XT  - ethionamide / drug therapy / multidrug resistant tuberculosis
XT  - gatifloxacin / drug therapy / lung tuberculosis
XT  - isoniazid / drug therapy / extensively drug resistant tuberculosis
XT  - isoniazid / drug therapy / lung tuberculosis
XT  - isoniazid / drug therapy / multidrug resistant tuberculosis
XT  - kanamycin / drug therapy / extensively drug resistant tuberculosis
XT  - kanamycin / drug therapy / lung tuberculosis
XT  - kanamycin / drug therapy / multidrug resistant tuberculosis
XT  - linezolid / drug therapy / extensively drug resistant tuberculosis
XT  - linezolid / drug therapy / lung tuberculosis
XT  - linezolid / drug therapy / multidrug resistant tuberculosis
XT  - moxifloxacin / drug therapy / extensively drug resistant tuberculosis
XT  - moxifloxacin / drug therapy / lung tuberculosis
XT  - moxifloxacin / drug therapy / multidrug resistant tuberculosis
XT  - pretomanid / drug therapy / lung tuberculosis
XT  - protionamide / drug therapy / extensively drug resistant tuberculosis
XT  - protionamide / drug therapy / lung tuberculosis
XT  - protionamide / drug therapy / multidrug resistant tuberculosis
XT  - pyrazinamide / drug therapy / extensively drug resistant tuberculosis
XT  - pyrazinamide / drug therapy / lung tuberculosis
XT  - pyrazinamide / drug therapy / multidrug resistant tuberculosis
XT  - pyridoxine / drug therapy / lung tuberculosis
XT  - quinoline derived antiinfective agent / drug therapy / extensively drug resistant tuberculosis
XT  - quinoline derived antiinfective agent / drug therapy / lung tuberculosis
XT  - quinoline derived antiinfective agent / drug therapy / multidrug resistant tuberculosis
XT  - rifabutin / drug therapy / lung tuberculosis
XT  - rifampicin / drug therapy / lung tuberculosis
XT  - rifapentine / drug therapy / lung tuberculosis
XT  - thionamide derivative / drug therapy / extensively drug resistant tuberculosis
XT  - thionamide derivative / drug therapy / lung tuberculosis
XT  - thionamide derivative / drug therapy / multidrug resistant tuberculosis
XT  - tuberculostatic agent / drug therapy / extensively drug resistant tuberculosis
XT  - tuberculostatic agent / drug therapy / lung tuberculosis
XT  - tuberculostatic agent / drug therapy / multidrug resistant tuberculosis
JF  - AIDS Research and Therapy
JA  - AIDS Res. Ther.
VL  - 13
IS  - 1
SP  - no pagination
CY  - United Kingdom
PB  - BioMed Central Ltd. (E-mail: info@biomedcentral.com)
AD  - S. Tripathy, National Institute for Research in Tuberculosis (Formerly Tuberculosis Research Centre), Division of HIV, No. 1, Mayor Sathyamoorthy Road, Chetpet, Chennai 600 031, India. E-mail: srikanthtripathy@gmail.com
M1  - (Gopalan, Chandrasekaran, Swaminathan, Tripathy) National Institute for Research in Tuberculosis (Formerly Tuberculosis Research Centre), Division of HIV, No. 1, Mayor Sathyamoorthy Road, Chetpet, Chennai 600 031, India
UR  - http://www.aidsrestherapy.com/home/
L2  - http://ovidsp.ovid.com/ovidweb.cgi?T=JS&PAGE=reference&D=emed18b&NEWS=N&AN=612339406
ER  -  

Link to the Ovid Full Text or citation: http://ovidsp.ovid.com/ovidweb.cgi?T=JS&CSC=Y&NEWS=N&PAGE=fulltext&D=emed18b&AN=612339406Link to the External Link Resolver: http://whel-primo.hosted.exlibrisgroup.com/openurl/44WHELF_CAR/44WHELF_CAR_services_page?sid=OVID:embase&id=pmid:&id=doi:10.1186%2Fs12981-016-0118-7&issn=1742-6405&isbn=&volume=13&issue=1&spage=no+pagination&pages=no+pagination&date=2016&title=AIDS+Research+and+Therapy&atitle=Current+trends+and+intricacies+in+the+management+of+HIV-associated+pulmonary+tuberculosis&aulast=Gopalan&pid=%3Cauthor%3EGopalan+N.%3BChandrasekaran+P.%3BSwaminathan+S.%3BTripathy+S.%3C%2Fauthor%3E%3CAN%3E612339406%3C%2FAN%3E%3CDT%3EJournal%3A+Review%3C%2FDT%3E 
C1  - Database: EMBASE <1947-Present>

Search Strategy:

--------------------------------------------------------------------------------

1     tuberculosis.mp. or exp tuberculosis/ (291433)

2     exp treatment outcome/ or treatment outcome*.mp. (1289437)

3     diabetes mellitus.mp. or exp diabetes mellitus/ (880018)

4     diabetes mellitus/ (599265)

5     DM.mp. (234038)

6     diabetes.mp. (891272)

7     mellitus.mp. (827628)

8     3 or 4 or 5 or 6 or 7 (1125394)

9     1 and 2 and 8 (1560)

10     cohort studies.mp. or cohort analysis/ (334934)

11     exp risk factor/ or cohort.mp. or exp risk/ (2843815)

12     10 or 11 (2843815)

13     9 and 10 (161)

14     9 and 12 (652)

15     limit 14 to human (642)

16     limit 13 to human (160)

17     trial*.mp. or exp controlled clinical trial/ or exp "clinical trial (topic)"/ or exp "randomized controlled trial (topic)"/ or exp "controlled clinical trial (topic)"/ (2044040)

18     random.ab. (253017)

19     randomized controlled trial.pt. (0)

20     controlled clinical trial.pt. (0)

21     randomized.ab. (540645)

22     placebo.ab. (252710)

23     clinical trials as topic.sh. (2)

24     trial.ti. (233523)

25     17 or 18 or 19 or 20 or 21 or 22 or 23 or 24 (2406494)

26     9 and 25 (443)

27     limit 26 to human (442)

28     limit 16 to yr="2016 - 2017" (19)

29     limit 15 to yr="2016 -Current" (61)

30     limit 16 to yr="2016 -Current" (19)

31     limit 27 to yr="2016 -Current" (50)


***************************


31. 
TY  - ELEC
ID  - 608510141
T1  - Extensively Drug-Resistant Tuberculosis: Principles of Resistance, Diagnosis, and Management
A1  - Wilson J.W.
A1  - Tsukayama D.T. 
Y1  - 2016//
N2  - Extensively drug-resistant (XDR) tuberculosis (TB) is an unfortunate by-product of mankind's medical and pharmaceutical ingenuity during the past 60 years. Although new drug developments have enabled TB to be more readily curable, inappropriate TB management has led to the emergence of drug-resistant disease. Extensively drug-resistant TB describes Mycobacterium tuberculosis that is collectively resistant to isoniazid, rifampin, a fluoroquinolone, and an injectable agent. It proliferates when established case management and infection control procedures are not followed. Optimized treatment outcomes necessitate time-sensitive diagnoses, along with expanded combinations and prolonged durations of antimicrobial drug therapy. The challenges to public health institutions are immense and most noteworthy in underresourced communities and in patients coinfected with human immunodeficiency virus. A comprehensive and multidisciplinary case management approach is required to optimize outcomes. We review the principles of TB drug resistance and the risk factors, diagnosis, and managerial approaches for extensively drug-resistant TB. Treatment outcomes, cost, and unresolved medical issues are also discussed. Copyright © 2016 Mayo Foundation for Medical Education and Research.
KW  - abdominal pain/si [Side Effect]
KW  - acid fast bacterium
KW  - antibiotic resistance
KW  - antibiotic sensitivity
KW  - antimicrobial activity
KW  - article
KW  - bacterial gene
KW  - bacterium culture
KW  - behavior change
KW  - bone marrow suppression/si [Side Effect]
KW  - brain disease/si [Side Effect]
KW  - brain toxicity/si [Side Effect]
KW  - CD4 lymphocyte count
KW  - combination chemotherapy
KW  - depression/si [Side Effect]
KW  - diagnostic accuracy
KW  - diagnostic test accuracy study
KW  - diarrhea/si [Side Effect]
KW  - disease transmission
KW  - DNA sequence
KW  - drug dose reduction
KW  - drug efficacy
KW  - drug half life
KW  - drug megadose
KW  - drug potency
KW  - drug potentiation
KW  - drug resistant tuberculosis/di [Diagnosis]
KW  - drug resistant tuberculosis/dm [Disease Management]
KW  - drug resistant tuberculosis/dr [Drug Resistance]
KW  - drug resistant tuberculosis/dt [Drug Therapy]
KW  - drug resistant tuberculosis/et [Etiology]
KW  - drug safety
KW  - drug susceptibility testing
KW  - drug tolerability
KW  - dysglycemia/si [Side Effect]
KW  - embB gene
KW  - *extensively drug resistant tuberculosis/di [Diagnosis]
KW  - *extensively drug resistant tuberculosis/dm [Disease Management]
KW  - *extensively drug resistant tuberculosis/dr [Drug Resistance]
KW  - *extensively drug resistant tuberculosis/dt [Drug Therapy]
KW  - *extensively drug resistant tuberculosis/et [Etiology]
KW  - *extensively drug resistant tuberculosis/su [Surgery]
KW  - extensively drug resistant tuberculosis/dt [Drug Therapy]
KW  - genotype
KW  - gynecomastia/si [Side Effect]
KW  - gyrA gene
KW  - hemoptysis
KW  - hospitalization
KW  - human
KW  - Human immunodeficiency virus infection
KW  - hypoglycemia/si [Side Effect]
KW  - hypothyroidism/si [Side Effect]
KW  - infection control
KW  - infection prevention
KW  - inhA egene
KW  - irritability
KW  - katG gene
KW  - liver toxicity/si [Side Effect]
KW  - lobectomy
KW  - lung capacity
KW  - lung resection
KW  - medical history
KW  - mental health
KW  - mixed infection
KW  - mortality
KW  - multidrug resistant tuberculosis/dr [Drug Resistance]
KW  - Mycobacterium tuberculosis
KW  - nausea/si [Side Effect]
KW  - nephrotoxicity/si [Side Effect]
KW  - nonhuman
KW  - nutritional status
KW  - optic nerve disease/si [Side Effect]
KW  - optic neuritis/si [Side Effect]
KW  - pathophysiology
KW  - peripheral neuropathy/si [Side Effect]
KW  - phase 2 clinical trial (topic)
KW  - phenotype
KW  - psychosis/si [Side Effect]
KW  - QT prolongation/si [Side Effect]
KW  - rash/si [Side Effect]
KW  - real time polymerase chain reaction
KW  - relapse
KW  - reliability
KW  - reproducibility
KW  - risk factor
KW  - rpoB gene
KW  - rrs gene
KW  - seizure/si [Side Effect]
KW  - sensitivity and specificity
KW  - serotonin syndrome/si [Side Effect]
KW  - side effect/si [Side Effect]
KW  - skin discoloration/si [Side Effect]
KW  - surgical technique
KW  - tendinitis/si [Side Effect]
KW  - treatment failure
KW  - treatment outcome
KW  - tuberculosis/dm [Disease Management]
KW  - tuberculosis/dr [Drug Resistance]
KW  - tuberculosis/dt [Drug Therapy]
KW  - vestibular disorder/si [Side Effect]
KW  - vestibulotoxicity/si [Side Effect]
KW  - visual disorder/si [Side Effect]
KW  - vomiting/si [Side Effect]
KW  - amikacin/ae [Adverse Drug Reaction]
KW  - amikacin/dt [Drug Therapy]
KW  - amikacin/im [Intramuscular Drug Administration]
KW  - amikacin/iv [Intravenous Drug Administration]
KW  - amikacin/pd [Pharmacology]
KW  - aminoglycoside antibiotic agent/pd [Pharmacology]
KW  - aminosalicylic acid/pd [Pharmacology]
KW  - amoxicillin plus clavulanic acid/ae [Adverse Drug Reaction]
KW  - amoxicillin plus clavulanic acid/dt [Drug Therapy]
KW  - amoxicillin plus clavulanic acid/pd [Pharmacology]
KW  - antacid agent/it [Drug Interaction]
KW  - bedaquiline/ae [Adverse Drug Reaction]
KW  - bedaquiline/ct [Clinical Trial]
KW  - bedaquiline/dt [Drug Therapy]
KW  - bedaquiline/po [Oral Drug Administration]
KW  - bedaquiline/pk [Pharmacokinetics]
KW  - bedaquiline/pd [Pharmacology]
KW  - capreomycin/ae [Adverse Drug Reaction]
KW  - capreomycin/dt [Drug Therapy]
KW  - capreomycin/pd [Pharmacology]
KW  - clarithromycin/ae [Adverse Drug Reaction]
KW  - clarithromycin/dt [Drug Therapy]
KW  - clarithromycin/po [Oral Drug Administration]
KW  - clarithromycin/pd [Pharmacology]
KW  - clofazimine/ae [Adverse Drug Reaction]
KW  - clofazimine/it [Drug Interaction]
KW  - clofazimine/dt [Drug Therapy]
KW  - clofazimine/po [Oral Drug Administration]
KW  - clofazimine/pd [Pharmacology]
KW  - cyclophosphamide
KW  - cycloserine/ae [Adverse Drug Reaction]
KW  - cycloserine/dt [Drug Therapy]
KW  - cycloserine/pd [Pharmacology]
KW  - delamanid/ae [Adverse Drug Reaction]
KW  - delamanid/dt [Drug Therapy]
KW  - delamanid/po [Oral Drug Administration]
KW  - ethambutol/dt [Drug Therapy]
KW  - ethionamide/ae [Adverse Drug Reaction]
KW  - ethionamide/cb [Drug Combination]
KW  - ethionamide/dt [Drug Therapy]
KW  - ethionamide/po [Oral Drug Administration]
KW  - ethionamide/pd [Pharmacology]
KW  - gatifloxacin
KW  - isoniazid/dt [Drug Therapy]
KW  - kanamycin/ae [Adverse Drug Reaction]
KW  - kanamycin/dt [Drug Therapy]
KW  - kanamycin/im [Intramuscular Drug Administration]
KW  - kanamycin/iv [Intravenous Drug Administration]
KW  - kanamycin/pd [Pharmacology]
KW  - levofloxacin/ae [Adverse Drug Reaction]
KW  - levofloxacin/cm [Drug Comparison]
KW  - levofloxacin/dt [Drug Therapy]
KW  - levofloxacin/iv [Intravenous Drug Administration]
KW  - levofloxacin/po [Oral Drug Administration]
KW  - levofloxacin/pd [Pharmacology]
KW  - linezolid/ae [Adverse Drug Reaction]
KW  - linezolid/do [Drug Dose]
KW  - linezolid/dt [Drug Therapy]
KW  - linezolid/iv [Intravenous Drug Administration]
KW  - linezolid/po [Oral Drug Administration]
KW  - linezolid/pe [Pharmacoeconomics]
KW  - linezolid/pd [Pharmacology]
KW  - meropenem/ae [Adverse Drug Reaction]
KW  - meropenem/it [Drug Interaction]
KW  - meropenem/dt [Drug Therapy]
KW  - meropenem/iv [Intravenous Drug Administration]
KW  - meropenem/pd [Pharmacology]
KW  - moxifloxacin/ae [Adverse Drug Reaction]
KW  - moxifloxacin/dt [Drug Therapy]
KW  - moxifloxacin/iv [Intravenous Drug Administration]
KW  - moxifloxacin/po [Oral Drug Administration]
KW  - moxifloxacin/pd [Pharmacology]
KW  - nitroimidazole/ae [Adverse Drug Reaction]
KW  - nitroimidazole/po [Oral Drug Administration]
KW  - nitroimidazole/pd [Pharmacology]
KW  - ofloxacin/cm [Drug Comparison]
KW  - ofloxacin/dt [Drug Therapy]
KW  - ofloxacin/pd [Pharmacology]
KW  - phenytoin/it [Drug Interaction]
KW  - protionamide/cb [Drug Combination]
KW  - protionamide/dt [Drug Therapy]
KW  - quinoline derived antiinfective agent/dt [Drug Therapy]
KW  - rifampicin/dt [Drug Therapy]
KW  - streptomycin/ae [Adverse Drug Reaction]
KW  - streptomycin/dt [Drug Therapy]
KW  - streptomycin/im [Intramuscular Drug Administration]
KW  - streptomycin/iv [Intravenous Drug Administration]
KW  - streptomycin/pd [Pharmacology]
KW  - unindexed drug
KW  - valproic acid/it [Drug Interaction]
KW  - case management
KW  - diagnosis
KW  - drug resistance
KW  - *extensively drug resistant tuberculosis
KW  - Human immunodeficiency virus
KW  - public health
KW  - isoniazid
KW  - new drug
KW  - rifampicin
XT  - abdominal pain / side effect / clarithromycin
XT  - abdominal pain / side effect / clofazimine
XT  - abdominal pain / side effect / ethionamide
XT  - bone marrow suppression / side effect / linezolid
XT  - brain disease / side effect / ethionamide
XT  - brain toxicity / side effect / cycloserine
XT  - depression / side effect / cycloserine
XT  - diarrhea / side effect / amoxicillin plus clavulanic acid
XT  - diarrhea / side effect / clarithromycin
XT  - diarrhea / side effect / clofazimine
XT  - drug resistant tuberculosis / drug therapy / amikacin
XT  - drug resistant tuberculosis / drug therapy / amoxicillin plus clavulanic acid
XT  - drug resistant tuberculosis / drug therapy / bedaquiline
XT  - drug resistant tuberculosis / drug therapy / capreomycin
XT  - drug resistant tuberculosis / drug therapy / clarithromycin
XT  - drug resistant tuberculosis / drug therapy / clofazimine
XT  - drug resistant tuberculosis / drug therapy / cycloserine
XT  - drug resistant tuberculosis / drug therapy / delamanid
XT  - drug resistant tuberculosis / drug therapy / kanamycin
XT  - drug resistant tuberculosis / drug therapy / levofloxacin
XT  - drug resistant tuberculosis / drug therapy / linezolid
XT  - drug resistant tuberculosis / drug therapy / meropenem
XT  - drug resistant tuberculosis / drug therapy / moxifloxacin
XT  - drug resistant tuberculosis / drug therapy / streptomycin
XT  - dysglycemia / side effect / levofloxacin
XT  - dysglycemia / side effect / moxifloxacin
XT  - extensively drug resistant tuberculosis / drug therapy / capreomycin
XT  - extensively drug resistant tuberculosis / drug therapy / clofazimine
XT  - extensively drug resistant tuberculosis / drug therapy / cycloserine
XT  - extensively drug resistant tuberculosis / drug therapy / ethionamide
XT  - extensively drug resistant tuberculosis / drug therapy / levofloxacin
XT  - extensively drug resistant tuberculosis / drug therapy / moxifloxacin
XT  - extensively drug resistant tuberculosis / drug therapy / protionamide
XT  - extensively drug resistant tuberculosis / drug therapy / quinoline derived antiinfective agent
XT  - gynecomastia / side effect / ethionamide
XT  - hypoglycemia / side effect / ethionamide
XT  - hypothyroidism / side effect / ethionamide
XT  - liver toxicity / side effect / amoxicillin plus clavulanic acid
XT  - liver toxicity / side effect / bedaquiline
XT  - liver toxicity / side effect / ethionamide
XT  - nausea / side effect / clarithromycin
XT  - nausea / side effect / clofazimine
XT  - nausea / side effect / ethionamide
XT  - nephrotoxicity / side effect / amikacin
XT  - nephrotoxicity / side effect / capreomycin
XT  - nephrotoxicity / side effect / kanamycin
XT  - nephrotoxicity / side effect / streptomycin
XT  - optic nerve disease / side effect / linezolid
XT  - optic neuritis / side effect / linezolid
XT  - peripheral neuropathy / side effect / ethionamide
XT  - peripheral neuropathy / side effect / levofloxacin
XT  - peripheral neuropathy / side effect / linezolid
XT  - peripheral neuropathy / side effect / moxifloxacin
XT  - psychosis / side effect / cycloserine
XT  - QT prolongation / side effect / bedaquiline
XT  - QT prolongation / side effect / clarithromycin
XT  - QT prolongation / side effect / clofazimine
XT  - QT prolongation / side effect / delamanid
XT  - QT prolongation / side effect / levofloxacin
XT  - QT prolongation / side effect / moxifloxacin
XT  - QT prolongation / side effect / nitroimidazole
XT  - rash / side effect / amoxicillin plus clavulanic acid
XT  - rash / side effect / meropenem
XT  - seizure / side effect / meropenem
XT  - serotonin syndrome / side effect / linezolid
XT  - side effect / side effect / cycloserine
XT  - side effect / side effect / ethionamide
XT  - skin discoloration / side effect / clofazimine
XT  - tendinitis / side effect / levofloxacin
XT  - tendinitis / side effect / moxifloxacin
XT  - tuberculosis / drug therapy / ethambutol
XT  - tuberculosis / drug therapy / isoniazid
XT  - tuberculosis / drug therapy / levofloxacin
XT  - tuberculosis / drug therapy / moxifloxacin
XT  - tuberculosis / drug therapy / ofloxacin
XT  - tuberculosis / drug therapy / quinoline derived antiinfective agent
XT  - tuberculosis / drug therapy / rifampicin
XT  - vestibular disorder / side effect / amikacin
XT  - vestibular disorder / side effect / capreomycin
XT  - vestibular disorder / side effect / kanamycin
XT  - vestibular disorder / side effect / streptomycin
XT  - vestibulotoxicity / side effect / amikacin
XT  - vestibulotoxicity / side effect / capreomycin
XT  - vestibulotoxicity / side effect / kanamycin
XT  - vestibulotoxicity / side effect / streptomycin
XT  - visual disorder / side effect / linezolid
XT  - vomiting / side effect / clarithromycin
XT  - vomiting / side effect / clofazimine
XT  - vomiting / side effect / ethionamide
XT  - amikacin / adverse drug reaction / nephrotoxicity
XT  - amikacin / adverse drug reaction / vestibular disorder
XT  - amikacin / adverse drug reaction / vestibulotoxicity
XT  - amikacin / drug therapy / drug resistant tuberculosis
XT  - amoxicillin plus clavulanic acid / adverse drug reaction / diarrhea
XT  - amoxicillin plus clavulanic acid / adverse drug reaction / liver toxicity
XT  - amoxicillin plus clavulanic acid / adverse drug reaction / rash
XT  - amoxicillin plus clavulanic acid / drug therapy / drug resistant tuberculosis
XT  - antacid agent / drug interaction / clofazimine
XT  - bedaquiline / adverse drug reaction / liver toxicity
XT  - bedaquiline / adverse drug reaction / QT prolongation
XT  - bedaquiline / drug therapy / drug resistant tuberculosis
XT  - capreomycin / adverse drug reaction / nephrotoxicity
XT  - capreomycin / adverse drug reaction / vestibular disorder
XT  - capreomycin / adverse drug reaction / vestibulotoxicity
XT  - capreomycin / drug therapy / drug resistant tuberculosis
XT  - capreomycin / drug therapy / extensively drug resistant tuberculosis
XT  - clarithromycin / adverse drug reaction / abdominal pain
XT  - clarithromycin / adverse drug reaction / diarrhea
XT  - clarithromycin / adverse drug reaction / nausea
XT  - clarithromycin / adverse drug reaction / QT prolongation
XT  - clarithromycin / adverse drug reaction / vomiting
XT  - clarithromycin / drug therapy / drug resistant tuberculosis
XT  - clofazimine / adverse drug reaction / abdominal pain
XT  - clofazimine / adverse drug reaction / diarrhea
XT  - clofazimine / adverse drug reaction / nausea
XT  - clofazimine / adverse drug reaction / QT prolongation
XT  - clofazimine / adverse drug reaction / skin discoloration
XT  - clofazimine / adverse drug reaction / vomiting
XT  - clofazimine / drug interaction / antacid agent
XT  - clofazimine / drug interaction / phenytoin
XT  - clofazimine / drug therapy / drug resistant tuberculosis
XT  - clofazimine / drug therapy / extensively drug resistant tuberculosis
XT  - cycloserine / adverse drug reaction / brain toxicity
XT  - cycloserine / adverse drug reaction / depression
XT  - cycloserine / adverse drug reaction / psychosis
XT  - cycloserine / adverse drug reaction / side effect
XT  - cycloserine / drug therapy / drug resistant tuberculosis
XT  - cycloserine / drug therapy / extensively drug resistant tuberculosis
XT  - delamanid / adverse drug reaction / QT prolongation
XT  - delamanid / drug therapy / drug resistant tuberculosis
XT  - ethambutol / drug therapy / tuberculosis
XT  - ethionamide / adverse drug reaction / abdominal pain
XT  - ethionamide / adverse drug reaction / brain disease
XT  - ethionamide / adverse drug reaction / gynecomastia
XT  - ethionamide / adverse drug reaction / hypoglycemia
XT  - ethionamide / adverse drug reaction / hypothyroidism
XT  - ethionamide / adverse drug reaction / liver toxicity
XT  - ethionamide / adverse drug reaction / nausea
XT  - ethionamide / adverse drug reaction / peripheral neuropathy
XT  - ethionamide / adverse drug reaction / side effect
XT  - ethionamide / adverse drug reaction / vomiting
XT  - ethionamide / drug combination / protionamide
XT  - ethionamide / drug therapy / extensively drug resistant tuberculosis
XT  - isoniazid / drug therapy / tuberculosis
XT  - kanamycin / adverse drug reaction / nephrotoxicity
XT  - kanamycin / adverse drug reaction / vestibular disorder
XT  - kanamycin / adverse drug reaction / vestibulotoxicity
XT  - kanamycin / drug therapy / drug resistant tuberculosis
XT  - levofloxacin / adverse drug reaction / dysglycemia
XT  - levofloxacin / adverse drug reaction / peripheral neuropathy
XT  - levofloxacin / adverse drug reaction / QT prolongation
XT  - levofloxacin / adverse drug reaction / tendinitis
XT  - levofloxacin / drug comparison / ofloxacin
XT  - levofloxacin / drug therapy / drug resistant tuberculosis
XT  - levofloxacin / drug therapy / extensively drug resistant tuberculosis
XT  - levofloxacin / drug therapy / tuberculosis
XT  - linezolid / adverse drug reaction / bone marrow suppression
XT  - linezolid / adverse drug reaction / optic nerve disease
XT  - linezolid / adverse drug reaction / optic neuritis
XT  - linezolid / adverse drug reaction / peripheral neuropathy
XT  - linezolid / adverse drug reaction / serotonin syndrome
XT  - linezolid / adverse drug reaction / visual disorder
XT  - linezolid / drug therapy / drug resistant tuberculosis
XT  - meropenem / adverse drug reaction / rash
XT  - meropenem / adverse drug reaction / seizure
XT  - meropenem / drug interaction / valproic acid
XT  - meropenem / drug therapy / drug resistant tuberculosis
XT  - moxifloxacin / adverse drug reaction / dysglycemia
XT  - moxifloxacin / adverse drug reaction / peripheral neuropathy
XT  - moxifloxacin / adverse drug reaction / QT prolongation
XT  - moxifloxacin / adverse drug reaction / tendinitis
XT  - moxifloxacin / drug therapy / drug resistant tuberculosis
XT  - moxifloxacin / drug therapy / extensively drug resistant tuberculosis
XT  - moxifloxacin / drug therapy / tuberculosis
XT  - nitroimidazole / adverse drug reaction / QT prolongation
XT  - ofloxacin / drug comparison / levofloxacin
XT  - ofloxacin / drug therapy / tuberculosis
XT  - phenytoin / drug interaction / clofazimine
XT  - protionamide / drug combination / ethionamide
XT  - protionamide / drug therapy / extensively drug resistant tuberculosis
XT  - quinoline derived antiinfective agent / drug therapy / extensively drug resistant tuberculosis
XT  - quinoline derived antiinfective agent / drug therapy / tuberculosis
XT  - rifampicin / drug therapy / tuberculosis
XT  - streptomycin / adverse drug reaction / nephrotoxicity
XT  - streptomycin / adverse drug reaction / vestibular disorder
XT  - streptomycin / adverse drug reaction / vestibulotoxicity
XT  - streptomycin / drug therapy / drug resistant tuberculosis
XT  - valproic acid / drug interaction / meropenem
JF  - Mayo Clinic Proceedings
JA  - Mayo Clin. Proc.
VL  - 91
IS  - 4
SP  - 482
EP  - 495
CY  - United Kingdom
PB  - Elsevier Ltd
SN  - 0025-6196
AD  - J.W. Wilson, Division of Infectious Diseases, Mayo Clinic, 200 First St SW, Rochester, MN 55905, United States. E-mail: wilson.john@mayo.edu
M1  - (Wilson) Department of Medicine, Division of Infectious Diseases, Mayo Clinic, Rochester, MN, United States
M1  - (Tsukayama) Division of Infectious Diseases and Internal Medicine, University of Minnesota, Hennepin County Medical Center, Minneapolis, MN, United States
UR  - http://www.journals.elsevier.com/mayo-clinic-proceedings
L2  - http://ovidsp.ovid.com/ovidweb.cgi?T=JS&PAGE=reference&D=emed18b&NEWS=N&AN=608510141
ER  -  

Link to the Ovid Full Text or citation: http://ovidsp.ovid.com/ovidweb.cgi?T=JS&CSC=Y&NEWS=N&PAGE=fulltext&D=emed18b&AN=608510141Link to the External Link Resolver: http://whel-primo.hosted.exlibrisgroup.com/openurl/44WHELF_CAR/44WHELF_CAR_services_page?sid=OVID:embase&id=pmid:26906649&id=doi:10.1016%2Fj.mayocp.2016.01.014&issn=0025-6196&isbn=&volume=91&issue=4&spage=482&pages=482-495&date=2016&title=Mayo+Clinic+Proceedings&atitle=Extensively+Drug-Resistant+Tuberculosis%3A+Principles+of+Resistance%2C+Diagnosis%2C+and+Management&aulast=Wilson&pid=%3Cauthor%3EWilson+J.W.%3BTsukayama+D.T.%3C%2Fauthor%3E%3CAN%3E608510141%3C%2FAN%3E%3CDT%3EJournal%3A+Article%3C%2FDT%3E 
C1  - Database: EMBASE <1947-Present>

Search Strategy:

--------------------------------------------------------------------------------

1     tuberculosis.mp. or exp tuberculosis/ (291433)

2     exp treatment outcome/ or treatment outcome*.mp. (1289437)

3     diabetes mellitus.mp. or exp diabetes mellitus/ (880018)

4     diabetes mellitus/ (599265)

5     DM.mp. (234038)

6     diabetes.mp. (891272)

7     mellitus.mp. (827628)

8     3 or 4 or 5 or 6 or 7 (1125394)

9     1 and 2 and 8 (1560)

10     cohort studies.mp. or cohort analysis/ (334934)

11     exp risk factor/ or cohort.mp. or exp risk/ (2843815)

12     10 or 11 (2843815)

13     9 and 10 (161)

14     9 and 12 (652)

15     limit 14 to human (642)

16     limit 13 to human (160)

17     trial*.mp. or exp controlled clinical trial/ or exp "clinical trial (topic)"/ or exp "randomized controlled trial (topic)"/ or exp "controlled clinical trial (topic)"/ (2044040)

18     random.ab. (253017)

19     randomized controlled trial.pt. (0)

20     controlled clinical trial.pt. (0)

21     randomized.ab. (540645)

22     placebo.ab. (252710)

23     clinical trials as topic.sh. (2)

24     trial.ti. (233523)

25     17 or 18 or 19 or 20 or 21 or 22 or 23 or 24 (2406494)

26     9 and 25 (443)

27     limit 26 to human (442)

28     limit 16 to yr="2016 - 2017" (19)

29     limit 15 to yr="2016 -Current" (61)

30     limit 16 to yr="2016 -Current" (19)

31     limit 27 to yr="2016 -Current" (50)


***************************


32. 
TY  - ELEC
ID  - 611736437
T1  - An integrated community TB-HIV adherence model provides an alternative to DOT for tuberculosis patients in Cape Town
A1  - Kaplan R.
A1  - Caldwell J.
A1  - Hermans S.
A1  - Adriaanse S.
A1  - Mtwisha L.
A1  - Bekker L.-G.
A1  - Jennings K.
A1  - Wood R. 
Y1  - 2016//
N2  - SETTING: Cape Town, South Africa. OBJECTIVE: To evaluate anti-tuberculosis treatment outcomes and rate of antiretroviral therapy (ART) initiation using weekly community-based adherence support compared to daily directly observed therapy (DOT). METHODS: This was a retrospective analysis comparing two cohorts treated for tuberculosis (TB) in 70 TB clinics during 6-month periods before and after the introduction of a new adherence model comprising treatment literacy sessions during 2 weeks of DOT, followed by weekly home visits by community care workers to eligible patients managing their own treatment. Odds ratios (ORs) of treatment success and ART initiation were calculated using multivariable random effects logistic regression models. Hazard ratios (HRs) of default and death were calculated using multivariable random effects Cox regression models. RESULTS: The pre-intervention cohort comprised 11 896 patients with TB and the post-intervention cohort 11 314. There was no difference in pre- and post-intervention anti-tuberculosis treatment success rates (respectively 82.8% and 82.5%, adjusted OR [aOR] 1.02, 95%CI 0.89-1.17, P = 0.76) nor an increased hazard of death (adjusted HR [aHR] 0.98, 95%CI 0.80-1.21, P = 0.87) or default (aHR 0.97, 95%CI 0.81-1.15, P = 0.69). The ART initiation rate increased from 67% to 74% (aOR 1.43; 95%CI 1.01-1.85, P < 0.01). CONCLUSION: Weekly community-based adherence support was a viable alternative to daily DOT, with no deterioration in anti-tuberculosis treatment outcomes and an increase in ART initiation. Copyright © 2016 The Union.
KW  - adult
KW  - antimicrobial therapy
KW  - antiviral therapy
KW  - article
KW  - *community based adherence support
KW  - *community care
KW  - controlled study
KW  - *directly observed therapy
KW  - *extrapulmonary tuberculosis/dm [Disease Management]
KW  - female
KW  - health literacy
KW  - human
KW  - *Human immunodeficiency virus infection/dm [Disease Management]
KW  - *lung tuberculosis/dm [Disease Management]
KW  - major clinical study
KW  - male
KW  - mixed infection/dm [Disease Management]
KW  - patient education
KW  - priority journal
KW  - professional practice
KW  - quantitative analysis
KW  - retrospective study
KW  - South Africa
KW  - time to treatment
KW  - treatment duration
KW  - treatment outcome
KW  - community care
KW  - death
KW  - deterioration
KW  - *disease model
KW  - hazard ratio
KW  - *Human immunodeficiency virus
KW  - logistic regression analysis
KW  - odds ratio
KW  - proportional hazards model
KW  - *tuberculosis
KW  - worker
JF  - International Journal of Tuberculosis and Lung Disease
JA  - Int. J. Tuberc. Lung Dis.
VL  - 20
IS  - 9
SP  - 1185
EP  - i
CY  - France
PB  - International Union against Tubercul. and Lung Dis.
SN  - 1027-3719
AD  - R. Kaplan, Desmond Tutu HIV Centre, Institute for Infectious Disease and Molecular Medicine, Faculty of Health Sciences, University of Cape Town, Anzio Road, Observatory 7925, South Africa. E-mail: Richard.Kaplan@hiv-research.org.za
M1  - (Kaplan, Hermans, Mtwisha, Bekker, Wood) Desmond Tutu HIV Centre, Institute for Infectious Disease and Molecular Medicine, Faculty of Health Sciences, University of Cape Town, Anzio Road, Observatory 7925, South Africa
M1  - (Caldwell, Adriaanse, Jennings) City Health, City of Cape Town, Cape Town, South Africa
M1  - (Hermans) Department of Global Health, Academic Medical Center, University of Amsterdam, Amsterdam Institute for Global Health and Development, Netherlands
M1  - (Hermans) Department of Internal Medicine, School of Medicine, Makerere University College of Health Sciences, Kampala, Uganda
M1  - (Bekker, Wood) Department of Medicine, University of Cape Town, Cape Town, South Africa
UR  - http://docserver.ingentaconnect.com/deliver/connect/iuatld/10273719/v20n9/s13.pdf?expires=1471484116&id=88414197&titleid=3764&accname=Elsevier+BV&checksum=B4F604D74AAF313FD4BD5023D50B4447
L2  - http://ovidsp.ovid.com/ovidweb.cgi?T=JS&PAGE=reference&D=emed18b&NEWS=N&AN=611736437
ER  -  

Link to the Ovid Full Text or citation: http://ovidsp.ovid.com/ovidweb.cgi?T=JS&CSC=Y&NEWS=N&PAGE=fulltext&D=emed18b&AN=611736437Link to the External Link Resolver: http://whel-primo.hosted.exlibrisgroup.com/openurl/44WHELF_CAR/44WHELF_CAR_services_page?sid=OVID:embase&id=pmid:&id=doi:10.5588%2Fijtld.15.0855&issn=1027-3719&isbn=&volume=20&issue=9&spage=1185&pages=1185-1191+and+i&date=2016&title=International+Journal+of+Tuberculosis+and+Lung+Disease&atitle=An+integrated+community+TB-HIV+adherence+model+provides+an+alternative+to+DOT+for+tuberculosis+patients+in+Cape+Town&aulast=Kaplan&pid=%3Cauthor%3EKaplan+R.%3BCaldwell+J.%3BHermans+S.%3BAdriaanse+S.%3BMtwisha+L.%3BBekker+L.-G.%3BJennings+K.%3BWood+R.%3C%2Fauthor%3E%3CAN%3E611736437%3C%2FAN%3E%3CDT%3EJournal%3A+Article%3C%2FDT%3E 
C1  - Database: EMBASE <1947-Present>

Search Strategy:

--------------------------------------------------------------------------------

1     tuberculosis.mp. or exp tuberculosis/ (291433)

2     exp treatment outcome/ or treatment outcome*.mp. (1289437)

3     diabetes mellitus.mp. or exp diabetes mellitus/ (880018)

4     diabetes mellitus/ (599265)

5     DM.mp. (234038)

6     diabetes.mp. (891272)

7     mellitus.mp. (827628)

8     3 or 4 or 5 or 6 or 7 (1125394)

9     1 and 2 and 8 (1560)

10     cohort studies.mp. or cohort analysis/ (334934)

11     exp risk factor/ or cohort.mp. or exp risk/ (2843815)

12     10 or 11 (2843815)

13     9 and 10 (161)

14     9 and 12 (652)

15     limit 14 to human (642)

16     limit 13 to human (160)

17     trial*.mp. or exp controlled clinical trial/ or exp "clinical trial (topic)"/ or exp "randomized controlled trial (topic)"/ or exp "controlled clinical trial (topic)"/ (2044040)

18     random.ab. (253017)

19     randomized controlled trial.pt. (0)

20     controlled clinical trial.pt. (0)

21     randomized.ab. (540645)

22     placebo.ab. (252710)

23     clinical trials as topic.sh. (2)

24     trial.ti. (233523)

25     17 or 18 or 19 or 20 or 21 or 22 or 23 or 24 (2406494)

26     9 and 25 (443)

27     limit 26 to human (442)

28     limit 16 to yr="2016 - 2017" (19)

29     limit 15 to yr="2016 -Current" (61)

30     limit 16 to yr="2016 -Current" (19)

31     limit 27 to yr="2016 -Current" (50)


***************************


33. 
TY  - ELEC
ID  - 611503209
T1  - Effects of multidrug resistant tuberculosis treatment on patients' health related quality of life: Results from a follow up study
A1  - Ahmad N.
A1  - Javaid A.
A1  - Sulaiman S.A.S.
A1  - Basit A.
A1  - Afridi A.K.
A1  - Jaber A.A.S.
A1  - Khan A.H. 
Y1  - 2016//
N2  - Background At present, within the management of multidrug resistant tuberculosis (MDR-TB) much attention is being paid to the traditional microbiological and clinical indicators. Evaluation of the impact of MDR-TB treatment on patients' Health Related Quality of Life (HRQoL) has remained a neglected area. Objective To evaluate the impact of MDR-TB treatment on patients HRQoL, and determine the predictors of variability in HRQoL along the course of treatment Methods A prospective follow up study was conducted at the programmatic management unit for drug resistant TB of Lady Reading Hospital Peshawar. Culture confirmed eligible MDR-TB patients were asked to self complete SF-36v2 at the baseline visit, and subsequently after the completion of 12 months of treatment and at the end of treatment. A score of <47 normbased scoring (NBS) points on component summary measures and health domain scales was considered indicative of function impairment. General linear model repeated measures ANOVA was used examine the change and predictors of change in physical component summary (PCS) and mental component summary (MCS) scores over the time. Results A total of 68 out of enrolled 81 eligible MDR-TB patients completed SF-36v2 questionnaire at the three time points. Patients' mean PCS scores at the three time points were, 38.2+/-4.7, 38.6+/-4.4 and 42.2+/-5.2 respectively, and mean MCS were 33.7+/-7.0, 35.5+/-6.9 and 40.0+/-6.9 respectively. Length of sickness prior to the diagnosis of MDR-TB was predictive of difference in PCS scores (F = 4.988, Df = 1, 66), whereas patients' gender (F = 5.638, Df = 1, 66) and length of sickness prior to the diagnosis of MDR-TB (F = 4.400, Df = 1, 66) were predictive of difference in MCS scores. Conclusion Despite the positive impact of MDR-TB treatment on patients' HRQoL, the scores on component summary measures suggested compromised physical and mental health even at the end of treatment. A large multicenter study is suggested to confirm the present findings. Copyright © 2016 Ahmad et al. This is an open access article distributed under the terms of the Creative Commons Attribution License, which permits unrestricted use, distribution, and reproduction in any medium, provided the original author and source are credited.
KW  - adult
KW  - article
KW  - depression
KW  - disease duration
KW  - educational status
KW  - female
KW  - follow up
KW  - human
KW  - longitudinal study
KW  - major clinical study
KW  - male
KW  - marriage
KW  - mental component summary
KW  - *multidrug resistant tuberculosis/dm [Disease Management]
KW  - physical component summary
KW  - prospective study
KW  - *quality of life
KW  - questionnaire
KW  - risk assessment
KW  - scoring system
KW  - sex difference
KW  - social status
KW  - treatment duration
KW  - *treatment outcome
KW  - analysis of variance
KW  - clinical trial
KW  - controlled clinical trial
KW  - diagnosis
KW  - doctor patient relation
KW  - drug resistance
KW  - *follow up
KW  - gender
KW  - mental health
KW  - multicenter study
KW  - *multidrug resistant tuberculosis
KW  - physical model
KW  - statistical model
JF  - PLoS ONE
JA  - PLoS ONE
VL  - 11
IS  - 7
SP  - no pagination
CY  - United States
PB  - Public Library of Science (E-mail: plos@plos.org)
M1  - (Ahmad, Sulaiman, Jaber, Khan) Discipline of Clinical Pharmacy, School of Pharmaceutical Sciences, Universiti Sains Malaysia, Pulau Pinang, Malaysia
M1  - (Javaid, Basit) Department of Pulmonology, Postgraduate Medical Institute Peshawar, Peshawar, Pakistan
M1  - (Afridi) PMDT, Lady Reading Hospital Peshawar, Peshawar, Pakistan
UR  - http://journals.plos.org/plosone/article?id=10.1371/journal.pone.0159560
L2  - http://ovidsp.ovid.com/ovidweb.cgi?T=JS&PAGE=reference&D=emed18b&NEWS=N&AN=611503209
ER  -  

Link to the Ovid Full Text or citation: http://ovidsp.ovid.com/ovidweb.cgi?T=JS&CSC=Y&NEWS=N&PAGE=fulltext&D=emed18b&AN=611503209Link to the External Link Resolver: http://whel-primo.hosted.exlibrisgroup.com/openurl/44WHELF_CAR/44WHELF_CAR_services_page?sid=OVID:embase&id=pmid:&id=doi:10.1371%2Fjournal.pone.0159560&issn=1932-6203&isbn=&volume=11&issue=7&spage=no+pagination&pages=no+pagination&date=2016&title=PLoS+ONE&atitle=Effects+of+multidrug+resistant+tuberculosis+treatment+on+patients%27+health+related+quality+of+life%3A+Results+from+a+follow+up+study&aulast=Ahmad&pid=%3Cauthor%3EAhmad+N.%3BJavaid+A.%3BSulaiman+S.A.S.%3BBasit+A.%3BAfridi+A.K.%3BJaber+A.A.S.%3BKhan+A.H.%3C%2Fauthor%3E%3CAN%3E611503209%3C%2FAN%3E%3CDT%3EJournal%3A+Article%3C%2FDT%3E 
C1  - Database: EMBASE <1947-Present>

Search Strategy:

--------------------------------------------------------------------------------

1     tuberculosis.mp. or exp tuberculosis/ (291433)

2     exp treatment outcome/ or treatment outcome*.mp. (1289437)

3     diabetes mellitus.mp. or exp diabetes mellitus/ (880018)

4     diabetes mellitus/ (599265)

5     DM.mp. (234038)

6     diabetes.mp. (891272)

7     mellitus.mp. (827628)

8     3 or 4 or 5 or 6 or 7 (1125394)

9     1 and 2 and 8 (1560)

10     cohort studies.mp. or cohort analysis/ (334934)

11     exp risk factor/ or cohort.mp. or exp risk/ (2843815)

12     10 or 11 (2843815)

13     9 and 10 (161)

14     9 and 12 (652)

15     limit 14 to human (642)

16     limit 13 to human (160)

17     trial*.mp. or exp controlled clinical trial/ or exp "clinical trial (topic)"/ or exp "randomized controlled trial (topic)"/ or exp "controlled clinical trial (topic)"/ (2044040)

18     random.ab. (253017)

19     randomized controlled trial.pt. (0)

20     controlled clinical trial.pt. (0)

21     randomized.ab. (540645)

22     placebo.ab. (252710)

23     clinical trials as topic.sh. (2)

24     trial.ti. (233523)

25     17 or 18 or 19 or 20 or 21 or 22 or 23 or 24 (2406494)

26     9 and 25 (443)

27     limit 26 to human (442)

28     limit 16 to yr="2016 - 2017" (19)

29     limit 15 to yr="2016 -Current" (61)

30     limit 16 to yr="2016 -Current" (19)

31     limit 27 to yr="2016 -Current" (50)


***************************


34. 
TY  - ELEC
ID  - 610521840
T1  - Infliximab, adalimumab and golimumab for treating moderately to severely active ulcerative colitis after the failure of conventional therapy (Including a review of TA140 and TA262): Clinical effectiveness systematic review and economic model
A1  - Archer R.
A1  - Tappenden P.
A1  - Ren S.
A1  - James M.M.-S.
A1  - Harvey R.
A1  - Basarir H.
A1  - Stevens J.
A1  - Carroll C.
A1  - Cantrel A.
A1  - Lobo A.
A1  - Hoque S. 
Y1  - 2016//
N2  - Background: Ulcerative colitis (UC) is the most common form of inflammatory bowel disease in the UK. UC can have a considerable impact on patients' quality of life. The burden for the NHS is substantial. Objectives: To evaluate the clinical effectiveness and safety of interventions, to evaluate the incremental cost-effectiveness of all interventions and comparators (including medical and surgical options), to estimate the expected net budget impact of each intervention, and to identify key research priorities. Data sources: Peer-reviewed publications, European Public Assessment Reports and manufacturers' submissions. The following databases were searched from inception to December 2013 for clinical effectiveness searches and from inception to January 2014 for cost-effectiveness searches for published and unpublished research evidence: MEDLINE, EMBASE, Cumulative Index to Nursing and Allied Health Literature, The Cochrane Library including the Cochrane Systematic Reviews Database, Cochrane Controlled Trials Register, Database of Abstracts of Reviews of Effects, the Health Technology Assessment database and NHS Economic Evaluation Database; ISI Web of Science, including Science Citation Index, and the Conference Proceedings Citation Index-Science and Bioscience Information Service Previews. The US Food and Drug Administration website and the European Medicines Agency website were also searched, as were research registers, conference proceedings and key journals. Review methods: A systematic review [including network meta-analysis (NMA)] was conducted to evaluate the clinical effectiveness and safety of named interventions. The health economic analysis included a review of published economic evaluations and the development of a de novo model. Results: Ten randomised controlled trials were included in the systematic review. The trials suggest that adult patients receiving infliximab (IFX) [Remicade, Merck Sharp Dohme Ltd (MSD)], adalimumab (ADA) (Humira, AbbVie) or golimumab (GOL) (Simponi, MSD) were more likely to achieve clinical response and remission than those receiving placebo (PBO). Hospitalisation data were limited, but suggested more favourable outcomes for ADA- and IFX-treated patients. Data on the use of surgical intervention were sparse, with a potential benefit for intervention-treated patients. Data were available from one trial to support the use of IFX in paediatric patients. Safety issues identified included serious infections, malignancies and administration site reactions. Based on the NMA, in the induction phase, all biological treatments were associated with statistically significant beneficial effects relative to PBO, with the greatest effect associated with IFX. For patients in response following induction, all treatments except ADA and GOL 100 mg at 32-52 weeks were associated with beneficial effects when compared with PBO, although these were not significant. The greatest effects at 8-32 and 32-52 weeks were associated with 100 mg of GOL and 5 mg/kg of IFX, respectively. For patients in remission following induction, all treatments except ADA at 8-32 weeks and GOL 50 mg at 32-52 weeks were associated with beneficial effects when compared with PBO, although only the effect of ADA at 32-52 weeks was significant. The greatest effects were associated with GOL (at 8-32 weeks) and ADA (at 32-52 weeks). The economic analysis suggests that colectomy is expected to dominate drug therapies, but for some patients, colectomy may not be considered acceptable. In circumstances in which only drug options are considered, IFX and GOL are expected to be ruled out because of dominance, while the incremental cost-effectiveness ratio for ADA versus conventional treatment is approximately 50,300 per QALY gained. Limitations: The health economic model is subject to several limitations: uncertainty associated with extrapolating trial data over a lifetime horizon, the model does not consider explicit sequential pathways of non-biological treatments, and evidence relating to complications of colectomy was identified through consideration of approaches used within previous models rather than a full systematic review. Conclusions: Adult patients receiving IFX, ADA or GOL were more likely to achieve clinical response and remission than those receiving PBO. Further data are required to conclusively demonstrate the effect of interventions on hospitalisation and surgical outcomes. The economic analysis indicates that colectomy is expected to dominate medical treatments for moderate to severe UC.Study registration:This study is registered as PROSPERO CRD42013006883. Funding:The National Institute for Health Research Health Technology Assessment programme. Copyright © Queen's Printer and Controller of HMSO 2016.
KW  - allergic reaction/si [Side Effect]
KW  - area under the curve
KW  - article
KW  - autoimmune disease/si [Side Effect]
KW  - basal cell carcinoma/si [Side Effect]
KW  - breast cancer/si [Side Effect]
KW  - budget
KW  - clearance at steady-state
KW  - clinical effectiveness
KW  - colon resection
KW  - concentration at steady-state
KW  - cost effectiveness analysis
KW  - delayed hypersensitivity/si [Side Effect]
KW  - demyelinating disease/si [Side Effect]
KW  - digestive system disease assessment
KW  - disease activity
KW  - disease severity
KW  - drug cost
KW  - drug dose comparison
KW  - drug dose increase
KW  - drug response
KW  - drug safety
KW  - drug withdrawal
KW  - elimination half-life
KW  - health economics
KW  - heart failure/si [Side Effect]
KW  - hematologic disease/si [Side Effect]
KW  - hepatitis B/si [Side Effect]
KW  - hepatobiliary disease/si [Side Effect]
KW  - hospitalization
KW  - human
KW  - infection/si [Side Effect]
KW  - infusion related reaction/si [Side Effect]
KW  - injection site reaction/si [Side Effect]
KW  - lupus like syndrome/si [Side Effect]
KW  - lymphoma/si [Side Effect]
KW  - malignant neoplastic disease/si [Side Effect]
KW  - maximum plasma concentration
KW  - Mayo score
KW  - mortality
KW  - national health service
KW  - neurologic disease/si [Side Effect]
KW  - optic neuritis/si [Side Effect]
KW  - pneumonia/si [Side Effect]
KW  - postprimary tuberculosis/si [Side Effect]
KW  - quality adjusted life year
KW  - quality of life
KW  - randomized controlled trial (topic)
KW  - rectum carcinoma/si [Side Effect]
KW  - relapse
KW  - remission
KW  - sensitivity analysis
KW  - sepsis/si [Side Effect]
KW  - Staphylococcus infection/si [Side Effect]
KW  - systematic review
KW  - *ulcerative colitis/dm [Disease Management]
KW  - *ulcerative colitis/dt [Drug Therapy]
KW  - *ulcerative colitis/su [Surgery]
KW  - ulcerative colitis/dt [Drug Therapy]
KW  - United States
KW  - volume of distribution
KW  - wound infection/si [Side Effect]
KW  - *adalimumab/ae [Adverse Drug Reaction]
KW  - *adalimumab/ct [Clinical Trial]
KW  - *adalimumab/cm [Drug Comparison]
KW  - *adalimumab/cm [Drug Comparison]
KW  - *adalimumab/dt [Drug Therapy]
KW  - *adalimumab/pe [Pharmacoeconomics]
KW  - *adalimumab/sc [Subcutaneous Drug Administration]
KW  - azathioprine/ae [Adverse Drug Reaction]
KW  - azathioprine/ct [Clinical Trial]
KW  - azathioprine/cb [Drug Combination]
KW  - azathioprine/cm [Drug Comparison]
KW  - azathioprine/dt [Drug Therapy]
KW  - azathioprine/po [Oral Drug Administration]
KW  - corticosteroid/cb [Drug Combination]
KW  - corticosteroid/dt [Drug Therapy]
KW  - corticosteroid/po [Oral Drug Administration]
KW  - *golimumab/ae [Adverse Drug Reaction]
KW  - *golimumab/ct [Clinical Trial]
KW  - *golimumab/cm [Drug Comparison]
KW  - *golimumab/cm [Drug Comparison]
KW  - *golimumab/dt [Drug Therapy]
KW  - *golimumab/pe [Pharmacoeconomics]
KW  - *golimumab/sc [Subcutaneous Drug Administration]
KW  - immunomodulating agent
KW  - *infliximab/ae [Adverse Drug Reaction]
KW  - *infliximab/ct [Clinical Trial]
KW  - *infliximab/cb [Drug Combination]
KW  - *infliximab/cm [Drug Comparison]
KW  - *infliximab/cm [Drug Comparison]
KW  - *infliximab/cr [Drug Concentration]
KW  - *infliximab/dt [Drug Therapy]
KW  - *infliximab/iv [Intravenous Drug Administration]
KW  - *infliximab/pe [Pharmacoeconomics]
KW  - *infliximab/pk [Pharmacokinetics]
KW  - mercaptopurine/cb [Drug Combination]
KW  - mercaptopurine/dt [Drug Therapy]
KW  - mesalazine/dt [Drug Therapy]
KW  - mesalazine/po [Oral Drug Administration]
KW  - placebo
KW  - adult
KW  - Cinahl
KW  - Cochrane Library
KW  - comparative effectiveness
KW  - controlled study
KW  - *drug therapy
KW  - Embase
KW  - European Medicines Agency
KW  - food and drug administration
KW  - infection
KW  - information service
KW  - malignant neoplastic disease
KW  - Medline
KW  - meta analysis
KW  - *model
KW  - publication
KW  - research priority
KW  - safety
KW  - SciSearch
KW  - surgery
KW  - *treatment failure
KW  - *ulcerative colitis
KW  - uncertainty
KW  - Web of Science
KW  - *adalimumab
KW  - *golimumab
KW  - *infliximab
XT  - allergic reaction / side effect / adalimumab
XT  - allergic reaction / side effect / golimumab
XT  - allergic reaction / side effect / infliximab
XT  - autoimmune disease / side effect / golimumab
XT  - autoimmune disease / side effect / infliximab
XT  - basal cell carcinoma / side effect / adalimumab
XT  - breast cancer / side effect / adalimumab
XT  - delayed hypersensitivity / side effect / infliximab
XT  - demyelinating disease / side effect / adalimumab
XT  - heart failure / side effect / adalimumab
XT  - heart failure / side effect / golimumab
XT  - heart failure / side effect / infliximab
XT  - hematologic disease / side effect / adalimumab
XT  - hematologic disease / side effect / golimumab
XT  - hematologic disease / side effect / infliximab
XT  - hepatitis B / side effect / adalimumab
XT  - hepatitis B / side effect / golimumab
XT  - hepatitis B / side effect / infliximab
XT  - hepatobiliary disease / side effect / adalimumab
XT  - hepatobiliary disease / side effect / azathioprine
XT  - hepatobiliary disease / side effect / golimumab
XT  - hepatobiliary disease / side effect / infliximab
XT  - infection / side effect / adalimumab
XT  - infection / side effect / golimumab
XT  - infection / side effect / infliximab
XT  - infusion related reaction / side effect / azathioprine
XT  - infusion related reaction / side effect / infliximab
XT  - injection site reaction / side effect / adalimumab
XT  - injection site reaction / side effect / golimumab
XT  - lupus like syndrome / side effect / adalimumab
XT  - lupus like syndrome / side effect / infliximab
XT  - lymphoma / side effect / adalimumab
XT  - malignant neoplastic disease / side effect / adalimumab
XT  - malignant neoplastic disease / side effect / golimumab
XT  - malignant neoplastic disease / side effect / infliximab
XT  - neurologic disease / side effect / adalimumab
XT  - neurologic disease / side effect / golimumab
XT  - optic neuritis / side effect / infliximab
XT  - pneumonia / side effect / adalimumab
XT  - postprimary tuberculosis / side effect / adalimumab
XT  - postprimary tuberculosis / side effect / golimumab
XT  - postprimary tuberculosis / side effect / infliximab
XT  - rectum carcinoma / side effect / infliximab
XT  - sepsis / side effect / adalimumab
XT  - Staphylococcus infection / side effect / adalimumab
XT  - ulcerative colitis / drug therapy / adalimumab
XT  - ulcerative colitis / drug therapy / azathioprine
XT  - ulcerative colitis / drug therapy / corticosteroid
XT  - ulcerative colitis / drug therapy / golimumab
XT  - ulcerative colitis / drug therapy / infliximab
XT  - ulcerative colitis / drug therapy / mercaptopurine
XT  - ulcerative colitis / drug therapy / mesalazine
XT  - wound infection / side effect / adalimumab
XT  - adalimumab / adverse drug reaction / allergic reaction
XT  - adalimumab / adverse drug reaction / basal cell carcinoma
XT  - adalimumab / adverse drug reaction / breast cancer
XT  - adalimumab / adverse drug reaction / demyelinating disease
XT  - adalimumab / adverse drug reaction / heart failure
XT  - adalimumab / adverse drug reaction / hematologic disease
XT  - adalimumab / adverse drug reaction / hepatitis B
XT  - adalimumab / adverse drug reaction / hepatobiliary disease
XT  - adalimumab / adverse drug reaction / infection
XT  - adalimumab / adverse drug reaction / injection site reaction
XT  - adalimumab / adverse drug reaction / lupus like syndrome
XT  - adalimumab / adverse drug reaction / lymphoma
XT  - adalimumab / adverse drug reaction / malignant neoplastic disease
XT  - adalimumab / adverse drug reaction / neurologic disease
XT  - adalimumab / adverse drug reaction / pneumonia
XT  - adalimumab / adverse drug reaction / postprimary tuberculosis
XT  - adalimumab / adverse drug reaction / sepsis
XT  - adalimumab / adverse drug reaction / Staphylococcus infection
XT  - adalimumab / adverse drug reaction / wound infection
XT  - adalimumab / drug comparison / placebo
XT  - adalimumab / drug comparison / golimumab
XT  - adalimumab / drug comparison / infliximab
XT  - adalimumab / drug therapy / ulcerative colitis
XT  - azathioprine / adverse drug reaction / hepatobiliary disease
XT  - azathioprine / adverse drug reaction / infusion related reaction
XT  - azathioprine / drug combination / corticosteroid
XT  - azathioprine / drug combination / infliximab
XT  - azathioprine / drug comparison / infliximab
XT  - azathioprine / drug therapy / ulcerative colitis
XT  - corticosteroid / drug combination / azathioprine
XT  - corticosteroid / drug combination / immunomodulating agent
XT  - corticosteroid / drug combination / mercaptopurine
XT  - corticosteroid / drug therapy / ulcerative colitis
XT  - golimumab / adverse drug reaction / allergic reaction
XT  - golimumab / adverse drug reaction / autoimmune disease
XT  - golimumab / adverse drug reaction / heart failure
XT  - golimumab / adverse drug reaction / hematologic disease
XT  - golimumab / adverse drug reaction / hepatitis B
XT  - golimumab / adverse drug reaction / hepatobiliary disease
XT  - golimumab / adverse drug reaction / infection
XT  - golimumab / adverse drug reaction / injection site reaction
XT  - golimumab / adverse drug reaction / malignant neoplastic disease
XT  - golimumab / adverse drug reaction / neurologic disease
XT  - golimumab / adverse drug reaction / postprimary tuberculosis
XT  - golimumab / drug comparison / placebo
XT  - golimumab / drug comparison / adalimumab
XT  - golimumab / drug comparison / infliximab
XT  - golimumab / drug therapy / ulcerative colitis
XT  - infliximab / adverse drug reaction / allergic reaction
XT  - infliximab / adverse drug reaction / autoimmune disease
XT  - infliximab / adverse drug reaction / delayed hypersensitivity
XT  - infliximab / adverse drug reaction / heart failure
XT  - infliximab / adverse drug reaction / hematologic disease
XT  - infliximab / adverse drug reaction / hepatitis B
XT  - infliximab / adverse drug reaction / hepatobiliary disease
XT  - infliximab / adverse drug reaction / infection
XT  - infliximab / adverse drug reaction / infusion related reaction
XT  - infliximab / adverse drug reaction / lupus like syndrome
XT  - infliximab / adverse drug reaction / malignant neoplastic disease
XT  - infliximab / adverse drug reaction / optic neuritis
XT  - infliximab / adverse drug reaction / postprimary tuberculosis
XT  - infliximab / adverse drug reaction / rectum carcinoma
XT  - infliximab / drug combination / azathioprine
XT  - infliximab / drug comparison / placebo
XT  - infliximab / drug comparison / adalimumab
XT  - infliximab / drug comparison / azathioprine
XT  - infliximab / drug comparison / golimumab
XT  - infliximab / drug therapy / ulcerative colitis
XT  - mercaptopurine / drug combination / corticosteroid
XT  - mercaptopurine / drug therapy / ulcerative colitis
XT  - mesalazine / drug therapy / ulcerative colitis
JF  - Health Technology Assessment
JA  - Health Technol. Assess.
VL  - 20
IS  - 39
SP  - no pagination
CY  - United Kingdom
PB  - NIHR Journals Library
SN  - 1366-5278
AD  - R. Archer, Health Economics and Decision Science, School of Health and Related Research (ScHARR), University of Sheffield, Sheffield, United Kingdom. E-mail: r.archer@sheffield.ac.uk
M1  - (Archer, Tappenden, Ren, James, Harvey, Basarir, Stevens, Carroll, Cantrel) Health Economics and Decision Science, School of Health and Related Research (ScHARR), University of Sheffield, Sheffield, United Kingdom
M1  - (Lobo) Sheffield Teaching Hospitals NHS Foundation Trust, Sheffield, United Kingdom
M1  - (Hoque) Barts Health NHS Trust, London, United Kingdom
UR  - http://www.journalslibrary.nihr.ac.uk/__data/assets/pdf_file/0003/166053/FullReport-hta20380.pdf
L2  - http://ovidsp.ovid.com/ovidweb.cgi?T=JS&PAGE=reference&D=emed18a&NEWS=N&AN=610521840
ER  -  

Link to the Ovid Full Text or citation: http://ovidsp.ovid.com/ovidweb.cgi?T=JS&CSC=Y&NEWS=N&PAGE=fulltext&D=emed18a&AN=610521840Link to the External Link Resolver: http://whel-primo.hosted.exlibrisgroup.com/openurl/44WHELF_CAR/44WHELF_CAR_services_page?sid=OVID:embase&id=pmid:&id=doi:10.3310%2Fhta20390&issn=1366-5278&isbn=&volume=20&issue=39&spage=no+pagination&pages=no+pagination&date=2016&title=Health+Technology+Assessment&atitle=Infliximab%2C+adalimumab+and+golimumab+for+treating+moderately+to+severely+active+ulcerative+colitis+after+the+failure+of+conventional+therapy+%28Including+a+review+of+TA140+and+TA262%29%3A+Clinical+effectiveness+systematic+review+and+economic+model&aulast=Archer&pid=%3Cauthor%3EArcher+R.%3BTappenden+P.%3BRen+S.%3BJames+M.M.-S.%3BHarvey+R.%3BBasarir+H.%3BStevens+J.%3BCarroll+C.%3BCantrel+A.%3BLobo+A.%3BHoque+S.%3C%2Fauthor%3E%3CAN%3E610521840%3C%2FAN%3E%3CDT%3EJournal%3A+Article%3C%2FDT%3E 
C1  - Database: EMBASE <1947-Present>

Search Strategy:

--------------------------------------------------------------------------------

1     tuberculosis.mp. or exp tuberculosis/ (291433)

2     exp treatment outcome/ or treatment outcome*.mp. (1289437)

3     diabetes mellitus.mp. or exp diabetes mellitus/ (880018)

4     diabetes mellitus/ (599265)

5     DM.mp. (234038)

6     diabetes.mp. (891272)

7     mellitus.mp. (827628)

8     3 or 4 or 5 or 6 or 7 (1125394)

9     1 and 2 and 8 (1560)

10     cohort studies.mp. or cohort analysis/ (334934)

11     exp risk factor/ or cohort.mp. or exp risk/ (2843815)

12     10 or 11 (2843815)

13     9 and 10 (161)

14     9 and 12 (652)

15     limit 14 to human (642)

16     limit 13 to human (160)

17     trial*.mp. or exp controlled clinical trial/ or exp "clinical trial (topic)"/ or exp "randomized controlled trial (topic)"/ or exp "controlled clinical trial (topic)"/ (2044040)

18     random.ab. (253017)

19     randomized controlled trial.pt. (0)

20     controlled clinical trial.pt. (0)

21     randomized.ab. (540645)

22     placebo.ab. (252710)

23     clinical trials as topic.sh. (2)

24     trial.ti. (233523)

25     17 or 18 or 19 or 20 or 21 or 22 or 23 or 24 (2406494)

26     9 and 25 (443)

27     limit 26 to human (442)

28     limit 16 to yr="2016 - 2017" (19)

29     limit 15 to yr="2016 -Current" (61)

30     limit 16 to yr="2016 -Current" (19)

31     limit 27 to yr="2016 -Current" (50)


***************************


35. 
TY  - ELEC
ID  - 610977356
T1  - Health and ethical consequences of outsourcing pivotal clinical trials to Latin America: A cross-sectional, descriptive study
A1  - Homedes N.
A1  - Ugalde A. 
Y1  - 2016//
N2  - Introduction: The implications of conducting clinical trials in low and middle income countries on the financial accessibility and safety of the pharmaceutical products available in those markets have not been studied. Regulatory practices and ethical declarations lead to the commercialization of the new products, referred to as New Molecular Entities (NMEs), in the countries where tested as soon as they are approved in high surveillance countries. Patients and patients' associations use the Latin American courts to access new and expensive treatments, regardless of their safety profile and therapeutic value. Design and Objectives: Cross-sectional, descriptive study. To determine the therapeutic value and safety profile of the NMEs approved by the Food and Drug Administration (FDA) in 2011 and 2012 that had been tested in Latin America, and the implications of their market approval for the pharmaceutical budgets in the countries where tested. Setting: Latin America. Measures: To assess the therapeutic value and safety of the NMEs commercialized in the different countries we used f independent drug bulletins. The prices of the NMEs for the consumers were obtained from the pharmaceutical price observatories of the countries were the medicines had been tested. If the price was not available in the observatories, it was obtained from pharmaceutical distributors. We used the countries' minimum wage and per capita income to calculate the financial accessibility of a course of treatment with the NMEs. Results: We found that 33 NMEs approved by the FDA in 2011 and 2012 have been tested in Latin America. Of these, 26 had been evaluated by independent drug bulletins and only five were found to add some value to a subset of patients and had significant side-effects. The pharmaceutical prices were very high, varied widely across countries and were unrelated to the countries' income per capita or minimum wage. Conclusion: The implementation of clinical trials in Latin America results in the commercialization of medicines with questionable safety profiles and limited therapeutic value, putting patients at risk and causing budgetary strains in pharmaceutical budgets. Copyright © 2016 Homedes, Ugalde. This is an open access article distributed under the terms of the Creative Commons Attribution License, which permits unrestricted use, distribution, and reproduction in any medium, provided the original author and source are credited.
KW  - acute coronary syndrome/dt [Drug Therapy]
KW  - age related macular degeneration/dt [Drug Therapy]
KW  - Argentina
KW  - article
KW  - atrial fibrillation/dt [Drug Therapy]
KW  - breast cancer/dt [Drug Therapy]
KW  - castration resistant prostate cancer/dt [Drug Therapy]
KW  - Chile
KW  - chronic hepatitis C/dt [Drug Therapy]
KW  - chronic myeloid leukemia/dt [Drug Therapy]
KW  - chronic obstructive lung disease/dt [Drug Therapy]
KW  - Colombia
KW  - controlled clinical trial
KW  - controlled study
KW  - cross-sectional study
KW  - Cushing syndrome/dt [Drug Therapy]
KW  - deep vein thrombosis/dt [Drug Therapy]
KW  - drug approval
KW  - drug cost
KW  - drug efficacy
KW  - drug safety
KW  - *financial management
KW  - government regulation
KW  - human
KW  - Human immunodeficiency virus infection/dt [Drug Therapy]
KW  - kidney graft rejection/dt [Drug Therapy]
KW  - lung embolism/dt [Drug Therapy]
KW  - *medical ethics
KW  - melanoma/dt [Drug Therapy]
KW  - metastatic colorectal cancer/dt [Drug Therapy]
KW  - multidrug resistant tuberculosis/dt [Drug Therapy]
KW  - non insulin dependent diabetes mellitus/dt [Drug Therapy]
KW  - non small cell lung cancer/dt [Drug Therapy]
KW  - outcome assessment
KW  - overall survival
KW  - Philadelphia 1 chromosome/dt [Drug Therapy]
KW  - progression free survival
KW  - risk assessment
KW  - risk benefit analysis
KW  - seizure/dt [Drug Therapy]
KW  - *South and Central America
KW  - systemic lupus erythematosus/dt [Drug Therapy]
KW  - thyroid medullary carcinoma/dt [Drug Therapy]
KW  - aclidinium bromide/ct [Clinical Trial]
KW  - aclidinium bromide/dt [Drug Therapy]
KW  - aclidinium bromide/pe [Pharmacoeconomics]
KW  - aflibercept/ct [Clinical Trial]
KW  - aflibercept/dt [Drug Therapy]
KW  - aflibercept/pe [Pharmacoeconomics]
KW  - apixaban/ct [Clinical Trial]
KW  - apixaban/dt [Drug Therapy]
KW  - apixaban/pe [Pharmacoeconomics]
KW  - bedaquiline/ct [Clinical Trial]
KW  - bedaquiline/dt [Drug Therapy]
KW  - bedaquiline/pe [Pharmacoeconomics]
KW  - belatacept/ct [Clinical Trial]
KW  - belatacept/dt [Drug Therapy]
KW  - belatacept/pe [Pharmacoeconomics]
KW  - belimumab/ct [Clinical Trial]
KW  - belimumab/dt [Drug Therapy]
KW  - belimumab/pe [Pharmacoeconomics]
KW  - bosutinib/ct [Clinical Trial]
KW  - bosutinib/dt [Drug Therapy]
KW  - bosutinib/pe [Pharmacoeconomics]
KW  - cabozantinib/ct [Clinical Trial]
KW  - cabozantinib/dt [Drug Therapy]
KW  - cabozantinib/pe [Pharmacoeconomics]
KW  - cobicistat/ct [Clinical Trial]
KW  - cobicistat/dt [Drug Therapy]
KW  - cobicistat/pe [Pharmacoeconomics]
KW  - crizotinib/ct [Clinical Trial]
KW  - crizotinib/dt [Drug Therapy]
KW  - crizotinib/pe [Pharmacoeconomics]
KW  - elvitegravir/ct [Clinical Trial]
KW  - elvitegravir/dt [Drug Therapy]
KW  - elvitegravir/pe [Pharmacoeconomics]
KW  - emtricitabine/ct [Clinical Trial]
KW  - emtricitabine/dt [Drug Therapy]
KW  - emtricitabine/pe [Pharmacoeconomics]
KW  - enzalutamide/ct [Clinical Trial]
KW  - enzalutamide/dt [Drug Therapy]
KW  - enzalutamide/pe [Pharmacoeconomics]
KW  - indacaterol/ct [Clinical Trial]
KW  - indacaterol/dt [Drug Therapy]
KW  - indacaterol/pe [Pharmacoeconomics]
KW  - ipilimumab/ct [Clinical Trial]
KW  - ipilimumab/dt [Drug Therapy]
KW  - ipilimumab/pe [Pharmacoeconomics]
KW  - linagliptin/ct [Clinical Trial]
KW  - linagliptin/dt [Drug Therapy]
KW  - linagliptin/pe [Pharmacoeconomics]
KW  - pasireotide/ct [Clinical Trial]
KW  - pasireotide/dt [Drug Therapy]
KW  - pasireotide/pe [Pharmacoeconomics]
KW  - perampanel/ct [Clinical Trial]
KW  - perampanel/dt [Drug Therapy]
KW  - perampanel/pe [Pharmacoeconomics]
KW  - pertuzumab/ct [Clinical Trial]
KW  - pertuzumab/dt [Drug Therapy]
KW  - pertuzumab/pe [Pharmacoeconomics]
KW  - regorafenib/ct [Clinical Trial]
KW  - regorafenib/dt [Drug Therapy]
KW  - regorafenib/pe [Pharmacoeconomics]
KW  - rilpivirine/ct [Clinical Trial]
KW  - rilpivirine/dt [Drug Therapy]
KW  - rilpivirine/pe [Pharmacoeconomics]
KW  - rivaroxaban/ct [Clinical Trial]
KW  - rivaroxaban/dt [Drug Therapy]
KW  - rivaroxaban/pe [Pharmacoeconomics]
KW  - roflumilast/ct [Clinical Trial]
KW  - roflumilast/dt [Drug Therapy]
KW  - roflumilast/pe [Pharmacoeconomics]
KW  - telaprevir/ct [Clinical Trial]
KW  - telaprevir/dt [Drug Therapy]
KW  - telaprevir/pe [Pharmacoeconomics]
KW  - tenofovir/ct [Clinical Trial]
KW  - tenofovir/dt [Drug Therapy]
KW  - tenofovir/pe [Pharmacoeconomics]
KW  - ticagrelor/ct [Clinical Trial]
KW  - ticagrelor/dt [Drug Therapy]
KW  - ticagrelor/pe [Pharmacoeconomics]
KW  - vandetanib/ct [Clinical Trial]
KW  - vandetanib/dt [Drug Therapy]
KW  - vandetanib/pe [Pharmacoeconomics]
KW  - budget
KW  - clinical trial
KW  - consumer
KW  - food and drug administration
KW  - market
KW  - safety
KW  - side effect
XT  - acute coronary syndrome / drug therapy / ticagrelor
XT  - age related macular degeneration / drug therapy / aflibercept
XT  - atrial fibrillation / drug therapy / apixaban
XT  - breast cancer / drug therapy / pertuzumab
XT  - castration resistant prostate cancer / drug therapy / enzalutamide
XT  - chronic hepatitis C / drug therapy / telaprevir
XT  - chronic myeloid leukemia / drug therapy / bosutinib
XT  - chronic obstructive lung disease / drug therapy / aclidinium bromide
XT  - chronic obstructive lung disease / drug therapy / indacaterol
XT  - chronic obstructive lung disease / drug therapy / roflumilast
XT  - Cushing syndrome / drug therapy / pasireotide
XT  - deep vein thrombosis / drug therapy / rivaroxaban
XT  - Human immunodeficiency virus infection / drug therapy / cobicistat
XT  - Human immunodeficiency virus infection / drug therapy / elvitegravir
XT  - Human immunodeficiency virus infection / drug therapy / emtricitabine
XT  - Human immunodeficiency virus infection / drug therapy / rilpivirine
XT  - Human immunodeficiency virus infection / drug therapy / tenofovir
XT  - kidney graft rejection / drug therapy / belatacept
XT  - lung embolism / drug therapy / rivaroxaban
XT  - melanoma / drug therapy / ipilimumab
XT  - metastatic colorectal cancer / drug therapy / aflibercept
XT  - metastatic colorectal cancer / drug therapy / regorafenib
XT  - multidrug resistant tuberculosis / drug therapy / bedaquiline
XT  - non insulin dependent diabetes mellitus / drug therapy / linagliptin
XT  - non small cell lung cancer / drug therapy / crizotinib
XT  - Philadelphia 1 chromosome / drug therapy / bosutinib
XT  - seizure / drug therapy / perampanel
XT  - systemic lupus erythematosus / drug therapy / belimumab
XT  - thyroid medullary carcinoma / drug therapy / cabozantinib
XT  - thyroid medullary carcinoma / drug therapy / vandetanib
XT  - aclidinium bromide / drug therapy / chronic obstructive lung disease
XT  - aflibercept / drug therapy / age related macular degeneration
XT  - aflibercept / drug therapy / metastatic colorectal cancer
XT  - apixaban / drug therapy / atrial fibrillation
XT  - bedaquiline / drug therapy / multidrug resistant tuberculosis
XT  - belatacept / drug therapy / kidney graft rejection
XT  - belimumab / drug therapy / systemic lupus erythematosus
XT  - bosutinib / drug therapy / chronic myeloid leukemia
XT  - bosutinib / drug therapy / Philadelphia 1 chromosome
XT  - cabozantinib / drug therapy / thyroid medullary carcinoma
XT  - cobicistat / drug therapy / Human immunodeficiency virus infection
XT  - crizotinib / drug therapy / non small cell lung cancer
XT  - elvitegravir / drug therapy / Human immunodeficiency virus infection
XT  - emtricitabine / drug therapy / Human immunodeficiency virus infection
XT  - enzalutamide / drug therapy / castration resistant prostate cancer
XT  - indacaterol / drug therapy / chronic obstructive lung disease
XT  - ipilimumab / drug therapy / melanoma
XT  - linagliptin / drug therapy / non insulin dependent diabetes mellitus
XT  - pasireotide / drug therapy / Cushing syndrome
XT  - perampanel / drug therapy / seizure
XT  - pertuzumab / drug therapy / breast cancer
XT  - regorafenib / drug therapy / metastatic colorectal cancer
XT  - rilpivirine / drug therapy / Human immunodeficiency virus infection
XT  - rivaroxaban / drug therapy / deep vein thrombosis
XT  - rivaroxaban / drug therapy / lung embolism
XT  - roflumilast / drug therapy / chronic obstructive lung disease
XT  - telaprevir / drug therapy / chronic hepatitis C
XT  - tenofovir / drug therapy / Human immunodeficiency virus infection
XT  - ticagrelor / drug therapy / acute coronary syndrome
XT  - vandetanib / drug therapy / thyroid medullary carcinoma
JF  - PLoS ONE
JA  - PLoS ONE
VL  - 11
IS  - 6
SP  - no pagination
CY  - United States
PB  - Public Library of Science (E-mail: plos@plos.org)
M1  - (Homedes) Management Policy and Community Health, School of Public Health, University of Texas, El Paso, TX, United States
M1  - (Homedes) Department of International Health, Georgetown University, Washington, DC, United States
M1  - (Ugalde) Department of Sociology, University of Texas, Austin, TX, United States
UR  - http://journals.plos.org/plosone/article?id=10.1371/journal.pone.0157756
L2  - http://ovidsp.ovid.com/ovidweb.cgi?T=JS&PAGE=reference&D=emed18a&NEWS=N&AN=610977356
ER  -  

Link to the Ovid Full Text or citation: http://ovidsp.ovid.com/ovidweb.cgi?T=JS&CSC=Y&NEWS=N&PAGE=fulltext&D=emed18a&AN=610977356Link to the External Link Resolver: http://whel-primo.hosted.exlibrisgroup.com/openurl/44WHELF_CAR/44WHELF_CAR_services_page?sid=OVID:embase&id=pmid:&id=doi:10.1371%2Fjournal.pone.0157756&issn=1932-6203&isbn=&volume=11&issue=6&spage=no+pagination&pages=no+pagination&date=2016&title=PLoS+ONE&atitle=Health+and+ethical+consequences+of+outsourcing+pivotal+clinical+trials+to+Latin+America%3A+A+cross-sectional%2C+descriptive+study&aulast=Homedes&pid=%3Cauthor%3EHomedes+N.%3BUgalde+A.%3C%2Fauthor%3E%3CAN%3E610977356%3C%2FAN%3E%3CDT%3EJournal%3A+Article%3C%2FDT%3E 
C1  - Database: EMBASE <1947-Present>

Search Strategy:

--------------------------------------------------------------------------------

1     tuberculosis.mp. or exp tuberculosis/ (291433)

2     exp treatment outcome/ or treatment outcome*.mp. (1289437)

3     diabetes mellitus.mp. or exp diabetes mellitus/ (880018)

4     diabetes mellitus/ (599265)

5     DM.mp. (234038)

6     diabetes.mp. (891272)

7     mellitus.mp. (827628)

8     3 or 4 or 5 or 6 or 7 (1125394)

9     1 and 2 and 8 (1560)

10     cohort studies.mp. or cohort analysis/ (334934)

11     exp risk factor/ or cohort.mp. or exp risk/ (2843815)

12     10 or 11 (2843815)

13     9 and 10 (161)

14     9 and 12 (652)

15     limit 14 to human (642)

16     limit 13 to human (160)

17     trial*.mp. or exp controlled clinical trial/ or exp "clinical trial (topic)"/ or exp "randomized controlled trial (topic)"/ or exp "controlled clinical trial (topic)"/ (2044040)

18     random.ab. (253017)

19     randomized controlled trial.pt. (0)

20     controlled clinical trial.pt. (0)

21     randomized.ab. (540645)

22     placebo.ab. (252710)

23     clinical trials as topic.sh. (2)

24     trial.ti. (233523)

25     17 or 18 or 19 or 20 or 21 or 22 or 23 or 24 (2406494)

26     9 and 25 (443)

27     limit 26 to human (442)

28     limit 16 to yr="2016 - 2017" (19)

29     limit 15 to yr="2016 -Current" (61)

30     limit 16 to yr="2016 -Current" (19)

31     limit 27 to yr="2016 -Current" (50)


***************************


36. 
TY  - ELEC
ID  - 610774927
T1  - Management of Pemphigus Vulgaris
A1  - Cholera M.
A1  - Chainani-Wu N. 
Y1  - 2016//
N2  - Introduction: Pemphigus vulgaris (PV) is a chronic, autoimmune, vesiculobullous disease. As a result of the relative rarity of PV, published randomized controlled trials (RCTs) are limited, which makes it difficult to evaluate the efficacy of different treatment regimens in this disease. This also precludes conduct of a meta-analysis. Methods: English-language publications describing treatment outcomes of patients with PV were identified by searches of electronic databases through May 2015, and additionally by review of the bibliography of these publications. A total of 89 papers, which included 21 case reports, 47 case series, 8 RCTs, and 13 observational studies, were identified. The findings from these publications, including information on disease course and prognosis, medications used, treatment responses, and side effects, are summarized in the tables and text of this review. Results: Prior to availability of corticosteroid therapy, PV had a high fatality rate. Early publications from the 1970s reported high-dose, prolonged corticosteroid use and significant associated side effects. Later reports described use of corticosteroids along with steroid-sparing adjuvants, which allows a reduction in the total dose of corticosteroids and a reduction in observed mortality and morbidity. For the majority of patients in these reports, a long-term course on medications lasting about 5-10 years was observed; however, subgroups of patients requiring shorter courses or needing longer-term therapy have also been described. Early diagnosis of PV and early initiation of treatment were prognostic factors. In recent publications, commonly used initial regimens include corticosteroids in combination with mycophenolate or azathioprine; whereas, for patients with inadequate response to these regimens, adjuvants such as intravenous immunoglobulin (IVIg) or rituximab are used. Conclusion: The review findings emphasize the importance of early diagnosis, early initiation of treatment, and use of steroid-sparing adjuvants to allow a reduced total dose and duration on corticosteroids. Also highlighted is the need for more RCTs. Copyright © 2016, The Author(s).
KW  - abdominal discomfort/si [Side Effect]
KW  - acidosis/si [Side Effect]
KW  - acute psychosis/si [Side Effect]
KW  - adjuvant therapy
KW  - adrenal suppression
KW  - alopecia/si [Side Effect]
KW  - anemia/si [Side Effect]
KW  - angioneurotic edema/si [Side Effect]
KW  - arthralgia/si [Side Effect]
KW  - bacterial infection/si [Side Effect]
KW  - body fat
KW  - bone marrow depression/si [Side Effect]
KW  - bronchopneumonia/si [Side Effect]
KW  - candidiasis/si [Side Effect]
KW  - cataract/si [Side Effect]
KW  - chill/si [Side Effect]
KW  - chronic drug administration
KW  - clinical evaluation
KW  - constipation/si [Side Effect]
KW  - corticosteroid therapy
KW  - coughing/si [Side Effect]
KW  - Cushingoid syndrome/si [Side Effect]
KW  - depression/si [Side Effect]
KW  - diabetes mellitus/si [Side Effect]
KW  - diarrhea/si [Side Effect]
KW  - drug dose reduction
KW  - drug mechanism
KW  - drug megadose
KW  - drug use
KW  - early diagnosis
KW  - electrolyte disturbance/si [Side Effect]
KW  - eye disease/si [Side Effect]
KW  - fatigue/si [Side Effect]
KW  - fever/si [Side Effect]
KW  - follow up
KW  - gastrointestinal symptom/si [Side Effect]
KW  - gingivitis/si [Side Effect]
KW  - glucose blood level
KW  - headache/si [Side Effect]
KW  - heart palpitation/si [Side Effect]
KW  - hepatitis C/si [Side Effect]
KW  - herpes simplex/si [Side Effect]
KW  - human
KW  - hyperglycemia/si [Side Effect]
KW  - hyperkalemia/si [Side Effect]
KW  - hyperlipidemia/si [Side Effect]
KW  - hypertension/si [Side Effect]
KW  - hypocalcemia/si [Side Effect]
KW  - immunoadsorption
KW  - immunotherapy
KW  - infusion related reaction/si [Side Effect]
KW  - insomnia/si [Side Effect]
KW  - lethargy/si [Side Effect]
KW  - leukopenia/si [Side Effect]
KW  - liver function test
KW  - liver toxicity/si [Side Effect]
KW  - lymphocytopenia/si [Side Effect]
KW  - meta analysis
KW  - mortality
KW  - mortality rate
KW  - muscle weakness/si [Side Effect]
KW  - myalgia/si [Side Effect]
KW  - mycosis/si [Side Effect]
KW  - myopathy/si [Side Effect]
KW  - nausea/si [Side Effect]
KW  - neutropenia/si [Side Effect]
KW  - osteoporosis/si [Side Effect]
KW  - outcome assessment
KW  - pain/si [Side Effect]
KW  - pancytopenia/si [Side Effect]
KW  - *pemphigus vulgaris/di [Diagnosis]
KW  - *pemphigus vulgaris/dt [Drug Therapy]
KW  - *pemphigus vulgaris/th [Therapy]
KW  - pemphigus vulgaris/dt [Drug Therapy]
KW  - phlebitis/si [Side Effect]
KW  - plasmapheresis
KW  - prognosis
KW  - pyoderma/si [Side Effect]
KW  - randomized controlled trial (topic)
KW  - rash/si [Side Effect]
KW  - remission
KW  - review
KW  - sepsis/si [Side Effect]
KW  - septicemia/si [Side Effect]
KW  - side effect/si [Side Effect]
KW  - systematic review
KW  - thrombocytopenia/si [Side Effect]
KW  - treatment duration
KW  - treatment response
KW  - tuberculosis/si [Side Effect]
KW  - virus infection/si [Side Effect]
KW  - weight change
KW  - weight gain
KW  - azathioprine/ae [Adverse Drug Reaction]
KW  - azathioprine/ct [Clinical Trial]
KW  - azathioprine/cb [Drug Combination]
KW  - azathioprine/dt [Drug Therapy]
KW  - azathioprine/pd [Pharmacology]
KW  - corticosteroid/ae [Adverse Drug Reaction]
KW  - corticosteroid/ct [Clinical Trial]
KW  - corticosteroid/cb [Drug Combination]
KW  - corticosteroid/do [Drug Dose]
KW  - corticosteroid/dt [Drug Therapy]
KW  - corticosteroid/to [Drug Toxicity]
KW  - cyclophosphamide/dt [Drug Therapy]
KW  - cyclosporin/dt [Drug Therapy]
KW  - dapsone/dt [Drug Therapy]
KW  - glucose/dt [Drug Therapy]
KW  - glucose/ec [Endogenous Compound]
KW  - gold salt/dt [Drug Therapy]
KW  - immunoglobulin/ae [Adverse Drug Reaction]
KW  - immunoglobulin/ct [Clinical Trial]
KW  - immunoglobulin/dt [Drug Therapy]
KW  - immunoglobulin/iv [Intravenous Drug Administration]
KW  - immunoglobulin/pd [Pharmacology]
KW  - levamisole/dt [Drug Therapy]
KW  - methotrexate/ae [Adverse Drug Reaction]
KW  - methotrexate/ct [Clinical Trial]
KW  - methotrexate/dt [Drug Therapy]
KW  - methotrexate/pd [Pharmacology]
KW  - mycophenolate mofetil/ae [Adverse Drug Reaction]
KW  - mycophenolate mofetil/ct [Clinical Trial]
KW  - mycophenolate mofetil/cb [Drug Combination]
KW  - mycophenolate mofetil/dt [Drug Therapy]
KW  - mycophenolate mofetil/pd [Pharmacology]
KW  - nicotinamide/dt [Drug Therapy]
KW  - prednisolone/dt [Drug Therapy]
KW  - prednisone/dt [Drug Therapy]
KW  - rituximab/ae [Adverse Drug Reaction]
KW  - rituximab/ct [Clinical Trial]
KW  - rituximab/dt [Drug Therapy]
KW  - rituximab/pd [Pharmacology]
KW  - steroid/dt [Drug Therapy]
KW  - tetracycline/dt [Drug Therapy]
KW  - case study
KW  - controlled study
KW  - data base
KW  - drug combination
KW  - english language
KW  - morbidity
KW  - observational study
KW  - *pemphigus vulgaris
KW  - publication
KW  - side effect
KW  - *azathioprine
KW  - *corticosteroid
KW  - *human immunoglobulin
KW  - *methotrexate
KW  - *mycophenolate mofetil
KW  - mycophenolic acid
KW  - *rituximab
XT  - abdominal discomfort / side effect / immunoglobulin
XT  - acidosis / side effect / corticosteroid
XT  - acute psychosis / side effect / corticosteroid
XT  - alopecia / side effect / azathioprine
XT  - anemia / side effect / azathioprine
XT  - angioneurotic edema / side effect / rituximab
XT  - arthralgia / side effect / mycophenolate mofetil
XT  - bacterial infection / side effect / methotrexate
XT  - bone marrow depression / side effect / corticosteroid
XT  - bronchopneumonia / side effect / methotrexate
XT  - candidiasis / side effect / corticosteroid
XT  - cataract / side effect / corticosteroid
XT  - chill / side effect / rituximab
XT  - constipation / side effect / immunoglobulin
XT  - coughing / side effect / rituximab
XT  - Cushingoid syndrome / side effect / corticosteroid
XT  - depression / side effect / mycophenolate mofetil
XT  - diabetes mellitus / side effect / corticosteroid
XT  - diarrhea / side effect / methotrexate
XT  - electrolyte disturbance / side effect / corticosteroid
XT  - eye disease / side effect / mycophenolate mofetil
XT  - fatigue / side effect / corticosteroid
XT  - fatigue / side effect / mycophenolate mofetil
XT  - fever / side effect / mycophenolate mofetil
XT  - gastrointestinal symptom / side effect / azathioprine
XT  - gastrointestinal symptom / side effect / corticosteroid
XT  - gastrointestinal symptom / side effect / methotrexate
XT  - gastrointestinal symptom / side effect / mycophenolate mofetil
XT  - gingivitis / side effect / methotrexate
XT  - headache / side effect / immunoglobulin
XT  - headache / side effect / mycophenolate mofetil
XT  - heart palpitation / side effect / immunoglobulin
XT  - hepatitis C / side effect / immunoglobulin
XT  - herpes simplex / side effect / corticosteroid
XT  - hyperglycemia / side effect / corticosteroid
XT  - hyperkalemia / side effect / corticosteroid
XT  - hyperlipidemia / side effect / corticosteroid
XT  - hypertension / side effect / azathioprine
XT  - hypertension / side effect / corticosteroid
XT  - hypertension / side effect / mycophenolate mofetil
XT  - hypocalcemia / side effect / corticosteroid
XT  - infusion related reaction / side effect / rituximab
XT  - insomnia / side effect / corticosteroid
XT  - lethargy / side effect / azathioprine
XT  - leukopenia / side effect / azathioprine
XT  - leukopenia / side effect / methotrexate
XT  - liver toxicity / side effect / azathioprine
XT  - lymphocytopenia / side effect / immunoglobulin
XT  - lymphocytopenia / side effect / mycophenolate mofetil
XT  - muscle weakness / side effect / azathioprine
XT  - myalgia / side effect / mycophenolate mofetil
XT  - mycosis / side effect / corticosteroid
XT  - myopathy / side effect / corticosteroid
XT  - nausea / side effect / methotrexate
XT  - nausea / side effect / mycophenolate mofetil
XT  - nausea / side effect / rituximab
XT  - neutropenia / side effect / mycophenolate mofetil
XT  - osteoporosis / side effect / corticosteroid
XT  - pain / side effect / rituximab
XT  - pancytopenia / side effect / azathioprine
XT  - pemphigus vulgaris / drug therapy / azathioprine
XT  - pemphigus vulgaris / drug therapy / corticosteroid
XT  - pemphigus vulgaris / drug therapy / cyclophosphamide
XT  - pemphigus vulgaris / drug therapy / cyclosporin
XT  - pemphigus vulgaris / drug therapy / dapsone
XT  - pemphigus vulgaris / drug therapy / glucose
XT  - pemphigus vulgaris / drug therapy / gold salt
XT  - pemphigus vulgaris / drug therapy / immunoglobulin
XT  - pemphigus vulgaris / drug therapy / levamisole
XT  - pemphigus vulgaris / drug therapy / methotrexate
XT  - pemphigus vulgaris / drug therapy / mycophenolate mofetil
XT  - pemphigus vulgaris / drug therapy / nicotinamide
XT  - pemphigus vulgaris / drug therapy / prednisolone
XT  - pemphigus vulgaris / drug therapy / prednisone
XT  - pemphigus vulgaris / drug therapy / rituximab
XT  - pemphigus vulgaris / drug therapy / steroid
XT  - pemphigus vulgaris / drug therapy / tetracycline
XT  - phlebitis / side effect / corticosteroid
XT  - pyoderma / side effect / methotrexate
XT  - rash / side effect / azathioprine
XT  - sepsis / side effect / rituximab
XT  - septicemia / side effect / methotrexate
XT  - side effect / side effect / azathioprine
XT  - side effect / side effect / corticosteroid
XT  - side effect / side effect / mycophenolate mofetil
XT  - thrombocytopenia / side effect / azathioprine
XT  - tuberculosis / side effect / corticosteroid
XT  - virus infection / side effect / corticosteroid
XT  - azathioprine / adverse drug reaction / alopecia
XT  - azathioprine / adverse drug reaction / anemia
XT  - azathioprine / adverse drug reaction / gastrointestinal symptom
XT  - azathioprine / adverse drug reaction / hypertension
XT  - azathioprine / adverse drug reaction / lethargy
XT  - azathioprine / adverse drug reaction / leukopenia
XT  - azathioprine / adverse drug reaction / liver toxicity
XT  - azathioprine / adverse drug reaction / muscle weakness
XT  - azathioprine / adverse drug reaction / pancytopenia
XT  - azathioprine / adverse drug reaction / rash
XT  - azathioprine / adverse drug reaction / side effect
XT  - azathioprine / adverse drug reaction / thrombocytopenia
XT  - azathioprine / drug combination / corticosteroid
XT  - azathioprine / drug therapy / pemphigus vulgaris
XT  - corticosteroid / adverse drug reaction / acidosis
XT  - corticosteroid / adverse drug reaction / acute psychosis
XT  - corticosteroid / adverse drug reaction / bone marrow depression
XT  - corticosteroid / adverse drug reaction / candidiasis
XT  - corticosteroid / adverse drug reaction / cataract
XT  - corticosteroid / adverse drug reaction / Cushingoid syndrome
XT  - corticosteroid / adverse drug reaction / diabetes mellitus
XT  - corticosteroid / adverse drug reaction / electrolyte disturbance
XT  - corticosteroid / adverse drug reaction / fatigue
XT  - corticosteroid / adverse drug reaction / gastrointestinal symptom
XT  - corticosteroid / adverse drug reaction / herpes simplex
XT  - corticosteroid / adverse drug reaction / hyperglycemia
XT  - corticosteroid / adverse drug reaction / hyperkalemia
XT  - corticosteroid / adverse drug reaction / hyperlipidemia
XT  - corticosteroid / adverse drug reaction / hypertension
XT  - corticosteroid / adverse drug reaction / hypocalcemia
XT  - corticosteroid / adverse drug reaction / insomnia
XT  - corticosteroid / adverse drug reaction / mycosis
XT  - corticosteroid / adverse drug reaction / myopathy
XT  - corticosteroid / adverse drug reaction / osteoporosis
XT  - corticosteroid / adverse drug reaction / phlebitis
XT  - corticosteroid / adverse drug reaction / side effect
XT  - corticosteroid / adverse drug reaction / tuberculosis
XT  - corticosteroid / adverse drug reaction / virus infection
XT  - corticosteroid / drug combination / azathioprine
XT  - corticosteroid / drug combination / mycophenolate mofetil
XT  - corticosteroid / drug therapy / pemphigus vulgaris
XT  - cyclophosphamide / drug therapy / pemphigus vulgaris
XT  - cyclosporin / drug therapy / pemphigus vulgaris
XT  - dapsone / drug therapy / pemphigus vulgaris
XT  - glucose / drug therapy / pemphigus vulgaris
XT  - gold salt / drug therapy / pemphigus vulgaris
XT  - immunoglobulin / adverse drug reaction / abdominal discomfort
XT  - immunoglobulin / adverse drug reaction / constipation
XT  - immunoglobulin / adverse drug reaction / headache
XT  - immunoglobulin / adverse drug reaction / heart palpitation
XT  - immunoglobulin / adverse drug reaction / hepatitis C
XT  - immunoglobulin / adverse drug reaction / lymphocytopenia
XT  - immunoglobulin / drug therapy / pemphigus vulgaris
XT  - levamisole / drug therapy / pemphigus vulgaris
XT  - methotrexate / adverse drug reaction / bacterial infection
XT  - methotrexate / adverse drug reaction / bronchopneumonia
XT  - methotrexate / adverse drug reaction / diarrhea
XT  - methotrexate / adverse drug reaction / gastrointestinal symptom
XT  - methotrexate / adverse drug reaction / gingivitis
XT  - methotrexate / adverse drug reaction / leukopenia
XT  - methotrexate / adverse drug reaction / nausea
XT  - methotrexate / adverse drug reaction / pyoderma
XT  - methotrexate / adverse drug reaction / septicemia
XT  - methotrexate / drug therapy / pemphigus vulgaris
XT  - mycophenolate mofetil / adverse drug reaction / arthralgia
XT  - mycophenolate mofetil / adverse drug reaction / depression
XT  - mycophenolate mofetil / adverse drug reaction / eye disease
XT  - mycophenolate mofetil / adverse drug reaction / fatigue
XT  - mycophenolate mofetil / adverse drug reaction / fever
XT  - mycophenolate mofetil / adverse drug reaction / gastrointestinal symptom
XT  - mycophenolate mofetil / adverse drug reaction / headache
XT  - mycophenolate mofetil / adverse drug reaction / hypertension
XT  - mycophenolate mofetil / adverse drug reaction / lymphocytopenia
XT  - mycophenolate mofetil / adverse drug reaction / myalgia
XT  - mycophenolate mofetil / adverse drug reaction / nausea
XT  - mycophenolate mofetil / adverse drug reaction / neutropenia
XT  - mycophenolate mofetil / adverse drug reaction / side effect
XT  - mycophenolate mofetil / drug combination / corticosteroid
XT  - mycophenolate mofetil / drug therapy / pemphigus vulgaris
XT  - nicotinamide / drug therapy / pemphigus vulgaris
XT  - prednisolone / drug therapy / pemphigus vulgaris
XT  - prednisone / drug therapy / pemphigus vulgaris
XT  - rituximab / adverse drug reaction / angioneurotic edema
XT  - rituximab / adverse drug reaction / chill
XT  - rituximab / adverse drug reaction / coughing
XT  - rituximab / adverse drug reaction / infusion related reaction
XT  - rituximab / adverse drug reaction / nausea
XT  - rituximab / adverse drug reaction / pain
XT  - rituximab / adverse drug reaction / sepsis
XT  - rituximab / drug therapy / pemphigus vulgaris
XT  - steroid / drug therapy / pemphigus vulgaris
XT  - tetracycline / drug therapy / pemphigus vulgaris
JF  - Advances in Therapy
JA  - Adv. Ther.
VL  - 33
IS  - 6
SP  - 910
EP  - 958
CY  - United States
PB  - Springer Healthcare (E-mail: kathleen.burke@springer.com)
SN  - 0741-238X
AD  - N. Chainani-Wu, Private Practice in Oral Medicine Clinic, 100 West El Camino Real Suite 76, Mountain View, CA 94040, United States. E-mail: nitacwu@gmail.com
M1  - (Cholera, Chainani-Wu) Private Practice in Oral Medicine Clinic, 100 West El Camino Real Suite 76, Mountain View, CA 94040, United States
UR  - http://www.springer.com/springer+healthcare/journal/12325
L2  - http://ovidsp.ovid.com/ovidweb.cgi?T=JS&PAGE=reference&D=emed18a&NEWS=N&AN=610774927
ER  -  

Link to the Ovid Full Text or citation: http://ovidsp.ovid.com/ovidweb.cgi?T=JS&CSC=Y&NEWS=N&PAGE=fulltext&D=emed18a&AN=610774927Link to the External Link Resolver: http://whel-primo.hosted.exlibrisgroup.com/openurl/44WHELF_CAR/44WHELF_CAR_services_page?sid=OVID:embase&id=pmid:&id=doi:10.1007%2Fs12325-016-0343-4&issn=0741-238X&isbn=&volume=33&issue=6&spage=910&pages=910-958&date=2016&title=Advances+in+Therapy&atitle=Management+of+Pemphigus+Vulgaris&aulast=Cholera&pid=%3Cauthor%3ECholera+M.%3BChainani-Wu+N.%3C%2Fauthor%3E%3CAN%3E610774927%3C%2FAN%3E%3CDT%3EJournal%3A+Review%3C%2FDT%3E 
C1  - Database: EMBASE <1947-Present>

Search Strategy:

--------------------------------------------------------------------------------

1     tuberculosis.mp. or exp tuberculosis/ (291433)

2     exp treatment outcome/ or treatment outcome*.mp. (1289437)

3     diabetes mellitus.mp. or exp diabetes mellitus/ (880018)

4     diabetes mellitus/ (599265)

5     DM.mp. (234038)

6     diabetes.mp. (891272)

7     mellitus.mp. (827628)

8     3 or 4 or 5 or 6 or 7 (1125394)

9     1 and 2 and 8 (1560)

10     cohort studies.mp. or cohort analysis/ (334934)

11     exp risk factor/ or cohort.mp. or exp risk/ (2843815)

12     10 or 11 (2843815)

13     9 and 10 (161)

14     9 and 12 (652)

15     limit 14 to human (642)

16     limit 13 to human (160)

17     trial*.mp. or exp controlled clinical trial/ or exp "clinical trial (topic)"/ or exp "randomized controlled trial (topic)"/ or exp "controlled clinical trial (topic)"/ (2044040)

18     random.ab. (253017)

19     randomized controlled trial.pt. (0)

20     controlled clinical trial.pt. (0)

21     randomized.ab. (540645)

22     placebo.ab. (252710)

23     clinical trials as topic.sh. (2)

24     trial.ti. (233523)

25     17 or 18 or 19 or 20 or 21 or 22 or 23 or 24 (2406494)

26     9 and 25 (443)

27     limit 26 to human (442)

28     limit 16 to yr="2016 - 2017" (19)

29     limit 15 to yr="2016 -Current" (61)

30     limit 16 to yr="2016 -Current" (19)

31     limit 27 to yr="2016 -Current" (50)


***************************


37. 
TY  - ELEC
ID  - 610446062
T1  - The effectiveness of mobile phone text messaging in improving medication adherence for patients with chronic diseases: A systematic review
A1  - Sarabi R.E.
A1  - Sadoughi F.
A1  - Orak R.J.
A1  - Bahaadinbeigy K. 
Y1  - 2016//
N2  - Context: Medication non-adherence is a commonly observed problem in the self-administration of treatment, regardless of the disease type. Text messaging reminders, as electronic reminders, provide an opportunity to improve medication adherence. In this study, we aimed to provide evidence addressing the question of whether text message reminders were effective in improving patients' adherence to medication. Evidence Acquisition: We carried out a systematic literature search, using the five electronic bibliographic databases: PubMed, Embase, PsycINFO, CINAHL, and the Cochrane central register of controlled trials. Studies were included on the basis of whether they examined the benefits and effects of short-message service (SMS) interventions on medication adherence. Results: The results of this systematic review indicated that text messaging interventions have improved patients' medication adherence rate (85%, 29.34). Included in the review, those who had problems with adherence, or those whom text messaging was most helpful had HIV, asthma, diabetes, schizophrenia and heart disease (73.5%). The period of intervention varied from 1 week to 14 months. The most common study design was randomized controlled trials (RCTs) (66%) carried out in the developed countries. Conclusions: This study demonstrated the potential of mobile phone text messaging for medication non-adherence problem solving. Copyright © 2016, Iranian Red Crescent Medical Journal.
KW  - allergy
KW  - asthma
KW  - *chronic disease
KW  - clinical effectiveness
KW  - diabetes mellitus
KW  - health care cost
KW  - health care quality
KW  - heart disease
KW  - hospitalization
KW  - human
KW  - intervention study
KW  - lupus vulgaris
KW  - *medication compliance
KW  - meta analysis
KW  - *mobile phone
KW  - mortality
KW  - outcome assessment
KW  - review
KW  - schizophrenia
KW  - sickle cell anemia
KW  - systematic review
KW  - *text messaging
KW  - tuberculosis
KW  - Cinahl
KW  - Cochrane Library
KW  - controlled study
KW  - developed country
KW  - Embase
KW  - Human immunodeficiency virus
KW  - Medline
KW  - problem solving
KW  - PsycINFO
KW  - study design
JF  - Iranian Red Crescent Medical Journal
JA  - Iran. Red Crescent Med.J.
VL  - 18
IS  - 5
SP  - no pagination
CY  - United Arab Emirates
PB  - Kowsar Medical Publishing Company (E-mail: ircmj@irmj.ir)
SN  - 2074-1804
AD  - F. Sadoughi, Health Information Management Department, School of Management and Medical Information Sciences, Iran University of Medical Sciences, Tehran, Iran, Islamic Republic of. E-mail: sadoughi.f@gmail.com
M1  - (Sarabi, Sadoughi, Orak) Health Information Management Department, School of Management and Medical Information Sciences, Iran University of Medical Sciences, Tehran, Iran, Islamic Republic of
M1  - (Bahaadinbeigy) Medical Informatics Research Center, Institute of Futures Studies in Health, Kerman University of Medical Sciences, Kerman, Iran, Islamic Republic of
UR  - http://ircmj.com/59556.pdf
L2  - http://ovidsp.ovid.com/ovidweb.cgi?T=JS&PAGE=reference&D=emed18a&NEWS=N&AN=610446062
ER  -  

Link to the Ovid Full Text or citation: http://ovidsp.ovid.com/ovidweb.cgi?T=JS&CSC=Y&NEWS=N&PAGE=fulltext&D=emed18a&AN=610446062Link to the External Link Resolver: http://whel-primo.hosted.exlibrisgroup.com/openurl/44WHELF_CAR/44WHELF_CAR_services_page?sid=OVID:embase&id=pmid:&id=doi:10.5812%2Fircmj.25183&issn=2074-1804&isbn=&volume=18&issue=5&spage=no+pagination&pages=no+pagination&date=2016&title=Iranian+Red+Crescent+Medical+Journal&atitle=The+effectiveness+of+mobile+phone+text+messaging+in+improving+medication+adherence+for+patients+with+chronic+diseases%3A+A+systematic+review&aulast=Sarabi&pid=%3Cauthor%3ESarabi+R.E.%3BSadoughi+F.%3BOrak+R.J.%3BBahaadinbeigy+K.%3C%2Fauthor%3E%3CAN%3E610446062%3C%2FAN%3E%3CDT%3EJournal%3A+Review%3C%2FDT%3E 
C1  - Database: EMBASE <1947-Present>

Search Strategy:

--------------------------------------------------------------------------------

1     tuberculosis.mp. or exp tuberculosis/ (291433)

2     exp treatment outcome/ or treatment outcome*.mp. (1289437)

3     diabetes mellitus.mp. or exp diabetes mellitus/ (880018)

4     diabetes mellitus/ (599265)

5     DM.mp. (234038)

6     diabetes.mp. (891272)

7     mellitus.mp. (827628)

8     3 or 4 or 5 or 6 or 7 (1125394)

9     1 and 2 and 8 (1560)

10     cohort studies.mp. or cohort analysis/ (334934)

11     exp risk factor/ or cohort.mp. or exp risk/ (2843815)

12     10 or 11 (2843815)

13     9 and 10 (161)

14     9 and 12 (652)

15     limit 14 to human (642)

16     limit 13 to human (160)

17     trial*.mp. or exp controlled clinical trial/ or exp "clinical trial (topic)"/ or exp "randomized controlled trial (topic)"/ or exp "controlled clinical trial (topic)"/ (2044040)

18     random.ab. (253017)

19     randomized controlled trial.pt. (0)

20     controlled clinical trial.pt. (0)

21     randomized.ab. (540645)

22     placebo.ab. (252710)

23     clinical trials as topic.sh. (2)

24     trial.ti. (233523)

25     17 or 18 or 19 or 20 or 21 or 22 or 23 or 24 (2406494)

26     9 and 25 (443)

27     limit 26 to human (442)

28     limit 16 to yr="2016 - 2017" (19)

29     limit 15 to yr="2016 -Current" (61)

30     limit 16 to yr="2016 -Current" (19)

31     limit 27 to yr="2016 -Current" (50)


***************************


38. 
TY  - ELEC
ID  - 610216318
T1  - Endovascular stent graft repair of aorto-iliac pseudoaneurysms - Hospital Kuala Lumpur experience
A1  - Khang N.C.
A1  - bin Azizi Z.A.B. 
Y1  - 2016//
N2  - Background: This is a single institutional review of aortoiliac pseudoaneurysm of various aetiologies managed with endovascular stent graft repair. Methods: From 2009 to 2014, 16 patients had endovascular stent graft inserted for pseudoaneurysm of the thoracic aorta, abdominal aorta and iliac arteries in Hospital Kuala Lumpur. Co-morbidity, causative agents, in-hospital mortality, complications and outcomes were examined. Results: The average age was 59.1 years (range 36-77). Comorbidities include hypertension, diabetes mellitus, tuberculosis, prior infection and previous open aneurysmal repair. All patients had raised WBC (>10.0x109 /L), ESR or Creactive protein on admission while 50% of patients had fever. Blood cultures were positive in 4 patients. All patients were given antibiotics. Only one in-hospital mortality was noted at day-47 post-procedure. Two patients died of aortoenteric fistula at district hospital eight and 16 months later. One patient died of chronic graft infection two years later. One died of unrelated cause. One patient developed type IB endoleak from internal iliac artery two years later and surgical ligation was performed. The average follow up was 15.8 months. Conclusion: Endovascular stent graft repair for pseudoaneurysm is a viable option compared to open surgery. It is less invasive, has lower operative morbidity and fair outcomes. However, some cases may be due to inflammatory aortitis instead of infective pseudoaneurysm, given the frequent culture-negative results. In order to obtain high yield of bacteria culture for infected pseudoaneurysm, open repair with tissue culture is still the main mode of treatment especially for patients with low comorbidity. Copyright © 2016, Malaysian Medical Association. All rights reserved.
KW  - abdominal pain
KW  - adult
KW  - aged
KW  - *aortic aneurysm endovascular graft
KW  - aortoduodenal fistula/co [Complication]
KW  - article
KW  - chill
KW  - clinical article
KW  - computer assisted tomography
KW  - diabetes mellitus
KW  - encephalitis/co [Complication]
KW  - endoleak/co [Complication]
KW  - *endovascular surgery
KW  - Enterococcus
KW  - erythrocyte sedimentation rate
KW  - *false aneurysm/su [Surgery]
KW  - fever
KW  - follow up
KW  - graft infection/co [Complication]
KW  - hospital discharge
KW  - hospitalization
KW  - human
KW  - hypertension
KW  - Klebsiella infection
KW  - length of stay
KW  - leukocyte count
KW  - Malaysia
KW  - male
KW  - medical device complication/co [Complication]
KW  - middle aged
KW  - mortality
KW  - outcome assessment
KW  - politef implant
KW  - postoperative complication/co [Complication]
KW  - retroperitoneal abscess/co [Complication]
KW  - Salmonella
KW  - stent graft migration/co [Complication]
KW  - surgical drainage
KW  - survival
KW  - tuberculosis
KW  - amoxicillin plus clavulanic acid/iv [Intravenous Drug Administration]
KW  - C reactive protein/ec [Endogenous Compound]
KW  - ceftazidime/iv [Intravenous Drug Administration]
KW  - ceftriaxone/iv [Intravenous Drug Administration]
KW  - ciprofloxacin/po [Oral Drug Administration]
KW  - doxycycline
KW  - imipenem/iv [Intravenous Drug Administration]
KW  - *vascular stent/am [Adverse Device Effect]
KW  - abdominal aorta
KW  - aortitis
KW  - aortointestinal fistula
KW  - blood culture
KW  - clinical trial
KW  - comorbidity
KW  - controlled study
KW  - endoleak
KW  - *false aneurysm
KW  - graft infection
KW  - *hospital
KW  - human cell
KW  - *iliac bone
KW  - internal iliac artery
KW  - ligation
KW  - morbidity
KW  - public hospital
KW  - *stent
KW  - surgery
KW  - thoracic aorta
KW  - tissue culture
KW  - antibiotic agent
KW  - C reactive protein
XT  - vascular stent / adverse device effect / endoleak
XT  - vascular stent / adverse device effect / stent graft migration
XT  - vascular stent / adverse device effect / medical device complication
JF  - Medical Journal of Malaysia
JA  - Med. J. Malays.
VL  - 71
IS  - 1
SP  - 17
EP  - 22
CY  - Malaysia
PB  - Malaysian Medical Association (E-mail: mma@tm.net.my)
SN  - 0300-5283
AD  - N.C. Khang, Department of Surgery, Hospital Kuala Lumpur, Jalan Pahang, Kuala Lumpur 50586, Malaysia. E-mail: khangnc@hotmail.com
M1  - (Khang, bin Azizi) Department of Surgery, Hospital Kuala Lumpur, Kuala Lumpur, Malaysia
UR  - http://www.e-mjm.org/2016/v71n1/endovascular-stent-graft.pdf
L2  - http://ovidsp.ovid.com/ovidweb.cgi?T=JS&PAGE=reference&D=emed18a&NEWS=N&AN=610216318
ER  -  

Link to the Ovid Full Text or citation: http://ovidsp.ovid.com/ovidweb.cgi?T=JS&CSC=Y&NEWS=N&PAGE=fulltext&D=emed18a&AN=610216318Link to the External Link Resolver: http://whel-primo.hosted.exlibrisgroup.com/openurl/44WHELF_CAR/44WHELF_CAR_services_page?sid=OVID:embase&id=pmid:&id=doi:&issn=0300-5283&isbn=&volume=71&issue=1&spage=17&pages=17-22&date=2016&title=Medical+Journal+of+Malaysia&atitle=Endovascular+stent+graft+repair+of+aorto-iliac+pseudoaneurysms+-+Hospital+Kuala+Lumpur+experience&aulast=Khang&pid=%3Cauthor%3EKhang+N.C.%3Bbin+Azizi+Z.A.B.%3C%2Fauthor%3E%3CAN%3E610216318%3C%2FAN%3E%3CDT%3EJournal%3A+Article%3C%2FDT%3E 
C1  - Database: EMBASE <1947-Present>

Search Strategy:

--------------------------------------------------------------------------------

1     tuberculosis.mp. or exp tuberculosis/ (291433)

2     exp treatment outcome/ or treatment outcome*.mp. (1289437)

3     diabetes mellitus.mp. or exp diabetes mellitus/ (880018)

4     diabetes mellitus/ (599265)

5     DM.mp. (234038)

6     diabetes.mp. (891272)

7     mellitus.mp. (827628)

8     3 or 4 or 5 or 6 or 7 (1125394)

9     1 and 2 and 8 (1560)

10     cohort studies.mp. or cohort analysis/ (334934)

11     exp risk factor/ or cohort.mp. or exp risk/ (2843815)

12     10 or 11 (2843815)

13     9 and 10 (161)

14     9 and 12 (652)

15     limit 14 to human (642)

16     limit 13 to human (160)

17     trial*.mp. or exp controlled clinical trial/ or exp "clinical trial (topic)"/ or exp "randomized controlled trial (topic)"/ or exp "controlled clinical trial (topic)"/ (2044040)

18     random.ab. (253017)

19     randomized controlled trial.pt. (0)

20     controlled clinical trial.pt. (0)

21     randomized.ab. (540645)

22     placebo.ab. (252710)

23     clinical trials as topic.sh. (2)

24     trial.ti. (233523)

25     17 or 18 or 19 or 20 or 21 or 22 or 23 or 24 (2406494)

26     9 and 25 (443)

27     limit 26 to human (442)

28     limit 16 to yr="2016 - 2017" (19)

29     limit 15 to yr="2016 -Current" (61)

30     limit 16 to yr="2016 -Current" (19)

31     limit 27 to yr="2016 -Current" (50)


***************************


39. 
TY  - ELEC
ID  - 610060891
T1  - Personalized medicine for patients with MDR-TB
A1  - Olaru I.D.
A1  - Lange C.
A1  - Heyckendorf J. 
Y1  - 2016//
N2  - The emergence of MDR-TB is a cause of great concern due to difficulties in patient management and poor treatment outcomes. Currently the duration of treatment and the choice of drugs for patients with MDR-TB are standardized in many countries. This might not be the best approach since the optimal therapy may depend on different pathogen- and host-related features. Combining the introduction of technological innovations such as whole bacillary genome sequencing for the identification of drug-resistance-associated mutations, therapeutic drug monitoring and host-directed therapies with an individualized approach to MDR-TB management will likely lead to more tolerable, shorter and more efficient treatment regimens and an increase in the quality of life of those affected by MDR-TB. Copyright © The Author 2015. Published by Oxford University Press on behalf of the British Society for Antimicrobial Chemotherapy. All rights reserved.
KW  - article
KW  - bacterial genome
KW  - drug monitoring
KW  - gene mutation
KW  - gene sequence
KW  - host pathogen interaction
KW  - human
KW  - *multidrug resistant tuberculosis/dm [Disease Management]
KW  - *multidrug resistant tuberculosis/dt [Drug Therapy]
KW  - multidrug resistant tuberculosis/dt [Drug Therapy]
KW  - Mycobacterium tuberculosis
KW  - nonhuman
KW  - *personalized medicine
KW  - quality of life
KW  - treatment outcome
KW  - tuberculostatic agent/dt [Drug Therapy]
KW  - clinical study
KW  - clinical trial
KW  - drug resistance
KW  - genetic susceptibility
KW  - *multidrug resistant tuberculosis
KW  - mutation
KW  - pathogenesis
KW  - patient care
KW  - treatment duration
XT  - multidrug resistant tuberculosis / drug therapy / tuberculostatic agent
XT  - tuberculostatic agent / drug therapy / multidrug resistant tuberculosis
JF  - Journal of Antimicrobial Chemotherapy
JA  - J. Antimicrob. Chemother.
VL  - 71
IS  - 4
SP  - 852
EP  - 855
CY  - United Kingdom
PB  - Oxford University Press (E-mail: jnl.info@oup.co.uk)
SN  - 0305-7453
AD  - C. Lange, Clinical Infectious Diseases, Research Center Borstel, Parkallee 35, Borstel 23845, Germany. E-mail: clange@fz-borstel.de
M1  - (Olaru, Lange, Heyckendorf) Division of Clinical Infectious Diseases, Research Center Borstel, Borstel, Germany
M1  - (Olaru, Lange, Heyckendorf) Clinical Tuberculosis Center, German Center for Infection Research (DZIF), Borstel, Germany
M1  - (Olaru, Lange, Heyckendorf) International Health/Infectious Diseases, University of Lubeck, Lubeck, Germany
M1  - (Lange) Department of Medicine, Karolinska Institute, Stockholm, Sweden
M1  - (Lange) Department of Internal Medicine, University of Namibia, School of Medicine, Windhoek, Namibia
UR  - http://jac.oxfordjournals.org/
L2  - http://ovidsp.ovid.com/ovidweb.cgi?T=JS&PAGE=reference&D=emed18a&NEWS=N&AN=610060891
ER  -  

Link to the Ovid Full Text or citation: http://ovidsp.ovid.com/ovidweb.cgi?T=JS&CSC=Y&NEWS=N&PAGE=fulltext&D=emed18a&AN=610060891Link to the External Link Resolver: http://whel-primo.hosted.exlibrisgroup.com/openurl/44WHELF_CAR/44WHELF_CAR_services_page?sid=OVID:embase&id=pmid:&id=doi:10.1093%2Fjac%2Fdkv354&issn=0305-7453&isbn=&volume=71&issue=4&spage=852&pages=852-855&date=2016&title=Journal+of+Antimicrobial+Chemotherapy&atitle=Personalized+medicine+for+patients+with+MDR-TB&aulast=Olaru&pid=%3Cauthor%3EOlaru+I.D.%3BLange+C.%3BHeyckendorf+J.%3C%2Fauthor%3E%3CAN%3E610060891%3C%2FAN%3E%3CDT%3EJournal%3A+Article%3C%2FDT%3E 
C1  - Database: EMBASE <1947-Present>

Search Strategy:

--------------------------------------------------------------------------------

1     tuberculosis.mp. or exp tuberculosis/ (291433)

2     exp treatment outcome/ or treatment outcome*.mp. (1289437)

3     diabetes mellitus.mp. or exp diabetes mellitus/ (880018)

4     diabetes mellitus/ (599265)

5     DM.mp. (234038)

6     diabetes.mp. (891272)

7     mellitus.mp. (827628)

8     3 or 4 or 5 or 6 or 7 (1125394)

9     1 and 2 and 8 (1560)

10     cohort studies.mp. or cohort analysis/ (334934)

11     exp risk factor/ or cohort.mp. or exp risk/ (2843815)

12     10 or 11 (2843815)

13     9 and 10 (161)

14     9 and 12 (652)

15     limit 14 to human (642)

16     limit 13 to human (160)

17     trial*.mp. or exp controlled clinical trial/ or exp "clinical trial (topic)"/ or exp "randomized controlled trial (topic)"/ or exp "controlled clinical trial (topic)"/ (2044040)

18     random.ab. (253017)

19     randomized controlled trial.pt. (0)

20     controlled clinical trial.pt. (0)

21     randomized.ab. (540645)

22     placebo.ab. (252710)

23     clinical trials as topic.sh. (2)

24     trial.ti. (233523)

25     17 or 18 or 19 or 20 or 21 or 22 or 23 or 24 (2406494)

26     9 and 25 (443)

27     limit 26 to human (442)

28     limit 16 to yr="2016 - 2017" (19)

29     limit 15 to yr="2016 -Current" (61)

30     limit 16 to yr="2016 -Current" (19)

31     limit 27 to yr="2016 -Current" (50)


***************************


40. 
TY  - ELEC
ID  - 610199424
T1  - Pemphigus in North-Western Yemen: A therapeutic study of 75 cases
A1  - Khatri M.L. 
Y1  - 2016//
N2  - Background: The incidence of pemphigus, though not documented, seems to be quite high in Yemen. There is no universal consensus on the treatment of this disease. Aims: The aim was to evaluate the efficacy and side effects of different therapeutic regimens used in patients of pemphigus in North-Western Yemen. Patients and Methods: Seventy-five Yemeni patients (39 males and 36 females) were included. Diagnosis was based on clinical features, histopathology and the Tzanck test. Results of treatment with these different therapeutic regimens were compared: (1) dexamethasone-cyclophosphamide pulse (DCP), (2) dexamethasone pulse with oral azathioprine, (3) oral prednisolone with azathioprine, (4) oral prednisolone with oral cyclophosphamide, and (5) prednisolone monotherapy. Results: Pemphigus vulgaris (PV) was diagnosed in 46 patients, pemphigus foliaceus (PF) in 23, pemphigus vegetans (PVEG) in 5 and pemphigus herpetiformis (PH) in one. Among the 16 patients who received regular DCP therapy, 13 were in remission for 6 months to 11 years without medications (phase 4). Remission without pharmacotherapy could not be achieved with the other regimens and steroid-induced side-effects appeared to be more than with DCP. Limitations: Immunofluorescence was not available to confirm the diagnosis of pemphigus. Randomization was not done. Conclusion: The DCP regimen seemed to be superior to the other regimens used. Copyright © 2016 Indian Journal of Dermatology, Venereology, and Leprology.
KW  - adjuvant therapy
KW  - adolescent
KW  - adult
KW  - aged
KW  - alopecia/si [Side Effect]
KW  - amenorrhea/si [Side Effect]
KW  - article
KW  - chickenpox/si [Side Effect]
KW  - child
KW  - clinical feature
KW  - clinical trial
KW  - Cushingoid syndrome/si [Side Effect]
KW  - diabetes mellitus/si [Side Effect]
KW  - diarrhea/si [Side Effect]
KW  - disease severity
KW  - drug dose increase
KW  - drug efficacy
KW  - *drug pulse therapy
KW  - drug safety
KW  - drug tolerability
KW  - drug withdrawal
KW  - epilepsy/si [Side Effect]
KW  - epistaxis/si [Side Effect]
KW  - female
KW  - follow up
KW  - genital candidiasis/si [Side Effect]
KW  - herpes simplex/si [Side Effect]
KW  - herpes zoster/si [Side Effect]
KW  - hiccup/si [Side Effect]
KW  - histopathology
KW  - human
KW  - hyperbilirubinemia
KW  - hypertension/si [Side Effect]
KW  - hypertransaminasemia/si [Side Effect]
KW  - leukopenia/si [Side Effect]
KW  - major clinical study
KW  - male
KW  - outcome assessment
KW  - *pemphigus/dt [Drug Therapy]
KW  - pemphigus/dt [Drug Therapy]
KW  - *pemphigus foliaceus/dt [Drug Therapy]
KW  - pemphigus foliaceus/dt [Drug Therapy]
KW  - pemphigus herpetiformis/dt [Drug Therapy]
KW  - *pemphigus herpetiformis
KW  - pemphigus Vegetans/dt [Drug Therapy]
KW  - *pemphigus Vegetans
KW  - *pemphigus vulgaris/dt [Drug Therapy]
KW  - pemphigus vulgaris/dt [Drug Therapy]
KW  - prospective study
KW  - recurrent disease
KW  - remission
KW  - thrush/si [Side Effect]
KW  - tuberculosis/si [Side Effect]
KW  - Yemen
KW  - *azathioprine/ae [Adverse Drug Reaction]
KW  - *azathioprine/ct [Clinical Trial]
KW  - *azathioprine/cb [Drug Combination]
KW  - *azathioprine/dt [Drug Therapy]
KW  - *azathioprine/po [Oral Drug Administration]
KW  - *cyclophosphamide/ae [Adverse Drug Reaction]
KW  - *cyclophosphamide/ct [Clinical Trial]
KW  - *cyclophosphamide/cb [Drug Combination]
KW  - *cyclophosphamide/dt [Drug Therapy]
KW  - *cyclophosphamide/po [Oral Drug Administration]
KW  - *dexamethasone/ae [Adverse Drug Reaction]
KW  - *dexamethasone/ct [Clinical Trial]
KW  - *dexamethasone/cb [Drug Combination]
KW  - *dexamethasone/dt [Drug Therapy]
KW  - *dexamethasone/iv [Intravenous Drug Administration]
KW  - immunoglobulin/dt [Drug Therapy]
KW  - immunoglobulin/iv [Intravenous Drug Administration]
KW  - *prednisolone/ae [Adverse Drug Reaction]
KW  - *prednisolone/ct [Clinical Trial]
KW  - *prednisolone/cb [Drug Combination]
KW  - *prednisolone/dt [Drug Therapy]
KW  - *prednisolone/po [Oral Drug Administration]
KW  - controlled clinical trial
KW  - controlled study
KW  - diagnosis
KW  - immunofluorescence
KW  - monotherapy
KW  - *pemphigus
KW  - pemphigus foliaceus
KW  - pemphigus vulgaris
KW  - phase 4 clinical trial
KW  - randomization
KW  - randomized controlled trial
KW  - side effect
KW  - *Yemen
KW  - Yemeni
KW  - azathioprine
KW  - cyclophosphamide
KW  - dexamethasone
KW  - prednisolone
XT  - alopecia / side effect / azathioprine
XT  - alopecia / side effect / cyclophosphamide
XT  - alopecia / side effect / dexamethasone
XT  - alopecia / side effect / prednisolone
XT  - amenorrhea / side effect / azathioprine
XT  - amenorrhea / side effect / cyclophosphamide
XT  - amenorrhea / side effect / dexamethasone
XT  - amenorrhea / side effect / prednisolone
XT  - chickenpox / side effect / azathioprine
XT  - chickenpox / side effect / cyclophosphamide
XT  - chickenpox / side effect / dexamethasone
XT  - chickenpox / side effect / prednisolone
XT  - Cushingoid syndrome / side effect / azathioprine
XT  - Cushingoid syndrome / side effect / cyclophosphamide
XT  - Cushingoid syndrome / side effect / dexamethasone
XT  - Cushingoid syndrome / side effect / prednisolone
XT  - diabetes mellitus / side effect / azathioprine
XT  - diabetes mellitus / side effect / cyclophosphamide
XT  - diabetes mellitus / side effect / dexamethasone
XT  - diabetes mellitus / side effect / prednisolone
XT  - diarrhea / side effect / azathioprine
XT  - diarrhea / side effect / cyclophosphamide
XT  - diarrhea / side effect / dexamethasone
XT  - diarrhea / side effect / prednisolone
XT  - epilepsy / side effect / azathioprine
XT  - epilepsy / side effect / cyclophosphamide
XT  - epilepsy / side effect / dexamethasone
XT  - epilepsy / side effect / prednisolone
XT  - epistaxis / side effect / azathioprine
XT  - epistaxis / side effect / cyclophosphamide
XT  - epistaxis / side effect / dexamethasone
XT  - epistaxis / side effect / prednisolone
XT  - genital candidiasis / side effect / azathioprine
XT  - genital candidiasis / side effect / cyclophosphamide
XT  - genital candidiasis / side effect / dexamethasone
XT  - genital candidiasis / side effect / prednisolone
XT  - herpes simplex / side effect / azathioprine
XT  - herpes simplex / side effect / cyclophosphamide
XT  - herpes simplex / side effect / dexamethasone
XT  - herpes simplex / side effect / prednisolone
XT  - herpes zoster / side effect / azathioprine
XT  - herpes zoster / side effect / cyclophosphamide
XT  - herpes zoster / side effect / dexamethasone
XT  - herpes zoster / side effect / prednisolone
XT  - hiccup / side effect / azathioprine
XT  - hiccup / side effect / cyclophosphamide
XT  - hiccup / side effect / dexamethasone
XT  - hiccup / side effect / prednisolone
XT  - hypertension / side effect / azathioprine
XT  - hypertension / side effect / cyclophosphamide
XT  - hypertension / side effect / dexamethasone
XT  - hypertension / side effect / prednisolone
XT  - hypertransaminasemia / side effect / azathioprine
XT  - hypertransaminasemia / side effect / cyclophosphamide
XT  - hypertransaminasemia / side effect / dexamethasone
XT  - hypertransaminasemia / side effect / prednisolone
XT  - leukopenia / side effect / azathioprine
XT  - leukopenia / side effect / cyclophosphamide
XT  - leukopenia / side effect / dexamethasone
XT  - leukopenia / side effect / prednisolone
XT  - pemphigus / drug therapy / azathioprine
XT  - pemphigus / drug therapy / cyclophosphamide
XT  - pemphigus / drug therapy / dexamethasone
XT  - pemphigus / drug therapy / prednisolone
XT  - pemphigus foliaceus / drug therapy / azathioprine
XT  - pemphigus foliaceus / drug therapy / cyclophosphamide
XT  - pemphigus foliaceus / drug therapy / dexamethasone
XT  - pemphigus foliaceus / drug therapy / prednisolone
XT  - pemphigus herpetiformis / drug therapy / azathioprine
XT  - pemphigus herpetiformis / drug therapy / cyclophosphamide
XT  - pemphigus herpetiformis / drug therapy / dexamethasone
XT  - pemphigus herpetiformis / drug therapy / prednisolone
XT  - pemphigus vegetans / drug therapy / azathioprine
XT  - pemphigus vegetans / drug therapy / cyclophosphamide
XT  - pemphigus vegetans / drug therapy / dexamethasone
XT  - pemphigus vegetans / drug therapy / prednisolone
XT  - pemphigus vulgaris / drug therapy / azathioprine
XT  - pemphigus vulgaris / drug therapy / cyclophosphamide
XT  - pemphigus vulgaris / drug therapy / dexamethasone
XT  - pemphigus vulgaris / drug therapy / immunoglobulin
XT  - pemphigus vulgaris / drug therapy / prednisolone
XT  - thrush / side effect / azathioprine
XT  - thrush / side effect / cyclophosphamide
XT  - thrush / side effect / dexamethasone
XT  - thrush / side effect / prednisolone
XT  - tuberculosis / side effect / azathioprine
XT  - tuberculosis / side effect / cyclophosphamide
XT  - tuberculosis / side effect / dexamethasone
XT  - tuberculosis / side effect / prednisolone
XT  - azathioprine / adverse drug reaction / alopecia
XT  - azathioprine / adverse drug reaction / amenorrhea
XT  - azathioprine / adverse drug reaction / chickenpox
XT  - azathioprine / adverse drug reaction / Cushingoid syndrome
XT  - azathioprine / adverse drug reaction / diabetes mellitus
XT  - azathioprine / adverse drug reaction / diarrhea
XT  - azathioprine / adverse drug reaction / epilepsy
XT  - azathioprine / adverse drug reaction / epistaxis
XT  - azathioprine / adverse drug reaction / genital candidiasis
XT  - azathioprine / adverse drug reaction / herpes simplex
XT  - azathioprine / adverse drug reaction / herpes zoster
XT  - azathioprine / adverse drug reaction / hiccup
XT  - azathioprine / adverse drug reaction / hypertension
XT  - azathioprine / adverse drug reaction / hypertransaminasemia
XT  - azathioprine / adverse drug reaction / leukopenia
XT  - azathioprine / adverse drug reaction / thrush
XT  - azathioprine / adverse drug reaction / tuberculosis
XT  - azathioprine / drug combination / dexamethasone
XT  - azathioprine / drug combination / prednisolone
XT  - azathioprine / drug therapy / pemphigus foliaceus
XT  - azathioprine / drug therapy / pemphigus herpetiformis
XT  - azathioprine / drug therapy / pemphigus vegetans
XT  - azathioprine / drug therapy / pemphigus vulgaris
XT  - azathioprine / drug therapy / pemphigus
XT  - cyclophosphamide / adverse drug reaction / alopecia
XT  - cyclophosphamide / adverse drug reaction / amenorrhea
XT  - cyclophosphamide / adverse drug reaction / chickenpox
XT  - cyclophosphamide / adverse drug reaction / Cushingoid syndrome
XT  - cyclophosphamide / adverse drug reaction / diabetes mellitus
XT  - cyclophosphamide / adverse drug reaction / diarrhea
XT  - cyclophosphamide / adverse drug reaction / epilepsy
XT  - cyclophosphamide / adverse drug reaction / epistaxis
XT  - cyclophosphamide / adverse drug reaction / genital candidiasis
XT  - cyclophosphamide / adverse drug reaction / herpes simplex
XT  - cyclophosphamide / adverse drug reaction / herpes zoster
XT  - cyclophosphamide / adverse drug reaction / hiccup
XT  - cyclophosphamide / adverse drug reaction / hypertension
XT  - cyclophosphamide / adverse drug reaction / hypertransaminasemia
XT  - cyclophosphamide / adverse drug reaction / leukopenia
XT  - cyclophosphamide / adverse drug reaction / thrush
XT  - cyclophosphamide / adverse drug reaction / tuberculosis
XT  - cyclophosphamide / drug combination / dexamethasone
XT  - cyclophosphamide / drug combination / prednisolone
XT  - cyclophosphamide / drug therapy / pemphigus foliaceus
XT  - cyclophosphamide / drug therapy / pemphigus herpetiformis
XT  - cyclophosphamide / drug therapy / pemphigus vegetans
XT  - cyclophosphamide / drug therapy / pemphigus vulgaris
XT  - cyclophosphamide / drug therapy / pemphigus
XT  - dexamethasone / adverse drug reaction / alopecia
XT  - dexamethasone / adverse drug reaction / amenorrhea
XT  - dexamethasone / adverse drug reaction / chickenpox
XT  - dexamethasone / adverse drug reaction / Cushingoid syndrome
XT  - dexamethasone / adverse drug reaction / diabetes mellitus
XT  - dexamethasone / adverse drug reaction / diarrhea
XT  - dexamethasone / adverse drug reaction / epilepsy
XT  - dexamethasone / adverse drug reaction / epistaxis
XT  - dexamethasone / adverse drug reaction / genital candidiasis
XT  - dexamethasone / adverse drug reaction / herpes simplex
XT  - dexamethasone / adverse drug reaction / herpes zoster
XT  - dexamethasone / adverse drug reaction / hiccup
XT  - dexamethasone / adverse drug reaction / hypertension
XT  - dexamethasone / adverse drug reaction / hypertransaminasemia
XT  - dexamethasone / adverse drug reaction / leukopenia
XT  - dexamethasone / adverse drug reaction / thrush
XT  - dexamethasone / adverse drug reaction / tuberculosis
XT  - dexamethasone / drug combination / azathioprine
XT  - dexamethasone / drug combination / cyclophosphamide
XT  - dexamethasone / drug therapy / pemphigus foliaceus
XT  - dexamethasone / drug therapy / pemphigus herpetiformis
XT  - dexamethasone / drug therapy / pemphigus vegetans
XT  - dexamethasone / drug therapy / pemphigus vulgaris
XT  - dexamethasone / drug therapy / pemphigus
XT  - immunoglobulin / drug therapy / pemphigus vulgaris
XT  - prednisolone / adverse drug reaction / alopecia
XT  - prednisolone / adverse drug reaction / amenorrhea
XT  - prednisolone / adverse drug reaction / chickenpox
XT  - prednisolone / adverse drug reaction / Cushingoid syndrome
XT  - prednisolone / adverse drug reaction / diabetes mellitus
XT  - prednisolone / adverse drug reaction / diarrhea
XT  - prednisolone / adverse drug reaction / epilepsy
XT  - prednisolone / adverse drug reaction / epistaxis
XT  - prednisolone / adverse drug reaction / genital candidiasis
XT  - prednisolone / adverse drug reaction / herpes simplex
XT  - prednisolone / adverse drug reaction / herpes zoster
XT  - prednisolone / adverse drug reaction / hiccup
XT  - prednisolone / adverse drug reaction / hypertension
XT  - prednisolone / adverse drug reaction / hypertransaminasemia
XT  - prednisolone / adverse drug reaction / leukopenia
XT  - prednisolone / adverse drug reaction / thrush
XT  - prednisolone / adverse drug reaction / tuberculosis
XT  - prednisolone / drug combination / azathioprine
XT  - prednisolone / drug combination / cyclophosphamide
XT  - prednisolone / drug therapy / pemphigus foliaceus
XT  - prednisolone / drug therapy / pemphigus herpetiformis
XT  - prednisolone / drug therapy / pemphigus vegetans
XT  - prednisolone / drug therapy / pemphigus vulgaris
XT  - prednisolone / drug therapy / pemphigus
JF  - Indian Journal of Dermatology, Venereology and Leprology
JA  - Indian J. Dermatol. Venereol. Leprol.
VL  - 82
IS  - 3
SP  - 359
CY  - India
PB  - Medknow Publications (B9, Kanara Business Centre, off Link Road, Ghatkopar (E), Mumbai 400 075, India)
SN  - 0378-6323
AD  - M.L. Khatri, Saudi Hospital, Hajjah, P.O. Box: 2757, Sana'a, Yemen. E-mail: mishrik1@yahoo.co.in
M1  - (Khatri) Department of Dermatology, Saudi Hospital, Hajjah, Yemen
M1  - (Khatri) Saudi Hospital, Hajjah, P.O. Box: 2757, Sana'a, Yemen
UR  - http://www.ijdvl.com
L2  - http://ovidsp.ovid.com/ovidweb.cgi?T=JS&PAGE=reference&D=emed18a&NEWS=N&AN=610199424
ER  -  

Link to the Ovid Full Text or citation: http://ovidsp.ovid.com/ovidweb.cgi?T=JS&CSC=Y&NEWS=N&PAGE=fulltext&D=emed18a&AN=610199424Link to the External Link Resolver: http://whel-primo.hosted.exlibrisgroup.com/openurl/44WHELF_CAR/44WHELF_CAR_services_page?sid=OVID:embase&id=pmid:&id=doi:10.4103%2F0378-6323.175917&issn=0378-6323&isbn=&volume=82&issue=3&spage=359&pages=359&date=2016&title=Indian+Journal+of+Dermatology%2C+Venereology+and+Leprology&atitle=Pemphigus+in+North-Western+Yemen%3A+A+therapeutic+study+of+75+cases&aulast=Khatri&pid=%3Cauthor%3EKhatri+M.L.%3C%2Fauthor%3E%3CAN%3E610199424%3C%2FAN%3E%3CDT%3EJournal%3A+Article%3C%2FDT%3E 
C1  - Database: EMBASE <1947-Present>

Search Strategy:

--------------------------------------------------------------------------------

1     tuberculosis.mp. or exp tuberculosis/ (291433)

2     exp treatment outcome/ or treatment outcome*.mp. (1289437)

3     diabetes mellitus.mp. or exp diabetes mellitus/ (880018)

4     diabetes mellitus/ (599265)

5     DM.mp. (234038)

6     diabetes.mp. (891272)

7     mellitus.mp. (827628)

8     3 or 4 or 5 or 6 or 7 (1125394)

9     1 and 2 and 8 (1560)

10     cohort studies.mp. or cohort analysis/ (334934)

11     exp risk factor/ or cohort.mp. or exp risk/ (2843815)

12     10 or 11 (2843815)

13     9 and 10 (161)

14     9 and 12 (652)

15     limit 14 to human (642)

16     limit 13 to human (160)

17     trial*.mp. or exp controlled clinical trial/ or exp "clinical trial (topic)"/ or exp "randomized controlled trial (topic)"/ or exp "controlled clinical trial (topic)"/ (2044040)

18     random.ab. (253017)

19     randomized controlled trial.pt. (0)

20     controlled clinical trial.pt. (0)

21     randomized.ab. (540645)

22     placebo.ab. (252710)

23     clinical trials as topic.sh. (2)

24     trial.ti. (233523)

25     17 or 18 or 19 or 20 or 21 or 22 or 23 or 24 (2406494)

26     9 and 25 (443)

27     limit 26 to human (442)

28     limit 16 to yr="2016 - 2017" (19)

29     limit 15 to yr="2016 -Current" (61)

30     limit 16 to yr="2016 -Current" (19)

31     limit 27 to yr="2016 -Current" (50)


***************************


41. 
TY  - ELEC
ID  - 609689782
T1  - Global urine metabolomics in patients treated with first-line tuberculosis drugs and identification of a novel metabolite of ethambutol
A1  - Das M.K.
A1  - Arya R.
A1  - Debnath S.
A1  - Debnath R.
A1  - Lodh A.
A1  - Bishwal S.C.
A1  - Das A.
A1  - Nanda R.K. 
Y1  - 2016//
N2  - Population level variation of drug metabolism phenotype (DMP) has great implications in treatment outcome, drug-related side effects, and resistance development. In this study, we used a gas chromatography-time of flight-mass spectrometry (GC-TOF-MS)-based untargeted urine metabolomics approach to understand the DMP of a tuberculosis (TB) patient cohort (n = 20) from Tripura, a state in the northeastern part of India. Urine samples collected at different postdose time points (2 h, 6 h, 12 h, 24 h, 36 h, and 48 h) from these newly diagnosed TB patients receiving first-line anti-TB drugs were analyzed, and we have successfully detected three of the four first-line drugs, viz., isoniazid (INH), ethambutol (ETB), andpyrazinamide (PZA). The majority of their known metabolites, acetyl-isoniazid (AcINH), isonicotinic acid (INA), isonicotinuric acid (INTA), 2,2'-(ethylenediimino)-dibutyric acid (EDBA), 5-hydroxypyrazinamide (5OH-PZA), pyrazinoic acid (POA), and 5-hydroxypyrazinoic acid (5OH-POA), were also detected. Analyzing the variation in abundances of drugs and their known metabolites and calculating the metabolic ratios in these samples, we offer comprehensive DMP information on this small patient cohort that represents Tripura, India. The majority (75%) of these patients are found to be slow acetylators of INH. The average metabolic ratios of POA/PZA and 5OH-POA/POA are 3.16 +/- 3.03 and 6.09 +/- 6.15, respectively. Employing correlation analysis of the metabolomics metadata and a manual prediction of drug catabolism, we have proposed 2-aminobutyric acid (AABA) as a novel metabolite of ETB. These observations indicate the usefulness of GC-MS-based metabolomics to characterize the DMP at a population level and also to identify novel drug metabolites. Copyright © 2016, American Society for Microbiology. All Rights Reserved.
KW  - adult
KW  - aged
KW  - article
KW  - aspartate aminotransferase blood level
KW  - body mass
KW  - chemical structure
KW  - chronic kidney disease
KW  - clinical article
KW  - cohort analysis
KW  - computer assisted tomography
KW  - controlled study
KW  - diabetes mellitus
KW  - drug megadose
KW  - drug metabolism
KW  - female
KW  - gas chromatography
KW  - human
KW  - *lung tuberculosis/dt [Drug Therapy]
KW  - lung tuberculosis/dt [Drug Therapy]
KW  - male
KW  - metabolic ratio
KW  - *metabolomics
KW  - obesity
KW  - priority journal
KW  - sputum cytodiagnosis
KW  - time of flight mass spectrometry
KW  - underweight
KW  - *urinalysis
KW  - very elderly
KW  - 2 aminobutyric acid
KW  - acetylisoniazid
KW  - alanine aminotransferase/ec [Endogenous Compound]
KW  - alkaline phosphatase
KW  - *ethambutol/dt [Drug Therapy]
KW  - *isoniazid/dt [Drug Therapy]
KW  - isonicotinic acid
KW  - *pyrazinamide/dt [Drug Therapy]
KW  - pyrazinoic acid
KW  - unclassified drug
KW  - clinical trial
KW  - correlation analysis
KW  - diagnosis
KW  - human tissue
KW  - India
KW  - *metabolite
KW  - phenotype
KW  - prediction
KW  - *tuberculosis
KW  - *urine
KW  - ethambutol
KW  - isoniazid
XT  - lung tuberculosis / drug therapy / ethambutol
XT  - lung tuberculosis / drug therapy / isoniazid
XT  - lung tuberculosis / drug therapy / pyrazinamide
XT  - ethambutol / drug therapy / lung tuberculosis
XT  - isoniazid / drug therapy / lung tuberculosis
XT  - pyrazinamide / drug therapy / lung tuberculosis
JF  - Antimicrobial Agents and Chemotherapy
JA  - Antimicrob. Agents Chemother.
VL  - 60
IS  - 4
SP  - 2257
EP  - 2264
CY  - United States
PB  - American Society for Microbiology (E-mail: Journals@asmusa.org)
SN  - 0066-4804
AD  - M.K. Das, Immunology Group, International Centre for Genetic Engineering and Biotechnology (ICGEB), New Delhi, India. E-mail: mrinaldu@gmail.com
M1  - (Das, Arya, Bishwal, Nanda) Immunology Group, International Centre for Genetic Engineering and Biotechnology (ICGEB), New Delhi, India
M1  - (Debnath, Debnath, Lodh, Das) Department of Tuberculosis and Respiratory Disease, Agartala Government Medical College, Agartala, Tripura, India
M1  - (Bishwal) School of Life Sciences, Sambalpur University, Sambalpur, Odisha, India
UR  - http://aac.asm.org/content/60/4/2257.full.pdf+html
L2  - http://ovidsp.ovid.com/ovidweb.cgi?T=JS&PAGE=reference&D=emed18a&NEWS=N&AN=609689782
ER  -  

Link to the Ovid Full Text or citation: http://ovidsp.ovid.com/ovidweb.cgi?T=JS&CSC=Y&NEWS=N&PAGE=fulltext&D=emed18a&AN=609689782Link to the External Link Resolver: http://whel-primo.hosted.exlibrisgroup.com/openurl/44WHELF_CAR/44WHELF_CAR_services_page?sid=OVID:embase&id=pmid:&id=doi:10.1128%2FAAC.02586-15&issn=0066-4804&isbn=&volume=60&issue=4&spage=2257&pages=2257-2264&date=2016&title=Antimicrobial+Agents+and+Chemotherapy&atitle=Global+urine+metabolomics+in+patients+treated+with+first-line+tuberculosis+drugs+and+identification+of+a+novel+metabolite+of+ethambutol&aulast=Das&pid=%3Cauthor%3EDas+M.K.%3BArya+R.%3BDebnath+S.%3BDebnath+R.%3BLodh+A.%3BBishwal+S.C.%3BDas+A.%3BNanda+R.K.%3C%2Fauthor%3E%3CAN%3E609689782%3C%2FAN%3E%3CDT%3EJournal%3A+Article%3C%2FDT%3E 
C1  - Database: EMBASE <1947-Present>

Search Strategy:

--------------------------------------------------------------------------------

1     tuberculosis.mp. or exp tuberculosis/ (291433)

2     exp treatment outcome/ or treatment outcome*.mp. (1289437)

3     diabetes mellitus.mp. or exp diabetes mellitus/ (880018)

4     diabetes mellitus/ (599265)

5     DM.mp. (234038)

6     diabetes.mp. (891272)

7     mellitus.mp. (827628)

8     3 or 4 or 5 or 6 or 7 (1125394)

9     1 and 2 and 8 (1560)

10     cohort studies.mp. or cohort analysis/ (334934)

11     exp risk factor/ or cohort.mp. or exp risk/ (2843815)

12     10 or 11 (2843815)

13     9 and 10 (161)

14     9 and 12 (652)

15     limit 14 to human (642)

16     limit 13 to human (160)

17     trial*.mp. or exp controlled clinical trial/ or exp "clinical trial (topic)"/ or exp "randomized controlled trial (topic)"/ or exp "controlled clinical trial (topic)"/ (2044040)

18     random.ab. (253017)

19     randomized controlled trial.pt. (0)

20     controlled clinical trial.pt. (0)

21     randomized.ab. (540645)

22     placebo.ab. (252710)

23     clinical trials as topic.sh. (2)

24     trial.ti. (233523)

25     17 or 18 or 19 or 20 or 21 or 22 or 23 or 24 (2406494)

26     9 and 25 (443)

27     limit 26 to human (442)

28     limit 16 to yr="2016 - 2017" (19)

29     limit 15 to yr="2016 -Current" (61)

30     limit 16 to yr="2016 -Current" (19)

31     limit 27 to yr="2016 -Current" (50)


***************************


42. 
TY  - ELEC
ID  - 609673076
T1  - Diabetes mellitus is associated with increased mortality during tuberculosis treatment: A prospective cohort study among tuberculosis patients in South-Eastern Amahra Region, Ethiopia
A1  - Workneh M.H.
A1  - Bjune G.A.
A1  - Yimer S.A. 
Y1  - 2016//
N2  - Background: There is growing evidence suggesting that diabetes mellitus (DM) affects disease presentation and treatment outcome in tuberculosis (TB) patients. This study aimed at investigating the role of DM on clinical presentations and treatment outcomes among newly diagnosed TB patients. Methods: A prospective cohort study was conducted in South-Eastern Amhara Region, Ethiopia from September 2013 till March 2015. Study subjects were consecutively recruited from 44 randomly selected health facilities in the study area. Participants were categorized into two patient groups, namely, patients with TB and DM (TBDM) and TB patients without DM (TBNDM). Findings on clinical presentations and treatment outcomes were compared between the two patient groups. Cox proportional hazard regression analysis was applied to identify factors associated with death. Results: Out of 1314 TB patients enrolled in the study, 109 (8.3 %) had coexisting DM. TBDM comorbidity [adjusted hazard ratio (AHR) 3.96; 95 % confidence interval (C.I.) (1.76-8.89)], and TB coinfection with human immunodeficiency virus (HIV) [AHR 2.59; 95 % C.I. (1.21-5.59)] were associated with increased death. TBDM and TBNDM patients did not show significant difference in clinical symptoms at baseline and during anti-TB treatment period. However, at the 2nd month of treatment, TBDM patients were more symptomatic compared to patients in the TBNDM group. Conclusions: The study showed that DM is associated with increased death during TB treatment. DM has no association with clinical presentation of TB except at the end of the intensive phase treatment. Routine screening of TB patients for DM is recommended for early diagnosis and treatment of patients with TBDM comorbidity. Copyright © 2016 Workneh et al.
KW  - adolescent
KW  - adult
KW  - aged
KW  - article
KW  - comorbidity
KW  - *diabetes mellitus
KW  - disease association
KW  - Ethiopia
KW  - female
KW  - human
KW  - major clinical study
KW  - male
KW  - mortality
KW  - prevalence
KW  - priority journal
KW  - prospective study
KW  - treatment outcome
KW  - *tuberculosis
KW  - *cohort analysis
KW  - confidence interval
KW  - controlled clinical trial
KW  - controlled study
KW  - death
KW  - diabetic patient
KW  - diagnosis
KW  - early diagnosis
KW  - genetic susceptibility
KW  - hazard ratio
KW  - health care facility
KW  - Human immunodeficiency virus
KW  - mixed infection
KW  - *mortality
KW  - randomized controlled trial
KW  - regression analysis
KW  - screening
KW  - symptom
JF  - Infectious Diseases of Poverty
JA  - Infect. Dis. Pover.
VL  - 5
IS  - 1
SP  - no pagination
CY  - United Kingdom
PB  - BioMed Central Ltd. (E-mail: info@biomedcentral.com)
AD  - M.H. Workneh, University of Oslo, Institute of Health and Society, Faculty of Medicine, Oslo, Norway. E-mail: maykm24@yahoo.com
M1  - (Workneh, Bjune, Yimer) University of Oslo, Institute of Health and Society, Faculty of Medicine, Oslo, Norway
M1  - (Workneh, Yimer) Amhara Regional State Health Bureau, Bahir-Dar, Ethiopia
M1  - (Yimer) Oslo University Hospital, Department of Microbiology, Oslo, Norway
M1  - (Yimer) Norwegian Institute of Public Health, Department of Bacteriology and Immunology, Oslo, Norway
UR  - http://www.idpjournal.com/
L2  - http://ovidsp.ovid.com/ovidweb.cgi?T=JS&PAGE=reference&D=emed18a&NEWS=N&AN=609673076
ER  -  

Link to the Ovid Full Text or citation: http://ovidsp.ovid.com/ovidweb.cgi?T=JS&CSC=Y&NEWS=N&PAGE=fulltext&D=emed18a&AN=609673076Link to the External Link Resolver: http://whel-primo.hosted.exlibrisgroup.com/openurl/44WHELF_CAR/44WHELF_CAR_services_page?sid=OVID:embase&id=pmid:&id=doi:10.1186%2Fs40249-016-0115-z&issn=2049-9957&isbn=&volume=5&issue=1&spage=no+pagination&pages=no+pagination&date=2016&title=Infectious+Diseases+of+Poverty&atitle=Diabetes+mellitus+is+associated+with+increased+mortality+during+tuberculosis+treatment%3A+A+prospective+cohort+study+among+tuberculosis+patients+in+South-Eastern+Amahra+Region%2C+Ethiopia&aulast=Workneh&pid=%3Cauthor%3EWorkneh+M.H.%3BBjune+G.A.%3BYimer+S.A.%3C%2Fauthor%3E%3CAN%3E609673076%3C%2FAN%3E%3CDT%3EJournal%3A+Article%3C%2FDT%3E 
C1  - Database: EMBASE <1947-Present>

Search Strategy:

--------------------------------------------------------------------------------

1     tuberculosis.mp. or exp tuberculosis/ (291433)

2     exp treatment outcome/ or treatment outcome*.mp. (1289437)

3     diabetes mellitus.mp. or exp diabetes mellitus/ (880018)

4     diabetes mellitus/ (599265)

5     DM.mp. (234038)

6     diabetes.mp. (891272)

7     mellitus.mp. (827628)

8     3 or 4 or 5 or 6 or 7 (1125394)

9     1 and 2 and 8 (1560)

10     cohort studies.mp. or cohort analysis/ (334934)

11     exp risk factor/ or cohort.mp. or exp risk/ (2843815)

12     10 or 11 (2843815)

13     9 and 10 (161)

14     9 and 12 (652)

15     limit 14 to human (642)

16     limit 13 to human (160)

17     trial*.mp. or exp controlled clinical trial/ or exp "clinical trial (topic)"/ or exp "randomized controlled trial (topic)"/ or exp "controlled clinical trial (topic)"/ (2044040)

18     random.ab. (253017)

19     randomized controlled trial.pt. (0)

20     controlled clinical trial.pt. (0)

21     randomized.ab. (540645)

22     placebo.ab. (252710)

23     clinical trials as topic.sh. (2)

24     trial.ti. (233523)

25     17 or 18 or 19 or 20 or 21 or 22 or 23 or 24 (2406494)

26     9 and 25 (443)

27     limit 26 to human (442)
[truncated: 67,496 more chars]
