# Supplementary material for: Effect of glycemic control and type of diabetes treatment on TB treatment outcomes among people with TB-diabetes: A systematic review (updated August 2024)
Source: PLoS One. 2025 Jul 18;20(7):e0328619. doi: 10.1371/journal.pone.0328619 (PMC12273911; doi:10.1371/journal.pone.0328619)
Supplement: S1 Appendix — (ZIP) [file pone.0328619.s004.zip › S1 appendix_old/EMBASE/update Sept 2016 to current 24_04_2017/298-1_with RISK search reuslts no 15_2016 to current_ris.ris]

1. 
TY  - ELEC
ID  - 615272346
T1  - Prevalence and Impact of Diabetes Mellitus Among Patients with Active Pulmonary Tuberculosis in South Korea
A1  - Lee E.H.
A1  - Lee J.M.
A1  - Kang Y.A.
A1  - Leem A.Y.
A1  - Kim E.Y.
A1  - Jung J.Y.
A1  - Park M.S.
A1  - Kim Y.S.
A1  - Kim S.K.
A1  - Chang J.
A1  - Kim S.Y. 
Y1  - 2017//
N2  - Objective: South Korea has an increasing prevalence of diabetes and a relatively high burden of tuberculosis. We aimed to determine the prevalence of diabetes in patients with active pulmonary tuberculosis (PTB) and examine the effect of diabetes on tuberculosis treatment outcomes. Setting and Design: Data from patients >30 years diagnosed with and treated for PTB between January 2010 and December 2012 at Severance Hospital, a 2000-bed tertiary referral hospital in Seoul, South Korea, were analyzed and compared with data from a contemporaneous general population sample extracted from KNHANES V. Results: Diabetes prevalence was 24.2% (252/1044) among patients with PTB and 11.6% (1700/14,655) among controls. Diabetes [odds ratios (OR) 2.56, 95% confidence interval (CI) 1.56-4.21, P < 0.001], male sex (OR 1.93, 95% CI 1.08-3.44, P = 0.027), and cavitary disease (OR 2.08, 95% CI 1.29-3.35, P = 0.003) were significant risk factors for 2-month culture positivity. Diabetes was the only factor associated with unsuccessful treatment outcomes (OR 1.67, 95% CI 1.03-2.70, P = 0.039). Conclusion: The prevalence of diabetes was markedly higher in patients with PTB than in a sample of the general South Korean population. Diabetes may delay sputum conversion and adversely affect treatment outcomes; detection and management of diabetes in patients with PTB is crucial. Copyright © 2017, Springer Science+Business Media New York.
KW  - clinical study
KW  - confidence interval
KW  - controlled study
KW  - *diabetes mellitus
KW  - diagnosis
KW  - human
KW  - human tissue
KW  - *lung tuberculosis
KW  - male
KW  - odds ratio
KW  - population
KW  - *prevalence
KW  - risk factor
KW  - *South Korea
KW  - South Korean
KW  - *sputum culture
KW  - tertiary care center
KW  - *tuberculosis
JF  - Lung
JA  - Lung
VL  - 195
IS  - 2
SP  - 209
EP  - 215
CY  - United States
PB  - Springer New York LLC (E-mail: barbara.b.bertram@gsk.com)
SN  - 0341-2040
AD  - S.Y. Kim, Division of Pulmonology, Department of Internal Medicine, Severance Hospital, Institute of Chest Diseases, Yonsei University College of Medicine, 50-1 Yonsei-ro, Seodaemun-gu, Seoul 120-752, South Korea. E-mail: DOBIE@yuhs.ac
M1  - (Lee, Lee, Kang, Leem, Kim, Jung, Park, Kim, Kim, Chang, Kim) Division of Pulmonology, Department of Internal Medicine, Severance Hospital, Institute of Chest Diseases, Yonsei University College of Medicine, 50-1 Yonsei-ro, Seodaemun-gu, Seoul 120-752, South Korea
UR  - http://link.springer.de/link/service/journals/00408/index.htm
L2  - http://ovidsp.ovid.com/ovidweb.cgi?T=JS&PAGE=reference&D=emed18b&NEWS=N&AN=615272346
ER  -  

Link to the Ovid Full Text or citation: http://ovidsp.ovid.com/ovidweb.cgi?T=JS&CSC=Y&NEWS=N&PAGE=fulltext&D=emed18b&AN=615272346Link to the External Link Resolver: http://whel-primo.hosted.exlibrisgroup.com/openurl/44WHELF_CAR/44WHELF_CAR_services_page?sid=OVID:embase&id=pmid:&id=doi:10.1007%2Fs00408-017-9978-4&issn=0341-2040&isbn=&volume=195&issue=2&spage=209&pages=209-215&date=2017&title=Lung&atitle=Prevalence+and+Impact+of+Diabetes+Mellitus+Among+Patients+with+Active+Pulmonary+Tuberculosis+in+South+Korea&aulast=Lee&pid=%3Cauthor%3ELee+E.H.%3BLee+J.M.%3BKang+Y.A.%3BLeem+A.Y.%3BKim+E.Y.%3BJung+J.Y.%3BPark+M.S.%3BKim+Y.S.%3BKim+S.K.%3BChang+J.%3BKim+S.Y.%3C%2Fauthor%3E%3CAN%3E615272346%3C%2FAN%3E%3CDT%3EJournal%3A+Article%3C%2FDT%3E 
C1  - Database: EMBASE <1947-Present>

Search Strategy:

--------------------------------------------------------------------------------

1     tuberculosis.mp. or exp tuberculosis/ (291433)

2     exp treatment outcome/ or treatment outcome*.mp. (1289437)

3     diabetes mellitus.mp. or exp diabetes mellitus/ (880018)

4     diabetes mellitus/ (599265)

5     DM.mp. (234038)

6     diabetes.mp. (891272)

7     mellitus.mp. (827628)

8     3 or 4 or 5 or 6 or 7 (1125394)

9     1 and 2 and 8 (1560)

10     cohort studies.mp. or cohort analysis/ (334934)

11     exp risk factor/ or cohort.mp. or exp risk/ (2843815)

12     10 or 11 (2843815)

13     9 and 10 (161)

14     9 and 12 (652)

15     limit 14 to human (642)

16     limit 13 to human (160)

17     trial*.mp. or exp controlled clinical trial/ or exp "clinical trial (topic)"/ or exp "randomized controlled trial (topic)"/ or exp "controlled clinical trial (topic)"/ (2044040)

18     random.ab. (253017)

19     randomized controlled trial.pt. (0)

20     controlled clinical trial.pt. (0)

21     randomized.ab. (540645)

22     placebo.ab. (252710)

23     clinical trials as topic.sh. (2)

24     trial.ti. (233523)

25     17 or 18 or 19 or 20 or 21 or 22 or 23 or 24 (2406494)

26     9 and 25 (443)

27     limit 26 to human (442)

28     limit 16 to yr="2016 - 2017" (19)

29     limit 15 to yr="2016 -Current" (61)

30     limit 16 to yr="2016 -Current" (19)

31     limit 27 to yr="2016 -Current" (50)


***************************


2. 
TY  - ELEC
ID  - 609073866
T1  - Diabetes mellitus in patients with pulmonary tuberculosis in an aging population in Shanghai, China: Prevalence, clinical characteristics and outcomes
A1  - Wu Z.
A1  - Guo J.
A1  - Huang Y.
A1  - Cai E.
A1  - Zhang X.
A1  - Pan Q.
A1  - Yuan Z.
A1  - Shen X. 
Y1  - 2016//
N2  - Aims To determine the prevalence of diabetes mellitus among pulmonary tuberculosis patients and the difference of clinical characteristics and outcomes between pulmonary tuberculosis patients with and without diabetes mellitus in an aging population in Shanghai, China. Methods This is a retrospective population-based study. 201 newly diagnosed pulmonary tuberculosis patients in Changning District, Shanghai during 2007-2008 were included. Clinical characteristics and outcomes were collected. Determination of diabetes mellitus was based on the medical records before pulmonary tuberculosis was diagnosed. Results The prevalence of diabetes mellitus among pulmonary tuberculosis patients was 19.9% (40/201). Pulmonary tuberculosis patients with diabetes mellitus were more likely to be old (> 50, OR = 5.23, 95% CI = 2.07-13.25), to have pulmonary cavities (OR = 3.02, 95% CI = 1.31-6.98), to be sputum smear positive (OR = 2.90, 95% CI = 1.12-7.51), and to have extension of anti-tuberculosis treatment duration (OR = 2.68, 95% CI 1.17-6.14). Besides, they had a higher 2nd month sputum smear positive proportion (OR = 2.97, 95% CI 1.22-7.22) and a higher 5-year recurrence rate (OR = 5.87, 95% CI 1.26-27.40). Conclusions High prevalence, severe clinical characteristics and poor outcomes of pulmonary tuberculosis patients with diabetes mellitus highlight the necessity of early bi-directional screening and co-management of these two diseases in Shanghai, China. Copyright © 2016 Elsevier Inc. All rights reserved.
KW  - adolescent
KW  - adult
KW  - age
KW  - aged
KW  - antibiotic therapy
KW  - article
KW  - China
KW  - controlled study
KW  - *diabetes mellitus/ep [Epidemiology]
KW  - female
KW  - human
KW  - lung cavity
KW  - *lung tuberculosis/dt [Drug Therapy]
KW  - lung tuberculosis/dt [Drug Therapy]
KW  - major clinical study
KW  - male
KW  - outcome assessment
KW  - population research
KW  - prevalence
KW  - priority journal
KW  - recurrence risk
KW  - recurrent infection
KW  - retrospective study
KW  - sputum smear
KW  - treatment duration
KW  - ethambutol/cb [Drug Combination]
KW  - ethambutol/dt [Drug Therapy]
KW  - isoniazid/cb [Drug Combination]
KW  - isoniazid/dt [Drug Therapy]
KW  - pyrazinamide/cb [Drug Combination]
KW  - pyrazinamide/dt [Drug Therapy]
KW  - rifampicin/cb [Drug Combination]
KW  - rifampicin/dt [Drug Therapy]
KW  - streptomycin/cb [Drug Combination]
KW  - streptomycin/dt [Drug Therapy]
KW  - *aging
KW  - *China
KW  - *diabetes mellitus
KW  - diagnosis
KW  - *lung tuberculosis
KW  - medical record
KW  - *prevalence
KW  - screening
XT  - lung tuberculosis / drug therapy / ethambutol
XT  - lung tuberculosis / drug therapy / isoniazid
XT  - lung tuberculosis / drug therapy / pyrazinamide
XT  - lung tuberculosis / drug therapy / rifampicin
XT  - lung tuberculosis / drug therapy / streptomycin
XT  - ethambutol / drug combination / isoniazid
XT  - ethambutol / drug combination / pyrazinamide
XT  - ethambutol / drug combination / rifampicin
XT  - ethambutol / drug therapy / lung tuberculosis
XT  - isoniazid / drug combination / ethambutol
XT  - isoniazid / drug combination / pyrazinamide
XT  - isoniazid / drug combination / rifampicin
XT  - isoniazid / drug combination / streptomycin
XT  - isoniazid / drug therapy / lung tuberculosis
XT  - pyrazinamide / drug combination / ethambutol
XT  - pyrazinamide / drug combination / isoniazid
XT  - pyrazinamide / drug combination / rifampicin
XT  - pyrazinamide / drug combination / streptomycin
XT  - pyrazinamide / drug therapy / lung tuberculosis
XT  - rifampicin / drug combination / ethambutol
XT  - rifampicin / drug combination / isoniazid
XT  - rifampicin / drug combination / pyrazinamide
XT  - rifampicin / drug combination / streptomycin
XT  - rifampicin / drug therapy / lung tuberculosis
XT  - streptomycin / drug combination / isoniazid
XT  - streptomycin / drug combination / pyrazinamide
XT  - streptomycin / drug combination / rifampicin
XT  - streptomycin / drug therapy / lung tuberculosis
JF  - Journal of Diabetes and its Complications
JA  - J. Diabetes Complications
VL  - 30
IS  - 2
SP  - 237
EP  - 241
CY  - United States
PB  - Elsevier Inc. (E-mail: usjcs@elsevier.com)
SN  - 1056-8727
AD  - Z. Yuan, Department of Tuberculosis Control, Shanghai Municipal Center for Disease Control and Prevention, Shanghai, China. E-mail: yuanzhengan@scdc.sh.cn
M1  - (Wu, Guo, Pan, Yuan, Shen) Department of Tuberculosis Control, Shanghai Municipal Center for Disease Control and Prevention, Shanghai, China
M1  - (Huang, Cai, Zhang) Shanghai Changning Center for Disease Control and Prevention, Shanghai, China
UR  - http://www.elsevier.com/locate/jdiacomp
L2  - http://ovidsp.ovid.com/ovidweb.cgi?T=JS&PAGE=reference&D=emed18b&NEWS=N&AN=609073866
ER  -  

Link to the Ovid Full Text or citation: http://ovidsp.ovid.com/ovidweb.cgi?T=JS&CSC=Y&NEWS=N&PAGE=fulltext&D=emed18b&AN=609073866Link to the External Link Resolver: http://whel-primo.hosted.exlibrisgroup.com/openurl/44WHELF_CAR/44WHELF_CAR_services_page?sid=OVID:embase&id=pmid:26684166&id=doi:10.1016%2Fj.jdiacomp.2015.11.014&issn=1056-8727&isbn=&volume=30&issue=2&spage=237&pages=237-241&date=2016&title=Journal+of+Diabetes+and+its+Complications&atitle=Diabetes+mellitus+in+patients+with+pulmonary+tuberculosis+in+an+aging+population+in+Shanghai%2C+China%3A+Prevalence%2C+clinical+characteristics+and+outcomes&aulast=Wu&pid=%3Cauthor%3EWu+Z.%3BGuo+J.%3BHuang+Y.%3BCai+E.%3BZhang+X.%3BPan+Q.%3BYuan+Z.%3BShen+X.%3C%2Fauthor%3E%3CAN%3E609073866%3C%2FAN%3E%3CDT%3EJournal%3A+Article%3C%2FDT%3E 
C1  - Database: EMBASE <1947-Present>

Search Strategy:

--------------------------------------------------------------------------------

1     tuberculosis.mp. or exp tuberculosis/ (291433)

2     exp treatment outcome/ or treatment outcome*.mp. (1289437)

3     diabetes mellitus.mp. or exp diabetes mellitus/ (880018)

4     diabetes mellitus/ (599265)

5     DM.mp. (234038)

6     diabetes.mp. (891272)

7     mellitus.mp. (827628)

8     3 or 4 or 5 or 6 or 7 (1125394)

9     1 and 2 and 8 (1560)

10     cohort studies.mp. or cohort analysis/ (334934)

11     exp risk factor/ or cohort.mp. or exp risk/ (2843815)

12     10 or 11 (2843815)

13     9 and 10 (161)

14     9 and 12 (652)

15     limit 14 to human (642)

16     limit 13 to human (160)

17     trial*.mp. or exp controlled clinical trial/ or exp "clinical trial (topic)"/ or exp "randomized controlled trial (topic)"/ or exp "controlled clinical trial (topic)"/ (2044040)

18     random.ab. (253017)

19     randomized controlled trial.pt. (0)

20     controlled clinical trial.pt. (0)

21     randomized.ab. (540645)

22     placebo.ab. (252710)

23     clinical trials as topic.sh. (2)

24     trial.ti. (233523)

25     17 or 18 or 19 or 20 or 21 or 22 or 23 or 24 (2406494)

26     9 and 25 (443)

27     limit 26 to human (442)

28     limit 16 to yr="2016 - 2017" (19)

29     limit 15 to yr="2016 -Current" (61)

30     limit 16 to yr="2016 -Current" (19)

31     limit 27 to yr="2016 -Current" (50)


***************************


3. 
TY  - ELEC
ID  - 607623274
T1  - Incidence of tuberculosis is high in chronic kidney disease patients in South East England and drug resistance common
A1  - Ostermann M.
A1  - Palchaudhuri P.
A1  - Riding A.
A1  - Begum P.
A1  - Milburn H.J. 
Y1  - 2016//
N2  - The risk of tuberculosis (TB) is significantly increased in chronic kidney disease (CKD). Data on TB in CKD in the UK are sparse; most information stems from countries with high background prevalence. The aim of this study was to estimate the incidence of TB in CKD patients in South East London and to describe the epidemiology, treatment, and outcome. CKD patients with TB between 1994 and 2010 were identified retrospectively. Data were collected on type of renal replacement therapy, the method of TB diagnosis, disease site, treatment regimens, and risk factors. Forty patients were identified of whom 67.5% had CKD stages IV-V. Sixty-five percent were from non-UK born ethnic minorities. Median time from diagnosis of CKD to TB development was 12 months (range 0-192 months). Cumulative incidence of TB was 1267/100,000 [95% confidence interval (CI): 630-1904; 85 x background UK rate] in hemodialysis patients; 398/100,000 (95% CI: 80-1160; 26 x background UK rate) in peritoneal dialysis; and 522/100,000 (CI: 137-909; 35 x background UK rate) in transplant recipients. Sixty-three percent of patients had pulmonary TB and 25% of patients with culture-positive TB had resistant isolates. Fifty percent of patients were immunosuppressed due to drugs, diabetes, and/or retroviral disease. Treatment regimens were according to recent national guidance in 73% of cases. Seventy-six percent of patients experienced side effects. Greater awareness of risk factors, drug resistance, treatment regimens, and potential side effects is needed. Copyright © 2015 Taylor & Francis.
KW  - adult
KW  - anorexia
KW  - article
KW  - atypical mycobacteriosis
KW  - *chronic kidney disease
KW  - clinical article
KW  - cohort analysis
KW  - female
KW  - fever
KW  - graft recipient
KW  - hemodialysis patient
KW  - hemoptysis
KW  - human
KW  - hyperparathyroidism/dt [Drug Therapy]
KW  - hyperphosphatasemia/dt [Drug Therapy]
KW  - immunocompromized patient
KW  - incidence
KW  - interferon gamma release assay
KW  - kidney transplantation
KW  - male
KW  - peritoneal dialysis
KW  - priority journal
KW  - renal replacement therapy
KW  - retrospective study
KW  - thorax radiography
KW  - treatment duration
KW  - treatment outcome
KW  - *tuberculosis/di [Diagnosis]
KW  - *tuberculosis/dr [Drug Resistance]
KW  - *tuberculosis/ep [Epidemiology]
KW  - United Kingdom
KW  - unspecified side effect/si [Side Effect]
KW  - vitamin blood level
KW  - vitamin supplementation
KW  - weight reduction
KW  - cycloserine
KW  - ethambutol
KW  - immunosuppressive agent
KW  - isoniazid
KW  - phosphate binding agent/dt [Drug Therapy]
KW  - pyrazinamide
KW  - streptomycin
KW  - *tuberculostatic agent/ae [Adverse Drug Reaction]
KW  - vitamin D
KW  - awareness
KW  - confidence interval
KW  - diabetes mellitus
KW  - diagnosis
KW  - *drug resistance
KW  - ethnic group
KW  - lung tuberculosis
KW  - major clinical study
KW  - retrovirus infection
KW  - risk factor
KW  - side effect
KW  - *tuberculosis
KW  - *United Kingdom
XT  - hyperparathyroidism / drug therapy / phosphate binding agent
XT  - hyperphosphatasemia / drug therapy / phosphate binding agent
XT  - unspecified side effect / side effect / tuberculostatic agent
XT  - phosphate binding agent / drug therapy / hyperparathyroidism
XT  - phosphate binding agent / drug therapy / hyperphosphatasemia
XT  - tuberculostatic agent / adverse drug reaction / unspecified side effect
JF  - Renal Failure
JA  - Renal Fail.
VL  - 38
IS  - 2
SP  - 256
EP  - 261
CY  - United Kingdom
PB  - Taylor and Francis Ltd (E-mail: healthcare.enquiries@informa.com)
SN  - 0886-022X
AD  - M. Ostermann, Guys and St Thomas NHS Foundation Trust, Kings College London, Great Maze Pond, London SE1 9RT, United Kingdom. E-mail: marlies.ostermann@gstt.nhs.uk
M1  - (Ostermann) Department of Renal Medicine, Guys and St Thomas NHS Foundation Trust, London, United Kingdom
M1  - (Ostermann, Milburn) Guys and St Thomas NHS Foundation Trust, Kings College London, Great Maze Pond, London SE1 9RT, United Kingdom
M1  - (Palchaudhuri, Riding, Begum, Milburn) Department of Respiratory Medicine, Guys and St Thomas NHS Foundation Trust, London, United Kingdom
L2  - http://ovidsp.ovid.com/ovidweb.cgi?T=JS&PAGE=reference&D=emed18b&NEWS=N&AN=607623274
ER  -  

Link to the Ovid Full Text or citation: http://ovidsp.ovid.com/ovidweb.cgi?T=JS&CSC=Y&NEWS=N&PAGE=fulltext&D=emed18b&AN=607623274Link to the External Link Resolver: http://whel-primo.hosted.exlibrisgroup.com/openurl/44WHELF_CAR/44WHELF_CAR_services_page?sid=OVID:embase&id=pmid:26726960&id=doi:10.3109%2F0886022X.2015.1128290&issn=0886-022X&isbn=&volume=38&issue=2&spage=256&pages=256-261&date=2016&title=Renal+Failure&atitle=Incidence+of+tuberculosis+is+high+in+chronic+kidney+disease+patients+in+South+East+England+and+drug+resistance+common&aulast=Ostermann&pid=%3Cauthor%3EOstermann+M.%3BPalchaudhuri+P.%3BRiding+A.%3BBegum+P.%3BMilburn+H.J.%3C%2Fauthor%3E%3CAN%3E607623274%3C%2FAN%3E%3CDT%3EJournal%3A+Article%3C%2FDT%3E 
C1  - Database: EMBASE <1947-Present>

Search Strategy:

--------------------------------------------------------------------------------

1     tuberculosis.mp. or exp tuberculosis/ (291433)

2     exp treatment outcome/ or treatment outcome*.mp. (1289437)

3     diabetes mellitus.mp. or exp diabetes mellitus/ (880018)

4     diabetes mellitus/ (599265)

5     DM.mp. (234038)

6     diabetes.mp. (891272)

7     mellitus.mp. (827628)

8     3 or 4 or 5 or 6 or 7 (1125394)

9     1 and 2 and 8 (1560)

10     cohort studies.mp. or cohort analysis/ (334934)

11     exp risk factor/ or cohort.mp. or exp risk/ (2843815)

12     10 or 11 (2843815)

13     9 and 10 (161)

14     9 and 12 (652)

15     limit 14 to human (642)

16     limit 13 to human (160)

17     trial*.mp. or exp controlled clinical trial/ or exp "clinical trial (topic)"/ or exp "randomized controlled trial (topic)"/ or exp "controlled clinical trial (topic)"/ (2044040)

18     random.ab. (253017)

19     randomized controlled trial.pt. (0)

20     controlled clinical trial.pt. (0)

21     randomized.ab. (540645)

22     placebo.ab. (252710)

23     clinical trials as topic.sh. (2)

24     trial.ti. (233523)

25     17 or 18 or 19 or 20 or 21 or 22 or 23 or 24 (2406494)

26     9 and 25 (443)

27     limit 26 to human (442)

28     limit 16 to yr="2016 - 2017" (19)

29     limit 15 to yr="2016 -Current" (61)

30     limit 16 to yr="2016 -Current" (19)

31     limit 27 to yr="2016 -Current" (50)


***************************


4. 
TY  - ELEC
ID  - 614929507
T1  - Diabetes reduces the rate of sputum culture conversion in patients with newly diagnosed multidrug-resistant tuberculosis
A1  - Salindri A.D.
A1  - Kipiani M.
A1  - Kempker R.R.
A1  - Gandhi N.R.
A1  - Darchia L.
A1  - Tukvadze N.
A1  - Blumberg H.M.
A1  - Magee M.J. 
Y1  - 2016//
N2  - Background. Diabetes is a risk factor for active tuberculosis (TB), but little is known about the relationship between diabetes and multidrug-resistant (MDR) TB. We aimed to assess risk factors for primary MDR TB, including diabetes, and determine whether diabetes reduced the rate of sputum culture conversion among patients with MDR TB. Methods. From 2011 to 2014, we conducted a cohort study at the National Center for Tuberculosis and Lung Diseases in Tbilisi, Georgia. Adult (>35 years) patients with primary TB were eligible. Multidrug-resistant TB was defined as resistance to at least rifampicin and isoniazid. Patients with capillary glycosylated hemoglobin (HbA1c) > 6.5% or previous diagnosis were defined to have diabetes. Polytomous regression was used to estimate the association of patient characteristics with drug resistance. Cox regression was used to compare rates of sputum culture conversion in patients with and without diabetes. Results. Among 318 patients with TB, 268 had drug-susceptibility test (DST) results. Among patients with DST results, 19.4% (52 of 268) had primary MDR TB and 13.4% (36 of 268) had diabetes. In multivariable analyses, diabetes (adjusted odds ratio [aOR], 2.51; 95% confidence interval [CI], 1.00-6.31) and lower socioeconomic status (aOR, 3.51; 95% CI, 1.56-8.20) were associated with primary MDR TB. Among patients with primaryMDR TB, 44 (84.6%) converted sputum cultures to negative. The rate of sputum culture conversion was lower among patients with diabetes (adjusted hazard ratio [aHR], 0.34; 95% CI,.13-.87) and among smokers (aHR, 0.16; 95% CI,.04-.61). Conclusions. We found diabetes was associated with an increased risk of primary MDR TB; both diabetes and smoking were associated with a longer time to sputum culture conversion. Copyright © The Author 2016.
KW  - adult
KW  - alcohol consumption
KW  - article
KW  - cohort analysis
KW  - *diabetes mellitus
KW  - drug sensitivity
KW  - educational status
KW  - female
KW  - human
KW  - major clinical study
KW  - male
KW  - *multidrug resistant tuberculosis/dr [Drug Resistance]
KW  - Mycobacterium tuberculosis
KW  - prevalence
KW  - priority journal
KW  - questionnaire
KW  - smoking
KW  - social status
KW  - *sputum culture
KW  - thorax radiography
KW  - treatment outcome
KW  - ethambutol
KW  - glycosylated hemoglobin/ec [Endogenous Compound]
KW  - hemoglobin A1c/ec [Endogenous Compound]
KW  - isoniazid
KW  - quinoline derived antiinfective agent
KW  - rifampicin
KW  - streptomycin
KW  - confidence interval
KW  - controlled study
KW  - diagnosis
KW  - drug resistance
KW  - hazard ratio
KW  - *multidrug resistant tuberculosis
KW  - odds ratio
KW  - primary tuberculosis
KW  - proportional hazards model
KW  - risk factor
KW  - *social status
KW  - hemoglobin A1c
KW  - isoniazid plus rifampicin
JF  - Open Forum Infectious Diseases
JA  - Open Forum Infect. Dis.
VL  - 3
IS  - 3
SP  - no pagination
CY  - United States
PB  - Oxford University Press (E-mail: info@idsociety.org)
AD  - M.J. Magee, Division of Epidemiology and Biostatistics, School of Public Health, Georgia State University, Atlanta, GA 30303, United States. E-mail: mjmagee@gsu.edu
M1  - (Salindri, Magee) Division of Epidemiology and Biostatistics, School of Public Health, Georgia State University, GA, United States
M1  - (Kipiani, Darchia, Tukvadze) National Center for Tuberculosis and Lung Disease, Tbilisi, Georgia
M1  - (Kempker, Gandhi, Blumberg) Division of Infectious Diseases, Department of Medicine, Emory University School of Medicine, GA, United States
M1  - (Gandhi, Blumberg, Magee) Departments of Epidemiology and Global Health, Rollins School of Public Health, Emory University, Atlanta, GA, United States
UR  - http://ofid.oxfordjournals.org/?code=ofid&homepage.x=83&homepage.y=5&.cgifields=code
L2  - http://ovidsp.ovid.com/ovidweb.cgi?T=JS&PAGE=reference&D=emed18b&NEWS=N&AN=614929507
ER  -  

Link to the Ovid Full Text or citation: http://ovidsp.ovid.com/ovidweb.cgi?T=JS&CSC=Y&NEWS=N&PAGE=fulltext&D=emed18b&AN=614929507Link to the External Link Resolver: http://whel-primo.hosted.exlibrisgroup.com/openurl/44WHELF_CAR/44WHELF_CAR_services_page?sid=OVID:embase&id=pmid:&id=doi:10.1093%2Fofid%2Fofw126&issn=2328-8957&isbn=&volume=3&issue=3&spage=no+pagination&pages=no+pagination&date=2016&title=Open+Forum+Infectious+Diseases&atitle=Diabetes+reduces+the+rate+of+sputum+culture+conversion+in+patients+with+newly+diagnosed+multidrug-resistant+tuberculosis&aulast=Salindri&pid=%3Cauthor%3ESalindri+A.D.%3BKipiani+M.%3BKempker+R.R.%3BGandhi+N.R.%3BDarchia+L.%3BTukvadze+N.%3BBlumberg+H.M.%3BMagee+M.J.%3C%2Fauthor%3E%3CAN%3E614929507%3C%2FAN%3E%3CDT%3EJournal%3A+Article%3C%2FDT%3E 
C1  - Database: EMBASE <1947-Present>

Search Strategy:

--------------------------------------------------------------------------------

1     tuberculosis.mp. or exp tuberculosis/ (291433)

2     exp treatment outcome/ or treatment outcome*.mp. (1289437)

3     diabetes mellitus.mp. or exp diabetes mellitus/ (880018)

4     diabetes mellitus/ (599265)

5     DM.mp. (234038)

6     diabetes.mp. (891272)

7     mellitus.mp. (827628)

8     3 or 4 or 5 or 6 or 7 (1125394)

9     1 and 2 and 8 (1560)

10     cohort studies.mp. or cohort analysis/ (334934)

11     exp risk factor/ or cohort.mp. or exp risk/ (2843815)

12     10 or 11 (2843815)

13     9 and 10 (161)

14     9 and 12 (652)

15     limit 14 to human (642)

16     limit 13 to human (160)

17     trial*.mp. or exp controlled clinical trial/ or exp "clinical trial (topic)"/ or exp "randomized controlled trial (topic)"/ or exp "controlled clinical trial (topic)"/ (2044040)

18     random.ab. (253017)

19     randomized controlled trial.pt. (0)

20     controlled clinical trial.pt. (0)

21     randomized.ab. (540645)

22     placebo.ab. (252710)

23     clinical trials as topic.sh. (2)

24     trial.ti. (233523)

25     17 or 18 or 19 or 20 or 21 or 22 or 23 or 24 (2406494)

26     9 and 25 (443)

27     limit 26 to human (442)

28     limit 16 to yr="2016 - 2017" (19)

29     limit 15 to yr="2016 -Current" (61)

30     limit 16 to yr="2016 -Current" (19)

31     limit 27 to yr="2016 -Current" (50)


***************************


5. 
TY  - ELEC
ID  - 615030876
T1  - The nature and duration of symptoms and time to starting treatment comparing older with younger pulmonary tuberculosis patients
T3  - British Thoracic Society Winter Meeting 2016. United Kingdom. Conference Start: 20161207. Conference End: 20161209.
A1  - Abbara A.
A1  - Hardman E.
A1  - Collin S.M.
A1  - Kon O.M.
A1  - Mahomed Z.
A1  - Sullivan J.A.L.
A1  - Buell K.
A1  - Hansel T.
A1  - Corrah T.
A1  - Davidson R.N. 
Y1  - 2016//
N2  - Introduction and objectives In 2013, Public Health England (PHE) reported that 39% of pulmonary tuberculosis (TB) patients >65 years old started treatment >4 months after symptom onset compared to 25% of patients aged 15-44 years. A longer symptomatic period, particular if smear positive, may result in increased transmission and poorer treatment outcomes. We investigated age-related differences in symptom duration and time to starting TB treatment in a large UK cohort of TB patients. Methods The cohort comprised patients on the London TB register (LTBR) who were treated at Northwick Park Hospital between 2002-2015. Patients aged >65 years were compared with a random sample of patients aged 18-40 years, with respect to symptoms, symptom duration at presenting to secondary care and time to starting treatment after presenting to secondary care. Results 357 patients over 65 and 517 younger patients were identified. Demographics for the total number of patients are included in Table 1. Data were available for 489 of the younger group and 73 of the older group. 26 of the >65s (35.6%) and 9 (1.8%) of the 65s were diabetic. Conclusions This study has identified that a potential cause for a delay in diagnosis in the elderly may be related to the decreased frequency of 'classical' TB symptoms in those >65 years of age. Clinicians need to be vigilant despite the lack of these symptoms. Median duration of symptoms was twice that in older patients versus younger patients (90 days versus 45) with a longer time to starting treatment (7 days versus 2). The total duration (in months) from symptom onset was also higher at 3 months versus 2 months. A higher proportion of older patients (32%) started treatment greater than 4 months from symptom onset compared to 13.1% in younger patients. Biases in this work including recording bias due to the retrospective nature of symptom recording, the effect of selecting younger patients from more recent years (to improve data availability) and the low proportion of patients over 65 which had symptom and treatment data available. (Table presented).
KW  - adolescent
KW  - adult
KW  - aged
KW  - controlled study
KW  - diabetes mellitus
KW  - diagnosis
KW  - England
KW  - hospital
KW  - human
KW  - human tissue
KW  - *lung tuberculosis
KW  - major clinical study
KW  - public health
KW  - random sample
KW  - secondary health care
KW  - *symptom
KW  - young adult
JF  - Thorax
JA  - Thorax
VL  - 71
SP  - A51
EP  - A52
CY  - Netherlands
PB  - BMJ Publishing Group
SN  - 1468-3296
AD  - A. Abbara, London North West Healthcare NHS Trust, London, United Kingdom
M1  - (Abbara, Mahomed, Corrah, Davidson) London North West Healthcare NHS Trust, London, United Kingdom
M1  - (Hardman) University College Hospital, London, United Kingdom
M1  - (Collin) University of Bristol, Bristol, United Kingdom
M1  - (Kon) Imperial Healthcare NHS Trust, London, United Kingdom
M1  - (Sullivan, Buell) Imperial College, London, United Kingdom
M1  - (Hansel) NHLI, Imperial College, London, United Kingdom
L2  - http://ovidsp.ovid.com/ovidweb.cgi?T=JS&PAGE=reference&D=emed18b&NEWS=N&AN=615030876
ER  -  

Link to the Ovid Full Text or citation: http://ovidsp.ovid.com/ovidweb.cgi?T=JS&CSC=Y&NEWS=N&PAGE=fulltext&D=emed18b&AN=615030876Link to the External Link Resolver: http://whel-primo.hosted.exlibrisgroup.com/openurl/44WHELF_CAR/44WHELF_CAR_services_page?sid=OVID:embase&id=pmid:&id=doi:10.1136%2Fthoraxjnl-2016-209333.96&issn=1468-3296&isbn=&volume=71&issue=3&spage=A51&pages=A51-A52&date=2016&title=Thorax&atitle=The+nature+and+duration+of+symptoms+and+time+to+starting+treatment+comparing+older+with+younger+pulmonary+tuberculosis+patients&aulast=Abbara&pid=%3Cauthor%3EAbbara+A.%3BHardman+E.%3BCollin+S.M.%3BKon+O.M.%3BMahomed+Z.%3BSullivan+J.A.L.%3BBuell+K.%3BHansel+T.%3BCorrah+T.%3BDavidson+R.N.%3C%2Fauthor%3E%3CAN%3E615030876%3C%2FAN%3E%3CDT%3EJournal%3A+Conference+Abstract%3C%2FDT%3E 
C1  - Database: EMBASE <1947-Present>

Search Strategy:

--------------------------------------------------------------------------------

1     tuberculosis.mp. or exp tuberculosis/ (291433)

2     exp treatment outcome/ or treatment outcome*.mp. (1289437)

3     diabetes mellitus.mp. or exp diabetes mellitus/ (880018)

4     diabetes mellitus/ (599265)

5     DM.mp. (234038)

6     diabetes.mp. (891272)

7     mellitus.mp. (827628)

8     3 or 4 or 5 or 6 or 7 (1125394)

9     1 and 2 and 8 (1560)

10     cohort studies.mp. or cohort analysis/ (334934)

11     exp risk factor/ or cohort.mp. or exp risk/ (2843815)

12     10 or 11 (2843815)

13     9 and 10 (161)

14     9 and 12 (652)

15     limit 14 to human (642)

16     limit 13 to human (160)

17     trial*.mp. or exp controlled clinical trial/ or exp "clinical trial (topic)"/ or exp "randomized controlled trial (topic)"/ or exp "controlled clinical trial (topic)"/ (2044040)

18     random.ab. (253017)

19     randomized controlled trial.pt. (0)

20     controlled clinical trial.pt. (0)

21     randomized.ab. (540645)

22     placebo.ab. (252710)

23     clinical trials as topic.sh. (2)

24     trial.ti. (233523)

25     17 or 18 or 19 or 20 or 21 or 22 or 23 or 24 (2406494)

26     9 and 25 (443)

27     limit 26 to human (442)

28     limit 16 to yr="2016 - 2017" (19)

29     limit 15 to yr="2016 -Current" (61)

30     limit 16 to yr="2016 -Current" (19)

31     limit 27 to yr="2016 -Current" (50)


***************************


6. 
TY  - ELEC
ID  - 614701548
T1  - Effect of poor glycemic control in newly diagnosed patients with smear-positive pulmonary tuberculosis and type-2 diabetes mellitus
A1  - Mahishale V.
A1  - Avuthu S.
A1  - Patil B.
A1  - Lolly M.
A1  - Eti A.
A1  - Khan S. 
Y1  - 2017//
N2  - Background: There is growing evidence that diabetes mellitus (DM) is an important risk factor for tuberculosis (TB). A significant number of DM patients have poor glycemic control. This study was carried out to find the impact of poor glycemic control on newly diagnosed smear-positive pulmonary tuberculosis patients with type-2 diabetes mellitus in a tertiary care hospital. Methods: In a hospital-based prospective study, newly diagnosed smear-positive pulmonary TB with DM patients were classified as poorly controlled diabetes (HBA1C>7%) and optimal control diabetics (HbA1c<7%). Patients were started on anti-TB treatment and followed for 2 years for severity and treatment outcome. ANOVA was used for numerical variables in the univariable analysis. Logistic regression analysis was used for multivariable analysis of treatment outcome. The significance level was kept at a P<0.05. Results: A total of 630 individuals who met the inclusion criteria were analyzed; of which 423 patients had poor glycemic control (PGC) and 207 patients had optimal glycemic control (OGC). The average HbA1c was 10+/-2.6 and 5+/-1.50 in the PGC and OGC groups, respectively. The mean symptom score was significantly higher in the PGC group compared with patients in the OGC group (4.55+/-0.80 vs. 2.70+/-0.82, P<0.001). PGC was associated with more extensive lung disease, lung cavitation, and positive sputum smear at the baseline. In PGC, sputum smears were significantly more likely to remain positive after 2 months of treatment. PGC patients had significantly higher rates of treatment failure (adj. OR 0.72, 95% CI 0.58-0.74, P<0.001) and relapse (adj. OR 2.83, 95% CI 2.60-2.92, P<0.001). Conclusion: Poor glycemic control is associated with an increased risk of advanced and more severe TB disease in the form of lung cavitations, positive sputum smear, and slower smear conversion. It has a profound negative effect on treatment completion, cure, and relapse rates in patients with pulmonary tuberculosis. Copyright © 2017, Shiraz University of Medical Sciences. All rights reserved.
KW  - adult
KW  - analysis of variance
KW  - article
KW  - controlled study
KW  - female
KW  - *glycemic control
KW  - hemoglobin blood level
KW  - hemoptysis
KW  - human
KW  - informed consent
KW  - logistic regression analysis
KW  - *lung tuberculosis/di [Diagnosis]
KW  - major clinical study
KW  - male
KW  - medical society
KW  - *non insulin dependent diabetes mellitus
KW  - prospective study
KW  - risk assessment
KW  - risk factor
KW  - sputum analysis
KW  - tertiary care center
KW  - hemoglobin A1c/ec [Endogenous Compound]
KW  - *diabetic patient
KW  - diagnosis
KW  - drug resistance
KW  - lung cavitation
KW  - *lung tuberculosis
KW  - *recurrence risk
KW  - sputum smear
KW  - statistical model
KW  - symptom
KW  - *treatment failure
KW  - *hemoglobin A
KW  - hemoglobin A1c
JF  - Iranian Journal of Medical Sciences
JA  - Iran. J. Med. Sci.
VL  - 42
IS  - 2
SP  - 144
EP  - 151
CY  - Iran, Islamic Republic of
PB  - Shiraz University of Medical Sciences (E-mail: ijms@sums.ac.ir)
SN  - 0253-0716
AD  - V. Mahishale, Department of Pulmonary Medicine, Karnataka Lingayat Education University's J. N. Medical College, Belgaum, Karnataka, India. E-mail: pulmovinay@yahoo.com
M1  - (Mahishale, Avuthu, Patil, Lolly, Eti, Khan) Department of Pulmonary Medicine, Karnataka Lingayat Education University's J. N. Medical College, Belgaum, Karnataka, India
UR  - http://ijms.sums.ac.ir/index.php/IJMS/article/download/2276/1082
L2  - http://ovidsp.ovid.com/ovidweb.cgi?T=JS&PAGE=reference&D=emed18b&NEWS=N&AN=614701548
ER  -  

Link to the Ovid Full Text or citation: http://ovidsp.ovid.com/ovidweb.cgi?T=JS&CSC=Y&NEWS=N&PAGE=fulltext&D=emed18b&AN=614701548Link to the External Link Resolver: http://whel-primo.hosted.exlibrisgroup.com/openurl/44WHELF_CAR/44WHELF_CAR_services_page?sid=OVID:embase&id=pmid:&id=doi:&issn=0253-0716&isbn=&volume=42&issue=2&spage=144&pages=144-151&date=2017&title=Iranian+Journal+of+Medical+Sciences&atitle=Effect+of+poor+glycemic+control+in+newly+diagnosed+patients+with+smear-positive+pulmonary+tuberculosis+and+type-2+diabetes+mellitus&aulast=Mahishale&pid=%3Cauthor%3EMahishale+V.%3BAvuthu+S.%3BPatil+B.%3BLolly+M.%3BEti+A.%3BKhan+S.%3C%2Fauthor%3E%3CAN%3E614701548%3C%2FAN%3E%3CDT%3EJournal%3A+Article%3C%2FDT%3E 
C1  - Database: EMBASE <1947-Present>

Search Strategy:

--------------------------------------------------------------------------------

1     tuberculosis.mp. or exp tuberculosis/ (291433)

2     exp treatment outcome/ or treatment outcome*.mp. (1289437)

3     diabetes mellitus.mp. or exp diabetes mellitus/ (880018)

4     diabetes mellitus/ (599265)

5     DM.mp. (234038)

6     diabetes.mp. (891272)

7     mellitus.mp. (827628)

8     3 or 4 or 5 or 6 or 7 (1125394)

9     1 and 2 and 8 (1560)

10     cohort studies.mp. or cohort analysis/ (334934)

11     exp risk factor/ or cohort.mp. or exp risk/ (2843815)

12     10 or 11 (2843815)

13     9 and 10 (161)

14     9 and 12 (652)

15     limit 14 to human (642)

16     limit 13 to human (160)

17     trial*.mp. or exp controlled clinical trial/ or exp "clinical trial (topic)"/ or exp "randomized controlled trial (topic)"/ or exp "controlled clinical trial (topic)"/ (2044040)

18     random.ab. (253017)

19     randomized controlled trial.pt. (0)

20     controlled clinical trial.pt. (0)

21     randomized.ab. (540645)

22     placebo.ab. (252710)

23     clinical trials as topic.sh. (2)

24     trial.ti. (233523)

25     17 or 18 or 19 or 20 or 21 or 22 or 23 or 24 (2406494)

26     9 and 25 (443)

27     limit 26 to human (442)

28     limit 16 to yr="2016 - 2017" (19)

29     limit 15 to yr="2016 -Current" (61)

30     limit 16 to yr="2016 -Current" (19)

31     limit 27 to yr="2016 -Current" (50)


***************************


7. 
TY  - ELEC
ID  - 611939205
T1  - The effect of diabetes control status on treatment response in pulmonary tuberculosis: A prospective study
A1  - Yoon Y.S.
A1  - Jung J.-W.
A1  - Jeon E.J.
A1  - Seo H.
A1  - Ryu Y.J.
A1  - Yim J.-J.
A1  - Kim Y.H.
A1  - Lee B.-H.
A1  - Park Y.B.
A1  - Lee B.J.
A1  - Kang H.
A1  - Choi J.C. 
Y1  - 2017//
N2  - Background: Uncontrolled diabetes, unlike controlled diabetes, is associated with an impaired immune response. However, little is known about the impact of the status of diabetes control on clinical features and treatment outcomes in patients with pulmonary TB (PTB). We conducted this study to evaluate whether the status of diabetes control influences clinical manifestations and treatment responses in PTB. Methods: A multicentre prospective study was performed between September 2012 and September 2014. The patients were categorised into three groups according to the glycated haemoglobin (HbA1C) level: PTB without diabetes mellitus (non-DM), PTB with controlled diabetes (controlled-DM) and PTB with uncontrolled diabetes (uncontrolled-DM). The primary outcome was the sputum culture conversion rate after 2 months of intensive treatment. Results: Among 661 patients with PTB, 157 (23.8%) had diabetes and 108 (68.8%) had uncontrolled diabetes (HbA1C>7.0%). The uncontrolled-DM group exhibited more symptoms, positive sputum smears (p<0.001) and presence of cavities (p<0.001) than the non-DM group. Regarding treatment responses, patients with uncontrolled-DM were more likely to have a positive culture after 2 months (p=0.009) and either treatment failure (p=0.015) or death (p=0.027) compared with the non-DM group. In contrast, those with controlled-DM showed similar treatment responses to the non-DM group. In multivariable analysis, uncontrolled diabetes was an independent risk factor for a positive sputum culture after 2 months of treatment (adjusted OR, 2.11; p=0.042) and either treatment failure or death (adjusted OR, 4.11; p=0.022). Conclusions: Uncontrolled diabetes is an independent risk factor for poor treatment response in PTB. Copyright © BMJ Publishing Group Limited 2017.
KW  - adult
KW  - aged
KW  - article
KW  - cohort analysis
KW  - controlled study
KW  - coughing
KW  - death
KW  - *diabetes control
KW  - *diabetes mellitus/dt [Drug Therapy]
KW  - diabetes mellitus/dt [Drug Therapy]
KW  - drug treatment failure
KW  - female
KW  - heart disease
KW  - hemoglobin blood level
KW  - human
KW  - *lung tuberculosis/dt [Drug Therapy]
KW  - lung tuberculosis/dt [Drug Therapy]
KW  - major clinical study
KW  - male
KW  - microbiological examination
KW  - prospective study
KW  - radiodiagnosis
KW  - risk factor
KW  - sample size
KW  - smoking
KW  - sputum
KW  - sputum culture
KW  - sputum smear
KW  - thorax radiography
KW  - *treatment response
KW  - weight reduction
KW  - antidiabetic agent/dt [Drug Therapy]
KW  - hemoglobin A1c/ec [Endogenous Compound]
KW  - rifampicin/dt [Drug Therapy]
KW  - clinical trial
KW  - controlled clinical trial
KW  - *lung tuberculosis
KW  - multicenter study
KW  - *prospective study
KW  - symptom
KW  - treatment failure
KW  - hemoglobin A1c
XT  - diabetes mellitus / drug therapy / antidiabetic agent
XT  - lung tuberculosis / drug therapy / rifampicin
XT  - antidiabetic agent / drug therapy / diabetes mellitus
XT  - rifampicin / drug therapy / lung tuberculosis
JF  - Thorax
JA  - Thorax
VL  - 72
IS  - 3
SP  - 263
EP  - 270
CY  - United Kingdom
PB  - BMJ Publishing Group (E-mail: subscriptions@bmjgroup.com)
SN  - 0040-6376
AD  - J.C. Choi, Division of Pulmonary Medicine, Department of Internal Medicine, Chung-Ang University, School of Medicine, HeukSeok Ro 102, Dong Jak Gu, Seoul 06973, South Korea. E-mail: medics27@cau.ac.kr
M1  - (Yoon) Division of Pulmonology and Critical Care Medicine, Department of Internal Medicine, Dongguk University Ilsan Hospital, Dongguk University College of Medicine, Goyang, South Korea
M1  - (Jung, Choi) Division of Pulmonary Medicine, Department of Internal Medicine, Chung-Ang University, School of Medicine, HeukSeok Ro 102, Dong Jak Gu, Seoul 06973, South Korea
M1  - (Jeon) Department of Internal Medicine, Hallym Hospital, Incheon, South Korea
M1  - (Seo) Department of Tuberculosis, Seobuk Hospital, Seoul Metropolitan Government, Seoul, South Korea
M1  - (Ryu) Division of Pulmonary and Critical Care Medicine, Department of Internal Medicine, Ewha Womans University, School of Medicine, Seoul, South Korea
M1  - (Yim) Division of Pulmonary and Critical Care Medicine, Department of Internal Medicine, Seoul National University College of Medicine, Seoul, South Korea
M1  - (Kim) Division of Pulmonary and Critical Care Medicine, Department of Internal Medicine, Kyung Hee University Hospital at Gangdong, School of Medicine, Kyung Hee University, Seoul, South Korea
M1  - (Lee) Department of Pulmonology and Allergy, Eulji Hospital, College of Medicine, Eulji University, Seoul, South Korea
M1  - (Park) Department of Internal Medicine, Hallym University Medical Center, Kangdong Sacred Heart Hospital, Seoul, South Korea
M1  - (Lee) Division of Pulmonary and Critical Care Medicine, Department of Internal Medicine, Veterans Health Service Medical Center, Seoul, South Korea
M1  - (Kang) Department of Anesthesiology and Pain Medicine, Chung-Ang University, School of Medicine, Seoul, South Korea
UR  - http://thorax.bmj.com/
L2  - http://ovidsp.ovid.com/ovidweb.cgi?T=JS&PAGE=reference&D=emed18b&NEWS=N&AN=611939205
ER  -  

Link to the Ovid Full Text or citation: http://ovidsp.ovid.com/ovidweb.cgi?T=JS&CSC=Y&NEWS=N&PAGE=fulltext&D=emed18b&AN=611939205Link to the External Link Resolver: http://whel-primo.hosted.exlibrisgroup.com/openurl/44WHELF_CAR/44WHELF_CAR_services_page?sid=OVID:embase&id=pmid:&id=doi:10.1136%2Fthoraxjnl-2015-207686&issn=0040-6376&isbn=&volume=72&issue=3&spage=263&pages=263-270&date=2017&title=Thorax&atitle=The+effect+of+diabetes+control+status+on+treatment+response+in+pulmonary+tuberculosis%3A+A+prospective+study&aulast=Yoon&pid=%3Cauthor%3EYoon+Y.S.%3BJung+J.-W.%3BJeon+E.J.%3BSeo+H.%3BRyu+Y.J.%3BYim+J.-J.%3BKim+Y.H.%3BLee+B.-H.%3BPark+Y.B.%3BLee+B.J.%3BKang+H.%3BChoi+J.C.%3C%2Fauthor%3E%3CAN%3E611939205%3C%2FAN%3E%3CDT%3EJournal%3A+Article%3C%2FDT%3E 
C1  - Database: EMBASE <1947-Present>

Search Strategy:

--------------------------------------------------------------------------------

1     tuberculosis.mp. or exp tuberculosis/ (291433)

2     exp treatment outcome/ or treatment outcome*.mp. (1289437)

3     diabetes mellitus.mp. or exp diabetes mellitus/ (880018)

4     diabetes mellitus/ (599265)

5     DM.mp. (234038)

6     diabetes.mp. (891272)

7     mellitus.mp. (827628)

8     3 or 4 or 5 or 6 or 7 (1125394)

9     1 and 2 and 8 (1560)

10     cohort studies.mp. or cohort analysis/ (334934)

11     exp risk factor/ or cohort.mp. or exp risk/ (2843815)

12     10 or 11 (2843815)

13     9 and 10 (161)

14     9 and 12 (652)

15     limit 14 to human (642)

16     limit 13 to human (160)

17     trial*.mp. or exp controlled clinical trial/ or exp "clinical trial (topic)"/ or exp "randomized controlled trial (topic)"/ or exp "controlled clinical trial (topic)"/ (2044040)

18     random.ab. (253017)

19     randomized controlled trial.pt. (0)

20     controlled clinical trial.pt. (0)

21     randomized.ab. (540645)

22     placebo.ab. (252710)

23     clinical trials as topic.sh. (2)

24     trial.ti. (233523)

25     17 or 18 or 19 or 20 or 21 or 22 or 23 or 24 (2406494)

26     9 and 25 (443)

27     limit 26 to human (442)

28     limit 16 to yr="2016 - 2017" (19)

29     limit 15 to yr="2016 -Current" (61)

30     limit 16 to yr="2016 -Current" (19)

31     limit 27 to yr="2016 -Current" (50)


***************************


8. 
TY  - ELEC
ID  - 614262868
T1  - The impact of patient demographics and comorbidities upon burns admitted to Tygerberg Hospital Burns Unit, Western Cape, South Africa
A1  - Cloake T.
A1  - Haigh T.
A1  - Cheshire J.
A1  - Walker D. 
Y1  - 2017//
N2  - In South Africa, burns are a major public health problem responsible for significant morbidity and long-term physical disability. This is, in part, due to a significant proportion of the urban population living in poorly constructed, combustible accommodation. The presence of co-morbid diseases such as diabetes and malignancy in patients with burns has been associated with a poorer outcome. The impact of other diseases such as HIV has yet to be defined. A retrospective data collection study analysed the 221 patients admitted to Tygerberg Hospital Burns Unit in 2011 and the first six months of 2013. Using hospital records, patient demographic data was collected alongside burn agent, ICU admission, complications, and patient outcome in terms of length of stay and mortality. The most common burn agent was hot liquid (45.7%). A significant proportion of patients were subject to intentional attacks (34.3%). Shack fires and flame accounted cumulatively for 85% of total inhalational burns, the highest rates of admission to ICU (85.5%), the highest rate of complications, as well as 92.3% of all total fatalities. HIV+ patients had a higher mortality (13.3% vs 5%, p = 0.22) and a higher complication rate (46.7% vs 30%, p = 0.21). There was no difference in length of stay between the HIV+ and HIV- cohort (12 days vs. 15.5 days, p = 0.916). Burns are a significant yet preventable cause of mortality and morbidity. The rising number of shack fires, responsible for extensive burns and resultant mortality is concerning and indicates urgent attention and action. HIV complicates the recovery from burn and is responsible for an increased rate of in hospital mortality. Copyright © 2016 Elsevier Ltd and ISBI
KW  - adolescent
KW  - adult
KW  - article
KW  - *burn/ep [Epidemiology]
KW  - child
KW  - cohort analysis
KW  - *comorbidity
KW  - *demography
KW  - diabetes mellitus
KW  - epilepsy
KW  - female
KW  - fire
KW  - flame
KW  - *hospital admission
KW  - hospital mortality
KW  - human
KW  - Human immunodeficiency virus
KW  - Human immunodeficiency virus infected patient
KW  - Human immunodeficiency virus infection
KW  - hypertension
KW  - infant
KW  - intensive care unit
KW  - length of stay
KW  - major clinical study
KW  - male
KW  - medical record
KW  - middle aged
KW  - outcome assessment
KW  - retrospective study
KW  - South Africa
KW  - tuberculosis
KW  - chemical compound
KW  - hot water
KW  - oil
KW  - paraffin
KW  - attention
KW  - *burn
KW  - demography
KW  - fatality
KW  - *hospital mortality
KW  - morbidity
KW  - nonhuman
KW  - remission
KW  - *South Africa
JF  - Burns
JA  - Burns
VL  - 43
IS  - 2
SP  - 411
EP  - 416
CY  - United Kingdom
PB  - Elsevier Ltd
SN  - 0305-4179
AD  - T. Haigh, University of Birmingham Medical School, University of Birmingham, United Kingdom. E-mail: t_haigh@hotmail.co.uk
M1  - (Cloake, Haigh, Cheshire, Walker) University of Birmingham Medical School, University of Birmingham, United Kingdom
UR  - http://www.elsevier.com/locate/burns
L2  - http://ovidsp.ovid.com/ovidweb.cgi?T=JS&PAGE=reference&D=emed18b&NEWS=N&AN=614262868
ER  -  

Link to the Ovid Full Text or citation: http://ovidsp.ovid.com/ovidweb.cgi?T=JS&CSC=Y&NEWS=N&PAGE=fulltext&D=emed18b&AN=614262868Link to the External Link Resolver: http://whel-primo.hosted.exlibrisgroup.com/openurl/44WHELF_CAR/44WHELF_CAR_services_page?sid=OVID:embase&id=pmid:27658998&id=doi:10.1016%2Fj.burns.2016.08.031&issn=0305-4179&isbn=&volume=43&issue=2&spage=411&pages=411-416&date=2017&title=Burns&atitle=The+impact+of+patient+demographics+and+comorbidities+upon+burns+admitted+to+Tygerberg+Hospital+Burns+Unit%2C+Western+Cape%2C+South+Africa&aulast=Cloake&pid=%3Cauthor%3ECloake+T.%3BHaigh+T.%3BCheshire+J.%3BWalker+D.%3C%2Fauthor%3E%3CAN%3E614262868%3C%2FAN%3E%3CDT%3EJournal%3A+Article%3C%2FDT%3E 
C1  - Database: EMBASE <1947-Present>

Search Strategy:

--------------------------------------------------------------------------------

1     tuberculosis.mp. or exp tuberculosis/ (291433)

2     exp treatment outcome/ or treatment outcome*.mp. (1289437)

3     diabetes mellitus.mp. or exp diabetes mellitus/ (880018)

4     diabetes mellitus/ (599265)

5     DM.mp. (234038)

6     diabetes.mp. (891272)

7     mellitus.mp. (827628)

8     3 or 4 or 5 or 6 or 7 (1125394)

9     1 and 2 and 8 (1560)

10     cohort studies.mp. or cohort analysis/ (334934)

11     exp risk factor/ or cohort.mp. or exp risk/ (2843815)

12     10 or 11 (2843815)

13     9 and 10 (161)

14     9 and 12 (652)

15     limit 14 to human (642)

16     limit 13 to human (160)

17     trial*.mp. or exp controlled clinical trial/ or exp "clinical trial (topic)"/ or exp "randomized controlled trial (topic)"/ or exp "controlled clinical trial (topic)"/ (2044040)

18     random.ab. (253017)

19     randomized controlled trial.pt. (0)

20     controlled clinical trial.pt. (0)

21     randomized.ab. (540645)

22     placebo.ab. (252710)

23     clinical trials as topic.sh. (2)

24     trial.ti. (233523)

25     17 or 18 or 19 or 20 or 21 or 22 or 23 or 24 (2406494)

26     9 and 25 (443)

27     limit 26 to human (442)

28     limit 16 to yr="2016 - 2017" (19)

29     limit 15 to yr="2016 -Current" (61)

30     limit 16 to yr="2016 -Current" (19)

31     limit 27 to yr="2016 -Current" (50)


***************************


9. 
TY  - ELEC
ID  - 614780926
T1  - Particularities of a cohort of preXDR / XDR TB patients treated with group 5 medication, hospitalized in MDR TB Department Institute of Pneumophtisiology Bucharest, Romania
T3  - European Respiratory Society Annual Congress 2016. United Kingdom. Conference Start: 20160903. Conference End: 20160907.
A1  - Popescu G.
A1  - Popa C.
A1  - Spinu V.
A1  - Cristian P. 
Y1  - 2016//
N2  - PreXDR and XDRTB (second line injectables SLI+/-fluoroquinolone FQ added to HR resistance) is a crucial Romanian issue since TB group 5 medicines are accessible only through donor-funded programs. 35 patients were hospitalized in 6 months (July 2015-Feb 2016). Most were middle age males (68.5%, 45.7 ys), from rural area (75%). 34 patients had pulmonary TB-1 new case,4 relapses,29 failures to individualized treatment;1 had new extrapulmonary XDRTB (hepatic and splenic abscess). Previous period of treatment was 3.4 ys in average. All pts had a drug sensitivity test, registering preXDR SLI(5.7%), preXDR FQ(11.4%) and XDR (82.9%). 4 patients had previous surgical treatment (lobectomy, pneumonectomy). Comorbidities associated with decrease imunity were HIV, diabetes, neoplasia. Treatment regimen associated moxifloxacine(100%), SLI(capreomicine 88.5%, kanamicine 5.7%, amikacine 2.8%), second line TBdrugs (cycloserine 82.9%, prothionamide 65.7%, PAS 5.7%) and group 5 TB drugs (linezolid 97,1%, clofazimine 100%, imipenem+cilastatin 85.7%, amoxicilina+clavulanat 85.7%, bedaquiline 22.4%). We notified some adverse events such as digestive problems, liver cytolysis, peripheral neuropathy. No QTc prolongation was registered at bedaquiline treated group. If we considere only the contagious patients at hospital admission,78.2% became smear negative, after 2 months of treatment. At 3 months of treatment, 48,4% were culture negative. These first stage encouraging results may become evidence to support the stakeholders to insure availability of group 5 medicines as XDR TB is a Romanian recognized milestone public health problem.
KW  - adverse drug reaction
KW  - clinical article
KW  - comorbidity
KW  - controlled study
KW  - cytolysis
KW  - diabetes mellitus
KW  - drug sensitivity
KW  - *extensively drug resistant tuberculosis
KW  - hospital admission
KW  - human
KW  - Human immunodeficiency virus
KW  - liver abscess
KW  - lobectomy
KW  - lung resection
KW  - middle aged
KW  - *multidrug resistant tuberculosis
KW  - neoplasm
KW  - nonhuman
KW  - peripheral neuropathy
KW  - Piacenzian
KW  - public health problem
KW  - QT prolongation
KW  - relapse
KW  - *Romania
KW  - rural area
KW  - side effect
KW  - spleen abscess
KW  - treatment failure
KW  - amikacin
KW  - bedaquiline
KW  - clofazimine
KW  - cycloserine
KW  - protionamide
JF  - European Respiratory Journal
JA  - Eur. Respir. J.
VL  - 48
SP  - no pagination
CY  - Netherlands
PB  - European Respiratory Society
SN  - 1399-3003
AD  - G. Popescu
UR  - http://erj.ersjournals.com/content/48/suppl_60/PA2680
L2  - http://ovidsp.ovid.com/ovidweb.cgi?T=JS&PAGE=reference&D=emed18b&NEWS=N&AN=614780926
ER  -  

Link to the Ovid Full Text or citation: http://ovidsp.ovid.com/ovidweb.cgi?T=JS&CSC=Y&NEWS=N&PAGE=fulltext&D=emed18b&AN=614780926Link to the External Link Resolver: http://whel-primo.hosted.exlibrisgroup.com/openurl/44WHELF_CAR/44WHELF_CAR_services_page?sid=OVID:embase&id=pmid:&id=doi:10.1183%2F13993003.congress-2016.PA2680&issn=1399-3003&isbn=&volume=48&issue=60&spage=no+pagination&pages=no+pagination&date=2016&title=European+Respiratory+Journal&atitle=Particularities+of+a+cohort+of+preXDR+%2F+XDR+TB+patients+treated+with+group+5+medication%2C+hospitalized+in+MDR+TB+Department+Institute+of+Pneumophtisiology+Bucharest%2C+Romania&aulast=Popescu&pid=%3Cauthor%3EPopescu+G.%3BPopa+C.%3BSpinu+V.%3BCristian+P.%3C%2Fauthor%3E%3CAN%3E614780926%3C%2FAN%3E%3CDT%3EJournal%3A+Conference+Abstract%3C%2FDT%3E 
C1  - Database: EMBASE <1947-Present>

Search Strategy:

--------------------------------------------------------------------------------

1     tuberculosis.mp. or exp tuberculosis/ (291433)

2     exp treatment outcome/ or treatment outcome*.mp. (1289437)

3     diabetes mellitus.mp. or exp diabetes mellitus/ (880018)

4     diabetes mellitus/ (599265)

5     DM.mp. (234038)

6     diabetes.mp. (891272)

7     mellitus.mp. (827628)

8     3 or 4 or 5 or 6 or 7 (1125394)

9     1 and 2 and 8 (1560)

10     cohort studies.mp. or cohort analysis/ (334934)

11     exp risk factor/ or cohort.mp. or exp risk/ (2843815)

12     10 or 11 (2843815)

13     9 and 10 (161)

14     9 and 12 (652)

15     limit 14 to human (642)

16     limit 13 to human (160)

17     trial*.mp. or exp controlled clinical trial/ or exp "clinical trial (topic)"/ or exp "randomized controlled trial (topic)"/ or exp "controlled clinical trial (topic)"/ (2044040)

18     random.ab. (253017)

19     randomized controlled trial.pt. (0)

20     controlled clinical trial.pt. (0)

21     randomized.ab. (540645)

22     placebo.ab. (252710)

23     clinical trials as topic.sh. (2)

24     trial.ti. (233523)

25     17 or 18 or 19 or 20 or 21 or 22 or 23 or 24 (2406494)

26     9 and 25 (443)

27     limit 26 to human (442)

28     limit 16 to yr="2016 - 2017" (19)

29     limit 15 to yr="2016 -Current" (61)

30     limit 16 to yr="2016 -Current" (19)

31     limit 27 to yr="2016 -Current" (50)


***************************


10. 
TY  - ELEC
ID  - 614779718
T1  - Risk factors and treatment outcomes in patients with chronic pulmonary aspergillosis
T3  - European Respiratory Society Annual Congress 2016. United Kingdom. Conference Start: 20160903. Conference End: 20160907.
A1  - Agarwal K.
A1  - Chowdhary A.
A1  - Rahman M.
A1  - Chaudhry A.
A1  - Gaur S.N. 
Y1  - 2016//
N2  - Background: Chronic pulmonary aspergillosis (CPA) is still under-diagnosed in high tuberculosis (TB) burden areas like India where similar clinical presentation and disregard for underlying risk factors lead to its misdiagnosis as the latter. Aim: To evaluate patient characteristics and treatment outcomes in CPA patients Methods: Consecutive patients with a differential diagnosis of CPA enrolled from Jan. 2012-Dec. 2013 were administered oral itraconazole (ITZ) or voriconazole. Weight, BMI, haemoglobin (Hb), total leucocyte count (TLC), specific IgG, precipitins, CRP, sputum fungus and radiology were followed till 2 years after the end of treatment. Negative specific IgG was taken as end-point of therapy. Results: CPA was diagnosed in 24(70.5%) patients including 10 CCPA, 9 CNPA, 3 CFPA and 2 simple aspergilloma. Mean age was 47.2+/-10.9years. Average 2.1 risk factors were present per patient; TB was the commonest risk factor (29.3%) but ABPA, sarcoidosis and diabetes mellitus were significantly associated with development of CPA. Cavitation was noted in 29% and aspergilloma in 12%. Specific IgG and serum precipitins were raised in 79% and CRP 92%. A. fumigatus was isolated in 80%. Both drugs exerted similar but significant improvements in weight (51.8+/-7 vs 56.3+/-8 Kg), BMI (18.7+/-3.1 vs 20.3+/-3.0 Kg/m2), Hb (11.3+/-1.9 vs 12.3+/-1.7 g/dL), TLC (10.2+/-3.1 vs 7.9+/-2.6x109/muL), precipitins and specific IgG (69.1; 26.5-84.2 vs 29.6; 0-39.3 MgA/L). Two cases on ITZ relapsed at 12 months; no deaths were reported. 2 3 Conclusions: CPA should be investigated in patients with multiple risk factors. Triazole antifungals are effective in treatment. Specific IgG titers can be used to assess disease activity and response to treatment.
KW  - adult
KW  - *allergic bronchopulmonary aspergillosis
KW  - body mass
KW  - case report
KW  - clinical trial
KW  - death
KW  - diabetes mellitus
KW  - diagnosis
KW  - differential diagnosis
KW  - fungal cell culture
KW  - human
KW  - human tissue
KW  - leukocyte count
KW  - lung aspergillosis
KW  - middle aged
KW  - radiology
KW  - *risk factor
KW  - sarcoidosis
KW  - sputum
KW  - treatment response
KW  - tuberculosis
KW  - 2 chloro 6 n cyclopentyladenosine
KW  - C reactive protein
KW  - endogenous compound
KW  - hemoglobin
KW  - immunoglobulin G
KW  - itraconazole
KW  - precipitin
KW  - voriconazole
JF  - European Respiratory Journal
JA  - Eur. Respir. J.
VL  - 48
SP  - no pagination
CY  - Netherlands
PB  - European Respiratory Society
SN  - 1399-3003
AD  - K. Agarwal
UR  - http://erj.ersjournals.com/content/48/suppl_60/PA2647
L2  - http://ovidsp.ovid.com/ovidweb.cgi?T=JS&PAGE=reference&D=emed18b&NEWS=N&AN=614779718
ER  -  

Link to the Ovid Full Text or citation: http://ovidsp.ovid.com/ovidweb.cgi?T=JS&CSC=Y&NEWS=N&PAGE=fulltext&D=emed18b&AN=614779718Link to the External Link Resolver: http://whel-primo.hosted.exlibrisgroup.com/openurl/44WHELF_CAR/44WHELF_CAR_services_page?sid=OVID:embase&id=pmid:&id=doi:10.1183%2F13993003.congress-2016.PA2647&issn=1399-3003&isbn=&volume=48&issue=60&spage=no+pagination&pages=no+pagination&date=2016&title=European+Respiratory+Journal&atitle=Risk+factors+and+treatment+outcomes+in+patients+with+chronic+pulmonary+aspergillosis&aulast=Agarwal&pid=%3Cauthor%3EAgarwal+K.%3BChowdhary+A.%3BRahman+M.%3BChaudhry+A.%3BGaur+S.N.%3C%2Fauthor%3E%3CAN%3E614779718%3C%2FAN%3E%3CDT%3EJournal%3A+Conference+Abstract%3C%2FDT%3E 
C1  - Database: EMBASE <1947-Present>

Search Strategy:

--------------------------------------------------------------------------------

1     tuberculosis.mp. or exp tuberculosis/ (291433)

2     exp treatment outcome/ or treatment outcome*.mp. (1289437)

3     diabetes mellitus.mp. or exp diabetes mellitus/ (880018)

4     diabetes mellitus/ (599265)

5     DM.mp. (234038)

6     diabetes.mp. (891272)

7     mellitus.mp. (827628)

8     3 or 4 or 5 or 6 or 7 (1125394)

9     1 and 2 and 8 (1560)

10     cohort studies.mp. or cohort analysis/ (334934)

11     exp risk factor/ or cohort.mp. or exp risk/ (2843815)

12     10 or 11 (2843815)

13     9 and 10 (161)

14     9 and 12 (652)

15     limit 14 to human (642)

16     limit 13 to human (160)

17     trial*.mp. or exp controlled clinical trial/ or exp "clinical trial (topic)"/ or exp "randomized controlled trial (topic)"/ or exp "controlled clinical trial (topic)"/ (2044040)

18     random.ab. (253017)

19     randomized controlled trial.pt. (0)

20     controlled clinical trial.pt. (0)

21     randomized.ab. (540645)

22     placebo.ab. (252710)

23     clinical trials as topic.sh. (2)

24     trial.ti. (233523)

25     17 or 18 or 19 or 20 or 21 or 22 or 23 or 24 (2406494)

26     9 and 25 (443)

27     limit 26 to human (442)

28     limit 16 to yr="2016 - 2017" (19)

29     limit 15 to yr="2016 -Current" (61)

30     limit 16 to yr="2016 -Current" (19)

31     limit 27 to yr="2016 -Current" (50)


***************************


11. 
TY  - ELEC
ID  - 614343137
T1  - Successful TB treatment outcome and its associated factors among TB/HIV co-infected patients attending Gondar University Referral Hospital, Northwest Ethiopia: An institution based cross-sectional study
A1  - Sinshaw Y.
A1  - Alemu S.
A1  - Fekadu A.
A1  - Gizachew M. 
Y1  - 2017//
N2  - Background: Tuberculosis/Human immunodeficiency virus (TB/HIV) co-infection is bidirectional and synergistic which mainly affects interventions that have been taken on the area. Tb patients co-infected with HIV have poorer treatment outcome as compared to non-co-infected patients. There is limited information regarding successful TB treatment outcomes and its associated factors; a reason that this study was planned to investigate. Methods: An institution based cross sectional study was carried out from July 2010 to January 2016. Data were abstracted from patients' medical chart using data abstraction format. The completeness of the data was checked and cleaned manually. Then, it was entered and analyzed by using SPSS version 20.0. Bi-variable and Multi-variable logistic regression model was fitted to identify factors associated with successful Tb treatment outcome. Significance was obtained through adjusted odds ratio with its 95% CI and a p < 0.05. Results: Successful TB treatment outcome among TB/HIV co-infected patients in Gondar University Hospital was 77.3% [95%CI 72.6-81.9]. Being residing in outside the Gondar town [AOR = 0.44, 95%CI: 0.25-0.80], having less than the mean baseline weight (<43.7 kg) at initiation of TB treatment [AOR = 0.51, 95% CI: 0.29-0.89], being in the bedridden condition [AOR = 0.23, 95% CI: 0.1-0.23], and experiencing anti-TB treatment side effect [AOR = 0.35, 95% CI: 0.12-0.98] were the factors that resulted the patient in treatment failure. Conclusion: Successful Tb treatment outcome among TB/HIV co-infected patients was lower than the target set by Global Plan to Stop TB 2011-2015. Strengthening collaborative TB/HIV management activities that would trace the identified factors shall be recommended to increase successful treatment outcome of TB. Copyright © 2017 The Author(s).
KW  - adolescent
KW  - adult
KW  - adverse outcome
KW  - antiviral therapy
KW  - article
KW  - body weight
KW  - controlled study
KW  - cross sectional study
KW  - disease classification
KW  - drug treatment failure
KW  - educational status
KW  - Ethiopia
KW  - female
KW  - functional status
KW  - human
KW  - *Human immunodeficiency virus infection/dt [Drug Therapy]
KW  - Human immunodeficiency virus infection/dt [Drug Therapy]
KW  - immobility
KW  - infection prevention
KW  - lung tuberculosis/dt [Drug Therapy]
KW  - major clinical study
KW  - male
KW  - *mixed infection
KW  - *risk factor
KW  - time to treatment
KW  - treatment duration
KW  - *treatment outcome
KW  - *tuberculosis/dm [Disease Management]
KW  - *tuberculosis/pc [Prevention]
KW  - university hospital
KW  - antiretrovirus agent/dt [Drug Therapy]
KW  - cotrimoxazole/dt [Drug Therapy]
KW  - ethambutol/cb [Drug Combination]
KW  - ethambutol/dt [Drug Therapy]
KW  - isoniazid/cb [Drug Combination]
KW  - isoniazid/dt [Drug Therapy]
KW  - pyrazinamide/cb [Drug Combination]
KW  - pyrazinamide/dt [Drug Therapy]
KW  - rifampicin/cb [Drug Combination]
KW  - rifampicin/dt [Drug Therapy]
KW  - streptomycin/cb [Drug Combination]
KW  - streptomycin/dt [Drug Therapy]
KW  - clinical study
KW  - *cross sectional study
KW  - *Ethiopia
KW  - *Human immunodeficiency virus
KW  - logistic regression analysis
KW  - *nonhuman
KW  - odds ratio
KW  - *patient referral
KW  - side effect
KW  - statistical model
KW  - treatment failure
KW  - *tuberculosis
KW  - *university hospital
XT  - Human immunodeficiency virus infection / drug therapy / antiretrovirus agent
XT  - lung tuberculosis / drug therapy / cotrimoxazole
XT  - lung tuberculosis / drug therapy / ethambutol
XT  - lung tuberculosis / drug therapy / isoniazid
XT  - lung tuberculosis / drug therapy / pyrazinamide
XT  - lung tuberculosis / drug therapy / rifampicin
XT  - lung tuberculosis / drug therapy / streptomycin
XT  - antiretrovirus agent / drug therapy / Human immunodeficiency virus infection
XT  - cotrimoxazole / drug therapy / lung tuberculosis
XT  - ethambutol / drug combination / isoniazid
XT  - ethambutol / drug combination / pyrazinamide
XT  - ethambutol / drug combination / rifampicin
XT  - ethambutol / drug combination / streptomycin
XT  - ethambutol / drug therapy / lung tuberculosis
XT  - isoniazid / drug combination / ethambutol
XT  - isoniazid / drug combination / pyrazinamide
XT  - isoniazid / drug combination / rifampicin
XT  - isoniazid / drug combination / streptomycin
XT  - isoniazid / drug therapy / lung tuberculosis
XT  - pyrazinamide / drug combination / ethambutol
XT  - pyrazinamide / drug combination / isoniazid
XT  - pyrazinamide / drug combination / rifampicin
XT  - pyrazinamide / drug combination / streptomycin
XT  - pyrazinamide / drug therapy / lung tuberculosis
XT  - rifampicin / drug combination / ethambutol
XT  - rifampicin / drug combination / isoniazid
XT  - rifampicin / drug combination / pyrazinamide
XT  - rifampicin / drug combination / streptomycin
XT  - rifampicin / drug therapy / lung tuberculosis
XT  - streptomycin / drug combination / ethambutol
XT  - streptomycin / drug combination / isoniazid
XT  - streptomycin / drug combination / pyrazinamide
XT  - streptomycin / drug combination / rifampicin
XT  - streptomycin / drug therapy / lung tuberculosis
JF  - BMC Infectious Diseases
JA  - BMC Infect. Dis.
VL  - 17
IS  - 1
SP  - no pagination
CY  - United Kingdom
PB  - BioMed Central Ltd. (E-mail: info@biomedcentral.com)
AD  - A. Fekadu, University of Gondar, Institute of Public Health, Department of Epidemiology and Biostatistics, Gondar, Ethiopia. E-mail: Fekten@yahoo.com
M1  - (Sinshaw, Alemu) University of Gondar referral Hospital, Gondar, Ethiopia
M1  - (Fekadu) University of Gondar, Institute of Public Health, Department of Epidemiology and Biostatistics, Gondar, Ethiopia
M1  - (Gizachew) University of Gondar, College of Medicine and Health Science, School of Biomedical Sciences, Gondar, Ethiopia
UR  - http://www.biomedcentral.com/bmcinfectdis/
L2  - http://ovidsp.ovid.com/ovidweb.cgi?T=JS&PAGE=reference&D=emed18b&NEWS=N&AN=614343137
ER  -  

Link to the Ovid Full Text or citation: http://ovidsp.ovid.com/ovidweb.cgi?T=JS&CSC=Y&NEWS=N&PAGE=fulltext&D=emed18b&AN=614343137Link to the External Link Resolver: http://whel-primo.hosted.exlibrisgroup.com/openurl/44WHELF_CAR/44WHELF_CAR_services_page?sid=OVID:embase&id=pmid:&id=doi:10.1186%2Fs12879-017-2238-7&issn=1471-2334&isbn=&volume=17&issue=1&spage=no+pagination&pages=no+pagination&date=2017&title=BMC+Infectious+Diseases&atitle=Successful+TB+treatment+outcome+and+its+associated+factors+among+TB%2FHIV+co-infected+patients+attending+Gondar+University+Referral+Hospital%2C+Northwest+Ethiopia%3A+An+institution+based+cross-sectional+study&aulast=Sinshaw&pid=%3Cauthor%3ESinshaw+Y.%3BAlemu+S.%3BFekadu+A.%3BGizachew+M.%3C%2Fauthor%3E%3CAN%3E614343137%3C%2FAN%3E%3CDT%3EJournal%3A+Article%3C%2FDT%3E 
C1  - Database: EMBASE <1947-Present>

Search Strategy:

--------------------------------------------------------------------------------

1     tuberculosis.mp. or exp tuberculosis/ (291433)

2     exp treatment outcome/ or treatment outcome*.mp. (1289437)

3     diabetes mellitus.mp. or exp diabetes mellitus/ (880018)

4     diabetes mellitus/ (599265)

5     DM.mp. (234038)

6     diabetes.mp. (891272)

7     mellitus.mp. (827628)

8     3 or 4 or 5 or 6 or 7 (1125394)

9     1 and 2 and 8 (1560)

10     cohort studies.mp. or cohort analysis/ (334934)

11     exp risk factor/ or cohort.mp. or exp risk/ (2843815)

12     10 or 11 (2843815)

13     9 and 10 (161)

14     9 and 12 (652)

15     limit 14 to human (642)

16     limit 13 to human (160)

17     trial*.mp. or exp controlled clinical trial/ or exp "clinical trial (topic)"/ or exp "randomized controlled trial (topic)"/ or exp "controlled clinical trial (topic)"/ (2044040)

18     random.ab. (253017)

19     randomized controlled trial.pt. (0)

20     controlled clinical trial.pt. (0)

21     randomized.ab. (540645)

22     placebo.ab. (252710)

23     clinical trials as topic.sh. (2)

24     trial.ti. (233523)

25     17 or 18 or 19 or 20 or 21 or 22 or 23 or 24 (2406494)

26     9 and 25 (443)

27     limit 26 to human (442)

28     limit 16 to yr="2016 - 2017" (19)

29     limit 15 to yr="2016 -Current" (61)

30     limit 16 to yr="2016 -Current" (19)

31     limit 27 to yr="2016 -Current" (50)


***************************


12. 
TY  - ELEC
ID  - 612650444
T1  - Tuberculosis-diabetes epidemiology in the border and non-border regions of Tamaulipas, Mexico
A1  - Abdelbary B.E.
A1  - Garcia-Viveros M.
A1  - Ramirez-Oropesa H.
A1  - Rahbar M.H.
A1  - Restrepo B.I. 
Y1  - 2016//
N2  - Type 2 diabetes mellitus (DM) is a re-emerging risk factor for TB development and adverse TB outcomes. As a follow-up of our previous study in 1998-2004, we reassessed prevalence of DM and its associated factors among 8431 TB patients using surveillance data from 2006 to 2013 for the Mexican state of Tamaulipas, across the border with Texas. Prevalence of DM was 25.2%, with an increase of at least 2.8% over the study period. Newly discovered factors associated with TB-DM (versus no DM) were lower education and higher unemployment (p < 0.001), which are reportedly associated with poorer DM management. At least 15% of the DM patients were newly-diagnosed and younger than those previously diagnosed, showing the importance of early DM diagnosis at TB clinics. TB-DM patients were more likely to have smear-positive, pulmonary (versus extra-pulmonary) and drug-resistant TB (1.9-, 3.8- and 1.4-fold, respectively). During treatment, TB-DM patients were more likely to be smear-positive, and less likely to die or abandon TB treatment. Thus, the increasing prevalence of DM among TB, and its association with low education, features of a more contagious TB, and drug resistance, highlight the need for design of TB management programs in DM patients, blood testing of all new TB patients for DM, and if positive for DM, testing for drug resistance. Copyright © 2016 Elsevier Ltd
KW  - adult
KW  - age
KW  - aged
KW  - alcoholism
KW  - antibiotic resistance
KW  - article
KW  - bacterium culture
KW  - comorbidity
KW  - controlled study
KW  - *diabetes mellitus/ep [Epidemiology]
KW  - disease association
KW  - drug resistant tuberculosis/dr [Drug Resistance]
KW  - drug resistant tuberculosis/dt [Drug Therapy]
KW  - drug resistant tuberculosis/ep [Epidemiology]
KW  - drug treatment failure
KW  - educational status
KW  - extrapulmonary tuberculosis/dr [Drug Resistance]
KW  - extrapulmonary tuberculosis/dt [Drug Therapy]
KW  - extrapulmonary tuberculosis/ep [Epidemiology]
KW  - female
KW  - follow up
KW  - gender
KW  - human
KW  - Human immunodeficiency virus infection
KW  - lung tuberculosis/dr [Drug Resistance]
KW  - lung tuberculosis/dt [Drug Therapy]
KW  - lung tuberculosis/ep [Epidemiology]
KW  - major clinical study
KW  - male
KW  - malnutrition
KW  - medical geography
KW  - multidrug resistance
KW  - multidrug resistant tuberculosis/dr [Drug Resistance]
KW  - multidrug resistant tuberculosis/dt [Drug Therapy]
KW  - multidrug resistant tuberculosis/ep [Epidemiology]
KW  - patient abandonment
KW  - prevalence
KW  - priority journal
KW  - risk factor
KW  - secondary analysis
KW  - Tamaulipas
KW  - Texas
KW  - treatment outcome
KW  - *tuberculosis/dr [Drug Resistance]
KW  - *tuberculosis/ep [Epidemiology]
KW  - unemployment
KW  - ethambutol/dt [Drug Therapy]
KW  - isoniazid/dt [Drug Therapy]
KW  - pyrazinamide/dt [Drug Therapy]
KW  - rifampicin/dt [Drug Therapy]
KW  - streptomycin/dt [Drug Therapy]
KW  - blood
KW  - *diabetic patient
KW  - diagnosis
KW  - drug resistance
KW  - *drug resistant tuberculosis
KW  - education
KW  - lung
KW  - *Tamaulipas
KW  - *Texas
XT  - drug resistant tuberculosis / drug therapy / ethambutol
XT  - drug resistant tuberculosis / drug therapy / isoniazid
XT  - drug resistant tuberculosis / drug therapy / pyrazinamide
XT  - drug resistant tuberculosis / drug therapy / rifampicin
XT  - drug resistant tuberculosis / drug therapy / streptomycin
XT  - extrapulmonary tuberculosis / drug therapy / ethambutol
XT  - extrapulmonary tuberculosis / drug therapy / isoniazid
XT  - extrapulmonary tuberculosis / drug therapy / pyrazinamide
XT  - extrapulmonary tuberculosis / drug therapy / rifampicin
XT  - extrapulmonary tuberculosis / drug therapy / streptomycin
XT  - lung tuberculosis / drug therapy / ethambutol
XT  - lung tuberculosis / drug therapy / isoniazid
XT  - lung tuberculosis / drug therapy / pyrazinamide
XT  - lung tuberculosis / drug therapy / rifampicin
XT  - lung tuberculosis / drug therapy / streptomycin
XT  - multidrug resistant tuberculosis / drug therapy / ethambutol
XT  - multidrug resistant tuberculosis / drug therapy / isoniazid
XT  - multidrug resistant tuberculosis / drug therapy / pyrazinamide
XT  - multidrug resistant tuberculosis / drug therapy / rifampicin
XT  - multidrug resistant tuberculosis / drug therapy / streptomycin
XT  - ethambutol / drug therapy / drug resistant tuberculosis
XT  - ethambutol / drug therapy / extrapulmonary tuberculosis
XT  - ethambutol / drug therapy / lung tuberculosis
XT  - ethambutol / drug therapy / multidrug resistant tuberculosis
XT  - isoniazid / drug therapy / drug resistant tuberculosis
XT  - isoniazid / drug therapy / extrapulmonary tuberculosis
XT  - isoniazid / drug therapy / lung tuberculosis
XT  - isoniazid / drug therapy / multidrug resistant tuberculosis
XT  - pyrazinamide / drug therapy / drug resistant tuberculosis
XT  - pyrazinamide / drug therapy / extrapulmonary tuberculosis
XT  - pyrazinamide / drug therapy / lung tuberculosis
XT  - pyrazinamide / drug therapy / multidrug resistant tuberculosis
XT  - rifampicin / drug therapy / drug resistant tuberculosis
XT  - rifampicin / drug therapy / extrapulmonary tuberculosis
XT  - rifampicin / drug therapy / lung tuberculosis
XT  - rifampicin / drug therapy / multidrug resistant tuberculosis
XT  - streptomycin / drug therapy / drug resistant tuberculosis
XT  - streptomycin / drug therapy / extrapulmonary tuberculosis
XT  - streptomycin / drug therapy / lung tuberculosis
XT  - streptomycin / drug therapy / multidrug resistant tuberculosis
JF  - Tuberculosis
JA  - Tuberculosis
VL  - 101
SP  - S124
EP  - S134
CY  - United Kingdom
PB  - Churchill Livingstone
SN  - 1472-9792
AD  - B.E. Abdelbary, 80 Fort Brown, SPH Bldg, Brownsville, TX 78520, United States. E-mail: blanca.i.restrepo@uth.tmc.edu
M1  - (Abdelbary, Restrepo) Department of Epidemiology, Human Genetics and Environmental Sciences, School of Public Health in Brownsville, University of Texas Health Science Center at Houston, Brownsville, TX, United States
M1  - (Garcia-Viveros, Ramirez-Oropesa) Secretaria de Salud de Tamaulipas, Ciudad Victoria and Matamoros, Mexico
M1  - (Rahbar) Department of Epidemiology, Human Genetics and Environmental Sciences, School of Public Health at Houston, University of Texas Health Science Center at Houston, TX, United States
M1  - (Rahbar) Division of Clinical and Translational Sciences, Department of Internal Medicine, McGovern Medical School, The Center for Clinical and Translational Sciences, University of Texas Health Science Center at Houston, TX, United States
UR  - http://www.elsevier.com/inca/publications/store/6/3/8/4/2/8/index.htt
L2  - http://ovidsp.ovid.com/ovidweb.cgi?T=JS&PAGE=reference&D=emed18b&NEWS=N&AN=612650444
ER  -  

Link to the Ovid Full Text or citation: http://ovidsp.ovid.com/ovidweb.cgi?T=JS&CSC=Y&NEWS=N&PAGE=fulltext&D=emed18b&AN=612650444Link to the External Link Resolver: http://whel-primo.hosted.exlibrisgroup.com/openurl/44WHELF_CAR/44WHELF_CAR_services_page?sid=OVID:embase&id=pmid:&id=doi:10.1016%2Fj.tube.2016.09.024&issn=1472-9792&isbn=&volume=101&issue=&spage=S124&pages=S124-S134&date=2016&title=Tuberculosis&atitle=Tuberculosis-diabetes+epidemiology+in+the+border+and+non-border+regions+of+Tamaulipas%2C+Mexico&aulast=Abdelbary&pid=%3Cauthor%3EAbdelbary+B.E.%3BGarcia-Viveros+M.%3BRamirez-Oropesa+H.%3BRahbar+M.H.%3BRestrepo+B.I.%3C%2Fauthor%3E%3CAN%3E612650444%3C%2FAN%3E%3CDT%3EJournal%3A+Article%3C%2FDT%3E 
C1  - Database: EMBASE <1947-Present>

Search Strategy:

--------------------------------------------------------------------------------

1     tuberculosis.mp. or exp tuberculosis/ (291433)

2     exp treatment outcome/ or treatment outcome*.mp. (1289437)

3     diabetes mellitus.mp. or exp diabetes mellitus/ (880018)

4     diabetes mellitus/ (599265)

5     DM.mp. (234038)

6     diabetes.mp. (891272)

7     mellitus.mp. (827628)

8     3 or 4 or 5 or 6 or 7 (1125394)

9     1 and 2 and 8 (1560)

10     cohort studies.mp. or cohort analysis/ (334934)

11     exp risk factor/ or cohort.mp. or exp risk/ (2843815)

12     10 or 11 (2843815)

13     9 and 10 (161)

14     9 and 12 (652)

15     limit 14 to human (642)

16     limit 13 to human (160)

17     trial*.mp. or exp controlled clinical trial/ or exp "clinical trial (topic)"/ or exp "randomized controlled trial (topic)"/ or exp "controlled clinical trial (topic)"/ (2044040)

18     random.ab. (253017)

19     randomized controlled trial.pt. (0)

20     controlled clinical trial.pt. (0)

21     randomized.ab. (540645)

22     placebo.ab. (252710)

23     clinical trials as topic.sh. (2)

24     trial.ti. (233523)

25     17 or 18 or 19 or 20 or 21 or 22 or 23 or 24 (2406494)

26     9 and 25 (443)

27     limit 26 to human (442)

28     limit 16 to yr="2016 - 2017" (19)

29     limit 15 to yr="2016 -Current" (61)

30     limit 16 to yr="2016 -Current" (19)

31     limit 27 to yr="2016 -Current" (50)


***************************


13. 
TY  - ELEC
ID  - 613850784
T1  - Impact of type of calcineurin inhibitor on post-transplant tuberculosis: Single-center study from India
A1  - Agarwal S.K.
A1  - Bhowmik D.
A1  - Mahajan S.
A1  - Bagchi S. 
Y1  - 2017//
N2  - Introduction: Tuberculosis (TB) is an important cause of morbidity and mortality in renal transplant recipients. Immunosuppressive drugs are one of the most important risk factor for post-transplant tuberculosis (PTTB). A paucity of data exists about the impact of the type of calcineurin inhibitor on PTTB. Methods: In this retrospective study, all adult patients on calcineurin inhibitor-based immunosuppression were included. Patients receiving TB chemoprophylaxis were excluded. Diabetes, duration of dialysis, hepatitis B and C, past treated TB, induction therapy, type of antimetabolite, acute rejection, new onset of diabetes after renal transplantation (RT) (NODAT) and cytomegalovirus (CMV) were analyzed in tacrolimus (Tac) and cyclosporine (CsA) groups. Primary outcome was incidence of TB and secondary outcomes were timeline of development of TB after RT and pattern of TB in the two groups. Results: Of the 1664 patients included, 582 patients received CsA-based immunosuppression while 1082 received Tac-based immunosuppression. Duration of dialysis, positive tuberculin skin test, use of induction, mycophenolate mofetil use, CMV infection, and NODAT were significantly more, and hepatitis B infection, past treated TB, and acute rejection episodes were significantly less in the Tac group. At the end of follow-up, incidence of TB in the Tac group was significantly less than in the CsA group (6.1% vs 19.9%, P<.001). Mean time for development of TB after RT was similar in both the groups and nodal and disseminated TB were more common in the Tac group. Conclusion: In conclusion, our study shows that use of Tac as compared to CsA significantly decreases incidence of PTTB. Time of infection since transplant was similar in both the groups. However, nodal and disseminated TB were more common in the Tac group. Copyright © 2016 John Wiley & Sons A/S. Published by John Wiley & Sons Ltd
KW  - acute graft rejection/co [Complication]
KW  - acute graft rejection/dt [Drug Therapy]
KW  - acute graft rejection/pc [Prevention]
KW  - adolescent
KW  - adult
KW  - aged
KW  - antibiotic therapy
KW  - article
KW  - child
KW  - cohort analysis
KW  - cytomegalovirus infection/co [Complication]
KW  - cytomegalovirus infection/si [Side Effect]
KW  - diabetes mellitus/co [Complication]
KW  - disease duration
KW  - female
KW  - follow up
KW  - graft recipient
KW  - hemodialysis
KW  - hepatitis B/co [Complication]
KW  - hepatitis B/si [Side Effect]
KW  - hepatitis C/co [Complication]
KW  - hepatitis C/si [Side Effect]
KW  - human
KW  - *immunosuppressive treatment
KW  - incidence
KW  - India
KW  - kidney graft rejection/co [Complication]
KW  - kidney graft rejection/dt [Drug Therapy]
KW  - kidney graft rejection/pc [Prevention]
KW  - *kidney transplantation
KW  - major clinical study
KW  - male
KW  - new onset of diabetes/co [Complication]
KW  - *post transplant tuberculosis/co [Complication]
KW  - *post transplant tuberculosis/pc [Prevention]
KW  - *post transplant tuberculosis/si [Side Effect]
KW  - post transplant tuberculosis/si [Side Effect]
KW  - *postoperative infection/co [Complication]
KW  - *postoperative infection/si [Side Effect]
KW  - postoperative infection/si [Side Effect]
KW  - priority journal
KW  - retrospective study
KW  - surgical patient
KW  - survival
KW  - treatment duration
KW  - treatment outcome
KW  - tuberculin test
KW  - *tuberculosis/co [Complication]
KW  - *tuberculosis/dt [Drug Therapy]
KW  - *tuberculosis/si [Side Effect]
KW  - tuberculosis/dt [Drug Therapy]
KW  - tuberculosis/si [Side Effect]
KW  - antimetabolite
KW  - *cyclosporin/ae [Adverse Drug Reaction]
KW  - *cyclosporin/cm [Drug Comparison]
KW  - *cyclosporin/dt [Drug Therapy]
KW  - mycophenolate mofetil
KW  - *tacrolimus/ae [Adverse Drug Reaction]
KW  - *tacrolimus/cm [Drug Comparison]
KW  - *tacrolimus/dt [Drug Therapy]
KW  - tuberculostatic agent/dt [Drug Therapy]
KW  - acute graft rejection
KW  - adverse drug reaction
KW  - chemoprophylaxis
KW  - chronic hepatitis B
KW  - clinical trial
KW  - controlled study
KW  - cytomegalovirus infection
KW  - diabetes mellitus
KW  - dialysis
KW  - immunosuppressive treatment
KW  - *India
KW  - *kidney graft
KW  - *miliary tuberculosis
KW  - side effect
KW  - cyclosporin
KW  - cyclosporin A
KW  - *tacrolimus
XT  - acute graft rejection / drug therapy / cyclosporin
XT  - acute graft rejection / drug therapy / tacrolimus
XT  - cytomegalovirus infection / side effect / cyclosporin
XT  - cytomegalovirus infection / side effect / tacrolimus
XT  - hepatitis B / side effect / cyclosporin
XT  - hepatitis B / side effect / tacrolimus
XT  - hepatitis C / side effect / cyclosporin
XT  - hepatitis C / side effect / tacrolimus
XT  - kidney graft rejection / drug therapy / cyclosporin
XT  - kidney graft rejection / drug therapy / tacrolimus
XT  - post transplant tuberculosis / side effect / cyclosporin
XT  - post transplant tuberculosis / side effect / tacrolimus
XT  - postoperative infection / side effect / cyclosporin
XT  - postoperative infection / side effect / tacrolimus
XT  - tuberculosis / drug therapy / tuberculostatic agent
XT  - tuberculosis / side effect / cyclosporin
XT  - tuberculosis / side effect / tacrolimus
XT  - cyclosporin / adverse drug reaction / cytomegalovirus infection
XT  - cyclosporin / adverse drug reaction / hepatitis B
XT  - cyclosporin / adverse drug reaction / hepatitis C
XT  - cyclosporin / adverse drug reaction / post transplant tuberculosis
XT  - cyclosporin / adverse drug reaction / postoperative infection
XT  - cyclosporin / adverse drug reaction / tuberculosis
XT  - cyclosporin / drug comparison / tacrolimus
XT  - cyclosporin / drug therapy / acute graft rejection
XT  - cyclosporin / drug therapy / kidney graft rejection
XT  - tacrolimus / adverse drug reaction / cytomegalovirus infection
XT  - tacrolimus / adverse drug reaction / hepatitis B
XT  - tacrolimus / adverse drug reaction / hepatitis C
XT  - tacrolimus / adverse drug reaction / post transplant tuberculosis
XT  - tacrolimus / adverse drug reaction / postoperative infection
XT  - tacrolimus / adverse drug reaction / tuberculosis
XT  - tacrolimus / drug comparison / cyclosporin
XT  - tacrolimus / drug therapy / acute graft rejection
XT  - tacrolimus / drug therapy / kidney graft rejection
XT  - tuberculostatic agent / drug therapy / tuberculosis
JF  - Transplant Infectious Disease
JA  - Transplant Infect. Dis.
VL  - 19
IS  - 1
SP  - no pagination
CY  - United States
PB  - Blackwell Publishing Inc. (E-mail: subscrip@blackwellpub.com)
SN  - 1398-2273
AD  - S.K. Agarwal, Department of Nephrology, All India Institute of Medical Sciences, New Delhi, India. E-mail: skagarwalnephro@gmail.com
M1  - (Agarwal, Bhowmik, Mahajan, Bagchi) Department of Nephrology, All India Institute of Medical Sciences, New Delhi, India
UR  - http://www.wiley.com/bw/editors.asp?ref=1398-2273&site=1
L2  - http://ovidsp.ovid.com/ovidweb.cgi?T=JS&PAGE=reference&D=emed18b&NEWS=N&AN=613850784
ER  -  

Link to the Ovid Full Text or citation: http://ovidsp.ovid.com/ovidweb.cgi?T=JS&CSC=Y&NEWS=N&PAGE=fulltext&D=emed18b&AN=613850784Link to the External Link Resolver: http://whel-primo.hosted.exlibrisgroup.com/openurl/44WHELF_CAR/44WHELF_CAR_services_page?sid=OVID:embase&id=pmid:&id=doi:10.1111%2Ftid.12626&issn=1398-2273&isbn=&volume=19&issue=1&spage=no+pagination&pages=no+pagination&date=2017&title=Transplant+Infectious+Disease&atitle=Impact+of+type+of+calcineurin+inhibitor+on+post-transplant+tuberculosis%3A+Single-center+study+from+India&aulast=Agarwal&pid=%3Cauthor%3EAgarwal+S.K.%3BBhowmik+D.%3BMahajan+S.%3BBagchi+S.%3C%2Fauthor%3E%3CAN%3E613850784%3C%2FAN%3E%3CDT%3EJournal%3A+Article%3C%2FDT%3E 
C1  - Database: EMBASE <1947-Present>

Search Strategy:

--------------------------------------------------------------------------------

1     tuberculosis.mp. or exp tuberculosis/ (291433)

2     exp treatment outcome/ or treatment outcome*.mp. (1289437)

3     diabetes mellitus.mp. or exp diabetes mellitus/ (880018)

4     diabetes mellitus/ (599265)

5     DM.mp. (234038)

6     diabetes.mp. (891272)

7     mellitus.mp. (827628)

8     3 or 4 or 5 or 6 or 7 (1125394)

9     1 and 2 and 8 (1560)

10     cohort studies.mp. or cohort analysis/ (334934)

11     exp risk factor/ or cohort.mp. or exp risk/ (2843815)

12     10 or 11 (2843815)

13     9 and 10 (161)

14     9 and 12 (652)

15     limit 14 to human (642)

16     limit 13 to human (160)

17     trial*.mp. or exp controlled clinical trial/ or exp "clinical trial (topic)"/ or exp "randomized controlled trial (topic)"/ or exp "controlled clinical trial (topic)"/ (2044040)

18     random.ab. (253017)

19     randomized controlled trial.pt. (0)

20     controlled clinical trial.pt. (0)

21     randomized.ab. (540645)

22     placebo.ab. (252710)

23     clinical trials as topic.sh. (2)

24     trial.ti. (233523)

25     17 or 18 or 19 or 20 or 21 or 22 or 23 or 24 (2406494)

26     9 and 25 (443)

27     limit 26 to human (442)

28     limit 16 to yr="2016 - 2017" (19)

29     limit 15 to yr="2016 -Current" (61)

30     limit 16 to yr="2016 -Current" (19)

31     limit 27 to yr="2016 -Current" (50)


***************************


14. 
TY  - ELEC
ID  - 614295261
T1  - Early interventions for diabetes related tuberculosis associate with hastened sputum microbiological clearance in Virginia, USA
A1  - Alkabab Y.
A1  - Keller S.
A1  - Dodge D.
A1  - Houpt E.
A1  - Staley D.
A1  - Heysell S. 
Y1  - 2017//
N2  - Background: Diabetes complicates tuberculosis (TB) treatment including a prolonged time of sputum culture conversion to negative growth. Since 2013 in Virginia, interventions early in the treatment course have used therapeutic drug monitoring and dose correction for isoniazid and rifampin after 2 weeks of TB treatment in patients with diabetes along with nurse manager initiated diabetes education and linkage to care. Methods: A retrospective cohort study of the state TB registry was performed for patients initiating drug-susceptible pulmonary TB treatment that were matched for age, gender, chest imaging and sputum smear status to compare time to sputum culture conversion and other clinical outcomes in the pre-and post-intervention groups. Results: Three hundred sixty-three patients had documented time to sputum culture conversion in the pre-and post-intervention periods, including 56 (15%) with diabetes. Seventy-four (57%) of all patients with diabetes were >60 years of age at treatment initiation. Twenty-six patients with diabetes were matched in each group. Mean time to sputum culture conversion in the post-intervention group was 42 +/- 22 days compared to the pre-intervention group of 62 +/- 31 days (p = 0.01). In the post-intervention group 21 (80%) of patients with diabetes had culture conversion by 2 months compared to 13 (50%) in the pre-intervention group (p = 0.04). Conclusions: Early interventions for diabetes related TB in the programmatic setting may hasten sputum culture conversion. Copyright © 2017 The Author(s).
KW  - adult
KW  - age
KW  - antibiotic resistance
KW  - antibiotic sensitivity
KW  - article
KW  - *bacterial clearance
KW  - cohort analysis
KW  - *diabetes mellitus
KW  - drug dose increase
KW  - *early intervention
KW  - *extrapulmonary tuberculosis/dr [Drug Resistance]
KW  - *extrapulmonary tuberculosis/dt [Drug Therapy]
KW  - extrapulmonary tuberculosis/dt [Drug Therapy]
KW  - female
KW  - human
KW  - *lung tuberculosis/dr [Drug Resistance]
KW  - *lung tuberculosis/dt [Drug Therapy]
KW  - lung tuberculosis/dt [Drug Therapy]
KW  - major clinical study
KW  - male
KW  - maximum plasma concentration
KW  - retrospective study
KW  - sex ratio
KW  - *sputum culture
KW  - sputum smear
KW  - thorax radiography
KW  - treatment outcome
KW  - United States
KW  - isoniazid/cr [Drug Concentration]
KW  - isoniazid/do [Drug Dose]
KW  - isoniazid/dt [Drug Therapy]
KW  - rifampicin/cr [Drug Concentration]
KW  - rifampicin/do [Drug Dose]
KW  - rifampicin/dt [Drug Therapy]
KW  - *clearance
KW  - *clinical outcome
KW  - clinical trial
KW  - *diabetes education
KW  - *drug monitoring
KW  - drug therapy
KW  - gender
KW  - imaging
KW  - *lung tuberculosis
KW  - middle aged
KW  - nurse manager
KW  - register
KW  - thorax
KW  - *Virginia
KW  - isoniazid plus rifampicin
XT  - extrapulmonary tuberculosis / drug therapy / isoniazid
XT  - extrapulmonary tuberculosis / drug therapy / rifampicin
XT  - lung tuberculosis / drug therapy / isoniazid
XT  - lung tuberculosis / drug therapy / rifampicin
XT  - isoniazid / drug therapy / extrapulmonary tuberculosis
XT  - isoniazid / drug therapy / lung tuberculosis
XT  - rifampicin / drug therapy / extrapulmonary tuberculosis
XT  - rifampicin / drug therapy / lung tuberculosis
JF  - BMC Infectious Diseases
JA  - BMC Infect. Dis.
VL  - 17
IS  - 1
SP  - no pagination
CY  - United Kingdom
PB  - BioMed Central Ltd. (E-mail: info@biomedcentral.com)
AD  - Y. Alkabab, University of Virginia School of Medicine, Division of Infectious Diseases and International Health, P.O. Box 801340, Charlottesville, VA 22908, United States. E-mail: yma9f@virginia.edu
M1  - (Alkabab, Houpt, Heysell) University of Virginia School of Medicine, Division of Infectious Diseases and International Health, P.O. Box 801340, Charlottesville, VA 22908, United States
M1  - (Keller) TB Control, Virginia Department of Health, Division of Disease Prevention, 109 Governor Street, Richmond, VA 23219, United States
M1  - (Dodge, Staley) Virginia Department of Health, TB Control and Newcomer Health, 109 Governor Street, Room 326, PO Box 2448, Richmond, VA 23218, United States
UR  - http://www.biomedcentral.com/bmcinfectdis/
L2  - http://ovidsp.ovid.com/ovidweb.cgi?T=JS&PAGE=reference&D=emed18b&NEWS=N&AN=614295261
ER  -  

Link to the Ovid Full Text or citation: http://ovidsp.ovid.com/ovidweb.cgi?T=JS&CSC=Y&NEWS=N&PAGE=fulltext&D=emed18b&AN=614295261Link to the External Link Resolver: http://whel-primo.hosted.exlibrisgroup.com/openurl/44WHELF_CAR/44WHELF_CAR_services_page?sid=OVID:embase&id=pmid:&id=doi:10.1186%2Fs12879-017-2226-y&issn=1471-2334&isbn=&volume=17&issue=1&spage=no+pagination&pages=no+pagination&date=2017&title=BMC+Infectious+Diseases&atitle=Early+interventions+for+diabetes+related+tuberculosis+associate+with+hastened+sputum+microbiological+clearance+in+Virginia%2C+USA&aulast=Alkabab&pid=%3Cauthor%3EAlkabab+Y.%3BKeller+S.%3BDodge+D.%3BHoupt+E.%3BStaley+D.%3BHeysell+S.%3C%2Fauthor%3E%3CAN%3E614295261%3C%2FAN%3E%3CDT%3EJournal%3A+Article%3C%2FDT%3E 
C1  - Database: EMBASE <1947-Present>

Search Strategy:

--------------------------------------------------------------------------------

1     tuberculosis.mp. or exp tuberculosis/ (291433)

2     exp treatment outcome/ or treatment outcome*.mp. (1289437)

3     diabetes mellitus.mp. or exp diabetes mellitus/ (880018)

4     diabetes mellitus/ (599265)

5     DM.mp. (234038)

6     diabetes.mp. (891272)

7     mellitus.mp. (827628)

8     3 or 4 or 5 or 6 or 7 (1125394)

9     1 and 2 and 8 (1560)

10     cohort studies.mp. or cohort analysis/ (334934)

11     exp risk factor/ or cohort.mp. or exp risk/ (2843815)

12     10 or 11 (2843815)

13     9 and 10 (161)

14     9 and 12 (652)

15     limit 14 to human (642)

16     limit 13 to human (160)

17     trial*.mp. or exp controlled clinical trial/ or exp "clinical trial (topic)"/ or exp "randomized controlled trial (topic)"/ or exp "controlled clinical trial (topic)"/ (2044040)

18     random.ab. (253017)

19     randomized controlled trial.pt. (0)

20     controlled clinical trial.pt. (0)

21     randomized.ab. (540645)

22     placebo.ab. (252710)

23     clinical trials as topic.sh. (2)

24     trial.ti. (233523)

25     17 or 18 or 19 or 20 or 21 or 22 or 23 or 24 (2406494)

26     9 and 25 (443)

27     limit 26 to human (442)

28     limit 16 to yr="2016 - 2017" (19)

29     limit 15 to yr="2016 -Current" (61)

30     limit 16 to yr="2016 -Current" (19)

31     limit 27 to yr="2016 -Current" (50)


***************************


15. 
TY  - ELEC
ID  - 609639332
T1  - Clinical outcomes of kidney transplants on patients with end-stage renal disease secondary to lupus nephritis, polycystic kidney disease and diabetic nephropathy
T3  - Resultados clinicos de trasplantes de rinon en pacientes con enfermedad renal en etapa terminal secundaria a nefritis lupus, enfermedad poliquistica renal y nefropatia diabetica
A1  - Nieto-Rios J.F.
A1  - Serna-Higuita L.M.
A1  - Builes-Rodriguez S.A.
A1  - Restrepo-Correa R.C.
A1  - Aristizabal-Alzate A.
A1  - Ocampo-Kohn C.
A1  - Serna-Campuzano A.
A1  - Cardona-Diaz N.
A1  - Giraldo-Ramirez N.D.
A1  - Zuluaga-Valencia G.A. 
Y1  - 2016//
N2  - Background: Patients with lupus nephritis could progress to endstage renal disease (10-22%); hence, kidney transplants should be considered as the treatment of choice for these patients. Objective: To evaluate the clinical outcomes after kidney transplants in patients with chronic kidney diseases secondary to lupus nephritis, polycystic kidney disease and diabetes nephropathy at Pablo Tobon Uribe Hospital. Methods: A descriptive and retrospective study performed at one kidney transplant center between 2005 and 2013. Results: A total of 136 patients, 27 with lupus nephritis (19.9%), 31 with polycystic kidney disease (22.8%) and 78 with diabetes nephropathy (57.4%), were included in the study. The graft survivals after one, three and five years were 96.3%, 82.5% and 82.5% for lupus nephritis; 90%, 86% and 76.5% for polycystic kidney disease and 91.7%, 80.3% and 67.9% for diabetes nephropathy, respectively, with no significant differences (p= 0.488); the rate of lupus nephritis recurrence was 0.94%/person-year. The etiology of lupus vs diabetes vs polycystic disease was not a risk factor for a decreased time of graft survival (Hazard ratio: 1.43; 95% CI: 0.52-3.93). Conclusion: Kidney transplant patients with end stage renal disease secondary to lupus nephritis has similar graft and patient survival success rates to patients with other kidney diseases. The complication rate and risk of recurrence for lupus nephritis are low. Kidney transplants should be considered as the treatment of choice for patients with end stage renal disease secondary to lupus nephritis. Copyright © 2016. Universidad del Valle.
KW  - acute graft rejection/co [Complication]
KW  - acute heart infarction/co [Complication]
KW  - adult
KW  - aged
KW  - article
KW  - cerebrovascular disease/co [Complication]
KW  - cytomegalovirus infection/co [Complication]
KW  - delayed graft function/co [Complication]
KW  - diabetic nephropathy
KW  - *end stage renal disease
KW  - female
KW  - fistula/co [Complication]
KW  - glomerulus filtration rate
KW  - graft failure/co [Complication]
KW  - graft rejection/dt [Drug Therapy]
KW  - graft rejection/co [Complication]
KW  - graft rejection/pc [Prevention]
KW  - graft survival
KW  - human
KW  - *kidney graft
KW  - kidney polycystic disease
KW  - lupus erythematosus nephritis
KW  - major clinical study
KW  - male
KW  - necrosis/co [Complication]
KW  - prognosis
KW  - retrospective study
KW  - surgical infection/co [Complication]
KW  - thrombosis/co [Complication]
KW  - treatment outcome
KW  - tuberculosis/co [Complication]
KW  - urinary tract infection/co [Complication]
KW  - alemtuzumab
KW  - azathioprine/cb [Drug Combination]
KW  - azathioprine/dt [Drug Therapy]
KW  - basiliximab
KW  - cyclosporin/cb [Drug Combination]
KW  - cyclosporin/dt [Drug Therapy]
KW  - daclizumab
KW  - mycophenolic acid/cb [Drug Combination]
KW  - mycophenolic acid/dt [Drug Therapy]
KW  - prednisolone/cb [Drug Combination]
KW  - prednisolone/dt [Drug Therapy]
KW  - tacrolimus/cb [Drug Combination]
KW  - tacrolimus/dt [Drug Therapy]
KW  - thymocyte antibody
KW  - *diabetic nephropathy
KW  - hazard ratio
KW  - *kidney polycystic disease
KW  - *lupus erythematosus nephritis
KW  - overall survival
KW  - relapse
KW  - risk factor
XT  - graft rejection / drug therapy / azathioprine
XT  - graft rejection / drug therapy / cyclosporin
XT  - graft rejection / drug therapy / mycophenolic acid
XT  - graft rejection / drug therapy / prednisolone
XT  - graft rejection / drug therapy / tacrolimus
XT  - azathioprine / drug combination / cyclosporin
XT  - azathioprine / drug combination / prednisolone
XT  - azathioprine / drug therapy / graft rejection
XT  - cyclosporin / drug combination / azathioprine
XT  - cyclosporin / drug combination / mycophenolic acid
XT  - cyclosporin / drug combination / prednisolone
XT  - cyclosporin / drug therapy / graft rejection
XT  - mycophenolic acid / drug combination / cyclosporin
XT  - mycophenolic acid / drug combination / prednisolone
XT  - mycophenolic acid / drug combination / tacrolimus
XT  - mycophenolic acid / drug therapy / graft rejection
XT  - prednisolone / drug combination / azathioprine
XT  - prednisolone / drug combination / cyclosporin
XT  - prednisolone / drug combination / mycophenolic acid
XT  - prednisolone / drug combination / tacrolimus
XT  - prednisolone / drug therapy / graft rejection
XT  - tacrolimus / drug combination / mycophenolic acid
XT  - tacrolimus / drug combination / prednisolone
XT  - tacrolimus / drug therapy / graft rejection
JF  - Colombia Medica
JA  - Colomb. Med.
VL  - 47
IS  - 1
SP  - 51
EP  - 58
CY  - Colombia
PB  - Facultad de Salud de la Universidad del Valle (E-mail: comedica@univalle.edu.co)
SN  - 0120-8322
AD  - L.M. Serna-Higuita, Calle 78b Numero 69-240, Medellin, Colombia. E-mail: lm.serna@hotmail.com
M1  - (Nieto-Rios, Serna-Higuita, Aristizabal-Alzate, Ocampo-Kohn, Cardona-Diaz, Giraldo-Ramirez, Zuluaga-Valencia) Seccion Nefrologia, Hospital Pablo Tobon Uribe, Medellin, Colombia
M1  - (Nieto-Rios, Aristizabal-Alzate, Ocampo-Kohn, Zuluaga-Valencia) Seccion de Nefrologia, Universidad de Antioquia, Medellin, Colombia
M1  - (Serna-Higuita) Seccion de Pediatria y Puericultura, Universidad de Antioquia, Medellin, Colombia
M1  - (Builes-Rodriguez, Serna-Campuzano) Seccion de Nefrologia, Universidad Pontificia Bolivariana, Medellin, Colombia
M1  - (Restrepo-Correa) Seccion de Medicina Interna, Hospital Pablo Tobon Uribe, Medellin, Colombia
UR  - http://colombiamedica.univalle.edu.co/index.php/comedica/article/download/2085/2771
L2  - http://ovidsp.ovid.com/ovidweb.cgi?T=JS&PAGE=reference&D=emed18b&NEWS=N&AN=609639332
ER  -  

Link to the Ovid Full Text or citation: http://ovidsp.ovid.com/ovidweb.cgi?T=JS&CSC=Y&NEWS=N&PAGE=fulltext&D=emed18b&AN=609639332Link to the External Link Resolver: http://whel-primo.hosted.exlibrisgroup.com/openurl/44WHELF_CAR/44WHELF_CAR_services_page?sid=OVID:embase&id=pmid:27226665&id=doi:&issn=0120-8322&isbn=&volume=47&issue=1&spage=51&pages=51-58&date=2016&title=Colombia+Medica&atitle=Resultados+clinicos+de+trasplantes+de+rinon+en+pacientes+con+enfermedad+renal+en+etapa+terminal+secundaria+a+nefritis+lupus%2C+enfermedad+poliquistica+renal+y+nefropatia+diabetica&aulast=Nieto-Rios&pid=%3Cauthor%3ENieto-Rios+J.F.%3BSerna-Higuita+L.M.%3BBuiles-Rodriguez+S.A.%3BRestrepo-Correa+R.C.%3BAristizabal-Alzate+A.%3BOcampo-Kohn+C.%3BSerna-Campuzano+A.%3BCardona-Diaz+N.%3BGiraldo-Ramirez+N.D.%3BZuluaga-Valencia+G.A.%3C%2Fauthor%3E%3CAN%3E609639332%3C%2FAN%3E%3CDT%3EJournal%3A+Article%3C%2FDT%3E 
C1  - Database: EMBASE <1947-Present>

Search Strategy:

--------------------------------------------------------------------------------

1     tuberculosis.mp. or exp tuberculosis/ (291433)

2     exp treatment outcome/ or treatment outcome*.mp. (1289437)

3     diabetes mellitus.mp. or exp diabetes mellitus/ (880018)

4     diabetes mellitus/ (599265)

5     DM.mp. (234038)

6     diabetes.mp. (891272)

7     mellitus.mp. (827628)

8     3 or 4 or 5 or 6 or 7 (1125394)

9     1 and 2 and 8 (1560)

10     cohort studies.mp. or cohort analysis/ (334934)

11     exp risk factor/ or cohort.mp. or exp risk/ (2843815)

12     10 or 11 (2843815)

13     9 and 10 (161)

14     9 and 12 (652)

15     limit 14 to human (642)

16     limit 13 to human (160)

17     trial*.mp. or exp controlled clinical trial/ or exp "clinical trial (topic)"/ or exp "randomized controlled trial (topic)"/ or exp "controlled clinical trial (topic)"/ (2044040)

18     random.ab. (253017)

19     randomized controlled trial.pt. (0)

20     controlled clinical trial.pt. (0)

21     randomized.ab. (540645)

22     placebo.ab. (252710)

23     clinical trials as topic.sh. (2)

24     trial.ti. (233523)

25     17 or 18 or 19 or 20 or 21 or 22 or 23 or 24 (2406494)

26     9 and 25 (443)

27     limit 26 to human (442)

28     limit 16 to yr="2016 - 2017" (19)

29     limit 15 to yr="2016 -Current" (61)

30     limit 16 to yr="2016 -Current" (19)

31     limit 27 to yr="2016 -Current" (50)


***************************


16. 
TY  - ELEC
ID  - 611303108
T1  - Factors affecting patient outcome in primary cutaneous aspergillosis
A1  - Tatara A.M.
A1  - Mikos A.G.
A1  - Kontoyiannis D.P. 
Y1  - 2016//
N2  - Primary cutaneous aspergillosis (PCA) is an uncommon infection of the skin. There is a paucity of organized literature regarding this entity in regard to patient characteristics, associated Aspergillus species, and treatment modalities on outcome (disease recurrence, disease dissemination, and mortality). We reviewed all published reports of PCA from 1967 to 2015. Cases were deemed eligible if they included the following: patient baseline characteristics (age, sex, underlying condition), evidence of proven or probable PCA, primary treatment strategy, and outcome. We identified 130 eligible cases reported from 1967 to 2015. The patients were predominantly male (63.8%) with a mean age of 30.4 +/- 22.1 years. Rates of PCA recurrence, dissemination, and mortality were 10.8%, 18.5%, and 31.5%, respectively. In half of the cases, there was an association with a foreign body. Seven different Aspergillus species were reported to cause PCA. Systemic antifungal therapy without surgery was the most common form of therapy (60% of cases). Disease dissemination was more common in patients with underlying systemic conditions and occurred on average 41.4 days after PCA diagnosis (range of 3-120 days). In a multivariate linear regression model of mortality including only patients with immunosuppressive conditions, dissemination and human immunodeficiency virus/acquired immune deficiency syndrome were statistically significantly associated with increased mortality. Nearly one-third of patients with PCA die with the disease. Dissemination and host status are critical in patient outcome. Copyright © 2016 Wolters Kluwer Health, Inc. All rights reserved.
KW  - acquired immune deficiency syndrome
KW  - adult
KW  - aged
KW  - agricultural worker
KW  - article
KW  - *aspergillosis/di [Diagnosis]
KW  - *aspergillosis/ep [Epidemiology]
KW  - *aspergillosis/pc [Prevention]
KW  - Aspergillus flavus
KW  - Aspergillus fumigatus
KW  - Aspergillus terreus
KW  - burn
KW  - computer assisted tomography
KW  - concurrent infection
KW  - cytomegalovirus infection
KW  - diabetes mellitus
KW  - disease association
KW  - early diagnosis
KW  - Escherichia coli infection
KW  - female
KW  - foreign body
KW  - human
KW  - Human immunodeficiency virus infection
KW  - immunocompromised patient
KW  - immunosuppressive treatment
KW  - major clinical study
KW  - male
KW  - mixed infection
KW  - morbidity
KW  - mortality rate
KW  - Mycobacterium tuberculosis
KW  - organ transplantation
KW  - outcome assessment
KW  - pharmaceutical care
KW  - Pneumocystis jiroveci
KW  - pneumocystosis
KW  - *primary cutaneous aspergillosis/di [Diagnosis]
KW  - *primary cutaneous aspergillosis/ep [Epidemiology]
KW  - *primary cutaneous aspergillosis/pc [Prevention]
KW  - priority journal
KW  - recurrent disease
KW  - risk factor
KW  - sputum culture
KW  - Staphylococcus capitis
KW  - Staphylococcus infection
KW  - systematic review
KW  - systemic therapy
KW  - thorax radiography
KW  - tuberculosis
KW  - antifungal agent
KW  - corticosteroid
KW  - galactomannan/ec [Endogenous Compound]
KW  - *aspergillosis
KW  - clinical study
KW  - *communicable disease
KW  - diagnosis
KW  - disease duration
KW  - drug therapy
KW  - linear regression analysis
KW  - mortality
KW  - relapse
KW  - *skin culture
KW  - species
JF  - Medicine (United States)
JA  - Medicine
VL  - 95
IS  - 26
SP  - no pagination
CY  - United States
PB  - Lippincott Williams and Wilkins (E-mail: kathiest.clai@apta.org)
SN  - 0025-7974
AD  - D.P. Kontoyiannis, Department of Infectious Diseases Infection Control and Employee Health, Unit 1416, University of Texas MD Anderson Cancer Center, 1515 Holcombe Boulevard, Houston, TX 77030, United States. E-mail: dkontoyi@mdanderson.org
M1  - (Tatara, Mikos) Department of Bioengineering, Rice University, United States
M1  - (Tatara, Kontoyiannis) Department of Infectious Diseases Infection Control and Employee Health, Unit 1416, University of Texas MD Anderson Cancer Center, 1515 Holcombe Boulevard, Houston, TX 77030, United States
UR  - http://journals.lww.com/md-journal
L2  - http://ovidsp.ovid.com/ovidweb.cgi?T=JS&PAGE=reference&D=emed18b&NEWS=N&AN=611303108
ER  -  

Link to the Ovid Full Text or citation: http://ovidsp.ovid.com/ovidweb.cgi?T=JS&CSC=Y&NEWS=N&PAGE=fulltext&D=emed18b&AN=611303108Link to the External Link Resolver: http://whel-primo.hosted.exlibrisgroup.com/openurl/44WHELF_CAR/44WHELF_CAR_services_page?sid=OVID:embase&id=pmid:27367980&id=doi:10.1097%2FMD.0000000000003747&issn=0025-7974&isbn=&volume=95&issue=26&spage=no+pagination&pages=no+pagination&date=2016&title=Medicine+%28United+States%29&atitle=Factors+affecting+patient+outcome+in+primary+cutaneous+aspergillosis&aulast=Tatara&pid=%3Cauthor%3ETatara+A.M.%3BMikos+A.G.%3BKontoyiannis+D.P.%3C%2Fauthor%3E%3CAN%3E611303108%3C%2FAN%3E%3CDT%3EJournal%3A+Article%3C%2FDT%3E 
C1  - Database: EMBASE <1947-Present>

Search Strategy:

--------------------------------------------------------------------------------

1     tuberculosis.mp. or exp tuberculosis/ (291433)

2     exp treatment outcome/ or treatment outcome*.mp. (1289437)

3     diabetes mellitus.mp. or exp diabetes mellitus/ (880018)

4     diabetes mellitus/ (599265)

5     DM.mp. (234038)

6     diabetes.mp. (891272)

7     mellitus.mp. (827628)

8     3 or 4 or 5 or 6 or 7 (1125394)

9     1 and 2 and 8 (1560)

10     cohort studies.mp. or cohort analysis/ (334934)

11     exp risk factor/ or cohort.mp. or exp risk/ (2843815)

12     10 or 11 (2843815)

13     9 and 10 (161)

14     9 and 12 (652)

15     limit 14 to human (642)

16     limit 13 to human (160)

17     trial*.mp. or exp controlled clinical trial/ or exp "clinical trial (topic)"/ or exp "randomized controlled trial (topic)"/ or exp "controlled clinical trial (topic)"/ (2044040)

18     random.ab. (253017)

19     randomized controlled trial.pt. (0)

20     controlled clinical trial.pt. (0)

21     randomized.ab. (540645)

22     placebo.ab. (252710)

23     clinical trials as topic.sh. (2)

24     trial.ti. (233523)

25     17 or 18 or 19 or 20 or 21 or 22 or 23 or 24 (2406494)

26     9 and 25 (443)

27     limit 26 to human (442)

28     limit 16 to yr="2016 - 2017" (19)

29     limit 15 to yr="2016 -Current" (61)

30     limit 16 to yr="2016 -Current" (19)

31     limit 27 to yr="2016 -Current" (50)


***************************


17. 
TY  - ELEC
ID  - 614259878
T1  - Treatment outcomes of fixed-dose combination versus separate tablet regimens in pulmonary tuberculosis patients with or without diabetes in Qatar
A1  - Al-Shaer M.H.
A1  - Mansour H.
A1  - Elewa H.
A1  - Salameh P.
A1  - Iqbal F. 
Y1  - 2017//
N2  - Background: Tuberculosis is considered the second most common cause of death due to infectious agent. The currently preferred regimen for treatment of pulmonary tuberculosis (PTB) is isoniazid, rifampin, pyrazinamide, and ethambutol, which has been used either as separate tablets (ST) or as fixed-dose combination (FDC). To date, no studies have compared both regimens in Qatar. We aim to evaluate the safety and effectiveness of FDC and ST regimen for treating PTB, in addition to comparing safety and efficacy of FDC and ST regimens in patients with diabetes treated for TB. Methods: A retrospective observational study was conducted in two general hospitals in Qatar. Patients diagnosed with PTB received anti-tuberculosis medications (either as FDC or ST) administered by the nurse. Sputum smears were tested weekly. We assessed the time to negative sputum smear and incidence of adverse events among FDC and ST groups. Results: The study included 148 patients. FDC was used in 90 patients (61%). Effectiveness was not different between FDC and ST regimens as shown by mean time to sputum conversion (29.9+/-18.3 vs. 35.6+/-23days, p=0.12). Similarly, there was no difference in the incidence of adverse events, except for visual one that was higher in ST group. Among the 33 diabetic patients, 19 received the FDC and had faster sputum conversion compared to those who received ST (31+/-12 vs. 49.4+/-30.9days, p=0.05). Overall, diabetic patients needed longer time for sputum conversion and had more hepatotoxic and gastric adverse events compared to non-diabetics. Conclusion: ST group had higher visual side effects compared to FDC. FDC may be more effective in diabetic patients; however, further studies are required to confirm such finding. Copyright © 2017 The Author(s).
KW  - adult
KW  - article
KW  - cohort analysis
KW  - controlled study
KW  - *diabetes mellitus
KW  - drug efficacy
KW  - drug safety
KW  - female
KW  - general hospital
KW  - headache/si [Side Effect]
KW  - human
KW  - hyperuricemia/si [Side Effect]
KW  - liver disease/si [Side Effect]
KW  - *lung tuberculosis/dt [Drug Therapy]
KW  - lung tuberculosis/dt [Drug Therapy]
KW  - major clinical study
KW  - male
KW  - morning dosage
KW  - musculoskeletal disease/si [Side Effect]
KW  - observational study
KW  - Qatar
KW  - retrospective study
KW  - skin disease/si [Side Effect]
KW  - sputum smear
KW  - stomach disease/si [Side Effect]
KW  - visual disorder/si [Side Effect]
KW  - *ethambutol/ae [Adverse Drug Reaction]
KW  - *ethambutol/cb [Drug Combination]
KW  - *ethambutol/dt [Drug Therapy]
KW  - *ethambutol plus isoniazid plus pyrazinamide plus rifampicin/ae [Adverse Drug Reaction]
KW  - *ethambutol plus isoniazid plus pyrazinamide plus rifampicin/dt [Drug Therapy]
KW  - *isoniazid/ae [Adverse Drug Reaction]
KW  - *isoniazid/cb [Drug Combination]
KW  - *isoniazid/dt [Drug Therapy]
KW  - *pyrazinamide/ae [Adverse Drug Reaction]
KW  - *pyrazinamide/cb [Drug Combination]
KW  - *pyrazinamide/dt [Drug Therapy]
KW  - *rifampicin/ae [Adverse Drug Reaction]
KW  - *rifampicin/cb [Drug Combination]
KW  - *rifampicin/dt [Drug Therapy]
KW  - adverse drug reaction
KW  - clinical trial
KW  - controlled clinical trial
KW  - *diabetic patient
KW  - diagnosis
KW  - drug combination
KW  - hospital
KW  - liver toxicity
KW  - *lung tuberculosis
KW  - multicenter study
KW  - nurse
KW  - *Qatar
KW  - *safety
KW  - side effect
KW  - *tablet
XT  - headache / side effect / ethambutol plus isoniazid plus pyrazinamide plus rifampicin
XT  - headache / side effect / ethambutol
XT  - headache / side effect / isoniazid
XT  - headache / side effect / pyrazinamide
XT  - headache / side effect / rifampicin
XT  - hyperuricemia / side effect / ethambutol plus isoniazid plus pyrazinamide plus rifampicin
XT  - hyperuricemia / side effect / ethambutol
XT  - hyperuricemia / side effect / isoniazid
XT  - hyperuricemia / side effect / pyrazinamide
XT  - hyperuricemia / side effect / rifampicin
XT  - liver disease / side effect / ethambutol plus isoniazid plus pyrazinamide plus rifampicin
XT  - liver disease / side effect / ethambutol
XT  - liver disease / side effect / isoniazid
XT  - liver disease / side effect / pyrazinamide
XT  - liver disease / side effect / rifampicin
XT  - lung tuberculosis / drug therapy / ethambutol plus isoniazid plus pyrazinamide plus rifampicin
XT  - lung tuberculosis / drug therapy / ethambutol
XT  - lung tuberculosis / drug therapy / isoniazid
XT  - lung tuberculosis / drug therapy / pyrazinamide
XT  - lung tuberculosis / drug therapy / rifampicin
XT  - musculoskeletal disease / side effect / ethambutol plus isoniazid plus pyrazinamide plus rifampicin
XT  - musculoskeletal disease / side effect / ethambutol
XT  - musculoskeletal disease / side effect / isoniazid
XT  - musculoskeletal disease / side effect / pyrazinamide
XT  - musculoskeletal disease / side effect / rifampicin
XT  - skin disease / side effect / ethambutol plus isoniazid plus pyrazinamide plus rifampicin
XT  - skin disease / side effect / ethambutol
XT  - skin disease / side effect / isoniazid
XT  - skin disease / side effect / pyrazinamide
XT  - skin disease / side effect / rifampicin
XT  - stomach disease / side effect / ethambutol plus isoniazid plus pyrazinamide plus rifampicin
XT  - stomach disease / side effect / ethambutol
XT  - stomach disease / side effect / isoniazid
XT  - stomach disease / side effect / pyrazinamide
XT  - stomach disease / side effect / rifampicin
XT  - visual disorder / side effect / ethambutol plus isoniazid plus pyrazinamide plus rifampicin
XT  - visual disorder / side effect / ethambutol
XT  - visual disorder / side effect / isoniazid
XT  - visual disorder / side effect / pyrazinamide
XT  - visual disorder / side effect / rifampicin
XT  - ethambutol / adverse drug reaction / headache
XT  - ethambutol / adverse drug reaction / hyperuricemia
XT  - ethambutol / adverse drug reaction / liver disease
XT  - ethambutol / adverse drug reaction / musculoskeletal disease
XT  - ethambutol / adverse drug reaction / skin disease
XT  - ethambutol / adverse drug reaction / stomach disease
XT  - ethambutol / adverse drug reaction / visual disorder
XT  - ethambutol / drug combination / isoniazid
XT  - ethambutol / drug combination / pyrazinamide
XT  - ethambutol / drug combination / rifampicin
XT  - ethambutol / drug therapy / lung tuberculosis
XT  - ethambutol plus isoniazid plus pyrazinamide plus rifampicin / adverse drug reaction / headache
XT  - ethambutol plus isoniazid plus pyrazinamide plus rifampicin / adverse drug reaction / hyperuricemia
XT  - ethambutol plus isoniazid plus pyrazinamide plus rifampicin / adverse drug reaction / liver disease
XT  - ethambutol plus isoniazid plus pyrazinamide plus rifampicin / adverse drug reaction / musculoskeletal disease
XT  - ethambutol plus isoniazid plus pyrazinamide plus rifampicin / adverse drug reaction / skin disease
XT  - ethambutol plus isoniazid plus pyrazinamide plus rifampicin / adverse drug reaction / stomach disease
XT  - ethambutol plus isoniazid plus pyrazinamide plus rifampicin / adverse drug reaction / visual disorder
XT  - ethambutol plus isoniazid plus pyrazinamide plus rifampicin / drug therapy / lung tuberculosis
XT  - isoniazid / adverse drug reaction / headache
XT  - isoniazid / adverse drug reaction / hyperuricemia
XT  - isoniazid / adverse drug reaction / liver disease
XT  - isoniazid / adverse drug reaction / musculoskeletal disease
XT  - isoniazid / adverse drug reaction / skin disease
XT  - isoniazid / adverse drug reaction / stomach disease
XT  - isoniazid / adverse drug reaction / visual disorder
XT  - isoniazid / drug combination / ethambutol
XT  - isoniazid / drug combination / pyrazinamide
XT  - isoniazid / drug combination / rifampicin
XT  - isoniazid / drug therapy / lung tuberculosis
XT  - pyrazinamide / adverse drug reaction / headache
XT  - pyrazinamide / adverse drug reaction / hyperuricemia
XT  - pyrazinamide / adverse drug reaction / liver disease
XT  - pyrazinamide / adverse drug reaction / musculoskeletal disease
XT  - pyrazinamide / adverse drug reaction / skin disease
XT  - pyrazinamide / adverse drug reaction / stomach disease
XT  - pyrazinamide / adverse drug reaction / visual disorder
XT  - pyrazinamide / drug combination / ethambutol
XT  - pyrazinamide / drug combination / isoniazid
XT  - pyrazinamide / drug combination / rifampicin
XT  - pyrazinamide / drug therapy / lung tuberculosis
XT  - rifampicin / adverse drug reaction / headache
XT  - rifampicin / adverse drug reaction / hyperuricemia
XT  - rifampicin / adverse drug reaction / liver disease
XT  - rifampicin / adverse drug reaction / musculoskeletal disease
XT  - rifampicin / adverse drug reaction / skin disease
XT  - rifampicin / adverse drug reaction / stomach disease
XT  - rifampicin / adverse drug reaction / visual disorder
XT  - rifampicin / drug combination / ethambutol
XT  - rifampicin / drug combination / isoniazid
XT  - rifampicin / drug combination / pyrazinamide
XT  - rifampicin / drug therapy / lung tuberculosis
JF  - BMC Infectious Diseases
JA  - BMC Infect. Dis.
VL  - 17
IS  - 1
SP  - no pagination
CY  - United Kingdom
PB  - BioMed Central Ltd. (E-mail: info@biomedcentral.com)
AD  - H. Mansour, Lebanese American University, School of Pharmacy, P.O Box 36-S 23, Byblos, Lebanon. E-mail: hanine.mansour@lau.edu.lb
M1  - (Al-Shaer) Al Wakra Hospital - Hamad Medical Corporation, Department of Pharmacy, Doha, Qatar
M1  - (Al-Shaer) University of Florida, Department of Pharmacotherapy and Translational Research, Infectious Disease Pharmacokinetics Laboratory, College of Pharmacy and Emerging Pathogens Institute, Gainesville, FL 32610, United States
M1  - (Mansour, Salameh) Lebanese American University, School of Pharmacy, P.O Box 36-S 23, Byblos, Lebanon
M1  - (Elewa) Qatar University, College of Pharmacy, Doha, Qatar
M1  - (Salameh) Lebanese University, Faculty of Medical Sciences, Beirut, Lebanon
M1  - (Iqbal) Rumailah Hospital - Hamad Medical Corporation, Department of Pharmacy, Doha, Qatar
UR  - http://www.biomedcentral.com/bmcinfectdis/
L2  - http://ovidsp.ovid.com/ovidweb.cgi?T=JS&PAGE=reference&D=emed18b&NEWS=N&AN=614259878
ER  -  

Link to the Ovid Full Text or citation: http://ovidsp.ovid.com/ovidweb.cgi?T=JS&CSC=Y&NEWS=N&PAGE=fulltext&D=emed18b&AN=614259878Link to the External Link Resolver: http://whel-primo.hosted.exlibrisgroup.com/openurl/44WHELF_CAR/44WHELF_CAR_services_page?sid=OVID:embase&id=pmid:&id=doi:10.1186%2Fs12879-017-2231-1&issn=1471-2334&isbn=&volume=17&issue=1&spage=no+pagination&pages=no+pagination&date=2017&title=BMC+Infectious+Diseases&atitle=Treatment+outcomes+of+fixed-dose+combination+versus+separate+tablet+regimens+in+pulmonary+tuberculosis+patients+with+or+without+diabetes+in+Qatar&aulast=Al-Shaer&pid=%3Cauthor%3EAl-Shaer+M.H.%3BMansour+H.%3BElewa+H.%3BSalameh+P.%3BIqbal+F.%3C%2Fauthor%3E%3CAN%3E614259878%3C%2FAN%3E%3CDT%3EJournal%3A+Article%3C%2FDT%3E 
C1  - Database: EMBASE <1947-Present>

Search Strategy:

--------------------------------------------------------------------------------

1     tuberculosis.mp. or exp tuberculosis/ (291433)

2     exp treatment outcome/ or treatment outcome*.mp. (1289437)

3     diabetes mellitus.mp. or exp diabetes mellitus/ (880018)

4     diabetes mellitus/ (599265)

5     DM.mp. (234038)

6     diabetes.mp. (891272)

7     mellitus.mp. (827628)

8     3 or 4 or 5 or 6 or 7 (1125394)

9     1 and 2 and 8 (1560)

10     cohort studies.mp. or cohort analysis/ (334934)

11     exp risk factor/ or cohort.mp. or exp risk/ (2843815)

12     10 or 11 (2843815)

13     9 and 10 (161)

14     9 and 12 (652)

15     limit 14 to human (642)

16     limit 13 to human (160)

17     trial*.mp. or exp controlled clinical trial/ or exp "clinical trial (topic)"/ or exp "randomized controlled trial (topic)"/ or exp "controlled clinical trial (topic)"/ (2044040)

18     random.ab. (253017)

19     randomized controlled trial.pt. (0)

20     controlled clinical trial.pt. (0)

21     randomized.ab. (540645)

22     placebo.ab. (252710)

23     clinical trials as topic.sh. (2)

24     trial.ti. (233523)

25     17 or 18 or 19 or 20 or 21 or 22 or 23 or 24 (2406494)

26     9 and 25 (443)

27     limit 26 to human (442)

28     limit 16 to yr="2016 - 2017" (19)

29     limit 15 to yr="2016 -Current" (61)

30     limit 16 to yr="2016 -Current" (19)

31     limit 27 to yr="2016 -Current" (50)


***************************


18. 
TY  - ELEC
ID  - 604120759
T1  - Tuberculosis management continues to utilize a large amount of hospital resources in the United States
A1  - Rampa S.
A1  - Allareddy V.
A1  - Nalliah R.P. 
Y1  - 2017//
N2  - Background and Aims: The objective of this study is to examine longitudinal trends in hospital admissions attributed to tuberculosis and resulting hospitalization outcomes in the United States for the years 2000-2010. Methods: We used the Nationwide Inpatient Sample, which is the largest all-payer and nationally representative in-hospital dataset in the United States. All hospitalizations that had a primary diagnosis for tuberculosis were selected for analysis. Patient characteristics and outcomes including discharge status following hospitalization, length of stay in hospital and hospitalization charges were examined. Results: During the study period, a total of 96 431 hospitalizations occurred due to tuberculosis. The mean age of hospitalizations was 48.6 years. Males comprised 64.2% of all hospitalizations; 24.8% were Whites, 25.5% Blacks, 26.5% Hispanics, 14.3% Asians/Pacific Islanders, 1% Native Americans, and 7.9% other/mixed races. Following hospitalization, 72.1% were discharged routinely, 3.4% were transferred to another acute-care hospital, 10.7% to long-term care facilities including skilled nursing facilities, 7.6% to home health care, and 2.1% were discharged against medical advice. There were 3815 patients who died (4% of hospitalizations). The total hospitalization charge for this cohort of patients admitted due to tuberculosis across the United States was $6.96 billion and the total hospitalization days over study period was 1 419 605 days. Conclusion: High-risk cohorts who are likely to be hospitalized due to tuberculosis included Blacks and Hispanics. Majority of hospitalization comprised of males. Even though the annual number of hospitalizations reduced over the study period, substantial amounts of resources are used in hospital settings to manage tuberculosis. Copyright © 2015 John Wiley & Sons Ltd
KW  - adult
KW  - African American
KW  - American Indian
KW  - article
KW  - Asian
KW  - Caucasian
KW  - clinical outcome
KW  - controlled study
KW  - death
KW  - female
KW  - health care cost
KW  - health care utilization
KW  - Hispanic
KW  - home care
KW  - hospital admission
KW  - hospital charge
KW  - hospital discharge
KW  - *hospital utilization
KW  - hospitalization
KW  - human
KW  - human cell
KW  - long term care
KW  - major clinical study
KW  - male
KW  - middle aged
KW  - nursing home
KW  - Pacific Islander
KW  - *patient care
KW  - patient transport
KW  - priority journal
KW  - retrospective study
KW  - treatment outcome
KW  - *tuberculosis/dm [Disease Management]
KW  - United States
KW  - diagnosis
KW  - emergency care
KW  - *epidemiology
KW  - *hospital
KW  - hospital patient
KW  - *hospitalization
KW  - length of stay
KW  - patient
KW  - risk
KW  - *tuberculosis
KW  - *United States
JF  - Clinical Respiratory Journal
JA  - Clin. Respir. J.
VL  - 11
IS  - 1
SP  - 21
EP  - 27
CY  - United Kingdom
PB  - Blackwell Publishing Ltd (E-mail: customerservices@oxonblackwellpublishing.com)
SN  - 1752-6981
AD  - V. Allareddy, College of Dentistry, The University of Iowa, Iowa City, IA, United States. E-mail: Veerasathpurush-Allareddy@uiowa.edu
M1  - (Allareddy) College of Dentistry, The University of Iowa, Iowa City, IA, United States
M1  - (Rampa) College of Public Health, University of Nebraska Medical Center, Omaha, NE, United States
M1  - (Allareddy) Department of Pediatric Critical Care and Pharmacology, Rainbow Babies and Children's Hospital, University Hospitals, Case Medical Center, Cleveland, OH, United States
M1  - (Nalliah) Office of Global Health, Harvard School of Dental Medicine, Boston, MA, United States
UR  - http://onlinelibrary.wiley.com/journal/10.1111/(ISSN)1752-699X
L2  - http://ovidsp.ovid.com/ovidweb.cgi?T=JS&PAGE=reference&D=emed18b&NEWS=N&AN=604120759
ER  -  

Link to the Ovid Full Text or citation: http://ovidsp.ovid.com/ovidweb.cgi?T=JS&CSC=Y&NEWS=N&PAGE=fulltext&D=emed18b&AN=604120759Link to the External Link Resolver: http://whel-primo.hosted.exlibrisgroup.com/openurl/44WHELF_CAR/44WHELF_CAR_services_page?sid=OVID:embase&id=pmid:&id=doi:10.1111%2Fcrj.12296&issn=1752-6981&isbn=&volume=11&issue=1&spage=21&pages=21-27&date=2017&title=Clinical+Respiratory+Journal&atitle=Tuberculosis+management+continues+to+utilize+a+large+amount+of+hospital+resources+in+the+United+States&aulast=Rampa&pid=%3Cauthor%3ERampa+S.%3BAllareddy+V.%3BNalliah+R.P.%3C%2Fauthor%3E%3CAN%3E604120759%3C%2FAN%3E%3CDT%3EJournal%3A+Article%3C%2FDT%3E 
C1  - Database: EMBASE <1947-Present>

Search Strategy:

--------------------------------------------------------------------------------

1     tuberculosis.mp. or exp tuberculosis/ (291433)

2     exp treatment outcome/ or treatment outcome*.mp. (1289437)

3     diabetes mellitus.mp. or exp diabetes mellitus/ (880018)

4     diabetes mellitus/ (599265)

5     DM.mp. (234038)

6     diabetes.mp. (891272)

7     mellitus.mp. (827628)

8     3 or 4 or 5 or 6 or 7 (1125394)

9     1 and 2 and 8 (1560)

10     cohort studies.mp. or cohort analysis/ (334934)

11     exp risk factor/ or cohort.mp. or exp risk/ (2843815)

12     10 or 11 (2843815)

13     9 and 10 (161)

14     9 and 12 (652)

15     limit 14 to human (642)

16     limit 13 to human (160)

17     trial*.mp. or exp controlled clinical trial/ or exp "clinical trial (topic)"/ or exp "randomized controlled trial (topic)"/ or exp "controlled clinical trial (topic)"/ (2044040)

18     random.ab. (253017)

19     randomized controlled trial.pt. (0)

20     controlled clinical trial.pt. (0)

21     randomized.ab. (540645)

22     placebo.ab. (252710)

23     clinical trials as topic.sh. (2)

24     trial.ti. (233523)

25     17 or 18 or 19 or 20 or 21 or 22 or 23 or 24 (2406494)

26     9 and 25 (443)

27     limit 26 to human (442)

28     limit 16 to yr="2016 - 2017" (19)

29     limit 15 to yr="2016 -Current" (61)

30     limit 16 to yr="2016 -Current" (19)

31     limit 27 to yr="2016 -Current" (50)


***************************


19. 
TY  - ELEC
ID  - 614389395
T1  - The spectrum and outcome of surgical sepsis in pietermaritzburg, South Africa
A1  - Green S.
A1  - Kong V.Y.
A1  - Clarke D.L.
A1  - Sartorius B.
A1  - Odendaal J.
A1  - Bruce J.L.
A1  - Laing G.L.
A1  - Brysiewicz P.
A1  - Bekker W.
A1  - Harknett E. 
Y1  - 2017//
N2  - Background. Sepsis is a leading cause of morbidity and mortality worldwide, and the incidence appears to be increasing. In the resource-limited environment in low- and middle-income countries, the management of surgical sepsis (SS) continues to represent a significant portion of the workload for most general surgeons. Objective. To describe the spectrum of SS seen at a busy emergency department, and categorise the outcomes. Methods. The Pietermaritzburg Metropolitan Trauma Service (PMTS) and Pietermaritzburg Metropolitan Surgical Service (PMSS) in KwaZulu-Natal Province, South Africa (SA), maintain a prospective electronic registry. All patients with features of sepsis among emergency general surgical patients >15 years of age admitted to the PMSS over the period January 2012 - January 2015 were identified. From this cohort, all patients with sepsis that required surgical source control or who had a documented surgical source of sepsis (i.e. had SS) were selected for analysis. Results. Of a total of 6 020 adult surgical patients on the database, a cohort of 1 240 acute surgical patients with features of sepsis were identified, and 675 with SS were then analysed further. Of the 675 patients, 49.2% were male, and the mean age was 46 years (standard deviation (SD) 19); 47.0% presented to the PMSS directly from within the metropolitan area, while the remaining 53.0% were referred from hospitals outside the area. Physiological parameters (mean values) on presentation were as follows: systolic blood pressure 123 mmHg (standard deviation (SD) 23), respiratory rate 22 breaths/min (SD 5.2), heart rate 107 bpm (SD 19), temperature 37degreeC (SD 2) and white cell count 20 x 109/L (SD 8). Of the patients, 21.6% were known to be HIV-positive, 13.5% (91/675) were negative and 64.9% were of unknown status; 57.6% had intra-abdominal sepsis, 26.1% diabetes-related limb sepsis and the remaining 16.3% soft-tissue infections; 17.5% required intensive care unit admission, with a mean length of stay of 4 days (SD 4), and 30.7% developed complications. In this last group (n=207), a total of 313 morbidities were identified. The overall mortality rate was 12.7% (86/675). The mortality rate for intra-abdominal sepsis was 13.1%, for diabetic foot sepsis 14.2% and for necrotising fasciitis 27.3%. Conclusions. The spectrum of SS in SA is different to that seen in the developed world. Intra-abdominal sepsis is the most common SS and is overwhelmingly caused by acute appendicitis. Diabetic foot infection is a major cause of SS, reflecting the increasing burden of non-communicable chronic diseases in SA. Copyright © 2017, South African Medical Association. All rights reserved.
KW  - abdominal abscess
KW  - abdominal tuberculosis
KW  - adult
KW  - amputation
KW  - anastomosis leakage
KW  - appendectomy
KW  - appendicitis
KW  - article
KW  - clinical feature
KW  - colitis
KW  - controlled study
KW  - debridement
KW  - disease registry
KW  - diverticulitis
KW  - endoscopic retrograde cholangiopancreatography
KW  - female
KW  - human
KW  - Human immunodeficiency virus infected patient
KW  - intensive care unit
KW  - intestine ischemia
KW  - laparoscopic cholecystectomy
KW  - laparotomy
KW  - length of stay
KW  - major clinical study
KW  - male
KW  - middle aged
KW  - morbidity
KW  - mortality rate
KW  - necrotizing fasciitis
KW  - pelvic inflammatory disease
KW  - peritonitis
KW  - retrospective study
KW  - *sepsis/ep [Epidemiology]
KW  - soft tissue infection
KW  - South Africa
KW  - systemic inflammatory response syndrome
KW  - *treatment outcome
KW  - ulcer perforation
KW  - acute appendicitis
KW  - adolescent
KW  - breathing rate
KW  - data base
KW  - diabetic foot
KW  - emergency ward
KW  - heart rate
KW  - hospital
KW  - Human immunodeficiency virus
KW  - leukocyte count
KW  - limb
KW  - nonhuman
KW  - register
KW  - *sepsis
KW  - *South Africa
KW  - surgery
KW  - surgical patient
KW  - systolic blood pressure
KW  - traumatology
JF  - South African Medical Journal
JA  - S. Afr. Med. J.
VL  - 107
IS  - 2
SP  - 134
EP  - 136
CY  - South Africa
PB  - South African Medical Association (E-mail: publishing@samedical.org)
SN  - 0256-9574
AD  - D.L. Clarke, Department of Surgery, Faculty of Health Sciences, University of the Witwatersrand, Johannesburg, South Africa. E-mail: damianclar@gmail.com
M1  - (Green, Kong, Clarke, Odendaal, Bruce, Laing, Bekker, Harknett) Department of Surgery, Pietermaritzburg Hospital Complex and School of Clinical Medicine, College of Health Sciences, Nelson R Mandela School of Medicine, University of KwaZulu-Natal, Durban, South Africa
M1  - (Clarke) Department of Surgery, Faculty of Health Sciences, University of the Witwatersrand, Johannesburg, South Africa
M1  - (Sartorius, Brysiewicz) School of Nursing and Public Health, College of Health Sciences, Howard College Campus, University of KwaZulu-Natal, Durban, South Africa
UR  - http://www.samj.org.za/index.php/samj/article/download/11814/7969
L2  - http://ovidsp.ovid.com/ovidweb.cgi?T=JS&PAGE=reference&D=emed18b&NEWS=N&AN=614389395
ER  -  

Link to the Ovid Full Text or citation: http://ovidsp.ovid.com/ovidweb.cgi?T=JS&CSC=Y&NEWS=N&PAGE=fulltext&D=emed18b&AN=614389395Link to the External Link Resolver: http://whel-primo.hosted.exlibrisgroup.com/openurl/44WHELF_CAR/44WHELF_CAR_services_page?sid=OVID:embase&id=pmid:&id=doi:10.7196%2FSAMJ.2017.v107i2.11339&issn=0256-9574&isbn=&volume=107&issue=2&spage=134&pages=134-136&date=2017&title=South+African+Medical+Journal&atitle=The+spectrum+and+outcome+of+surgical+sepsis+in+pietermaritzburg%2C+South+Africa&aulast=Green&pid=%3Cauthor%3EGreen+S.%3BKong+V.Y.%3BClarke+D.L.%3BSartorius+B.%3BOdendaal+J.%3BBruce+J.L.%3BLaing+G.L.%3BBrysiewicz+P.%3BBekker+W.%3BHarknett+E.%3C%2Fauthor%3E%3CAN%3E614389395%3C%2FAN%3E%3CDT%3EJournal%3A+Article%3C%2FDT%3E 
C1  - Database: EMBASE <1947-Present>

Search Strategy:

--------------------------------------------------------------------------------

1     tuberculosis.mp. or exp tuberculosis/ (291433)

2     exp treatment outcome/ or treatment outcome*.mp. (1289437)

3     diabetes mellitus.mp. or exp diabetes mellitus/ (880018)

4     diabetes mellitus/ (599265)

5     DM.mp. (234038)

6     diabetes.mp. (891272)

7     mellitus.mp. (827628)

8     3 or 4 or 5 or 6 or 7 (1125394)

9     1 and 2 and 8 (1560)

10     cohort studies.mp. or cohort analysis/ (334934)

11     exp risk factor/ or cohort.mp. or exp risk/ (2843815)

12     10 or 11 (2843815)

13     9 and 10 (161)

14     9 and 12 (652)

15     limit 14 to human (642)

16     limit 13 to human (160)

17     trial*.mp. or exp controlled clinical trial/ or exp "clinical trial (topic)"/ or exp "randomized controlled trial (topic)"/ or exp "controlled clinical trial (topic)"/ (2044040)

18     random.ab. (253017)

19     randomized controlled trial.pt. (0)

20     controlled clinical trial.pt. (0)

21     randomized.ab. (540645)

22     placebo.ab. (252710)

23     clinical trials as topic.sh. (2)

24     trial.ti. (233523)

25     17 or 18 or 19 or 20 or 21 or 22 or 23 or 24 (2406494)

26     9 and 25 (443)

27     limit 26 to human (442)

28     limit 16 to yr="2016 - 2017" (19)

29     limit 15 to yr="2016 -Current" (61)

30     limit 16 to yr="2016 -Current" (19)

31     limit 27 to yr="2016 -Current" (50)


***************************


20. 
TY  - ELEC
ID  - 614370149
T1  - Advances in immune characteristics of tuberculosis patients complicated with diabetes mellitus
A1  - Li L. 
Y1  - 2016//
N2  - Diabetes mellitus(DM) rates remain highly and is increasing dramatically worldwide. Meanwhile, the incidence of tuberculosis (TB) decreased slowly. Moreover, DM is an important risk factor for TB incidence. Therefore, TB-DM comorbidity is becoming a new challenge in the field of prevention and control of TB. TB patients complicated with DM displayed distinct pathological manifestations, severity, course of disease, treatment complexity, failure rate of anti-TB treatment, death and recurrence compared with ordinary TB patients. Infection and incidence of TB is closely related to the immune function of the host. For patients with DM or hyperglycemia, the immune function is changed, which leads to the increase of the risk of TB and also affects the condition and prognosis of the disease. The present review summarize the current advances in the study of the immunological characteristics of TB-DM comorbidity, including the changes of both innate and adaptive immune responses, aiming to provide reference for the basic research and prevention and control of TB-DM comorbidity. Copyright © 2016 by the Chinese Medical Association.
KW  - adaptive immunity
KW  - comorbidity
KW  - death
KW  - *diabetes mellitus/co [Complication]
KW  - disease course
KW  - disease severity
KW  - drug treatment failure
KW  - human
KW  - immunity
KW  - *incidence
KW  - prognosis
KW  - recurrent disease
KW  - review
KW  - risk factor
KW  - *tuberculosis
KW  - tuberculostatic agent
KW  - basic research
KW  - *clinical study
KW  - controlled study
KW  - *diabetes mellitus
KW  - hyperglycemia
KW  - *immunocompetent cell
KW  - prevention
KW  - relapse
KW  - treatment failure
JF  - Chinese Journal of Microbiology and Immunology (China)
JA  - Chin. J. Microbiol. Immunol.
VL  - 36
IS  - 7
SP  - 549
EP  - 554
CY  - China
PB  - Society of Microbiology and Immunology
SN  - 0254-5101
AD  - L. Li, Central Laboratory, Wuhan Pulmonary Hospital (Wuhan Institute for Tuberculosis Control), Wuhan 430030, China. E-mail: ly_li@aliyun.com
M1  - (Li) Central Laboratory, Wuhan Pulmonary Hospital (Wuhan Institute for Tuberculosis Control), Wuhan 430030, China
UR  - http://zhwswxhmyx.periodicals.net.cn/default.html
L2  - http://ovidsp.ovid.com/ovidweb.cgi?T=JS&PAGE=reference&D=emed18b&NEWS=N&AN=614370149
ER  -  

Link to the Ovid Full Text or citation: http://ovidsp.ovid.com/ovidweb.cgi?T=JS&CSC=Y&NEWS=N&PAGE=fulltext&D=emed18b&AN=614370149Link to the External Link Resolver: http://whel-primo.hosted.exlibrisgroup.com/openurl/44WHELF_CAR/44WHELF_CAR_services_page?sid=OVID:embase&id=pmid:&id=doi:10.3760%2Fcma.j.issn.0254-5101.2016.07.014&issn=0254-5101&isbn=&volume=36&issue=7&spage=549&pages=549-554&date=2016&title=Chinese+Journal+of+Microbiology+and+Immunology+%28China%29&atitle=Advances+in+immune+characteristics+of+tuberculosis+patients+complicated+with+diabetes+mellitus&aulast=Li&pid=%3Cauthor%3ELi+L.%3C%2Fauthor%3E%3CAN%3E614370149%3C%2FAN%3E%3CDT%3EJournal%3A+Review%3C%2FDT%3E 
C1  - Database: EMBASE <1947-Present>

Search Strategy:

--------------------------------------------------------------------------------

1     tuberculosis.mp. or exp tuberculosis/ (291433)

2     exp treatment outcome/ or treatment outcome*.mp. (1289437)

3     diabetes mellitus.mp. or exp diabetes mellitus/ (880018)

4     diabetes mellitus/ (599265)

5     DM.mp. (234038)

6     diabetes.mp. (891272)

7     mellitus.mp. (827628)

8     3 or 4 or 5 or 6 or 7 (1125394)

9     1 and 2 and 8 (1560)

10     cohort studies.mp. or cohort analysis/ (334934)

11     exp risk factor/ or cohort.mp. or exp risk/ (2843815)

12     10 or 11 (2843815)

13     9 and 10 (161)

14     9 and 12 (652)

15     limit 14 to human (642)

16     limit 13 to human (160)

17     trial*.mp. or exp controlled clinical trial/ or exp "clinical trial (topic)"/ or exp "randomized controlled trial (topic)"/ or exp "controlled clinical trial (topic)"/ (2044040)

18     random.ab. (253017)

19     randomized controlled trial.pt. (0)

20     controlled clinical trial.pt. (0)

21     randomized.ab. (540645)

22     placebo.ab. (252710)

23     clinical trials as topic.sh. (2)

24     trial.ti. (233523)

25     17 or 18 or 19 or 20 or 21 or 22 or 23 or 24 (2406494)

26     9 and 25 (443)

27     limit 26 to human (442)

28     limit 16 to yr="2016 - 2017" (19)

29     limit 15 to yr="2016 -Current" (61)

30     limit 16 to yr="2016 -Current" (19)

31     limit 27 to yr="2016 -Current" (50)


***************************


21. 
TY  - ELEC
ID  - 614203106
T1  - Comparison of bacteriological conversion and treatment outcomes among MDR-TB patients with and without diabetes in Mexico: Preliminary data
A1  - Munnoz-Torrico M.
A1  - Luna J.C.
A1  - Migliori G.B.
A1  - D'Ambrosio L.
A1  - Carrillo-Alduenda J.L.
A1  - Villareal-Velarde H.
A1  - Torres-Cruz A.
A1  - Flores-Ergara H.
A1  - Martinez-Mendoza D.
A1  - Garcia-Sancho C.
A1  - Centis R.
A1  - Salazar-Lezama M.A.
A1  - Perez-Padilla R. 
Y1  - 2017//
N2  - Diabetes mellitus (DM) is a well-known risk factor for tuberculosis (TB). However, it is not known to what extent DM affects the outcome in patients with multidrug-resistant (MDR-TB) and extensively drug-resistant TB (XDR-TB) treated with second-line anti-TB drugs. The objective of this study was to compare the microbiological evolution (sputum smear and culture conversion) and final outcomes of MDR/XDR-TB patients with and without DM, managed at the national TB reference centre in Mexico City. Results: Ninety patients were enrolled between 2010 and 2015: 73 with MDR-TB (81.1%), 11 with pre-XDR-TB (e.g. MDR-TB with additional resistance to one injectable drug or a fluoroquinolone, 12.2%) and 6 (6.7%) with XDR-TB. Out of these, 49 (54.4%) had DM and 42 (86%) were undergoing insulin treatment. No statistically significant differences were found in treatment outcomes comparing DM vs. non-DM MDR-TB cases: 18/32 (56.3%) of DM cases and 19/24 (79.2%) non DM patients achieved treatment success (p = 0.07). The time to sputum smear and culture conversion was longer (although not statistically) in patients without DM, as follows: the mean (+/-SD) time to sputum smear conversion was 53.9 (+/-31.4) days in DM patients and 65.2 (+/-34.8) days in non-DM ones (p = 0.15), while the time to culture conversion was 66.2 (+/-27.6) days for DM and 81.4 (+/-37.7) days for non-DM MDR-TB cases (p = 0.06). Conclusions: The study results support the Mexican National TB programme to strengthen itscollaboration with the DM programme, as an entry point for TB (and latent TB infection)screening and management. Copyright © 2016 Sociedade Portuguesa de Pneumologia. Published by Elsevier Espanna, S.L.U.
KW  - article
KW  - *bacteriology/dr [Drug Resistance]
KW  - blood analysis
KW  - blood biochemistry
KW  - blood chemistry
KW  - comorbidity
KW  - *diabetes mellitus/di [Diagnosis]
KW  - *diabetes mellitus/dt [Drug Therapy]
KW  - diabetes mellitus/dt [Drug Therapy]
KW  - drug megadose
KW  - drug sensitivity
KW  - extensively drug resistant tuberculosis
KW  - human
KW  - major clinical study
KW  - Mexico
KW  - microbiological examination
KW  - mixed infection
KW  - *multidrug resistant tuberculosis/di [Diagnosis]
KW  - *multidrug resistant tuberculosis/dt [Drug Therapy]
KW  - multidrug resistant tuberculosis/dt [Drug Therapy]
KW  - risk factor
KW  - sputum culture
KW  - sputum smear
KW  - *treatment outcome
KW  - amikacin/dt [Drug Therapy]
KW  - aminosalicylic acid/dt [Drug Therapy]
KW  - amoxicillin plus clavulanic acid/dt [Drug Therapy]
KW  - capreomycin/dt [Drug Therapy]
KW  - cycloserine/dt [Drug Therapy]
KW  - ethionamide/dt [Drug Therapy]
KW  - glucose/ec [Endogenous Compound]
KW  - glycosylated hemoglobin/ec [Endogenous Compound]
KW  - insulin/dt [Drug Therapy]
KW  - isoniazid/dt [Drug Therapy]
KW  - kanamycin/dt [Drug Therapy]
KW  - levofloxacin/dt [Drug Therapy]
KW  - linezolid/dt [Drug Therapy]
KW  - moxifloxacin/dt [Drug Therapy]
KW  - ofloxacin/dt [Drug Therapy]
KW  - protionamide/dt [Drug Therapy]
KW  - quinoline derived antiinfective agent/dt [Drug Therapy]
KW  - thyrotropin/ec [Endogenous Compound]
KW  - controlled study
KW  - *diabetic patient
KW  - drug resistance
KW  - drug therapy
KW  - insulin treatment
KW  - latent tuberculosis
KW  - *Mexico City
KW  - *multidrug resistant tuberculosis
KW  - screening
KW  - *sputum smear
KW  - quinoline derived antiinfective agent
KW  - tuberculostatic agent
XT  - diabetes mellitus / drug therapy / insulin
XT  - multidrug resistant tuberculosis / drug therapy / amikacin
XT  - multidrug resistant tuberculosis / drug therapy / aminosalicylic acid
XT  - multidrug resistant tuberculosis / drug therapy / amoxicillin plus clavulanic acid
XT  - multidrug resistant tuberculosis / drug therapy / capreomycin
XT  - multidrug resistant tuberculosis / drug therapy / cycloserine
XT  - multidrug resistant tuberculosis / drug therapy / ethionamide
XT  - multidrug resistant tuberculosis / drug therapy / isoniazid
XT  - multidrug resistant tuberculosis / drug therapy / kanamycin
XT  - multidrug resistant tuberculosis / drug therapy / levofloxacin
XT  - multidrug resistant tuberculosis / drug therapy / linezolid
XT  - multidrug resistant tuberculosis / drug therapy / moxifloxacin
XT  - multidrug resistant tuberculosis / drug therapy / ofloxacin
XT  - multidrug resistant tuberculosis / drug therapy / protionamide
XT  - multidrug resistant tuberculosis / drug therapy / quinoline derived antiinfective agent
XT  - amikacin / drug therapy / multidrug resistant tuberculosis
XT  - aminosalicylic acid / drug therapy / multidrug resistant tuberculosis
XT  - amoxicillin plus clavulanic acid / drug therapy / multidrug resistant tuberculosis
XT  - capreomycin / drug therapy / multidrug resistant tuberculosis
XT  - cycloserine / drug therapy / multidrug resistant tuberculosis
XT  - ethionamide / drug therapy / multidrug resistant tuberculosis
XT  - insulin / drug therapy / diabetes mellitus
XT  - isoniazid / drug therapy / multidrug resistant tuberculosis
XT  - kanamycin / drug therapy / multidrug resistant tuberculosis
XT  - levofloxacin / drug therapy / multidrug resistant tuberculosis
XT  - linezolid / drug therapy / multidrug resistant tuberculosis
XT  - moxifloxacin / drug therapy / multidrug resistant tuberculosis
XT  - ofloxacin / drug therapy / multidrug resistant tuberculosis
XT  - protionamide / drug therapy / multidrug resistant tuberculosis
XT  - quinoline derived antiinfective agent / drug therapy / multidrug resistant tuberculosis
JF  - Revista Portuguesa de Pneumologia
JA  - Rev. Port. Pneumol.
VL  - 23
IS  - 1
SP  - 27
EP  - 30
CY  - Portugal
PB  - Elsevier Doyma (E-mail: editorial@elsevier.com)
AD  - G.B. Migliori, WHO Collaborating Centre for TB and Lug Diseases, Maugeri Institute, IRCCS, Tradate, Italy. E-mail: giovannibattista.migliori@fsm.it
M1  - (Munnoz-Torrico, Villareal-Velarde, Torres-Cruz, Flores-Ergara, Martinez-Mendoza, Salazar-Lezama) Tuberculosis Clinic, National Institute of Respiratory Diseases of Mexico (INER), Mexico City, Mexico
M1  - (Luna) Pneumology Department, University Hospital of Gran Canaria "Dr. Negrin", Las Palmas, Spain
M1  - (Migliori, D'Ambrosio, Centis) WHO Collaborating Centre for TB and Lug Diseases, Maugeri Institute, IRCCS, Tradate, Italy
M1  - (D'Ambrosio) Public Health Consulting Group, Lugano, Switzerland
M1  - (Carrillo-Alduenda, Perez-Padilla) Sleep Clinic, National Institute of Respiratory Diseases of Mexico (INER), Mexico City, Mexico
M1  - (Garcia-Sancho) Department of Epidemiology, National Institute of Respiratory Diseases of Mexico (INER), Mexico City, Mexico
UR  - http://www.journals.elsevier.com/revista-portuguesa-de-pneumologia-english-edition
L2  - http://ovidsp.ovid.com/ovidweb.cgi?T=JS&PAGE=reference&D=emed18b&NEWS=N&AN=614203106
ER  -  

Link to the Ovid Full Text or citation: http://ovidsp.ovid.com/ovidweb.cgi?T=JS&CSC=Y&NEWS=N&PAGE=fulltext&D=emed18b&AN=614203106Link to the External Link Resolver: http://whel-primo.hosted.exlibrisgroup.com/openurl/44WHELF_CAR/44WHELF_CAR_services_page?sid=OVID:embase&id=pmid:&id=doi:10.1016%2Fj.rppnen.2016.11.009&issn=2173-5115&isbn=&volume=23&issue=1&spage=27&pages=27-30&date=2017&title=Revista+Portuguesa+de+Pneumologia&atitle=Comparison+of+bacteriological+conversion+and+treatment+outcomes+among+MDR-TB+patients+with+and+without+diabetes+in+Mexico%3A+Preliminary+data&aulast=Munnoz-Torrico&pid=%3Cauthor%3EMunnoz-Torrico+M.%3BLuna+J.C.%3BMigliori+G.B.%3BD%27Ambrosio+L.%3BCarrillo-Alduenda+J.L.%3BVillareal-Velarde+H.%3BTorres-Cruz+A.%3BFlores-Ergara+H.%3BMartinez-Mendoza+D.%3BGarcia-Sancho+C.%3BCentis+R.%3BSalazar-Lezama+M.A.%3BPerez-Padilla+R.%3C%2Fauthor%3E%3CAN%3E614203106%3C%2FAN%3E%3CDT%3EJournal%3A+Article%3C%2FDT%3E 
C1  - Database: EMBASE <1947-Present>

Search Strategy:

--------------------------------------------------------------------------------

1     tuberculosis.mp. or exp tuberculosis/ (291433)

2     exp treatment outcome/ or treatment outcome*.mp. (1289437)

3     diabetes mellitus.mp. or exp diabetes mellitus/ (880018)

4     diabetes mellitus/ (599265)

5     DM.mp. (234038)

6     diabetes.mp. (891272)

7     mellitus.mp. (827628)

8     3 or 4 or 5 or 6 or 7 (1125394)

9     1 and 2 and 8 (1560)

10     cohort studies.mp. or cohort analysis/ (334934)

11     exp risk factor/ or cohort.mp. or exp risk/ (2843815)

12     10 or 11 (2843815)

13     9 and 10 (161)

14     9 and 12 (652)

15     limit 14 to human (642)

16     limit 13 to human (160)

17     trial*.mp. or exp controlled clinical trial/ or exp "clinical trial (topic)"/ or exp "randomized controlled trial (topic)"/ or exp "controlled clinical trial (topic)"/ (2044040)

18     random.ab. (253017)

19     randomized controlled trial.pt. (0)

20     controlled clinical trial.pt. (0)

21     randomized.ab. (540645)

22     placebo.ab. (252710)

23     clinical trials as topic.sh. (2)

24     trial.ti. (233523)

25     17 or 18 or 19 or 20 or 21 or 22 or 23 or 24 (2406494)

26     9 and 25 (443)

27     limit 26 to human (442)

28     limit 16 to yr="2016 - 2017" (19)

29     limit 15 to yr="2016 -Current" (61)

30     limit 16 to yr="2016 -Current" (19)

31     limit 27 to yr="2016 -Current" (50)


***************************


22. 
TY  - ELEC
ID  - 614301639
T1  - The effect size of type 2 diabetes mellitus on tuberculosis drug resistance and adverse treatment outcomes
A1  - Perez-Navarro L.M.
A1  - Restrepo B.I.
A1  - Fuentes-Dominguez F.J.
A1  - Duggirala R.
A1  - Morales-Romero J.
A1  - Lopez-Alvarenga J.C.
A1  - Comas I.
A1  - Zenteno-Cuevas R. 
AO  - Perez-Navarro, Lucia Monserrat; ORCID: http://orcid.org/0000-0002-9281-9202
AO  - Restrepo, Blanca I.; ORCID: http://orcid.org/0000-0002-3743-9098
AO  - Zenteno-Cuevas, Roberto; ORCID: http://orcid.org/0000-0001-9597-127X
Y1  - 2017//
N2  - Objective To evaluate the effect size of type 2 diabetes mellitus (T2DM) on tuberculosis (TB) treatment outcomes and multi drug resistance (MDR). Methods A cohort with 507 individuals with diagnosed TB included 183 with coexistence of T2DM and TB (TB-T2DM). Participants were identified at the time of TB diagnosis and followed during the course of TB treatment. Then we computed relative risks and adjustments by Cox proportional hazards for outcome variables (drug resistance, death, relapse, treatment failure), and the size of their effect as Cohen's-d. Results Patients with TB-T2DM were more likely to remain positive for acid-fast bacilli after two months of anti-TB treatment RR = [2.01 (95% CI: 1.3, 3.1)], to have drug resistant (DR) [OR 3.5 (95% CI: 1.8, 6.7)] and multi-drug resistant (MDR) TB [OR 3.5 (95% CI: 1.8, 7.1)]. The Cohen's-d for DR or MDR in T2DM was 0.69 when compared with non-DM subjects. The T2DM patients had higher odds of resistance to isoniazid (OR 3.9, 95% CI: 2.01, 7.9), rifampicin (OR 3.4, 95% CI: 1.6, 7.2) and pyrazinamide (OR 9.4, 95% CI: 2.8, 25.6), and their effect sizes were >0.67. Patients with TB-T2DM (versus no DM) were more likely to present with MDR TB (HR 3.1; 95% CI: 1.7, 5.8; p < 0.001), treatment failure (HR 2.04; 95% CI: 1.07, 3.8; p = 0.02) and relapse (HR 1.86; 95% CI: 1.09, 3.1; p = 0.02), with effect size >0.34. Conclusion T2DM showed a substantial contribution to the presence of DR or MDR-TB and to adverse clinical outcomes during and after TB treatment. Our findings support the importance for routine screening of T2DM among newly-diagnosed TB patients in order to stratify them for immediate DR assessment, and highlight the need for clinical trials to evaluate variations to the standard TB treatment in TB-T2DM to prevent adverse treatment outcomes. Copyright © 2017 Elsevier Ltd
KW  - acid fast bacterium
KW  - adult
KW  - *adverse outcome
KW  - article
KW  - cohort analysis
KW  - death
KW  - diabetic patient
KW  - disease severity
KW  - female
KW  - follow up
KW  - human
KW  - *lung tuberculosis
KW  - major clinical study
KW  - male
KW  - *multidrug resistance
KW  - *non insulin dependent diabetes mellitus
KW  - outcome assessment
KW  - priority journal
KW  - relapse
KW  - risk factor
KW  - treatment duration
KW  - treatment failure
KW  - *ethambutol
KW  - *isoniazid
KW  - *pyrazinamide
KW  - *rifampicin
KW  - *streptomycin
KW  - Bacilli
KW  - clinical outcome
KW  - clinical trial
KW  - controlled study
KW  - diagnosis
KW  - drug resistance
KW  - drug therapy
KW  - *effect size
KW  - nonhuman
KW  - outcome variable
KW  - prevention
KW  - screening
KW  - *tuberculosis
KW  - acid
KW  - isoniazid
KW  - pyrazinamide
KW  - rifampicin
JF  - Tuberculosis
JA  - Tuberculosis
VL  - 103
SP  - 83
EP  - 91
CY  - United Kingdom
PB  - Churchill Livingstone
SN  - 1472-9792
AD  - R. Zenteno-Cuevas, Instituto de Salud Publica, Universidad Veracruzana, Av. Luis Castelazo Ayala s/n, A.P. 57, Col. Industrial Animas, Xalapa, Veracruz 91190, Mexico. E-mail: robzencue@gmail.com
M1  - (Perez-Navarro) Nephrology Service, Research Division, Hospital General de Mexico "Dr. Eduardo Liceaga", Mexico
M1  - (Perez-Navarro, Morales-Romero, Zenteno-Cuevas) Public Health Institute, University of Veracruz, Veracruz, Mexico
M1  - (Restrepo) University of Texas Health Science Center Houston, Brownsville Campus, Brownsville, TX, United States
M1  - (Fuentes-Dominguez) Mycobacteriosis State Program, Veracruz Health Services, Mexico
M1  - (Duggirala, Lopez-Alvarenga) South Texas Diabetes and Obesity Institute, University of Texas Rio Grande Valley, Edinburg, TX, United States
M1  - (Comas) Unidad de Genomica de la Tuberculosis, Instituto de Biomedicina de Valencia, Consejo Superior de Investigaciones Cientificas, Valencia, Spain
M1  - (Zenteno-Cuevas) Red multidisciplinaria de Investigacion en tuberculosis, Mexico
UR  - http://www.elsevier.com/inca/publications/store/6/3/8/4/2/8/index.htt
L2  - http://ovidsp.ovid.com/ovidweb.cgi?T=JS&PAGE=reference&D=emed18b&NEWS=N&AN=614301639
ER  -  

Link to the Ovid Full Text or citation: http://ovidsp.ovid.com/ovidweb.cgi?T=JS&CSC=Y&NEWS=N&PAGE=fulltext&D=emed18b&AN=614301639Link to the External Link Resolver: http://whel-primo.hosted.exlibrisgroup.com/openurl/44WHELF_CAR/44WHELF_CAR_services_page?sid=OVID:embase&id=pmid:&id=doi:10.1016%2Fj.tube.2017.01.006&issn=1472-9792&isbn=&volume=103&issue=&spage=83&pages=83-91&date=2017&title=Tuberculosis&atitle=The+effect+size+of+type+2+diabetes+mellitus+on+tuberculosis+drug+resistance+and+adverse+treatment+outcomes&aulast=Perez-Navarro&pid=%3Cauthor%3EPerez-Navarro+L.M.%3BRestrepo+B.I.%3BFuentes-Dominguez+F.J.%3BDuggirala+R.%3BMorales-Romero+J.%3BLopez-Alvarenga+J.C.%3BComas+I.%3BZenteno-Cuevas+R.%3C%2Fauthor%3E%3CAN%3E614301639%3C%2FAN%3E%3CDT%3EJournal%3A+Article%3C%2FDT%3E 
C1  - Database: EMBASE <1947-Present>

Search Strategy:

--------------------------------------------------------------------------------

1     tuberculosis.mp. or exp tuberculosis/ (291433)

2     exp treatment outcome/ or treatment outcome*.mp. (1289437)

3     diabetes mellitus.mp. or exp diabetes mellitus/ (880018)

4     diabetes mellitus/ (599265)

5     DM.mp. (234038)

6     diabetes.mp. (891272)

7     mellitus.mp. (827628)

8     3 or 4 or 5 or 6 or 7 (1125394)

9     1 and 2 and 8 (1560)

10     cohort studies.mp. or cohort analysis/ (334934)

11     exp risk factor/ or cohort.mp. or exp risk/ (2843815)

12     10 or 11 (2843815)

13     9 and 10 (161)

14     9 and 12 (652)

15     limit 14 to human (642)

16     limit 13 to human (160)

17     trial*.mp. or exp controlled clinical trial/ or exp "clinical trial (topic)"/ or exp "randomized controlled trial (topic)"/ or exp "controlled clinical trial (topic)"/ (2044040)

18     random.ab. (253017)

19     randomized controlled trial.pt. (0)

20     controlled clinical trial.pt. (0)

21     randomized.ab. (540645)

22     placebo.ab. (252710)

23     clinical trials as topic.sh. (2)

24     trial.ti. (233523)

25     17 or 18 or 19 or 20 or 21 or 22 or 23 or 24 (2406494)

26     9 and 25 (443)

27     limit 26 to human (442)

28     limit 16 to yr="2016 - 2017" (19)

29     limit 15 to yr="2016 -Current" (61)

30     limit 16 to yr="2016 -Current" (19)

31     limit 27 to yr="2016 -Current" (50)


***************************


23. 
TY  - ELEC
ID  - 614054547
T1  - Association between diabetes mellitus and multi-drug-resistant tuberculosis: A protocol for a systematic review and meta-analysis
A1  - Tegegne B.S.
A1  - Habtewold T.D.
A1  - Mengesha M.M.
A1  - Burgerhof J.G.M. 
Y1  - 2017//
N2  - Introduction: Multi-drug-resistant tuberculosis (MDR-TB) has emerged as a challenge to global tuberculosis (TB) control and remains a major public health concern in many countries. Diabetes mellitus (DM) is an increasingly recognized comorbidity that can both accelerate TB disease and complicate its treatment. The aim of this study is to summarize available evidence on the association of DM and MDR-TB among TB patients and to provide a pooled estimate of risks. Methods: All studies published in English before October 2016 will be searched using comprehensive search strings through PubMed, EMBASE, Web of Science, and WHO Global Health Library databases which have reported the association of DM and MDR-TB in adults with TB (age > =15). Two authors will independently collect detailed information using structured data abstraction form. The quality of studies will be checked using Newcastle-Ottawa Scale for cohort and case-control studies and the Agency for Healthcare Research and Quality tool for cross-sectional studies. Heterogeneity between included studies will be assessed using the I2 statistic. We will check potential publication bias by visual inspection of the funnel plot and Egger's regression test statistic. We will use the random effects model to compute a pooled estimate. Discussion: Increases in the burden of non-communicable diseases and aging populations are changing the importance of different risk factors for TB, and the profile of comorbidities and clinical challenges for people with TB. Although classic risk factors and comorbidities such as overcrowding, under-nutrition, silicosis, and HIV infection are crucial to address, chronic conditions like diabetes are important factors that impair host defenses against TB. Thus, undertaking integrated multifaceted approach is remarkably necessary for reducing the burden of DM and successful TB treatment outcome. Systematic review registration: PROSPERO CRD42016045692. Copyright © 2017 The Author(s).
KW  - article
KW  - case control study
KW  - crowding (area)
KW  - *diabetes mellitus
KW  - disease association
KW  - dispersity
KW  - human
KW  - Human immunodeficiency virus infection
KW  - malnutrition
KW  - *multidrug resistant tuberculosis
KW  - Newcastle Ottawa Scale
KW  - priority journal
KW  - silicosis
KW  - systematic review
KW  - treatment outcome
KW  - adult
KW  - aging
KW  - comorbidity
KW  - cross-sectional study
KW  - Embase
KW  - host resistance
KW  - Medline
KW  - model
KW  - non communicable disease
KW  - nutrition
KW  - publishing
KW  - registration
KW  - risk factor
KW  - Web of Science
JF  - Systematic Reviews
JA  - Syst. Rev.
VL  - 6
IS  - 1
SP  - no pagination
CY  - United Kingdom
PB  - BioMed Central Ltd. (E-mail: info@biomedcentral.com)
AD  - B.S. Tegegne, Haramaya University, Department of Public Health, College of Health and Medical Sciences, Harar, Ethiopia. E-mail: bg.sileshi@gmail.com
M1  - (Tegegne, Mengesha) Haramaya University, Department of Public Health, College of Health and Medical Sciences, Harar, Ethiopia
M1  - (Tegegne, Habtewold, Burgerhof) University of Groningen, University Medical Center Groningen, Department of Epidemiology, Groningen, Netherlands
UR  - http://www.systematicreviewsjournal.com/
L2  - http://ovidsp.ovid.com/ovidweb.cgi?T=JS&PAGE=reference&D=emed18b&NEWS=N&AN=614054547
ER  -  

Link to the Ovid Full Text or citation: http://ovidsp.ovid.com/ovidweb.cgi?T=JS&CSC=Y&NEWS=N&PAGE=fulltext&D=emed18b&AN=614054547Link to the External Link Resolver: http://whel-primo.hosted.exlibrisgroup.com/openurl/44WHELF_CAR/44WHELF_CAR_services_page?sid=OVID:embase&id=pmid:&id=doi:10.1186%2Fs13643-017-0407-9&issn=2046-4053&isbn=&volume=6&issue=1&spage=no+pagination&pages=no+pagination&date=2017&title=Systematic+Reviews&atitle=Association+between+diabetes+mellitus+and+multi-drug-resistant+tuberculosis%3A+A+protocol+for+a+systematic+review+and+meta-analysis&aulast=Tegegne&pid=%3Cauthor%3ETegegne+B.S.%3BHabtewold+T.D.%3BMengesha+M.M.%3BBurgerhof+J.G.M.%3C%2Fauthor%3E%3CAN%3E614054547%3C%2FAN%3E%3CDT%3EJournal%3A+Article%3C%2FDT%3E 
C1  - Database: EMBASE <1947-Present>

Search Strategy:

--------------------------------------------------------------------------------

1     tuberculosis.mp. or exp tuberculosis/ (291433)

2     exp treatment outcome/ or treatment outcome*.mp. (1289437)

3     diabetes mellitus.mp. or exp diabetes mellitus/ (880018)

4     diabetes mellitus/ (599265)

5     DM.mp. (234038)

6     diabetes.mp. (891272)

7     mellitus.mp. (827628)

8     3 or 4 or 5 or 6 or 7 (1125394)

9     1 and 2 and 8 (1560)

10     cohort studies.mp. or cohort analysis/ (334934)

11     exp risk factor/ or cohort.mp. or exp risk/ (2843815)

12     10 or 11 (2843815)

13     9 and 10 (161)

14     9 and 12 (652)

15     limit 14 to human (642)

16     limit 13 to human (160)

17     trial*.mp. or exp controlled clinical trial/ or exp "clinical trial (topic)"/ or exp "randomized controlled trial (topic)"/ or exp "controlled clinical trial (topic)"/ (2044040)

18     random.ab. (253017)

19     randomized controlled trial.pt. (0)

20     controlled clinical trial.pt. (0)

21     randomized.ab. (540645)

22     placebo.ab. (252710)

23     clinical trials as topic.sh. (2)

24     trial.ti. (233523)

25     17 or 18 or 19 or 20 or 21 or 22 or 23 or 24 (2406494)

26     9 and 25 (443)

27     limit 26 to human (442)

28     limit 16 to yr="2016 - 2017" (19)

29     limit 15 to yr="2016 -Current" (61)

30     limit 16 to yr="2016 -Current" (19)

31     limit 27 to yr="2016 -Current" (50)


***************************


24. 
TY  - ELEC
ID  - 614367862
T1  - Prevalence and Impact of Diabetes Mellitus Among Patients with Active Pulmonary Tuberculosis in South Korea
A1  - Lee E.H.
A1  - Lee J.M.
A1  - Kang Y.A.
A1  - Leem A.Y.
A1  - Kim E.Y.
A1  - Jung J.Y.
A1  - Park M.S.
A1  - Kim Y.S.
A1  - Kim S.K.
A1  - Chang J.
A1  - Kim S.Y. 
Y1  - 2017//
N2  - Abstract: Objective: South Korea has an increasing prevalence of diabetes and a relatively high burden of tuberculosis. We aimed to determine the prevalence of diabetes in patients with active pulmonary tuberculosis (PTB) and examine the effect of diabetes on tuberculosis treatment outcomes. Abstract: Setting and Design: Data from patients >30 years diagnosed with and treated for PTB between January 2010 and December 2012 at Severance Hospital, a 2000-bed tertiary referral hospital in Seoul, South Korea, were analyzed and compared with data from a contemporaneous general population sample extracted from KNHANES V. Abstract: Results: Diabetes prevalence was 24.2% (252/1044) among patients with PTB and 11.6% (1700/14,655) among controls. Diabetes [odds ratios (OR) 2.56, 95% confidence interval (CI) 1.56-4.21, P < 0.001], male sex (OR 1.93, 95% CI 1.08-3.44, P = 0.027), and cavitary disease (OR 2.08, 95% CI 1.29-3.35, P = 0.003) were significant risk factors for 2-month culture positivity. Diabetes was the only factor associated with unsuccessful treatment outcomes (OR 1.67, 95% CI 1.03-2.70, P = 0.039). Abstract: Conclusion: The prevalence of diabetes was markedly higher in patients with PTB than in a sample of the general South Korean population. Diabetes may delay sputum conversion and adversely affect treatment outcomes; detection and management of diabetes in patients with PTB is crucial. Copyright © 2017 Springer Science+Business Media New York
KW  - clinical study
KW  - confidence interval
KW  - controlled study
KW  - *diabetes mellitus
KW  - diagnosis
KW  - human
KW  - human tissue
KW  - *lung tuberculosis
KW  - male
KW  - odds ratio
KW  - population
KW  - *prevalence
KW  - risk factor
KW  - *South Korea
KW  - South Korean
KW  - *sputum culture
KW  - tertiary care center
KW  - *tuberculosis
JF  - Lung
JA  - Lung
SP  - 1
EP  - 7
CY  - United States
PB  - Springer New York LLC (E-mail: barbara.b.bertram@gsk.com)
SN  - 0341-2040
AD  - S.Y. Kim, Division of Pulmonology, Department of Internal Medicine, Severance Hospital, Institute of Chest Diseases, Yonsei University College of Medicine, 50-1 Yonsei-ro, Seodaemun-gu, Seoul 120-752, South Korea. E-mail: DOBIE@yuhs.ac
M1  - (Lee, Lee, Kang, Leem, Kim, Jung, Park, Kim, Kim, Chang, Kim) Division of Pulmonology, Department of Internal Medicine, Severance Hospital, Institute of Chest Diseases, Yonsei University College of Medicine, 50-1 Yonsei-ro, Seodaemun-gu, Seoul 120-752, South Korea
UR  - http://link.springer.de/link/service/journals/00408/index.htm
L2  - http://ovidsp.ovid.com/ovidweb.cgi?T=JS&PAGE=reference&D=emed18b&NEWS=N&AN=614367862
ER  -  

Link to the Ovid Full Text or citation: http://ovidsp.ovid.com/ovidweb.cgi?T=JS&CSC=Y&NEWS=N&PAGE=fulltext&D=emed18b&AN=614367862Link to the External Link Resolver: http://whel-primo.hosted.exlibrisgroup.com/openurl/44WHELF_CAR/44WHELF_CAR_services_page?sid=OVID:embase&id=pmid:&id=doi:10.1007%2Fs00408-017-9978-4&issn=0341-2040&isbn=&volume=195&issue=2&spage=1&pages=1-7&date=2017&title=Lung&atitle=Prevalence+and+Impact+of+Diabetes+Mellitus+Among+Patients+with+Active+Pulmonary+Tuberculosis+in+South+Korea&aulast=Lee&pid=%3Cauthor%3ELee+E.H.%3BLee+J.M.%3BKang+Y.A.%3BLeem+A.Y.%3BKim+E.Y.%3BJung+J.Y.%3BPark+M.S.%3BKim+Y.S.%3BKim+S.K.%3BChang+J.%3BKim+S.Y.%3C%2Fauthor%3E%3CAN%3E614367862%3C%2FAN%3E%3CDT%3EJournal%3A+Article+In+Press%3C%2FDT%3E 
C1  - Database: EMBASE <1947-Present>

Search Strategy:

--------------------------------------------------------------------------------

1     tuberculosis.mp. or exp tuberculosis/ (291433)

2     exp treatment outcome/ or treatment outcome*.mp. (1289437)

3     diabetes mellitus.mp. or exp diabetes mellitus/ (880018)

4     diabetes mellitus/ (599265)

5     DM.mp. (234038)

6     diabetes.mp. (891272)

7     mellitus.mp. (827628)

8     3 or 4 or 5 or 6 or 7 (1125394)

9     1 and 2 and 8 (1560)

10     cohort studies.mp. or cohort analysis/ (334934)

11     exp risk factor/ or cohort.mp. or exp risk/ (2843815)

12     10 or 11 (2843815)

13     9 and 10 (161)

14     9 and 12 (652)

15     limit 14 to human (642)

16     limit 13 to human (160)

17     trial*.mp. or exp controlled clinical trial/ or exp "clinical trial (topic)"/ or exp "randomized controlled trial (topic)"/ or exp "controlled clinical trial (topic)"/ (2044040)

18     random.ab. (253017)

19     randomized controlled trial.pt. (0)

20     controlled clinical trial.pt. (0)

21     randomized.ab. (540645)

22     placebo.ab. (252710)

23     clinical trials as topic.sh. (2)

24     trial.ti. (233523)

25     17 or 18 or 19 or 20 or 21 or 22 or 23 or 24 (2406494)

26     9 and 25 (443)

27     limit 26 to human (442)

28     limit 16 to yr="2016 - 2017" (19)

29     limit 15 to yr="2016 -Current" (61)

30     limit 16 to yr="2016 -Current" (19)

31     limit 27 to yr="2016 -Current" (50)


***************************


25. 
TY  - ELEC
ID  - 613555332
T1  - Identifying patients at high risk of tuberculosis recurrence
A1  - Sadikot R.T. 
Y1  - 2016//
N2  - Several studies have been done in relation to recurrence of tuberculosis (TB) following completion of treatment. However, recurrence of TB is still a major problem from a public health perspective in high-burden countries, where no special attention is being given to this issue. Disease recurrence is an important indicator of the efficacy of antituberculosis treatment. The rate of recurrence is highly variable and has been estimated to range from 4.9% to 25%. This variability is not only a reflection of regional epidemiology of recurrence but differences in the definitions used by the TB control programs. In addition to treatment failure related to medication adherence, there are several key host factors that are associated with high rates of recurrence. The widely recognized host factors independent of treatment program that predispose to TB recurrence include: malnutrition; human immunodeficiency virus; substance abuse including tobacco use; comorbidity such as diabetes, renal failure and systemic diseases, especially immunosuppressive states; and environmental exposure such as silicosis. With improved understanding of the human genome, proteome, and metabolome, additional host-specific factors that predispose to recurrence are being discovered. Information on temporal and geographical trends of TB cases as well as genotyping might provide further information to enable us to fully understand TB recurrence and discriminate between reactivation and new infection. The recently launched World Health Organization End TB Strategy emphasizes the importance of integrated, patient-centered TB care. Continued improvement in diagnosis, treatment approaches, and defining host-specific factors are needed to fully understand the clinical epidemiological and social determinants of TB recurrence. Copyright © 2016
KW  - comorbidity
KW  - conference paper
KW  - diabetes mellitus
KW  - disease association
KW  - drug efficacy
KW  - drug treatment failure
KW  - environmental exposure
KW  - genotyping technique
KW  - high risk patient
KW  - human
KW  - Human immunodeficiency virus
KW  - immune deficiency
KW  - kidney failure
KW  - malnutrition
KW  - medication compliance
KW  - patient compliance
KW  - *patient identification
KW  - priority journal
KW  - *recurrence risk
KW  - silicosis
KW  - tobacco use
KW  - *tuberculosis/dt [Drug Therapy]
KW  - tuberculosis/dt [Drug Therapy]
KW  - tuberculostatic agent/dt [Drug Therapy]
KW  - attention
KW  - *clinical study
KW  - diagnosis
KW  - genotype
KW  - human genome
KW  - metabolome
KW  - nonhuman
KW  - public health
KW  - social determinants of health
KW  - substance abuse
KW  - systemic disease
KW  - treatment failure
KW  - *tuberculosis control
KW  - world health organization
KW  - *host factor
KW  - proteome
XT  - tuberculosis / drug therapy / tuberculostatic agent
XT  - tuberculostatic agent / drug therapy / tuberculosis
JF  - International Journal of Mycobacteriology
JA  - Int. J. Mycobacteriology
VL  - 5
SP  - S66
CY  - United Kingdom
PB  - Elsevier Ltd
SN  - 2212-5531
M1  - (Sadikot) Pulmonary and Critical Care Medicine, Emory University, 1670 Clairmont Rd, Atlanta, GA 30033, United States
UR  - http://www.journals.elsevier.com/international-journal-of-mycobacteriology/
L2  - http://ovidsp.ovid.com/ovidweb.cgi?T=JS&PAGE=reference&D=emed18b&NEWS=N&AN=613555332
ER  -  

Link to the Ovid Full Text or citation: http://ovidsp.ovid.com/ovidweb.cgi?T=JS&CSC=Y&NEWS=N&PAGE=fulltext&D=emed18b&AN=613555332Link to the External Link Resolver: http://whel-primo.hosted.exlibrisgroup.com/openurl/44WHELF_CAR/44WHELF_CAR_services_page?sid=OVID:embase&id=pmid:&id=doi:10.1016%2Fj.ijmyco.2016.08.017&issn=2212-5531&isbn=&volume=5&issue=&spage=S66&pages=S66&date=2016&title=International+Journal+of+Mycobacteriology&atitle=Identifying+patients+at+high+risk+of+tuberculosis+recurrence&aulast=Sadikot&pid=%3Cauthor%3ESadikot+R.T.%3C%2Fauthor%3E%3CAN%3E613555332%3C%2FAN%3E%3CDT%3EJournal%3A+Conference+Paper%3C%2FDT%3E 
C1  - Database: EMBASE <1947-Present>

Search Strategy:

--------------------------------------------------------------------------------

1     tuberculosis.mp. or exp tuberculosis/ (291433)

2     exp treatment outcome/ or treatment outcome*.mp. (1289437)

3     diabetes mellitus.mp. or exp diabetes mellitus/ (880018)

4     diabetes mellitus/ (599265)

5     DM.mp. (234038)

6     diabetes.mp. (891272)

7     mellitus.mp. (827628)

8     3 or 4 or 5 or 6 or 7 (1125394)

9     1 and 2 and 8 (1560)

10     cohort studies.mp. or cohort analysis/ (334934)

11     exp risk factor/ or cohort.mp. or exp risk/ (2843815)

12     10 or 11 (2843815)

13     9 and 10 (161)

14     9 and 12 (652)

15     limit 14 to human (642)

16     limit 13 to human (160)

17     trial*.mp. or exp controlled clinical trial/ or exp "clinical trial (topic)"/ or exp "randomized controlled trial (topic)"/ or exp "controlled clinical trial (topic)"/ (2044040)

18     random.ab. (253017)

19     randomized controlled trial.pt. (0)

20     controlled clinical trial.pt. (0)

21     randomized.ab. (540645)

22     placebo.ab. (252710)

23     clinical trials as topic.sh. (2)

24     trial.ti. (233523)

25     17 or 18 or 19 or 20 or 21 or 22 or 23 or 24 (2406494)

26     9 and 25 (443)

27     limit 26 to human (442)

28     limit 16 to yr="2016 - 2017" (19)

29     limit 15 to yr="2016 -Current" (61)

30     limit 16 to yr="2016 -Current" (19)

31     limit 27 to yr="2016 -Current" (50)


***************************


26. 
TY  - ELEC
ID  - 614101337
T3  - Diabetes is Associated with Severe Adverse Events in Multidrug-Resistant Tuberculosis
A1  - Munoz-Torrico M.
A1  - Caminero-Luna J.
A1  - Migliori G.B.
A1  - D'Ambrosio L.
A1  - Carrillo-Alduenda J.L.
A1  - Villareal-Velarde H.
A1  - Torres-Cruz A.
A1  - Flores-Vergara H.
A1  - Martinez-Mendoza D.
A1  - Garcia-Sancho C.
A1  - Centis R.
A1  - Salazar-Lezama M.A.
A1  - Perez-Padilla R. 
Y1  - 2016//
N2  - Introduction: Diabetes mellitus (DM), a very common disease in Mexico, is a well-known risk factor for tuberculosis (TB). However, it is not known by which extent DM predisposes to adverse events (AE) to anti-TB drugs and/or to worse outcomes in patients with multidrug-resistant (MDR-TB) and extensively drug-resistant TB (XDR-TB). The main objective of this study was to describe the outcomes of TB treatment, the impact of DM and the prevalence of AE in a cohort of patients with MDR-/XDR pulmonary TB treated at the national TB referral centre in Mexico City. Results: Ninety patients were enrolled between 2010 and 2015: 73 with MDR-TB (81.1%), 11 with pre-XDR-TB (12.2%) and 6 (6.7%) with XDR-TB, including 49 (54.4%) with DM, and 3 with Human Immunodeficiency Virus (HIV) co-infection (3.3%). In 98% of patients, diagnosis was made by culture and drug susceptibility testing, while in a single case the diagnosis was made by a molecular test. The presence of DM was associated with an increased risk of serious drug-related AEs, such as nephrotoxicity (Odds Ratio [OR] = 6.5; 95% Confidence Interval [95% CI]: 1.9-21.8) and hypothyroidism (OR = 8.8; 95% CI: 1.8-54.2), but not for a worse outcome. Conclusions: Our data suggest that DM does not impact second-line TB treatment outcomes, but patients with DM have a higher risk of developing serious AEs to drug-resistant TB treatment, such as nephrotoxicity and hypothyroidism. Copyright © 2016 SEPAR.
KW  - adverse drug reaction
KW  - confidence interval
KW  - controlled study
KW  - *diabetes mellitus
KW  - diagnosis
KW  - drug resistance
KW  - drug sensitivity
KW  - human
KW  - Human immunodeficiency virus
KW  - hypothyroidism
KW  - major clinical study
KW  - *Mexico City
KW  - mixed infection
KW  - *multidrug resistant tuberculosis
KW  - nephrotoxicity
KW  - nonhuman
KW  - odds ratio
KW  - patient referral
KW  - prevalence
KW  - side effect
KW  - tuberculostatic agent
JF  - Archivos de Bronconeumologia
JA  - Arch. Bronconeumol.
SP  - no pagination
CY  - Spain
PB  - Elsevier Doyma (E-mail: editorial@elsevier.com)
SN  - 0300-2896
AD  - G.B. Migliori, WHO Collaborating Centre for TB and Lung Diseases, Maugeri Institute, IRCCS, Tradate, Italia
M1  - (Munoz-Torrico, Villareal-Velarde, Torres-Cruz, Flores-Vergara, Martinez-Mendoza, Salazar-Lezama) Clinica de Tuberculosis, Instituto Nacional de Enfermedades Respiratorias de Mexico (INER), Ciudad de Mexico, Mexico
M1  - (Caminero-Luna) Departamento de Neumologia, Hospital Universitario de Gran Canaria Dr. Negrin, Las Palmas, Canarias, Espana
M1  - (Migliori, D'Ambrosio, Centis) WHO Collaborating Centre for TB and Lung Diseases, Maugeri Institute, IRCCS, Tradate, Italia
M1  - (D'Ambrosio) Public Health Consulting Group, Lugano, Suiza
M1  - (Carrillo-Alduenda, Perez-Padilla) Clinica del Sueno, Instituto Nacional de Enfermedades Respiratorias de Mexico (INER), Ciudad de Mexico, Mexico
M1  - (Garcia-Sancho) Departamento de Epidemiologia, Instituto Nacional de Enfermedades Respiratorias de Mexico (INER), Ciudad de Mexico, Mexico
UR  - http://www.elsevier.com/wps/find/journaldescription.cws_home/710346/description#description
L2  - http://ovidsp.ovid.com/ovidweb.cgi?T=JS&PAGE=reference&D=emed18b&NEWS=N&AN=614101337
ER  -  

Link to the Ovid Full Text or citation: http://ovidsp.ovid.com/ovidweb.cgi?T=JS&CSC=Y&NEWS=N&PAGE=fulltext&D=emed18b&AN=614101337Link to the External Link Resolver: http://whel-primo.hosted.exlibrisgroup.com/openurl/44WHELF_CAR/44WHELF_CAR_services_page?sid=OVID:embase&id=pmid:&id=doi:10.1016%2Fj.arbres.2016.10.021&issn=0300-2896&isbn=&volume=&issue=&spage=no+pagination&pages=no+pagination&date=2016&title=Archivos+de+Bronconeumologia&atitle=Diabetes+is+Associated+with+Severe+Adverse+Events+in+Multidrug-Resistant+Tuberculosis&aulast=Munoz-Torrico&pid=%3Cauthor%3EMunoz-Torrico+M.%3BCaminero-Luna+J.%3BMigliori+G.B.%3BD%27Ambrosio+L.%3BCarrillo-Alduenda+J.L.%3BVillareal-Velarde+H.%3BTorres-Cruz+A.%3BFlores-Vergara+H.%3BMartinez-Mendoza+D.%3BGarcia-Sancho+C.%3BCentis+R.%3BSalazar-Lezama+M.A.%3BPerez-Padilla+R.%3C%2Fauthor%3E%3CAN%3E614101337%3C%2FAN%3E%3CDT%3EJournal%3A+Article+In+Press%3C%2FDT%3E 
C1  - Database: EMBASE <1947-Present>

Search Strategy:

--------------------------------------------------------------------------------

1     tuberculosis.mp. or exp tuberculosis/ (291433)

2     exp treatment outcome/ or treatment outcome*.mp. (1289437)

3     diabetes mellitus.mp. or exp diabetes mellitus/ (880018)

4     diabetes mellitus/ (599265)

5     DM.mp. (234038)

6     diabetes.mp. (891272)

7     mellitus.mp. (827628)

8     3 or 4 or 5 or 6 or 7 (1125394)

9     1 and 2 and 8 (1560)

10     cohort studies.mp. or cohort analysis/ (334934)

11     exp risk factor/ or cohort.mp. or exp risk/ (2843815)

12     10 or 11 (2843815)

13     9 and 10 (161)

14     9 and 12 (652)

15     limit 14 to human (642)

16     limit 13 to human (160)

17     trial*.mp. or exp controlled clinical trial/ or exp "clinical trial (topic)"/ or exp "randomized controlled trial (topic)"/ or exp "controlled clinical trial (topic)"/ (2044040)

18     random.ab. (253017)

19     randomized controlled trial.pt. (0)

20     controlled clinical trial.pt. (0)

21     randomized.ab. (540645)

22     placebo.ab. (252710)

23     clinical trials as topic.sh. (2)

24     trial.ti. (233523)

25     17 or 18 or 19 or 20 or 21 or 22 or 23 or 24 (2406494)

26     9 and 25 (443)

27     limit 26 to human (442)

28     limit 16 to yr="2016 - 2017" (19)

29     limit 15 to yr="2016 -Current" (61)

30     limit 16 to yr="2016 -Current" (19)

31     limit 27 to yr="2016 -Current" (50)


***************************


27. 
TY  - ELEC
ID  - 614044936
T1  - Diabetes and tuberculosis interaction in Kazakhstan
T3  - 7th Annual CUGH Conference: Bridging to a Sustainable Future in Global Health. United States. Conference Start: 20160409. Conference End: 20160411.
A1  - Aifah A.
A1  - El-Bassel N. 
Y1  - 2016//
N2  - Background: The global increase in diabetes prevalence highlights an urgent need to address diabetes interaction with tuberculosis (TB) prevention and treatment. In Kazakhstan where multi-drug resistant TB (MDR-TB) is serious, an estimated 26% of new TB cases have MDR-TB. Studies show that for individuals with TB, co-occurring diabetes is often associated with TB treatment failure which may lead to MDR-TB. The factors associated with the synergistic relationship between TB and diabetes is understudied in Kazakhstan. The aim of this paper is to examine factors associated with the co-occurrence of diabetes and TB in Kazakhstan using data from a population based study of the Social, Environmental and Genetic Factors Determining Susceptibility to Tuberculosis project. Methods: Using a cross sectional study design, we collected data from 1600 participants consisting of TB positive individuals, household controls and community controls recruited from June 2012 to May 2014 from four regions in Kazakhstan: Almaty city, Almatinskaya oblast (province), Kyzylordinskaya oblast, and Kostanayskaya oblast. For this analysis, we focused on the TB positive individuals and used multivariate analysis to test the prevalence of co-occurring TB and diabetes as well as the associated multilevel risk factors. Findings: Of the 562 TB positive individuals 7.1% report having concomitant diabetes. A significant proportion of new TB positive cases were associated with both diabetes and smoking - accounting for 28%. We found that major risk factors associated with co-occurring TB and diabetes include: age, education and living in a rural area. Interpretation: To our knowledge, this is the first study on the cooccurrence of TB and diabetes in Kazakhstan. The high prevalence of co-occurring TB and diabetes has implications on screening index or TB positive cases as well as individuals with diabetes. National TB programs in countries like Kazakhstan should move towards integrated screenings for both diseases given the increasing prevalence of diabetes and its negative effects on TB treatment and management. Integrated screenings for both TB and diabetes in Kazakhstan is not only urgent but must address risk factors such as age, education and rural living. More evidence based research on co-occurring TB and diabetes is needed in high TB burdened settings.
KW  - controlled study
KW  - cross-sectional study
KW  - *diabetes mellitus
KW  - education
KW  - genetic predisposition
KW  - household
KW  - human
KW  - *Kazakhstan
KW  - major clinical study
KW  - *multidrug resistant tuberculosis
KW  - multivariate analysis
KW  - prevalence
KW  - risk factor
KW  - rural area
KW  - screening
KW  - smoking
KW  - treatment failure
JF  - Annals of Global Health
JA  - Ann. of Global Health
VL  - 82
IS  - 3
SP  - 398
CY  - Netherlands
PB  - Elsevier USA
SN  - 2214-9996
AD  - A. Aifah, Columbia School of Social Work, New York, NY, United States
M1  - (Aifah, El-Bassel) Columbia School of Social Work, New York, NY, United States
L2  - http://ovidsp.ovid.com/ovidweb.cgi?T=JS&PAGE=reference&D=emed18b&NEWS=N&AN=614044936
ER  -  

Link to the Ovid Full Text or citation: http://ovidsp.ovid.com/ovidweb.cgi?T=JS&CSC=Y&NEWS=N&PAGE=fulltext&D=emed18b&AN=614044936Link to the External Link Resolver: http://whel-primo.hosted.exlibrisgroup.com/openurl/44WHELF_CAR/44WHELF_CAR_services_page?sid=OVID:embase&id=pmid:&id=doi:&issn=2214-9996&isbn=&volume=82&issue=3&spage=398&pages=398&date=2016&title=Annals+of+Global+Health&atitle=Diabetes+and+tuberculosis+interaction+in+Kazakhstan&aulast=Aifah&pid=%3Cauthor%3EAifah+A.%3BEl-Bassel+N.%3C%2Fauthor%3E%3CAN%3E614044936%3C%2FAN%3E%3CDT%3EJournal%3A+Conference+Abstract%3C%2FDT%3E 
C1  - Database: EMBASE <1947-Present>

Search Strategy:

--------------------------------------------------------------------------------

1     tuberculosis.mp. or exp tuberculosis/ (291433)

2     exp treatment outcome/ or treatment outcome*.mp. (1289437)

3     diabetes mellitus.mp. or exp diabetes mellitus/ (880018)

4     diabetes mellitus/ (599265)

5     DM.mp. (234038)

6     diabetes.mp. (891272)

7     mellitus.mp. (827628)

8     3 or 4 or 5 or 6 or 7 (1125394)

9     1 and 2 and 8 (1560)

10     cohort studies.mp. or cohort analysis/ (334934)

11     exp risk factor/ or cohort.mp. or exp risk/ (2843815)

12     10 or 11 (2843815)

13     9 and 10 (161)

14     9 and 12 (652)

15     limit 14 to human (642)

16     limit 13 to human (160)

17     trial*.mp. or exp controlled clinical trial/ or exp "clinical trial (topic)"/ or exp "randomized controlled trial (topic)"/ or exp "controlled clinical trial (topic)"/ (2044040)

18     random.ab. (253017)

19     randomized controlled trial.pt. (0)

20     controlled clinical trial.pt. (0)

21     randomized.ab. (540645)

22     placebo.ab. (252710)

23     clinical trials as topic.sh. (2)

24     trial.ti. (233523)

25     17 or 18 or 19 or 20 or 21 or 22 or 23 or 24 (2406494)

26     9 and 25 (443)

27     limit 26 to human (442)

28     limit 16 to yr="2016 - 2017" (19)

29     limit 15 to yr="2016 -Current" (61)

30     limit 16 to yr="2016 -Current" (19)

31     limit 27 to yr="2016 -Current" (50)


***************************


28. 
TY  - ELEC
ID  - 613771828
T1  - Clinical manifestations and outcomes of pulmonary aspergillosis: Experience from pakistan
A1  - Iqbal N.
A1  - Irfan M.
A1  - Zubairi A.B.S.
A1  - Jabeen K.
A1  - Awan S.
A1  - Khan J.A. 
Y1  - 2016//
N2  - Introduction: Pulmonary aspergillosis has variable course of illness, severity and outcomes depending on underlying conditions. There is limited data available on the clinical manifestations and outcome of pulmonary aspergillosis from Pakistan. Methods: To determine the clinical manifestations and outcome of pulmonary aspergillosis in a tertiary care hospital a retrospective study was conducted from 2004 to 2014 in patients admitted with pulmonary aspergillosis at the Aga Khan University Hospital Karachi, Pakistan. Results: Of the 280 cases with provisional diagnosis of aspergillosis 69 met the inclusion criteria. The mean age was 45+/-15.7 years, 48 (69.6%) were men and 21 (30.4%) had diabetes mellitus (DM). The average length of hospital stay (LOS) was 10.61+/-9.08 days. Aspergillus fumigatus was the most common (42.0%), followed by Aspergillus flavus (28.9%). More than onethird of patients previously had tuberculosis (TB) (39.13%). The commonest pulmonary manifestation was chronic pulmonary aspergillosis (CPA) 47 (68.1%) followed by invasive pulmonary aspergillosis (IPA) 12 (17.4%) and subacute invasive aspergillosis (SAIA) 8 (11.6%). Surgical excision was performed in 28 patients (40.57%). Intensive care unit admission was required for 18 patients (26.08%). Case fatality rate was 14/69 (20.3%). DM, mean LOS and hypoxic respiratory failure were identified as independent risk factors of mortality on multivariate analysis. Conclusion: A. fumigatus was the most frequent species found especially in patients with prior TB. CPA was the commonest pulmonary manifestation seen as post TB sequel. Diabetes, hypoxic respiratory failure and increased LOS were independent predictors of poor outcomes. Overall patients had good outcome with CPA compared with SAIA and IPA. Copyright © 2016, British Thoracic Society. All rights reserved.
KW  - adult
KW  - article
KW  - artificial ventilation
KW  - aspergilloma
KW  - Aspergillus flavus
KW  - Aspergillus fumigatus
KW  - Aspergillus niger
KW  - case fatality rate
KW  - chronic kidney failure
KW  - clinical feature
KW  - diabetes mellitus
KW  - female
KW  - fever
KW  - fungus culture
KW  - hemoptysis
KW  - human
KW  - hypoxia
KW  - intensive care
KW  - interstitial lung disease
KW  - length of stay
KW  - *lung aspergillosis/ep [Epidemiology]
KW  - lung cavity
KW  - major clinical study
KW  - male
KW  - medical history
KW  - middle aged
KW  - neutropenia
KW  - nonhuman
KW  - Pakistan
KW  - priority journal
KW  - respiratory failure
KW  - retrospective study
KW  - risk factor
KW  - smoking
KW  - sputum culture
KW  - tertiary care center
KW  - treatment outcome
KW  - tuberculosis
KW  - diagnosis
KW  - excision
KW  - hospitalization
KW  - intensive care unit
KW  - *invasive aspergillosis
KW  - lung aspergillosis
KW  - multivariate analysis
KW  - *Pakistan
KW  - species
KW  - university hospital
JF  - BMJ Open Respiratory Research
JA  - BMJ Open Respir. Res.
VL  - 3
IS  - 1
SP  - no pagination
CY  - United Kingdom
PB  - BMJ Publishing Group (E-mail: subscriptions@bmjgroup.com)
AD  - N. Iqbal, Department of Medicine, Section of Pulmonary and Critical Care, Aga Khan University Hospital, Karachi, Pakistan. E-mail: Nousheen.iqbal@aku.edu
M1  - (Iqbal, Irfan, Zubairi, Khan) Department of Medicine, Section of Pulmonary and Critical Care, Aga Khan University Hospital, Karachi, Pakistan
M1  - (Jabeen) Department of Pathology and Laboratory Medicine, Aga Khan University, Karachi, Pakistan
M1  - (Awan) Department of Medicine, Aga Khan University, Karachi, Pakistan
UR  - http://bmjopenrespres.bmj.com/
L2  - http://ovidsp.ovid.com/ovidweb.cgi?T=JS&PAGE=reference&D=emed18b&NEWS=N&AN=613771828
ER  -  

Link to the Ovid Full Text or citation: http://ovidsp.ovid.com/ovidweb.cgi?T=JS&CSC=Y&NEWS=N&PAGE=fulltext&D=emed18b&AN=613771828Link to the External Link Resolver: http://whel-primo.hosted.exlibrisgroup.com/openurl/44WHELF_CAR/44WHELF_CAR_services_page?sid=OVID:embase&id=pmid:&id=doi:10.1136%2Fbmjresp-2016-000155&issn=2052-4439&isbn=&volume=3&issue=1&spage=no+pagination&pages=no+pagination&date=2016&title=BMJ+Open+Respiratory+Research&atitle=Clinical+manifestations+and+outcomes+of+pulmonary+aspergillosis%3A+Experience+from+pakistan&aulast=Iqbal&pid=%3Cauthor%3EIqbal+N.%3BIrfan+M.%3BZubairi+A.B.S.%3BJabeen+K.%3BAwan+S.%3BKhan+J.A.%3C%2Fauthor%3E%3CAN%3E613771828%3C%2FAN%3E%3CDT%3EJournal%3A+Article%3C%2FDT%3E 
C1  - Database: EMBASE <1947-Present>

Search Strategy:

--------------------------------------------------------------------------------

1     tuberculosis.mp. or exp tuberculosis/ (291433)

2     exp treatment outcome/ or treatment outcome*.mp. (1289437)

3     diabetes mellitus.mp. or exp diabetes mellitus/ (880018)

4     diabetes mellitus/ (599265)

5     DM.mp. (234038)

6     diabetes.mp. (891272)

7     mellitus.mp. (827628)

8     3 or 4 or 5 or 6 or 7 (1125394)

9     1 and 2 and 8 (1560)

10     cohort studies.mp. or cohort analysis/ (334934)

11     exp risk factor/ or cohort.mp. or exp risk/ (2843815)

12     10 or 11 (2843815)

13     9 and 10 (161)

14     9 and 12 (652)

15     limit 14 to human (642)

16     limit 13 to human (160)

17     trial*.mp. or exp controlled clinical trial/ or exp "clinical trial (topic)"/ or exp "randomized controlled trial (topic)"/ or exp "controlled clinical trial (topic)"/ (2044040)

18     random.ab. (253017)

19     randomized controlled trial.pt. (0)

20     controlled clinical trial.pt. (0)

21     randomized.ab. (540645)

22     placebo.ab. (252710)

23     clinical trials as topic.sh. (2)

24     trial.ti. (233523)

25     17 or 18 or 19 or 20 or 21 or 22 or 23 or 24 (2406494)

26     9 and 25 (443)

27     limit 26 to human (442)

28     limit 16 to yr="2016 - 2017" (19)

29     limit 15 to yr="2016 -Current" (61)

30     limit 16 to yr="2016 -Current" (19)

31     limit 27 to yr="2016 -Current" (50)


***************************


29. 
TY  - ELEC
ID  - 613931674
T1  - The 2016 International Society for Heart Lung Transplantation listing criteria for heart transplantation: A 10-year update
A1  - Mehra M.R.
A1  - Canter C.E.
A1  - Hannan M.M.
A1  - Semigran M.J.
A1  - Uber P.A.
A1  - Baran D.A.
A1  - Danziger-Isakov L.
A1  - Kirklin J.K.
A1  - Kirk R.
A1  - Kushwaha S.S.
A1  - Lund L.H.
A1  - Potena L.
A1  - Ross H.J.
A1  - Taylor D.O.
A1  - Verschuuren E.A.M.
A1  - Zuckermann A. 
Y1  - 2016//
KW  - add on therapy
KW  - age
KW  - amyloidosis
KW  - anogenital carcinoma in situ
KW  - antiviral resistance
KW  - arterial oxygen tension
KW  - article
KW  - assay
KW  - assisted circulation
KW  - atresia
KW  - body mass
KW  - bronchitis
KW  - carcinoma in situ
KW  - cardiac resynchronization therapy
KW  - cardiac resynchronization therapy device
KW  - cardiomyopathy
KW  - cardiopulmonary exercise test
KW  - cardiopulmonary stress testing
KW  - cardiovascular disease assessment
KW  - cardiovascular magnetic resonance
KW  - Central America
KW  - cerebrovascular disease
KW  - Chagas disease/di [Diagnosis]
KW  - Chagas disease/dt [Drug Therapy]
KW  - comorbidity
KW  - computer assisted tomography
KW  - congestive cardiomyopathy
KW  - constrictive pericarditis
KW  - coronary artery obstruction
KW  - creatinine clearance
KW  - cryptosporidiosis
KW  - device safety
KW  - diabetes mellitus
KW  - disease association
KW  - disease free interval
KW  - disease severity
KW  - drug monitoring
KW  - echocardiography
KW  - echography
KW  - estimated glomerular filtration rate
KW  - extracardiac amyloid organ dysfunction
KW  - fatigue
KW  - frailty assessment
KW  - genotype
KW  - geriatric assessment
KW  - glycemic control
KW  - graft dysfunction/co [Complication]
KW  - heart amyloidosis
KW  - heart atrium enlargement
KW  - heart catheterization
KW  - heart disease/co [Complication]
KW  - heart failure
KW  - heart failure survival prognosis score
KW  - heart injury
KW  - heart output
KW  - heart right ventricle dysplasia
KW  - *heart transplantation
KW  - heart ventricle function
KW  - hemodynamic parameters
KW  - hemodynamics
KW  - hepatitis B
KW  - hepatitis C
KW  - hospital admission
KW  - human
KW  - Human immunodeficiency virus infection
KW  - hypertrophic cardiomyopathy
KW  - implantation
KW  - infiltrative cardiomyopathy
KW  - interferon gamma release assay
KW  - intraaortic balloon pump
KW  - Kaposi sarcoma
KW  - kidney failure
KW  - kidney function
KW  - latent tuberculosis/di [Diagnosis]
KW  - latent tuberculosis/dt [Drug Therapy]
KW  - left ventricular assist device
KW  - left ventricular systolic dysfunction
KW  - liver biopsy
KW  - liver cell carcinoma
KW  - liver cirrhosis
KW  - liver transplantation
KW  - lung hypoplasia
KW  - lung lavage
KW  - Mechanical circulatory support
KW  - medical society
KW  - Mexico
KW  - mortality
KW  - neurotoxicity/dt [Drug Therapy]
KW  - New York Heart Association class
KW  - obesity
KW  - oxygen consumption
KW  - oxygen desaturation
KW  - peripheral vascular disease
KW  - physical activity
KW  - plastic bronchitis
KW  - polymerase chain reaction
KW  - portal hypertension
KW  - practice guideline
KW  - primary central nervous system lymphoma
KW  - priority journal
KW  - prognosis
KW  - protein losing gastroenteropathy
KW  - proteinuria
KW  - psychosocial care
KW  - pulmonary artery
KW  - pulmonary hypertension
KW  - pulmonary vascular disease
KW  - pulmonary vein
KW  - refractory cardiac allograft dysfunction/co [Complication]
KW  - renal arterial disease
KW  - renal ultrasonography
KW  - renovascular disease
KW  - restrictive cardiomyopathy
KW  - retransplantation
KW  - right heart catheterization
KW  - risk factor
KW  - screening
KW  - seroconversion
KW  - skin carcinoma
KW  - solid tumor
KW  - South America
KW  - sputum
KW  - squamous cell carcinoma
KW  - substance abuse
KW  - systolic dysfunction
KW  - therapy effect
KW  - thorax radiography
KW  - tobacco use
KW  - tuberculin test
KW  - vaccination
KW  - virus load
KW  - walking speed
KW  - weight reduction
KW  - alpha fetoprotein/ec [Endogenous Compound]
KW  - benznidazole/dt [Drug Therapy]
KW  - cannabis/ih [Inhalational Drug Administration]
KW  - glycosylated hemoglobin/ec [Endogenous Compound]
KW  - hepatitis antibody/ec [Endogenous Compound]
KW  - hepatitis B core antibody/ec [Endogenous Compound]
KW  - hepatitis B(e) antibody/ec [Endogenous Compound]
KW  - hepatitis B (e) antigen/ec [Endogenous Compound]
KW  - hepatitis delta antibody/ec [Endogenous Compound]
KW  - hepatitis delta antigen/ec [Endogenous Compound]
KW  - HLA antibody/ec [Endogenous Compound]
KW  - HLA antigen/ec [Endogenous Compound]
KW  - immunoglobulin G/ec [Endogenous Compound]
KW  - immunoglobulin M/ec [Endogenous Compound]
KW  - immunosuppressive agent
KW  - isoniazid/dt [Drug Therapy]
KW  - nifurtimox/dt [Drug Therapy]
KW  - pyridoxine/dt [Drug Therapy]
KW  - unclassified drug
KW  - virus vaccine
KW  - *heart lung transplantation
XT  - Chagas disease / drug therapy / benznidazole
XT  - Chagas disease / drug therapy / nifurtimox
XT  - latent tuberculosis / drug therapy / isoniazid
XT  - neurotoxicity / drug therapy / pyridoxine
XT  - benznidazole / drug therapy / Chagas disease
XT  - isoniazid / drug therapy / latent tuberculosis
XT  - nifurtimox / drug therapy / Chagas disease
XT  - pyridoxine / drug therapy / neurotoxicity
JF  - Journal of Heart and Lung Transplantation
JA  - J. Heart Lung Transplant.
VL  - 35
IS  - 1
SP  - 1
EP  - 23
CY  - United States
PB  - Elsevier USA
SN  - 1053-2498
UR  - http://www.elsevier.com/locate/healun
L2  - http://ovidsp.ovid.com/ovidweb.cgi?T=JS&PAGE=reference&D=emed18b&NEWS=N&AN=613931674
ER  -  

Link to the Ovid Full Text or citation: http://ovidsp.ovid.com/ovidweb.cgi?T=JS&CSC=Y&NEWS=N&PAGE=fulltext&D=emed18b&AN=613931674Link to the External Link Resolver: http://whel-primo.hosted.exlibrisgroup.com/openurl/44WHELF_CAR/44WHELF_CAR_services_page?sid=OVID:embase&id=pmid:&id=doi:10.1016%2Fj.healun.2015.10.023&issn=1053-2498&isbn=&volume=35&issue=1&spage=1&pages=1-23&date=2016&title=Journal+of+Heart+and+Lung+Transplantation&atitle=The+2016+International+Society+for+Heart+Lung+Transplantation+listing+criteria+for+heart+transplantation%3A+A+10-year+update&aulast=Mehra&pid=%3Cauthor%3EMehra+M.R.%3BCanter+C.E.%3BHannan+M.M.%3BSemigran+M.J.%3BUber+P.A.%3BBaran+D.A.%3BDanziger-Isakov+L.%3BKirklin+J.K.%3BKirk+R.%3BKushwaha+S.S.%3BLund+L.H.%3BPotena+L.%3BRoss+H.J.%3BTaylor+D.O.%3BVerschuuren+E.A.M.%3BZuckermann+A.%3C%2Fauthor%3E%3CAN%3E613931674%3C%2FAN%3E%3CDT%3EJournal%3A+Article%3C%2FDT%3E 
C1  - Database: EMBASE <1947-Present>

Search Strategy:

--------------------------------------------------------------------------------

1     tuberculosis.mp. or exp tuberculosis/ (291433)

2     exp treatment outcome/ or treatment outcome*.mp. (1289437)

3     diabetes mellitus.mp. or exp diabetes mellitus/ (880018)

4     diabetes mellitus/ (599265)

5     DM.mp. (234038)

6     diabetes.mp. (891272)

7     mellitus.mp. (827628)

8     3 or 4 or 5 or 6 or 7 (1125394)

9     1 and 2 and 8 (1560)

10     cohort studies.mp. or cohort analysis/ (334934)

11     exp risk factor/ or cohort.mp. or exp risk/ (2843815)

12     10 or 11 (2843815)

13     9 and 10 (161)

14     9 and 12 (652)

15     limit 14 to human (642)

16     limit 13 to human (160)

17     trial*.mp. or exp controlled clinical trial/ or exp "clinical trial (topic)"/ or exp "randomized controlled trial (topic)"/ or exp "controlled clinical trial (topic)"/ (2044040)

18     random.ab. (253017)

19     randomized controlled trial.pt. (0)

20     controlled clinical trial.pt. (0)

21     randomized.ab. (540645)

22     placebo.ab. (252710)

23     clinical trials as topic.sh. (2)

24     trial.ti. (233523)

25     17 or 18 or 19 or 20 or 21 or 22 or 23 or 24 (2406494)

26     9 and 25 (443)

27     limit 26 to human (442)

28     limit 16 to yr="2016 - 2017" (19)

29     limit 15 to yr="2016 -Current" (61)

30     limit 16 to yr="2016 -Current" (19)

31     limit 27 to yr="2016 -Current" (50)


***************************


30. 
TY  - ELEC
ID  - 613514830
T1  - Cohort profile: The diabetes-tuberculosis treatment outcome (DITTO) study in Pakistan
A1  - Mukhtar F.
A1  - Butt Z.A. 
Y1  - 2016//
N2  - Purpose: Pakistan is faced with an increasing prevalence of diabetes in addition to its existing high burden of tuberculosis (TB). Diabetes has a detrimental effect on treatment outcomes of patients with TB, which may hinder achieving the goals of the End-TB strategy by 2030. We conducted a prospective cohort study to determine difference between treatment outcomes among patients with diabetes and new pulmonary tuberculosis (PTB) and patients without diabetes and new PTB. This would help generate contextual and valid scientific evidence from a developing country like Pakistan with its unique interplay of sociocultural, economic and health system factors to inform policy and practice. Participants: This paper outlines the baseline characteristics of 614 new cases of PTB, aged 15 years and older, which were followed up prospectively at 2nd, 5th and 6th months while on antituberculosis treatment and at 6 months after treatment completion. Findings to date: We ascertained patients' diabetic status by conducting random and fasting blood glucose tests and their glycaemic control by determining glycosylated haemoglobin. Treatment outcomes were established using standardised definitions provided by WHO. The assessment of 614 respondents' diabetic status revealed that 113 (18%) were diabetic and 501 (82%) were nondiabetic. A greater proportion of patients with diabetes and PTB were illiterate (n=74/113, 65.5%) as compared to patients without diabetes and PTB (n=249/501, 50%) ( p=0.035). More patients with diabetes and PTB gave a history of heart disease (n=14/113, 12%) and hypertension (n=26/113, 23%) as compared to patients without diabetes and PTB (n=2/501, 0.4% (heart disease) and n=13 501, 3% (hypertension)) ( p<0.001). Unfavourable treatment outcome was more likely among patients with diabetes and PTB (n=23/93, 25%) as opposed to patients without diabetes and PTB (n=46/410, 11%) (p=0.001). Future plans: We are negotiating with the government regarding funding for a further 2-year follow-up of the cohort to ascertain death and relapse in the post-treatment period and also differentiate between re-infection and recurrence among these patients with respect to their diabetic status.
KW  - adolescent
KW  - adult
KW  - article
KW  - cohort analysis
KW  - controlled study
KW  - *diabetes mellitus
KW  - economic aspect
KW  - female
KW  - glucose blood level
KW  - glycemic control
KW  - health care policy
KW  - health care practice
KW  - heart disease
KW  - human
KW  - hypertension
KW  - *lung tuberculosis/dt [Drug Therapy]
KW  - lung tuberculosis/dt [Drug Therapy]
KW  - major clinical study
KW  - male
KW  - Pakistan
KW  - prospective study
KW  - social class
KW  - treatment duration
KW  - treatment outcome
KW  - world health organization
KW  - young adult
KW  - ethambutol plus isoniazid plus pyrazinamide plus rifampicin/dt [Drug Therapy]
KW  - glucose/ec [Endogenous Compound]
KW  - glycosylated hemoglobin/ec [Endogenous Compound]
KW  - isoniazid plus rifampicin/dt [Drug Therapy]
KW  - death
KW  - developing country
KW  - disease duration
KW  - follow up
KW  - funding
KW  - government
KW  - interpersonal communication
KW  - *lung tuberculosis
KW  - *Pakistan
KW  - reinfection
KW  - relapse
KW  - glycosylated hemoglobin
XT  - lung tuberculosis / drug therapy / ethambutol plus isoniazid plus pyrazinamide plus rifampicin
XT  - lung tuberculosis / drug therapy / isoniazid plus rifampicin
XT  - ethambutol plus isoniazid plus pyrazinamide plus rifampicin / drug therapy / lung tuberculosis
XT  - isoniazid plus rifampicin / drug therapy / lung tuberculosis
JF  - BMJ Open
JA  - BMJ Open
VL  - 6
IS  - 12
SP  - no pagination
CY  - United Kingdom
PB  - BMJ Publishing Group (E-mail: subscriptions@bmjgroup.com)
AD  - F. Mukhtar, Health Services Academy, Islamabad, Pakistan. E-mail: fatimamukhtar@doctor.com
M1  - (Mukhtar) Health Services Academy, Islamabad, Pakistan
M1  - (Mukhtar) Department of Community Medicine, Lahore Medical and Dental College, Lahore, Pakistan
M1  - (Butt) Department of Epidemiology and Biostatistics, Health Services Academy, Islamabad, Pakistan
M1  - (Butt) School of Population and Public Health, University of British Columbia, Vancouver, BC, Canada
UR  - http://bmjopen.bmj.com/content/early/by/section
L2  - http://ovidsp.ovid.com/ovidweb.cgi?T=JS&PAGE=reference&D=emed18b&NEWS=N&AN=613514830
ER  -  

Link to the Ovid Full Text or citation: http://ovidsp.ovid.com/ovidweb.cgi?T=JS&CSC=Y&NEWS=N&PAGE=fulltext&D=emed18b&AN=613514830Link to the External Link Resolver: http://whel-primo.hosted.exlibrisgroup.com/openurl/44WHELF_CAR/44WHELF_CAR_services_page?sid=OVID:embase&id=pmid:&id=doi:10.1136%2Fbmjopen-2016-012970&issn=2044-6055&isbn=&volume=6&issue=12&spage=no+pagination&pages=no+pagination&date=2016&title=BMJ+Open&atitle=Cohort+profile%3A+The+diabetes-tuberculosis+treatment+outcome+%28DITTO%29+study+in+Pakistan&aulast=Mukhtar&pid=%3Cauthor%3EMukhtar+F.%3BButt+Z.A.%3C%2Fauthor%3E%3CAN%3E613514830%3C%2FAN%3E%3CDT%3EJournal%3A+Article%3C%2FDT%3E 
C1  - Database: EMBASE <1947-Present>

Search Strategy:

--------------------------------------------------------------------------------

1     tuberculosis.mp. or exp tuberculosis/ (291433)

2     exp treatment outcome/ or treatment outcome*.mp. (1289437)

3     diabetes mellitus.mp. or exp diabetes mellitus/ (880018)

4     diabetes mellitus/ (599265)

5     DM.mp. (234038)

6     diabetes.mp. (891272)

7     mellitus.mp. (827628)

8     3 or 4 or 5 or 6 or 7 (1125394)

9     1 and 2 and 8 (1560)

10     cohort studies.mp. or cohort analysis/ (334934)

11     exp risk factor/ or cohort.mp. or exp risk/ (2843815)

12     10 or 11 (2843815)

13     9 and 10 (161)

14     9 and 12 (652)

15     limit 14 to human (642)

16     limit 13 to human (160)

17     trial*.mp. or exp controlled clinical trial/ or exp "clinical trial (topic)"/ or exp "randomized controlled trial (topic)"/ or exp "controlled clinical trial (topic)"/ (2044040)

18     random.ab. (253017)

19     randomized controlled trial.pt. (0)

20     controlled clinical trial.pt. (0)

21     randomized.ab. (540645)

22     placebo.ab. (252710)

23     clinical trials as topic.sh. (2)

24     trial.ti. (233523)

25     17 or 18 or 19 or 20 or 21 or 22 or 23 or 24 (2406494)

26     9 and 25 (443)

27     limit 26 to human (442)

28     limit 16 to yr="2016 - 2017" (19)

29     limit 15 to yr="2016 -Current" (61)

30     limit 16 to yr="2016 -Current" (19)

31     limit 27 to yr="2016 -Current" (50)


***************************


31. 
TY  - ELEC
ID  - 607258282
T1  - Prognostic factors of treatment among patients with multidrug-resistant tuberculosis in Egypt
A1  - Gadallah M.A.
A1  - Mokhtar A.
A1  - Rady M.
A1  - El-Moghazy E.
A1  - Fawzy M.
A1  - Kandil S.K. 
Y1  - 2016//
N2  - Background/purpose Multidrug-resistant tuberculosis (MDR-TB) represents 5% of TB cases globally. In Egypt, it represents 11.4% of TB cases (2.2% of new and 38.2% of previously treated). Our objectives were to evaluate the treatment outcomes and determine the associated prognostic factors among the first national treatment cohort of MDR-TB from 2006 to 2010. Methods All patients diagnosed with MDR-TB from July 2006 to December 2010 who were admitted to Abbassia Chest Hospital, the first Egyptian national center established for MDR-TB treatment, were included. They were followed up clinically, radiologically, and bacteriologically by sputum smear, culture, and drug-susceptibility testing at regular intervals. Individualized treatment regimens were prescribed according to each patient's drug-susceptibility testing and the drug treatment history. Patients received at least five effective drugs. Outcome rates, and crude and adjusted odds ratios of unsuccessful outcomes were calculated. Results The number of bacteriologically proven MDR-TB patients was 228, of which 225 were pulmonary cases. Half of the cases showed moderate or extensive lung lesions, and 15.8% were diabetics. A total of 158 (119 cured and 39 completed treatment) patients achieved successful outcome (69.3%), 16 (7.1%) failed treatment, 27 (11.8%) were lost to follow up, and 27 (11.8%) died. Predictors of unsuccessful outcome were delay in sputum culture conversion to 2 months or more, moderate or extensive lung lesions, and a history of diabetes. Conclusion A treatment success rate of approximately 69% was achieved with the first national treatment cohort of MDR-TB under the Egyptian program. Predictors of unsuccessful treatment were delayed culture conversion, moderate or extensive lung affection, and diabetes. Copyright © 2015
KW  - clinical study
KW  - diabetes mellitus
KW  - diagnosis
KW  - drug sensitivity
KW  - follow up
KW  - hospital
KW  - human
KW  - lung lesion
KW  - *multidrug resistant tuberculosis
KW  - risk
KW  - sputum culture
KW  - sputum smear
KW  - thorax
KW  - treatment outcome
JF  - Journal of the Formosan Medical Association
JA  - J. Formos. Med. Assoc.
VL  - 115
IS  - 11
SP  - 997
EP  - 1003
CY  - Netherlands
PB  - Elsevier B.V.
SN  - 0929-6646
AD  - S.K. Kandil, Ramsis Street-Abbassia Square, Department of Community Medicine, Faculty of Medicine, Ain Shams University, Cairo 11591, Egypt. E-mail: sahar_kandil@yahoo.com
M1  - (Gadallah, Rady, Kandil) Department of Community, Environmental and Occupational Medicine, Faculty of Medicine, Ain Shams University, Cairo, Egypt
M1  - (Mokhtar, El-Moghazy, Fawzy) Ministry of Health and Population, Chest Directorate, Abbassia Chest Hospital, Cairo, Egypt
UR  - http://www.journals.elsevier.com/journal-of-the-formosan-medical-association/
L2  - http://ovidsp.ovid.com/ovidweb.cgi?T=JS&PAGE=reference&D=emed18b&NEWS=N&AN=607258282
ER  -  

Link to the Ovid Full Text or citation: http://ovidsp.ovid.com/ovidweb.cgi?T=JS&CSC=Y&NEWS=N&PAGE=fulltext&D=emed18b&AN=607258282Link to the External Link Resolver: http://whel-primo.hosted.exlibrisgroup.com/openurl/44WHELF_CAR/44WHELF_CAR_services_page?sid=OVID:embase&id=pmid:&id=doi:10.1016%2Fj.jfma.2015.10.002&issn=0929-6646&isbn=&volume=115&issue=11&spage=997&pages=997-1003&date=2016&title=Journal+of+the+Formosan+Medical+Association&atitle=Prognostic+factors+of+treatment+among+patients+with+multidrug-resistant+tuberculosis+in+Egypt&aulast=Gadallah&pid=%3Cauthor%3EGadallah+M.A.%3BMokhtar+A.%3BRady+M.%3BEl-Moghazy+E.%3BFawzy+M.%3BKandil+S.K.%3C%2Fauthor%3E%3CAN%3E607258282%3C%2FAN%3E%3CDT%3EJournal%3A+Article%3C%2FDT%3E 
C1  - Database: EMBASE <1947-Present>

Search Strategy:

--------------------------------------------------------------------------------

1     tuberculosis.mp. or exp tuberculosis/ (291433)

2     exp treatment outcome/ or treatment outcome*.mp. (1289437)

3     diabetes mellitus.mp. or exp diabetes mellitus/ (880018)

4     diabetes mellitus/ (599265)

5     DM.mp. (234038)

6     diabetes.mp. (891272)

7     mellitus.mp. (827628)

8     3 or 4 or 5 or 6 or 7 (1125394)

9     1 and 2 and 8 (1560)

10     cohort studies.mp. or cohort analysis/ (334934)

11     exp risk factor/ or cohort.mp. or exp risk/ (2843815)

12     10 or 11 (2843815)

13     9 and 10 (161)

14     9 and 12 (652)

15     limit 14 to human (642)

16     limit 13 to human (160)

17     trial*.mp. or exp controlled clinical trial/ or exp "clinical trial (topic)"/ or exp "randomized controlled trial (topic)"/ or exp "controlled clinical trial (topic)"/ (2044040)

18     random.ab. (253017)

19     randomized controlled trial.pt. (0)

20     controlled clinical trial.pt. (0)

21     randomized.ab. (540645)

22     placebo.ab. (252710)

23     clinical trials as topic.sh. (2)

24     trial.ti. (233523)

25     17 or 18 or 19 or 20 or 21 or 22 or 23 or 24 (2406494)

26     9 and 25 (443)

27     limit 26 to human (442)

28     limit 16 to yr="2016 - 2017" (19)

29     limit 15 to yr="2016 -Current" (61)

30     limit 16 to yr="2016 -Current" (19)

31     limit 27 to yr="2016 -Current" (50)


***************************


32. 
TY  - ELEC
ID  - 613530964
T1  - Educational Outreach with an Integrated Clinical Tool for Nurse-Led Non-communicable Chronic Disease Management in Primary Care in South Africa: A Pragmatic Cluster Randomised Controlled Trial
A1  - Fairall L.R.
A1  - Folb N.
A1  - Timmerman V.
A1  - Lombard C.
A1  - Steyn K.
A1  - Bachmann M.O.
A1  - Bateman E.D.
A1  - Lund C.
A1  - Cornick R.
A1  - Faris G.
A1  - Gaziano T.
A1  - Georgeu-Pepper D.
A1  - Zwarenstein M.
A1  - Levitt N.S. 
AO  - Timmerman, Venessa; ORCID: http://orcid.org/0000-0002-6172-9386
AO  - Cornick, Ruth; ORCID: http://orcid.org/0000-0002-7391-3383
AO  - Folb, Naomi; ORCID: http://orcid.org/0000-0002-2667-0956
Y1  - 2016//
N2  - Background: In many low-income countries, care for patients with non-communicable diseases (NCDs) and mental health conditions is provided by nurses. The benefits of nurse substitution and supplementation in NCD care in high-income settings are well recognised, but evidence from low- and middle-income countries is limited. Primary Care 101 (PC101) is a programme designed to support and expand nurses' role in NCD care, comprising educational outreach to nurses and a clinical management tool with enhanced prescribing provisions. We evaluated the effect of the programme on primary care nurses' capacity to manage NCDs. Methods and Findings: In a cluster randomised controlled trial design, 38 public sector primary care clinics in the Western Cape Province, South Africa, were randomised. Nurses in the intervention clinics were trained to use the PC101 management tool during educational outreach sessions delivered by health department trainers and were authorised to prescribe an expanded range of drugs for several NCDs. Control clinics continued use of the Practical Approach to Lung Health and HIV/AIDS in South Africa (PALSA PLUS) management tool and usual training. Patients attending these clinics with one or more of hypertension (3,227), diabetes (1,842), chronic respiratory disease (1,157) or who screened positive for depression (2,466), totalling 4,393 patients, were enrolled between 28 March 2011 and 10 November 2011. Primary outcomes were treatment intensification in the hypertension, diabetes, and chronic respiratory disease cohorts, defined as the proportion of patients in whom treatment was escalated during follow-up over 14 mo, and case detection in the depression cohort. Primary outcome data were analysed for 2,110 (97%) intervention and 2,170 (97%) control group patients. Treatment intensification rates in intervention clinics were not superior to those in the control clinics (hypertension: 44% in the intervention group versus 40% in the control group, risk ratio [RR] 1.08 [95% CI 0.94 to 1.24; p = 0.252]; diabetes: 57% versus 50%, RR 1.10 [0.97 to 1.24; p = 0.126]; chronic respiratory disease: 14% versus 12%, RR 1.08 [0.75 to 1.55; p = 0.674]), nor was case detection of depression (18% versus 24%, RR 0.76 [0.53 to 1.10; p = 0.142]). No adverse effects of the nurses' expanded scope of practice were observed. Limitations of the study include dependence on self-reported diagnoses for inclusion in the patient cohorts, limited data on uptake of PC101 by users, reliance on process outcomes, and insufficient resources to measure important health outcomes, such as HbA1c, at follow-up. Conclusions: Educational outreach to primary care nurses to train them in the use of a management tool involving an expanded role in managing NCDs was feasible and safe but was not associated with treatment intensification or improved case detection for index diseases. This notwithstanding, the intervention, with adjustments to improve its effectiveness, has been adopted for implementation in primary care clinics throughout South Africa. Trial Registration: The trial is registered with Current Controlled Trials (ISRCTN20283604) Copyright © 2016 Fairall et al.
KW  - acquired immune deficiency syndrome
KW  - adult
KW  - article
KW  - asthma/dt [Drug Therapy]
KW  - *chronic disease/dm [Disease Management]
KW  - *clinical assessment tool
KW  - cluster analysis
KW  - cohort analysis
KW  - communicable disease
KW  - comorbidity
KW  - controlled study
KW  - diabetes mellitus/dt [Drug Therapy]
KW  - drug dose intensification
KW  - female
KW  - human
KW  - hypertension
KW  - major clinical study
KW  - male
KW  - multicenter study
KW  - *non communicable disease/dm [Disease Management]
KW  - outcome assessment
KW  - primary medical care
KW  - quality control
KW  - randomized controlled trial
KW  - tuberculosis
KW  - amitriptyline
KW  - corticosteroid/dt [Drug Therapy]
KW  - hemoglobin A1c/ec [Endogenous Compound]
KW  - imipramine
KW  - metformin/dt [Drug Therapy]
KW  - metformin/ec [Endogenous Compound]
KW  - renin/ec [Endogenous Compound]
KW  - absence of side effects
KW  - *chronic respiratory tract disease
KW  - control group
KW  - controlled clinical trial
KW  - depression
KW  - diagnosis
KW  - follow up
KW  - insulin dependent diabetes mellitus
KW  - lung
KW  - non communicable disease
KW  - normal human
KW  - *nurse
KW  - *primary medical care
KW  - public health service
KW  - registration
KW  - scope of practice
KW  - *South Africa
KW  - study design
KW  - hemoglobin A1c
XT  - asthma / drug therapy / corticosteroid
XT  - diabetes mellitus / drug therapy / metformin
XT  - corticosteroid / drug therapy / asthma
XT  - metformin / drug therapy / diabetes mellitus
JF  - PLoS Medicine
JA  - PLoS Med.
VL  - 13
IS  - 11
SP  - no pagination
CY  - United States
PB  - Public Library of Science (E-mail: plos@plos.org)
SN  - 1549-1277
AD  - L.R. Fairall, Knowledge Translation Unit, University of Cape Town Lung Institute, Cape Town, South Africa. E-mail: Lara.Fairall@uct.ac.za
M1  - (Fairall, Folb, Timmerman, Bateman, Cornick, Faris, Georgeu-Pepper) Knowledge Translation Unit, University of Cape Town Lung Institute, Cape Town, South Africa
M1  - (Fairall, Folb, Steyn, Bateman, Levitt) Department of Medicine, University of Cape Town, Cape Town, South Africa
M1  - (Fairall, Folb, Steyn, Gaziano, Levitt) Chronic Disease Initiative for Africa, Department of Medicine, University of Cape Town, Cape Town, South Africa
M1  - (Lombard) Biostatistics Unit, Medical Research Council, Cape Town, South Africa
M1  - (Bachmann) Norwich Medical School, University of East Anglia, Norwich, United Kingdom
M1  - (Lund) Alan J Flisher Centre for Public Mental Health, Department of Psychiatry and Mental Health, University of Cape Town, Cape Town, South Africa
M1  - (Gaziano) Division of Cardiovascular Medicine, Brigham & Women's Hospital, Boston, MA, United States
M1  - (Zwarenstein) Centre for Studies in Family Medicine, Department of Family Medicine, Schulich School of Medicine and Dentistry, Western University, London, ON, Canada
UR  - http://medicine.plosjournals.org/perlserv/?request=index-html&issn=1549-1676
L2  - http://ovidsp.ovid.com/ovidweb.cgi?T=JS&PAGE=reference&D=emed18b&NEWS=N&AN=613530964
ER  -  

Link to the Ovid Full Text or citation: http://ovidsp.ovid.com/ovidweb.cgi?T=JS&CSC=Y&NEWS=N&PAGE=fulltext&D=emed18b&AN=613530964Link to the External Link Resolver: http://whel-primo.hosted.exlibrisgroup.com/openurl/44WHELF_CAR/44WHELF_CAR_services_page?sid=OVID:embase&id=pmid:&id=doi:10.1371%2Fjournal.pmed.1002178&issn=1549-1277&isbn=&volume=13&issue=11&spage=no+pagination&pages=no+pagination&date=2016&title=PLoS+Medicine&atitle=Educational+Outreach+with+an+Integrated+Clinical+Tool+for+Nurse-Led+Non-communicable+Chronic+Disease+Management+in+Primary+Care+in+South+Africa%3A+A+Pragmatic+Cluster+Randomised+Controlled+Trial&aulast=Fairall&pid=%3Cauthor%3EFairall+L.R.%3BFolb+N.%3BTimmerman+V.%3BLombard+C.%3BSteyn+K.%3BBachmann+M.O.%3BBateman+E.D.%3BLund+C.%3BCornick+R.%3BFaris+G.%3BGaziano+T.%3BGeorgeu-Pepper+D.%3BZwarenstein+M.%3BLevitt+N.S.%3C%2Fauthor%3E%3CAN%3E613530964%3C%2FAN%3E%3CDT%3EJournal%3A+Article%3C%2FDT%3E 
C1  - Database: EMBASE <1947-Present>

Search Strategy:

--------------------------------------------------------------------------------

1     tuberculosis.mp. or exp tuberculosis/ (291433)

2     exp treatment outcome/ or treatment outcome*.mp. (1289437)

3     diabetes mellitus.mp. or exp diabetes mellitus/ (880018)

4     diabetes mellitus/ (599265)

5     DM.mp. (234038)

6     diabetes.mp. (891272)

7     mellitus.mp. (827628)

8     3 or 4 or 5 or 6 or 7 (1125394)

9     1 and 2 and 8 (1560)

10     cohort studies.mp. or cohort analysis/ (334934)

11     exp risk factor/ or cohort.mp. or exp risk/ (2843815)

12     10 or 11 (2843815)

13     9 and 10 (161)

14     9 and 12 (652)

15     limit 14 to human (642)

16     limit 13 to human (160)

17     trial*.mp. or exp controlled clinical trial/ or exp "clinical trial (topic)"/ or exp "randomized controlled trial (topic)"/ or exp "controlled clinical trial (topic)"/ (2044040)

18     random.ab. (253017)

19     randomized controlled trial.pt. (0)

20     controlled clinical trial.pt. (0)

21     randomized.ab. (540645)

22     placebo.ab. (252710)

23     clinical trials as topic.sh. (2)

24     trial.ti. (233523)

25     17 or 18 or 19 or 20 or 21 or 22 or 23 or 24 (2406494)

26     9 and 25 (443)

27     limit 26 to human (442)

28     limit 16 to yr="2016 - 2017" (19)

29     limit 15 to yr="2016 -Current" (61)

30     limit 16 to yr="2016 -Current" (19)

31     limit 27 to yr="2016 -Current" (50)


***************************


33. 
TY  - ELEC
ID  - 613468925
T1  - Clinical implications of diabetes mellitus in adults with TB: Risk for poor outcomes and mortality
T3  - CHEST 2016. United States. Conference Start: 20161022. Conference End: 20161026.
A1  - Barss L.
A1  - Orlikow E.
A1  - Phang S.
A1  - Sabur N.
A1  - Arget M.
A1  - Field S.
A1  - Ainslie M.
A1  - Fisher D. 
Y1  - 2016//
N2  - PURPOSE: To evaluate the association between incident and prevalent diabetes mellitus (DM) and clinical presentation, treatment failure, and mortality in adults with active tuberculosis (TB) in Canada. METHODS: A retrospective chart review of all adult patients treated for TB in two large Canadian cities (Calgary, AB and Winnipeg, MB) between 2007-2012 was performed. The primary outcome was all cause mortality during TB treatment. Patients aged >18 years with a clinical or microbiologic diagnosis of mycobacterium tuberculosis (pulmonary and/or extrapulmonary) with adequate chart data were included. Determination of DM prevalence at time of TB diagnosis was based on chart diagnosis of DM or documented use of insulin or oral hypoglycemics. An incident diagnosis of DM was defined as new diagnosis within six months of TB diagnosis. Secondary outcomes included: treatment failure (death, relapse, or culture positivity at 4 months), presence of cavitary disease, smear and culture positivity, and presence of drug resistance. Unadjusted odds ratios were used to estimate the association between DM and mortality and treatment failure. RESULTS: 788 patients treated for TB based on a clinical or microbiologic diagnosis were identified. Pre-existing DM was found in 131 patients (17%) and an incident diagnosis of DM was made in 19 patients (2%). The average hemoglobin A1c was 8.7% and 9.4% in patients with pre-existing and new DM, respectively. HIV co-infection was found in zero patients with DM and 41 patients without DM (7%). Compared to patients without a diagnosis of DM, mortality during TB treatment was higher in patients with pre-existing DM (OR 2.62, 95% CI 1.37-5.02), but not in patients with an incident diagnosis of DM (OR 1.13, 95% CI 0.14-8.72). Patients with pre-existing DM were also more likely to have treatment failure (OR 3.02, 95% CI 1.64- 5.56) compared to those without DM. Both death and relapse contributed to treatment failure in pre-exisitng DM (relapse OR 6.49, 95% CI 1.07-39.19). There were no documented culture positive cases at four months in either group. Patients with DM (incident or prevalent) were more likely to have smear positive disease (44% vs. 34%) and cavitary disease (37% vs. 20%) compared to patients without DM. Drug resistance rates between DM and non DM patients were similar (11% versus 10%, respectively). Ethnicity varied by geographic region, with 326 (91%) of TB cases in Calgary, AB occurring in foreign born patients, versus 229 (53%) of TB cases in Winnipeg, MB occurring in Canadian born Aboriginals. Patterns in clinical presentation, treatment failure, and mortality in patients with DM versus without DM were similar between geographic sites. CONCLUSIONS: In our cohort of active TB cases, patients with pre-existing DM had an increased risk of mortality and treatment failure. Consistent with the finding of worse treatment outcomes, patients with pre-existing DM (and incident DM) had more extensive disease at presentation.
KW  - adult
KW  - city
KW  - controlled study
KW  - death
KW  - diabetic patient
KW  - diagnosis
KW  - drug resistance
KW  - ethnicity
KW  - human
KW  - Human immunodeficiency virus
KW  - *insulin dependent diabetes mellitus
KW  - lung
KW  - major clinical study
KW  - medical record review
KW  - mixed infection
KW  - *mortality risk
KW  - nonhuman
KW  - odds ratio
KW  - prevalence
KW  - relapse
KW  - treatment failure
KW  - tuberculosis
KW  - young adult
KW  - hemoglobin A1c
KW  - insulin
JF  - Chest
JA  - Chest
VL  - 150
IS  - 4 Supplement 1
SP  - 206A
CY  - Netherlands
PB  - Elsevier B.V.
SN  - 1931-3543
AD  - E. Orlikow, University of Calgary, Calgary, AB, Canada
M1  - (Barss, Orlikow, Phang, Sabur, Arget, Field, Ainslie, Fisher) University of Calgary, Calgary, AB, Canada
L2  - http://ovidsp.ovid.com/ovidweb.cgi?T=JS&PAGE=reference&D=emed18b&NEWS=N&AN=613468925
ER  -  

Link to the Ovid Full Text or citation: http://ovidsp.ovid.com/ovidweb.cgi?T=JS&CSC=Y&NEWS=N&PAGE=fulltext&D=emed18b&AN=613468925Link to the External Link Resolver: http://whel-primo.hosted.exlibrisgroup.com/openurl/44WHELF_CAR/44WHELF_CAR_services_page?sid=OVID:embase&id=pmid:&id=doi:10.1016%2Fj.chest.2016.08.215&issn=1931-3543&isbn=&volume=150&issue=4+Supplement+1&spage=206A&pages=206A&date=2016&title=Chest&atitle=Clinical+implications+of+diabetes+mellitus+in+adults+with+TB%3A+Risk+for+poor+outcomes+and+mortality&aulast=Barss&pid=%3Cauthor%3EBarss+L.%3BOrlikow+E.%3BPhang+S.%3BSabur+N.%3BArget+M.%3BField+S.%3BAinslie+M.%3BFisher+D.%3C%2Fauthor%3E%3CAN%3E613468925%3C%2FAN%3E%3CDT%3EJournal%3A+Conference+Abstract%3C%2FDT%3E 
C1  - Database: EMBASE <1947-Present>

Search Strategy:

--------------------------------------------------------------------------------

1     tuberculosis.mp. or exp tuberculosis/ (291433)

2     exp treatment outcome/ or treatment outcome*.mp. (1289437)

3     diabetes mellitus.mp. or exp diabetes mellitus/ (880018)

4     diabetes mellitus/ (599265)

5     DM.mp. (234038)

6     diabetes.mp. (891272)

7     mellitus.mp. (827628)

8     3 or 4 or 5 or 6 or 7 (1125394)

9     1 and 2 and 8 (1560)

10     cohort studies.mp. or cohort analysis/ (334934)

11     exp risk factor/ or cohort.mp. or exp risk/ (2843815)

12     10 or 11 (2843815)

13     9 and 10 (161)

14     9 and 12 (652)

15     limit 14 to human (642)

16     limit 13 to human (160)

17     trial*.mp. or exp controlled clinical trial/ or exp "clinical trial (topic)"/ or exp "randomized controlled trial (topic)"/ or exp "controlled clinical trial (topic)"/ (2044040)

18     random.ab. (253017)

19     randomized controlled trial.pt. (0)

20     controlled clinical trial.pt. (0)

21     randomized.ab. (540645)

22     placebo.ab. (252710)

23     clinical trials as topic.sh. (2)

24     trial.ti. (233523)

25     17 or 18 or 19 or 20 or 21 or 22 or 23 or 24 (2406494)

26     9 and 25 (443)

27     limit 26 to human (442)

28     limit 16 to yr="2016 - 2017" (19)

29     limit 15 to yr="2016 -Current" (61)

30     limit 16 to yr="2016 -Current" (19)

31     limit 27 to yr="2016 -Current" (50)


***************************


34. 
TY  - ELEC
ID  - 613234032
T1  - Preventing acquired resistance to bedaquiline and delamanid in multidrug-resistant tuberculosis treatment requires optimal management
A1  - Guglielmetti L.
A1  - Du D.L.
A1  - Frechet-Jachym M.
A1  - Mitnick C. 
AO  - Guglielmetti, Lorenzo; ORCID: http://orcid.org/0000-0003-0886-9635
Y1  - 2016//
KW  - absence of side effects/si [Side Effect]
KW  - *antibiotic resistance
KW  - clinical trial (topic)
KW  - disease surveillance
KW  - drug exposure
KW  - drug treatment failure
KW  - human
KW  - letter
KW  - managed care
KW  - *multidrug resistant tuberculosis/dm [Disease Management]
KW  - *multidrug resistant tuberculosis/dr [Drug Resistance]
KW  - *multidrug resistant tuberculosis/dt [Drug Therapy]
KW  - multidrug resistant tuberculosis/dt [Drug Therapy]
KW  - primary prevention
KW  - priority journal
KW  - relapse
KW  - risk assessment
KW  - risk factor
KW  - treatment duration
KW  - treatment response
KW  - world health organization
KW  - *bedaquiline/cb [Drug Combination]
KW  - *bedaquiline/dt [Drug Therapy]
KW  - capreomycin
KW  - *delamanid/ae [Adverse Drug Reaction]
KW  - *delamanid/cb [Drug Combination]
KW  - *delamanid/dt [Drug Therapy]
KW  - *multidrug resistant tuberculosis
KW  - *bedaquiline
KW  - *delamanid
XT  - absence of side effects / side effect / delamanid
XT  - multidrug resistant tuberculosis / drug therapy / bedaquiline
XT  - multidrug resistant tuberculosis / drug therapy / delamanid
XT  - bedaquiline / drug combination / delamanid
XT  - bedaquiline / drug therapy / multidrug resistant tuberculosis
XT  - delamanid / adverse drug reaction / absence of side effects
XT  - delamanid / drug combination / bedaquiline
XT  - delamanid / drug therapy / multidrug resistant tuberculosis
JF  - American Journal of Respiratory and Critical Care Medicine
JA  - Am. J. Respir. Crit. Care Med.
VL  - 194
IS  - 9
SP  - 1170
EP  - 1171
CY  - United States
PB  - American Thoracic Society (E-mail: malexander@thoracic.org)
SN  - 1073-449X
AD  - L. Guglielmetti, Centre Hospitalier de Bligny Briis-sous-Forges, France
M1  - (Guglielmetti, Du, Frechet-Jachym) Centre Hospitalier de Bligny Briis-sous-Forges, France
M1  - (Guglielmetti) Pierre and Marie Curie University, Paris, France
M1  - (Guglielmetti) INSERM U1135, Paris, France
M1  - (Mitnick) Harvard Medical School, Boston, MA, United States
M1  - (Mitnick) Partners in Health, Boston, MA, United States
M1  - (Mitnick) Brigham and Women's Hospital, Boston, MA, United States
UR  - http://www.atsjournals.org/doi/pdf/10.1164/rccm.201604-0841LE
L2  - http://ovidsp.ovid.com/ovidweb.cgi?T=JS&PAGE=reference&D=emed18b&NEWS=N&AN=613234032
ER  -  

Link to the Ovid Full Text or citation: http://ovidsp.ovid.com/ovidweb.cgi?T=JS&CSC=Y&NEWS=N&PAGE=fulltext&D=emed18b&AN=613234032Link to the External Link Resolver: http://whel-primo.hosted.exlibrisgroup.com/openurl/44WHELF_CAR/44WHELF_CAR_services_page?sid=OVID:embase&id=pmid:&id=doi:10.1164%2Frccm.201604-0841LE&issn=1073-449X&isbn=&volume=194&issue=9&spage=1170&pages=1170-1171&date=2016&title=American+Journal+of+Respiratory+and+Critical+Care+Medicine&atitle=Preventing+acquired+resistance+to+bedaquiline+and+delamanid+in+multidrug-resistant+tuberculosis+treatment+requires+optimal+management&aulast=Guglielmetti&pid=%3Cauthor%3EGuglielmetti+L.%3BDu+D.L.%3BFrechet-Jachym+M.%3BMitnick+C.%3C%2Fauthor%3E%3CAN%3E613234032%3C%2FAN%3E%3CDT%3EJournal%3A+Letter%3C%2FDT%3E 
C1  - Database: EMBASE <1947-Present>

Search Strategy:

--------------------------------------------------------------------------------

1     tuberculosis.mp. or exp tuberculosis/ (291433)

2     exp treatment outcome/ or treatment outcome*.mp. (1289437)

3     diabetes mellitus.mp. or exp diabetes mellitus/ (880018)

4     diabetes mellitus/ (599265)

5     DM.mp. (234038)

6     diabetes.mp. (891272)

7     mellitus.mp. (827628)

8     3 or 4 or 5 or 6 or 7 (1125394)

9     1 and 2 and 8 (1560)

10     cohort studies.mp. or cohort analysis/ (334934)

11     exp risk factor/ or cohort.mp. or exp risk/ (2843815)

12     10 or 11 (2843815)

13     9 and 10 (161)

14     9 and 12 (652)

15     limit 14 to human (642)

16     limit 13 to human (160)

17     trial*.mp. or exp controlled clinical trial/ or exp "clinical trial (topic)"/ or exp "randomized controlled trial (topic)"/ or exp "controlled clinical trial (topic)"/ (2044040)

18     random.ab. (253017)

19     randomized controlled trial.pt. (0)

20     controlled clinical trial.pt. (0)

21     randomized.ab. (540645)

22     placebo.ab. (252710)

23     clinical trials as topic.sh. (2)

24     trial.ti. (233523)

25     17 or 18 or 19 or 20 or 21 or 22 or 23 or 24 (2406494)

26     9 and 25 (443)

27     limit 26 to human (442)

28     limit 16 to yr="2016 - 2017" (19)

29     limit 15 to yr="2016 -Current" (61)

30     limit 16 to yr="2016 -Current" (19)

31     limit 27 to yr="2016 -Current" (50)


***************************


35. 
TY  - ELEC
ID  - 612857061
T1  - A prediction rule to stratify mortality risk of patients with pulmonary tuberculosis
A1  - Bastos H.N.
A1  - Osorio N.S.
A1  - Castro A.G.
A1  - Ramos A.
A1  - Carvalho T.
A1  - Meira L.
A1  - Araujo D.
A1  - Almeida L.
A1  - Boaventura R.
A1  - Fragata P.
A1  - Chaves C.
A1  - Costa P.
A1  - Portela M.
A1  - Ferreira I.
A1  - Magalhaes S.P.
A1  - Rodrigues F.
A1  - Sarmento-Castro R.
A1  - Duarte R.
A1  - Guimaraes J.T.
A1  - Saraiva M. 
Y1  - 2016//
N2  - Tuberculosis imposes high human and economic tolls, including in Europe. This study was conducted to develop a severity assessment tool for stratifying mortality risk in pulmonary tuberculosis (PTB) patients. A derivation cohort of 681 PTB cases was retrospectively reviewed to generate a model based on multiple logistic regression analysis of prognostic variables with 6-month mortality as the outcome measure. A clinical scoring system was developed and tested against a validation cohort of 103 patients. Five risk features were selected for the prediction model: hypoxemic respiratory failure (OR 4.7, 95% CI 2.8-7.9), age <50 years (OR 2.9, 95% CI 1.7-4.8), bilateral lung involvement (OR 2.5, 95% CI 1.4-4.4), <1 significant comorbidity-HIV infection, diabetes mellitus, liver failure or cirrhosis, congestive heart failure and chronic respiratory disease-(OR 2.3, 95% CI 1.3-3.8), and hemoglobin <12 g/dL (OR 1.8, 95% CI 1.1-3.1). A tuberculosis risk assessment tool (TReAT) was developed, stratifying patients with low (score >2), moderate (score 3-5) and high (score >6) mortality risk. The mortality associated with each group was 2.9%, 22.9% and 53.9%, respectively. The model performed equally well in the validation cohort. We provide a new, easy-To-use clinical scoring system to identify PTB patients with high-mortality risk in settings with good healthcare access, helping clinicians to decide which patients are in need of closer medical care during treatment. Copyright © 2016 Bastos et al. This is an open access article distributed under the terms of the Creative Commons Attribution License, which permits unrestricted use, distribution, and reproduction in any medium, provided the original author and source are credited.
KW  - adult
KW  - aged
KW  - article
KW  - chronic respiratory tract disease
KW  - clinical assessment tool
KW  - cohort analysis
KW  - comorbidity
KW  - congestive heart failure
KW  - controlled study
KW  - diabetes mellitus
KW  - disease severity
KW  - female
KW  - human
KW  - Human immunodeficiency virus infection
KW  - liver cirrhosis
KW  - liver failure
KW  - *lung tuberculosis/di [Diagnosis]
KW  - major clinical study
KW  - male
KW  - *mortality
KW  - outcome assessment
KW  - prediction
KW  - prognosis
KW  - respiratory failure
KW  - retrospective study
KW  - scoring system
KW  - severity assessment tool
KW  - validation study
KW  - animal model
KW  - disease model
KW  - health care access
KW  - *lung tuberculosis
KW  - medical care
KW  - middle aged
KW  - *mortality risk
KW  - multivariate logistic regression analysis
KW  - *prediction
KW  - risk assessment
KW  - validation process
KW  - endogenous compound
KW  - hemoglobin
JF  - PLoS ONE
JA  - PLoS ONE
VL  - 11
IS  - 9
SP  - no pagination
CY  - United States
PB  - Public Library of Science (E-mail: plos@plos.org)
M1  - (Bastos, Meira, Araujo, Almeida, Boaventura) Department of Pneumology, Centro Hospitalar Sao Joao, Porto, Portugal
M1  - (Bastos, Osorio, Castro, Chaves, Costa, Rodrigues, Sarmento-Castro, Saraiva) Life and Health Sciences Research Institute (ICVS), School of Health Sciences, University of Minho, Braga, Portugal
M1  - (Bastos, Osorio, Castro, Costa, Rodrigues, Sarmento-Castro, Saraiva) ICVS/3B's-PT Government Associ. Laboratory, Braga/Guimaraes, Portugal
M1  - (Ramos, Carvalho, Guimaraes) Department of Clinical Pathology, Centro Hospitalar Sao Joao, Porto, Portugal
M1  - (Ramos, Carvalho, Duarte, Guimaraes) Institute of Public Health, University of Porto, Porto, Portugal
M1  - (Fragata) Department of Internal Medicine, Hospital Do Santo Espirito da Ilha Terceira, Angra do Heroismo, Portugal
M1  - (Costa) Faculty of Psychology and Educational Sciences, University of Porto, Porto, Portugal
M1  - (Portela) School of Economics and Management, University of Minho, Braga, Portugal
M1  - (Ferreira, Magalhaes) Department of Radiology, Centro Hospitalar Do Porto, Porto, Portugal
M1  - (Sarmento-Castro) Department of Infectious Diseases, Centro Hospitalar Do Porto, Hospital Joaquim Urbano Unit, Porto, Portugal
M1  - (Duarte) Department of Pneumology, Centro Hospitalar de Vila Nova de Gaia/Espinho, Vila Nova de Gaia, Portugal
M1  - (Duarte) Referral Centre for Multidrug-resistant Tuberculosis in the Northern Region of Portugal, Chest Disease Centre of Vila Nova de Gaia, Vila Nova de Gaia, Portugal
M1  - (Duarte) General Direct. of Health, Lisboa, Portugal
M1  - (Guimaraes) Department of Biochemistry, Faculty of Medicine, University of Porto, Porto, Portugal
M1  - (Saraiva) S-Instituto de Investigacao e Inovacao em Saude, University of Porto, Portugal
M1  - (Saraiva) IBMC-Instituto de Biologia Molecular e Celular, University of Porto, Porto, Portugal
UR  - http://journals.plos.org/plosone/article/asset?id=10.1371/journal.pone.0162797.PDF
L2  - http://ovidsp.ovid.com/ovidweb.cgi?T=JS&PAGE=reference&D=emed18b&NEWS=N&AN=612857061
ER  -  

Link to the Ovid Full Text or citation: http://ovidsp.ovid.com/ovidweb.cgi?T=JS&CSC=Y&NEWS=N&PAGE=fulltext&D=emed18b&AN=612857061Link to the External Link Resolver: http://whel-primo.hosted.exlibrisgroup.com/openurl/44WHELF_CAR/44WHELF_CAR_services_page?sid=OVID:embase&id=pmid:&id=doi:10.1371%2Fjournal.pone.0162797&issn=1932-6203&isbn=&volume=11&issue=9&spage=no+pagination&pages=no+pagination&date=2016&title=PLoS+ONE&atitle=A+prediction+rule+to+stratify+mortality+risk+of+patients+with+pulmonary+tuberculosis&aulast=Bastos&pid=%3Cauthor%3EBastos+H.N.%3BOsorio+N.S.%3BCastro+A.G.%3BRamos+A.%3BCarvalho+T.%3BMeira+L.%3BAraujo+D.%3BAlmeida+L.%3BBoaventura+R.%3BFragata+P.%3BChaves+C.%3BCosta+P.%3BPortela+M.%3BFerreira+I.%3BMagalhaes+S.P.%3BRodrigues+F.%3BSarmento-Castro+R.%3BDuarte+R.%3BGuimaraes+J.T.%3BSaraiva+M.%3C%2Fauthor%3E%3CAN%3E612857061%3C%2FAN%3E%3CDT%3EJournal%3A+Article%3C%2FDT%3E 
C1  - Database: EMBASE <1947-Present>

Search Strategy:

--------------------------------------------------------------------------------

1     tuberculosis.mp. or exp tuberculosis/ (291433)

2     exp treatment outcome/ or treatment outcome*.mp. (1289437)

3     diabetes mellitus.mp. or exp diabetes mellitus/ (880018)

4     diabetes mellitus/ (599265)

5     DM.mp. (234038)

6     diabetes.mp. (891272)

7     mellitus.mp. (827628)

8     3 or 4 or 5 or 6 or 7 (1125394)

9     1 and 2 and 8 (1560)

10     cohort studies.mp. or cohort analysis/ (334934)

11     exp risk factor/ or cohort.mp. or exp risk/ (2843815)

12     10 or 11 (2843815)

13     9 and 10 (161)

14     9 and 12 (652)

15     limit 14 to human (642)

16     limit 13 to human (160)

17     trial*.mp. or exp controlled clinical trial/ or exp "clinical trial (topic)"/ or exp "randomized controlled trial (topic)"/ or exp "controlled clinical trial (topic)"/ (2044040)

18     random.ab. (253017)

19     randomized controlled trial.pt. (0)

20     controlled clinical trial.pt. (0)

21     randomized.ab. (540645)

22     placebo.ab. (252710)

23     clinical trials as topic.sh. (2)

24     trial.ti. (233523)

25     17 or 18 or 19 or 20 or 21 or 22 or 23 or 24 (2406494)

26     9 and 25 (443)

27     limit 26 to human (442)

28     limit 16 to yr="2016 - 2017" (19)

29     limit 15 to yr="2016 -Current" (61)

30     limit 16 to yr="2016 -Current" (19)

31     limit 27 to yr="2016 -Current" (50)


***************************


36. 
TY  - ELEC
ID  - 612522694
T1  - Statin non-adherence and residual cardiovascular risk: There is need for substantial improvement
A1  - Banach M.
A1  - Stulc T.
A1  - Dent R.
A1  - Toth P.P. 
AO  - Banach, Maciej; ORCID: http://orcid.org/0000-0001-6690-6874
Y1  - 2016//
N2  - Although statin therapy has proven to be the cornerstone for prevention and treatment of cardiovascular disease (CVD), there are many patients for whom long-term therapy remains suboptimal. The aims of this article are to review the current complex issues associated with statin use and to explore when novel treatment approaches should be considered. Statin discontinuation as well as adherence to statin therapy remain two of the greatest challenges for lipidologists. Evidence suggests that between 40 and 75% of patients discontinue their statin therapy within one year after initiation. Furthermore, whilst the reasons for persistence with statin therapy are complex, evidence shows that low-adherence to statins negatively impacts clinical outcomes and residual CV risk remains a major concern. Non-adherence or lack of persistence with long-term statin therapy in real-life may be the main cause of inadequate low density lipoprotein cholesterol lowering with statins. There is a large need for the improvement of the use of statins, which have good safety profiles and are inexpensive. On the other hand, in a non-cost-constrained environment, proprotein convertase subtilisin/kexin type 9 inhibitors should arguably be used more often in those patients in whom treatment with statins remains unsatisfactory. Copyright © 2016 Elsevier Ireland Ltd
KW  - acute kidney failure/si [Side Effect]
KW  - alopecia/si [Side Effect]
KW  - amnesia/si [Side Effect]
KW  - arthralgia/si [Side Effect]
KW  - arthritis/si [Side Effect]
KW  - asthenia/si [Side Effect]
KW  - backache/si [Side Effect]
KW  - brain hemorrhage/si [Side Effect]
KW  - bronchitis/si [Side Effect]
KW  - cardiovascular mortality
KW  - *cardiovascular risk
KW  - cataract/si [Side Effect]
KW  - chronic urticaria/si [Side Effect]
KW  - clinical effectiveness
KW  - cognitive defect/si [Side Effect]
KW  - confusion/si [Side Effect]
KW  - constipation/si [Side Effect]
KW  - coronary artery disease
KW  - coughing/si [Side Effect]
KW  - diabetes mellitus/si [Side Effect]
KW  - diarrhea/si [Side Effect]
KW  - diet supplementation
KW  - diet therapy
KW  - diplopia/si [Side Effect]
KW  - dizziness/si [Side Effect]
KW  - drug tolerability
KW  - dyslipidemia/dt [Drug Therapy]
KW  - dyspepsia/si [Side Effect]
KW  - erectile dysfunction/si [Side Effect]
KW  - evidence based medicine
KW  - fatigue/si [Side Effect]
KW  - flatulence/si [Side Effect]
KW  - gastrointestinal disease/si [Side Effect]
KW  - gynecomastia/si [Side Effect]
KW  - hair loss/si [Side Effect]
KW  - hallucination/si [Side Effect]
KW  - headache/si [Side Effect]
KW  - heartburn/si [Side Effect]
KW  - high risk patient
KW  - human
KW  - hypercholesterolemia/dt [Drug Therapy]
KW  - hypercholesterolemia/th [Therapy]
KW  - hyperlipidemia/dt [Drug Therapy]
KW  - hypertriglyceridemia/dt [Drug Therapy]
KW  - influenza/si [Side Effect]
KW  - injection site reaction/si [Side Effect]
KW  - insomnia/si [Side Effect]
KW  - interstitial lung disease/si [Side Effect]
KW  - ischemic heart disease/dt [Drug Therapy]
KW  - libido disorder/si [Side Effect]
KW  - lichenoid eruption/si [Side Effect]
KW  - lipid metabolism
KW  - liver toxicity/si [Side Effect]
KW  - lupus vulgaris/si [Side Effect]
KW  - malignant neoplastic disease/si [Side Effect]
KW  - *medication compliance
KW  - muscle disease/si [Side Effect]
KW  - muscle spasm/si [Side Effect]
KW  - myalgia/si [Side Effect]
KW  - nausea/si [Side Effect]
KW  - neurologic disease/si [Side Effect]
KW  - nightmare/si [Side Effect]
KW  - ophthalmoplegia/si [Side Effect]
KW  - patient education
KW  - pharyngitis/si [Side Effect]
KW  - practice guideline
KW  - priority journal
KW  - proteinuria/si [Side Effect]
KW  - ptosis/si [Side Effect]
KW  - race difference
KW  - randomized controlled trial(topic)
KW  - rash/si [Side Effect]
KW  - restlessness/si [Side Effect]
KW  - review
KW  - rheumatic polymyalgia/si [Side Effect]
KW  - rhinitis/si [Side Effect]
KW  - rhinopharyngitis/si [Side Effect]
KW  - risk assessment
KW  - risk factor
KW  - side effect/si [Side Effect]
KW  - sinusitis/si [Side Effect]
KW  - sleep disorder/si [Side Effect]
KW  - somnolence/si [Side Effect]
KW  - suicide/si [Side Effect]
KW  - tendinitis/si [Side Effect]
KW  - thrombotic thrombocytopenic purpura/si [Side Effect]
KW  - treatment outcome
KW  - treatment withdrawal
KW  - upper respiratory tract infection/si [Side Effect]
KW  - vomiting/si [Side Effect]
KW  - alirocumab/ae [Adverse Drug Reaction]
KW  - alirocumab/ct [Clinical Trial]
KW  - alirocumab/cm [Drug Comparison]
KW  - alirocumab/cm [Drug Comparison]
KW  - alirocumab/dt [Drug Therapy]
KW  - anacetrapib/dt [Drug Therapy]
KW  - apolipoprotein B/ec [Endogenous Compound]
KW  - astaxanthin
KW  - atorvastatin/ae [Adverse Drug Reaction]
KW  - atorvastatin/ct [Clinical Trial]
KW  - atorvastatin/cm [Drug Comparison]
KW  - atorvastatin/dt [Drug Therapy]
KW  - bococizumab/ct [Clinical Trial]
KW  - bococizumab/cm [Drug Comparison]
KW  - bococizumab/dt [Drug Therapy]
KW  - breast cancer resistance protein/ec [Endogenous Compound]
KW  - cerivastatin/dt [Drug Therapy]
KW  - dalcetrapib/dt [Drug Therapy]
KW  - evacetrapib/dt [Drug Therapy]
KW  - evolocumab/ae [Adverse Drug Reaction]
KW  - evolocumab/ct [Clinical Trial]
KW  - evolocumab/cm [Drug Comparison]
KW  - evolocumab/dt [Drug Therapy]
KW  - ezetimibe/ae [Adverse Drug Reaction]
KW  - ezetimibe/ct [Clinical Trial]
KW  - ezetimibe/cb [Drug Combination]
KW  - ezetimibe/cm [Drug Comparison]
KW  - ezetimibe/dt [Drug Therapy]
KW  - fenofibrate/ae [Adverse Drug Reaction]
KW  - fenofibrate/ct [Clinical Trial]
KW  - fenofibrate/dt [Drug Therapy]
KW  - high density lipoprotein cholesterol/ec [Endogenous Compound]
KW  - *hydroxymethylglutaryl coenzyme A reductase inhibitor/ae [Adverse Drug Reaction]
KW  - *hydroxymethylglutaryl coenzyme A reductase inhibitor/ct [Clinical Trial]
KW  - *hydroxymethylglutaryl coenzyme A reductase inhibitor/cm [Drug Comparison]
KW  - *hydroxymethylglutaryl coenzyme A reductase inhibitor/dt [Drug Therapy]
KW  - liver enzyme/ec [Endogenous Compound]
KW  - lomitapide/dt [Drug Therapy]
KW  - low density lipoprotein cholesterol/ec [Endogenous Compound]
KW  - low density lipoprotein receptor/ec [Endogenous Compound]
KW  - mipomersen/dt [Drug Therapy]
KW  - multidrug resistance associated protein 2/ec [Endogenous Compound]
KW  - multidrug resistance protein/ec [Endogenous Compound]
KW  - multidrug resistance protein 1/ec [Endogenous Compound]
KW  - placebo
KW  - pravastatin/ae [Adverse Drug Reaction]
KW  - pravastatin/ct [Clinical Trial]
KW  - pravastatin/cm [Drug Comparison]
KW  - prostaglandin transporter/ec [Endogenous Compound]
KW  - Rho kinase/ec [Endogenous Compound]
KW  - rosuvastatin/ae [Adverse Drug Reaction]
KW  - rosuvastatin/ct [Clinical Trial]
KW  - rosuvastatin/dt [Drug Therapy]
KW  - simvastatin/ct [Clinical Trial]
KW  - simvastatin/cb [Drug Combination]
KW  - simvastatin/dt [Drug Therapy]
KW  - unindexed drug
KW  - clinical outcome
KW  - clinical trial
KW  - drug therapy
KW  - *muscle
KW  - pharmacokinetics
KW  - safety
KW  - *symptom
KW  - endogenous compound
KW  - *high density lipoprotein cholesterol
KW  - *hydroxymethylglutaryl coenzyme A reductase inhibitor
KW  - kexin
KW  - low density lipoprotein cholesterol
KW  - proprotein convertase 1
XT  - acute kidney failure / side effect / hydroxymethylglutaryl coenzyme A reductase inhibitor
XT  - alopecia / side effect / hydroxymethylglutaryl coenzyme A reductase inhibitor
XT  - amnesia / side effect / hydroxymethylglutaryl coenzyme A reductase inhibitor
XT  - arthralgia / side effect / evolocumab
XT  - arthralgia / side effect / hydroxymethylglutaryl coenzyme A reductase inhibitor
XT  - arthritis / side effect / hydroxymethylglutaryl coenzyme A reductase inhibitor
XT  - asthenia / side effect / hydroxymethylglutaryl coenzyme A reductase inhibitor
XT  - backache / side effect / evolocumab
XT  - brain hemorrhage / side effect / hydroxymethylglutaryl coenzyme A reductase inhibitor
XT  - bronchitis / side effect / hydroxymethylglutaryl coenzyme A reductase inhibitor
XT  - cataract / side effect / hydroxymethylglutaryl coenzyme A reductase inhibitor
XT  - chronic urticaria / side effect / hydroxymethylglutaryl coenzyme A reductase inhibitor
XT  - cognitive defect / side effect / alirocumab
XT  - cognitive defect / side effect / atorvastatin
XT  - cognitive defect / side effect / evolocumab
XT  - cognitive defect / side effect / fenofibrate
XT  - cognitive defect / side effect / pravastatin
XT  - cognitive defect / side effect / rosuvastatin
XT  - confusion / side effect / hydroxymethylglutaryl coenzyme A reductase inhibitor
XT  - constipation / side effect / hydroxymethylglutaryl coenzyme A reductase inhibitor
XT  - coughing / side effect / hydroxymethylglutaryl coenzyme A reductase inhibitor
XT  - diabetes mellitus / side effect / hydroxymethylglutaryl coenzyme A reductase inhibitor
XT  - diarrhea / side effect / hydroxymethylglutaryl coenzyme A reductase inhibitor
XT  - diplopia / side effect / hydroxymethylglutaryl coenzyme A reductase inhibitor
XT  - dizziness / side effect / hydroxymethylglutaryl coenzyme A reductase inhibitor
XT  - dyslipidemia / drug therapy / bococizumab
XT  - dyspepsia / side effect / hydroxymethylglutaryl coenzyme A reductase inhibitor
XT  - erectile dysfunction / side effect / hydroxymethylglutaryl coenzyme A reductase inhibitor
XT  - fatigue / side effect / hydroxymethylglutaryl coenzyme A reductase inhibitor
XT  - flatulence / side effect / hydroxymethylglutaryl coenzyme A reductase inhibitor
XT  - gastrointestinal disease / side effect / hydroxymethylglutaryl coenzyme A reductase inhibitor
XT  - gynecomastia / side effect / hydroxymethylglutaryl coenzyme A reductase inhibitor
XT  - hair loss / side effect / hydroxymethylglutaryl coenzyme A reductase inhibitor
XT  - hallucination / side effect / hydroxymethylglutaryl coenzyme A reductase inhibitor
XT  - headache / side effect / evolocumab
XT  - headache / side effect / hydroxymethylglutaryl coenzyme A reductase inhibitor
XT  - heartburn / side effect / hydroxymethylglutaryl coenzyme A reductase inhibitor
XT  - hypercholesterolemia / drug therapy / alirocumab
XT  - hypercholesterolemia / drug therapy / bococizumab
XT  - hypercholesterolemia / drug therapy / cerivastatin
XT  - hyperlipidemia / drug therapy / alirocumab
XT  - hyperlipidemia / drug therapy / anacetrapib
XT  - hyperlipidemia / drug therapy / dalcetrapib
XT  - hyperlipidemia / drug therapy / evacetrapib
XT  - hyperlipidemia / drug therapy / evolocumab
XT  - hyperlipidemia / drug therapy / ezetimibe
XT  - hyperlipidemia / drug therapy / lomitapide
XT  - hyperlipidemia / drug therapy / mipomersen
XT  - hyperlipidemia / drug therapy / simvastatin
XT  - hypertriglyceridemia / drug therapy / atorvastatin
XT  - hypertriglyceridemia / drug therapy / fenofibrate
XT  - hypertriglyceridemia / drug therapy / rosuvastatin
XT  - influenza / side effect / evolocumab
XT  - injection site reaction / side effect / alirocumab
XT  - insomnia / side effect / hydroxymethylglutaryl coenzyme A reductase inhibitor
XT  - interstitial lung disease / side effect / hydroxymethylglutaryl coenzyme A reductase inhibitor
XT  - ischemic heart disease / drug therapy / hydroxymethylglutaryl coenzyme A reductase inhibitor
XT  - libido disorder / side effect / hydroxymethylglutaryl coenzyme A reductase inhibitor
XT  - lichenoid eruption / side effect / hydroxymethylglutaryl coenzyme A reductase inhibitor
XT  - liver toxicity / side effect / hydroxymethylglutaryl coenzyme A reductase inhibitor
XT  - lupus vulgaris / side effect / hydroxymethylglutaryl coenzyme A reductase inhibitor
XT  - malignant neoplastic disease / side effect / hydroxymethylglutaryl coenzyme A reductase inhibitor
XT  - muscle disease / side effect / atorvastatin
XT  - muscle disease / side effect / evolocumab
XT  - muscle disease / side effect / ezetimibe
XT  - muscle disease / side effect / hydroxymethylglutaryl coenzyme A reductase inhibitor
XT  - muscle spasm / side effect / evolocumab
XT  - myalgia / side effect / alirocumab
XT  - nausea / side effect / hydroxymethylglutaryl coenzyme A reductase inhibitor
XT  - neurologic disease / side effect / alirocumab
XT  - nightmare / side effect / hydroxymethylglutaryl coenzyme A reductase inhibitor
XT  - ophthalmoplegia / side effect / hydroxymethylglutaryl coenzyme A reductase inhibitor
XT  - pharyngitis / side effect / hydroxymethylglutaryl coenzyme A reductase inhibitor
XT  - proteinuria / side effect / hydroxymethylglutaryl coenzyme A reductase inhibitor
XT  - ptosis / side effect / hydroxymethylglutaryl coenzyme A reductase inhibitor
XT  - rash / side effect / hydroxymethylglutaryl coenzyme A reductase inhibitor
XT  - restlessness / side effect / hydroxymethylglutaryl coenzyme A reductase inhibitor
XT  - rheumatic polymyalgia / side effect / hydroxymethylglutaryl coenzyme A reductase inhibitor
XT  - rhinitis / side effect / hydroxymethylglutaryl coenzyme A reductase inhibitor
XT  - rhinopharyngitis / side effect / evolocumab
XT  - side effect / side effect / hydroxymethylglutaryl coenzyme A reductase inhibitor
XT  - sinusitis / side effect / hydroxymethylglutaryl coenzyme A reductase inhibitor
XT  - sleep disorder / side effect / hydroxymethylglutaryl coenzyme A reductase inhibitor
XT  - somnolence / side effect / hydroxymethylglutaryl coenzyme A reductase inhibitor
XT  - suicide / side effect / hydroxymethylglutaryl coenzyme A reductase inhibitor
XT  - tendinitis / side effect / hydroxymethylglutaryl coenzyme A reductase inhibitor
XT  - thrombotic thrombocytopenic purpura / side effect / hydroxymethylglutaryl coenzyme A reductase inhibitor
XT  - upper respiratory tract infection / side effect / evolocumab
XT  - upper respiratory tract infection / side effect / hydroxymethylglutaryl coenzyme A reductase inhibitor
XT  - vomiting / side effect / hydroxymethylglutaryl coenzyme A reductase inhibitor
XT  - alirocumab / adverse drug reaction / cognitive defect
XT  - alirocumab / adverse drug reaction / injection site reaction
XT  - alirocumab / adverse drug reaction / myalgia
XT  - alirocumab / adverse drug reaction / neurologic disease
XT  - alirocumab / drug comparison / placebo
XT  - alirocumab / drug comparison / atorvastatin
XT  - alirocumab / drug comparison / ezetimibe
XT  - alirocumab / drug therapy / hypercholesterolemia
XT  - alirocumab / drug therapy / hyperlipidemia
XT  - anacetrapib / drug therapy / hyperlipidemia
XT  - atorvastatin / adverse drug reaction / cognitive defect
XT  - atorvastatin / adverse drug reaction / muscle disease
XT  - atorvastatin / drug comparison / alirocumab
XT  - atorvastatin / drug therapy / hypertriglyceridemia
XT  - bococizumab / drug comparison / placebo
XT  - bococizumab / drug therapy / dyslipidemia
XT  - bococizumab / drug therapy / hypercholesterolemia
XT  - cerivastatin / drug therapy / hypercholesterolemia
XT  - dalcetrapib / drug therapy / hyperlipidemia
XT  - evacetrapib / drug therapy / hyperlipidemia
XT  - evolocumab / adverse drug reaction / arthralgia
XT  - evolocumab / adverse drug reaction / backache
XT  - evolocumab / adverse drug reaction / cognitive defect
XT  - evolocumab / adverse drug reaction / headache
XT  - evolocumab / adverse drug reaction / influenza
XT  - evolocumab / adverse drug reaction / muscle disease
XT  - evolocumab / adverse drug reaction / muscle spasm
XT  - evolocumab / adverse drug reaction / rhinopharyngitis
XT  - evolocumab / adverse drug reaction / upper respiratory tract infection
XT  - evolocumab / drug comparison / ezetimibe
XT  - evolocumab / drug comparison / hydroxymethylglutaryl coenzyme A reductase inhibitor
XT  - evolocumab / drug therapy / hyperlipidemia
XT  - ezetimibe / adverse drug reaction / muscle disease
XT  - ezetimibe / drug combination / simvastatin
XT  - ezetimibe / drug comparison / alirocumab
XT  - ezetimibe / drug comparison / evolocumab
XT  - ezetimibe / drug therapy / hyperlipidemia
XT  - fenofibrate / adverse drug reaction / cognitive defect
XT  - fenofibrate / drug therapy / hypertriglyceridemia
XT  - hydroxymethylglutaryl coenzyme A reductase inhibitor / adverse drug reaction / acute kidney failure
XT  - hydroxymethylglutaryl coenzyme A reductase inhibitor / adverse drug reaction / alopecia
XT  - hydroxymethylglutaryl coenzyme A reductase inhibitor / adverse drug reaction / amnesia
XT  - hydroxymethylglutaryl coenzyme A reductase inhibitor / adverse drug reaction / arthralgia
XT  - hydroxymethylglutaryl coenzyme A reductase inhibitor / adverse drug reaction / arthritis
XT  - hydroxymethylglutaryl coenzyme A reductase inhibitor / adverse drug reaction / asthenia
XT  - hydroxymethylglutaryl coenzyme A reductase inhibitor / adverse drug reaction / brain hemorrhage
XT  - hydroxymethylglutaryl coenzyme A reductase inhibitor / adverse drug reaction / bronchitis
XT  - hydroxymethylglutaryl coenzyme A reductase inhibitor / adverse drug reaction / cataract
XT  - hydroxymethylglutaryl coenzyme A reductase inhibitor / adverse drug reaction / chronic urticaria
XT  - hydroxymethylglutaryl coenzyme A reductase inhibitor / adverse drug reaction / confusion
XT  - hydroxymethylglutaryl coenzyme A reductase inhibitor / adverse drug reaction / constipation
XT  - hydroxymethylglutaryl coenzyme A reductase inhibitor / adverse drug reaction / coughing
XT  - hydroxymethylglutaryl coenzyme A reductase inhibitor / adverse drug reaction / diabetes mellitus
XT  - hydroxymethylglutaryl coenzyme A reductase inhibitor / adverse drug reaction / diarrhea
XT  - hydroxymethylglutaryl coenzyme A reductase inhibitor / adverse drug reaction / diplopia
XT  - hydroxymethylglutaryl coenzyme A reductase inhibitor / adverse drug reaction / dizziness
XT  - hydroxymethylglutaryl coenzyme A reductase inhibitor / adverse drug reaction / dyspepsia
XT  - hydroxymethylglutaryl coenzyme A reductase inhibitor / adverse drug reaction / erectile dysfunction
XT  - hydroxymethylglutaryl coenzyme A reductase inhibitor / adverse drug reaction / fatigue
XT  - hydroxymethylglutaryl coenzyme A reductase inhibitor / adverse drug reaction / flatulence
XT  - hydroxymethylglutaryl coenzyme A reductase inhibitor / adverse drug reaction / gastrointestinal disease
XT  - hydroxymethylglutaryl coenzyme A reductase inhibitor / adverse drug reaction / gynecomastia
XT  - hydroxymethylglutaryl coenzyme A reductase inhibitor / adverse drug reaction / hair loss
XT  - hydroxymethylglutaryl coenzyme A reductase inhibitor / adverse drug reaction / hallucination
XT  - hydroxymethylglutaryl coenzyme A reductase inhibitor / adverse drug reaction / headache
XT  - hydroxymethylglutaryl coenzyme A reductase inhibitor / adverse drug reaction / heartburn
XT  - hydroxymethylglutaryl coenzyme A reductase inhibitor / adverse drug reaction / insomnia
XT  - hydroxymethylglutaryl coenzyme A reductase inhibitor / adverse drug reaction / interstitial lung disease
XT  - hydroxymethylglutaryl coenzyme A reductase inhibitor / adverse drug reaction / libido disorder
XT  - hydroxymethylglutaryl coenzyme A reductase inhibitor / adverse drug reaction / lichenoid eruption
XT  - hydroxymethylglutaryl coenzyme A reductase inhibitor / adverse drug reaction / liver toxicity
XT  - hydroxymethylglutaryl coenzyme A reductase inhibitor / adverse drug reaction / lupus vulgaris
XT  - hydroxymethylglutaryl coenzyme A reductase inhibitor / adverse drug reaction / malignant neoplastic disease
XT  - hydroxymethylglutaryl coenzyme A reductase inhibitor / adverse drug reaction / muscle disease
XT  - hydroxymethylglutaryl coenzyme A reductase inhibitor / adverse drug reaction / nausea
XT  - hydroxymethylglutaryl coenzyme A reductase inhibitor / adverse drug reaction / nightmare
XT  - hydroxymethylglutaryl coenzyme A reductase inhibitor / adverse drug reaction / ophthalmoplegia
XT  - hydroxymethylglutaryl coenzyme A reductase inhibitor / adverse drug reaction / pharyngitis
XT  - hydroxymethylglutaryl coenzyme A reductase inhibitor / adverse drug reaction / proteinuria
XT  - hydroxymethylglutaryl coenzyme A reductase inhibitor / adverse drug reaction / ptosis
XT  - hydroxymethylglutaryl coenzyme A reductase inhibitor / adverse drug reaction / rash
XT  - hydroxymethylglutaryl coenzyme A reductase inhibitor / adverse drug reaction / restlessness
XT  - hydroxymethylglutaryl coenzyme A reductase inhibitor / adverse drug reaction / rheumatic polymyalgia
XT  - hydroxymethylglutaryl coenzyme A reductase inhibitor / adverse drug reaction / rhinitis
XT  - hydroxymethylglutaryl coenzyme A reductase inhibitor / adverse drug reaction / side effect
XT  - hydroxymethylglutaryl coenzyme A reductase inhibitor / adverse drug reaction / sinusitis
XT  - hydroxymethylglutaryl coenzyme A reductase inhibitor / adverse drug reaction / sleep disorder
XT  - hydroxymethylglutaryl coenzyme A reductase inhibitor / adverse drug reaction / somnolence
XT  - hydroxymethylglutaryl coenzyme A reductase inhibitor / adverse drug reaction / suicide
XT  - hydroxymethylglutaryl coenzyme A reductase inhibitor / adverse drug reaction / tendinitis
XT  - hydroxymethylglutaryl coenzyme A reductase inhibitor / adverse drug reaction / thrombotic thrombocytopenic purpura
XT  - hydroxymethylglutaryl coenzyme A reductase inhibitor / adverse drug reaction / upper respiratory tract infection
XT  - hydroxymethylglutaryl coenzyme A reductase inhibitor / adverse drug reaction / vomiting
XT  - hydroxymethylglutaryl coenzyme A reductase inhibitor / drug comparison / evolocumab
XT  - hydroxymethylglutaryl coenzyme A reductase inhibitor / drug therapy / ischemic heart disease
XT  - lomitapide / drug therapy / hyperlipidemia
XT  - mipomersen / drug therapy / hyperlipidemia
XT  - pravastatin / adverse drug reaction / cognitive defect
XT  - pravastatin / drug comparison / placebo
XT  - rosuvastatin / adverse drug reaction / cognitive defect
XT  - rosuvastatin / drug therapy / hypertriglyceridemia
XT  - simvastatin / drug combination / ezetimibe
XT  - simvastatin / drug therapy / hyperlipidemia
JF  - International Journal of Cardiology
JA  - Int. J. Cardiol.
VL  - 225
SP  - 184
EP  - 196
CY  - Ireland
PB  - Elsevier Ireland Ltd
SN  - 0167-5273
AD  - M. Banach, Department of Hypertension, Chair of Nephrology and Hypertension, Medical University of Lodz, Zeromskiego 113, Lodz 90-549, Poland. E-mail: maciejbanach@aol.co.uk
M1  - (Banach) Department of Hypertension, Chair of Nephrology and Hypertension, Medical University of Lodz, Lodz, Poland
M1  - (Banach) Healthy Aging Research Centre, Medical University of Lodz, Lodz, Poland
M1  - (Banach) Polish Mother's Memorial Hospital Research Institute, Lodz, Poland
M1  - (Stulc) 3rd Department of Internal Medicine, 1st University of Medicine, Prague, Czech Republic
M1  - (Dent) Amgen (Europe) GmbH, Zug, Switzerland
M1  - (Toth) CGH Medical Center, Sterling, IL, United States
M1  - (Toth) Ciccarone Center for the Prevention of Cardiovascular Disease, Johns Hopkins University School of Medicine, Baltimore, MD, United States
UR  - http://www.elsevier.com/locate/ijcard
L2  - http://ovidsp.ovid.com/ovidweb.cgi?T=JS&PAGE=reference&D=emed18b&NEWS=N&AN=612522694
ER  -  

Link to the Ovid Full Text or citation: http://ovidsp.ovid.com/ovidweb.cgi?T=JS&CSC=Y&NEWS=N&PAGE=fulltext&D=emed18b&AN=612522694Link to the External Link Resolver: http://whel-primo.hosted.exlibrisgroup.com/openurl/44WHELF_CAR/44WHELF_CAR_services_page?sid=OVID:embase&id=pmid:&id=doi:10.1016%2Fj.ijcard.2016.09.075&issn=0167-5273&isbn=&volume=225&issue=&spage=184&pages=184-196&date=2016&title=International+Journal+of+Cardiology&atitle=Statin+non-adherence+and+residual+cardiovascular+risk%3A+There+is+need+for+substantial+improvement&aulast=Banach&pid=%3Cauthor%3EBanach+M.%3BStulc+T.%3BDent+R.%3BToth+P.P.%3C%2Fauthor%3E%3CAN%3E612522694%3C%2FAN%3E%3CDT%3EJournal%3A+Review%3C%2FDT%3E 
C1  - Database: EMBASE <1947-Present>

Search Strategy:

--------------------------------------------------------------------------------

1     tuberculosis.mp. or exp tuberculosis/ (291433)

2     exp treatment outcome/ or treatment outcome*.mp. (1289437)

3     diabetes mellitus.mp. or exp diabetes mellitus/ (880018)

4     diabetes mellitus/ (599265)

5     DM.mp. (234038)

6     diabetes.mp. (891272)

7     mellitus.mp. (827628)

8     3 or 4 or 5 or 6 or 7 (1125394)

9     1 and 2 and 8 (1560)

10     cohort studies.mp. or cohort analysis/ (334934)

11     exp risk factor/ or cohort.mp. or exp risk/ (2843815)

12     10 or 11 (2843815)

13     9 and 10 (161)

14     9 and 12 (652)

15     limit 14 to human (642)

16     limit 13 to human (160)

17     trial*.mp. or exp controlled clinical trial/ or exp "clinical trial (topic)"/ or exp "randomized controlled trial (topic)"/ or exp "controlled clinical trial (topic)"/ (2044040)

18     random.ab. (253017)

19     randomized controlled trial.pt. (0)

20     controlled clinical trial.pt. (0)

21     randomized.ab. (540645)

22     placebo.ab. (252710)

23     clinical trials as topic.sh. (2)

24     trial.ti. (233523)

25     17 or 18 or 19 or 20 or 21 or 22 or 23 or 24 (2406494)

26     9 and 25 (443)

27     limit 26 to human (442)

28     limit 16 to yr="2016 - 2017" (19)

29     limit 15 to yr="2016 -Current" (61)

30     limit 16 to yr="2016 -Current" (19)

31     limit 27 to yr="2016 -Current" (50)


***************************


37. 
TY  - ELEC
ID  - 612339406
T1  - Current trends and intricacies in the management of HIV-associated pulmonary tuberculosis
A1  - Gopalan N.
A1  - Chandrasekaran P.
A1  - Swaminathan S.
A1  - Tripathy S. 
Y1  - 2016//
N2  - Human immunodeficiency virus (HIV) epidemic has undoubtedly increased the incidence of tuberculosis (TB) globally, posing a formidable global health challenge affecting 1.2 million cases. Pulmonary TB assumes utmost significance in the programmatic perspective as it is readily transmissible as well as easily diagnosable. HIV complicates every aspect of pulmonary tuberculosis from diagnosis to treatment, demanding a different approach to effectively tackle both the diseases. In order to control these converging epidemics, it is important to diagnose early, initiate appropriate therapy for both infections, prevent transmission and administer preventive therapy. Liquid culture methods and nucleic acid amplification tests for TB confirmation have replaced conventional solid media, enabling quicker and simultaneous detection of mycobacterium and its drug sensitivity profile Unique problems posed by the syndemic include Acquired rifampicin resistance, drug-drug interactions, malabsorption of drugs and immune reconstitution inflammatory syndrome or paradoxical reaction that complicate dual and concomitant therapy. While the antiretroviral therapy armamentarium is constantly reinforced by discovery of newer and safer drugs every year, only a few drugs for anti tuberculosis treatment have successfully emerged. These include bedaquiline, delamanid and pretomanid which have entered phase III B trials and are also available through conditional access national programmes. The current guidelines by WHO to start Antiretroviral therapy irrespective of CD4+ cell count based on benefits cited by recent trials could go a long way in preventing various complications caused by the deadly duo. This review provides a consolidated gist of the advancements, concepts and updates that have emerged in the management of HIV-associated pulmonary TB for maximizing efficacy, offering latest solutions for tackling drug-drug interactions and remedial measures for immune reconstitution inflammatory syndrome. Copyright © 2016 The Author(s).
KW  - bacterium culture
KW  - clinical feature
KW  - computer assisted tomography
KW  - cost effectiveness analysis
KW  - differential diagnosis
KW  - drug efficacy
KW  - enzyme linked immunosorbent assay
KW  - extensively drug resistant tuberculosis/dr [Drug Resistance]
KW  - extensively drug resistant tuberculosis/dt [Drug Therapy]
KW  - highly active antiretroviral therapy
KW  - human
KW  - *Human immunodeficiency virus infection/dt [Drug Therapy]
KW  - Human immunodeficiency virus infection/dt [Drug Therapy]
KW  - immune reconstitution inflammatory syndrome/di [Diagnosis]
KW  - immune reconstitution inflammatory syndrome/et [Etiology]
KW  - infection risk
KW  - interferon gamma release assay
KW  - line probe assay
KW  - *lung tuberculosis/di [Diagnosis]
KW  - *lung tuberculosis/dm [Disease Management]
KW  - *lung tuberculosis/dr [Drug Resistance]
KW  - *lung tuberculosis/dt [Drug Therapy]
KW  - *lung tuberculosis/et [Etiology]
KW  - *lung tuberculosis/pc [Prevention]
KW  - lung tuberculosis/dt [Drug Therapy]
KW  - meta analysis (topic)
KW  - multicenter study (topic)
KW  - multidrug resistant tuberculosis/dr [Drug Resistance]
KW  - multidrug resistant tuberculosis/dt [Drug Therapy]
KW  - Mycobacterium tuberculosis
KW  - nonhuman
KW  - nucleic acid amplification
KW  - patch test
KW  - pathogenesis
KW  - patient selection
KW  - phase 2 clinical trial(topic)
KW  - phase 3 clinical trial (topic)
KW  - priority journal
KW  - randomized controlled trial(topic)
KW  - recurrent disease
KW  - review
KW  - serodiagnosis
KW  - skin patch test
KW  - skin test
KW  - sputum cytodiagnosis
KW  - sputum smear
KW  - systematic review (topic)
KW  - thorax radiography
KW  - treatment outcome
KW  - tuberculin test
KW  - tuberculosis control
KW  - tuberculosis rapid test
KW  - amikacin/ct [Clinical Trial]
KW  - amikacin/dt [Drug Therapy]
KW  - amikacin/pe [Pharmacoeconomics]
KW  - aminoglycoside antibiotic agent/ct [Clinical Trial]
KW  - aminoglycoside antibiotic agent/dt [Drug Therapy]
KW  - aminoglycoside antibiotic agent/pe [Pharmacoeconomics]
KW  - aminosalicylic acid/ct [Clinical Trial]
KW  - aminosalicylic acid/dt [Drug Therapy]
KW  - aminosalicylic acid/pe [Pharmacoeconomics]
KW  - amoxicillin plus clavulanic acid/ct [Clinical Trial]
KW  - amoxicillin plus clavulanic acid/dt [Drug Therapy]
KW  - amoxicillin plus clavulanic acid/pe [Pharmacoeconomics]
KW  - antiretrovirus agent/dt [Drug Therapy]
KW  - bedaquiline/ct [Clinical Trial]
KW  - bedaquiline/dt [Drug Therapy]
KW  - bedaquiline/pe [Pharmacoeconomics]
KW  - biological marker/ec [Endogenous Compound]
KW  - capreomycin/ct [Clinical Trial]
KW  - capreomycin/dt [Drug Therapy]
KW  - capreomycin/pe [Pharmacoeconomics]
KW  - clofazimine/ct [Clinical Trial]
KW  - clofazimine/dt [Drug Therapy]
KW  - clofazimine/pe [Pharmacoeconomics]
KW  - cotrimoxazole/ct [Clinical Trial]
KW  - cotrimoxazole/dt [Drug Therapy]
KW  - cotrimoxazole/pe [Pharmacoeconomics]
KW  - cycloserine/ct [Clinical Trial]
KW  - cycloserine/dt [Drug Therapy]
KW  - cycloserine/pe [Pharmacoeconomics]
KW  - delamanid/ct [Clinical Trial]
KW  - delamanid/dt [Drug Therapy]
KW  - delamanid/pe [Pharmacoeconomics]
KW  - ethambutol/ct [Clinical Trial]
KW  - ethambutol/dt [Drug Therapy]
KW  - ethambutol/pe [Pharmacoeconomics]
KW  - ethionamide/ct [Clinical Trial]
KW  - ethionamide/dt [Drug Therapy]
KW  - ethionamide/pe [Pharmacoeconomics]
KW  - gatifloxacin/ct [Clinical Trial]
KW  - gatifloxacin/dt [Drug Therapy]
KW  - gatifloxacin/pe [Pharmacoeconomics]
KW  - isoniazid/ct [Clinical Trial]
KW  - isoniazid/dt [Drug Therapy]
KW  - isoniazid/pe [Pharmacoeconomics]
KW  - kanamycin/ct [Clinical Trial]
KW  - kanamycin/dt [Drug Therapy]
KW  - kanamycin/pe [Pharmacoeconomics]
KW  - linezolid/ct [Clinical Trial]
KW  - linezolid/dt [Drug Therapy]
KW  - linezolid/pe [Pharmacoeconomics]
KW  - moxifloxacin/ct [Clinical Trial]
KW  - moxifloxacin/dt [Drug Therapy]
KW  - moxifloxacin/pe [Pharmacoeconomics]
KW  - pretomanid/ct [Clinical Trial]
KW  - pretomanid/dt [Drug Therapy]
KW  - pretomanid/pe [Pharmacoeconomics]
KW  - protionamide/ct [Clinical Trial]
KW  - protionamide/dt [Drug Therapy]
KW  - protionamide/pe [Pharmacoeconomics]
KW  - pyrazinamide/ct [Clinical Trial]
KW  - pyrazinamide/dt [Drug Therapy]
KW  - pyrazinamide/pe [Pharmacoeconomics]
KW  - pyridoxine/ct [Clinical Trial]
KW  - pyridoxine/dt [Drug Therapy]
KW  - pyridoxine/pe [Pharmacoeconomics]
KW  - quinoline derived antiinfective agent/ct [Clinical Trial]
KW  - quinoline derived antiinfective agent/dt [Drug Therapy]
KW  - quinoline derived antiinfective agent/pe [Pharmacoeconomics]
KW  - rifabutin/ct [Clinical Trial]
KW  - rifabutin/dt [Drug Therapy]
KW  - rifabutin/pe [Pharmacoeconomics]
KW  - rifampicin/ct [Clinical Trial]
KW  - rifampicin/dt [Drug Therapy]
KW  - rifampicin/pe [Pharmacoeconomics]
KW  - rifapentine/ct [Clinical Trial]
KW  - rifapentine/dt [Drug Therapy]
KW  - rifapentine/pe [Pharmacoeconomics]
KW  - thionamide derivative/ct [Clinical Trial]
KW  - thionamide derivative/dt [Drug Therapy]
KW  - thionamide derivative/pe [Pharmacoeconomics]
KW  - tuberculostatic agent/ct [Clinical Trial]
KW  - tuberculostatic agent/dt [Drug Therapy]
KW  - tuberculostatic agent/pe [Pharmacoeconomics]
KW  - unindexed drug
KW  - cell count
KW  - controlled clinical trial
KW  - controlled study
KW  - diagnosis
KW  - drug resistance
KW  - drug sensitivity
KW  - drug therapy
KW  - epidemic
KW  - human cell
KW  - *Human immunodeficiency virus
KW  - immune reconstitution inflammatory syndrome
KW  - *iris
KW  - liquid culture
KW  - malabsorption
KW  - *multidrug resistant tuberculosis
KW  - *nonhuman
KW  - phase 3 clinical trial
KW  - practice guideline
KW  - prophylaxis
KW  - tuberculosis
KW  - bedaquiline
KW  - CD4 antigen
KW  - delamanid
KW  - endogenous compound
KW  - pretomanid
KW  - rifampicin
XT  - extensively drug resistant tuberculosis / drug therapy / amikacin
XT  - extensively drug resistant tuberculosis / drug therapy / aminoglycoside antibiotic agent
XT  - extensively drug resistant tuberculosis / drug therapy / aminosalicylic acid
XT  - extensively drug resistant tuberculosis / drug therapy / amoxicillin plus clavulanic acid
XT  - extensively drug resistant tuberculosis / drug therapy / bedaquiline
XT  - extensively drug resistant tuberculosis / drug therapy / capreomycin
XT  - extensively drug resistant tuberculosis / drug therapy / clofazimine
XT  - extensively drug resistant tuberculosis / drug therapy / cycloserine
XT  - extensively drug resistant tuberculosis / drug therapy / delamanid
XT  - extensively drug resistant tuberculosis / drug therapy / ethambutol
XT  - extensively drug resistant tuberculosis / drug therapy / ethionamide
XT  - extensively drug resistant tuberculosis / drug therapy / isoniazid
XT  - extensively drug resistant tuberculosis / drug therapy / kanamycin
XT  - extensively drug resistant tuberculosis / drug therapy / linezolid
XT  - extensively drug resistant tuberculosis / drug therapy / moxifloxacin
XT  - extensively drug resistant tuberculosis / drug therapy / protionamide
XT  - extensively drug resistant tuberculosis / drug therapy / pyrazinamide
XT  - extensively drug resistant tuberculosis / drug therapy / quinoline derived antiinfective agent
XT  - extensively drug resistant tuberculosis / drug therapy / thionamide derivative
XT  - extensively drug resistant tuberculosis / drug therapy / tuberculostatic agent
XT  - Human immunodeficiency virus infection / drug therapy / antiretrovirus agent
XT  - lung tuberculosis / drug therapy / amikacin
XT  - lung tuberculosis / drug therapy / aminoglycoside antibiotic agent
XT  - lung tuberculosis / drug therapy / aminosalicylic acid
XT  - lung tuberculosis / drug therapy / amoxicillin plus clavulanic acid
XT  - lung tuberculosis / drug therapy / bedaquiline
XT  - lung tuberculosis / drug therapy / capreomycin
XT  - lung tuberculosis / drug therapy / clofazimine
XT  - lung tuberculosis / drug therapy / cotrimoxazole
XT  - lung tuberculosis / drug therapy / cycloserine
XT  - lung tuberculosis / drug therapy / delamanid
XT  - lung tuberculosis / drug therapy / ethambutol
XT  - lung tuberculosis / drug therapy / ethionamide
XT  - lung tuberculosis / drug therapy / gatifloxacin
XT  - lung tuberculosis / drug therapy / isoniazid
XT  - lung tuberculosis / drug therapy / kanamycin
XT  - lung tuberculosis / drug therapy / linezolid
XT  - lung tuberculosis / drug therapy / moxifloxacin
XT  - lung tuberculosis / drug therapy / pretomanid
XT  - lung tuberculosis / drug therapy / protionamide
XT  - lung tuberculosis / drug therapy / pyrazinamide
XT  - lung tuberculosis / drug therapy / pyridoxine
XT  - lung tuberculosis / drug therapy / quinoline derived antiinfective agent
XT  - lung tuberculosis / drug therapy / rifabutin
XT  - lung tuberculosis / drug therapy / rifampicin
XT  - lung tuberculosis / drug therapy / rifapentine
XT  - lung tuberculosis / drug therapy / thionamide derivative
XT  - lung tuberculosis / drug therapy / tuberculostatic agent
XT  - multidrug resistant tuberculosis / drug therapy / amikacin
XT  - multidrug resistant tuberculosis / drug therapy / aminoglycoside antibiotic agent
XT  - multidrug resistant tuberculosis / drug therapy / aminosalicylic acid
XT  - multidrug resistant tuberculosis / drug therapy / amoxicillin plus clavulanic acid
XT  - multidrug resistant tuberculosis / drug therapy / bedaquiline
XT  - multidrug resistant tuberculosis / drug therapy / capreomycin
XT  - multidrug resistant tuberculosis / drug therapy / clofazimine
XT  - multidrug resistant tuberculosis / drug therapy / cycloserine
XT  - multidrug resistant tuberculosis / drug therapy / delamanid
XT  - multidrug resistant tuberculosis / drug therapy / ethambutol
XT  - multidrug resistant tuberculosis / drug therapy / ethionamide
XT  - multidrug resistant tuberculosis / drug therapy / isoniazid
XT  - multidrug resistant tuberculosis / drug therapy / kanamycin
XT  - multidrug resistant tuberculosis / drug therapy / linezolid
XT  - multidrug resistant tuberculosis / drug therapy / moxifloxacin
XT  - multidrug resistant tuberculosis / drug therapy / protionamide
XT  - multidrug resistant tuberculosis / drug therapy / pyrazinamide
XT  - multidrug resistant tuberculosis / drug therapy / quinoline derived antiinfective agent
XT  - multidrug resistant tuberculosis / drug therapy / thionamide derivative
XT  - multidrug resistant tuberculosis / drug therapy / tuberculostatic agent
XT  - amikacin / drug therapy / extensively drug resistant tuberculosis
XT  - amikacin / drug therapy / lung tuberculosis
XT  - amikacin / drug therapy / multidrug resistant tuberculosis
XT  - aminoglycoside antibiotic agent / drug therapy / extensively drug resistant tuberculosis
XT  - aminoglycoside antibiotic agent / drug therapy / lung tuberculosis
XT  - aminoglycoside antibiotic agent / drug therapy / multidrug resistant tuberculosis
XT  - aminosalicylic acid / drug therapy / extensively drug resistant tuberculosis
XT  - aminosalicylic acid / drug therapy / lung tuberculosis
XT  - aminosalicylic acid / drug therapy / multidrug resistant tuberculosis
XT  - amoxicillin plus clavulanic acid / drug therapy / extensively drug resistant tuberculosis
XT  - amoxicillin plus clavulanic acid / drug therapy / lung tuberculosis
XT  - amoxicillin plus clavulanic acid / drug therapy / multidrug resistant tuberculosis
XT  - antiretrovirus agent / drug therapy / Human immunodeficiency virus infection
XT  - bedaquiline / drug therapy / extensively drug resistant tuberculosis
XT  - bedaquiline / drug therapy / lung tuberculosis
XT  - bedaquiline / drug therapy / multidrug resistant tuberculosis
XT  - capreomycin / drug therapy / extensively drug resistant tuberculosis
XT  - capreomycin / drug therapy / lung tuberculosis
XT  - capreomycin / drug therapy / multidrug resistant tuberculosis
XT  - clofazimine / drug therapy / extensively drug resistant tuberculosis
XT  - clofazimine / drug therapy / lung tuberculosis
XT  - clofazimine / drug therapy / multidrug resistant tuberculosis
XT  - cotrimoxazole / drug therapy / lung tuberculosis
XT  - cycloserine / drug therapy / extensively drug resistant tuberculosis
XT  - cycloserine / drug therapy / lung tuberculosis
XT  - cycloserine / drug therapy / multidrug resistant tuberculosis
XT  - delamanid / drug therapy / extensively drug resistant tuberculosis
XT  - delamanid / drug therapy / lung tuberculosis
XT  - delamanid / drug therapy / multidrug resistant tuberculosis
XT  - ethambutol / drug therapy / extensively drug resistant tuberculosis
XT  - ethambutol / drug therapy / lung tuberculosis
XT  - ethambutol / drug therapy / multidrug resistant tuberculosis
XT  - ethionamide / drug therapy / extensively drug resistant tuberculosis
XT  - ethionamide / drug therapy / lung tuberculosis
XT  - ethionamide / drug therapy / multidrug resistant tuberculosis
XT  - gatifloxacin / drug therapy / lung tuberculosis
XT  - isoniazid / drug therapy / extensively drug resistant tuberculosis
XT  - isoniazid / drug therapy / lung tuberculosis
XT  - isoniazid / drug therapy / multidrug resistant tuberculosis
XT  - kanamycin / drug therapy / extensively drug resistant tuberculosis
XT  - kanamycin / drug therapy / lung tuberculosis
XT  - kanamycin / drug therapy / multidrug resistant tuberculosis
XT  - linezolid / drug therapy / extensively drug resistant tuberculosis
XT  - linezolid / drug therapy / lung tuberculosis
XT  - linezolid / drug therapy / multidrug resistant tuberculosis
XT  - moxifloxacin / drug therapy / extensively drug resistant tuberculosis
XT  - moxifloxacin / drug therapy / lung tuberculosis
XT  - moxifloxacin / drug therapy / multidrug resistant tuberculosis
XT  - pretomanid / drug therapy / lung tuberculosis
XT  - protionamide / drug therapy / extensively drug resistant tuberculosis
XT  - protionamide / drug therapy / lung tuberculosis
XT  - protionamide / drug therapy / multidrug resistant tuberculosis
XT  - pyrazinamide / drug therapy / extensively drug resistant tuberculosis
XT  - pyrazinamide / drug therapy / lung tuberculosis
XT  - pyrazinamide / drug therapy / multidrug resistant tuberculosis
XT  - pyridoxine / drug therapy / lung tuberculosis
XT  - quinoline derived antiinfective agent / drug therapy / extensively drug resistant tuberculosis
XT  - quinoline derived antiinfective agent / drug therapy / lung tuberculosis
XT  - quinoline derived antiinfective agent / drug therapy / multidrug resistant tuberculosis
XT  - rifabutin / drug therapy / lung tuberculosis
XT  - rifampicin / drug therapy / lung tuberculosis
XT  - rifapentine / drug therapy / lung tuberculosis
XT  - thionamide derivative / drug therapy / extensively drug resistant tuberculosis
XT  - thionamide derivative / drug therapy / lung tuberculosis
XT  - thionamide derivative / drug therapy / multidrug resistant tuberculosis
XT  - tuberculostatic agent / drug therapy / extensively drug resistant tuberculosis
XT  - tuberculostatic agent / drug therapy / lung tuberculosis
XT  - tuberculostatic agent / drug therapy / multidrug resistant tuberculosis
JF  - AIDS Research and Therapy
JA  - AIDS Res. Ther.
VL  - 13
IS  - 1
SP  - no pagination
CY  - United Kingdom
PB  - BioMed Central Ltd. (E-mail: info@biomedcentral.com)
AD  - S. Tripathy, National Institute for Research in Tuberculosis (Formerly Tuberculosis Research Centre), Division of HIV, No. 1, Mayor Sathyamoorthy Road, Chetpet, Chennai 600 031, India. E-mail: srikanthtripathy@gmail.com
M1  - (Gopalan, Chandrasekaran, Swaminathan, Tripathy) National Institute for Research in Tuberculosis (Formerly Tuberculosis Research Centre), Division of HIV, No. 1, Mayor Sathyamoorthy Road, Chetpet, Chennai 600 031, India
UR  - http://www.aidsrestherapy.com/home/
L2  - http://ovidsp.ovid.com/ovidweb.cgi?T=JS&PAGE=reference&D=emed18b&NEWS=N&AN=612339406
ER  -  

Link to the Ovid Full Text or citation: http://ovidsp.ovid.com/ovidweb.cgi?T=JS&CSC=Y&NEWS=N&PAGE=fulltext&D=emed18b&AN=612339406Link to the External Link Resolver: http://whel-primo.hosted.exlibrisgroup.com/openurl/44WHELF_CAR/44WHELF_CAR_services_page?sid=OVID:embase&id=pmid:&id=doi:10.1186%2Fs12981-016-0118-7&issn=1742-6405&isbn=&volume=13&issue=1&spage=no+pagination&pages=no+pagination&date=2016&title=AIDS+Research+and+Therapy&atitle=Current+trends+and+intricacies+in+the+management+of+HIV-associated+pulmonary+tuberculosis&aulast=Gopalan&pid=%3Cauthor%3EGopalan+N.%3BChandrasekaran+P.%3BSwaminathan+S.%3BTripathy+S.%3C%2Fauthor%3E%3CAN%3E612339406%3C%2FAN%3E%3CDT%3EJournal%3A+Review%3C%2FDT%3E 
C1  - Database: EMBASE <1947-Present>

Search Strategy:

--------------------------------------------------------------------------------

1     tuberculosis.mp. or exp tuberculosis/ (291433)

2     exp treatment outcome/ or treatment outcome*.mp. (1289437)

3     diabetes mellitus.mp. or exp diabetes mellitus/ (880018)

4     diabetes mellitus/ (599265)

5     DM.mp. (234038)

6     diabetes.mp. (891272)

7     mellitus.mp. (827628)

8     3 or 4 or 5 or 6 or 7 (1125394)

9     1 and 2 and 8 (1560)

10     cohort studies.mp. or cohort analysis/ (334934)

11     exp risk factor/ or cohort.mp. or exp risk/ (2843815)

12     10 or 11 (2843815)

13     9 and 10 (161)

14     9 and 12 (652)

15     limit 14 to human (642)

16     limit 13 to human (160)

17     trial*.mp. or exp controlled clinical trial/ or exp "clinical trial (topic)"/ or exp "randomized controlled trial (topic)"/ or exp "controlled clinical trial (topic)"/ (2044040)

18     random.ab. (253017)

19     randomized controlled trial.pt. (0)

20     controlled clinical trial.pt. (0)

21     randomized.ab. (540645)

22     placebo.ab. (252710)

23     clinical trials as topic.sh. (2)

24     trial.ti. (233523)

25     17 or 18 or 19 or 20 or 21 or 22 or 23 or 24 (2406494)

26     9 and 25 (443)

27     limit 26 to human (442)

28     limit 16 to yr="2016 - 2017" (19)

29     limit 15 to yr="2016 -Current" (61)

30     limit 16 to yr="2016 -Current" (19)

31     limit 27 to yr="2016 -Current" (50)


***************************


38. 
TY  - ELEC
ID  - 606036294
T1  - Tuberculosis
A1  - Dheda K.
A1  - Barry C.E.
A1  - Maartens G. 
Y1  - 2016//
N2  - Summary Although the worldwide incidence of tuberculosis has been slowly decreasing, the global disease burden remains substantial (~9 million cases and ~1.5 million deaths in 2013), and tuberculosis incidence and drug resistance are rising in some parts of the world such as Africa. The modest gains achieved thus far are threatened by high prevalence of HIV, persisting global poverty, and emergence of highly drug-resistant forms of tuberculosis. Tuberculosis is also a major problem in health-care workers in both low-burden and high-burden settings. Although the ideal preventive agent, an effective vaccine, is still some time away, several new diagnostic technologies have emerged, and two new tuberculosis drugs have been licensed after almost 50 years of no tuberculosis drugs being registered. Efforts towards an effective vaccine have been thwarted by poor understanding of what constitutes protective immunity. Although new interventions and investment in control programmes will enable control, eradication will only be possible through substantial reductions in poverty and overcrowding, political will and stability, and containing co-drivers of tuberculosis, such as HIV, smoking, and diabetes. Copyright © 2016 Elsevier Ltd.
KW  - antibiotic sensitivity
KW  - article
KW  - contact examination
KW  - diagnostic procedure
KW  - diagnostic test
KW  - disease transmission
KW  - drug resistant tuberculosis
KW  - human
KW  - Human immunodeficiency virus infection
KW  - immunopathogenesis
KW  - incidence
KW  - infection control
KW  - infection risk
KW  - latent tuberculosis
KW  - mixed infection
KW  - multidrug resistant tuberculosis
KW  - outcome assessment
KW  - pathogenesis
KW  - prevalence
KW  - priority journal
KW  - prognosis
KW  - prophylaxis
KW  - short course therapy
KW  - *tuberculosis/ep [Epidemiology]
KW  - *tuberculosis/et [Etiology]
KW  - BCG vaccine
KW  - corticosteroid
KW  - tuberculostatic agent
KW  - Africa
KW  - crowding (area)
KW  - death
KW  - diabetes mellitus
KW  - diagnosis
KW  - drug resistance
KW  - health care personnel
KW  - Human immunodeficiency virus
KW  - immunity
KW  - investment
KW  - poverty
KW  - smoking
KW  - technology
KW  - *tuberculosis
KW  - vaccine
JF  - The Lancet
JA  - Lancet
VL  - 387
IS  - 10024
SP  - 1211
EP  - 1226
CY  - United Kingdom
PB  - Lancet Publishing Group (E-mail: cususerv@lancet.com)
SN  - 0140-6736
AD  - K. Dheda, Lung Infection and Immunity Unit, Division of Pulmonology and UCT Lung Institute, University of Cape Town, Cape Town, South Africa. E-mail: keertan.dheda@uct.ac.za
M1  - (Dheda) Lung Infection and Immunity Unit, Division of Pulmonology and UCT Lung Institute, University of Cape Town, Cape Town, South Africa
M1  - (Maartens) Division of Clinical Pharmacology, University of Cape Town, Cape Town, South Africa
M1  - (Barry) Department of Medicine, Institute of Infectious Disease and Molecular Medicine, Faculty of Health Sciences, University of Cape Town, Cape Town, South Africa
M1  - (Dheda, Barry, Maartens) Tuberculosis Research Section, Laboratory of Clinical Infectious Diseases, National Institute of Allergy and Infectious Diseases (NIAID), National Institutes of Health (NIH), Bethesda, MD, United States
UR  - http://www.journals.elsevier.com/the-lancet/
L2  - http://ovidsp.ovid.com/ovidweb.cgi?T=JS&PAGE=reference&D=emed18b&NEWS=N&AN=606036294
ER  -  

Link to the Ovid Full Text or citation: http://ovidsp.ovid.com/ovidweb.cgi?T=JS&CSC=Y&NEWS=N&PAGE=fulltext&D=emed18b&AN=606036294Link to the External Link Resolver: http://whel-primo.hosted.exlibrisgroup.com/openurl/44WHELF_CAR/44WHELF_CAR_services_page?sid=OVID:embase&id=pmid:26377143&id=doi:10.1016%2FS0140-6736%252815%252900151-8&issn=0140-6736&isbn=&volume=387&issue=10024&spage=1211&pages=1211-1226&date=2016&title=The+Lancet&atitle=Tuberculosis&aulast=Dheda&pid=%3Cauthor%3EDheda+K.%3BBarry+C.E.%3BMaartens+G.%3C%2Fauthor%3E%3CAN%3E606036294%3C%2FAN%3E%3CDT%3EJournal%3A+Article%3C%2FDT%3E 
C1  - Database: EMBASE <1947-Present>

Search Strategy:

--------------------------------------------------------------------------------

1     tuberculosis.mp. or exp tuberculosis/ (291433)

2     exp treatment outcome/ or treatment outcome*.mp. (1289437)

3     diabetes mellitus.mp. or exp diabetes mellitus/ (880018)

4     diabetes mellitus/ (599265)

5     DM.mp. (234038)

6     diabetes.mp. (891272)

7     mellitus.mp. (827628)

8     3 or 4 or 5 or 6 or 7 (1125394)

9     1 and 2 and 8 (1560)

10     cohort studies.mp. or cohort analysis/ (334934)

11     exp risk factor/ or cohort.mp. or exp risk/ (2843815)

12     10 or 11 (2843815)

13     9 and 10 (161)

14     9 and 12 (652)

15     limit 14 to human (642)

16     limit 13 to human (160)

17     trial*.mp. or exp controlled clinical trial/ or exp "clinical trial (topic)"/ or exp "randomized controlled trial (topic)"/ or exp "controlled clinical trial (topic)"/ (2044040)

18     random.ab. (253017)

19     randomized controlled trial.pt. (0)

20     controlled clinical trial.pt. (0)

21     randomized.ab. (540645)

22     placebo.ab. (252710)

23     clinical trials as topic.sh. (2)

24     trial.ti. (233523)

25     17 or 18 or 19 or 20 or 21 or 22 or 23 or 24 (2406494)

26     9 and 25 (443)

27     limit 26 to human (442)

28     limit 16 to yr="2016 - 2017" (19)

29     limit 15 to yr="2016 -Current" (61)

30     limit 16 to yr="2016 -Current" (19)

31     limit 27 to yr="2016 -Current" (50)


***************************


39. 
TY  - ELEC
ID  - 608513099
T1  - Tuberculosis prevention and control: We need to pay heed to diabetes care
A1  - Kapur A. 
Y1  - 2016//
KW  - adaptive immunity
KW  - CD4 lymphocyte count
KW  - chronic inflammation
KW  - clinical feature
KW  - *diabetes control
KW  - editorial
KW  - human
KW  - Human immunodeficiency virus infection
KW  - hyperglycemia
KW  - infection risk
KW  - innate immunity
KW  - insulin resistance
KW  - outcome assessment
KW  - *patient care
KW  - primary medical care
KW  - priority journal
KW  - total quality management
KW  - *tuberculosis control
KW  - world health organization
KW  - *diabetes mellitus
KW  - prevention
KW  - *tuberculosis
JF  - International Journal of Tuberculosis and Lung Disease
JA  - Int. J. Tuberc. Lung Dis.
VL  - 20
IS  - 3
SP  - 287
CY  - France
PB  - International Union against Tubercul. and Lung Dis.
SN  - 1027-3719
AD  - A. Kapur, World Diabetes Foundation, Gentofte, Denmark. E-mail: dranilkapur@gmail.com
M1  - (Kapur) World Diabetes Foundation, Gentofte, Denmark
UR  - http://docstore.ingenta.com/cgi-bin/ds_deliver/1/u/d/ISIS/86007123.1/iuatld/ijtld/2016/00000020/00000003/art00002/72FAFA2276053475145514841877628B87B7A6E7FA.pdf?link=http://www.ingentaconnect.com/error/delivery&format=pdf
L2  - http://ovidsp.ovid.com/ovidweb.cgi?T=JS&PAGE=reference&D=emed18b&NEWS=N&AN=608513099
ER  -  

Link to the Ovid Full Text or citation: http://ovidsp.ovid.com/ovidweb.cgi?T=JS&CSC=Y&NEWS=N&PAGE=fulltext&D=emed18b&AN=608513099Link to the External Link Resolver: http://whel-primo.hosted.exlibrisgroup.com/openurl/44WHELF_CAR/44WHELF_CAR_services_page?sid=OVID:embase&id=pmid:27046704&id=doi:10.5588%2Fijtld.15.0917&issn=1027-3719&isbn=&volume=20&issue=3&spage=287&pages=287&date=2016&title=International+Journal+of+Tuberculosis+and+Lung+Disease&atitle=Tuberculosis+prevention+and+control%3A+We+need+to+pay+heed+to+diabetes+care&aulast=Kapur&pid=%3Cauthor%3EKapur+A.%3C%2Fauthor%3E%3CAN%3E608513099%3C%2FAN%3E%3CDT%3EJournal%3A+Editorial%3C%2FDT%3E 
C1  - Database: EMBASE <1947-Present>

Search Strategy:

--------------------------------------------------------------------------------

1     tuberculosis.mp. or exp tuberculosis/ (291433)

2     exp treatment outcome/ or treatment outcome*.mp. (1289437)

3     diabetes mellitus.mp. or exp diabetes mellitus/ (880018)

4     diabetes mellitus/ (599265)

5     DM.mp. (234038)

6     diabetes.mp. (891272)

7     mellitus.mp. (827628)

8     3 or 4 or 5 or 6 or 7 (1125394)

9     1 and 2 and 8 (1560)

10     cohort studies.mp. or cohort analysis/ (334934)

11     exp risk factor/ or cohort.mp. or exp risk/ (2843815)

12     10 or 11 (2843815)

13     9 and 10 (161)

14     9 and 12 (652)

15     limit 14 to human (642)

16     limit 13 to human (160)

17     trial*.mp. or exp controlled clinical trial/ or exp "clinical trial (topic)"/ or exp "randomized controlled trial (topic)"/ or exp "controlled clinical trial (topic)"/ (2044040)

18     random.ab. (253017)

19     randomized controlled trial.pt. (0)

20     controlled clinical trial.pt. (0)

21     randomized.ab. (540645)

22     placebo.ab. (252710)

23     clinical trials as topic.sh. (2)

24     trial.ti. (233523)

25     17 or 18 or 19 or 20 or 21 or 22 or 23 or 24 (2406494)

26     9 and 25 (443)

27     limit 26 to human (442)

28     limit 16 to yr="2016 - 2017" (19)

29     limit 15 to yr="2016 -Current" (61)

30     limit 16 to yr="2016 -Current" (19)

31     limit 27 to yr="2016 -Current" (50)


***************************


40. 
TY  - ELEC
ID  - 608510141
T1  - Extensively Drug-Resistant Tuberculosis: Principles of Resistance, Diagnosis, and Management
A1  - Wilson J.W.
A1  - Tsukayama D.T. 
Y1  - 2016//
N2  - Extensively drug-resistant (XDR) tuberculosis (TB) is an unfortunate by-product of mankind's medical and pharmaceutical ingenuity during the past 60 years. Although new drug developments have enabled TB to be more readily curable, inappropriate TB management has led to the emergence of drug-resistant disease. Extensively drug-resistant TB describes Mycobacterium tuberculosis that is collectively resistant to isoniazid, rifampin, a fluoroquinolone, and an injectable agent. It proliferates when established case management and infection control procedures are not followed. Optimized treatment outcomes necessitate time-sensitive diagnoses, along with expanded combinations and prolonged durations of antimicrobial drug therapy. The challenges to public health institutions are immense and most noteworthy in underresourced communities and in patients coinfected with human immunodeficiency virus. A comprehensive and multidisciplinary case management approach is required to optimize outcomes. We review the principles of TB drug resistance and the risk factors, diagnosis, and managerial approaches for extensively drug-resistant TB. Treatment outcomes, cost, and unresolved medical issues are also discussed. Copyright © 2016 Mayo Foundation for Medical Education and Research.
KW  - abdominal pain/si [Side Effect]
KW  - acid fast bacterium
KW  - antibiotic resistance
KW  - antibiotic sensitivity
KW  - antimicrobial activity
KW  - article
KW  - bacterial gene
KW  - bacterium culture
KW  - behavior change
KW  - bone marrow suppression/si [Side Effect]
KW  - brain disease/si [Side Effect]
KW  - brain toxicity/si [Side Effect]
KW  - CD4 lymphocyte count
KW  - combination chemotherapy
KW  - depression/si [Side Effect]
KW  - diagnostic accuracy
KW  - diagnostic test accuracy study
KW  - diarrhea/si [Side Effect]
KW  - disease transmission
KW  - DNA sequence
KW  - drug dose reduction
KW  - drug efficacy
KW  - drug half life
KW  - drug megadose
KW  - drug potency
KW  - drug potentiation
KW  - drug resistant tuberculosis/di [Diagnosis]
KW  - drug resistant tuberculosis/dm [Disease Management]
KW  - drug resistant tuberculosis/dr [Drug Resistance]
KW  - drug resistant tuberculosis/dt [Drug Therapy]
KW  - drug resistant tuberculosis/et [Etiology]
KW  - drug safety
KW  - drug susceptibility testing
KW  - drug tolerability
KW  - dysglycemia/si [Side Effect]
KW  - embB gene
KW  - *extensively drug resistant tuberculosis/di [Diagnosis]
KW  - *extensively drug resistant tuberculosis/dm [Disease Management]
KW  - *extensively drug resistant tuberculosis/dr [Drug Resistance]
KW  - *extensively drug resistant tuberculosis/dt [Drug Therapy]
KW  - *extensively drug resistant tuberculosis/et [Etiology]
KW  - *extensively drug resistant tuberculosis/su [Surgery]
KW  - extensively drug resistant tuberculosis/dt [Drug Therapy]
KW  - genotype
KW  - gynecomastia/si [Side Effect]
KW  - gyrA gene
KW  - hemoptysis
KW  - hospitalization
KW  - human
KW  - Human immunodeficiency virus infection
KW  - hypoglycemia/si [Side Effect]
KW  - hypothyroidism/si [Side Effect]
KW  - infection control
KW  - infection prevention
KW  - inhA egene
KW  - irritability
KW  - katG gene
KW  - liver toxicity/si [Side Effect]
KW  - lobectomy
KW  - lung capacity
KW  - lung resection
KW  - medical history
KW  - mental health
KW  - mixed infection
KW  - mortality
KW  - multidrug resistant tuberculosis/dr [Drug Resistance]
KW  - Mycobacterium tuberculosis
KW  - nausea/si [Side Effect]
KW  - nephrotoxicity/si [Side Effect]
KW  - nonhuman
KW  - nutritional status
KW  - optic nerve disease/si [Side Effect]
KW  - optic neuritis/si [Side Effect]
KW  - pathophysiology
KW  - peripheral neuropathy/si [Side Effect]
KW  - phase 2 clinical trial (topic)
KW  - phenotype
KW  - psychosis/si [Side Effect]
KW  - QT prolongation/si [Side Effect]
KW  - rash/si [Side Effect]
KW  - real time polymerase chain reaction
KW  - relapse
KW  - reliability
KW  - reproducibility
KW  - risk factor
KW  - rpoB gene
KW  - rrs gene
KW  - seizure/si [Side Effect]
KW  - sensitivity and specificity
KW  - serotonin syndrome/si [Side Effect]
KW  - side effect/si [Side Effect]
KW  - skin discoloration/si [Side Effect]
KW  - surgical technique
KW  - tendinitis/si [Side Effect]
KW  - treatment failure
KW  - treatment outcome
KW  - tuberculosis/dm [Disease Management]
KW  - tuberculosis/dr [Drug Resistance]
KW  - tuberculosis/dt [Drug Therapy]
KW  - vestibular disorder/si [Side Effect]
KW  - vestibulotoxicity/si [Side Effect]
KW  - visual disorder/si [Side Effect]
KW  - vomiting/si [Side Effect]
KW  - amikacin/ae [Adverse Drug Reaction]
KW  - amikacin/dt [Drug Therapy]
KW  - amikacin/im [Intramuscular Drug Administration]
KW  - amikacin/iv [Intravenous Drug Administration]
KW  - amikacin/pd [Pharmacology]
KW  - aminoglycoside antibiotic agent/pd [Pharmacology]
KW  - aminosalicylic acid/pd [Pharmacology]
KW  - amoxicillin plus clavulanic acid/ae [Adverse Drug Reaction]
KW  - amoxicillin plus clavulanic acid/dt [Drug Therapy]
KW  - amoxicillin plus clavulanic acid/pd [Pharmacology]
KW  - antacid agent/it [Drug Interaction]
KW  - bedaquiline/ae [Adverse Drug Reaction]
KW  - bedaquiline/ct [Clinical Trial]
KW  - bedaquiline/dt [Drug Therapy]
KW  - bedaquiline/po [Oral Drug Administration]
KW  - bedaquiline/pk [Pharmacokinetics]
KW  - bedaquiline/pd [Pharmacology]
KW  - capreomycin/ae [Adverse Drug Reaction]
KW  - capreomycin/dt [Drug Therapy]
KW  - capreomycin/pd [Pharmacology]
KW  - clarithromycin/ae [Adverse Drug Reaction]
KW  - clarithromycin/dt [Drug Therapy]
KW  - clarithromycin/po [Oral Drug Administration]
KW  - clarithromycin/pd [Pharmacology]
KW  - clofazimine/ae [Adverse Drug Reaction]
KW  - clofazimine/it [Drug Interaction]
KW  - clofazimine/dt [Drug Therapy]
KW  - clofazimine/po [Oral Drug Administration]
KW  - clofazimine/pd [Pharmacology]
KW  - cyclophosphamide
KW  - cycloserine/ae [Adverse Drug Reaction]
KW  - cycloserine/dt [Drug Therapy]
KW  - cycloserine/pd [Pharmacology]
KW  - delamanid/ae [Adverse Drug Reaction]
KW  - delamanid/dt [Drug Therapy]
KW  - delamanid/po [Oral Drug Administration]
KW  - ethambutol/dt [Drug Therapy]
KW  - ethionamide/ae [Adverse Drug Reaction]
KW  - ethionamide/cb [Drug Combination]
KW  - ethionamide/dt [Drug Therapy]
KW  - ethionamide/po [Oral Drug Administration]
KW  - ethionamide/pd [Pharmacology]
KW  - gatifloxacin
KW  - isoniazid/dt [Drug Therapy]
KW  - kanamycin/ae [Adverse Drug Reaction]
KW  - kanamycin/dt [Drug Therapy]
KW  - kanamycin/im [Intramuscular Drug Administration]
KW  - kanamycin/iv [Intravenous Drug Administration]
KW  - kanamycin/pd [Pharmacology]
KW  - levofloxacin/ae [Adverse Drug Reaction]
KW  - levofloxacin/cm [Drug Comparison]
KW  - levofloxacin/dt [Drug Therapy]
KW  - levofloxacin/iv [Intravenous Drug Administration]
KW  - levofloxacin/po [Oral Drug Administration]
KW  - levofloxacin/pd [Pharmacology]
KW  - linezolid/ae [Adverse Drug Reaction]
KW  - linezolid/do [Drug Dose]
KW  - linezolid/dt [Drug Therapy]
KW  - linezolid/iv [Intravenous Drug Administration]
KW  - linezolid/po [Oral Drug Administration]
KW  - linezolid/pe [Pharmacoeconomics]
KW  - linezolid/pd [Pharmacology]
KW  - meropenem/ae [Adverse Drug Reaction]
KW  - meropenem/it [Drug Interaction]
KW  - meropenem/dt [Drug Therapy]
KW  - meropenem/iv [Intravenous Drug Administration]
KW  - meropenem/pd [Pharmacology]
KW  - moxifloxacin/ae [Adverse Drug Reaction]
KW  - moxifloxacin/dt [Drug Therapy]
KW  - moxifloxacin/iv [Intravenous Drug Administration]
KW  - moxifloxacin/po [Oral Drug Administration]
KW  - moxifloxacin/pd [Pharmacology]
KW  - nitroimidazole/ae [Adverse Drug Reaction]
KW  - nitroimidazole/po [Oral Drug Administration]
KW  - nitroimidazole/pd [Pharmacology]
KW  - ofloxacin/cm [Drug Comparison]
KW  - ofloxacin/dt [Drug Therapy]
KW  - ofloxacin/pd [Pharmacology]
KW  - phenytoin/it [Drug Interaction]
KW  - protionamide/cb [Drug Combination]
KW  - protionamide/dt [Drug Therapy]
KW  - quinoline derived antiinfective agent/dt [Drug Therapy]
KW  - rifampicin/dt [Drug Therapy]
KW  - streptomycin/ae [Adverse Drug Reaction]
KW  - streptomycin/dt [Drug Therapy]
KW  - streptomycin/im [Intramuscular Drug Administration]
KW  - streptomycin/iv [Intravenous Drug Administration]
KW  - streptomycin/pd [Pharmacology]
KW  - unindexed drug
KW  - valproic acid/it [Drug Interaction]
KW  - case management
KW  - diagnosis
KW  - drug resistance
KW  - *extensively drug resistant tuberculosis
KW  - Human immunodeficiency virus
KW  - public health
KW  - isoniazid
KW  - new drug
KW  - rifampicin
XT  - abdominal pain / side effect / clarithromycin
XT  - abdominal pain / side effect / clofazimine
XT  - abdominal pain / side effect / ethionamide
XT  - bone marrow suppression / side effect / linezolid
XT  - brain disease / side effect / ethionamide
XT  - brain toxicity / side effect / cycloserine
XT  - depression / side effect / cycloserine
XT  - diarrhea / side effect / amoxicillin plus clavulanic acid
XT  - diarrhea / side effect / clarithromycin
XT  - diarrhea / side effect / clofazimine
XT  - drug resistant tuberculosis / drug therapy / amikacin
XT  - drug resistant tuberculosis / drug therapy / amoxicillin plus clavulanic acid
XT  - drug resistant tuberculosis / drug therapy / bedaquiline
XT  - drug resistant tuberculosis / drug therapy / capreomycin
XT  - drug resistant tuberculosis / drug therapy / clarithromycin
XT  - drug resistant tuberculosis / drug therapy / clofazimine
XT  - drug resistant tuberculosis / drug therapy / cycloserine
XT  - drug resistant tuberculosis / drug therapy / delamanid
XT  - drug resistant tuberculosis / drug therapy / kanamycin
XT  - drug resistant tuberculosis / drug therapy / levofloxacin
XT  - drug resistant tuberculosis / drug therapy / linezolid
XT  - drug resistant tuberculosis / drug therapy / meropenem
XT  - drug resistant tuberculosis / drug therapy / moxifloxacin
XT  - drug resistant tuberculosis / drug therapy / streptomycin
XT  - dysglycemia / side effect / levofloxacin
XT  - dysglycemia / side effect / moxifloxacin
XT  - extensively drug resistant tuberculosis / drug therapy / capreomycin
XT  - extensively drug resistant tuberculosis / drug therapy / clofazimine
XT  - extensively drug resistant tuberculosis / drug therapy / cycloserine
XT  - extensively drug resistant tuberculosis / drug therapy / ethionamide
XT  - extensively drug resistant tuberculosis / drug therapy / levofloxacin
XT  - extensively drug resistant tuberculosis / drug therapy / moxifloxacin
XT  - extensively drug resistant tuberculosis / drug therapy / protionamide
XT  - extensively drug resistant tuberculosis / drug therapy / quinoline derived antiinfective agent
XT  - gynecomastia / side effect / ethionamide
XT  - hypoglycemia / side effect / ethionamide
XT  - hypothyroidism / side effect / ethionamide
XT  - liver toxicity / side effect / amoxicillin plus clavulanic acid
XT  - liver toxicity / side effect / bedaquiline
XT  - liver toxicity / side effect / ethionamide
XT  - nausea / side effect / clarithromycin
XT  - nausea / side effect / clofazimine
XT  - nausea / side effect / ethionamide
XT  - nephrotoxicity / side effect / amikacin
XT  - nephrotoxicity / side effect / capreomycin
XT  - nephrotoxicity / side effect / kanamycin
XT  - nephrotoxicity / side effect / streptomycin
XT  - optic nerve disease / side effect / linezolid
XT  - optic neuritis / side effect / linezolid
XT  - peripheral neuropathy / side effect / ethionamide
XT  - peripheral neuropathy / side effect / levofloxacin
XT  - peripheral neuropathy / side effect / linezolid
XT  - peripheral neuropathy / side effect / moxifloxacin
XT  - psychosis / side effect / cycloserine
XT  - QT prolongation / side effect / bedaquiline
XT  - QT prolongation / side effect / clarithromycin
XT  - QT prolongation / side effect / clofazimine
XT  - QT prolongation / side effect / delamanid
XT  - QT prolongation / side effect / levofloxacin
XT  - QT prolongation / side effect / moxifloxacin
XT  - QT prolongation / side effect / nitroimidazole
XT  - rash / side effect / amoxicillin plus clavulanic acid
XT  - rash / side effect / meropenem
XT  - seizure / side effect / meropenem
XT  - serotonin syndrome / side effect / linezolid
XT  - side effect / side effect / cycloserine
XT  - side effect / side effect / ethionamide
XT  - skin discoloration / side effect / clofazimine
XT  - tendinitis / side effect / levofloxacin
XT  - tendinitis / side effect / moxifloxacin
XT  - tuberculosis / drug therapy / ethambutol
XT  - tuberculosis / drug therapy / isoniazid
XT  - tuberculosis / drug therapy / levofloxacin
XT  - tuberculosis / drug therapy / moxifloxacin
XT  - tuberculosis / drug therapy / ofloxacin
XT  - tuberculosis / drug therapy / quinoline derived antiinfective agent
XT  - tuberculosis / drug therapy / rifampicin
XT  - vestibular disorder / side effect / amikacin
XT  - vestibular disorder / side effect / capreomycin
XT  - vestibular disorder / side effect / kanamycin
XT  - vestibular disorder / side effect / streptomycin
XT  - vestibulotoxicity / side effect / amikacin
XT  - vestibulotoxicity / side effect / capreomycin
XT  - vestibulotoxicity / side effect / kanamycin
XT  - vestibulotoxicity / side effect / streptomycin
XT  - visual disorder / side effect / linezolid
XT  - vomiting / side effect / clarithromycin
XT  - vomiting / side effect / clofazimine
XT  - vomiting / side effect / ethionamide
XT  - amikacin / adverse drug reaction / nephrotoxicity
XT  - amikacin / adverse drug reaction / vestibular disorder
XT  - amikacin / adverse drug reaction / vestibulotoxicity
XT  - amikacin / drug therapy / drug resistant tuberculosis
XT  - amoxicillin plus clavulanic acid / adverse drug reaction / diarrhea
XT  - amoxicillin plus clavulanic acid / adverse drug reaction / liver toxicity
XT  - amoxicillin plus clavulanic acid / adverse drug reaction / rash
XT  - amoxicillin plus clavulanic acid / drug therapy / drug resistant tuberculosis
XT  - antacid agent / drug interaction / clofazimine
XT  - bedaquiline / adverse drug reaction / liver toxicity
XT  - bedaquiline / adverse drug reaction / QT prolongation
XT  - bedaquiline / drug therapy / drug resistant tuberculosis
XT  - capreomycin / adverse drug reaction / nephrotoxicity
XT  - capreomycin / adverse drug reaction / vestibular disorder
XT  - capreomycin / adverse drug reaction / vestibulotoxicity
XT  - capreomycin / drug therapy / drug resistant tuberculosis
XT  - capreomycin / drug therapy / extensively drug resistant tuberculosis
XT  - clarithromycin / adverse drug reaction / abdominal pain
XT  - clarithromycin / adverse drug reaction / diarrhea
XT  - clarithromycin / adverse drug reaction / nausea
XT  - clarithromycin / adverse drug reaction / QT prolongation
XT  - clarithromycin / adverse drug reaction / vomiting
XT  - clarithromycin / drug therapy / drug resistant tuberculosis
XT  - clofazimine / adverse drug reaction / abdominal pain
XT  - clofazimine / adverse drug reaction / diarrhea
XT  - clofazimine / adverse drug reaction / nausea
XT  - clofazimine / adverse drug reaction / QT prolongation
XT  - clofazimine / adverse drug reaction / skin discoloration
XT  - clofazimine / adverse drug reaction / vomiting
XT  - clofazimine / drug interaction / antacid agent
XT  - clofazimine / drug interaction / phenytoin
XT  - clofazimine / drug therapy / drug resistant tuberculosis
XT  - clofazimine / drug therapy / extensively drug resistant tuberculosis
XT  - cycloserine / adverse drug reaction / brain toxicity
XT  - cycloserine / adverse drug reaction / depression
XT  - cycloserine / adverse drug reaction / psychosis
XT  - cycloserine / adverse drug reaction / side effect
XT  - cycloserine / drug therapy / drug resistant tuberculosis
XT  - cycloserine / drug therapy / extensively drug resistant tuberculosis
XT  - delamanid / adverse drug reaction / QT prolongation
XT  - delamanid / drug therapy / drug resistant tuberculosis
XT  - ethambutol / drug therapy / tuberculosis
XT  - ethionamide / adverse drug reaction / abdominal pain
XT  - ethionamide / adverse drug reaction / brain disease
XT  - ethionamide / adverse drug reaction / gynecomastia
XT  - ethionamide / adverse drug reaction / hypoglycemia
XT  - ethionamide / adverse drug reaction / hypothyroidism
XT  - ethionamide / adverse drug reaction / liver toxicity
XT  - ethionamide / adverse drug reaction / nausea
XT  - ethionamide / adverse drug reaction / peripheral neuropathy
XT  - ethionamide / adverse drug reaction / side effect
XT  - ethionamide / adverse drug reaction / vomiting
XT  - ethionamide / drug combination / protionamide
XT  - ethionamide / drug therapy / extensively drug resistant tuberculosis
XT  - isoniazid / drug therapy / tuberculosis
XT  - kanamycin / adverse drug reaction / nephrotoxicity
XT  - kanamycin / adverse drug reaction / vestibular disorder
XT  - kanamycin / adverse drug reaction / vestibulotoxicity
XT  - kanamycin / drug therapy / drug resistant tuberculosis
XT  - levofloxacin / adverse drug reaction / dysglycemia
XT  - levofloxacin / adverse drug reaction / peripheral neuropathy
XT  - levofloxacin / adverse drug reaction / QT prolongation
XT  - levofloxacin / adverse drug reaction / tendinitis
XT  - levofloxacin / drug comparison / ofloxacin
XT  - levofloxacin / drug therapy / drug resistant tuberculosis
XT  - levofloxacin / drug therapy / extensively drug resistant tuberculosis
XT  - levofloxacin / drug therapy / tuberculosis
XT  - linezolid / adverse drug reaction / bone marrow suppression
XT  - linezolid / adverse drug reaction / optic nerve disease
XT  - linezolid / adverse drug reaction / optic neuritis
XT  - linezolid / adverse drug reaction / peripheral neuropathy
XT  - linezolid / adverse drug reaction / serotonin syndrome
XT  - linezolid / adverse drug reaction / visual disorder
XT  - linezolid / drug therapy / drug resistant tuberculosis
XT  - meropenem / adverse drug reaction / rash
XT  - meropenem / adverse drug reaction / seizure
XT  - meropenem / drug interaction / valproic acid
XT  - meropenem / drug therapy / drug resistant tuberculosis
XT  - moxifloxacin / adverse drug reaction / dysglycemia
XT  - moxifloxacin / adverse drug reaction / peripheral neuropathy
XT  - moxifloxacin / adverse drug reaction / QT prolongation
XT  - moxifloxacin / adverse drug reaction / tendinitis
XT  - moxifloxacin / drug therapy / drug resistant tuberculosis
XT  - moxifloxacin / drug therapy / extensively drug resistant tuberculosis
XT  - moxifloxacin / drug therapy / tuberculosis
XT  - nitroimidazole / adverse drug reaction / QT prolongation
XT  - ofloxacin / drug comparison / levofloxacin
XT  - ofloxacin / drug therapy / tuberculosis
XT  - phenytoin / drug interaction / clofazimine
XT  - protionamide / drug combination / ethionamide
XT  - protionamide / drug therapy / extensively drug resistant tuberculosis
XT  - quinoline derived antiinfective agent / drug therapy / extensively drug resistant tuberculosis
XT  - quinoline derived antiinfective agent / drug therapy / tuberculosis
XT  - rifampicin / drug therapy / tuberculosis
XT  - streptomycin / adverse drug reaction / nephrotoxicity
XT  - streptomycin / adverse drug reaction / vestibular disorder
XT  - streptomycin / adverse drug reaction / vestibulotoxicity
XT  - streptomycin / drug therapy / drug resistant tuberculosis
XT  - valproic acid / drug interaction / meropenem
JF  - Mayo Clinic Proceedings
JA  - Mayo Clin. Proc.
VL  - 91
IS  - 4
SP  - 482
EP  - 495
CY  - United Kingdom
PB  - Elsevier Ltd
SN  - 0025-6196
AD  - J.W. Wilson, Division of Infectious Diseases, Mayo Clinic, 200 First St SW, Rochester, MN 55905, United States. E-mail: wilson.john@mayo.edu
M1  - (Wilson) Department of Medicine, Division of Infectious Diseases, Mayo Clinic, Rochester, MN, United States
M1  - (Tsukayama) Division of Infectious Diseases and Internal Medicine, University of Minnesota, Hennepin County Medical Center, Minneapolis, MN, United States
UR  - http://www.journals.elsevier.com/mayo-clinic-proceedings
L2  - http://ovidsp.ovid.com/ovidweb.cgi?T=JS&PAGE=reference&D=emed18b&NEWS=N&AN=608510141
ER  -  

Link to the Ovid Full Text or citation: http://ovidsp.ovid.com/ovidweb.cgi?T=JS&CSC=Y&NEWS=N&PAGE=fulltext&D=emed18b&AN=608510141Link to the External Link Resolver: http://whel-primo.hosted.exlibrisgroup.com/openurl/44WHELF_CAR/44WHELF_CAR_services_page?sid=OVID:embase&id=pmid:26906649&id=doi:10.1016%2Fj.mayocp.2016.01.014&issn=0025-6196&isbn=&volume=91&issue=4&spage=482&pages=482-495&date=2016&title=Mayo+Clinic+Proceedings&atitle=Extensively+Drug-Resistant+Tuberculosis%3A+Principles+of+Resistance%2C+Diagnosis%2C+and+Management&aulast=Wilson&pid=%3Cauthor%3EWilson+J.W.%3BTsukayama+D.T.%3C%2Fauthor%3E%3CAN%3E608510141%3C%2FAN%3E%3CDT%3EJournal%3A+Article%3C%2FDT%3E 
C1  - Database: EMBASE <1947-Present>

Search Strategy:

--------------------------------------------------------------------------------

1     tuberculosis.mp. or exp tuberculosis/ (291433)

2     exp treatment outcome/ or treatment outcome*.mp. (1289437)

3     diabetes mellitus.mp. or exp diabetes mellitus/ (880018)

4     diabetes mellitus/ (599265)

5     DM.mp. (234038)

6     diabetes.mp. (891272)

7     mellitus.mp. (827628)

8     3 or 4 or 5 or 6 or 7 (1125394)

9     1 and 2 and 8 (1560)

10     cohort studies.mp. or cohort analysis/ (334934)

11     exp risk factor/ or cohort.mp. or exp risk/ (2843815)

12     10 or 11 (2843815)

13     9 and 10 (161)

14     9 and 12 (652)

15     limit 14 to human (642)

16     limit 13 to human (160)

17     trial*.mp. or exp controlled clinical trial/ or exp "clinical trial (topic)"/ or exp "randomized controlled trial (topic)"/ or exp "controlled clinical trial (topic)"/ (2044040)

18     random.ab. (253017)

19     randomized controlled trial.pt. (0)

20     controlled clinical trial.pt. (0)

21     randomized.ab. (540645)

22     placebo.ab. (252710)

23     clinical trials as topic.sh. (2)

24     trial.ti. (233523)

25     17 or 18 or 19 or 20 or 21 or 22 or 23 or 24 (2406494)

26     9 and 25 (443)

27     limit 26 to human (442)

28     limit 16 to yr="2016 - 2017" (19)

29     limit 15 to yr="2016 -Current" (61)

30     limit 16 to yr="2016 -Current" (19)

31     limit 27 to yr="2016 -Current" (50)


***************************


41. 
TY  - ELEC
ID  - 611736437
T1  - An integrated community TB-HIV adherence model provides an alternative to DOT for tuberculosis patients in Cape Town
A1  - Kaplan R.
A1  - Caldwell J.
A1  - Hermans S.
A1  - Adriaanse S.
A1  - Mtwisha L.
A1  - Bekker L.-G.
A1  - Jennings K.
A1  - Wood R. 
Y1  - 2016//
N2  - SETTING: Cape Town, South Africa. OBJECTIVE: To evaluate anti-tuberculosis treatment outcomes and rate of antiretroviral therapy (ART) initiation using weekly community-based adherence support compared to daily directly observed therapy (DOT). METHODS: This was a retrospective analysis comparing two cohorts treated for tuberculosis (TB) in 70 TB clinics during 6-month periods before and after the introduction of a new adherence model comprising treatment literacy sessions during 2 weeks of DOT, followed by weekly home visits by community care workers to eligible patients managing their own treatment. Odds ratios (ORs) of treatment success and ART initiation were calculated using multivariable random effects logistic regression models. Hazard ratios (HRs) of default and death were calculated using multivariable random effects Cox regression models. RESULTS: The pre-intervention cohort comprised 11 896 patients with TB and the post-intervention cohort 11 314. There was no difference in pre- and post-intervention anti-tuberculosis treatment success rates (respectively 82.8% and 82.5%, adjusted OR [aOR] 1.02, 95%CI 0.89-1.17, P = 0.76) nor an increased hazard of death (adjusted HR [aHR] 0.98, 95%CI 0.80-1.21, P = 0.87) or default (aHR 0.97, 95%CI 0.81-1.15, P = 0.69). The ART initiation rate increased from 67% to 74% (aOR 1.43; 95%CI 1.01-1.85, P < 0.01). CONCLUSION: Weekly community-based adherence support was a viable alternative to daily DOT, with no deterioration in anti-tuberculosis treatment outcomes and an increase in ART initiation. Copyright © 2016 The Union.
KW  - adult
KW  - antimicrobial therapy
KW  - antiviral therapy
KW  - article
KW  - *community based adherence support
KW  - *community care
KW  - controlled study
KW  - *directly observed therapy
KW  - *extrapulmonary tuberculosis/dm [Disease Management]
KW  - female
KW  - health literacy
KW  - human
KW  - *Human immunodeficiency virus infection/dm [Disease Management]
KW  - *lung tuberculosis/dm [Disease Management]
KW  - major clinical study
KW  - male
KW  - mixed infection/dm [Disease Management]
KW  - patient education
KW  - priority journal
KW  - professional practice
KW  - quantitative analysis
KW  - retrospective study
KW  - South Africa
KW  - time to treatment
KW  - treatment duration
KW  - treatment outcome
KW  - community care
KW  - death
KW  - deterioration
KW  - *disease model
KW  - hazard ratio
KW  - *Human immunodeficiency virus
KW  - logistic regression analysis
KW  - odds ratio
KW  - proportional hazards model
KW  - *tuberculosis
KW  - worker
JF  - International Journal of Tuberculosis and Lung Disease
JA  - Int. J. Tuberc. Lung Dis.
VL  - 20
IS  - 9
SP  - 1185
EP  - i
CY  - France
PB  - International Union against Tubercul. and Lung Dis.
SN  - 1027-3719
AD  - R. Kaplan, Desmond Tutu HIV Centre, Institute for Infectious Disease and Molecular Medicine, Faculty of Health Sciences, University of Cape Town, Anzio Road, Observatory 7925, South Africa. E-mail: Richard.Kaplan@hiv-research.org.za
M1  - (Kaplan, Hermans, Mtwisha, Bekker, Wood) Desmond Tutu HIV Centre, Institute for Infectious Disease and Molecular Medicine, Faculty of Health Sciences, University of Cape Town, Anzio Road, Observatory 7925, South Africa
M1  - (Caldwell, Adriaanse, Jennings) City Health, City of Cape Town, Cape Town, South Africa
M1  - (Hermans) Department of Global Health, Academic Medical Center, University of Amsterdam, Amsterdam Institute for Global Health and Development, Netherlands
M1  - (Hermans) Department of Internal Medicine, School of Medicine, Makerere University College of Health Sciences, Kampala, Uganda
M1  - (Bekker, Wood) Department of Medicine, University of Cape Town, Cape Town, South Africa
UR  - http://docserver.ingentaconnect.com/deliver/connect/iuatld/10273719/v20n9/s13.pdf?expires=1471484116&id=88414197&titleid=3764&accname=Elsevier+BV&checksum=B4F604D74AAF313FD4BD5023D50B4447
L2  - http://ovidsp.ovid.com/ovidweb.cgi?T=JS&PAGE=reference&D=emed18b&NEWS=N&AN=611736437
ER  -  

Link to the Ovid Full Text or citation: http://ovidsp.ovid.com/ovidweb.cgi?T=JS&CSC=Y&NEWS=N&PAGE=fulltext&D=emed18b&AN=611736437Link to the External Link Resolver: http://whel-primo.hosted.exlibrisgroup.com/openurl/44WHELF_CAR/44WHELF_CAR_services_page?sid=OVID:embase&id=pmid:&id=doi:10.5588%2Fijtld.15.0855&issn=1027-3719&isbn=&volume=20&issue=9&spage=1185&pages=1185-1191+and+i&date=2016&title=International+Journal+of+Tuberculosis+and+Lung+Disease&atitle=An+integrated+community+TB-HIV+adherence+model+provides+an+alternative+to+DOT+for+tuberculosis+patients+in+Cape+Town&aulast=Kaplan&pid=%3Cauthor%3EKaplan+R.%3BCaldwell+J.%3BHermans+S.%3BAdriaanse+S.%3BMtwisha+L.%3BBekker+L.-G.%3BJennings+K.%3BWood+R.%3C%2Fauthor%3E%3CAN%3E611736437%3C%2FAN%3E%3CDT%3EJournal%3A+Article%3C%2FDT%3E 
C1  - Database: EMBASE <1947-Present>

Search Strategy:

--------------------------------------------------------------------------------

1     tuberculosis.mp. or exp tuberculosis/ (291433)

2     exp treatment outcome/ or treatment outcome*.mp. (1289437)

3     diabetes mellitus.mp. or exp diabetes mellitus/ (880018)

4     diabetes mellitus/ (599265)

5     DM.mp. (234038)

6     diabetes.mp. (891272)

7     mellitus.mp. (827628)

8     3 or 4 or 5 or 6 or 7 (1125394)

9     1 and 2 and 8 (1560)

10     cohort studies.mp. or cohort analysis/ (334934)

11     exp risk factor/ or cohort.mp. or exp risk/ (2843815)

12     10 or 11 (2843815)

13     9 and 10 (161)

14     9 and 12 (652)

15     limit 14 to human (642)

16     limit 13 to human (160)

17     trial*.mp. or exp controlled clinical trial/ or exp "clinical trial (topic)"/ or exp "randomized controlled trial (topic)"/ or exp "controlled clinical trial (topic)"/ (2044040)

18     random.ab. (253017)

19     randomized controlled trial.pt. (0)

20     controlled clinical trial.pt. (0)

21     randomized.ab. (540645)

22     placebo.ab. (252710)

23     clinical trials as topic.sh. (2)

24     trial.ti. (233523)

25     17 or 18 or 19 or 20 or 21 or 22 or 23 or 24 (2406494)

26     9 and 25 (443)

27     limit 26 to human (442)

28     limit 16 to yr="2016 - 2017" (19)

29     limit 15 to yr="2016 -Current" (61)

30     limit 16 to yr="2016 -Current" (19)

31     limit 27 to yr="2016 -Current" (50)


***************************


42. 
TY  - ELEC
ID  - 611662775
T1  - Diabetic tuberculosis
A1  - Kalra S.
A1  - Atreja A. 
Y1  - 2016//
N2  - Diabetes and tuberculosis coexist together, and influence each other's natural history and treatment outcomes significantly. This assumes clinical as well as public health significance. This article describes these associations, and discusses action that can be taken at the primary care level to tackle this challenge. Copyright © 2016, Pakistan Medical Association. All rights reserved.
KW  - article
KW  - clinical feature
KW  - *diabetes mellitus/et [Etiology]
KW  - *diabetic tuberculosis/et [Etiology]
KW  - disease association
KW  - human
KW  - infection risk
KW  - mortality
KW  - Mycobacterium tuberculosis
KW  - pathogenesis
KW  - recurrent disease
KW  - risk assessment
KW  - screening
KW  - sputum analysis
KW  - systematic review (topic)
KW  - treatment failure
KW  - *tuberculosis/et [Etiology]
KW  - antidiabetic agent
KW  - glucose/ec [Endogenous Compound]
KW  - interleukin 10/ec [Endogenous Compound]
KW  - tuberculostatic agent
KW  - *diabetes mellitus
KW  - history
KW  - primary medical care
KW  - public health
KW  - *screening
KW  - *tuberculosis
KW  - *insulin
KW  - *metformin
JF  - Journal of the Pakistan Medical Association
JA  - J. Pak. Med. Assoc.
VL  - 66
IS  - 9
SP  - 1194
EP  - 1195
CY  - Pakistan
PB  - Pakistan Medical Association
SN  - 0030-9982
AD  - S. Kalra, Department of Endocrinology, Bharti Hospital, Karnal, India. E-mail: brideknl@gmail.com
M1  - (Kalra) Department of Endocrinology, Bharti Hospital, Karnal, India
M1  - (Atreja) Department of Pulmonary Medicine, MMIMSR, Mullana, India
UR  - http://jpma.org.pk/PdfDownload/7915.pdf
L2  - http://ovidsp.ovid.com/ovidweb.cgi?T=JS&PAGE=reference&D=emed18b&NEWS=N&AN=611662775
ER  -  

Link to the Ovid Full Text or citation: http://ovidsp.ovid.com/ovidweb.cgi?T=JS&CSC=Y&NEWS=N&PAGE=fulltext&D=emed18b&AN=611662775Link to the External Link Resolver: http://whel-primo.hosted.exlibrisgroup.com/openurl/44WHELF_CAR/44WHELF_CAR_services_page?sid=OVID:embase&id=pmid:&id=doi:&issn=0030-9982&isbn=&volume=66&issue=9&spage=1194&pages=1194-1195&date=2016&title=Journal+of+the+Pakistan+Medical+Association&atitle=Diabetic+tuberculosis&aulast=Kalra&pid=%3Cauthor%3EKalra+S.%3BAtreja+A.%3C%2Fauthor%3E%3CAN%3E611662775%3C%2FAN%3E%3CDT%3EJournal%3A+Article%3C%2FDT%3E 
C1  - Database: EMBASE <1947-Present>

Search Strategy:

--------------------------------------------------------------------------------

1     tuberculosis.mp. or exp tuberculosis/ (291433)

2     exp treatment outcome/ or treatment outcome*.mp. (1289437)

3     diabetes mellitus.mp. or exp diabetes mellitus/ (880018)

4     diabetes mellitus/ (599265)

5     DM.mp. (234038)

6     diabetes.mp. (891272)

7     mellitus.mp. (827628)

8     3 or 4 or 5 or 6 or 7 (1125394)

9     1 and 2 and 8 (1560)

10     cohort studies.mp. or cohort analysis/ (334934)

11     exp risk factor/ or cohort.mp. or exp risk/ (2843815)

12     10 or 11 (2843815)

13     9 and 10 (161)

14     9 and 12 (652)

15     limit 14 to human (642)

16     limit 13 to human (160)

17     trial*.mp. or exp controlled clinical trial/ or exp "clinical trial (topic)"/ or exp "randomized controlled trial (topic)"/ or exp "controlled clinical trial (topic)"/ (2044040)

18     random.ab. (253017)

19     randomized controlled trial.pt. (0)

20     controlled clinical trial.pt. (0)

21     randomized.ab. (540645)

22     placebo.ab. (252710)

23     clinical trials as topic.sh. (2)

24     trial.ti. (233523)

25     17 or 18 or 19 or 20 or 21 or 22 or 23 or 24 (2406494)

26     9 and 25 (443)

27     limit 26 to human (442)

28     limit 16 to yr="2016 - 2017" (19)

29     limit 15 to yr="2016 -Current" (61)

30     limit 16 to yr="2016 -Current" (19)

31     limit 27 to yr="2016 -Current" (50)


***************************


43. 
TY  - ELEC
ID  - 611526560
T1  - Prevalence, risk factors, management, and treatment outcomes of first-line antituberculous drug-induced liver injury: a prospective cohort study
A1  - Sun Q.
A1  - Zhang Q.
A1  - Gu J.
A1  - Sun W.-W.
A1  - Wang P.
A1  - Bai C.
A1  - Xiao H.-P.
A1  - Sha W. 
Y1  - 2016//
N2  - Purpose: Antituberculosis drug-induced liver injury (ATDILI) is one of the most deleterious side effects associated with chemotherapy against tuberculosis (TB). In this study, our objective was to determine the incidence, risk factors, and management of ATDILI and analyze its impact on the treatment outcome in patients receiving standard anti-TB chemotherapy. Methods: A prospective cohort study of ATDILI prevalence was conducted in 938 enrolled patients of the 1426 TB cases in Shanghai from March 2011 to September 2012. Patients were followed up until February 2014. Univariate and multivariate logistic regression analyses were used to determine the risk factors of ATDILI. Successful therapeutic outcome, rates of drug resistance conversion, sputum smear/culture conversion, and lung cavity closure were analyzed. Results: Hepatitis B surface antigen/hepatitis B e antigen-positive hepatitis B carriers, complicated with systemic lupus erythematosus, albumin < 25 g/L, and chronic alcoholism were independent risk factors for ATDILI. Of the 121 cases with ATDILI (incidence rate of 12.9%), 84 (69.4%) used modified anti-TB therapy after recovery of liver function. Compared with the non-ATDILI group, patients with ATDILI exhibited remarkably decreased lung cavity closure rate (84.6% vs. 93.0%, P < 0.001) along with significantly reduced sputum smear/culture conversion rate (85.4% vs. 94.0%, P < 0.001). Conclusions: Our findings indicated that 12.9% patients developed ATDILI during standard anti-TB therapy, resulting in poor therapeutic outcome. Hepatitis B carriers with systemic lupus erythematosus, albumin < 25 g/L, and chronic alcoholism manifested increased risks for ATDILI. Copyright © 2016 John Wiley & Sons, Ltd. Copyright © 2016 John Wiley & Sons, Ltd.
KW  - adult
KW  - age
KW  - albumin blood level
KW  - alcoholism
KW  - article
KW  - body mass
KW  - cohort analysis
KW  - convalescence
KW  - diabetes mellitus
KW  - extrapulmonary tuberculosis
KW  - female
KW  - follow up
KW  - gender
KW  - hemoglobin blood level
KW  - hepatitis B
KW  - human
KW  - hypertension
KW  - incidence
KW  - liver function
KW  - lung cavity
KW  - major clinical study
KW  - male
KW  - prevalence
KW  - priority journal
KW  - prognosis
KW  - prospective study
KW  - risk factor
KW  - smoking
KW  - sputum culture
KW  - systemic lupus erythematosus
KW  - *toxic hepatitis/ep [Epidemiology]
KW  - *toxic hepatitis/et [Etiology]
KW  - *toxic hepatitis/si [Side Effect]
KW  - toxic hepatitis/si [Side Effect]
KW  - treatment outcome
KW  - albumin/ec [Endogenous Compound]
KW  - hemoglobin/ec [Endogenous Compound]
KW  - hepatitis B surface antigen
KW  - hepatitis B (e) antigen
KW  - *tuberculostatic agent/ae [Adverse Drug Reaction]
KW  - chemotherapy
KW  - chronic hepatitis B
KW  - *cohort analysis
KW  - controlled study
KW  - disease carrier
KW  - drug resistance
KW  - drug therapy
KW  - multivariate logistic regression analysis
KW  - *pharmacoepidemiology
KW  - *prevalence
KW  - *risk factor
KW  - sputum smear
KW  - *toxic hepatitis
KW  - *tuberculosis
KW  - albumin
KW  - *tuberculostatic agent
XT  - toxic hepatitis / side effect / tuberculostatic agent
XT  - tuberculostatic agent / adverse drug reaction / toxic hepatitis
JF  - Pharmacoepidemiology and Drug Safety
JA  - Pharmacoepidemiol. Drug Saf.
VL  - 25
IS  - 8
SP  - 908
EP  - 917
CY  - United Kingdom
PB  - John Wiley and Sons Ltd (Southern Gate, Chichester, West Sussex PO19 8SQ, United Kingdom)
SN  - 1053-8569
AD  - C. Bai, Department of Respiratory and Critical Care Medicine, Changhai Hospital, the Second Military Medical University, Shanghai, China. E-mail: bc7878@sohu.com
M1  - (Sun, Zhang, Gu, Sun, Wang, Xiao, Sha) Clinic and Research Center of Tuberculosis, Shanghai Key Laboratory of Tuberculosis, Shanghai Pulmonary Hospital, Tongji University School of Medicine, Shanghai, China
M1  - (Sun, Bai) Department of Respiratory and Critical Care Medicine, Changhai Hospital, the Second Military Medical University, Shanghai, China
UR  - http://onlinelibrary.wiley.com/journal/10.1002/(ISSN)1099-1557
L2  - http://ovidsp.ovid.com/ovidweb.cgi?T=JS&PAGE=reference&D=emed18b&NEWS=N&AN=611526560
ER  -  

Link to the Ovid Full Text or citation: http://ovidsp.ovid.com/ovidweb.cgi?T=JS&CSC=Y&NEWS=N&PAGE=fulltext&D=emed18b&AN=611526560Link to the External Link Resolver: http://whel-primo.hosted.exlibrisgroup.com/openurl/44WHELF_CAR/44WHELF_CAR_services_page?sid=OVID:embase&id=pmid:26935778&id=doi:10.1002%2Fpds.3988&issn=1053-8569&isbn=&volume=25&issue=8&spage=908&pages=908-917&date=2016&title=Pharmacoepidemiology+and+Drug+Safety&atitle=Prevalence%2C+risk+factors%2C+management%2C+and+treatment+outcomes+of+first-line+antituberculous+drug-induced+liver+injury%3A+a+prospective+cohort+study&aulast=Sun&pid=%3Cauthor%3ESun+Q.%3BZhang+Q.%3BGu+J.%3BSun+W.-W.%3BWang+P.%3BBai+C.%3BXiao+H.-P.%3BSha+W.%3C%2Fauthor%3E%3CAN%3E611526560%3C%2FAN%3E%3CDT%3EJournal%3A+Article%3C%2FDT%3E 
C1  - Database: EMBASE <1947-Present>

Search Strategy:

--------------------------------------------------------------------------------

1     tuberculosis.mp. or exp tuberculosis/ (291433)

2     exp treatment outcome/ or treatment outcome*.mp. (1289437)

3     diabetes mellitus.mp. or exp diabetes mellitus/ (880018)

4     diabetes mellitus/ (599265)

5     DM.mp. (234038)

6     diabetes.mp. (891272)

7     mellitus.mp. (827628)

8     3 or 4 or 5 or 6 or 7 (1125394)

9     1 and 2 and 8 (1560)

10     cohort studies.mp. or cohort analysis/ (334934)

11     exp risk factor/ or cohort.mp. or exp risk/ (2843815)

12     10 or 11 (2843815)

13     9 and 10 (161)

14     9 and 12 (652)

15     limit 14 to human (642)

16     limit 13 to human (160)

17     trial*.mp. or exp controlled clinical trial/ or exp "clinical trial (topic)"/ or exp "randomized controlled trial (topic)"/ or exp "controlled clinical trial (topic)"/ (2044040)

18     random.ab. (253017)

19     randomized controlled trial.pt. (0)

20     controlled clinical trial.pt. (0)

21     randomized.ab. (540645)

22     placebo.ab. (252710)

23     clinical trials as topic.sh. (2)

24     trial.ti. (233523)

25     17 or 18 or 19 or 20 or 21 or 22 or 23 or 24 (2406494)

26     9 and 25 (443)

27     limit 26 to human (442)

28     limit 16 to yr="2016 - 2017" (19)

29     limit 15 to yr="2016 -Current" (61)

30     limit 16 to yr="2016 -Current" (19)

31     limit 27 to yr="2016 -Current" (50)


***************************


44. 
TY  - ELEC
ID  - 611503209
T1  - Effects of multidrug resistant tuberculosis treatment on patients' health related quality of life: Results from a follow up study
A1  - Ahmad N.
A1  - Javaid A.
A1  - Sulaiman S.A.S.
A1  - Basit A.
A1  - Afridi A.K.
A1  - Jaber A.A.S.
A1  - Khan A.H. 
Y1  - 2016//
N2  - Background At present, within the management of multidrug resistant tuberculosis (MDR-TB) much attention is being paid to the traditional microbiological and clinical indicators. Evaluation of the impact of MDR-TB treatment on patients' Health Related Quality of Life (HRQoL) has remained a neglected area. Objective To evaluate the impact of MDR-TB treatment on patients HRQoL, and determine the predictors of variability in HRQoL along the course of treatment Methods A prospective follow up study was conducted at the programmatic management unit for drug resistant TB of Lady Reading Hospital Peshawar. Culture confirmed eligible MDR-TB patients were asked to self complete SF-36v2 at the baseline visit, and subsequently after the completion of 12 months of treatment and at the end of treatment. A score of <47 normbased scoring (NBS) points on component summary measures and health domain scales was considered indicative of function impairment. General linear model repeated measures ANOVA was used examine the change and predictors of change in physical component summary (PCS) and mental component summary (MCS) scores over the time. Results A total of 68 out of enrolled 81 eligible MDR-TB patients completed SF-36v2 questionnaire at the three time points. Patients' mean PCS scores at the three time points were, 38.2+/-4.7, 38.6+/-4.4 and 42.2+/-5.2 respectively, and mean MCS were 33.7+/-7.0, 35.5+/-6.9 and 40.0+/-6.9 respectively. Length of sickness prior to the diagnosis of MDR-TB was predictive of difference in PCS scores (F = 4.988, Df = 1, 66), whereas patients' gender (F = 5.638, Df = 1, 66) and length of sickness prior to the diagnosis of MDR-TB (F = 4.400, Df = 1, 66) were predictive of difference in MCS scores. Conclusion Despite the positive impact of MDR-TB treatment on patients' HRQoL, the scores on component summary measures suggested compromised physical and mental health even at the end of treatment. A large multicenter study is suggested to confirm the present findings. Copyright © 2016 Ahmad et al. This is an open access article distributed under the terms of the Creative Commons Attribution License, which permits unrestricted use, distribution, and reproduction in any medium, provided the original author and source are credited.
KW  - adult
KW  - article
KW  - depression
KW  - disease duration
KW  - educational status
KW  - female
KW  - follow up
KW  - human
KW  - longitudinal study
KW  - major clinical study
KW  - male
KW  - marriage
KW  - mental component summary
KW  - *multidrug resistant tuberculosis/dm [Disease Management]
KW  - physical component summary
KW  - prospective study
KW  - *quality of life
KW  - questionnaire
KW  - risk assessment
KW  - scoring system
KW  - sex difference
KW  - social status
KW  - treatment duration
KW  - *treatment outcome
KW  - analysis of variance
KW  - clinical trial
KW  - controlled clinical trial
KW  - diagnosis
KW  - doctor patient relation
KW  - drug resistance
KW  - *follow up
KW  - gender
KW  - mental health
KW  - multicenter study
KW  - *multidrug resistant tuberculosis
KW  - physical model
KW  - statistical model
JF  - PLoS ONE
JA  - PLoS ONE
VL  - 11
IS  - 7
SP  - no pagination
CY  - United States
PB  - Public Library of Science (E-mail: plos@plos.org)
M1  - (Ahmad, Sulaiman, Jaber, Khan) Discipline of Clinical Pharmacy, School of Pharmaceutical Sciences, Universiti Sains Malaysia, Pulau Pinang, Malaysia
M1  - (Javaid, Basit) Department of Pulmonology, Postgraduate Medical Institute Peshawar, Peshawar, Pakistan
M1  - (Afridi) PMDT, Lady Reading Hospital Peshawar, Peshawar, Pakistan
UR  - http://journals.plos.org/plosone/article?id=10.1371/journal.pone.0159560
L2  - http://ovidsp.ovid.com/ovidweb.cgi?T=JS&PAGE=reference&D=emed18b&NEWS=N&AN=611503209
ER  -  

Link to the Ovid Full Text or citation: http://ovidsp.ovid.com/ovidweb.cgi?T=JS&CSC=Y&NEWS=N&PAGE=fulltext&D=emed18b&AN=611503209Link to the External Link Resolver: http://whel-primo.hosted.exlibrisgroup.com/openurl/44WHELF_CAR/44WHELF_CAR_services_page?sid=OVID:embase&id=pmid:&id=doi:10.1371%2Fjournal.pone.0159560&issn=1932-6203&isbn=&volume=11&issue=7&spage=no+pagination&pages=no+pagination&date=2016&title=PLoS+ONE&atitle=Effects+of+multidrug+resistant+tuberculosis+treatment+on+patients%27+health+related+quality+of+life%3A+Results+from+a+follow+up+study&aulast=Ahmad&pid=%3Cauthor%3EAhmad+N.%3BJavaid+A.%3BSulaiman+S.A.S.%3BBasit+A.%3BAfridi+A.K.%3BJaber+A.A.S.%3BKhan+A.H.%3C%2Fauthor%3E%3CAN%3E611503209%3C%2FAN%3E%3CDT%3EJournal%3A+Article%3C%2FDT%3E 
C1  - Database: EMBASE <1947-Present>

Search Strategy:

--------------------------------------------------------------------------------

1     tuberculosis.mp. or exp tuberculosis/ (291433)

2     exp treatment outcome/ or treatment outcome*.mp. (1289437)

3     diabetes mellitus.mp. or exp diabetes mellitus/ (880018)

4     diabetes mellitus/ (599265)

5     DM.mp. (234038)

6     diabetes.mp. (891272)

7     mellitus.mp. (827628)

8     3 or 4 or 5 or 6 or 7 (1125394)

9     1 and 2 and 8 (1560)

10     cohort studies.mp. or cohort analysis/ (334934)

11     exp risk factor/ or cohort.mp. or exp risk/ (2843815)

12     10 or 11 (2843815)

13     9 and 10 (161)

14     9 and 12 (652)

15     limit 14 to human (642)

16     limit 13 to human (160)

17     trial*.mp. or exp controlled clinical trial/ or exp "clinical trial (topic)"/ or exp "randomized controlled trial (topic)"/ or exp "controlled clinical trial (topic)"/ (2044040)

18     random.ab. (253017)

19     randomized controlled trial.pt. (0)

20     controlled clinical trial.pt. (0)

21     randomized.ab. (540645)

22     placebo.ab. (252710)

23     clinical trials as topic.sh. (2)

24     trial.ti. (233523)

25     17 or 18 or 19 or 20 or 21 or 22 or 23 or 24 (2406494)

26     9 and 25 (443)

27     limit 26 to human (442)

28     limit 16 to yr="2016 - 2017" (19)

29     limit 15 to yr="2016 -Current" (61)

30     limit 16 to yr="2016 -Current" (19)

31     limit 27 to yr="2016 -Current" (50)


***************************


45. 
TY  - ELEC
ID  - 609202350
T1  - Transient hyperglycemia in patients with tuberculosis in Tanzania: Implications for diabetes screening algorithms
A1  - Boillat-Blanco N.
A1  - Ramaiya K.L.
A1  - Mganga M.
A1  - Minja L.T.
A1  - Bovet P.
A1  - Schindler C.
A1  - Von Eckardstein A.
A1  - Gagneux S.
A1  - Daubenberger C.
A1  - Reither K.
A1  - Probst-Hensch N. 
Y1  - 2016//
N2  - Background. Diabetes mellitus (DM) increases tuberculosis risk while tuberculosis, as an infectious disease, leads to hyperglycemia. We compared hyperglycemia screening strategies in controls and patients with tuberculosis in Dar es Salaam, Tanzania. Methods. Consecutive adults with tuberculosis and sex- and age-matched volunteers were included in a case-control study between July 2012 and June 2014. All underwent DM screening tests (fasting capillary glucose [FCG] level, 2-hour CG [2-hCG] level, and glycated hemoglobin A1c [HbA1c] level) at enrollment, and cases were tested again after receipt of tuberculosis treatment. Association of tuberculosis and its outcome with hyperglycemia was assessed using logistic regression analysis adjusted for sex, age, body mass index, human immunodeficiency virus infection status, and socioeconomic status. Patients with tuberculosis and newly diagnosed DM were not treated for hyperglycemia. Results. At enrollment, DM prevalence was significantly higher among patients with tuberculosis (n = 539; FCG level > 7 mmol/ L, 4.5% of patients, 2-hCG level > 11 mmol/L, 6.8%; and HbA1c level > 6.5%, 9.3%), compared with controls (n = 496; 1.2%, 3.1%, and 2.2%, respectively). The association between hyperglycemia and tuberculosis disappeared after tuberculosis treatment (adjusted odds ratio [aOR] for the FCG level: 9.6 [95% confidence interval {CI}, 3.7-24.7] at enrollment vs 2.4 [95% CI, .7-8.7] at follow-up; aOR for the 2-hCG level: 6.6 [95% CI, 4.0-11.1] vs 1.6 [95% CI, .8-2.9]; and aOR for the HbA1c level, 4.2 [95% CI, 2.9-6.0] vs 1.4 [95% CI, .9-2.0]). Hyperglycemia, based on the FCG level, at enrollment was associated with tuberculosis treatment failure or death (aOR, 3.3; 95% CI, 1.2-9.3). Conclusions. Transient hyperglycemia is frequent during tuberculosis, and DM needs confirmation after tuberculosis treatment. Performance of DM screening at tuberculosis diagnosis gives the opportunity to detect patients at risk of adverse outcome. Copyright © The Author 2015.
KW  - adult
KW  - age
KW  - article
KW  - body mass
KW  - capillary blood
KW  - case control study
KW  - controlled study
KW  - *diabetes mellitus/di [Diagnosis]
KW  - diet restriction
KW  - disease association
KW  - drug treatment failure
KW  - female
KW  - follow up
KW  - glucose blood level
KW  - human
KW  - Human immunodeficiency virus infection
KW  - *hyperglycemia
KW  - logistic regression analysis
KW  - major clinical study
KW  - male
KW  - mortality
KW  - prevalence
KW  - priority journal
KW  - prognosis
KW  - risk assessment
KW  - screening test
KW  - sex difference
KW  - social status
KW  - Tanzania
KW  - *tuberculosis/dt [Drug Therapy]
KW  - tuberculosis/dt [Drug Therapy]
KW  - hemoglobin A1c/ec [Endogenous Compound]
KW  - tuberculostatic agent/dt [Drug Therapy]
KW  - adverse outcome
KW  - confidence interval
KW  - death
KW  - *diabetes mellitus
KW  - diagnosis
KW  - gene expression
KW  - odds ratio
KW  - *screening
KW  - *Tanzania
KW  - treatment failure
KW  - *tuberculosis
KW  - volunteer
KW  - chorionic gonadotropin
KW  - glucose
KW  - hemoglobin A1c
XT  - tuberculosis / drug therapy / tuberculostatic agent
XT  - tuberculostatic agent / drug therapy / tuberculosis
JF  - Journal of Infectious Diseases
JA  - J. Infect. Dis.
VL  - 213
IS  - 7
SP  - 1163
EP  - 1172
CY  - United Kingdom
PB  - Oxford University Press (E-mail: jnl.info@oup.co.uk)
SN  - 0022-1899
AD  - N. Boillat-Blanco, Infectious Diseases Service, Lausanne University Hospital, Rue du Bugnon 46, Lausanne 1011, Switzerland. E-mail: noemie.boillat@chuv.ch
M1  - (Boillat-Blanco, Minja, Reither) Ifakara Health Institute, Tanzania
M1  - (Ramaiya) Shree Hindu Mandal Hospital, Tanzania
M1  - (Ramaiya) Muhimbili University of Health Sciences, Tanzania
M1  - (Mganga) Kinondoni Municipal Council, National Tuberculosis Program, Dar es Salaam, Tanzania
M1  - (Boillat-Blanco, Schindler, Gagneux, Daubenberger, Reither, Probst-Hensch) Swiss Tropical and Public Health Institute, Tanzania
M1  - (Boillat-Blanco, Schindler, Gagneux, Daubenberger, Reither, Probst-Hensch) Department of Sciences, University of Basel, Switzerland
M1  - (Boillat-Blanco) Infectious Diseases Service, Lausanne University Hospital, Rue du Bugnon 46, Lausanne 1011, Switzerland
M1  - (Bovet) Institute of Social and Preventive Medicine, Lausanne University Hospital, Switzerland
M1  - (Von Eckardstein) Institute of Clinical Chemistry, University of Zurich, University Hospital of Zurich, Switzerland
UR  - http://jid.oxfordjournals.org/content/current
L2  - http://ovidsp.ovid.com/ovidweb.cgi?T=JS&PAGE=reference&D=emed18b&NEWS=N&AN=609202350
ER  -  

Link to the Ovid Full Text or citation: http://ovidsp.ovid.com/ovidweb.cgi?T=JS&CSC=Y&NEWS=N&PAGE=fulltext&D=emed18b&AN=609202350Link to the External Link Resolver: http://whel-primo.hosted.exlibrisgroup.com/openurl/44WHELF_CAR/44WHELF_CAR_services_page?sid=OVID:embase&id=pmid:26609005&id=doi:10.1093%2Finfdis%2Fjiv568&issn=0022-1899&isbn=&volume=213&issue=7&spage=1163&pages=1163-1172&date=2016&title=Journal+of+Infectious+Diseases&atitle=Transient+hyperglycemia+in+patients+with+tuberculosis+in+Tanzania%3A+Implications+for+diabetes+screening+algorithms&aulast=Boillat-Blanco&pid=%3Cauthor%3EBoillat-Blanco+N.%3BRamaiya+K.L.%3BMganga+M.%3BMinja+L.T.%3BBovet+P.%3BSchindler+C.%3BVon+Eckardstein+A.%3BGagneux+S.%3BDaubenberger+C.%3BReither+K.%3BProbst-Hensch+N.%3C%2Fauthor%3E%3CAN%3E609202350%3C%2FAN%3E%3CDT%3EJournal%3A+Article%3C%2FDT%3E 
C1  - Database: EMBASE <1947-Present>

Search Strategy:

--------------------------------------------------------------------------------

1     tuberculosis.mp. or exp tuberculosis/ (291433)

2     exp treatment outcome/ or treatment outcome*.mp. (1289437)

3     diabetes mellitus.mp. or exp diabetes mellitus/ (880018)

4     diabetes mellitus/ (599265)

5     DM.mp. (234038)

6     diabetes.mp. (891272)

7     mellitus.mp. (827628)

8     3 or 4 or 5 or 6 or 7 (1125394)

9     1 and 2 and 8 (1560)

10     cohort studies.mp. or cohort analysis/ (334934)

11     exp risk factor/ or cohort.mp. or exp risk/ (2843815)

12     10 or 11 (2843815)

13     9 and 10 (161)

14     9 and 12 (652)

15     limit 14 to human (642)

16     limit 13 to human (160)

17     trial*.mp. or exp controlled clinical trial/ or exp "clinical trial (topic)"/ or exp "randomized controlled trial (topic)"/ or exp "controlled clinical trial (topic)"/ (2044040)

18     random.ab. (253017)

19     randomized controlled trial.pt. (0)

20     controlled clinical trial.pt. (0)

21     randomized.ab. (540645)

22     placebo.ab. (252710)

23     clinical trials as topic.sh. (2)

24     trial.ti. (233523)

25     17 or 18 or 19 or 20 or 21 or 22 or 23 or 24 (2406494)

26     9 and 25 (443)

27     limit 26 to human (442)

28     limit 16 to yr="2016 - 2017" (19)

29     limit 15 to yr="2016 -Current" (61)

30     limit 16 to yr="2016 -Current" (19)

31     limit 27 to yr="2016 -Current" (50)


***************************


46. 
TY  - ELEC
ID  - 72245512
T1  - Social, economic, and immunological impacts of TB treatment in Eastern rural China
T3  - 17th International Congress on Infectious Diseases. Hyderabad India. Conference Start: 20160302. Conference End: 20160305.
T3  - (var.pagings).
A1  - Xiao X.
A1  - Yuan L.
A1  - Qiu L.
A1  - Lu W.
A1  - Jiang W.
A1  - Zhao Q. 
Y1  - 2016//
N2  - Background: Drug resistant TB in China has been rapidly growing and becoming a cause for critical public health concern. It was reported that the acquired drug-resistant TB mainly results from incompliance to treatment, uncompleted treatment, irregular treatment and unqualified health services. Methods & Materials: Case-cohort was established in four counties in eastern rural China. All registered active TB patients from April 2013 to March 2014 were investigated using structure questionnaire to collect demographic, geographic, socioeconomic information and disease profile. Enzyme-linked immunosorbent assay (ELISA) was used to assess the level of serum cytokines (IFN-gamma, IL - 4) before anti-TB treatment. All the participants were followed up 6 or 8 months until treatment was completed. Results: In total, 1404 patients were recruited, in which 1270 (94.5%) were newly diagnosed TB patients, 447 (33.8%) were smearpositive (SS+). The average age was 49.5+/-18.8, and 76.2% was male. The serum IFN-gamma and IL-4 before anti-TB treatment was 7.936 and 12.292 pg/ml respectively. 80.9% of newly diagnosed TB patients received standard anti-TB treatment, while 87.7% retreatment TB patients received standard anti-TB treatment. The successfully treated rate was 92.5% and 78.6% of new TB patients and retreatment TB patients respectively. The sputum conversion rate of SS+ TB patients after 2 month anti-TB treatment was 96.5%, while the cure rate and successful rate was 80.5% and 90.0% respectively. 92.6% smear-negative patients completed anti-TB treatment. The successful rate in Jiangsu (97.3%), the more developed area, was higher than in Jiangxi (87.6%) (OR = 6.276, 95% CI: 2.528 15.579). Patients with BMI<18.5 may be more risk to fail the treatment compared with the health BMI (18.5-23.9) patients (OR = 3.196, 95% CI: 1.592 6.418). There was no relationship between serum cytokines level and treatment outcomes. The cure rate of TB comorbidity with diabetes was same as the one without diabetes. Conclusion: The sputum conversion rate, cure rate and successful rate of TB patients were high in eastern rural China. Improving patients' nutrition, keeping a healthy BMI could be the key point of increasing successfully treated rate of tuberculosis. More research should be done in future to evaluate the impact of the serum cytokines during anti-TB treatment.
KW  - *infection
KW  - *China
KW  - human
KW  - patient
KW  - serum
KW  - sputum
KW  - retreatment
KW  - diabetes mellitus
KW  - drug resistant tuberculosis
KW  - comorbidity
KW  - treatment outcome
KW  - male
KW  - health
KW  - risk
KW  - smear
KW  - enzyme linked immunosorbent assay
KW  - health service
KW  - tuberculosis
KW  - nutrition
KW  - questionnaire
KW  - public health
KW  - cytokine
KW  - interleukin 4
KW  - interferon
JF  - International Journal of Infectious Diseases
JA  - Int. J. Infect. Dis.
VL  - 45
SP  - 250
PB  - Elsevier
SN  - 1201-9712
AD  - X. Xiao, School of Public Health, Fudan University, Shanghai, China
M1  - (Xiao, Yuan, Jiang, Zhao) School of Public Health, Fudan University, Shanghai, China
M1  - (Qiu) Jiangxi Provincial Center For Disease Control And Prevention, Jiangxi, China
M1  - (Lu) Jiangsu Provincial Center For Disease Control And Prevention, Jiangsu, China
L2  - http://ovidsp.ovid.com/ovidweb.cgi?T=JS&PAGE=reference&D=emed18a&NEWS=N&AN=72245512
ER  -  

Link to the Ovid Full Text or citation: http://ovidsp.ovid.com/ovidweb.cgi?T=JS&CSC=Y&NEWS=N&PAGE=fulltext&D=emed18a&AN=72245512Link to the External Link Resolver: http://whel-primo.hosted.exlibrisgroup.com/openurl/44WHELF_CAR/44WHELF_CAR_services_page?sid=OVID:embase&id=pmid:&id=doi:10.1016%2Fj.ijid.2016.02.559&issn=1201-9712&isbn=&volume=45&issue=&spage=250&pages=250&date=2016&title=International+Journal+of+Infectious+Diseases&atitle=Social%2C+economic%2C+and+immunological+impacts+of+TB+treatment+in+Eastern+rural+China&aulast=Xiao&pid=%3Cauthor%3EXiao+X.%3BYuan+L.%3BQiu+L.%3BLu+W.%3BJiang+W.%3BZhao+Q.%3C%2Fauthor%3E%3CAN%3E72245512%3C%2FAN%3E%3CDT%3EJournal%3A+Conference+Abstract%3C%2FDT%3E 
C1  - Database: EMBASE <1947-Present>

Search Strategy:

--------------------------------------------------------------------------------

1     tuberculosis.mp. or exp tuberculosis/ (291433)

2     exp treatment outcome/ or treatment outcome*.mp. (1289437)

3     diabetes mellitus.mp. or exp diabetes mellitus/ (880018)

4     diabetes mellitus/ (599265)

5     DM.mp. (234038)

6     diabetes.mp. (891272)

7     mellitus.mp. (827628)

8     3 or 4 or 5 or 6 or 7 (1125394)

9     1 and 2 and 8 (1560)

10     cohort studies.mp. or cohort analysis/ (334934)

11     exp risk factor/ or cohort.mp. or exp risk/ (2843815)

12     10 or 11 (2843815)

13     9 and 10 (161)

14     9 and 12 (652)

15     limit 14 to human (642)

16     limit 13 to human (160)

17     trial*.mp. or exp controlled clinical trial/ or exp "clinical trial (topic)"/ or exp "randomized controlled trial (topic)"/ or exp "controlled clinical trial (topic)"/ (2044040)

18     random.ab. (253017)

19     randomized controlled trial.pt. (0)

20     controlled clinical trial.pt. (0)

21     randomized.ab. (540645)

22     placebo.ab. (252710)

23     clinical trials as topic.sh. (2)

24     trial.ti. (233523)

25     17 or 18 or 19 or 20 or 21 or 22 or 23 or 24 (2406494)

26     9 and 25 (443)

27     limit 26 to human (442)

28     limit 16 to yr="2016 - 2017" (19)

29     limit 15 to yr="2016 -Current" (61)

30     limit 16 to yr="2016 -Current" (19)

31     limit 27 to yr="2016 -Current" (50)


***************************


47. 
TY  - ELEC
ID  - 611202282
T1  - Clinical spectrum and outcome of pulmonary nocardiosis: 5-year experience
A1  - Singh A.
A1  - Chhina D.
A1  - Soni R.K.
A1  - Kakkar C.
A1  - Sidhu U.S. 
Y1  - 2016//
N2  - Background: Pulmonary nocardiosis is a rare but a life-threatening infection caused by Nocardia spp. The diagnosis is often missed and delayed resulting in delay in appropriate treatment and thus higher mortality. Aim: In this study, we aim to evaluate the clinical spectrum and outcome of patients with pulmonary nocardiosis. Methods: A retrospective, 5-year (2009-2014) review of demographic profile, risk factors, clinical manifestations, imaging findings, treatment, and outcome of patients with pulmonary nocardiosis admitted to a tertiary care hospital. Results: The median age of the study subjects was 54 years (range, 16-76) and majority of them (75%) were males. The risk factors for pulmonary nocardiosis identified in our study were long-term steroid use (55.6%), chronic lung disease (52.8%), diabetes (27.8%), and solid-organ transplantation (22.2%). All the patients were symptomatic, and the most common symptoms were cough (91.7%), fever (78%), and expectoration (72%). Almost two-third of the patients were initially misdiagnosed and the alternative diagnosis included pulmonary tuberculosis (n = 7), community-acquired pneumonia (n = 5), lung abscess (n = 4), invasive fungal infection (n = 3), lung cancer (n = 2), and Wegener's granulomatosis (n = 2). The most common radiographic features were consolidation (77.8%) and nodules (56%). The mortality rate for indoor patients was 33% despite treatment. Higher mortality rate was observed among those who had brain abscess (100.0%), HIV positivity (100%), need for mechanical ventilation (87.5%), solid-organ transplantation (50%), and elderly (age > 60 years) patients (43%). Conclusion: The diagnosis of pulmonary nocardiosis is often missed and delayed resulting in delay in appropriate treatment and thus high mortality. A lower threshold for diagnosing pulmonary nocardiosis needs to be exercised, in chest symptomatic patients with underlying chronic lung diseases or systemic immunosuppression, for the early diagnosis, and treatment of this uncommon but potentially lethal disease. Despite treatment mortality remains high, especially in those with brain abscess, HIV positivity, need for mechanical ventilation, solid-organ transplantation, and elderly. Copyright © 2016 Indian Chest Society ,  Published by Wolters Kluwer - Medknow.
KW  - abdominal abscess/su [Surgery]
KW  - abdominal pain
KW  - abnormal laboratory result
KW  - Acinetobacter infection/di [Diagnosis]
KW  - adolescent
KW  - adult
KW  - aged
KW  - antibiotic sensitivity
KW  - antibiotic therapy
KW  - article
KW  - artificial ventilation
KW  - brain abscess
KW  - chronic drug administration
KW  - chronic lung disease
KW  - clinical feature
KW  - community acquired pneumonia/di [Diagnosis]
KW  - corticosteroid therapy
KW  - coughing
KW  - crackle
KW  - diabetes mellitus
KW  - diagnostic error
KW  - diagnostic value
KW  - disease duration
KW  - dyspnea
KW  - empyema/su [Surgery]
KW  - female
KW  - fever
KW  - graft recipient
KW  - headache
KW  - hemoptysis
KW  - hospital mortality
KW  - human
KW  - Human immunodeficiency virus infected patient
KW  - Human immunodeficiency virus infection
KW  - human tissue
KW  - immunosuppressive treatment
KW  - Klebsiella pneumoniae infection/di [Diagnosis]
KW  - leukocytosis
KW  - lung abscess/di [Diagnosis]
KW  - lung cancer/di [Diagnosis]
KW  - *lung infection/di [Diagnosis]
KW  - *lung infection/dt [Drug Therapy]
KW  - *lung infection/et [Etiology]
KW  - *lung infection/th [Therapy]
KW  - lung infection/dt [Drug Therapy]
KW  - lung lavage
KW  - lung tuberculosis/di [Diagnosis]
KW  - major clinical study
KW  - malaise
KW  - male
KW  - medical record review
KW  - mixed infection/di [Diagnosis]
KW  - mortality rate
KW  - neutrophilia
KW  - night sweat
KW  - *nocardiosis/di [Diagnosis]
KW  - *nocardiosis/dt [Drug Therapy]
KW  - *nocardiosis/et [Etiology]
KW  - *nocardiosis/th [Therapy]
KW  - nocardiosis/dt [Drug Therapy]
KW  - organ transplantation
KW  - outcome assessment
KW  - pancytopenia/si [Side Effect]
KW  - Pseudomonas infection/di [Diagnosis]
KW  - *pulmonary nocardiosis/di [Diagnosis]
KW  - *pulmonary nocardiosis/dt [Drug Therapy]
KW  - *pulmonary nocardiosis/et [Etiology]
KW  - *pulmonary nocardiosis/th [Therapy]
KW  - pulmonary nocardiosis/dt [Drug Therapy]
KW  - rash/si [Side Effect]
KW  - retrospective study
KW  - risk factor
KW  - seizure
KW  - sensory dysfunction
KW  - skin abscess
KW  - skin ulcer
KW  - sputum analysis
KW  - symptom
KW  - systemic mycosis/di [Diagnosis]
KW  - tertiary care center
KW  - thorax pain
KW  - thorax radiography
KW  - thrombocytopenia/si [Side Effect]
KW  - thrombocytosis
KW  - tracheal aspiration procedure
KW  - transthoracic aspiration
KW  - treatment response
KW  - tuberculosis/di [Diagnosis]
KW  - uremia/si [Side Effect]
KW  - ventilated patient
KW  - Wegener granulomatosis/di [Diagnosis]
KW  - weight reduction
KW  - wheezing
KW  - amikacin/cb [Drug Combination]
KW  - amikacin/dt [Drug Therapy]
KW  - antibiotic agent/ae [Adverse Drug Reaction]
KW  - antibiotic agent/dt [Drug Therapy]
KW  - cefotaxime/cb [Drug Combination]
KW  - cefotaxime/dt [Drug Therapy]
KW  - corticosteroid/to [Drug Toxicity]
KW  - cotrimoxazole/cb [Drug Combination]
KW  - cotrimoxazole/dt [Drug Therapy]
KW  - imipenem/cb [Drug Combination]
KW  - imipenem/dt [Drug Therapy]
KW  - immunosuppressive agent/to [Drug Toxicity]
KW  - linezolid/cb [Drug Combination]
KW  - linezolid/dt [Drug Therapy]
KW  - minocycline/cb [Drug Combination]
KW  - minocycline/dt [Drug Therapy]
KW  - *chronic lung disease
KW  - clinical article
KW  - *community acquired pneumonia
KW  - diagnosis
KW  - early diagnosis
KW  - granulomatosis
KW  - Human immunodeficiency virus
KW  - imaging
KW  - *immunosuppressive treatment
KW  - lung abscess
KW  - lung cancer
KW  - lung tuberculosis
KW  - *nocardiosis
KW  - systemic mycosis
KW  - thorax
KW  - steroid
XT  - lung infection / drug therapy / amikacin
XT  - lung infection / drug therapy / antibiotic agent
XT  - lung infection / drug therapy / cefotaxime
XT  - lung infection / drug therapy / cotrimoxazole
XT  - lung infection / drug therapy / imipenem
XT  - lung infection / drug therapy / linezolid
XT  - lung infection / drug therapy / minocycline
XT  - nocardiosis / drug therapy / amikacin
XT  - nocardiosis / drug therapy / antibiotic agent
XT  - nocardiosis / drug therapy / cefotaxime
XT  - nocardiosis / drug therapy / cotrimoxazole
XT  - nocardiosis / drug therapy / imipenem
XT  - nocardiosis / drug therapy / linezolid
XT  - nocardiosis / drug therapy / minocycline
XT  - pancytopenia / side effect / antibiotic agent
XT  - pulmonary nocardiosis / drug therapy / amikacin
XT  - pulmonary nocardiosis / drug therapy / antibiotic agent
XT  - pulmonary nocardiosis / drug therapy / cefotaxime
XT  - pulmonary nocardiosis / drug therapy / cotrimoxazole
XT  - pulmonary nocardiosis / drug therapy / imipenem
XT  - pulmonary nocardiosis / drug therapy / linezolid
XT  - pulmonary nocardiosis / drug therapy / minocycline
XT  - rash / side effect / antibiotic agent
XT  - thrombocytopenia / side effect / antibiotic agent
XT  - uremia / side effect / antibiotic agent
XT  - amikacin / drug combination / imipenem
XT  - amikacin / drug combination / linezolid
XT  - amikacin / drug therapy / lung infection
XT  - amikacin / drug therapy / nocardiosis
XT  - amikacin / drug therapy / pulmonary nocardiosis
XT  - antibiotic agent / adverse drug reaction / pancytopenia
XT  - antibiotic agent / adverse drug reaction / rash
XT  - antibiotic agent / adverse drug reaction / thrombocytopenia
XT  - antibiotic agent / adverse drug reaction / uremia
XT  - antibiotic agent / drug therapy / lung infection
XT  - antibiotic agent / drug therapy / nocardiosis
XT  - antibiotic agent / drug therapy / pulmonary nocardiosis
XT  - cefotaxime / drug combination / cotrimoxazole
XT  - cefotaxime / drug combination / linezolid
XT  - cefotaxime / drug therapy / lung infection
XT  - cefotaxime / drug therapy / nocardiosis
XT  - cefotaxime / drug therapy / pulmonary nocardiosis
XT  - cotrimoxazole / drug combination / cefotaxime
XT  - cotrimoxazole / drug combination / imipenem
XT  - cotrimoxazole / drug combination / linezolid
XT  - cotrimoxazole / drug therapy / lung infection
XT  - cotrimoxazole / drug therapy / nocardiosis
XT  - cotrimoxazole / drug therapy / pulmonary nocardiosis
XT  - imipenem / drug combination / amikacin
XT  - imipenem / drug combination / cotrimoxazole
XT  - imipenem / drug combination / linezolid
XT  - imipenem / drug combination / minocycline
XT  - imipenem / drug therapy / lung infection
XT  - imipenem / drug therapy / nocardiosis
XT  - imipenem / drug therapy / pulmonary nocardiosis
XT  - linezolid / drug combination / amikacin
XT  - linezolid / drug combination / cefotaxime
XT  - linezolid / drug combination / cotrimoxazole
XT  - linezolid / drug combination / imipenem
XT  - linezolid / drug therapy / lung infection
XT  - linezolid / drug therapy / nocardiosis
XT  - linezolid / drug therapy / pulmonary nocardiosis
XT  - minocycline / drug combination / imipenem
XT  - minocycline / drug therapy / lung infection
XT  - minocycline / drug therapy / nocardiosis
XT  - minocycline / drug therapy / pulmonary nocardiosis
JF  - Lung India
JA  - Lung India
VL  - 33
IS  - 4
SP  - 398
EP  - 403
CY  - India
PB  - Medknow Publications (B9, Kanara Business Centre, off Link Road, Ghatkopar (E), Mumbai 400 075, India)
SN  - 0970-2113
AD  - A. Singh, Department of Pulmonary Medicine, Dayanand Medical College and Hospital, Ludhiana, Punjab, India. E-mail: drsinghakashdeep@gmail.com
M1  - (Singh, Sidhu) Department of Pulmonary Medicine, Dayanand Medical College and Hospital, Ludhiana, Punjab, India
M1  - (Chhina) Department of Microbiology, Dayanand Medical College and Hospital, Ludhiana, Punjab, India
M1  - (Soni) Department of Social and Preventive Medicine, Dayanand Medical College and Hospital, Ludhiana, Punjab, India
M1  - (Kakkar) Department of Radiology, Dayanand Medical College and Hospital, Ludhiana, Punjab, India
UR  - http://www.lungindia.com
L2  - http://ovidsp.ovid.com/ovidweb.cgi?T=JS&PAGE=reference&D=emed18a&NEWS=N&AN=611202282
ER  -  

Link to the Ovid Full Text or citation: http://ovidsp.ovid.com/ovidweb.cgi?T=JS&CSC=Y&NEWS=N&PAGE=fulltext&D=emed18a&AN=611202282Link to the External Link Resolver: http://whel-primo.hosted.exlibrisgroup.com/openurl/44WHELF_CAR/44WHELF_CAR_services_page?sid=OVID:embase&id=pmid:&id=doi:10.4103%2F0970-2113.184873&issn=0970-2113&isbn=&volume=33&issue=4&spage=398&pages=398-403&date=2016&title=Lung+India&atitle=Clinical+spectrum+and+outcome+of+pulmonary+nocardiosis%3A+5-year+experience&aulast=Singh&pid=%3Cauthor%3ESingh+A.%3BChhina+D.%3BSoni+R.K.%3BKakkar+C.%3BSidhu+U.S.%3C%2Fauthor%3E%3CAN%3E611202282%3C%2FAN%3E%3CDT%3EJournal%3A+Article%3C%2FDT%3E 
C1  - Database: EMBASE <1947-Present>

Search Strategy:

--------------------------------------------------------------------------------

1     tuberculosis.mp. or exp tuberculosis/ (291433)

2     exp treatment outcome/ or treatment outcome*.mp. (1289437)

3     diabetes mellitus.mp. or exp diabetes mellitus/ (880018)

4     diabetes mellitus/ (599265)

5     DM.mp. (234038)

6     diabetes.mp. (891272)

7     mellitus.mp. (827628)

8     3 or 4 or 5 or 6 or 7 (1125394)

9     1 and 2 and 8 (1560)

10     cohort studies.mp. or cohort analysis/ (334934)

11     exp risk factor/ or cohort.mp. or exp risk/ (2843815)

12     10 or 11 (2843815)

13     9 and 10 (161)

14     9 and 12 (652)

15     limit 14 to human (642)

16     limit 13 to human (160)

17     trial*.mp. or exp controlled clinical trial/ or exp "clinical trial (topic)"/ or exp "randomized controlled trial (topic)"/ or exp "controlled clinical trial (topic)"/ (2044040)

18     random.ab. (253017)

19     randomized controlled trial.pt. (0)

20     controlled clinical trial.pt. (0)

21     randomized.ab. (540645)

22     placebo.ab. (252710)

23     clinical trials as topic.sh. (2)

24     trial.ti. (233523)

25     17 or 18 or 19 or 20 or 21 or 22 or 23 or 24 (2406494)

26     9 and 25 (443)

27     limit 26 to human (442)

28     limit 16 to yr="2016 - 2017" (19)

29     limit 15 to yr="2016 -Current" (61)

30     limit 16 to yr="2016 -Current" (19)

31     limit 27 to yr="2016 -Current" (50)


***************************


48. 
TY  - ELEC
ID  - 610977356
T1  - Health and ethical consequences of outsourcing pivotal clinical trials to Latin America: A cross-sectional, descriptive study
A1  - Homedes N.
A1  - Ugalde A. 
Y1  - 2016//
N2  - Introduction: The implications of conducting clinical trials in low and middle income countries on the financial accessibility and safety of the pharmaceutical products available in those markets have not been studied. Regulatory practices and ethical declarations lead to the commercialization of the new products, referred to as New Molecular Entities (NMEs), in the countries where tested as soon as they are approved in high surveillance countries. Patients and patients' associations use the Latin American courts to access new and expensive treatments, regardless of their safety profile and therapeutic value. Design and Objectives: Cross-sectional, descriptive study. To determine the therapeutic value and safety profile of the NMEs approved by the Food and Drug Administration (FDA) in 2011 and 2012 that had been tested in Latin America, and the implications of their market approval for the pharmaceutical budgets in the countries where tested. Setting: Latin America. Measures: To assess the therapeutic value and safety of the NMEs commercialized in the different countries we used f independent drug bulletins. The prices of the NMEs for the consumers were obtained from the pharmaceutical price observatories of the countries were the medicines had been tested. If the price was not available in the observatories, it was obtained from pharmaceutical distributors. We used the countries' minimum wage and per capita income to calculate the financial accessibility of a course of treatment with the NMEs. Results: We found that 33 NMEs approved by the FDA in 2011 and 2012 have been tested in Latin America. Of these, 26 had been evaluated by independent drug bulletins and only five were found to add some value to a subset of patients and had significant side-effects. The pharmaceutical prices were very high, varied widely across countries and were unrelated to the countries' income per capita or minimum wage. Conclusion: The implementation of clinical trials in Latin America results in the commercialization of medicines with questionable safety profiles and limited therapeutic value, putting patients at risk and causing budgetary strains in pharmaceutical budgets. Copyright © 2016 Homedes, Ugalde. This is an open access article distributed under the terms of the Creative Commons Attribution License, which permits unrestricted use, distribution, and reproduction in any medium, provided the original author and source are credited.
KW  - acute coronary syndrome/dt [Drug Therapy]
KW  - age related macular degeneration/dt [Drug Therapy]
KW  - Argentina
KW  - article
KW  - atrial fibrillation/dt [Drug Therapy]
KW  - breast cancer/dt [Drug Therapy]
KW  - castration resistant prostate cancer/dt [Drug Therapy]
KW  - Chile
KW  - chronic hepatitis C/dt [Drug Therapy]
KW  - chronic myeloid leukemia/dt [Drug Therapy]
KW  - chronic obstructive lung disease/dt [Drug Therapy]
KW  - Colombia
KW  - controlled clinical trial
KW  - controlled study
KW  - cross-sectional study
KW  - Cushing syndrome/dt [Drug Therapy]
KW  - deep vein thrombosis/dt [Drug Therapy]
KW  - drug approval
KW  - drug cost
KW  - drug efficacy
KW  - drug safety
KW  - *financial management
KW  - government regulation
KW  - human
KW  - Human immunodeficiency virus infection/dt [Drug Therapy]
KW  - kidney graft rejection/dt [Drug Therapy]
KW  - lung embolism/dt [Drug Therapy]
KW  - *medical ethics
KW  - melanoma/dt [Drug Therapy]
KW  - metastatic colorectal cancer/dt [Drug Therapy]
KW  - multidrug resistant tuberculosis/dt [Drug Therapy]
KW  - non insulin dependent diabetes mellitus/dt [Drug Therapy]
KW  - non small cell lung cancer/dt [Drug Therapy]
KW  - outcome assessment
KW  - overall survival
KW  - Philadelphia 1 chromosome/dt [Drug Therapy]
KW  - progression free survival
KW  - risk assessment
KW  - risk benefit analysis
KW  - seizure/dt [Drug Therapy]
KW  - *South and Central America
KW  - systemic lupus erythematosus/dt [Drug Therapy]
KW  - thyroid medullary carcinoma/dt [Drug Therapy]
KW  - aclidinium bromide/ct [Clinical Trial]
KW  - aclidinium bromide/dt [Drug Therapy]
KW  - aclidinium bromide/pe [Pharmacoeconomics]
KW  - aflibercept/ct [Clinical Trial]
KW  - aflibercept/dt [Drug Therapy]
KW  - aflibercept/pe [Pharmacoeconomics]
KW  - apixaban/ct [Clinical Trial]
KW  - apixaban/dt [Drug Therapy]
KW  - apixaban/pe [Pharmacoeconomics]
KW  - bedaquiline/ct [Clinical Trial]
KW  - bedaquiline/dt [Drug Therapy]
KW  - bedaquiline/pe [Pharmacoeconomics]
KW  - belatacept/ct [Clinical Trial]
KW  - belatacept/dt [Drug Therapy]
KW  - belatacept/pe [Pharmacoeconomics]
KW  - belimumab/ct [Clinical Trial]
KW  - belimumab/dt [Drug Therapy]
KW  - belimumab/pe [Pharmacoeconomics]
KW  - bosutinib/ct [Clinical Trial]
KW  - bosutinib/dt [Drug Therapy]
KW  - bosutinib/pe [Pharmacoeconomics]
KW  - cabozantinib/ct [Clinical Trial]
KW  - cabozantinib/dt [Drug Therapy]
KW  - cabozantinib/pe [Pharmacoeconomics]
KW  - cobicistat/ct [Clinical Trial]
KW  - cobicistat/dt [Drug Therapy]
KW  - cobicistat/pe [Pharmacoeconomics]
KW  - crizotinib/ct [Clinical Trial]
KW  - crizotinib/dt [Drug Therapy]
KW  - crizotinib/pe [Pharmacoeconomics]
KW  - elvitegravir/ct [Clinical Trial]
KW  - elvitegravir/dt [Drug Therapy]
KW  - elvitegravir/pe [Pharmacoeconomics]
KW  - emtricitabine/ct [Clinical Trial]
KW  - emtricitabine/dt [Drug Therapy]
KW  - emtricitabine/pe [Pharmacoeconomics]
KW  - enzalutamide/ct [Clinical Trial]
KW  - enzalutamide/dt [Drug Therapy]
KW  - enzalutamide/pe [Pharmacoeconomics]
KW  - indacaterol/ct [Clinical Trial]
KW  - indacaterol/dt [Drug Therapy]
KW  - indacaterol/pe [Pharmacoeconomics]
KW  - ipilimumab/ct [Clinical Trial]
KW  - ipilimumab/dt [Drug Therapy]
KW  - ipilimumab/pe [Pharmacoeconomics]
KW  - linagliptin/ct [Clinical Trial]
KW  - linagliptin/dt [Drug Therapy]
KW  - linagliptin/pe [Pharmacoeconomics]
KW  - pasireotide/ct [Clinical Trial]
KW  - pasireotide/dt [Drug Therapy]
KW  - pasireotide/pe [Pharmacoeconomics]
KW  - perampanel/ct [Clinical Trial]
KW  - perampanel/dt [Drug Therapy]
KW  - perampanel/pe [Pharmacoeconomics]
KW  - pertuzumab/ct [Clinical Trial]
KW  - pertuzumab/dt [Drug Therapy]
KW  - pertuzumab/pe [Pharmacoeconomics]
KW  - regorafenib/ct [Clinical Trial]
KW  - regorafenib/dt [Drug Therapy]
KW  - regorafenib/pe [Pharmacoeconomics]
KW  - rilpivirine/ct [Clinical Trial]
KW  - rilpivirine/dt [Drug Therapy]
KW  - rilpivirine/pe [Pharmacoeconomics]
KW  - rivaroxaban/ct [Clinical Trial]
KW  - rivaroxaban/dt [Drug Therapy]
KW  - rivaroxaban/pe [Pharmacoeconomics]
KW  - roflumilast/ct [Clinical Trial]
KW  - roflumilast/dt [Drug Therapy]
KW  - roflumilast/pe [Pharmacoeconomics]
KW  - telaprevir/ct [Clinical Trial]
KW  - telaprevir/dt [Drug Therapy]
KW  - telaprevir/pe [Pharmacoeconomics]
KW  - tenofovir/ct [Clinical Trial]
KW  - tenofovir/dt [Drug Therapy]
KW  - tenofovir/pe [Pharmacoeconomics]
KW  - ticagrelor/ct [Clinical Trial]
KW  - ticagrelor/dt [Drug Therapy]
KW  - ticagrelor/pe [Pharmacoeconomics]
KW  - vandetanib/ct [Clinical Trial]
KW  - vandetanib/dt [Drug Therapy]
KW  - vandetanib/pe [Pharmacoeconomics]
KW  - budget
KW  - clinical trial
KW  - consumer
KW  - food and drug administration
KW  - market
KW  - safety
KW  - side effect
XT  - acute coronary syndrome / drug therapy / ticagrelor
XT  - age related macular degeneration / drug therapy / aflibercept
XT  - atrial fibrillation / drug therapy / apixaban
XT  - breast cancer / drug therapy / pertuzumab
XT  - castration resistant prostate cancer / drug therapy / enzalutamide
XT  - chronic hepatitis C / drug therapy / telaprevir
XT  - chronic myeloid leukemia / drug therapy / bosutinib
XT  - chronic obstructive lung disease / drug therapy / aclidinium bromide
XT  - chronic obstructive lung disease / drug therapy / indacaterol
XT  - chronic obstructive lung disease / drug therapy / roflumilast
XT  - Cushing syndrome / drug therapy / pasireotide
XT  - deep vein thrombosis / drug therapy / rivaroxaban
XT  - Human immunodeficiency virus infection / drug therapy / cobicistat
XT  - Human immunodeficiency virus infection / drug therapy / elvitegravir
XT  - Human immunodeficiency virus infection / drug therapy / emtricitabine
XT  - Human immunodeficiency virus infection / drug therapy / rilpivirine
XT  - Human immunodeficiency virus infection / drug therapy / tenofovir
XT  - kidney graft rejection / drug therapy / belatacept
XT  - lung embolism / drug therapy / rivaroxaban
XT  - melanoma / drug therapy / ipilimumab
XT  - metastatic colorectal cancer / drug therapy / aflibercept
XT  - metastatic colorectal cancer / drug therapy / regorafenib
XT  - multidrug resistant tuberculosis / drug therapy / bedaquiline
XT  - non insulin dependent diabetes mellitus / drug therapy / linagliptin
XT  - non small cell lung cancer / drug therapy / crizotinib
XT  - Philadelphia 1 chromosome / drug therapy / bosutinib
XT  - seizure / drug therapy / perampanel
XT  - systemic lupus erythematosus / drug therapy / belimumab
XT  - thyroid medullary carcinoma / drug therapy / cabozantinib
XT  - thyroid medullary carcinoma / drug therapy / vandetanib
XT  - aclidinium bromide / drug therapy / chronic obstructive lung disease
XT  - aflibercept / drug therapy / age related macular degeneration
XT  - aflibercept / drug therapy / metastatic colorectal cancer
XT  - apixaban / drug therapy / atrial fibrillation
XT  - bedaquiline / drug therapy / multidrug resistant tuberculosis
XT  - belatacept / drug therapy / kidney graft rejection
XT  - belimumab / drug therapy / systemic lupus erythematosus
XT  - bosutinib / drug therapy / chronic myeloid leukemia
XT  - bosutinib / drug therapy / Philadelphia 1 chromosome
XT  - cabozantinib / drug therapy / thyroid medullary carcinoma
XT  - cobicistat / drug therapy / Human immunodeficiency virus infection
XT  - crizotinib / drug therapy / non small cell lung cancer
XT  - elvitegravir / drug therapy / Human immunodeficiency virus infection
XT  - emtricitabine / drug therapy / Human immunodeficiency virus infection
XT  - enzalutamide / drug therapy / castration resistant prostate cancer
XT  - indacaterol / drug therapy / chronic obstructive lung disease
XT  - ipilimumab / drug therapy / melanoma
XT  - linagliptin / drug therapy / non insulin dependent diabetes mellitus
XT  - pasireotide / drug therapy / Cushing syndrome
XT  - perampanel / drug therapy / seizure
XT  - pertuzumab / drug therapy / breast cancer
XT  - regorafenib / drug therapy / metastatic colorectal cancer
XT  - rilpivirine / drug therapy / Human immunodeficiency virus infection
XT  - rivaroxaban / drug therapy / deep vein thrombosis
XT  - rivaroxaban / drug therapy / lung embolism
XT  - roflumilast / drug therapy / chronic obstructive lung disease
XT  - telaprevir / drug therapy / chronic hepatitis C
XT  - tenofovir / drug therapy / Human immunodeficiency virus infection
XT  - ticagrelor / drug therapy / acute coronary syndrome
XT  - vandetanib / drug therapy / thyroid medullary carcinoma
JF  - PLoS ONE
JA  - PLoS ONE
VL  - 11
IS  - 6
SP  - no pagination
CY  - United States
PB  - Public Library of Science (E-mail: plos@plos.org)
M1  - (Homedes) Management Policy and Community Health, School of Public Health, University of Texas, El Paso, TX, United States
M1  - (Homedes) Department of International Health, Georgetown University, Washington, DC, United States
M1  - (Ugalde) Department of Sociology, University of Texas, Austin, TX, United States
UR  - http://journals.plos.org/plosone/article?id=10.1371/journal.pone.0157756
L2  - http://ovidsp.ovid.com/ovidweb.cgi?T=JS&PAGE=reference&D=emed18a&NEWS=N&AN=610977356
ER  -  

Link to the Ovid Full Text or citation: http://ovidsp.ovid.com/ovidweb.cgi?T=JS&CSC=Y&NEWS=N&PAGE=fulltext&D=emed18a&AN=610977356Link to the External Link Resolver: http://whel-primo.hosted.exlibrisgroup.com/openurl/44WHELF_CAR/44WHELF_CAR_services_page?sid=OVID:embase&id=pmid:&id=doi:10.1371%2Fjournal.pone.0157756&issn=1932-6203&isbn=&volume=11&issue=6&spage=no+pagination&pages=no+pagination&date=2016&title=PLoS+ONE&atitle=Health+and+ethical+consequences+of+outsourcing+pivotal+clinical+trials+to+Latin+America%3A+A+cross-sectional%2C+descriptive+study&aulast=Homedes&pid=%3Cauthor%3EHomedes+N.%3BUgalde+A.%3C%2Fauthor%3E%3CAN%3E610977356%3C%2FAN%3E%3CDT%3EJournal%3A+Article%3C%2FDT%3E 
C1  - Database: EMBASE <1947-Present>

Search Strategy:

--------------------------------------------------------------------------------

1     tuberculosis.mp. or exp tuberculosis/ (291433)

2     exp treatment outcome/ or treatment outcome*.mp. (1289437)

3     diabetes mellitus.mp. or exp diabetes mellitus/ (880018)

4     diabetes mellitus/ (599265)

5     DM.mp. (234038)

6     diabetes.mp. (891272)

7     mellitus.mp. (827628)

8     3 or 4 or 5 or 6 or 7 (1125394)

9     1 and 2 and 8 (1560)

10     cohort studies.mp. or cohort analysis/ (334934)

11     exp risk factor/ or cohort.mp. or exp risk/ (2843815)

12     10 or 11 (2843815)

13     9 and 10 (161)

14     9 and 12 (652)

15     limit 14 to human (642)

16     limit 13 to human (160)

17     trial*.mp. or exp controlled clinical trial/ or exp "clinical trial (topic)"/ or exp "randomized controlled trial (topic)"/ or exp "controlled clinical trial (topic)"/ (2044040)

18     random.ab. (253017)

19     randomized controlled trial.pt. (0)

20     controlled clinical trial.pt. (0)

21     randomized.ab. (540645)

22     placebo.ab. (252710)

23     clinical trials as topic.sh. (2)

24     trial.ti. (233523)

25     17 or 18 or 19 or 20 or 21 or 22 or 23 or 24 (2406494)

26     9 and 25 (443)

27     limit 26 to human (442)

28     limit 16 to yr="2016 - 2017" (19)

29     limit 15 to yr="2016 -Current" (61)

30     limit 16 to yr="2016 -Current" (19)

31     limit 27 to yr="2016 -Current" (50)


***************************


49. 
TY  - ELEC
ID  - 609073866
T1  - Diabetes mellitus in patients with pulmonary tuberculosis in an aging population in Shanghai, China: Prevalence, clinical characteristics and outcomes
A1  - Wu Z.
A1  - Guo J.
A1  - Huang Y.
A1  - Cai E.
A1  - Zhang X.
A1  - Pan Q.
A1  - Yuan Z.
A1  - Shen X. 
Y1  - 2016//
N2  - Aims To determine the prevalence of diabetes mellitus among pulmonary tuberculosis patients and the difference of clinical characteristics and outcomes between pulmonary tuberculosis patients with and without diabetes mellitus in an aging population in Shanghai, China. Methods This is a retrospective population-based study. 201 newly diagnosed pulmonary tuberculosis patients in Changning District, Shanghai during 2007-2008 were included. Clinical characteristics and outcomes were collected. Determination of diabetes mellitus was based on the medical records before pulmonary tuberculosis was diagnosed. Results The prevalence of diabetes mellitus among pulmonary tuberculosis patients was 19.9% (40/201). Pulmonary tuberculosis patients with diabetes mellitus were more likely to be old (> 50, OR = 5.23, 95% CI = 2.07-13.25), to have pulmonary cavities (OR = 3.02, 95% CI = 1.31-6.98), to be sputum smear positive (OR = 2.90, 95% CI = 1.12-7.51), and to have extension of anti-tuberculosis treatment duration (OR = 2.68, 95% CI 1.17-6.14). Besides, they had a higher 2nd month sputum smear positive proportion (OR = 2.97, 95% CI 1.22-7.22) and a higher 5-year recurrence rate (OR = 5.87, 95% CI 1.26-27.40). Conclusions High prevalence, severe clinical characteristics and poor outcomes of pulmonary tuberculosis patients with diabetes mellitus highlight the necessity of early bi-directional screening and co-management of these two diseases in Shanghai, China. Copyright © 2016 Elsevier Inc. All rights reserved.
KW  - adolescent
KW  - adult
KW  - age
KW  - aged
KW  - antibiotic therapy
KW  - article
KW  - China
KW  - controlled study
KW  - *diabetes mellitus/ep [Epidemiology]
KW  - female
KW  - human
KW  - lung cavity
KW  - *lung tuberculosis/dt [Drug Therapy]
KW  - lung tuberculosis/dt [Drug Therapy]
KW  - major clinical study
KW  - male
KW  - outcome assessment
KW  - population research
KW  - prevalence
KW  - priority journal
KW  - recurrence risk
KW  - recurrent infection
KW  - retrospective study
KW  - sputum smear
KW  - treatment duration
KW  - ethambutol/cb [Drug Combination]
KW  - ethambutol/dt [Drug Therapy]
KW  - isoniazid/cb [Drug Combination]
KW  - isoniazid/dt [Drug Therapy]
KW  - pyrazinamide/cb [Drug Combination]
KW  - pyrazinamide/dt [Drug Therapy]
KW  - rifampicin/cb [Drug Combination]
KW  - rifampicin/dt [Drug Therapy]
KW  - streptomycin/cb [Drug Combination]
KW  - streptomycin/dt [Drug Therapy]
KW  - *aging
KW  - *China
KW  - *diabetes mellitus
KW  - diagnosis
KW  - *lung tuberculosis
KW  - medical record
KW  - *prevalence
KW  - screening
XT  - lung tuberculosis / drug therapy / ethambutol
XT  - lung tuberculosis / drug therapy / isoniazid
XT  - lung tuberculosis / drug therapy / pyrazinamide
XT  - lung tuberculosis / drug therapy / rifampicin
XT  - lung tuberculosis / drug therapy / streptomycin
XT  - ethambutol / drug combination / isoniazid
XT  - ethambutol / drug combination / pyrazinamide
XT  - ethambutol / drug combination / rifampicin
XT  - ethambutol / drug therapy / lung tuberculosis
XT  - isoniazid / drug combination / ethambutol
XT  - isoniazid / drug combination / pyrazinamide
XT  - isoniazid / drug combination / rifampicin
XT  - isoniazid / drug combination / streptomycin
XT  - isoniazid / drug therapy / lung tuberculosis
XT  - pyrazinamide / drug combination / ethambutol
XT  - pyrazinamide / drug combination / isoniazid
XT  - pyrazinamide / drug combination / rifampicin
XT  - pyrazinamide / drug combination / streptomycin
XT  - pyrazinamide / drug therapy / lung tuberculosis
XT  - rifampicin / drug combination / ethambutol
XT  - rifampicin / drug combination / isoniazid
XT  - rifampicin / drug combination / pyrazinamide
XT  - rifampicin / drug combination / streptomycin
XT  - rifampicin / drug therapy / lung tuberculosis
XT  - streptomycin / drug combination / isoniazid
XT  - streptomycin / drug combination / pyrazinamide
XT  - streptomycin / drug combination / rifampicin
XT  - streptomycin / drug therapy / lung tuberculosis
JF  - Journal of Diabetes and its Complications
JA  - J. Diabetes Complications
VL  - 30
IS  - 2
SP  - 237
EP  - 241
CY  - United States
PB  - Elsevier Inc. (E-mail: usjcs@elsevier.com)
SN  - 1056-8727
AD  - Z. Yuan, Department of Tuberculosis Control, Shanghai Municipal Center for Disease Control and Prevention, Shanghai, China. E-mail: yuanzhengan@scdc.sh.cn
M1  - (Wu, Guo, Pan, Yuan, Shen) Department of Tuberculosis Control, Shanghai Municipal Center for Disease Control and Prevention, Shanghai, China
M1  - (Huang, Cai, Zhang) Shanghai Changning Center for Disease Control and Prevention, Shanghai, China
UR  - http://www.elsevier.com/locate/jdiacomp
L2  - http://ovidsp.ovid.com/ovidweb.cgi?T=JS&PAGE=reference&D=emed18a&NEWS=N&AN=609073866
ER  -  

Link to the Ovid Full Text or citation: http://ovidsp.ovid.com/ovidweb.cgi?T=JS&CSC=Y&NEWS=N&PAGE=fulltext&D=emed18a&AN=609073866Link to the External Link Resolver: http://whel-primo.hosted.exlibrisgroup.com/openurl/44WHELF_CAR/44WHELF_CAR_services_page?sid=OVID:embase&id=pmid:&id=doi:10.1016%2Fj.jdiacomp.2015.11.014&issn=1056-8727&isbn=&volume=30&issue=2&spage=237&pages=237-241&date=2016&title=Journal+of+Diabetes+and+its+Complications&atitle=Diabetes+mellitus+in+patients+with+pulmonary+tuberculosis+in+an+aging+population+in+Shanghai%2C+China%3A+Prevalence%2C+clinical+characteristics+and+outcomes&aulast=Wu&pid=%3Cauthor%3EWu+Z.%3BGuo+J.%3BHuang+Y.%3BCai+E.%3BZhang+X.%3BPan+Q.%3BYuan+Z.%3BShen+X.%3C%2Fauthor%3E%3CAN%3E609073866%3C%2FAN%3E%3CDT%3EJournal%3A+Article%3C%2FDT%3E 
C1  - Database: EMBASE <1947-Present>

Search Strategy:

--------------------------------------------------------------------------------

1     tuberculosis.mp. or exp tuberculosis/ (291433)

2     exp treatment outcome/ or treatment outcome*.mp. (1289437)

3     diabetes mellitus.mp. or exp diabetes mellitus/ (880018)

4     diabetes mellitus/ (599265)

5     DM.mp. (234038)

6     diabetes.mp. (891272)

7     mellitus.mp. (827628)

8     3 or 4 or 5 or 6 or 7 (1125394)

9     1 and 2 and 8 (1560)

10     cohort studies.mp. or cohort analysis/ (334934)

11     exp risk factor/ or cohort.mp. or exp risk/ (2843815)

12     10 or 11 (2843815)

13     9 and 10 (161)

14     9 and 12 (652)

15     limit 14 to human (642)

16     limit 13 to human (160)

17     trial*.mp. or exp controlled clinical trial/ or exp "clinical trial (topic)"/ or exp "randomized controlled trial (topic)"/ or exp "controlled clinical trial (topic)"/ (2044040)

18     random.ab. (253017)

19     randomized controlled trial.pt. (0)

20     controlled clinical trial.pt. (0)

21     randomized.ab. (540645)

22     placebo.ab. (252710)

23     clinical trials as topic.sh. (2)

24     trial.ti. (233523)

25     17 or 18 or 19 or 20 or 21 or 22 or 23 or 24 (2406494)

26     9 and 25 (443)

27     limit 26 to human (442)

28     limit 16 to yr="2016 - 2017" (19)

29     limit 15 to yr="2016 -Current" (61)

30     limit 16 to yr="2016 -Current" (19)

31     limit 27 to yr="2016 -Current" (50)


***************************


50. 
TY  - ELEC
ID  - 610786648
T1  - The influence of smoking on pulmonary tuberculosis in diabetic and non-diabetic patients
A1  - Bai K.-J.
A1  - Lee J.-J.
A1  - Chien S.-T.
A1  - Suk C.-W.
A1  - Chiang C.-Y. 
Y1  - 2016//
N2  - Background: Both smoking and diabetes can increase the risk and influence the manifestations and outcomes of tuberculosis (TB). It is not clear whether the influence of smoking on pulmonary TB differs between non-diabetic and diabetic patients. Herein, we assessed the manifestations and outcomes of TB in relation to smoking in both diabetic and non-diabetic TB patients. Methodology/Principal Findings: All diabetic culture-positive pulmonary TB patients notified from 2005-2010 at three teaching hospitals in Taiwan were enrolled. A culture-positive pulmonary TB patient without DM who was notified to the health authority immediately prior to each diabetic TB patient was selected for comparison. The 972 patients in this study cohort included 365 (37.6%) nondiabetic non-smokers, 149 (15.3%) non-diabetic smokers, 284 (29.2%) diabetic non-smokers, and 174 (17.9%) diabetic smokers. The adjusted relative risk of a pretreatment positive smear for a smoker compared with a non-smoker was 2.19 (95% CI 1.38-3.47) in non-diabetic patients and 2.23 (95% CI 1.29-3.87) in diabetic culture-positive pulmonary TB patients. The adjusted relative risk for a positive smear among diabetic smokers was 5.61 (95% CI 3.35-9.41) compared with non-diabetic non-smokers. Smoking was significantly associated with an increased frequency of bilateral lung parenchyma involvement (AdjOR 1.84, 95% CI 1.16-2.93), far-advanced pulmonary TB (AdjOR 1.91, 95% CI 1.04-3.50), cavitary lesions (AdjOR 2.03, 95% CI 1.29-3.20), and unfavorable outcomes of TB (AdjOR 2.35, 95% CI 1.02-5.41) in non-diabetic patients. However, smoking was not associated with cavitary lung parenchyma lesions regarding the location, number or size of the cavity in diabetic TB patients. Conclusions/Significance: Smoking and diabetes have joint effects on a pretreatment positive smear. Diabetic smokers had more than a 5-fold increased risk of a pretreatment positive smear than did non-diabetic non-smokers, indicating remarkable joint effects of diabetes and smoking on the risk of TB transmission. Copyright © 2016 Bai et al. This is an open access article distributed under the terms of the Creative Commons Attribution License, which permits unrestricted use, distribution, and reproduction in any medium, provided the original author and source are credited.
KW  - adult
KW  - aged
KW  - article
KW  - cohort analysis
KW  - controlled study
KW  - *diabetic patient
KW  - disease association
KW  - disease course
KW  - disease severity
KW  - female
KW  - human
KW  - *lung tuberculosis/di [Diagnosis]
KW  - major clinical study
KW  - male
KW  - outcome assessment
KW  - *smoking
KW  - sputum culture
KW  - sputum smear
KW  - Taiwan
KW  - cancer size
KW  - *diabetes mellitus
KW  - joint
KW  - lung parenchyma
KW  - *lung tuberculosis
KW  - risk factor
KW  - teaching hospital
JF  - PLoS ONE
JA  - PLoS ONE
VL  - 11
IS  - 6
SP  - no pagination
CY  - United States
PB  - Public Library of Science (E-mail: plos@plos.org)
M1  - (Bai, Suk, Chiang) Division of Pulmonary Medicine, Department of Internal Medicine, Wan Fang Hospital, Taipei Medical University, Taipei, Taiwan (Republic of China)
M1  - (Bai) School of Respiratory Therapy, College of Medicine, Taipei Medical University, Taipei, Taiwan (Republic of China)
M1  - (Lee) Department of Internal Medicine, Buddhist Tzu Chi General Hospital, Tzu Chi University, Hualien, Taiwan (Republic of China)
M1  - (Chien) Chest Hospital, Department of Health and Welfare, Tainan, Taiwan (Republic of China)
M1  - (Chiang) Department of Internal Medicine, School of Medicine, College of Medicine, Taipei Medical University, Taipei, Taiwan (Republic of China)
M1  - (Chiang) International Union Against Tuberculosis and Lung Disease, Paris, France
UR  - http://journals.plos.org/plosone/article/asset?id=10.1371%2Fjournal.pone.0156677.PDF
L2  - http://ovidsp.ovid.com/ovidweb.cgi?T=JS&PAGE=reference&D=emed18a&NEWS=N&AN=610786648
ER  -  

Link to the Ovid Full Text or citation: http://ovidsp.ovid.com/ovidweb.cgi?T=JS&CSC=Y&NEWS=N&PAGE=fulltext&D=emed18a&AN=610786648Link to the External Link Resolver: http://whel-primo.hosted.exlibrisgroup.com/openurl/44WHELF_CAR/44WHELF_CAR_services_page?sid=OVID:embase&id=pmid:&id=doi:10.1371%2Fjournal.pone.0156677&issn=1932-6203&isbn=&volume=11&issue=6&spage=no+pagination&pages=no+pagination&date=2016&title=PLoS+ONE&atitle=The+influence+of+smoking+on+pulmonary+tuberculosis+in+diabetic+and+non-diabetic+patients&aulast=Bai&pid=%3Cauthor%3EBai+K.-J.%3BLee+J.-J.%3BChien+S.-T.%3BSuk+C.-W.%3BChiang+C.-Y.%3C%2Fauthor%3E%3CAN%3E610786648%3C%2FAN%3E%3CDT%3EJournal%3A+Article%3C%2FDT%3E 
C1  - Database: EMBASE <1947-Present>

Search Strategy:

--------------------------------------------------------------------------------

1     tuberculosis.mp. or exp tuberculosis/ (291433)

2     exp treatment outcome/ or treatment outcome*.mp. (1289437)

3     diabetes mellitus.mp. or exp diabetes mellitus/ (880018)

4     diabetes mellitus/ (599265)

5     DM.mp. (234038)

6     diabetes.mp. (891272)

7     mellitus.mp. (827628)

8     3 or 4 or 5 or 6 or 7 (1125394)

9     1 and 2 and 8 (1560)

10     cohort studies.mp. or cohort analysis/ (334934)

11     exp risk factor/ or cohort.mp. or exp risk/ (2843815)

12     10 or 11 (2843815)

13     9 and 10 (161)

14     9 and 12 (652)

15     limit 14 to human (642)

16     limit 13 to human (160)

17     trial*.mp. or exp controlled clinical trial/ or exp "clinical trial (topic)"/ or exp "randomized controlled trial (topic)"/ or exp "controlled clinical trial (topic)"/ (2044040)

18     random.ab. (253017)

19     randomized controlled trial.pt. (0)

20     controlled clinical trial.pt. (0)

21     randomized.ab. (540645)

22     placebo.ab. (252710)

23     clinical trials as topic.sh. (2)

24     trial.ti. (233523)

25     17 or 18 or 19 or 20 or 21 or 22 or 23 or 24 (2406494)

26     9 and 25 (443)

27     limit 26 to human (442)

28     limit 16 to yr="2016 - 2017" (19)

29     limit 15 to yr="2016 -Current" (61)

30     limit 16 to yr="2016 -Current" (19)

31     limit 27 to yr="2016 -Current" (50)


***************************


51. 
TY  - ELEC
ID  - 610201261
T1  - Glycated hemoglobin screening identifies patients admitted for retreatment of tuberculosis at risk for diabetes in Tanzania
A1  - Sariko M.L.
A1  - Mpagama S.G.
A1  - Gratz J.
A1  - Kisonga R.
A1  - Saidi Q.
A1  - Kibiki G.S.
A1  - Heysell S.K. 
Y1  - 2016//
N2  - Introduction: World Health Organization recommendations of bidirectional screening for tuberculosis (TB) and diabetes have been met with varying levels of uptake by national TB programs in resource-limited settings. Methodology: Kibong'oto Infectious Diseases Hospital (KIDH) is a referral hospital for TB from northern Tanzania, and the national referral hospital for multidrug-resistant (MDR)-TB. Glycated hemoglobin (HgbA1c) testing was done on patients admitted to KIDH for newly diagnosed TB, retreatment TB, and MDR-TB, to determine the point prevalence of diabetes (HgbA1c > 6.5%) and prediabetes (HgbA1c 5.7%-6.4%). Results: Of 148 patients hospitalized at KIDH over a single week, 59 (38%) had no prior TB treatment, 22 (15%) were retreatment cases, and 69 (47%) had MDR-TB. Only 3 (2%) had a known history of diabetes. A total of 144 (97%) had successful screening, of which 110 (77%) had an HgbA1c < 5.6%, 28 (19%) had > 5.7 < 6.5, and 6 (4%) had > 6.5. Comparing subjects with prediabetes or diabetes to those with normal A1c levels, retreatment patients were significantly more likely to have a A1c > 5.7% (odds ratio: 3.2, 95% CI: 1.2-9.0; p = 0.02) compared to those without prior TB treatment. No retreatment case was a known diabetic, thus the number needed to screen to diagnose one new case of diabetes among retreatment cases was 11. Conclusions: Diabetes prevalence by HgbA1c was less common than expected, but higher HgA1c values were significantly more frequent among retreatment cases, allowing for a rational, resource-conscious screening approach. Copyright © 2016 Sariko et al.
KW  - adult
KW  - article
KW  - blood analysis
KW  - body mass
KW  - controlled study
KW  - cross-sectional study
[truncated: 76,872 more chars]
