# Supplementary material for: Effect of glycemic control and type of diabetes treatment on TB treatment outcomes among people with TB-diabetes: A systematic review (updated August 2024)
Source: PLoS One. 2025 Jul 18;20(7):e0328619. doi: 10.1371/journal.pone.0328619 (PMC12273911; doi:10.1371/journal.pone.0328619)
Supplement: S1 Appendix — (ZIP) [file pone.0328619.s004.zip › S1 appendix_old/PubMed/149_cohort citations_21 Sept.nbib]

PMID- 26850888
OWN - NLM
STAT- MEDLINE
DA  - 20160206
DCOM- 20160504
IS  - 1001-0939 (Print)
IS  - 1001-0939 (Linking)
VI  - 38
IP  - 12
DP  - 2015 Dec
TI  - [Treatment effect analysis of the standard regimen and the optimized regimen for 
      retreatment pulmonary tuberculosis complicated with diabetes].
PG  - 886-91
AB  - OBJECTIVE: To analyze the therapeutic effects of the standard regimen and the
      optimized regimen in retreatment pulmonary tuberculosis complicated with diabetes
      mellitus (DM). METHODS: In a multi-center cohort study, patients with smear
      positive retreatment pulmonary tuberculosis (TB) with DM and those without DM
      [excluding multi-drug resistance (MDR), extensively drug-resistant (XDR) and
      non-tuberculosis Mycobacterium pulmonary disease(NTM)] were enrolled. There were 
      a total of 178 cases, including 60 smear positive retreatment TB patients with DM
      and 118 without DM, who were randomly divided into 4 groups: Optimized group 1
      [individualized treatment in 30 DM cases, 29 males, age (48 +/- 11)], retreatment
      group 1 [standard retreatment regimen in 30 DM cases, 28 males, age(48 +/- 10)], 
      Optimized group 2[individual regimen in 57 non-DM cases, 37 males, age (41 +/-
      14)], and retreatment group 2 [standard retreatment regimen in 61 non-DM cases,
      49 males, age (43 +/- 13)]. Patients in the optimized group were treated with
      optimized individualized regimen based on DST result, with 3-4 sensitive drugs in
      the regimen, while those in the retreatment group were treated with national
      standard retreatment regimen. The therapeutic effect of different groups were
      recorded and the related factors of treatment outcome were analyzed with
      Chi-square test and multi-factor analysis. RESULTS: The treatment success rates
      of the optimized group 1 and the retreatment group 1 were 83.3%(25/30) and
      60.0%(18/30), respectively, and the difference was statistically significant
      (chi(2)=4.02, P=0.045<0.05). The treatment failure rate of the optimized group 1 
      (6.7%, 2/30) and the retreatment group 1(30.0%, 9/30) was statistically different
      (chi(2)=5.46, P=0.02<0.05). The outcome difference between the optimized group 2 
      and the retreatment group 2 showed no statistical significance. Multi-factor
      analysis showed that treatment regimen, DM, gender and drug resistance were the
      significant factors related with treatment outcome. The probability of treatment 
      success using the individualized treatment regimen was 2.7 times higher than that
      using the standard regimen (P=0.025). The risk of treatment failure of the drug
      resistance cases was 2.8 times higher than that of the drug sensitive cases
      (P=0.038). The probability of treatment success in DM cases was 0.4 times that in
      non-DM cases (P<0.05). CONCLUSION: The outcome of the optimized regimen group was
      better than that of the standard regimen group, and retreatment TB patients
      complicated with DM faced a higher risk of treatment failure, which should
      receive more attention.
FAU - Du, Jian
AU  - Du J
AD  - Beijing Chest Hospital, Capital Medical University, Beijing Tuberculosis and
      Thoracic Tumor Research Institute, Beijing 101149, China.
FAU - Gao, Weiwei
AU  - Gao W
FAU - Ma, Yan
AU  - Ma Y
FAU - Zhong, Qiu
AU  - Zhong Q
FAU - Liang, Xuan
AU  - Liang X
FAU - Fu, Yanyong
AU  - Fu Y
FAU - Ji, Binying
AU  - Ji B
FAU - Xie, Li
AU  - Xie L
FAU - Huang, Xuerui
AU  - Huang X
FAU - Ge, Qiping
AU  - Ge Q
FAU - Han, Xiqin
AU  - Han X
FAU - Tian, Xizhong
AU  - Tian X
FAU - Shu, Wei
AU  - Shu W
FAU - Li, Liang
AU  - Li L
AD  - Email: liliang@tb123.org.
LA  - chi
PT  - English Abstract
PT  - Journal Article
PT  - Randomized Controlled Trial
PL  - China
TA  - Zhonghua Jie He He Hu Xi Za Zhi
JT  - Zhonghua jie he he hu xi za zhi = Zhonghua jiehe he huxi zazhi = Chinese journal 
      of tuberculosis and respiratory diseases
JID - 8712226
SB  - IM
MH  - Adult
MH  - Cohort Studies
MH  - *Diabetes Complications
MH  - Diabetes Mellitus
MH  - Female
MH  - Humans
MH  - Male
MH  - Middle Aged
MH  - Retreatment
MH  - Treatment Outcome
MH  - *Tuberculosis, Pulmonary
EDAT- 2016/02/07 06:00
MHDA- 2016/05/05 06:00
CRDT- 2016/02/07 06:00
PST - ppublish
SO  - Zhonghua Jie He He Hu Xi Za Zhi. 2015 Dec;38(12):886-91.

PMID- 26752596
OWN - NLM
STAT- MEDLINE
DA  - 20160112
DCOM- 20160719
LR  - 20160116
IS  - 1932-6203 (Electronic)
IS  - 1932-6203 (Linking)
VI  - 11
IP  - 1
DP  - 2016
TI  - Diabetes Is Associated with Worse Clinical Presentation in Tuberculosis Patients 
      from Brazil: A Retrospective Cohort Study.
PG  - e0146876
LID - 10.1371/journal.pone.0146876 [doi]
AB  - BACKGROUND: The rising prevalence of diabetes mellitus (DM) worldwide, especially
      in developing countries, and the persistence of tuberculosis (TB) as a major
      public health issue in these same regions, emphasize the importance of
      investigating this association. Here, we compared the clinical profile and
      disease outcomes of TB patients with or without coincident DM in a TB reference
      center in Brazil. METHODS: We performed a retrospective analysis of a TB patient 
      cohort (treatment naive) of 408 individuals recruited at a TB primary care center
      in Brazil between 2004 and 2010. Data on diagnosis of TB and DM were used to
      define the groups. The study groups were compared with regard to TB disease
      presentation at diagnosis as well as to clinical outcomes such as cure and
      mortality rates upon anti-tuberculosis therapy (ATT) initiation. A composite
      score utilizing clinical, radiological and microbiological parameters was used to
      compare TB severity between the groups. RESULTS: DM patients were older than
      non-diabetic TB patients. In addition, diabetic individuals more frequently
      presented with cough, night sweats, hemoptysis and malaise than those without DM.
      The overall pattern of lung lesions assessed by chest radiographic examination
      was similar between the groups. Compared to non-diabetic patients, those with
      TB-diabetes exhibited positive acid-fast bacilli in sputum samples more
      frequently at diagnosis and at 30 days after ATT initiation. Notably, higher
      values of the TB severity score were significantly associated with TB-diabetes
      comorbidity after adjustment for confounding factors. Moreover, during ATT,
      diabetic patients required more frequent transfers to TB reference hospitals for 
      complex clinical management. Nevertheless, overall mortality and cure rates were 
      indistinguishable between the study groups. CONCLUSIONS: These findings reinforce
      the idea that diabetes negatively impacts pulmonary TB severity. Our study argues
      for the systematic screening for DM in TB reference centers in endemic areas.
FAU - Gil-Santana, Leonardo
AU  - Gil-Santana L
AD  - Unidade de Medicina Investigativa, Laboratorio Integrado de Microbiologia e
      Imunorregulacao, Centro de Pesquisas Goncalo Moniz, Fundacao Oswaldo Cruz,
      Salvador, Bahia, Brazil.
AD  - School of Medicine, Faculdades de Tecnologia e Ciencias, Salvador, Bahia, Brazil.
AD  - Multinational Organization Network Sponsoring Translational and Epidemiological
      Research (MONSTER) Initiative, Fundacao Jose Silveira, Salvador, Brazil.
FAU - Almeida-Junior, Jilson L
AU  - Almeida-Junior JL
AD  - Unidade de Medicina Investigativa, Laboratorio Integrado de Microbiologia e
      Imunorregulacao, Centro de Pesquisas Goncalo Moniz, Fundacao Oswaldo Cruz,
      Salvador, Bahia, Brazil.
AD  - School of Medicine, Faculdades de Tecnologia e Ciencias, Salvador, Bahia, Brazil.
AD  - Multinational Organization Network Sponsoring Translational and Epidemiological
      Research (MONSTER) Initiative, Fundacao Jose Silveira, Salvador, Brazil.
FAU - Oliveira, Carolina A M
AU  - Oliveira CA
AD  - Research Center, Instituto Brasileiro para Investigacao da Tuberculose (IBIT),
      Fundacao Jose Silveira, Salvador, Bahia, Brazil.
FAU - Hickson, Lucas S
AU  - Hickson LS
AD  - Research Center, Instituto Brasileiro para Investigacao da Tuberculose (IBIT),
      Fundacao Jose Silveira, Salvador, Bahia, Brazil.
FAU - Daltro, Carla
AU  - Daltro C
AD  - Hospital Universitario Professor Edgard Santos, Universidade Federal da Bahia,
      Salvador, Bahia, Brazil.
FAU - Castro, Simone
AU  - Castro S
AD  - Research Center, Instituto Brasileiro para Investigacao da Tuberculose (IBIT),
      Fundacao Jose Silveira, Salvador, Bahia, Brazil.
FAU - Kornfeld, Hardy
AU  - Kornfeld H
AD  - Department of Medicine, University of Massachusetts Medical School, Worcester,
      Massachussetts, United States of America.
FAU - Netto, Eduardo M
AU  - Netto EM
AD  - Research Center, Instituto Brasileiro para Investigacao da Tuberculose (IBIT),
      Fundacao Jose Silveira, Salvador, Bahia, Brazil.
AD  - Hospital Universitario Professor Edgard Santos, Universidade Federal da Bahia,
      Salvador, Bahia, Brazil.
FAU - Andrade, Bruno B
AU  - Andrade BB
AD  - Unidade de Medicina Investigativa, Laboratorio Integrado de Microbiologia e
      Imunorregulacao, Centro de Pesquisas Goncalo Moniz, Fundacao Oswaldo Cruz,
      Salvador, Bahia, Brazil.
AD  - School of Medicine, Faculdades de Tecnologia e Ciencias, Salvador, Bahia, Brazil.
AD  - Multinational Organization Network Sponsoring Translational and Epidemiological
      Research (MONSTER) Initiative, Fundacao Jose Silveira, Salvador, Brazil.
AD  - Research Center, Instituto Brasileiro para Investigacao da Tuberculose (IBIT),
      Fundacao Jose Silveira, Salvador, Bahia, Brazil.
LA  - eng
PT  - Journal Article
PT  - Research Support, Non-U.S. Gov't
DEP - 20160111
PL  - United States
TA  - PLoS One
JT  - PloS one
JID - 101285081
RN  - 0 (Antitubercular Agents)
SB  - IM
MH  - Adult
MH  - Antitubercular Agents/therapeutic use
MH  - Brazil/epidemiology
MH  - Comorbidity
MH  - Diabetes Complications/*diagnosis/epidemiology
MH  - Diabetes Mellitus/epidemiology/*physiopathology
MH  - Disease Susceptibility
MH  - Female
MH  - Humans
MH  - Male
MH  - Middle Aged
MH  - Prevalence
MH  - Retrospective Studies
MH  - Risk Factors
MH  - Severity of Illness Index
MH  - Treatment Outcome
MH  - Tuberculosis, Pulmonary/*complications/*diagnosis/epidemiology
PMC - PMC4709051
OID - NLM: PMC4709051
EDAT- 2016/01/12 06:00
MHDA- 2016/07/20 06:00
CRDT- 2016/01/12 06:00
PHST- 2016 [ecollection]
PHST- 2015/07/13 [received]
PHST- 2015/12/24 [accepted]
PHST- 2016/01/11 [epublish]
AID - 10.1371/journal.pone.0146876 [doi]
AID - PONE-D-15-30718 [pii]
PST - epublish
SO  - PLoS One. 2016 Jan 11;11(1):e0146876. doi: 10.1371/journal.pone.0146876.
      eCollection 2016.

PMID- 26688527
OWN - NLM
STAT- MEDLINE
DA  - 20151221
DCOM- 20160916
IS  - 1815-7920 (Electronic)
IS  - 1027-3719 (Linking)
VI  - 20
IP  - 1
DP  - 2016 Jan
TI  - Mortality after anti-tuberculosis treatment completion: results of long-term
      follow-up.
PG  - 43-8
LID - 10.5588/ijtld.14.0427 [doi]
AB  - BACKGROUND: Mycobacterium tuberculosis affects the lung parenchyma even after
      successful treatment. OBJECTIVE: To assess long-term mortality in a cohort of
      individuals who had recovered from tuberculosis (TB), and to compare their
      mortality rate and causes of death with those of the general population. METHODS:
      This retrospective cohort study of all Israeli citizens who recovered from
      tuberculosis between 2000 and 2010 included all patient files and death
      certificates and/or hospitalisation records of deceased individuals. Death rates 
      were computed using standard mortality rates (SMR). Cox proportional hazard
      regression was conducted to identify risk factors for death, and causes of death 
      were compared with those in the general Israeli population. RESULTS: Over 11
      years of follow-up, comprising 18,246 person-years, 389 (12.0%) Israeli citizens 
      died after completion of anti-tuberculosis treatment, giving an SMR of 3.7. The
      SMR was strongly correlated with age, and was highest in males and individuals
      aged 25-44 years. Compared to the general population, among individuals who
      recovered from TB there were more deaths due to septicaemia and pneumonia, and
      fewer deaths due to cerebrovascular diseases, stroke and diabetes (P < 0.05).
      CONCLUSIONS: Individuals who recover from TB are at higher risk of long-term
      mortality than the general population, and their causes of death are different.
      Periodical follow-up might be beneficial for individuals to facilitate early
      diagnosis.
FAU - Shuldiner, J
AU  - Shuldiner J
AD  - Hadassah School of Public Health and Community Medicine, Braun Hebrew University,
      Jerusalem, Israel.
FAU - Leventhal, A
AU  - Leventhal A
AD  - Hadassah School of Public Health and Community Medicine, Braun Hebrew University,
      Jerusalem, Israel; Department of International Relations, Ministry of Health,
      Jerusalem, Israel.
FAU - Chemtob, D
AU  - Chemtob D
AD  - Department of Tuberculosis and AIDS, Ministry of Health, Jerusalem, Israel.
FAU - Mor, Z
AU  - Mor Z
AD  - Department of Tuberculosis and AIDS, Ministry of Health, Jerusalem, Israel; Ramla
      Department of Health, Ministry of Health, Ramla, Israel.
LA  - eng
PT  - Journal Article
PL  - France
TA  - Int J Tuberc Lung Dis
JT  - The international journal of tuberculosis and lung disease : the official journal
      of the International Union against Tuberculosis and Lung Disease
JID - 9706389
RN  - 0 (Antitubercular Agents)
SB  - IM
CIN - Int J Tuberc Lung Dis. 2016 Jan;20(1):2. PMID: 26688521
MH  - Adolescent
MH  - Adult
MH  - Aged
MH  - Antitubercular Agents/*therapeutic use
MH  - Child
MH  - Child, Preschool
MH  - Cohort Studies
MH  - Female
MH  - Follow-Up Studies
MH  - Humans
MH  - Infant
MH  - Infant, Newborn
MH  - Israel/epidemiology
MH  - Male
MH  - Middle Aged
MH  - Proportional Hazards Models
MH  - Retrospective Studies
MH  - Risk Factors
MH  - Treatment Outcome
MH  - Tuberculosis, Pulmonary/drug therapy/*mortality
MH  - Young Adult
EDAT- 2015/12/22 06:00
MHDA- 2016/09/17 06:00
CRDT- 2015/12/22 06:00
AID - 10.5588/ijtld.14.0427 [doi]
PST - ppublish
SO  - Int J Tuberc Lung Dis. 2016 Jan;20(1):43-8. doi: 10.5588/ijtld.14.0427.

PMID- 26609005
OWN - NLM
STAT- MEDLINE
DA  - 20160307
DCOM- 20160726
IS  - 1537-6613 (Electronic)
IS  - 0022-1899 (Linking)
VI  - 213
IP  - 7
DP  - 2016 Apr 1
TI  - Transient Hyperglycemia in Patients With Tuberculosis in Tanzania: Implications
      for Diabetes Screening Algorithms.
PG  - 1163-72
LID - 10.1093/infdis/jiv568 [doi]
AB  - BACKGROUND: Diabetes mellitus (DM) increases tuberculosis risk while
      tuberculosis, as an infectious disease, leads to hyperglycemia. We compared
      hyperglycemia screening strategies in controls and patients with tuberculosis in 
      Dar es Salaam, Tanzania. METHODS: Consecutive adults with tuberculosis and sex-
      and age-matched volunteers were included in a case-control study between July
      2012 and June 2014. All underwent DM screening tests (fasting capillary glucose
      [FCG] level, 2-hour CG [2-hCG] level, and glycated hemoglobin A1c [HbA1c] level) 
      at enrollment, and cases were tested again after receipt of tuberculosis
      treatment. Association of tuberculosis and its outcome with hyperglycemia was
      assessed using logistic regression analysis adjusted for sex, age, body mass
      index, human immunodeficiency virus infection status, and socioeconomic status.
      Patients with tuberculosis and newly diagnosed DM were not treated for
      hyperglycemia. RESULTS: At enrollment, DM prevalence was significantly higher
      among patients with tuberculosis (n = 539; FCG level > 7 mmol/L, 4.5% of
      patients, 2-hCG level > 11 mmol/L, 6.8%; and HbA1c level > 6.5%, 9.3%), compared 
      with controls (n = 496; 1.2%, 3.1%, and 2.2%, respectively). The association
      between hyperglycemia and tuberculosis disappeared after tuberculosis treatment
      (adjusted odds ratio [aOR] for the FCG level: 9.6 [95% confidence interval {CI}, 
      3.7-24.7] at enrollment vs 2.4 [95% CI, .7-8.7] at follow-up; aOR for the 2-hCG
      level: 6.6 [95% CI, 4.0-11.1] vs 1.6 [95% CI, .8-2.9]; and aOR for the HbA1c
      level, 4.2 [95% CI, 2.9-6.0] vs 1.4 [95% CI, .9-2.0]). Hyperglycemia, based on
      the FCG level, at enrollment was associated with tuberculosis treatment failure
      or death (aOR, 3.3; 95% CI, 1.2-9.3). CONCLUSIONS: Transient hyperglycemia is
      frequent during tuberculosis, and DM needs confirmation after tuberculosis
      treatment. Performance of DM screening at tuberculosis diagnosis gives the
      opportunity to detect patients at risk of adverse outcome.
CI  - (c) The Author 2015. Published by Oxford University Press for the Infectious
      Diseases Society of America. All rights reserved. For permissions, e-mail
      journals.permissions@oup.com.
FAU - Boillat-Blanco, Noemie
AU  - Boillat-Blanco N
AD  - Ifakara Health Institute Swiss Tropical and Public Health Institute Department of
      Sciences, University of Basel Infectious Diseases Service.
FAU - Ramaiya, Kaushik L
AU  - Ramaiya KL
AD  - Shree Hindu Mandal Hospital Muhimbili University of Health Sciences.
FAU - Mganga, Maliwasa
AU  - Mganga M
AD  - Kinondoni Municipal Council, National Tuberculosis Program, Dar es Salaam, United
      Republic of Tanzania.
FAU - Minja, Lilian T
AU  - Minja LT
AD  - Ifakara Health Institute.
FAU - Bovet, Pascal
AU  - Bovet P
AD  - Institute of Social and Preventive Medicine, Lausanne University Hospital.
FAU - Schindler, Christian
AU  - Schindler C
AD  - Swiss Tropical and Public Health Institute Department of Sciences, University of 
      Basel.
FAU - Von Eckardstein, Arnold
AU  - Von Eckardstein A
AD  - Institute of Clinical Chemistry, University of Zurich, University Hospital of
      Zurich, Switzerland.
FAU - Gagneux, Sebastien
AU  - Gagneux S
AD  - Swiss Tropical and Public Health Institute Department of Sciences, University of 
      Basel.
FAU - Daubenberger, Claudia
AU  - Daubenberger C
AD  - Swiss Tropical and Public Health Institute Department of Sciences, University of 
      Basel.
FAU - Reither, Klaus
AU  - Reither K
AD  - Ifakara Health Institute Swiss Tropical and Public Health Institute Department of
      Sciences, University of Basel.
FAU - Probst-Hensch, Nicole
AU  - Probst-Hensch N
AD  - Swiss Tropical and Public Health Institute Department of Sciences, University of 
      Basel.
LA  - eng
PT  - Journal Article
PT  - Research Support, Non-U.S. Gov't
DEP - 20151125
PL  - United States
TA  - J Infect Dis
JT  - The Journal of infectious diseases
JID - 0413675
RN  - 0 (Antitubercular Agents)
RN  - 0 (Blood Glucose)
RN  - 0 (Hemoglobin A, Glycosylated)
SB  - AIM
SB  - IM
MH  - Adult
MH  - Algorithms
MH  - Antitubercular Agents/administration & dosage/therapeutic use
MH  - Blood Glucose/metabolism
MH  - Case-Control Studies
MH  - Cross-Sectional Studies
MH  - Diabetes Mellitus/blood/*diagnosis/epidemiology
MH  - Female
MH  - Hemoglobin A, Glycosylated/metabolism
MH  - Humans
MH  - Hyperglycemia/*blood/etiology
MH  - Longitudinal Studies
MH  - Male
MH  - Middle Aged
MH  - Prevalence
MH  - Tanzania/epidemiology
MH  - Time Factors
MH  - Tuberculosis, Pulmonary/*blood/*complications/epidemiology
MH  - Young Adult
OTO - NOTNLM
OT  - diabetes mellitus
OT  - stress-induced hyperglycemia
OT  - sub-Saharan Africa
OT  - transient hyperglycemia
OT  - tuberculosis
EDAT- 2015/11/27 06:00
MHDA- 2016/07/28 06:00
CRDT- 2015/11/27 06:00
PHST- 2015/09/23 [received]
PHST- 2015/11/19 [accepted]
PHST- 2015/11/25 [aheadofprint]
AID - jiv568 [pii]
AID - 10.1093/infdis/jiv568 [doi]
PST - ppublish
SO  - J Infect Dis. 2016 Apr 1;213(7):1163-72. doi: 10.1093/infdis/jiv568. Epub 2015
      Nov 25.

PMID- 26278690
OWN - NLM
STAT- MEDLINE
DA  - 20150817
DCOM- 20160812
IS  - 1124-0490 (Print)
IS  - 1124-0490 (Linking)
VI  - 32
IP  - 2
DP  - 2015
TI  - What comorbidities accompany sarcoidosis? A large cohort (n=1779) patients
      analysis.
PG  - 115-20
AB  - BACKGROUND: Sarcoidosis is a systemic granulomatous multiorgan disease with the
      most common manifestation is in the chest, although the granulomas can also
      involve all other organs causing variety of symptoms mimicking different
      diseases. OBJECTIVES: To evaluate the incidence of comorbidity in a large group
      of patients with sarcoidosis diagnosed or followed in referral center for lung
      diseases in Poland. PATIENTS AND METHODS: We performed a retrospective analysis
      in a group of 1779 patients discharged with the final diagnosis "sarcoidosis"
      (ICD-10: D86) from January 2008 to October 2011. RESULTS: The majority (79.2%)
      were diagnosed as pulmonary and/or lymph node sarcoidosis (D86.0, D86.1, D86.2). 
      Sarcoidosis of other and combined sites (D86.8) were diagnosed in 15.8% and
      unspecified (D86.9) in 5.0% of patients. At least one comorbid condition was
      noted in 54% of the patients, most frequently arterial hypertension (22.4%),
      thyroid disorders (5.6%), diabetes mellitus (5.0%), COPD (4.3%) and obesity
      (3.3%). Using linear regression models, the associations between the number of
      comorbidities and age and extent of the disease were found (p<0.001). Patients
      with multiorgan sarcoidosis were more likely to have a comorbid condition.
      CONCLUSIONS: More than half of patients with sarcoidosis have a comorbid
      condition, which is more likely in older patients and those with multiorgan
      involvement.
FAU - Martusewicz-Boros, Magdalena M
AU  - Martusewicz-Boros MM
AD  - 3rd Lung Diseases Dept. National Tuberculosis & Lung Diseases Research Institute,
      Warsaw, Poland. m.martusewicz@gmail.com.
FAU - Boros, Piotr W
AU  - Boros PW
FAU - Wiatr, Elzbieta
AU  - Wiatr E
FAU - Roszkowski-Sliz, Kazimierz
AU  - Roszkowski-Sliz K
LA  - eng
PT  - Journal Article
DEP - 20150722
PL  - Italy
TA  - Sarcoidosis Vasc Diffuse Lung Dis
JT  - Sarcoidosis, vasculitis, and diffuse lung diseases : official journal of WASOG / 
      World Association of Sarcoidosis and Other Granulomatous Disorders
JID - 9610928
SB  - IM
MH  - Age Factors
MH  - Cohort Studies
MH  - *Comorbidity
MH  - Diabetes Mellitus/diagnosis/epidemiology
MH  - Female
MH  - Humans
MH  - Hypertension/diagnosis/epidemiology
MH  - Incidence
MH  - International Classification of Diseases
MH  - Linear Models
MH  - Male
MH  - Obesity/diagnosis/epidemiology
MH  - Poland
MH  - Prognosis
MH  - Pulmonary Disease, Chronic Obstructive/diagnosis/epidemiology
MH  - Retrospective Studies
MH  - Risk Assessment
MH  - Sarcoidosis/*classification/*epidemiology/physiopathology
MH  - Severity of Illness Index
MH  - Sex Factors
MH  - Survival Analysis
MH  - Thyroid Diseases/diagnosis/epidemiology
MH  - Treatment Outcome
EDAT- 2015/08/19 06:00
MHDA- 2016/08/16 06:00
CRDT- 2015/08/18 06:00
PHST- 2014/05/30 [received]
PHST- 2014/09/15 [accepted]
PHST- 2014/09/14 [revised]
PST - epublish
SO  - Sarcoidosis Vasc Diffuse Lung Dis. 2015 Jul 22;32(2):115-20.

PMID- 26056099
OWN - NLM
STAT- MEDLINE
DA  - 20150609
DCOM- 20160325
IS  - 1815-7920 (Electronic)
IS  - 1027-3719 (Linking)
VI  - 19
IP  - 7
DP  - 2015 Jul
TI  - Tuberculosis in Malaysia: predictors of treatment outcomes in a national
      registry.
PG  - 764-71
LID - 10.5588/ijtld.14.0767 [doi]
AB  - OBJECTIVES: To determine treatment outcomes and associated predictors of all
      patients registered in 2012 with the Malaysian National Tuberculosis (TB)
      Surveillance Registry. METHODS: Sociodemographic and clinical data were analysed.
      Unfavourable outcomes included treatment failure, transferred out and lost to
      follow-up, treatment defaulters, those not evaluated and all-cause mortality.
      RESULTS: In total, 21 582 patients were registered. The mean age was 42.36 +/-
      17.77 years, and 14.2% were non-Malaysians. The majority were new cases (93.6%). 
      One fifth (21.5%) had unfavourable outcomes; of these, 46% died, 49% transferred 
      out or defaulted and 1% failed treatment. Predictors of unfavourable outcomes
      were older age, male sex, foreign citizenship, lower education, no bacille
      Calmette-Guerin (BCG) vaccination scar, treatment in tertiary settings, smoking, 
      previous anti-tuberculosis treatment, human immunodeficiency virus infection, not
      receiving directly observed treatment, advanced chest radiography findings,
      multidrug-resistant TB (MDR-TB) and extra-pulmonary TB. For all-cause mortality, 
      predictors were similar except for rural dwelling and nationality (higher
      mortality among locals). Absence of BCG scar, previous treatment for TB and
      MDR-TB were not found to be predictors of all-cause mortality. Indigenous
      populations in East Malaysia had lower rates of unfavourable treatment outcomes. 
      CONCLUSIONS: One fifth of TB patients had unfavourable outcomes. Intervention
      strategies should target those at increased risk of unfavourable outcomes and
      all-cause mortality.
FAU - Liew, S M
AU  - Liew SM
AD  - University of Malaya, Kuala Lumpur, Malaysia.
FAU - Khoo, E M
AU  - Khoo EM
AD  - University of Malaya, Kuala Lumpur, Malaysia.
FAU - Ho, B K
AU  - Ho BK
AD  - Ministry of Health Malaysia, Putrajaya, Malaysia.
FAU - Lee, Y K
AU  - Lee YK
AD  - University of Malaya, Kuala Lumpur, Malaysia.
FAU - Mimi, O
AU  - Mimi O
AD  - Ministry of Health Malaysia, Putrajaya, Malaysia.
FAU - Fazlina, M Y
AU  - Fazlina MY
AD  - Ministry of Health Malaysia, Putrajaya, Malaysia.
FAU - Asmah, R
AU  - Asmah R
AD  - Ministry of Health Malaysia, Putrajaya, Malaysia.
FAU - Lee, W K
AU  - Lee WK
AD  - Ministry of Health Malaysia, Putrajaya, Malaysia.
FAU - Harmy, M Y
AU  - Harmy MY
AD  - University Sultan Zainal Abidin, Kuala Terengganu, Malaysia.
FAU - Chinna, K
AU  - Chinna K
AD  - University of Malaya, Kuala Lumpur, Malaysia.
FAU - Jiloris, F D
AU  - Jiloris FD
AD  - Ministry of Health Malaysia, Putrajaya, Malaysia.
LA  - eng
PT  - Journal Article
PT  - Research Support, Non-U.S. Gov't
PL  - France
TA  - Int J Tuberc Lung Dis
JT  - The international journal of tuberculosis and lung disease : the official journal
      of the International Union against Tuberculosis and Lung Disease
JID - 9706389
SB  - IM
MH  - Adolescent
MH  - Adult
MH  - Aged
MH  - Aged, 80 and over
MH  - Cause of Death
MH  - Child
MH  - Child, Preschool
MH  - Diabetes Mellitus/*epidemiology
MH  - Female
MH  - HIV Infections/*epidemiology
MH  - Humans
MH  - Infant
MH  - Infant, Newborn
MH  - Lost to Follow-Up
MH  - Malaysia/epidemiology
MH  - Male
MH  - Middle Aged
MH  - Multivariate Analysis
MH  - Prognosis
MH  - Registries
MH  - Retrospective Studies
MH  - Risk Factors
MH  - Treatment Failure
MH  - Treatment Outcome
MH  - Tuberculosis/*classification/*complications/*mortality
MH  - Young Adult
EDAT- 2015/06/10 06:00
MHDA- 2016/03/26 06:00
CRDT- 2015/06/10 06:00
AID - 10.5588/ijtld.14.0767 [doi]
PST - ppublish
SO  - Int J Tuberc Lung Dis. 2015 Jul;19(7):764-71. doi: 10.5588/ijtld.14.0767.

PMID- 26030612
OWN - NLM
STAT- MEDLINE
DA  - 20150602
DCOM- 20150804
IS  - 1538-2990 (Electronic)
IS  - 0002-9629 (Linking)
VI  - 349
IP  - 6
DP  - 2015 Jun
TI  - Smoking on treatment outcomes among tuberculosis patients.
PG  - 505-9
LID - 10.1097/MAJ.0000000000000473 [doi]
AB  - BACKGROUND: Smoking is a risk factor not only for the development of cancer and
      coronary heart disease but also for tuberculosis (TB). The aim of this study was 
      to determine the prevalence of smoking in patients with TB, identify demographic 
      and clinical characteristics associated with smoking and to evaluate TB treatment
      outcomes in the smokers. METHOD: A retrospective cohort study of patients with TB
      was conducted at Khyber Teaching Hospital, Peshawar, Pakistan. All patients with 
      pulmonary and extrapulmonary TB and those coinfected with HIV, hepatitis or
      diabetes mellitus were included in the study. The patients were categorized into 
      smokers and nonsmokers. Treatment outcomes were evaluated by smear testing at the
      end of the treatment. RESULTS: Of 472 enrolled subjects, 68 (14.4%) were smokers.
      The prevalence of smoking among male and female patients with TB was 11.8% and
      2.5%, respectively. Univariate analysis indicated that the gender, age group and 
      marital status of patients with TB were associated with smoking. The results
      indicated that patient gender (P = 0.05), age: 15 to 24 years (P = 0.05) and age 
      >55 years (P = 0.004) were risk factors associated with smoking among TB
      patients. Of the 68 smokers with TB, the treatment outcomes among 54 patients
      (79.4%) were unsuccessful. The treatment outcomes was statistically significantly
      associated with smoking (odds ratio: 2.58, P = 0.004). CONCLUSIONS: Findings from
      the current study proved smoking to be one of the main factors associated with
      the occurrence of TB and significantly reducing the outcomes of TB therapy.
FAU - Khan, Amer H
AU  - Khan AH
AD  - Department of Clinical Pharmacy (AHK, RAA), School of Pharmaceutical Sciences,
      Universiti Sains Malaysia, Penang, Malaysia; Department of Respiratory Diseases, 
      District TB Office Bannu (MI), Bannu, Pakistan; Medical B Unit (AK), Khyber
      Teaching Hospital, Peshawar, Pakistan; and School of Pharmacy (TMK), Monash
      University, Selangor Darul Ehsan, Malaysia.
FAU - Israr, Mohammad
AU  - Israr M
FAU - Khan, Ayesha
AU  - Khan A
FAU - Aftab, Raja A
AU  - Aftab RA
FAU - Khan, Tahir M
AU  - Khan TM
LA  - eng
PT  - Journal Article
PL  - United States
TA  - Am J Med Sci
JT  - The American journal of the medical sciences
JID - 0370506
SB  - AIM
SB  - IM
MH  - Adolescent
MH  - Adult
MH  - Age Factors
MH  - Female
MH  - Humans
MH  - Male
MH  - Middle Aged
MH  - Pakistan/epidemiology
MH  - Prevalence
MH  - Retrospective Studies
MH  - Sex Factors
MH  - *Smoking/adverse effects/epidemiology
MH  - Treatment Outcome
MH  - *Tuberculosis, Pulmonary/epidemiology/therapy
EDAT- 2015/06/02 06:00
MHDA- 2015/08/05 06:00
CRDT- 2015/06/02 06:00
AID - 10.1097/MAJ.0000000000000473 [doi]
AID - S0002-9629(15)30013-6 [pii]
PST - ppublish
SO  - Am J Med Sci. 2015 Jun;349(6):505-9. doi: 10.1097/MAJ.0000000000000473.

PMID- 26010598
OWN - NLM
STAT- MEDLINE
DA  - 20150527
DCOM- 20160422
IS  - 1756-185X (Electronic)
IS  - 1756-1841 (Linking)
VI  - 18
IP  - 4
DP  - 2015 May
TI  - Clinical profile of 266 Filipino patients with rheumatoid arthritis included in
      the rheumatoid arthritis database and registry (RADAR) of the Philippine General 
      Hospital.
PG  - 433-8
LID - 10.1111/1756-185X.12273 [doi]
AB  - AIM: To describe Filipino patients with rheumatoid arthritis (RA) entered in the 
      Rheumatoid arthritis database and registry (RADAR) of the Philippine General
      Hospital. METHODS: Cases entered to RADAR from 2010-2012 were included. All
      fulfilled the 1987 American College of Rheumatology criteria for classification
      of RA. Included cases gave written infomed consent. Data extracted were
      demographics, clinical presentation, laboratory tests, treatment and disease
      course. Means and proportions were used for population characteristics. RESULTS: 
      Two hundred and sixty-six cases were included. Mean age was 44 years, with 9 : 1 
      female preponderance and mean diagnosis time of 5 years. There was symmetrical
      polyarthritis with high tender and swollen joint count and mean Disease Activity 
      Score of 28 joints, erythrocyte sedimentation rate of 5.27 (3.39, 8.13).
      Rheumatoid factor was positive in 2/3 of cases. Hypertension, tuberculosis and
      diabetes were important co-morbidities. Treatment included prednisone,
      non-steroidal anti-inflammatory drugs and methotrexate. At 12 months of
      treatment, evaluable cases (< 20%) showed improvement from high to moderate
      disease activity. Methotrexate average dose was 8.6 mg/week. Nine cases received 
      biologic agents. Factors affecting treatment included access to rheumatology
      centers, low socioeconomic status, presence of co-morbid diseases and treatment
      adverse events. CONCLUSION: This study reports a cohort of Filipino RA patients
      seen in a government arthritis unit whose disease characteristics are similar to 
      what is reported worldwide. This cohort differs from most studies in having a
      high female to male ratio, a long delay in diagnosis, and high attrition rate.
      Mean methotrexate dose was low and there was less access to biologic
      disease-modifying anti-rheumatic drugs.
CI  - (c) 2014 Asia Pacific League of Associations for Rheumatology and Wiley
      Publishing Asia Pty Ltd.
FAU - Penserga, Ester G
AU  - Penserga EG
AD  - Department of Medicine, University of the Philippines College of Medicine,
      Manila, Philippines.
FAU - Natividad, Therese Aileen L
AU  - Natividad TA
AD  - Department of Medicine, University of the East College of Medicine, Manila,
      Philippines.
FAU - Salido, Evelyn S
AU  - Salido ES
AD  - Department of Medicine, University of the Philippines College of Medicine,
      Manila, Philippines.
CN  - RADAR Study Group
LA  - eng
PT  - Journal Article
DEP - 20140207
PL  - England
TA  - Int J Rheum Dis
JT  - International journal of rheumatic diseases
JID - 101474930
RN  - 0 (Antirheumatic Agents)
SB  - IM
MH  - Adult
MH  - Age Distribution
MH  - Aged
MH  - Antirheumatic Agents/therapeutic use
MH  - Arthritis, Rheumatoid/*diagnosis/drug therapy/*epidemiology
MH  - *Databases as Topic
MH  - Disease Progression
MH  - Female
MH  - Hospitals, General
MH  - Humans
MH  - Incidence
MH  - Male
MH  - Middle Aged
MH  - Philippines/epidemiology
MH  - *Registries
MH  - Risk Assessment
MH  - Severity of Illness Index
MH  - Sex Distribution
MH  - Treatment Outcome
MH  - Young Adult
OTO - NOTNLM
OT  - low socioeconomic factors
OT  - methotrexate intolerance
OT  - rheumatoid arthritis
OT  - rheumatoid arthritis database and registry
OT  - tuberculosis
IR  - Penserga EG
FIR - Penserga, Ester G
IR  - Salido E
FIR - Salido, Evelyn
IR  - Reyes H
FIR - Reyes, Heizel
IR  - Tee M
FIR - Tee, Michael
IR  - Amante E
FIR - Amante, Eric
IR  - Manahan S
FIR - Manahan, Sidney
IR  - Caballes G
FIR - Caballes, Gideon
IR  - Manching J
FIR - Manching, James
IR  - Natividad TA
FIR - Natividad, Therese Aileen
IR  - Magbitang AT
FIR - Magbitang, Angeline Therese
IR  - Viado G
FIR - Viado, Gladys
EDAT- 2015/05/27 06:00
MHDA- 2016/04/23 06:00
CRDT- 2015/05/27 06:00
PHST- 2014/02/07 [aheadofprint]
AID - 10.1111/1756-185X.12273 [doi]
PST - ppublish
SO  - Int J Rheum Dis. 2015 May;18(4):433-8. doi: 10.1111/1756-185X.12273. Epub 2014
      Feb 7.

PMID- 25946360
OWN - NLM
STAT- MEDLINE
DA  - 20150507
DCOM- 20160204
LR  - 20160601
IS  - 1815-7920 (Electronic)
IS  - 1027-3719 (Linking)
VI  - 19
IP  - 6
DP  - 2015 Jun
TI  - Diabetes mellitus is associated with cavities, smear grade, and
      multidrug-resistant tuberculosis in Georgia.
PG  - 685-92
LID - 10.5588/ijtld.14.0811 [doi]
AB  - SETTING: National tuberculosis (TB) treatment facility in the country of Georgia.
      OBJECTIVE: To determine the prevalence of diabetes mellitus (DM) and pre-DM among
      patients with TB using glycosylated-hemoglobin (HbA1c), and to estimate the
      association between DM and clinical characteristics and response to
      anti-tuberculosis treatment. DESIGN: A cohort study was conducted from 2011 to
      2014 at the National Centre for TB and Lung Disease in Tbilisi. Patients aged 35 
      years with pulmonary TB were included. HbA1c was used to define DM ( 6.5%),
      pre-DM ( 5.7-6.4%), and no DM (<5.7%). Interviews and medical chart abstraction
      were performed. Regression analyses estimated associations between DM and 1)
      baseline TB characteristics and 2) anti-tuberculosis treatment outcomes. RESULTS:
      A total of 318 newly diagnosed patients with TB were enrolled. The prevalence of 
      DM and pre-DM was 11.6% and 16.4%, respectively. In multivariable analyses,
      patients with TB-DM had more cavitation (adjusted OR [aOR] 2.26), higher smear
      grade (aOR 2.37), and more multidrug-resistant TB (MDR-TB) (aOR 2.27) than
      patients without DM. The risk of poor anti-tuberculosis treatment outcomes was
      similar among patients with and those without DM (28.1% vs. 23.6%). CONCLUSION:
      DM and pre-DM were common among adults with newly diagnosed pulmonary TB in
      Tbilisi, Georgia, and DM was associated with more clinical symptoms, and MDR-TB, 
      at presentation.
FAU - Magee, M J
AU  - Magee MJ
AD  - Division of Epidemiology and Biostatistics, School of Public Health, Georgia
      State University, Atlanta, USA; Departments of Epidemiology and Global Health,
      Rollins School of Public Health, Emory University, Atlanta, USA.
FAU - Kempker, R R
AU  - Kempker RR
AD  - Division of Infectious Diseases, Department of Medicine, Emory University School 
      of Medicine, Atlanta, Georgia, USA.
FAU - Kipiani, M
AU  - Kipiani M
AD  - National Center for Tuberculosis and Lung Diseases, Tbilisi, Republic of Georgia,
      USA.
FAU - Gandhi, N R
AU  - Gandhi NR
AD  - Departments of Epidemiology and Global Health, Rollins School of Public Health,
      Emory University, Atlanta, USA; Division of Infectious Diseases, Department of
      Medicine, Emory University School of Medicine, Atlanta, Georgia, USA.
FAU - Darchia, L
AU  - Darchia L
AD  - National Center for Tuberculosis and Lung Diseases, Tbilisi, Republic of Georgia,
      USA.
FAU - Tukvadze, N
AU  - Tukvadze N
AD  - National Center for Tuberculosis and Lung Diseases, Tbilisi, Republic of Georgia,
      USA.
FAU - Howards, P P
AU  - Howards PP
AD  - Departments of Epidemiology and Global Health, Rollins School of Public Health,
      Emory University, Atlanta, USA.
FAU - Narayan, K M V
AU  - Narayan KM
AD  - Departments of Epidemiology and Global Health, Rollins School of Public Health,
      Emory University, Atlanta, USA.
FAU - Blumberg, H M
AU  - Blumberg HM
AD  - Departments of Epidemiology and Global Health, Rollins School of Public Health,
      Emory University, Atlanta, USA; Division of Infectious Diseases, Department of
      Medicine, Emory University School of Medicine, Atlanta, Georgia, USA.
LA  - eng
GR  - D43 TW007124/TW/FIC NIH HHS/United States
GR  - D43TW007124/TW/FIC NIH HHS/United States
GR  - D43TW007124-06S1/TW/FIC NIH HHS/United States
GR  - K23 AI103044/AI/NIAID NIH HHS/United States
GR  - K23AI103044/AI/NIAID NIH HHS/United States
GR  - K24 AI114444/AI/NIAID NIH HHS/United States
GR  - K24AI114444/AI/NIAID NIH HHS/United States
GR  - NIH/NCATS UL1TR000454/TR/NCATS NIH HHS/United States
GR  - UL1 TR000454/TR/NCATS NIH HHS/United States
PT  - Journal Article
PT  - Research Support, N.I.H., Extramural
PT  - Research Support, Non-U.S. Gov't
PL  - France
TA  - Int J Tuberc Lung Dis
JT  - The international journal of tuberculosis and lung disease : the official journal
      of the International Union against Tuberculosis and Lung Disease
JID - 9706389
RN  - 0 (Antitubercular Agents)
RN  - 0 (Biomarkers)
RN  - 0 (Hemoglobin A, Glycosylated)
RN  - 0 (hemoglobin A1c protein, human)
SB  - IM
MH  - Adult
MH  - Antitubercular Agents/*therapeutic use
MH  - Biomarkers/blood
MH  - Chi-Square Distribution
MH  - Diabetes Mellitus/blood/diagnosis/*epidemiology
MH  - Female
MH  - Georgia (Republic)/epidemiology
MH  - Hemoglobin A, Glycosylated/analysis
MH  - Humans
MH  - Logistic Models
MH  - Male
MH  - Middle Aged
MH  - Multivariate Analysis
MH  - Mycobacterium tuberculosis/*drug effects/isolation & purification
MH  - Odds Ratio
MH  - Prediabetic State/blood/diagnosis/epidemiology
MH  - Predictive Value of Tests
MH  - Prevalence
MH  - Prospective Studies
MH  - Risk Factors
MH  - Sputum/microbiology
MH  - Treatment Outcome
MH  - Tuberculosis, Multidrug-Resistant/diagnosis/*drug
      therapy/*epidemiology/microbiology
MH  - Tuberculosis, Pulmonary/diagnosis/*drug therapy/*epidemiology/microbiology
PMC - PMC4562412
MID - NIHMS720294
OID - NLM: NIHMS720294
OID - NLM: PMC4562412
EDAT- 2015/05/07 06:00
MHDA- 2016/02/05 06:00
CRDT- 2015/05/07 06:00
AID - 10.5588/ijtld.14.0811 [doi]
PST - ppublish
SO  - Int J Tuberc Lung Dis. 2015 Jun;19(6):685-92. doi: 10.5588/ijtld.14.0811.

PMID- 25790076
OWN - NLM
STAT- MEDLINE
DA  - 20150320
DCOM- 20160205
LR  - 20150325
IS  - 1932-6203 (Electronic)
IS  - 1932-6203 (Linking)
VI  - 10
IP  - 3
DP  - 2015
TI  - Mortality among MDR-TB cases: comparison with drug-susceptible tuberculosis and
      associated factors.
PG  - e0119332
LID - 10.1371/journal.pone.0119332 [doi]
AB  - BACKGROUND: An increase in multidrug-resistant tuberculosis (MDR-TB) cases is
      evident worldwide. Its management implies a complex treatment, high costs, more
      toxic anti-tuberculosis drug use, longer treatment time and increased treatment
      failure and mortality. The aims of this study were to compare mortality between
      MDR and drug-susceptible cases of tuberculosis, and to determine risk factors
      associated with mortality among MDR-TB cases. METHODS AND RESULTS: A
      retrospective cohort study was performed using data from clinical records of the 
      National Strategy for Prevention and Control of Tuberculosis in Lima, Peru. In
      the first objective, MDR-TB, compared to drug-susceptible cases, was the main
      exposure variable and time to death, censored at 180 days, the outcome of
      interest. For the second objective, different variables obtained from clinical
      records were assessed as potential risk factors for death among MDR-TB cases. Cox
      regression analysis was used to determine hazard ratios (HR) and 95% confidence
      intervals (95%CI). A total of 1,232 patients were analyzed: mean age 30.9 +/-14.0
      years, 60.0% were males. 61 patients (5.0%) died during treatment, whereas the
      MDR-TB prevalence was 19.2%. MDR-TB increased the risk of death during treatment 
      (HR = 7.5; IC95%: 4.1-13.4) when compared to presumed drug-susceptible cases
      after controlling for potential confounders. Education level (p = 0.01), previous
      TB episodes (p<0.001), diabetes history (p<0.001) and HIV infection (p = 0.04)
      were factors associated with mortality among MDR-TB cases. CONCLUSIONS: MDR-TB is
      associated with an increased risk of death during treatment. Lower education,
      greater number of previous TB episodes, diabetes history, and HIV infection were 
      independently associated with mortality among MDR-TB cases. New strategies for
      appropriate MDR-TB detection and management should be implemented, including drug
      sensitivity tests, diabetes and HIV screening, as well as guarantee for a
      complete adherence to therapy.
FAU - Chung-Delgado, Kocfa
AU  - Chung-Delgado K
AD  - Escuela de Medicina, Universidad Peruana de Ciencias Aplicadas, Lima, Peru.
FAU - Guillen-Bravo, Sonia
AU  - Guillen-Bravo S
AD  - Escuela de Medicina, Universidad Peruana de Ciencias Aplicadas, Lima, Peru.
FAU - Revilla-Montag, Alejandro
AU  - Revilla-Montag A
AD  - Escuela de Medicina, Universidad Peruana de Ciencias Aplicadas, Lima, Peru.
FAU - Bernabe-Ortiz, Antonio
AU  - Bernabe-Ortiz A
AD  - Escuela de Medicina, Universidad Peruana de Ciencias Aplicadas, Lima, Peru.
LA  - eng
PT  - Journal Article
PT  - Research Support, Non-U.S. Gov't
DEP - 20150319
PL  - United States
TA  - PLoS One
JT  - PloS one
JID - 101285081
RN  - 0 (Antitubercular Agents)
SB  - IM
MH  - Adult
MH  - Antitubercular Agents/*adverse effects
MH  - Female
MH  - HIV Infections/complications/drug therapy/*mortality/pathology
MH  - Humans
MH  - Male
MH  - Middle Aged
MH  - Peru
MH  - Proportional Hazards Models
MH  - Risk Factors
MH  - Treatment Outcome
MH  - Tuberculosis, Multidrug-Resistant/complications/drug therapy/*mortality/pathology
PMC - PMC4366185
OID - NLM: PMC4366185
EDAT- 2015/03/20 06:00
MHDA- 2016/02/06 06:00
CRDT- 2015/03/20 06:00
PHST- 2015 [ecollection]
PHST- 2014/08/01 [received]
PHST- 2015/01/26 [accepted]
PHST- 2015/03/19 [epublish]
AID - 10.1371/journal.pone.0119332 [doi]
AID - PONE-D-14-34677 [pii]
PST - epublish
SO  - PLoS One. 2015 Mar 19;10(3):e0119332. doi: 10.1371/journal.pone.0119332.
      eCollection 2015.

PMID- 25748520
OWN - NLM
STAT- MEDLINE
DA  - 20150411
DCOM- 20151218
IS  - 1469-0756 (Electronic)
IS  - 0032-5473 (Linking)
VI  - 91
IP  - 1074
DP  - 2015 Apr
TI  - Fulminant amoebic colitis: a clinicopathological study of 30 cases.
PG  - 200-5
LID - 10.1136/postgradmedj-2014-132597 [doi]
AB  - AIMS: To review the clinical and pathological factors associated with fulminant
      amoebic colitis (FAC) requiring colonic resection and its outcome. METHODS: We
      retrospectively identified adult patients admitted to our centre between June
      2007 and December 2011 with FAC who underwent colonic resection and were
      diagnosed with amoebic colitis based on the presence of trophozoites on
      histological examination. The clinical details were extracted from the medical
      notes and correlated with the pathological findings. RESULTS: Thirty patients (18
      men and 12 women) met the inclusion criteria. Their mean age was 50.1 years
      (range 21-89). The most frequent symptoms were abdominal pain, vomiting and
      fever. More than half the patients (16/30) had underlying conditions associated
      with immunosuppression including diabetes mellitus and tuberculosis. Pathological
      investigation of colonic resections showed predominantly right-sided involvement 
      with geographic colonic ulcers covered with a creamy-white pseudomembrane,
      perforations, gangrenous changes, amoeboma and lesions mimicking inflammatory
      bowel disease. All showed basophilic dirty necrosis with abundant nuclear debris 
      and amoebic trophozoites on histological examination. 21/30 patients (70%) had
      involvement beyond the caecum. 17/30 patients (57%) died. Those with involvement 
      beyond the caecum were more likely to die (15/21, 71.4%) than those with less
      extensive disease. CONCLUSIONS: FAC presents as acute abdomen and can mimic
      appendicitis, ischaemic bowel disease, tuberculosis and malignancy. Comorbidities
      causing immunosuppression frequently associated. Mortality remains high despite
      surgery, so FAC should be suspected in every case of acute abdomen with colonic
      perforation if associated with typical gross and microscopic findings and a
      history of stay in an endemic area.
CI  - Published by the BMJ Publishing Group Limited. For permission to use (where not
      already granted under a licence) please go to
      http://group.bmj.com/group/rights-licensing/permissions.
FAU - Chaturvedi, Rachana
AU  - Chaturvedi R
AD  - Department of Pathology, Seth GS Medical College and KEM Hospital, Mumbai,
      Maharashtra, India.
FAU - Gupte, Prajakta A
AU  - Gupte PA
AD  - Department of Pathology, Seth GS Medical College and KEM Hospital, Mumbai,
      Maharashtra, India.
FAU - Joshi, Amita S
AU  - Joshi AS
AD  - Department of Pathology, Seth GS Medical College and KEM Hospital, Mumbai,
      Maharashtra, India.
LA  - eng
PT  - Journal Article
DEP - 20150306
PL  - England
TA  - Postgrad Med J
JT  - Postgraduate medical journal
JID - 0234135
SB  - IM
MH  - Abdominal Pain/parasitology
MH  - Adult
MH  - Aged
MH  - Aged, 80 and over
MH  - Cecum/parasitology/*pathology
MH  - Colectomy/*methods
MH  - Diagnosis, Differential
MH  - Dysentery, Amebic/*complications/*diagnosis/pathology
MH  - Female
MH  - Fever/parasitology
MH  - Humans
MH  - Immunohistochemistry
MH  - India/epidemiology
MH  - Length of Stay
MH  - Male
MH  - Middle Aged
MH  - Retrospective Studies
MH  - Survival Rate
MH  - Treatment Outcome
MH  - Vomiting/parasitology
EDAT- 2015/03/10 06:00
MHDA- 2015/12/19 06:00
CRDT- 2015/03/10 06:00
PHST- 2014/01/23 [received]
PHST- 2015/02/16 [accepted]
PHST- 2015/03/06 [aheadofprint]
AID - postgradmedj-2014-132597 [pii]
AID - 10.1136/postgradmedj-2014-132597 [doi]
PST - ppublish
SO  - Postgrad Med J. 2015 Apr;91(1074):200-5. doi: 10.1136/postgradmedj-2014-132597.
      Epub 2015 Mar 6.

PMID- 25634680
OWN - NLM
STAT- MEDLINE
DA  - 20150422
DCOM- 20160108
IS  - 1432-1459 (Electronic)
IS  - 0340-5354 (Linking)
VI  - 262
IP  - 4
DP  - 2015
TI  - Hamsi scoring in the prediction of unfavorable outcomes from tuberculous
      meningitis: results of Haydarpasa-II study.
PG  - 890-8
LID - 10.1007/s00415-015-7651-5 [doi]
AB  - Predicting unfavorable outcome is of paramount importance in clinical decision
      making. Accordingly, we designed this multinational study, which provided the
      largest case series of tuberculous meningitis (TBM). 43 centers from 14 countries
      (Albania, Croatia, Denmark, Egypt, France, Hungary, Iraq, Italy, Macedonia,
      Romania, Serbia, Slovenia, Syria, Turkey) submitted data of microbiologically
      confirmed TBM patients hospitalized between 2000 and 2012. Unfavorable outcome
      was defined as survival with significant sequela or death. In developing our
      index, binary logistic regression models were constructed via 200 replicates of
      database by bootstrap resampling methodology. The final model was built according
      to the selection frequencies of variables. The severity scale included variables 
      with arbitrary scores proportional to predictive powers of terms in the final
      model. The final model was internally validated by bootstrap resampling. A total 
      of 507 patients' data were submitted among which 165 had unfavorable outcome.
      Eighty-six patients died while 119 had different neurological sequelae in 79
      (16%) patients. The full model included 13 variables. Age, nausea, vomiting,
      altered consciousness, hydrocephalus, vasculitis, immunosuppression, diabetes
      mellitus and neurological deficit remained in the final model. Scores 1-3 were
      assigned to the variables in the severity scale, which included scores of 1-6.
      The distribution of mortality for the scores 1-6 was 3.4, 8.2, 20.6, 31, 30 and
      40.1%, respectively. Altered consciousness, diabetes mellitus, immunosuppression,
      neurological deficits, hydrocephalus, and vasculitis predicted the unfavorable
      outcome in the scoring and the cumulative score provided a linear estimation of
      prognosis.
FAU - Erdem, Hakan
AU  - Erdem H
AD  - Department of Infectious Diseases and Clinical Microbiology, GATA Haydarpasa
      Training Hospital, Istanbul, Turkey, hakanerdem1969@yahoo.com.
FAU - Ozturk-Engin, Derya
AU  - Ozturk-Engin D
FAU - Tireli, Hulya
AU  - Tireli H
FAU - Kilicoglu, Gamze
AU  - Kilicoglu G
FAU - Defres, Sylviane
AU  - Defres S
FAU - Gulsun, Serda
AU  - Gulsun S
FAU - Sengoz, Gonul
AU  - Sengoz G
FAU - Crisan, Alexandru
AU  - Crisan A
FAU - Johansen, Isik Somuncu
AU  - Johansen IS
FAU - Inan, Asuman
AU  - Inan A
FAU - Nechifor, Mihai
AU  - Nechifor M
FAU - Al-Mahdawi, Akram
AU  - Al-Mahdawi A
FAU - Civljak, Rok
AU  - Civljak R
FAU - Ozguler, Muge
AU  - Ozguler M
FAU - Savic, Branislava
AU  - Savic B
FAU - Ceran, Nurgul
AU  - Ceran N
FAU - Cacopardo, Bruno
AU  - Cacopardo B
FAU - Inal, Ayse Seza
AU  - Inal AS
FAU - Namiduru, Mustafa
AU  - Namiduru M
FAU - Dayan, Saim
AU  - Dayan S
FAU - Kayabas, Uner
AU  - Kayabas U
FAU - Parlak, Emine
AU  - Parlak E
FAU - Khalifa, Ahmad
AU  - Khalifa A
FAU - Kursun, Ebru
AU  - Kursun E
FAU - Sipahi, Oguz Resat
AU  - Sipahi OR
FAU - Yemisen, Mucahit
AU  - Yemisen M
FAU - Akbulut, Ayhan
AU  - Akbulut A
FAU - Bitirgen, Mehmet
AU  - Bitirgen M
FAU - Popovic, Natasa
AU  - Popovic N
FAU - Kandemir, Bahar
AU  - Kandemir B
FAU - Luca, Catalina
AU  - Luca C
FAU - Parlak, Mehmet
AU  - Parlak M
FAU - Stahl, Jean Paul
AU  - Stahl JP
FAU - Pehlivanoglu, Filiz
AU  - Pehlivanoglu F
FAU - Simeon, Soline
AU  - Simeon S
FAU - Ulu-Kilic, Aysegul
AU  - Ulu-Kilic A
FAU - Yasar, Kadriye
AU  - Yasar K
FAU - Yilmaz, Gulden
AU  - Yilmaz G
FAU - Yilmaz, Emel
AU  - Yilmaz E
FAU - Beovic, Bojana
AU  - Beovic B
FAU - Catroux, Melanie
AU  - Catroux M
FAU - Lakatos, Botond
AU  - Lakatos B
FAU - Sunbul, Mustafa
AU  - Sunbul M
FAU - Oncul, Oral
AU  - Oncul O
FAU - Alabay, Selma
AU  - Alabay S
FAU - Sahin-Horasan, Elif
AU  - Sahin-Horasan E
FAU - Kose, Sukran
AU  - Kose S
FAU - Shehata, Ghaydaa
AU  - Shehata G
FAU - Andre, Katell
AU  - Andre K
FAU - Dragovac, Gorana
AU  - Dragovac G
FAU - Gul, Hanefi Cem
AU  - Gul HC
FAU - Karakas, Ahmet
AU  - Karakas A
FAU - Chadapaud, Stephane
AU  - Chadapaud S
FAU - Hansmann, Yves
AU  - Hansmann Y
FAU - Harxhi, Arjan
AU  - Harxhi A
FAU - Kirova, Valerija
AU  - Kirova V
FAU - Masse-Chabredier, Isabelle
AU  - Masse-Chabredier I
FAU - Oncu, Serkan
AU  - Oncu S
FAU - Sener, Alper
AU  - Sener A
FAU - Tekin, Recep
AU  - Tekin R
FAU - Elaldi, Nazif
AU  - Elaldi N
FAU - Deveci, Ozcan
AU  - Deveci O
FAU - Ozkaya, Hacer Deniz
AU  - Ozkaya HD
FAU - Karabay, Oguz
AU  - Karabay O
FAU - Senbayrak, Seniha
AU  - Senbayrak S
FAU - Agalar, Canan
AU  - Agalar C
FAU - Vahaboglu, Haluk
AU  - Vahaboglu H
LA  - eng
PT  - Journal Article
PT  - Multicenter Study
DEP - 20150130
PL  - Germany
TA  - J Neurol
JT  - Journal of neurology
JID - 0423161
SB  - IM
MH  - Adult
MH  - Clinical Trials as Topic
MH  - Cohort Studies
MH  - Female
MH  - Humans
MH  - International Cooperation
MH  - Logistic Models
MH  - Male
MH  - Middle Aged
MH  - Nervous System Diseases
MH  - *Outcome Assessment (Health Care)
MH  - Predictive Value of Tests
MH  - Sensitivity and Specificity
MH  - Severity of Illness Index
MH  - Surveys and Questionnaires
MH  - *Treatment Outcome
MH  - Tuberculosis, Meningeal/*diagnosis/mortality/*therapy
EDAT- 2015/01/31 06:00
MHDA- 2016/01/09 06:00
CRDT- 2015/01/31 06:00
PHST- 2014/10/14 [received]
PHST- 2014/12/27 [accepted]
PHST- 2014/12/14 [revised]
PHST- 2015/01/30 [aheadofprint]
AID - 10.1007/s00415-015-7651-5 [doi]
PST - ppublish
SO  - J Neurol. 2015;262(4):890-8. doi: 10.1007/s00415-015-7651-5. Epub 2015 Jan 30.

PMID- 25609354
OWN - NLM
STAT- MEDLINE
DA  - 20150509
DCOM- 20160204
LR  - 20160302
IS  - 2213-2201 (Electronic)
VI  - 3
IP  - 3
DP  - 2015 May-Jun
TI  - Successful treatment of disseminated BCG in a patient with severe combined
      immunodeficiency.
PG  - 438-40
LID - 10.1016/j.jaip.2014.12.004 [doi]
LID - S2213-2198(14)00583-2 [pii]
FAU - Smith, Lauren L
AU  - Smith LL
AD  - Children's Hospital of the King's Daughters, Eastern Virginia School of Medicine,
      Norfolk, Va.
FAU - Wright, Benjamin L
AU  - Wright BL
AD  - Fellow in Allergy and Clinical Immunology, Duke University Medical Center,
      Durham, NC.
FAU - Buckley, Rebecca H
AU  - Buckley RH
AD  - J. Buren Sidbury Professor of Pediatrics and Professor of Immunology, Duke
      University Medical Center, Durham, NC. Electronic address:
      rebecca.buckley@dm.duke.edu.
LA  - eng
GR  - T32 AI007062/AI/NIAID NIH HHS/United States
PT  - Case Reports
PT  - Letter
DEP - 20150122
PL  - United States
TA  - J Allergy Clin Immunol Pract
JT  - The journal of allergy and clinical immunology. In practice
JID - 101597220
RN  - 0 (Antitubercular Agents)
RN  - 0 (BCG Vaccine)
SB  - IM
MH  - Adoptive Transfer
MH  - Antitubercular Agents/therapeutic use
MH  - BCG Vaccine/*adverse effects/immunology
MH  - Drug Therapy, Combination
MH  - Female
MH  - Hematopoietic Stem Cell Transplantation/*adverse effects
MH  - Humans
MH  - Immunocompromised Host
MH  - Infant
MH  - Magnetic Resonance Imaging
MH  - Mycobacterium bovis/immunology/*pathogenicity
MH  - Risk Factors
MH  - Severe Combined Immunodeficiency/complications/diagnosis/immunology/*surgery
MH  - Time Factors
MH  - Treatment Outcome
MH  - Tuberculosis/diagnosis/immunology/*microbiology/therapy
PMC - PMC4770545
MID - NIHMS761840
OID - NLM: NIHMS761840
OID - NLM: PMC4770545
EDAT- 2015/01/23 06:00
MHDA- 2016/02/05 06:00
CRDT- 2015/01/23 06:00
PHST- 2014/10/22 [received]
PHST- 2014/12/08 [revised]
PHST- 2014/12/09 [accepted]
PHST- 2015/01/22 [aheadofprint]
AID - S2213-2198(14)00583-2 [pii]
AID - 10.1016/j.jaip.2014.12.004 [doi]
PST - ppublish
SO  - J Allergy Clin Immunol Pract. 2015 May-Jun;3(3):438-40. doi:
      10.1016/j.jaip.2014.12.004. Epub 2015 Jan 22.

PMID- 25574921
OWN - NLM
STAT- MEDLINE
DA  - 20150110
DCOM- 20150909
IS  - 1815-7920 (Electronic)
IS  - 1027-3719 (Linking)
VI  - 19
IP  - 2
DP  - 2015 Feb
TI  - Serum drug concentrations of INH and RMP predict 2-month sputum culture results
      in tuberculosis patients.
PG  - 210-5
LID - 10.5588/ijtld.14.0405 [doi]
AB  - BACKGROUND: In Alberta provincial tuberculosis (TB) clinics, serum drug
      concentrations (SDCs) are measured in patients with human immunodeficiency virus,
      diabetes mellitus or at extremes of weight, or showing slow clinical response to 
      treatment, to guide treatment. DESIGN: A retrospective review was performed of TB
      cases in Northern Alberta with SDCs measured from 1998 to 2013. Adequacy of SDC
      was based on the maximum concentration (Cmax) achieved in serum, with rifampicin 
      (RMP) values <8 mug/ml and isoniazid (INH) values <3 mug/ml for daily dosing and 
      <9 mug/ml for intermittent dosing considered inadequate. Clinical variables and
      microbiological outcomes were then compared between the adequate and inadequate
      groups. RESULTS: Of 134 pulmonary TB cases with SDCs for INH and/or RMP, we found
      a significant increase in 2-month sputum culture positivity in the cohort with
      inadequate concentrations of INH compared to those with adequate INH
      concentrations (42.5% vs. 18.3%, P = 0.0084). A similar trend was seen in the
      cohort with inadequate concentrations of RMP (39% vs. 21%, P = 0.0725).
      CONCLUSIONS: Among our study population, low SDCs of INH and, to a lesser extent,
      RMP, appear to be associated with reduced sputum culture conversion after 2
      months of treatment.
FAU - Mah, A
AU  - Mah A
AD  - Department of Medicine, University of Alberta, Edmonton, Alberta, Canada.
FAU - Kharrat, H
AU  - Kharrat H
AD  - Faculty of Medicine and Dentistry, University of Alberta, Edmonton, Alberta,
      Canada.
FAU - Ahmed, R
AU  - Ahmed R
AD  - Department of Medicine, University of Alberta, Edmonton, Alberta, Canada.
FAU - Gao, Z
AU  - Gao Z
AD  - Alberta Health Services TB Program, Alberta Health Services, Edmonton, Alberta,
      Canada.
FAU - Der, E
AU  - Der E
AD  - Central TB Services, Alberta Health Services, Calgary, Alberta, Canada.
FAU - Hansen, E
AU  - Hansen E
AD  - Alberta Health Services TB Program, Alberta Health Services, Edmonton, Alberta,
      Canada.
FAU - Long, R
AU  - Long R
AD  - Department of Medicine, University of Alberta, Edmonton, Alberta, Canada.
FAU - Kunimoto, D
AU  - Kunimoto D
AD  - Department of Medicine, University of Alberta, Edmonton, Alberta, Canada.
FAU - Cooper, R
AU  - Cooper R
AD  - Department of Medicine, University of Alberta, Edmonton, Alberta, Canada.
LA  - eng
PT  - Journal Article
PL  - France
TA  - Int J Tuberc Lung Dis
JT  - The international journal of tuberculosis and lung disease : the official journal
      of the International Union against Tuberculosis and Lung Disease
JID - 9706389
RN  - 0 (Antitubercular Agents)
RN  - V83O1VOZ8L (Isoniazid)
RN  - VJT6J7R4TR (Rifampin)
SB  - IM
MH  - Adult
MH  - Aged
MH  - Alberta
MH  - Antitubercular Agents/blood/*therapeutic use
MH  - Female
MH  - Humans
MH  - Isoniazid/blood/*therapeutic use
MH  - Male
MH  - Middle Aged
MH  - Retrospective Studies
MH  - Rifampin/blood/*therapeutic use
MH  - Sputum/microbiology
MH  - Treatment Outcome
MH  - Tuberculosis/*drug therapy/microbiology
MH  - Tuberculosis, Pulmonary/drug therapy/microbiology
EDAT- 2015/01/13 06:00
MHDA- 2015/09/10 06:00
CRDT- 2015/01/10 06:00
AID - 10.5588/ijtld.14.0405 [doi]
PST - ppublish
SO  - Int J Tuberc Lung Dis. 2015 Feb;19(2):210-5. doi: 10.5588/ijtld.14.0405.

PMID- 25455798
OWN - NLM
STAT- MEDLINE
DA  - 20150119
DCOM- 20160125
IS  - 1878-3511 (Electronic)
IS  - 1201-9712 (Linking)
VI  - 30
DP  - 2015 Jan
TI  - Battling tuberculosis in an island context with a high burden of communicable and
      non-communicable diseases: epidemiology, progress, and lessons learned in
      Kiribati, 2000 to 2012.
PG  - 135-41
LID - 10.1016/j.ijid.2014.11.025 [doi]
LID - S1201-9712(14)01714-7 [pii]
AB  - OBJECTIVES: To examine the epidemiology of tuberculosis (TB) in Kiribati from
      2000 to 2012, document lessons learned, and recommend ways to mitigate the burden
      of TB in Kiribati. METHODS: A descriptive study was performed using data on TB
      case notifications, prevalence, incidence, mortality, and treatment outcomes from
      global reports and data files. Progress towards meeting the Millennium
      Development Goal TB target (to reduce TB incidence by 2015) and the Regional
      Strategy to Stop Tuberculosis in the Western Pacific 2011-2015 targets (to reduce
      TB prevalence and mortality by half by 2015 relative to the level in 2000) was
      examined. RESULTS: TB case notifications and the estimated incidence and
      prevalence have increased in Kiribati since 2000. From 2000 to 2012, Kiribati
      reported a total of 3863 TB notifications; in 2012, the case notification rate
      was 343/100 000 population. The majority (89%) of TB patients complete treatment 
      and/or are cured, and the estimated TB mortality rate has remained relatively
      stable at around 16/100 000 population. HIV testing of TB patients has increased 
      over recent years from 8% of notifications tested in 2003 to 43% tested in 2012. 
      Of all 818 tests, only four (0.5%) patients were confirmed HIV-positive.
      Drug-resistant TB has been detected in a small number of cases. CONCLUSIONS: TB
      rates continue to increase in Kiribati and the 2015 goals for TB control are
      unlikely to be met. This is probably due to the complex mix of risk factors
      present in Kiribati, including smoking, diabetes, alcohol use, crowded living,
      and poverty. A comprehensive approach to address these risk factors is needed to 
      mitigate the burden of TB in Kiribati.
CI  - Copyright (c) 2014 The Authors. Published by Elsevier Ltd.. All rights reserved.
FAU - Hoy, Damian
AU  - Hoy D
AD  - Secretariat of the Pacific Community, BP D5, 98848 Noumea, New Caledonia.
      Electronic address: damianh@spc.int.
FAU - Kienene, Takeieta
AU  - Kienene T
AD  - Kiribati Ministry of Health and Medical Services, Kiribati.
FAU - Reiher, Bereka
AU  - Reiher B
AD  - Kiribati Ministry of Health and Medical Services, Kiribati.
FAU - Roth, Adam
AU  - Roth A
AD  - Secretariat of the Pacific Community, BP D5, 98848 Noumea, New Caledonia.
FAU - Tira, Teatoa
AU  - Tira T
AD  - Kiribati Ministry of Health and Medical Services, Kiribati.
FAU - McKenzie, Jeanie
AU  - McKenzie J
AD  - Secretariat of the Pacific Community, BP D5, 98848 Noumea, New Caledonia.
FAU - Merilles, Onofre Edwin A
AU  - Merilles OE
AD  - Secretariat of the Pacific Community, BP D5, 98848 Noumea, New Caledonia.
FAU - Viney, Kerri
AU  - Viney K
AD  - National Centre of Epidemiology and Population Health, Australian National
      University, Canberra, Australia.
LA  - eng
PT  - Journal Article
PT  - Research Support, Non-U.S. Gov't
DEP - 20141129
PL  - Canada
TA  - Int J Infect Dis
JT  - International journal of infectious diseases : IJID : official publication of the
      International Society for Infectious Diseases
JID - 9610933
SB  - IM
MH  - Adolescent
MH  - Adult
MH  - Aged
MH  - Child
MH  - Child, Preschool
MH  - Communicable Diseases/epidemiology
MH  - Female
MH  - Humans
MH  - Incidence
MH  - Infant
MH  - Infant, Newborn
MH  - Male
MH  - Micronesia/epidemiology
MH  - Middle Aged
MH  - Poverty
MH  - Prevalence
MH  - Risk Factors
MH  - Smoking
MH  - Treatment Outcome
MH  - Tuberculosis/*epidemiology/mortality
MH  - Tuberculosis, Multidrug-Resistant/epidemiology
MH  - Young Adult
OTO - NOTNLM
OT  - Epidemiology
OT  - Island
OT  - Kiribati
OT  - Lessons learned
OT  - Pacific
OT  - Tuberculosis
EDAT- 2014/12/03 06:00
MHDA- 2016/01/26 06:00
CRDT- 2014/12/03 06:00
PHST- 2014/08/27 [received]
PHST- 2014/11/14 [revised]
PHST- 2014/11/25 [accepted]
PHST- 2014/11/29 [aheadofprint]
AID - S1201-9712(14)01714-7 [pii]
AID - 10.1016/j.ijid.2014.11.025 [doi]
PST - ppublish
SO  - Int J Infect Dis. 2015 Jan;30:135-41. doi: 10.1016/j.ijid.2014.11.025. Epub 2014 
      Nov 29.

PMID- 25409024
OWN - NLM
STAT- MEDLINE
DA  - 20141121
DCOM- 20150714
LR  - 20151028
IS  - 1932-6203 (Electronic)
IS  - 1932-6203 (Linking)
VI  - 9
IP  - 11
DP  - 2014
TI  - Survival analysis of adult tuberculosis disease.
PG  - e112838
LID - 10.1371/journal.pone.0112838 [doi]
AB  - BACKGROUND: We conducted a survival analysis of all the confirmed cases of Adult 
      Tuberculosis (TB) patients treated in Cork-City, Ireland. The aim of this study
      was to estimate Survival time (ST), including median time of survival and to
      assess the association and impact of covariates (TB risk factors) to event status
      and ST. The outcome of the survival analysis is reported in this paper. METHODS: 
      We used a retrospective cohort study research design to review data of 647
      bacteriologically confirmed TB patients from the medical record of two teaching
      hospitals. Mean age 49 years (Range 18-112). We collected information on
      potential risk factors of all confirmed cases of TB treated between 2008-2012.
      For the survival analysis, the outcome of interest was 'treatment failure' or
      'death' (whichever came first). A univariate descriptive statistics analysis was 
      conducted using a non- parametric procedure, Kaplan -Meier (KM) method to
      estimate overall survival (OS), while the Cox proportional hazard model was used 
      for the multivariate analysis to determine possible association of predictor
      variables and to obtain adjusted hazard ratio. P value was set at <0.05, log
      likelihood ratio test at >0.10. Data were analysed using SPSS version 15.0.
      RESULTS: There was no significant difference in the survival curves of male and
      female patients. (Log rank statistic = 0.194, df = 1, p = 0.66) and among
      different age group (Log rank statistic = 1.337, df = 3, p = 0.72). The mean
      overall survival (OS) was 209 days (95%CI: 92-346) while the median was 51 days
      (95% CI: 35.7-66). The mean ST for women was 385 days (95%CI: 76.6-694) and for
      men was 69 days (95%CI: 48.8-88.5). Multivariate Cox regression showed that
      patient who had history of drug misuse had 2.2 times hazard than those who do not
      have drug misuse. Smokers and alcohol drinkers had hazard of 1.8 while patients
      born in country of high endemicity (BICHE) had hazard of 6.3 and HIV co-infection
      hazard was 1.2. CONCLUSION: There was no significant difference in survival
      curves of male and female and among age group. Women had a higher ST compared to 
      men. But men had a higher hazard rate compared to women. Anti-TNF,
      immunosuppressive medication and diabetes were found to be associated with longer
      ST, while alcohol, smoking, RICHE, BICHE was associated with shorter ST.
FAU - Ajagbe, Olurotimi Bankole
AU  - Ajagbe OB
AD  - Department of Public Health and Epidemiology, University College Cork, Cork,
      Ireland.
FAU - Kabir, Zubair
AU  - Kabir Z
AD  - Department of Public Health and Epidemiology, University College Cork, Cork,
      Ireland.
FAU - O'Connor, Terry
AU  - O'Connor T
AD  - Mercy University Hospital, Cork, Ireland.
LA  - eng
PT  - Journal Article
DEP - 20141119
PL  - United States
TA  - PLoS One
JT  - PloS one
JID - 101285081
SB  - IM
EIN - PLoS One. 2015;10(2):e0118013. Kabair, Zubair [corrected to Kabir, Zubair]. PMID:
      25668578
MH  - Adolescent
MH  - Adult
MH  - Aged
MH  - Aged, 80 and over
MH  - Analysis of Variance
MH  - Female
MH  - Humans
MH  - Kaplan-Meier Estimate
MH  - Male
MH  - Middle Aged
MH  - Risk Factors
MH  - Survival Rate
MH  - Tuberculosis/*mortality
MH  - Young Adult
PMC - PMC4237371
OID - NLM: PMC4237371
EDAT- 2014/11/20 06:00
MHDA- 2015/07/15 06:00
CRDT- 2014/11/20 06:00
PHST- 2014 [ecollection]
PHST- 2014/05/22 [received]
PHST- 2014/10/16 [accepted]
PHST- 2014/11/19 [epublish]
AID - 10.1371/journal.pone.0112838 [doi]
AID - PONE-D-14-22473 [pii]
PST - epublish
SO  - PLoS One. 2014 Nov 19;9(11):e112838. doi: 10.1371/journal.pone.0112838.
      eCollection 2014.

PMID- 25303784
OWN - NLM
STAT- MEDLINE
DA  - 20141230
DCOM- 20160412
IS  - 1873-460X (Electronic)
IS  - 1056-8727 (Linking)
VI  - 29
IP  - 1
DP  - 2015 Jan-Feb
TI  - Type 2 diabetes mellitus and its influence in the development of multidrug
      resistance tuberculosis in patients from southeastern Mexico.
PG  - 77-82
LID - 10.1016/j.jdiacomp.2014.09.007 [doi]
LID - S1056-8727(14)00264-5 [pii]
AB  - AIMS: To determine the factors associated with the presence of pulmonary
      tuberculosis in patients with type 2 diabetes mellitus and the effect in the
      development of drug and multi-drug resistance, in a population with tuberculosis 
      from the southeast of Mexico. METHODS: This is a case-control study including 409
      individuals, 146 with the binomial tuberculosis-type 2 diabetes mellitus and 263 
      individuals with tuberculosis. Demographic, epidemiological and outcome variables
      were collected. Risks were calculated. RESULTS: The factors associated with the
      presence of type 2 diabetes mellitus were age >/=35years, (OR=9.7; CI: 5.2-17.8),
      previous contact with a person infected with tuberculosis (OR=1.7; CI: 1.1-3.1). 
      Body mass index >/=25 kg/m(2) (OR=2.2; CI: 1.1-4.3), and inherited family history
      of diabetes (OR=5.4; CI: 3.2-9.2). It was also found that patients with
      tuberculosis-type 2 diabetes mellitus presented a 4.7-fold (CI: 1.4-11.3) and
      3.5-fold (CI: 1.1-11.1) higher risk of developing drug- and multidrug resistance 
      tuberculosis, respectively. By last, individuals with tuberculosis-type 2
      diabetes had a 2.3-fold (CI: 1.5-4.1) greater chance of persisting as
      tuberculosis-positive by the second month of treatment, delaying the resolution
      of the tuberculosis infection. CONCLUSIONS: Type 2 diabetes exerts a strong
      influence on the presentation and evolution of tuberculosis within the analyzed
      population and displays remarkable particularities, necessitating the development
      of dedicated tuberculosis-diabetes surveillance systems that consider the
      particular epidemiological characteristics of the population affected.
CI  - Copyright (c) 2015 Elsevier Inc. All rights reserved.
FAU - Perez-Navarro, Lucia Monserrat
AU  - Perez-Navarro LM
AD  - Public Health Institute, University of Veracruz, Veracruz, Mexico; Doctoral
      program in Biomedical Sciences, Biomedical Research Center, University of
      Veracruz, Veracruz, Mexico. Electronic address: lucymonsepn@yahoo.com.mx.
FAU - Fuentes-Dominguez, Francisco Javier
AU  - Fuentes-Dominguez FJ
AD  - Micobacteriosis State Program, Veracruz Health Services, Mexico. Electronic
      address: javierfuentesd@gmail.com.
FAU - Zenteno-Cuevas, Roberto
AU  - Zenteno-Cuevas R
AD  - Public Health Institute, University of Veracruz, Veracruz, Mexico. Electronic
      address: robzencue@gmail.com.
LA  - eng
PT  - Comparative Study
PT  - Journal Article
DEP - 20140919
PL  - United States
TA  - J Diabetes Complications
JT  - Journal of diabetes and its complications
JID - 9204583
RN  - 0 (Antitubercular Agents)
SB  - IM
MH  - Adult
MH  - Age Distribution
MH  - Aged
MH  - Antitubercular Agents/therapeutic use
MH  - Case-Control Studies
MH  - Comorbidity
MH  - Confidence Intervals
MH  - Diabetes Mellitus, Type 2/diagnosis/*epidemiology
MH  - Female
MH  - Humans
MH  - Male
MH  - Mexico/epidemiology
MH  - Middle Aged
MH  - Odds Ratio
MH  - Prevalence
MH  - Prognosis
MH  - Risk Assessment
MH  - Severity of Illness Index
MH  - Sex Distribution
MH  - Tuberculosis, Multidrug-Resistant/diagnosis/*epidemiology
MH  - Tuberculosis, Pulmonary/diagnosis/drug therapy/*epidemiology
OTO - NOTNLM
OT  - Drug resistance
OT  - Multidrug resistance
OT  - Risk factors
OT  - TB-2DM comorbidity
OT  - Tuberculosis
OT  - Type 2 diabetes
EDAT- 2014/10/12 06:00
MHDA- 2016/04/14 06:00
CRDT- 2014/10/12 06:00
PHST- 2014/07/11 [received]
PHST- 2014/08/19 [revised]
PHST- 2014/09/10 [accepted]
PHST- 2014/09/19 [aheadofprint]
AID - S1056-8727(14)00264-5 [pii]
AID - 10.1016/j.jdiacomp.2014.09.007 [doi]
PST - ppublish
SO  - J Diabetes Complications. 2015 Jan-Feb;29(1):77-82. doi:
      10.1016/j.jdiacomp.2014.09.007. Epub 2014 Sep 19.

PMID- 25229236
OWN - NLM
STAT- MEDLINE
DA  - 20140918
DCOM- 20160125
IS  - 1932-6203 (Electronic)
IS  - 1932-6203 (Linking)
VI  - 9
IP  - 9
DP  - 2014
TI  - Results of the implementation of a pilot model for the bidirectional screening
      and joint management of patients with pulmonary tuberculosis and diabetes
      mellitus in Mexico.
PG  - e106961
LID - 10.1371/journal.pone.0106961 [doi]
AB  - BACKGROUND: Recently, the World Health Organisation and the International Union
      Against Tuberculosis and Lung Disease published a Collaborative Framework for the
      Care and Control of Tuberculosis (TB) and Diabetes (DM) (CFTB/DM) proposing
      bidirectional screening and joint management. OBJECTIVE: To evaluate the
      feasibility and effectiveness of the CFTB/DM in Mexico. DESIGN: Prospective
      observational cohort. SETTING: 15 primary care units in 5 states in Mexico.
      PARTICIPANTS: Patients aged >/=20 years diagnosed with DM or pulmonary TB who
      sought care at participating clinics. INTERVENTION: The WHO/Union CFTB/DM was
      adapted and implemented according to official Mexican guidelines. We recruited
      participants from July 2012 to April 2013 and followed up until March 2014.
      Bidirectional screening was performed. Patients diagnosed with TB and DM were
      invited to receive TB treatment under joint management. MAIN OUTCOME MEASURES:
      Diagnoses of TB among DM, of DM among TB, and treatment outcomes among patients
      with DM and TB. RESULTS: Of 783 DM patients, 11 (1.4%) were unaware of their TB. 
      Of 361 TB patients, 16 (4.4%) were unaware of their DM. 95 TB/DM patients
      accepted to be treated under joint management, of whom 85 (89.5%) successfully
      completed treatment. Multiple linear regression analysis with change in HbA1c and
      random capillary glucose as dependent variables revealed significant decrease
      with time (regression coefficients (beta) = -0.660, (95% confidence interval
      (CI), -0.96 to -0.35); and beta = -1.889 (95% CI, -2.77 to -1.01, respectively)) 
      adjusting by sex, age and having been treated for a previous TB episode. Patients
      treated under joint management were more likely to experience treatment success
      than patients treated under routine DM and TB programs as compared to historical 
      (adjusted OR (aOR), 2.8, 95%CI 1.28-6.13) and same period (aOR 2.37, 95% CI
      1.13-4.96) comparison groups. CONCLUSIONS: Joint management of TB and DM is
      feasible and appears to improve clinical outcomes.
FAU - Castellanos-Joya, Martin
AU  - Castellanos-Joya M
AD  - Direccion del Programa de Micobacteriosis, Centro Nacional de Programas
      Preventivos y Control de Enfermedades, Mexico, Distrito Federal, Mexico.
FAU - Delgado-Sanchez, Guadalupe
AU  - Delgado-Sanchez G
AD  - Centro de Investigacion sobre Enfermedades Infecciosas, Instituto Nacional de
      Salud Publica, Cuernavaca, Morelos, Mexico.
FAU - Ferreyra-Reyes, Leticia
AU  - Ferreyra-Reyes L
AD  - Centro de Investigacion sobre Enfermedades Infecciosas, Instituto Nacional de
      Salud Publica, Cuernavaca, Morelos, Mexico.
FAU - Cruz-Hervert, Pablo
AU  - Cruz-Hervert P
AD  - Centro de Investigacion sobre Enfermedades Infecciosas, Instituto Nacional de
      Salud Publica, Cuernavaca, Morelos, Mexico.
FAU - Ferreira-Guerrero, Elizabeth
AU  - Ferreira-Guerrero E
AD  - Centro de Investigacion sobre Enfermedades Infecciosas, Instituto Nacional de
      Salud Publica, Cuernavaca, Morelos, Mexico.
FAU - Ortiz-Solis, Gabriela
AU  - Ortiz-Solis G
AD  - Direccion del Programa de Salud en el Adulto y en el Anciano, Centro Nacional de 
      Programas Preventivos y Control de Enfermedades, Mexico, Distrito Federal,
      Mexico.
FAU - Jimenez, Mirtha Irene
AU  - Jimenez MI
AD  - Direccion del Programa de Micobacteriosis, Centro Nacional de Programas
      Preventivos y Control de Enfermedades, Mexico, Distrito Federal, Mexico.
FAU - Salazar, Leslie Lorena
AU  - Salazar LL
AD  - Direccion del Programa de Micobacteriosis, Centro Nacional de Programas
      Preventivos y Control de Enfermedades, Mexico, Distrito Federal, Mexico.
FAU - Montero-Campos, Rogelio
AU  - Montero-Campos R
AD  - Centro de Investigacion sobre Enfermedades Infecciosas, Instituto Nacional de
      Salud Publica, Cuernavaca, Morelos, Mexico.
FAU - Mongua-Rodriguez, Norma
AU  - Mongua-Rodriguez N
AD  - Centro de Investigacion sobre Enfermedades Infecciosas, Instituto Nacional de
      Salud Publica, Cuernavaca, Morelos, Mexico.
FAU - Baez-Saldana, Renata
AU  - Baez-Saldana R
AD  - Centro de Investigacion sobre Enfermedades Infecciosas, Instituto Nacional de
      Salud Publica, Cuernavaca, Morelos, Mexico.
FAU - Bobadilla-del-Valle, Miriam
AU  - Bobadilla-del-Valle M
AD  - Laboratorio de Microbiologia, Instituto Nacional de Ciencias Medicas y de
      Nutricion "Salvador Zubiran", Mexico, Distrito Federal, Mexico.
FAU - Gonzalez-Roldan, Jesus Felipe
AU  - Gonzalez-Roldan JF
AD  - Direccion General, Centro Nacional de Programas Preventivos y Control de
      Enfermedades, Mexico, Distrito Federal, Mexico.
FAU - Ponce-de-Leon, Alfredo
AU  - Ponce-de-Leon A
AD  - Laboratorio de Microbiologia, Instituto Nacional de Ciencias Medicas y de
      Nutricion "Salvador Zubiran", Mexico, Distrito Federal, Mexico.
FAU - Sifuentes-Osornio, Jose
AU  - Sifuentes-Osornio J
AD  - Direccion Medica, Instituto Nacional de Ciencias Medicas y de Nutricion "Salvador
      Zubiran", Mexico, Distrito Federal, Mexico.
FAU - Garcia-Garcia, Lourdes
AU  - Garcia-Garcia L
AD  - Centro de Investigacion sobre Enfermedades Infecciosas, Instituto Nacional de
      Salud Publica, Cuernavaca, Morelos, Mexico.
LA  - eng
PT  - Journal Article
DEP - 20140917
PL  - United States
TA  - PLoS One
JT  - PloS one
JID - 101285081
SB  - IM
MH  - Aged
MH  - Diabetes Mellitus/*diagnosis
MH  - Disease Management
MH  - Humans
MH  - Mexico
MH  - Middle Aged
MH  - Prospective Studies
MH  - Tuberculosis, Pulmonary/*diagnosis
PMC - PMC4167852
OID - NLM: PMC4167852
EDAT- 2014/09/18 06:00
MHDA- 2016/01/26 06:00
CRDT- 2014/09/18 06:00
PHST- 2014 [ecollection]
PHST- 2014/06/03 [received]
PHST- 2014/08/03 [accepted]
PHST- 2014/09/17 [epublish]
AID - 10.1371/journal.pone.0106961 [doi]
AID - PONE-D-14-24289 [pii]
PST - epublish
SO  - PLoS One. 2014 Sep 17;9(9):e106961. doi: 10.1371/journal.pone.0106961.
      eCollection 2014.

PMID- 25095644
OWN - NLM
STAT- MEDLINE
DA  - 20140806
DCOM- 20140908
IS  - 0022-9776 (Print)
IS  - 0022-9776 (Linking)
VI  - 89
IP  - 6
DP  - 2014 Jun
TI  - [Evaluation of risk factors for failed/defaulted on treatment outcomes of
      pulmonary tuberculosis in Osaka City].
PG  - 593-9
AB  - OBJECTIVE: In this study, we analyzed the relationship between the risk of
      discontinuing medication and patient outcomes. METHODS: Newly registered patients
      with pulmonary tuberculosis from Osaka City who required outpatient treatment in 
      2011 were included in the study. We assessed the number of patient cures and the 
      number of patients who completed medication as outcomes for successful treatment 
      and the number of failed treatments and the number of treatments that were
      discontinued by patients as outcomes for failed and discontinued treatments. As
      related factors, we examined the risk of discontinuing medication, implementation
      of directly observed treatments, short course (DOTS), and planned duration of
      treatment. To assess the risk of discontinuing medication, we examined the
      following medical risk factors: (1) drug resistance to isoniazid or rifampicin,
      (2) diabetes, (3) use of immunosuppressive/anticancer drugs, (4) use of adrenal
      corticosteroid, (5) artificial dialysis, (6) human immunodeficiency virus
      infection/acquired immunodeficiency syndrome, (7) liver damage, and (8) side
      effects. The social risk factors were (1) being without a fixed address at the
      time of registration, (2) a history of discontinuing treatment, (3) lack of
      assistance with medication, (4) being elderly and requiring nursing care, (5)
      alcohol/drug dependence, (6) serious mental disease, (7) financial problems, (8) 
      lack of the awareness of being ill, (9) keeping irregular hours, and (10) others.
      RESULTS: We identified 568 cases of successful treatment and 41 cases of failed
      and discontinued treatment. Multiple logistic regression analysis was performed, 
      with successful treatment considered as the dependent variable 0 and failed and
      discontinued treatment considered as the dependent variable 1. The medical/social
      risk factors, positive/negative sputum smear test results, the planned duration
      of treatment (6 months/9 months or more), and the implementation of B type or
      higher DOTS were included as independent variables. The significant medical risk 
      factors were drug resistance to isoniazid or rifampicin, the use of
      immunosuppressive/anticancer drugs, and side effects, with odds ratios of 4.55,
      4.68, and 2.68, respectively. Further, a planned duration of treatment of 9
      months or more and the implementation of B type or higher DOTS were associated
      with odd ratios of 4.51 and 0.35, respectively. CONCLUSION: These results
      highlight the need to assess risk factors for discontinuing treatment and to
      adopt measures to overcome these factors, such as the type of DOTS being
      implemented, in each case.
FAU - Matsumoto, Kenji
AU  - Matsumoto K
FAU - Komukai, Jun
AU  - Komukai J
FAU - Kasai, Sachi
AU  - Kasai S
FAU - Hirota, Satoshi
AU  - Hirota S
FAU - Koda, Shinichi
AU  - Koda S
FAU - Terakawa, Kazuhiko
AU  - Terakawa K
FAU - Shimouchi, Akira
AU  - Shimouchi A
LA  - jpn
PT  - English Abstract
PT  - Journal Article
PT  - Research Support, Non-U.S. Gov't
PL  - Japan
TA  - Kekkaku
JT  - Kekkaku : [Tuberculosis]
JID - 0422132
SB  - IM
MH  - Directly Observed Therapy
MH  - Female
MH  - Humans
MH  - Japan
MH  - Male
MH  - Middle Aged
MH  - Risk Factors
MH  - Treatment Failure
MH  - Treatment Outcome
MH  - Tuberculosis, Pulmonary/*drug therapy
EDAT- 2014/08/07 06:00
MHDA- 2014/09/10 06:00
CRDT- 2014/08/07 06:00
PST - ppublish
SO  - Kekkaku. 2014 Jun;89(6):593-9.

PMID- 25037452
OWN - NLM
STAT- MEDLINE
DA  - 20140725
DCOM- 20141022
LR  - 20150805
IS  - 1471-2334 (Electronic)
IS  - 1471-2334 (Linking)
VI  - 14
DP  - 2014
TI  - Treatment outcome of new smear positive pulmonary tuberculosis patients in
      Penang, Malaysia.
PG  - 399
LID - 10.1186/1471-2334-14-399 [doi]
AB  - BACKGROUND: According to the World Health Organization's recent report, in
      Malaysia, tuberculosis (TB) treatment success rate for new smear positive
      pulmonary tuberculosis (PTB) patients is still below the global success target of
      85%. In this study, we evaluated TB treatment outcome among new smear positive
      PTB patients, and identified the predictors of unsuccessful treatment outcome and
      longer duration of treatment (i.e., > 6 months). METHODS: The population in this 
      study consisted of all new smear positive PTB patients who were diagnosed at the 
      chest clinic of Penang General Hospital between March 2010 and February 2011.
      During the study period, a standardized data collection form was used to obtain
      socio-demographic, clinical and treatment related data of the patients from their
      medical charts and TB notification forms (Tuberculosis Information System; TBIS).
      These data sources were reviewed at the time of the diagnosis of the patients and
      then at the subsequent follow-up visits until their final treatment outcomes were
      available. The treatment outcomes of the patients were reported in line with six 
      outcome categories recommended by World Health Organization. Multiple logistic
      regression analysis was used to find the independent risk factors for
      unsuccessful treatment outcome and longer treatment duration. Data were analyzed 
      using the PASW (Predictive Analysis SoftWare, version 19.0. Armonk, NY: IBM
      Corp). RESULTS: Among the 336 PTB patients (236 male and 100 female) notified
      during the study period, the treatment success rate was 67.26% (n = 226). Out of 
      110 patients in unsuccessful outcome category, 30 defaulted from the treatment,
      59 died and 21 were transferred to other health care facilities. The mean
      duration of TB treatment was 8.19 (SD 1.65) months. In multiple logistic
      regression analysis, risk factors for unsuccessful treatment outcome were foreign
      nationality, male gender and being illiterate. Similarly, risk factors for
      mortality due to TB included high-grade sputum and presence of lung cavities at
      the start of treatment, being alcoholic and elderly. Likewise, concurrent
      diabetes, presence of lung cavities at the start of the treatment and being a
      smoker were the significant predictors of longer treatment duration. CONCLUSION: 
      Our findings indicated that the treatment success rate among the new smear
      positive PTB patients was less than the success target set by World Health
      Organization. The proportion of patients in the successful outcome category may
      be increased by closely monitoring the treatment progress of the patients with
      aforementioned high risk characteristics. Similarly, more aggressive follow-up of
      the treatment defaulters and transferred out patients could also improve the TB
      treatment success rate.
FAU - Atif, Muhammad
AU  - Atif M
AD  - Discipline of Clinical Pharmacy, School of Pharmaceutical Sciences, Universiti
      Sains Malaysia, Penang, Malaysia. pharmacist_atif@yahoo.com.
FAU - Sulaiman, Syed Azhar Syed
AU  - Sulaiman SA
FAU - Shafie, Asrul Akmal
AU  - Shafie AA
FAU - Ali, Irfhan
AU  - Ali I
FAU - Asif, Muhammad
AU  - Asif M
FAU - Babar, Zaheer-Ud-Din
AU  - Babar ZU
LA  - eng
PT  - Journal Article
PT  - Research Support, Non-U.S. Gov't
DEP - 20140719
PL  - England
TA  - BMC Infect Dis
JT  - BMC infectious diseases
JID - 100968551
RN  - 0 (Antitubercular Agents)
SB  - IM
MH  - Adolescent
MH  - Adult
MH  - Aged
MH  - Antitubercular Agents/administration & dosage/*therapeutic use
MH  - Female
MH  - Humans
MH  - Malaysia/epidemiology
MH  - Male
MH  - Middle Aged
MH  - Risk Factors
MH  - Sputum/*microbiology
MH  - Treatment Outcome
MH  - Tuberculosis, Pulmonary/*drug therapy/*epidemiology
MH  - Young Adult
PMC - PMC4223646
OID - NLM: PMC4223646
EDAT- 2014/07/20 06:00
MHDA- 2014/10/23 06:00
CRDT- 2014/07/20 06:00
PHST- 2013/07/19 [received]
PHST- 2014/07/11 [accepted]
PHST- 2014/07/19 [aheadofprint]
AID - 1471-2334-14-399 [pii]
AID - 10.1186/1471-2334-14-399 [doi]
PST - epublish
SO  - BMC Infect Dis. 2014 Jul 19;14:399. doi: 10.1186/1471-2334-14-399.

PMID- 25022467
OWN - NLM
STAT- MEDLINE
DA  - 20140722
DCOM- 20150330
LR  - 20151119
IS  - 1872-7565 (Electronic)
IS  - 0169-2607 (Linking)
VI  - 116
IP  - 3
DP  - 2014 Oct
TI  - Infection risk in patients with rheumatoid arthritis treated with etanercept or
      adalimumab.
PG  - 319-27
LID - 10.1016/j.cmpb.2014.06.008 [doi]
LID - S0169-2607(14)00242-9 [pii]
AB  - OBJECTIVES: To compare the risk of infection for rheumatoid arthritis (RA)
      patients who took etanercept or adalimumab medication in a nationwide population.
      METHODS: RA patients who took etanercept or adalimumab were identified in the
      Taiwan's National Health Insurance Research Database. The composite outcome of
      serious infections, including hospitalization for infection, reception of an
      antimicrobial injection, and tuberculosis were followed for 365 days. A
      Kaplan-Meier survival curve with a log-rank test and Cox proportional hazards
      regression were used to compare risks of infection between the two cohorts of
      tumor necrosis factor (TNF)-alpha antagonists users. Hazard ratios (HRs) were
      obtained and adjusted with propensity scores and clinical factors. Sensitivity
      analyses and subgroup analyses were also performed. RESULTS: In total, 1660
      incident etanercept users and 484 incident adalimumab users were eligible for the
      analysis. The unadjusted HR for infection of the etanercept users was
      significantly higher than that of the adalimumab users (HR: 1.93; 95% confidence 
      interval (CI): 1.09-3.42; p=0.024). The HRs were 2.04 (95% CI: 1.14-3.65;
      p=0.016) and 2.02 (95% CI: 1.13-3.61; p=0.018) after adjusting for propensity
      scores and for propensity scores in addition to clinical factors, respectively.
      The subgroup analyses revealed that HRs for composite infection was significantly
      higher in patient subgroups of older age, female, as well as patients who did not
      have DM, COPD, and hospitalization history at the baseline. CONCLUSION: In this
      head-to-head cohort study involving a nationwide population of patients with RA, 
      etanercept users demonstrated a higher risk of infection than adalimumab users.
      Results of this study suggest the possible existence of an intra-class difference
      in infection risk among TNF-alpha antagonists.
CI  - Copyright (c) 2014 Elsevier Ireland Ltd. All rights reserved.
FAU - Chiang, Yi-Chun
AU  - Chiang YC
AD  - Department of Pharmacy, Wan Fang Hospital, Taipei Medical University, Taipei,
      Taiwan; School of Pharmacy, Taipei Medical University, Taipei, Taiwan.
FAU - Kuo, Li-Na
AU  - Kuo LN
AD  - Department of Pharmacy, Wan Fang Hospital, Taipei Medical University, Taipei,
      Taiwan; School of Pharmacy, Taipei Medical University, Taipei, Taiwan.
FAU - Yen, Yu-Hsuan
AU  - Yen YH
AD  - Department of Pharmacy, Wan Fang Hospital, Taipei Medical University, Taipei,
      Taiwan; School of Pharmacy, Taipei Medical University, Taipei, Taiwan.
FAU - Tang, Chao-Hsiun
AU  - Tang CH
AD  - School of Health Care Administration, Taipei Medical University, Taipei, Taiwan.
FAU - Chen, Hsiang-Yin
AU  - Chen HY
AD  - Department of Pharmacy, Wan Fang Hospital, Taipei Medical University, Taipei,
      Taiwan; School of Pharmacy, Taipei Medical University, Taipei, Taiwan. Electronic
      address: shawn@tmu.edu.tw.
LA  - eng
PT  - Journal Article
PT  - Observational Study
PT  - Research Support, Non-U.S. Gov't
DEP - 20140623
PL  - Ireland
TA  - Comput Methods Programs Biomed
JT  - Computer methods and programs in biomedicine
JID - 8506513
RN  - 0 (Antibodies, Monoclonal, Humanized)
RN  - 0 (Antirheumatic Agents)
RN  - 0 (Immunoglobulin G)
RN  - 0 (Intracellular Signaling Peptides and Proteins)
RN  - 0 (Receptors, Tumor Necrosis Factor)
RN  - 0 (TIPE3 protein, human)
RN  - FYS6T7F842 (Adalimumab)
RN  - OP401G7OJC (Etanercept)
SB  - IM
MH  - Adalimumab
MH  - Adult
MH  - Age Distribution
MH  - Aged
MH  - Aged, 80 and over
MH  - Antibodies, Monoclonal, Humanized/*therapeutic use
MH  - Antirheumatic Agents/therapeutic use
MH  - Arthritis, Rheumatoid/*drug therapy/*epidemiology
MH  - Bacterial Infections/diagnosis/*epidemiology
MH  - Causality
MH  - Comorbidity
MH  - Disease-Free Survival
MH  - Etanercept
MH  - Female
MH  - Humans
MH  - Immunoglobulin G/*therapeutic use
MH  - Incidence
MH  - Intracellular Signaling Peptides and Proteins/antagonists & inhibitors
MH  - Male
MH  - Middle Aged
MH  - Proportional Hazards Models
MH  - Receptors, Tumor Necrosis Factor/*therapeutic use
MH  - Risk Factors
MH  - Sex Distribution
MH  - Taiwan/epidemiology
MH  - Treatment Outcome
OTO - NOTNLM
OT  - Adalimumab
OT  - Etanercept
OT  - Infection
OT  - Rheumatoid arthritis
OT  - Tumor necrosis factor-alpha antagonist
EDAT- 2014/07/16 06:00
MHDA- 2015/03/31 06:00
CRDT- 2014/07/16 06:00
PHST- 2014/02/24 [received]
PHST- 2014/05/23 [revised]
PHST- 2014/06/13 [accepted]
PHST- 2014/06/23 [aheadofprint]
AID - S0169-2607(14)00242-9 [pii]
AID - 10.1016/j.cmpb.2014.06.008 [doi]
PST - ppublish
SO  - Comput Methods Programs Biomed. 2014 Oct;116(3):319-27. doi:
      10.1016/j.cmpb.2014.06.008. Epub 2014 Jun 23.

PMID- 24990578
OWN - NLM
STAT- MEDLINE
DA  - 20140712
DCOM- 20150618
LR  - 20150813
IS  - 1471-2334 (Electronic)
IS  - 1471-2334 (Linking)
VI  - 14
DP  - 2014
TI  - Predictors of pulmonary tuberculosis treatment outcomes in South Korea: a
      prospective cohort study, 2005-2012.
PG  - 360
LID - 10.1186/1471-2334-14-360 [doi]
AB  - BACKGROUND: Tuberculosis remains an important health concern in many countries.
      The aim of this study was to identify predictors of unfavorable outcomes at the
      end of treatment (EOT) and at the end of study (EOS; 40 months after EOT) in
      South Korea. METHODS: New or previously treated tuberculosis patients were
      recruited into a prospective observational cohort study at two hospitals in South
      Korea. To identify predictors of unfavorable outcomes at EOT and EOS, logistic
      regression analysis was performed. RESULTS: The proportion of multidrug-resistant
      tuberculosis (MDR-TB) was 8.2% in new cases and 57.9% in previously treated
      cases. Of new cases, 68.6% were cured, as were 40.7% of previously treated cases.
      At EOT, diabetes, >/=3 previous TB episodes, >/=1 significant regimen change, and
      MDR-TB were significantly associated with treatment failure or death. At EOS, age
      >/=35, body-mass index (BMI) <18.5, diabetes, and MDR-TB were significantly
      associated with treatment failure, death, or relapse. Among cases that were cured
      at EOT, age >/=50 and a BMI <18.5 were associated with subsequent death or
      relapse during follow-up to EOS. Treatment interruption was associated with
      service sector employees or laborers, bilateral lesions on chest X-ray, and
      previous treatment failure or treatment interruption history. CONCLUSIONS: Risk
      factors for poor treatment outcomes at EOT and EOS include both patient factors
      (diabetes status, age, BMI) and disease factors (history of multiple previous
      treatment episodes, MDR-TB). In this longitudinal, observational cohort study,
      diabetes mellitus and MDR-TB were risk factors for poor treatment outcomes and
      relapse. Measures to help ensure that the first tuberculosis treatment episode is
      also the last one may improve treatment outcomes. TRIAL REGISTRATION:
      ClinicalTrials.gov ID: NCT00341601.
FAU - Choi, Hongjo
AU  - Choi H
FAU - Lee, Myungsun
AU  - Lee M
FAU - Chen, Ray Y
AU  - Chen RY
FAU - Kim, Youngran
AU  - Kim Y
FAU - Yoon, Soyoung
AU  - Yoon S
FAU - Joh, Joon Sung
AU  - Joh JS
FAU - Park, Seung Kyu
AU  - Park SK
FAU - Dodd, Lori E
AU  - Dodd LE
FAU - Lee, Jongseok
AU  - Lee J
FAU - Song, Taeksun
AU  - Song T
FAU - Cai, Ying
AU  - Cai Y
FAU - Goldfeder, Lisa C
AU  - Goldfeder LC
FAU - Via, Laura E
AU  - Via LE
FAU - Carroll, Matthew W
AU  - Carroll MW
FAU - Barry, Clifton E 3rd
AU  - Barry CE 3rd
FAU - Cho, Sang-Nae
AU  - Cho SN
AD  - International Tuberculosis Research Center, Changwon, Republic of Korea.
      raycho@yonsei.kr.
LA  - eng
GR  - Intramural NIH HHS/United States
PT  - Journal Article
PT  - Research Support, N.I.H., Intramural
PT  - Research Support, Non-U.S. Gov't
DEP - 20140702
PL  - England
TA  - BMC Infect Dis
JT  - BMC infectious diseases
JID - 100968551
RN  - 0 (Antitubercular Agents)
SB  - IM
MH  - Adult
MH  - Antitubercular Agents/therapeutic use
MH  - Cohort Studies
MH  - Female
MH  - Humans
MH  - Male
MH  - Middle Aged
MH  - Prospective Studies
MH  - Republic of Korea/epidemiology
MH  - Risk Factors
MH  - Treatment Failure
MH  - Treatment Outcome
MH  - Tuberculosis, Multidrug-Resistant/drug therapy/epidemiology
MH  - Tuberculosis, Pulmonary/drug therapy/*epidemiology
PMC - PMC4094632
OID - NLM: PMC4094632
EDAT- 2014/07/06 06:00
MHDA- 2015/06/19 06:00
CRDT- 2014/07/04 06:00
PHST- 2014/02/19 [received]
PHST- 2014/06/24 [accepted]
PHST- 2014/07/02 [aheadofprint]
AID - 1471-2334-14-360 [pii]
AID - 10.1186/1471-2334-14-360 [doi]
PST - epublish
SO  - BMC Infect Dis. 2014 Jul 2;14:360. doi: 10.1186/1471-2334-14-360.

PMID- 24878188
OWN - NLM
STAT- MEDLINE
DA  - 20150403
DCOM- 20160129
IS  - 0761-8417 (Print)
IS  - 0761-8417 (Linking)
VI  - 71
IP  - 2-3
DP  - 2015 Apr-Jun
TI  - [Fight against tuberculosis in the world].
PG  - 181-7
LID - 10.1016/j.pneumo.2014.03.004 [doi]
LID - S0761-8417(14)00051-0 [pii]
AB  - Tuberculosis (TB) in a major health problem in the world. WHO and its partners
      especially, the stop TB partnership launched numerous strategies against TB
      especially in the 1990. Strategy DOTS (directly observed therapy short course)
      was launched in 1995. One main key was the direct supervision of drug intake by
      patients. Progress was achieved but it was insufficient. A new strategy called
      "Stop TB Strategy 2006-2015" was launched in 2006 in the context of Millennium
      Development Goals (MDG) elaborated by United Nations. The common goals were to
      halt and start to reverse the incidence of TB, reduce the prevalence and death
      rate by 50% compared to their level in 1990 by 2015 to eliminate TB as a public
      health problem by 2050. The end of 2010 marks the mid-point of the Global Plan
      and is an obvious time to update it and take into account actual progress with a 
      focus on the 2015 to reach goals. So an updated Global Plan to stop TB 2011-2015,
      was launched. Expected progress and targets were defined for 2015, in diagnosis
      and treatment, in co-infection TB/HIV, in drug-resistant TB and achievements
      expected in new tests for diagnosis, new medications, new vaccines and new
      regimens with shorter duration of treatment. WHO and partners have started
      discussions to define the new post 2015 strategy to TB control and elimination.
      Risk factors (diabetes, malnutrition, tobacco smoke...) and socioeconomic
      factors, which are associated with TB, should be included in the new strategy to 
      eliminate TB in 2050.
CI  - Copyright (c) 2014 Elsevier Masson SAS. All rights reserved.
FAU - El Kamel, A
AU  - El Kamel A
AD  - Service de pneumologie, hopital universitaire F. Bourguiba, rue 1(er)-juin-1955, 
      5000 Monastir, Tunisie. Electronic address: ali.elkamel@rns.tn.
FAU - Joobeur, S
AU  - Joobeur S
AD  - Service de pneumologie, hopital universitaire F. Bourguiba, rue 1(er)-juin-1955, 
      5000 Monastir, Tunisie.
FAU - Skhiri, N
AU  - Skhiri N
AD  - Service de pneumologie, hopital universitaire F. Bourguiba, rue 1(er)-juin-1955, 
      5000 Monastir, Tunisie.
FAU - Cheikh Mhamed, S
AU  - Cheikh Mhamed S
AD  - Service de pneumologie, hopital universitaire F. Bourguiba, rue 1(er)-juin-1955, 
      5000 Monastir, Tunisie.
FAU - Mribah, H
AU  - Mribah H
AD  - Service de pneumologie, hopital universitaire F. Bourguiba, rue 1(er)-juin-1955, 
      5000 Monastir, Tunisie.
FAU - Rouatbi, N
AU  - Rouatbi N
AD  - Service de pneumologie, hopital universitaire F. Bourguiba, rue 1(er)-juin-1955, 
      5000 Monastir, Tunisie.
LA  - fre
PT  - English Abstract
PT  - Journal Article
PT  - Review
TT  - La lutte antituberculeuse dans le monde.
DEP - 20140528
PL  - France
TA  - Rev Pneumol Clin
JT  - Revue de pneumologie clinique
JID - 8406312
RN  - 0 (Antitubercular Agents)
SB  - IM
MH  - AIDS-Related Opportunistic Infections/epidemiology/prevention & control
MH  - Antitubercular Agents/therapeutic use
MH  - Directly Observed Therapy/methods
MH  - Global Health
MH  - HIV Infections/epidemiology/prevention & control
MH  - Humans
MH  - Immunocompromised Host
MH  - Incidence
MH  - International Cooperation
MH  - Practice Guidelines as Topic
MH  - Prevalence
MH  - Risk Factors
MH  - Treatment Outcome
MH  - Tuberculosis/complications/drug therapy/*epidemiology/mortality/*prevention &
      control
MH  - Tuberculosis, Multidrug-Resistant/epidemiology/prevention & control
MH  - Tuberculosis, Pulmonary/epidemiology/prevention & control
OTO - NOTNLM
OT  - Control
OT  - Controle
OT  - DOTS
OT  - Resistant tuberculosis
OT  - TB/VIH
OT  - Traitement
OT  - Treatment
OT  - Tuberculose
OT  - Tuberculose resistante
OT  - Tuberculosis
OT  - VIH
EDAT- 2014/06/01 06:00
MHDA- 2016/01/30 06:00
CRDT- 2014/06/01 06:00
PHST- 2013/11/08 [received]
PHST- 2014/03/24 [revised]
PHST- 2014/03/26 [accepted]
PHST- 2014/05/28 [aheadofprint]
AID - S0761-8417(14)00051-0 [pii]
AID - 10.1016/j.pneumo.2014.03.004 [doi]
PST - ppublish
SO  - Rev Pneumol Clin. 2015 Apr-Jun;71(2-3):181-7. doi: 10.1016/j.pneumo.2014.03.004. 
      Epub 2014 May 28.

PMID- 24736471
OWN - NLM
STAT- MEDLINE
DA  - 20140416
DCOM- 20150116
LR  - 20150831
IS  - 1932-6203 (Electronic)
IS  - 1932-6203 (Linking)
VI  - 9
IP  - 4
DP  - 2014
TI  - Diabetes mellitus, smoking status, and rate of sputum culture conversion in
      patients with multidrug-resistant tuberculosis: a cohort study from the country
      of Georgia.
PG  - e94890
LID - 10.1371/journal.pone.0094890 [doi]
AB  - INTRODUCTION: Diabetes mellitus (DM) is a risk factor for active tuberculosis
      (TB) but little is known about the effect of DM on culture conversion among
      patients with multidrug-resistant (MDR)-TB. The primary aim was to estimate the
      association between DM and rate of TB sputum culture conversion. A secondary
      objective was to estimate the association between DM and the risk of poor
      treatment outcomes among patients with MDR-TB. MATERIALS AND METHODS: A cohort of
      all adult patients starting MDR-TB treatment in the country of Georgia between
      2009-2011 was followed during second-line TB therapy. Cox proportional models
      were used to estimate the adjusted hazard rate of sputum culture conversion.
      Log-binomial regression models were used to estimate the cumulative risk of poor 
      TB treatment outcome. RESULTS: Among 1,366 patients with sputum culture
      conversion information, 966 (70.7%) had culture conversion and the median time to
      conversion was 68 days (interquartile range 50-120). The rate of conversion was
      similar among patients with MDR-TB and DM (adjusted hazard ratio [aHR] 0.95,
      95%CI 0.71-1.28) compared to patients with MDR-TB only. The rate of culture
      conversion was significantly less in patients that currently smoked (aHR 0.82,
      95%CI 0.71-0.95), had low body mass index (aHR 0.71, 95%CI 0.59-0.84),
      second-line resistance (aHR 0.56, 95%CI 0.43-0.73), lung cavities (aHR 0.70,
      95%CI 0.59-0.83) and with disseminated TB (aHR 0.75, 95%CI 0.62-0.90). The
      cumulative risk of poor treatment outcome was also similar among TB patients with
      and without DM (adjusted risk ratio [aRR] 1.03, 95%CI 0.93-1.14). CONCLUSIONS: In
      adjusted analyses, DM did not impact culture conversion rates in a clinically
      meaningful way but smoking did.
FAU - Magee, Matthew J
AU  - Magee MJ
AD  - Department of Epidemiology, Rollins School of Public Health, Emory University,
      Atlanta, Georgia, United States of America; Hubert Department of Global Health,
      Rollins School of Public Health, Emory University, Atlanta, Georgia, United
      States of America.
FAU - Kempker, Russell R
AU  - Kempker RR
AD  - Division of Infectious Diseases, Department of Medicine, Emory University School 
      of Medicine, Atlanta, Georgia, United States of America.
FAU - Kipiani, Maia
AU  - Kipiani M
AD  - National Center for Tuberculosis and Lung Diseases, Tbilisi, Georgia.
FAU - Tukvadze, Nestani
AU  - Tukvadze N
AD  - National Center for Tuberculosis and Lung Diseases, Tbilisi, Georgia.
FAU - Howards, Penelope P
AU  - Howards PP
AD  - Department of Epidemiology, Rollins School of Public Health, Emory University,
      Atlanta, Georgia, United States of America.
FAU - Narayan, K M Venkat
AU  - Narayan KM
AD  - Department of Epidemiology, Rollins School of Public Health, Emory University,
      Atlanta, Georgia, United States of America; Hubert Department of Global Health,
      Rollins School of Public Health, Emory University, Atlanta, Georgia, United
      States of America.
FAU - Blumberg, Henry M
AU  - Blumberg HM
AD  - Department of Epidemiology, Rollins School of Public Health, Emory University,
      Atlanta, Georgia, United States of America; Hubert Department of Global Health,
      Rollins School of Public Health, Emory University, Atlanta, Georgia, United
      States of America; Division of Infectious Diseases, Department of Medicine, Emory
      University School of Medicine, Atlanta, Georgia, United States of America.
LA  - eng
GR  - D43 TW007124/TW/FIC NIH HHS/United States
GR  - D43TW007124/TW/FIC NIH HHS/United States
GR  - D43TW007124-06S1/TW/FIC NIH HHS/United States
GR  - K23AI103034/AI/NIAID NIH HHS/United States
GR  - UL1 TR000454/TR/NCATS NIH HHS/United States
GR  - UL1TR000454/TR/NCATS NIH HHS/United States
PT  - Journal Article
PT  - Research Support, N.I.H., Extramural
PT  - Research Support, Non-U.S. Gov't
DEP - 20140415
PL  - United States
TA  - PLoS One
JT  - PloS one
JID - 101285081
RN  - 0 (Antitubercular Agents)
SB  - IM
MH  - Adolescent
MH  - Adult
MH  - Aged
MH  - Antitubercular Agents/therapeutic use
MH  - Cohort Studies
MH  - *Diabetes Mellitus
MH  - Female
MH  - Georgia/epidemiology
MH  - Humans
MH  - Male
MH  - Middle Aged
MH  - *Smoking
MH  - Sputum/*microbiology
MH  - Treatment Outcome
MH  - Tuberculosis, Multidrug-Resistant/drug therapy/*epidemiology/microbiology
MH  - Tuberculosis, Pulmonary/drug therapy/*epidemiology/microbiology
MH  - Young Adult
PMC - PMC3988137
OID - NLM: PMC3988137
EDAT- 2014/04/17 06:00
MHDA- 2015/01/17 06:00
CRDT- 2014/04/17 06:00
PHST- 2014 [ecollection]
PHST- 2014/01/28 [received]
PHST- 2014/03/19 [accepted]
PHST- 2014/04/15 [epublish]
AID - 10.1371/journal.pone.0094890 [doi]
AID - PONE-D-14-02680 [pii]
PST - epublish
SO  - PLoS One. 2014 Apr 15;9(4):e94890. doi: 10.1371/journal.pone.0094890. eCollection
      2014.

PMID- 24735096
OWN - NLM
STAT- MEDLINE
DA  - 20140618
DCOM- 20150212
LR  - 20160223
IS  - 2325-6621 (Electronic)
IS  - 2325-6621 (Linking)
VI  - 11
IP  - 5
DP  - 2014 Jun
TI  - Does Alcohol consumption during multidrug-resistant tuberculosis treatment affect
      outcome?. A population-based study in Kerala, India.
PG  - 712-8
LID - 10.1513/AnnalsATS.201312-447OC [doi]
AB  - RATIONALE: India reports the largest number of multidrug-resistant tuberculosis
      cases in the world; yet, no longitudinal study has assessed factors related to
      treatment outcomes under programmatic conditions in the public sector.
      OBJECTIVES: To describe demographic, clinical, and risk characteristics
      associated with treatment outcomes for all patients with multidrug-resistant
      tuberculosis registered in the Revised National Tuberculosis Control Programme,
      Kerala State, India from January 1, 2009 to June 30, 2010. METHODS: Cox
      regression methods were used to calculate adjusted hazard ratios with 95%
      confidence intervals (CIs) to assess factors associated with an unsuccessful
      treatment outcome. MEASUREMENTS AND MAIN RESULTS: Of 179 patients with
      multidrug-resistant tuberculosis registered, 112 (63%) had successful treatment
      outcomes (77 bacteriologically cured, 35 treatment completed) and 67 (37%) had
      unsuccessful treatment outcomes (30 died, 26 defaulted, 9 failed treatment, 1
      stopped treatment because of drug-related adverse events, and 1 developed
      extensively drug-resistant tuberculosis). The hazard for unsuccessful outcome was
      significantly higher among patients who consumed alcohol during treatment
      (adjusted hazard ratio, 4.3; 95% CI, 1.1-17.6) than those who did not. Persons
      who consumed alcohol during treatment, on average, missed 18 more intensive-phase
      doses (95% CI, 13-22) than those who did not. Although many patients had diabetes
      (33%), were ever smokers (39%), or had low body mass index (47%), these factors
      were not associated with outcome. CONCLUSION: Overall treatment success was
      greater than global and national averages; however, outcomes among patients
      consuming alcohol remained poor. Integration of care for multidrug-resistant
      tuberculosis and alcoholism should be considered to improve treatment adherence
      and outcomes.
FAU - Duraisamy, Karthickeyan
AU  - Duraisamy K
AD  - 1 Department of Tuberculosis, WHO Country Office for India, New Delhi, India.
FAU - Mrithyunjayan, Sunilkumar
AU  - Mrithyunjayan S
FAU - Ghosh, Smita
AU  - Ghosh S
FAU - Nair, Sreenivas Achuthan
AU  - Nair SA
FAU - Balakrishnan, Shibu
AU  - Balakrishnan S
FAU - Subramoniapillai, Jayasankar
AU  - Subramoniapillai J
FAU - Oeltmann, John E
AU  - Oeltmann JE
FAU - Moonan, Patrick K
AU  - Moonan PK
FAU - Kumar, Ajay M V
AU  - Kumar AM
LA  - eng
GR  - CC999999/Intramural CDC HHS/United States
PT  - Journal Article
PT  - Multicenter Study
PL  - United States
TA  - Ann Am Thorac Soc
JT  - Annals of the American Thoracic Society
JID - 101600811
RN  - 0 (Antitubercular Agents)
SB  - IM
MH  - Adult
MH  - Alcohol Drinking/*adverse effects/epidemiology
MH  - Antitubercular Agents/*therapeutic use
MH  - Female
MH  - Follow-Up Studies
MH  - Humans
MH  - Incidence
MH  - India/epidemiology
MH  - Male
MH  - Middle Aged
MH  - Mycobacterium tuberculosis/isolation & purification
MH  - *Population Surveillance
MH  - Retrospective Studies
MH  - *Risk Assessment
MH  - Risk Factors
MH  - Sputum/microbiology
MH  - Survival Rate/trends
MH  - Treatment Outcome
MH  - Tuberculosis, Multidrug-Resistant/*drug therapy/epidemiology/microbiology
PMC - PMC4631605
MID - HHSPA731743
OID - NLM: HHSPA731743
OID - NLM: PMC4631605
OTO - NOTNLM
OT  - India
OT  - alcohol
OT  - multidrug-resistant tuberculosis
OT  - multidrug-resistant tuberculosis treatment outcome
OT  - tuberculosis
EDAT- 2014/04/17 06:00
MHDA- 2015/02/13 06:00
CRDT- 2014/04/17 06:00
AID - 10.1513/AnnalsATS.201312-447OC [doi]
PST - ppublish
SO  - Ann Am Thorac Soc. 2014 Jun;11(5):712-8. doi: 10.1513/AnnalsATS.201312-447OC.

PMID- 24717600
OWN - NLM
STAT- MEDLINE
DA  - 20141210
DCOM- 20150210
IS  - 1469-4409 (Electronic)
IS  - 0950-2688 (Linking)
VI  - 143
IP  - 1
DP  - 2015 Jan
TI  - Impact of diabetes on clinical presentation and treatment outcome of pulmonary
      tuberculosis in Beijing.
PG  - 150-6
LID - 10.1017/S095026881400079X [doi]
AB  - Diabetes mellitus (DM) is currently known to be one of the risk factors for
      pulmonary tuberculosis (PTB) and the proportion of DM in PTB is rising along with
      the increased prevalence of DM in countries with high PTB burden. This study was 
      designed to explore the impact of DM on clinical presentation and treatment
      outcome of PTB in China. In an urban setting in Beijing, 1126 PTB patients, 30.6%
      with positive sputum smear, registered in two PTB dispensaries from January 2010 
      to December 2011 were screened for DM and were followed up prospectively during
      PTB treatment. DM was observed in 16.2% of patients with PTB. PTB with DM
      appeared to be associated with older age and a higher proportion of re-treatment.
      On presentation, DM was associated with more severe PTB signs with higher
      proportions of smear positivity [odds ratio (OR) 2.533, 95% confidence interval
      (CI) 1.779-3.606], cavity (OR 2.253, 95% CI 1.549-3.276) and more symptoms (OR
      1.779, 95% CI 1.176-2.690). DM was also associated with non-TB deaths (OR 5.580, 
      95% CI 2.182-14.270, P < 0.001) and treatment failure (OR 6.696, 95% CI
      2.019-22.200, P = 0.002). In Beijing, the findings of this study underlined the
      need to perform early bi-directional screening programmes and explore the
      underlying mechanism for different treatment outcomes for PTB with DM.
FAU - Hongguang, C
AU  - Hongguang C
AD  - Department of Epidemiology and Biostatistics, School of Public Health,Peking
      University,Beijing,China.
FAU - Min, L
AU  - Min L
AD  - Department of Epidemiology and Biostatistics, School of Public Health,Peking
      University,Beijing,China.
FAU - Shiwen, J
AU  - Shiwen J
AD  - National Center for Tuberculosis Control and Prevention,China CDC,Beijing,China.
FAU - Fanghui, G
AU  - Fanghui G
AD  - Department of Epidemiology and Biostatistics, School of Public Health,Peking
      University,Beijing,China.
FAU - Shaoping, H
AU  - Shaoping H
AD  - PTB Dispensary of Fangshan District,Beijing,China.
FAU - Tiejie, G
AU  - Tiejie G
AD  - PTB Dispensary of Changping District,Beijing,China.
FAU - Na, L
AU  - Na L
AD  - PTB Dispensary of Fangshan District,Beijing,China.
FAU - Zhiguo, Z
AU  - Zhiguo Z
AD  - PTB Dispensary of Changping District,Beijing,China.
LA  - eng
PT  - Journal Article
PT  - Research Support, Non-U.S. Gov't
DEP - 20140409
PL  - England
TA  - Epidemiol Infect
JT  - Epidemiology and infection
JID - 8703737
RN  - 0 (Antitubercular Agents)
SB  - IM
MH  - Adult
MH  - Antitubercular Agents/*therapeutic use
MH  - China
MH  - *Diabetes Complications
MH  - Female
MH  - Follow-Up Studies
MH  - Humans
MH  - Male
MH  - Middle Aged
MH  - Prospective Studies
MH  - Survival Analysis
MH  - Treatment Outcome
MH  - Tuberculosis, Pulmonary/*drug therapy/epidemiology/*pathology
MH  - Urban Population
MH  - Young Adult
EDAT- 2014/04/11 06:00
MHDA- 2015/02/11 06:00
CRDT- 2014/04/11 06:00
PHST- 2014/04/09 [aheadofprint]
AID - S095026881400079X [pii]
AID - 10.1017/S095026881400079X [doi]
PST - ppublish
SO  - Epidemiol Infect. 2015 Jan;143(1):150-6. doi: 10.1017/S095026881400079X. Epub
      2014 Apr 9.

PMID- 24696120
OWN - NLM
STAT- MEDLINE
DA  - 20140701
DCOM- 20150224
IS  - 1399-3003 (Electronic)
IS  - 0903-1936 (Linking)
VI  - 44
IP  - 1
DP  - 2014 Jul
TI  - Sleep apnoea severity independently predicts glycaemic health in nondiabetic
      subjects: the ESADA study.
PG  - 130-9
LID - 10.1183/09031936.00162713 [doi]
AB  - Obstructive sleep apnoea (OSA) is associated with increased risk of dysglycaemia 
      but the intimate link of these conditions with obesity makes discerning an
      independent relationship between them challenging. Glycosylated haemoglobin
      (HbA1c) levels predict adverse cardiovascular outcomes in nondiabetics but there 
      is a lack of population-level data exploring the relationship of HbA1c with OSA. 
      A cross-sectional analysis of 5294 participants in the multinational European
      Sleep Apnoea Cohort (European Sleep Apnoea Database) study was performed,
      assessing the relationship of OSA severity with HbA1c levels in nondiabetic
      subjects, with adjustment for confounding factors. HbA1c levels correlated
      significantly with OSA severity in univariate analysis. Following adjustment for 
      confounding factors, apnoea-hypopnoea index (AHI) (standardised beta 0.158;
      p<0.001), along with nocturnal hypoxaemia, predicted HbA1c. Adjusted mean HbA1c
      levels were lower in the lowest AHI quartile (5.24%, 95% CI 5.21-5.27%) than in
      the second (5.37%, 95% CI 5.34-5.40%), third (5.44%, 95% CI 5.41-5.47%) or
      highest (5.50%, 95% CI 5.46-5.53%) quartiles. Subjects in the higher quartiles
      had significantly greater adjusted odds ratios of HbA1c level >/=6.0% than those 
      in the first quartile. In stratified analyses, OSA severity predicted glycaemic
      health irrespective of sleep study modality, sex, obesity or daytime sleepiness. 
      OSA severity independently predicts glycaemic health in nondiabetic subjects.
      Further studies should assess the impact of OSA treatment on glycaemic health and
      elucidate underlying mechanisms.
CI  - (c) ERS 2014.
FAU - Kent, Brian D
AU  - Kent BD
AD  - School of Medicine and Medical Science, University College Dublin, Dublin
      Pulmonary and Sleep Disorders Unit, St Vincent's University Hospital, Dublin,
      Ireland.
FAU - Grote, Ludger
AU  - Grote L
AD  - Sleep Laboratory, Sahlgrenska University Hospital, Gothenburg, Sweden.
FAU - Bonsignore, Maria R
AU  - Bonsignore MR
AD  - DiBiMIS, University of Palermo, Palermo CNR Institute of Biomedicine and
      Molecular Immunology, Palermo, Italy.
FAU - Saaresranta, Tarja
AU  - Saaresranta T
AD  - Turku University Hospital, Division of Medicine, Department of Pulmonary Diseases
      and Sleep Research Unit, Department of Physiology, University of Turku, Turku,
      Finland.
FAU - Verbraecken, Johan
AU  - Verbraecken J
AD  - Dept of Pulmonary Medicine, Antwerp University Hospital, Antwerp, Belgium.
FAU - Levy, Patrick
AU  - Levy P
AD  - Faculte de Medecine, Universite Joseph Fourier, INSERM U 1042, Grenoble, France.
FAU - Sliwinski, Pawel
AU  - Sliwinski P
AD  - Institute of Tuberculosis and Lung Diseases, Warsaw, Poland.
FAU - Tkacova, Ruzena
AU  - Tkacova R
AD  - Dept of Respiratory Medicine, P.J. Safarik University, Kosice L. Pasteur
      University Hospital, Kosice, Slovakia.
FAU - Kvamme, John-Arthur
AU  - Kvamme JA
AD  - ENT Dept, Forde Central Hospital, Forde, Norway.
FAU - Fietze, Ingo
AU  - Fietze I
AD  - Center of Sleep Medicine, Charite-Universitatsmedizin Berlin, Berlin, Germany.
FAU - Hedner, Jan
AU  - Hedner J
AD  - Sleep Laboratory, Sahlgrenska University Hospital, Gothenburg, Sweden.
FAU - McNicholas, Walter T
AU  - McNicholas WT
AD  - School of Medicine and Medical Science, University College Dublin, Dublin
      Pulmonary and Sleep Disorders Unit, St Vincent's University Hospital, Dublin,
      Ireland Walter.mcnicholas@ucd.ie.
CN  - European Sleep Apnoea Database collaborators
LA  - eng
PT  - Journal Article
PT  - Multicenter Study
PT  - Research Support, Non-U.S. Gov't
DEP - 20140402
PL  - England
TA  - Eur Respir J
JT  - The European respiratory journal
JID - 8803460
RN  - 0 (Blood Glucose)
RN  - 0 (Hemoglobin A, Glycosylated)
SB  - IM
MH  - Adolescent
MH  - Adult
MH  - Aged
MH  - Aged, 80 and over
MH  - Anoxia/complications
MH  - Anthropometry
MH  - Blood Glucose/*analysis
MH  - Blood Pressure
MH  - Cardiovascular Diseases/blood/diagnosis
MH  - Cross-Sectional Studies
MH  - Diabetes Mellitus
MH  - Europe
MH  - Female
MH  - Hemoglobin A, Glycosylated/metabolism
MH  - Humans
MH  - Hyperglycemia/blood
MH  - Male
MH  - Middle Aged
MH  - Multivariate Analysis
MH  - Polysomnography
MH  - Prospective Studies
MH  - Sleep Apnea, Obstructive/*diagnosis
MH  - Treatment Outcome
MH  - Young Adult
IR  - Anttalainen U
FIR - Anttalainen, Ulla
IR  - Barbe F
FIR - Barbe, Ferran
IR  - Basoglu O
FIR - Basoglu, Ozen
IR  - Bielicki P
FIR - Bielicki, Piotr
IR  - Escourrou P
FIR - Escourrou, Pierre
IR  - Multidisciplinaires F
FIR - Multidisciplinaires, Fonctionnelles
IR  - Beclere A
FIR - Beclere, Antoine
IR  - Esquinas C
FIR - Esquinas, Cristina
IR  - Kumor M
FIR - Kumor, Marta
IR  - Lavie L
FIR - Lavie, Lena
IR  - Lavie P
FIR - Lavie, Peretz
IR  - Marrone O
FIR - Marrone, Oreste
IR  - Masa JF
FIR - Masa, Juan Fernando
IR  - Montserrat JM
FIR - Montserrat, Josep M
IR  - Provincial I
FIR - Provincial, I
IR  - Nolan G
FIR - Nolan, Geraldine
IR  - Vincent S
FIR - Vincent, St
IR  - Parati G
FIR - Parati, Gianfranco
IR  - Pataka A
FIR - Pataka, Athanasia
IR  - Papanikolaou G
FIR - Papanikolaou, G
IR  - Penzel T
FIR - Penzel, Thomas
IR  - Pepin JL
FIR - Pepin, Jean-Louis
IR  - Fourier J
FIR - Fourier, Joseph
IR  - Plywaczewski R
FIR - Plywaczewski, Robert
IR  - Pretl M
FIR - Pretl, Martin
IR  - Riha R
FIR - Riha, Renata
IR  - Ryan S
FIR - Ryan, Silke
IR  - Roisman G
FIR - Roisman, Gabriel
IR  - Schulz R
FIR - Schulz, Richard
IR  - Staats R
FIR - Staats, Richard
IR  - Steiropoulos P
FIR - Steiropoulos, Paschalis
IR  - Varoneckas G
FIR - Varoneckas, Giedvar
IR  - Vitols A
FIR - Vitols, A
EDAT- 2014/04/04 06:00
MHDA- 2015/02/25 06:00
CRDT- 2014/04/04 06:00
PHST- 2014/04/02 [aheadofprint]
AID - 09031936.00162713 [pii]
AID - 10.1183/09031936.00162713 [doi]
PST - ppublish
SO  - Eur Respir J. 2014 Jul;44(1):130-9. doi: 10.1183/09031936.00162713. Epub 2014 Apr
      2.

PMID- 24561834
OWN - NLM
STAT- MEDLINE
DA  - 20140224
DCOM- 20140904
IS  - 0025-7680 (Print)
IS  - 0025-7680 (Linking)
VI  - 74
IP  - 1
DP  - 2014
TI  - [Treatment of pulmonary tuberculosis in a low-prevalence urban area. Compliance
      and sputum conversion].
PG  - 9-18
AB  - Several factors could be responsible for a delay in bacteriological conversion of
      sputum in patients with pulmonary tuberculosis (pTB) even under proper treatment.
      We aimed to determine those factors associated with follow-up test compliance and
      bacteriologic conversion at month two of treatment in patients with pTB who were 
      receiving directly controlled treatment (DOT) in an urban area with low TB burden
      (notification rate: 14.9 cases/100 000, 2010-2011). We retrospectively analyzed
      the clinical, demographic, radiological, microbiological and therapeutic
      characteristics of 196 new smear-positive pTB cases. The proportion of patients
      who underwent bacteriological examination was 79.1% (155/196) and 74.7% (121/162)
      at the second and last month of treatment. Smear examinations were significantly 
      more frequent in patients with co-morbidities or receiving DOT in health
      facilities with laboratory access. Diabetes (OR 17.4, 95% CI 2.0 - 27.0) and high
      smear grade (OR 13.8, 95% CI 1.8 - 108.0) were highly associated with persistent 
      positive smears. Cavitation (OR 4.6, 95%, CI 1.1 - 20.5) and diabetes (OR 3.3,
      95% CI 1.1 - 10.5) were associated with persistent positive cultures. Smear
      examination results at two months of treatment indicated a sensitivity of 63.9%
      (23/36) and a specificity of 82.4% (98/119) in relation to culture. The limited
      predictive value of smear examination relative to culture results indicated the
      need to find other markers for sputum conversion. Identification of risk factors 
      associated with persistent sputum positivity could contribute to patient care and
      resource allocation. Prolonged infectiousness in patients with diabetes could
      indicate the need to review TB control strategies.
FAU - Stoffel, Carina
AU  - Stoffel C
AD  - Programa de Enfermedades Respiratorias y Tuberculosis de Santa Fe, Ministerio de 
      Salud de la Provincia de Santa Fe, Argentina.
FAU - Lorenz, Rosana
AU  - Lorenz R
FAU - Arce, Marta
AU  - Arce M
FAU - Rico, Marina
AU  - Rico M
FAU - Fernandez, Liliana
AU  - Fernandez L
FAU - Imaz, Maria S
AU  - Imaz MS
LA  - spa
PT  - English Abstract
PT  - Journal Article
TT  - Tratamiento de la tuberculosis pulmonar en un area urbana de baja prevalencia.
      Cumplimiento y negativizacion bacteriologica.
PL  - Argentina
TA  - Medicina (B Aires)
JT  - Medicina
JID - 0204271
RN  - 0 (Antitubercular Agents)
SB  - IM
MH  - Antitubercular Agents/therapeutic use
MH  - Argentina/epidemiology
MH  - Directly Observed Therapy
MH  - Female
MH  - Humans
MH  - Male
MH  - Middle Aged
MH  - Patient Compliance/*statistics & numerical data
MH  - Prevalence
MH  - Retrospective Studies
MH  - Risk Factors
MH  - Sputum/*microbiology
MH  - Treatment Outcome
MH  - Tuberculosis, Pulmonary/*drug therapy/epidemiology/*microbiology
MH  - Urban Health/statistics & numerical data
OTO - NOTNLM
OT  - bacteriological conversion
OT  - pulmonary tuberculosis
OT  - therapy
EDAT- 2014/02/25 06:00
MHDA- 2014/09/05 06:00
CRDT- 2014/02/25 06:00
PST - ppublish
SO  - Medicina (B Aires). 2014;74(1):9-18.

PMID- 24461545
OWN - NLM
STAT- MEDLINE
DA  - 20140225
DCOM- 20141118
IS  - 1873-460X (Electronic)
IS  - 1056-8727 (Linking)
VI  - 28
IP  - 2
DP  - 2014 Mar-Apr
TI  - Effect of diabetes on treatment outcome of smear-positive pulmonary
      tuberculosis--a report from South India.
PG  - 162-5
LID - 10.1016/j.jdiacomp.2013.12.003 [doi]
LID - S1056-8727(13)00329-2 [pii]
AB  - AIM: To assess the effect of diabetes on tuberculosis (TB) treatment outcome and 
      sputum conversion among new smear-positive (NSP) cases registered under Directly 
      Observed Treatment Short Course in South India. METHODS: Details on sputum
      conversion and TB treatment outcome were collected from case records of NSP cases
      (N = 332; M/F 247:85) registered at TB units of three districts in Tamil Nadu.
      Subjects were screened for diabetes and categorized as diabetic (TBDM) (n = 96;
      73:23) and non-diabetic (TBnonDM) (n = 149; 109:40). RESULTS: Among 245 selected 
      TB patients, 93.5% were cured, 1.6% completed TB treatment, 2% had TB treatment
      failure (TF), and 0.4% had treatment default (TD), 0.4% with MDR-TB and 2% death 
      rate. At the end of intensive phase of TB treatment, 14.7% remained sputum
      positive in the TBDM group, whereas it was 3.5% in the TBnonDM group. Mean
      duration (days) for sputum conversion was higher in the TBDM group (64.2 +/-
      10.5) compared to the TBnonDM group (61.5 +/- 7.5) (p<0.001). TF rate was higher 
      (4.2% vs 0.7%) and MDR-TB (1%) was also seen in the TBDM group. No death and TD
      were seen among DM whereas it was 3.4 and 0.7% in TBnonDM. CONCLUSIONS: Delayed
      sputum conversion and high TB treatment failure rates were common in NSP cases
      with diabetes.
CI  - Copyright (c) 2014 Elsevier Inc. All rights reserved.
FAU - Viswanathan, Vijay
AU  - Viswanathan V
AD  - M.V. Hospital for Diabetes and Prof. M. Viswanathan Diabetes Research Centre (WHO
      Collaborating Centre for Education, Research and Training in Diabetes),
      Royapuram, Chennai, India. Electronic address: drvijay@mvdiabetes.com.
FAU - Vigneswari, A
AU  - Vigneswari A
AD  - M.V. Hospital for Diabetes and Prof. M. Viswanathan Diabetes Research Centre (WHO
      Collaborating Centre for Education, Research and Training in Diabetes),
      Royapuram, Chennai, India.
FAU - Selvan, K
AU  - Selvan K
AD  - M.V. Hospital for Diabetes and Prof. M. Viswanathan Diabetes Research Centre (WHO
      Collaborating Centre for Education, Research and Training in Diabetes),
      Royapuram, Chennai, India.
FAU - Satyavani, K
AU  - Satyavani K
AD  - M.V. Hospital for Diabetes and Prof. M. Viswanathan Diabetes Research Centre (WHO
      Collaborating Centre for Education, Research and Training in Diabetes),
      Royapuram, Chennai, India.
FAU - Rajeswari, R
AU  - Rajeswari R
AD  - M.V. Hospital for Diabetes and Prof. M. Viswanathan Diabetes Research Centre (WHO
      Collaborating Centre for Education, Research and Training in Diabetes),
      Royapuram, Chennai, India.
FAU - Kapur, Anil
AU  - Kapur A
AD  - M.V. Hospital for Diabetes and Prof. M. Viswanathan Diabetes Research Centre (WHO
      Collaborating Centre for Education, Research and Training in Diabetes),
      Royapuram, Chennai, India.
LA  - eng
PT  - Journal Article
DEP - 20131224
PL  - United States
TA  - J Diabetes Complications
JT  - Journal of diabetes and its complications
JID - 9204583
SB  - IM
MH  - Adult
MH  - Cytodiagnosis
MH  - Diabetes Complications/*diagnosis/epidemiology/*therapy
MH  - Female
MH  - Humans
MH  - India/epidemiology
MH  - Male
MH  - Middle Aged
MH  - Prognosis
MH  - Retrospective Studies
MH  - Sputum/microbiology
MH  - Treatment Outcome
MH  - Tuberculosis, Pulmonary/*diagnosis/epidemiology/pathology/*therapy
MH  - Young Adult
OTO - NOTNLM
OT  - Diabetes
OT  - South India
OT  - Treatment outcome
OT  - Tuberculosis
EDAT- 2014/01/28 06:00
MHDA- 2014/11/19 06:00
CRDT- 2014/01/28 06:00
PHST- 2013/11/08 [received]
PHST- 2013/12/07 [revised]
PHST- 2013/12/16 [accepted]
PHST- 2013/12/24 [aheadofprint]
AID - S1056-8727(13)00329-2 [pii]
AID - 10.1016/j.jdiacomp.2013.12.003 [doi]
PST - ppublish
SO  - J Diabetes Complications. 2014 Mar-Apr;28(2):162-5. doi:
      10.1016/j.jdiacomp.2013.12.003. Epub 2013 Dec 24.

PMID- 24349402
OWN - NLM
STAT- MEDLINE
DA  - 20131218
DCOM- 20150330
LR  - 20150422
IS  - 1932-6203 (Electronic)
IS  - 1932-6203 (Linking)
VI  - 8
IP  - 12
DP  - 2013
TI  - Risk factors for poor treatment outcomes in patients with MDR-TB and XDR-TB in
      China: retrospective multi-center investigation.
PG  - e82943
LID - 10.1371/journal.pone.0082943 [doi]
AB  - BACKGROUND: The treatment of patients with MDR- and XDR-TB is usually more
      complex, toxic and costly and less effective than treatment of other forms of TB.
      However, there is little information available on risk factors for poor outcomes 
      in patients with MDR- and XDR-TB in China. METHODOLOGY/PRINCIPAL FINDINGS: We
      retrospectively analyzed the clinical records of HIV-negative TB Patients with
      culture-proven MDR- or XDR-TB who were registered from July 2006 to June 2011 at 
      five large-scale Tuberculosis Specialized Hospitals in China. Among 1662
      HIV-seronegative TB cases which were culture-positive for M. tuberculosis complex
      and had positive sputum-smear microscopy results, 965 cases (58.1%) were DR-TB,
      and 586 cases (35.3%) were classified as having MDR-TB, accounting for 60.7% of
      DR-TB. 169 cases (10.2%) were XDR-TB, accounting for 17.5% of DR-TB, 28.8% of
      MDR-TB. The MDR-TB patients were divided into XDR-TB group (n=169) and other
      MDR-TB group (non-XDR MDR-TB) (n=417). In total, 240 patients (40.95%) had
      treatment success, and 346 (59.05%) had poor treatment outcomes. The treatment
      success rate in other MDR-TB group was 52.2%, significantly higher than that in
      the XDR-TB group (13%, P<0.001). In multivariate logistic regression analysis,
      poor outcomes were associated with duration of previous anti-TB treatment of more
      than one year (OR, 0.077; 95% CI, 0.011-0.499, P<0.001), a BMI less than 18.5
      kg/m(2) (OR, 2.185; 95% CI, 1.372-3.478, P<0.001), XDR (OR, 13.368; 95% CI,
      6.745-26.497, P<0.001), retreatment (OR, 0.171; 95% CI, 0.093-0.314, P<0.001),
      diabetes (OR, 0.305; 95% CI, 0.140-0.663, P=0.003), tumor (OR, 0.095; 95% CI,
      0.011-0.795, P=0.03), decreased albumin (OR, 0.181; 95% CI, 0.118-0.295,
      P<0.001), cavitation (OR, 0.175; 95% CI, 0.108-0.286, P<0.001).
      CONCLUSIONS/SIGNIFICANCE: The patients with MDR-TB and XDR-TB have poor treatment
      outcomes in China.The presence of extensive drug resistance, low BMI,
      hypoalbuminemia, comorbidity, cavitary disease and previous anti-TB treatment are
      independent prognostic factors for poor outcome in patients with MDR-TB.
FAU - Tang, Shenjie
AU  - Tang S
AD  - Department of Respiratory Medicine, The First Affiliated Hospital of Soochow
      University, Suzhou, China ; Tuberculosis Center for Diagnosis and Treatment,
      Shanghai Pulmonary Hospital, Tongji University School of Medicine, Shanghai,
      China.
FAU - Tan, Shouyong
AU  - Tan S
AD  - Department of Tuberculosis, Guangzhou Chest Hospital, State Key Laboratory of
      Respiratory Disease, Guangzhou, China.
FAU - Yao, Lan
AU  - Yao L
AD  - Tuberculosis Center for Diagnosis and Treatment, Shanghai Pulmonary Hospital,
      Tongji University School of Medicine, Shanghai, China.
FAU - Li, Fujian
AU  - Li F
AD  - Hangzhou Red Cross Hospital, Hangzhou, China.
FAU - Li, Li
AU  - Li L
AD  - Tianjin Haihe Hospital, Tianjin, China.
FAU - Guo, Xinzhi
AU  - Guo X
AD  - Henan Infectious Hospital, Zhengzhou, China.
FAU - Liu, Yidian
AU  - Liu Y
AD  - Tuberculosis Center for Diagnosis and Treatment, Shanghai Pulmonary Hospital,
      Tongji University School of Medicine, Shanghai, China.
FAU - Hao, Xiaohui
AU  - Hao X
AD  - Tuberculosis Center for Diagnosis and Treatment, Shanghai Pulmonary Hospital,
      Tongji University School of Medicine, Shanghai, China.
FAU - Li, Yanqiong
AU  - Li Y
AD  - Department of Tuberculosis, Guangzhou Chest Hospital, State Key Laboratory of
      Respiratory Disease, Guangzhou, China.
FAU - Ding, Xiuxiu
AU  - Ding X
AD  - Department of Tuberculosis, Guangzhou Chest Hospital, State Key Laboratory of
      Respiratory Disease, Guangzhou, China.
FAU - Zhang, Zhanjun
AU  - Zhang Z
AD  - Tuberculosis Center for Diagnosis and Treatment, Shanghai Pulmonary Hospital,
      Tongji University School of Medicine, Shanghai, China.
FAU - Tong, Li
AU  - Tong L
AD  - Department of Tuberculosis, Guangzhou Chest Hospital, State Key Laboratory of
      Respiratory Disease, Guangzhou, China.
FAU - Huang, Jianan
AU  - Huang J
AD  - Department of Respiratory Medicine, The First Affiliated Hospital of Soochow
      University, Suzhou, China.
LA  - eng
PT  - Clinical Trial
PT  - Journal Article
PT  - Multicenter Study
PT  - Research Support, Non-U.S. Gov't
DEP - 20131205
PL  - United States
TA  - PLoS One
JT  - PloS one
JID - 101285081
SB  - IM
MH  - Adolescent
MH  - Adult
MH  - Aged
MH  - Aged, 80 and over
MH  - China/epidemiology
MH  - Humans
MH  - Middle Aged
MH  - *Mycobacterium tuberculosis
MH  - Retrospective Studies
MH  - Sputum/*microbiology
MH  - Tuberculosis, Multidrug-Resistant/drug therapy/*mortality
PMC - PMC3857781
OID - NLM: PMC3857781
EDAT- 2013/12/19 06:00
MHDA- 2015/03/31 06:00
CRDT- 2013/12/19 06:00
PHST- 2013 [ecollection]
PHST- 2013/09/12 [received]
PHST- 2013/11/07 [accepted]
PHST- 2013/12/05 [epublish]
AID - 10.1371/journal.pone.0082943 [doi]
AID - PONE-D-13-37612 [pii]
PST - epublish
SO  - PLoS One. 2013 Dec 5;8(12):e82943. doi: 10.1371/journal.pone.0082943. eCollection
      2013.

PMID- 24325386
OWN - NLM
STAT- MEDLINE
DA  - 20140422
DCOM- 20141201
LR  - 20151119
IS  - 1440-1746 (Electronic)
IS  - 0815-9319 (Linking)
VI  - 29
IP  - 5
DP  - 2014 May
TI  - Carnitine for prevention of antituberculosis drug-induced hepatotoxicity: a
      randomized, clinical trial.
PG  - 997-1004
LID - 10.1111/jgh.12474 [doi]
AB  - BACKGROUND AND AIM: In the present study, the potential benefits of oral
      carnitine in preventing antituberculosis drug-induced hepatotoxicity (ATDH) were 
      evaluated. METHODS: Fifty-four patients in the carnitine and 62 patients in the
      placebo group completed the study. The carnitine group received 1000 mg oral
      carnitine solution twice daily for 4 weeks. The placebo group received 10 mL of
      oral placebo solution twice daily for 4 weeks. ATDH was defined as an increase in
      the serum level of aspartate aminotransferase or alanine aminotransferase greater
      than three or five times of the upper limit of normal with or without clinical
      symptoms of hepatotoxicity, respectively. RESULTS: During the study period, 29
      (25%) patients experienced ATDH. Among these patients, nine (16.7%) and 20
      (32.3%) were in the carnitine and placebo groups, respectively (P = 0.049). Based
      on multivariate logistic regression model, age over 35 years old (odds ratio [OR]
      = 7.01, P = 0.002), human immunodeficiency virus infection (OR = 40.4, P <
      0.001), diabetes mellitus (OR = 37.6, P = 0.001), and placebo treatment (OR =
      0.1, P = 0.01) were identified as predisposing factors for ATDH. CONCLUSION:
      Results of our preliminary clinical trial suggested that cotreatment with 2000 mg
      oral L-carnitine solution daily for 4 weeks significantly decreased the rate of
      ATDH.
CI  - (c) 2013 Journal of Gastroenterology and Hepatology Foundation and Wiley
      Publishing Asia Pty Ltd.
FAU - Hatamkhani, Shima
AU  - Hatamkhani S
AD  - Department of Clinical Pharmacy, Faculty of Pharmacy, Tehran University of
      Medical Sciences, Tehran, Iran.
FAU - Khalili, Hossein
AU  - Khalili H
FAU - Karimzadeh, Iman
AU  - Karimzadeh I
FAU - Dashti-Khavidaki, Simin
AU  - Dashti-Khavidaki S
FAU - Abdollahi, Alireza
AU  - Abdollahi A
FAU - Jafari, Sirous
AU  - Jafari S
LA  - eng
PT  - Journal Article
PT  - Randomized Controlled Trial
PT  - Research Support, Non-U.S. Gov't
PL  - Australia
TA  - J Gastroenterol Hepatol
JT  - Journal of gastroenterology and hepatology
JID - 8607909
RN  - 0 (Antitubercular Agents)
RN  - 0 (Biomarkers)
RN  - 0 (Solutions)
RN  - EC 2.6.1.1 (Aspartate Aminotransferases)
RN  - EC 2.6.1.2 (Alanine Transaminase)
RN  - S7UI8SM58A (Carnitine)
SB  - IM
MH  - Administration, Oral
MH  - Adult
MH  - Alanine Transaminase/blood
MH  - Antitubercular Agents/*adverse effects
MH  - Aspartate Aminotransferases/blood
MH  - Biomarkers/blood
MH  - Carnitine/*administration & dosage
MH  - Drug-Induced Liver Injury/diagnosis/*etiology/*prevention & control
MH  - Female
MH  - Humans
MH  - Logistic Models
MH  - Male
MH  - Middle Aged
MH  - Solutions
MH  - Treatment Outcome
MH  - Tuberculosis/*drug therapy
MH  - Young Adult
OTO - NOTNLM
OT  - anti-tuberculosis medication
OT  - carnitine
OT  - hepatotoxicity
OT  - prevention
EDAT- 2013/12/12 06:00
MHDA- 2014/12/15 06:00
CRDT- 2013/12/12 06:00
PHST- 2013/11/20 [accepted]
AID - 10.1111/jgh.12474 [doi]
PST - ppublish
SO  - J Gastroenterol Hepatol. 2014 May;29(5):997-1004. doi: 10.1111/jgh.12474.

PMID- 24077468
OWN - NLM
STAT- MEDLINE
DA  - 20130930
DCOM- 20151030
LR  - 20151119
IS  - 2228-7809 (Electronic)
IS  - 2228-7795 (Linking)
VI  - 13
IP  - 2
DP  - 2013 Summer-Autumn
TI  - Prevalence and risk factors of urinary incontinence in women residing in a tribal
      area in Maharashtra, India.
PG  - 125-30
AB  - BACKGROUND: To study the prevalence and risk factors of urinary incontinence in
      tribal women and to assess the treatment seeking behavior of affected women.
      METHODS: A cross-sectional descriptive study was conducted in Khardi, a tribal
      village, selected by random sampling, in Thane district, Maharashtra, India
      during the period October 2010 to January 2011. All women aged 20 years and above
      were selected for the study except pregnant and lactating women and those with
      neurological disorders affecting bladder continence. A semi-structured
      questionnaire assessing socio-demographic factors of women, severity, type of
      incontinence, obstetric and other risk factors of incontinence was administered
      to the study participants. The participants who suffered from incontinence were
      inquired regarding their treatment seeking behavior for the same. Logistic
      regression analysis was used to determine the independent association between
      these factors and primary outcome of incontinence. RESULTS: Of 353 women
      participated in the study, 90 (25.5%) reported urinary incontinence. Prevalence
      of urinary incontinence showed significant association with increasing age
      (P<0.010). Associated obstetric factors included high parity (P<0.001), early
      post-partum resumption of heavy work (P<0.050) and prolonged labor (P<0.010).
      Other risk factors like hypertension, diabetes, chronic cough and constipation
      were predictors of incontinence in regression analysis (R2=0.47). Healthcare
      seeking rate was only 14.4% since they either accepted incontinence as a normal
      ageing process or were embarrassed to seek medical advice. CONCLUSIONS: Urinary
      incontinence is a neglected problem in tribal women predicted by obstetric and
      other risk factors.
FAU - Prabhu, Shruti Atul
AU  - Prabhu SA
AD  - Department of Preventive and Social Medicine, Seth GS Medical College and KEM
      Hospital, Mumbai, Medical Officer, District Tuberculosis Center Zone-6, Mumbai,
      India. dr.shrutiprabhu@gmail.com.
FAU - Shanbhag, Sunita S
AU  - Shanbhag SS
LA  - eng
PT  - Journal Article
DEP - 20130917
PL  - Iran
TA  - J Res Health Sci
JT  - Journal of research in health sciences
JID - 101480094
SB  - IM
MH  - Adult
MH  - Age Factors
MH  - Aged
MH  - Cross-Sectional Studies
MH  - Female
MH  - Humans
MH  - India/epidemiology
MH  - Logistic Models
MH  - Middle Aged
MH  - Obstetric Labor Complications/epidemiology
MH  - Parity
MH  - Patient Acceptance of Health Care/psychology/statistics & numerical data
MH  - Pregnancy
MH  - Prevalence
MH  - Risk Factors
MH  - Surveys and Questionnaires
MH  - Urinary Incontinence/*epidemiology/etiology
MH  - Young Adult
OTO - NOTNLM
OT  - India
OT  - Prevalence
OT  - Tribal
OT  - Urinary Incontinence
EDAT- 2013/10/01 06:00
MHDA- 2015/10/31 06:00
CRDT- 2013/10/01 06:00
PHST- 2013/04/01 [received]
PHST- 2013/07/11 [revised]
PHST- 2013/08/15 [accepted]
AID - 893 [pii]
PST - epublish
SO  - J Res Health Sci. 2013 Sep 17;13(2):125-30.

PMID- 23908950
OWN - NLM
STAT- MEDLINE
DA  - 20130802
DCOM- 20150928
IS  - 2094-7321 (Print)
IS  - 2094-7321 (Linking)
VI  - 4
IP  - 1
DP  - 2013 Jan
TI  - Characteristics and treatment outcomes of tuberculosis cases by risk groups,
      Japan, 2007-2010.
PG  - 11-8
LID - 10.5365/WPSAR.2012.3.4.016 [doi]
AB  - INTRODUCTION: We studied the characteristics and treatment outcomes of the
      following risk groups for tuberculosis (TB): those with HIV and diabetes mellitus
      (DM), contact cases, the homeless, foreigners, health care workers (HCW) and the 
      elderly. METHOD: A descriptive cross-sectional study was conducted by analysing
      the Japanese tuberculosis surveillance data of all cases registered between 2007 
      and 2010 (n = 96 689). RESULTS: The annual proportion of TB cases by risk group
      was stable over the study period, although there was a slight but significant
      increase observed for foreigners and elderly cases. Homeless and elderly TB cases
      had the highest DM co-morbidity (16.6% and 15.3%). HIV co-infection was low in
      all TB cases (0.2%) yet highest in foreigners (1.3%). HIV status of 45% of TB
      cases was unknown. The proportion of multi drug resistant (MDR) TB was similar
      among all risk groups (0.0-0.9%) except foreigners, at 3.4%. Males in most risk
      groups had higher mortality than females; the mortality of all TB cases in all
      age groups for both males and females were 3.6-24 times higher than the general
      population. DISCUSSION: Reasons for the high proportion of "HIV status unknown"
      should be investigated and improved. Contact tracing among foreign cases with
      MDR-TB should be a priority. Homeless persons should be screened for DM together 
      with TB. Programs to enhance health and nutrition status may benefit tuberculosis
      prevention among the elderly. Tuberculosis screening and TB education are
      important for HCW.
FAU - Uchimura, Kazuhiro
AU  - Uchimura K
AD  - The Research Institute of Tuberculosis, Japan Anti-tuberculosis Association,
      Tokyo, Japan .
FAU - Ngamvithayapong-Yanai, Jintana
AU  - Ngamvithayapong-Yanai J
FAU - Kawatsu, Lisa
AU  - Kawatsu L
FAU - Ohkado, Akihiro
AU  - Ohkado A
FAU - Yoshiyama, Takashi
AU  - Yoshiyama T
FAU - Shimouchi, Akira
AU  - Shimouchi A
FAU - Ito, Kunihiko
AU  - Ito K
FAU - Ishikawa, Nobukatsu
AU  - Ishikawa N
LA  - eng
PT  - Journal Article
PT  - Research Support, Non-U.S. Gov't
DEP - 20130331
PL  - Philippines
TA  - Western Pac Surveill Response J
JT  - Western Pacific surveillance and response journal : WPSAR
JID - 101558993
SB  - IM
MH  - Adolescent
MH  - Adult
MH  - Age Factors
MH  - Aged
MH  - Aged, 80 and over
MH  - Child
MH  - Child, Preschool
MH  - Coinfection/epidemiology
MH  - Cross-Sectional Studies
MH  - Diabetes Complications/*epidemiology
MH  - *Emigrants and Immigrants
MH  - Female
MH  - HIV
MH  - HIV Infections/*complications
MH  - *Health Personnel
MH  - *Homeless Persons
MH  - Humans
MH  - Infant
MH  - Infant, Newborn
MH  - Japan/epidemiology
MH  - Male
MH  - Middle Aged
MH  - Public Health
MH  - Risk
MH  - Sex Factors
MH  - Treatment Outcome
MH  - Tuberculosis/complications/*epidemiology/therapy
MH  - Tuberculosis, Multidrug-Resistant/epidemiology
MH  - Young Adult
PMC - PMC3729108
OID - NLM: PMC3729108
GN  - NLM: Original DateCompleted: 20130805
EDAT- 2013/08/03 06:00
MHDA- 2013/08/03 06:01
CRDT- 2013/08/03 06:00
PHST- 2013 [ppublish]
PHST- 2013/03/31 [epublish]
AID - 10.5365/WPSAR.2012.3.4.016 [doi]
AID - WPSAR.2013.4.1-011 [pii]
PST - epublish
SO  - Western Pac Surveill Response J. 2013 Mar 31;4(1):11-8. doi:
      10.5365/WPSAR.2012.3.4.016. Print 2013 Jan.

PMID- 23899336
OWN - NLM
STAT- MEDLINE
DA  - 20130813
DCOM- 20140303
LR  - 20150423
IS  - 1471-2334 (Electronic)
IS  - 1471-2334 (Linking)
VI  - 13
DP  - 2013
TI  - Fever in the tropics: aetiology and case-fatality - a prospective observational
      study in a tertiary care hospital in South India.
PG  - 355
LID - 10.1186/1471-2334-13-355 [doi]
AB  - BACKGROUND: The objective of this study was to describe aetiology and case
      fatality of fever among inpatients in a tertiary care hospital in South India.
      METHODS: This was an observational, prospective study conducted in a tertiary
      care hospital in Vellore, Tamil Nadu, India. Between July 2nd 2007 and August 2nd
      in 2007, adult patients admitted to the hospital with temperature >/= 38.0
      degrees C were included consecutively and followed during the hospitalisation
      period. Demographic and clinical data were collected and analysed for each
      patient. Associations were sought between death and various clinical and
      demographic variables. RESULTS: One hundred patients were included, 61 male and
      39 female. Mean age was 37.5 (range: 16 to 84) years. Mean fever duration was 5.4
      (range: 0.1 to 42.9) weeks.The following infectious aetiologies were recorded:
      tuberculosis (19%), lower respiratory infection (11%) including three with
      sepsis, urinary tract infection (10%) including three with E. coli sepsis,
      Plasmodium falciparum malaria (5%) including three patients with mixed P. vivax
      infection, scrub typhus (5%), typhoid fever (4%), cryptococcal meningitis (4%)
      including three HIV positive patients, endocarditis (3%) including two patients
      with Staphylococcus aureus sepsis, spleen abscess (2%), amoebic liver abscess
      (2%), sepsis undefined focus (1%), HIV infection (1%), hepatitis B (1%), rubella 
      (1%), peritonitis (1%) and cholecystitis (1%).Non-infectious causes of fever were
      diagnosed in 15%, including systemic lupus erythematosus in four and malignancy
      in six patients. Cause of fever remained unknown in 13%.Case fatality during
      hospitalisation was 7% (7/100). Six of those who died were male. Five fatalities 
      had bacterial sepsis, one spleen abscess and malignancy, and one had
      lymphomalignant disorder.Diabetes and increasing age were significant risk
      factors for fatal outcome in unadjusted analyses, but only increasing age was a
      risk factor for death in adjusted analysis. CONCLUSIONS: A high number of
      tuberculosis and bacterial infections and a high case fatality rate from sepsis
      were found in this cohort, underlining the importance of microbiological
      diagnostics and targeted antimicrobial treatment in the management of fever. P.
      falciparum was identified in all malaria cases, and this rapidly fatal infection 
      should be considered in patients with acute undifferentiated fever in India.
FAU - Abrahamsen, Siri Kratter
AU  - Abrahamsen SK
AD  - Department of Medicine, National Centre for Tropical Infectious Diseases,
      Haukeland University Hospital, Bergen, Norway.
FAU - Haugen, Cathrine Nodtvedt
AU  - Haugen CN
FAU - Rupali, Priscilla
AU  - Rupali P
FAU - Mathai, Dilip
AU  - Mathai D
FAU - Langeland, Nina
AU  - Langeland N
FAU - Eide, Geir Egil
AU  - Eide GE
FAU - Morch, Kristine
AU  - Morch K
LA  - eng
PT  - Journal Article
DEP - 20130730
PL  - England
TA  - BMC Infect Dis
JT  - BMC infectious diseases
JID - 100968551
SB  - IM
MH  - Adolescent
MH  - Adult
MH  - Aged
MH  - Aged, 80 and over
MH  - Bacterial Infections/complications/epidemiology/mortality
MH  - Female
MH  - Fever/*epidemiology/etiology/microbiology/mortality
MH  - HIV Infections/complications/epidemiology/mortality
MH  - Hospitalization
MH  - Humans
MH  - India/epidemiology
MH  - Logistic Models
MH  - Male
MH  - Middle Aged
MH  - Prospective Studies
MH  - Sepsis/complications/epidemiology/mortality
MH  - Tertiary Healthcare
MH  - Tropical Climate
PMC - PMC3750507
OID - NLM: PMC3750507
EDAT- 2013/08/01 06:00
MHDA- 2014/03/04 06:00
CRDT- 2013/08/01 06:00
PHST- 2012/06/28 [received]
PHST- 2013/07/17 [accepted]
PHST- 2013/07/30 [aheadofprint]
AID - 1471-2334-13-355 [pii]
AID - 10.1186/1471-2334-13-355 [doi]
PST - epublish
SO  - BMC Infect Dis. 2013 Jul 30;13:355. doi: 10.1186/1471-2334-13-355.

PMID- 23895638
OWN - NLM
STAT- MEDLINE
DA  - 20130801
DCOM- 20140303
LR  - 20150423
IS  - 1471-2334 (Electronic)
IS  - 1471-2334 (Linking)
VI  - 13
DP  - 2013
TI  - Incidence and outcome of newly-diagnosed tuberculosis in schizophrenics: a
      12-year, nationwide, retrospective longitudinal study.
PG  - 351
LID - 10.1186/1471-2334-13-351 [doi]
AB  - BACKGROUND: To control tuberculosis (TB), it is critical to identify at risk
      populations. Schizophrenia is recognized as an important risk factor for TB.
      However, previous studies have been confounded by comorbidities, and reports of
      TB infection outcomes are rare. Therefore, the current nation-wide study aimed to
      compare the adjusted incidence and outcome of TB diseases in schizophrenics and
      the general population. METHOD: Using the National Health Insurance Research
      Database from 1998 to 2009, this retrospective longitudinal study included 60,409
      schizophrenics and general population matched for age, Charlson's score, and
      comorbidities. Diagnosis of TB was based on the international classification of
      disease, ninth revision and use of anti-TB drugs. Unfavorable outcome for TB was 
      defined as death, loss to follow-up, or use of anti-TB treatment for more than 9 
      months. RESULTS: The adjusted incidence of TB in schizophrenics was significantly
      higher than in the general population [hazard ratio, 1.52; 95% confidence
      interval (CI), 1.29-1.79; p < 0.001; Kaplan-Meier log-rank test, p < 0.001]. Cox 
      regression revealed age and male gender as risk factors for newly-diagnosed TB.
      The outcome of TB was comparable in schizophrenics and the general population
      [odds ratio (OR), 0.78; 95% CI, 0.55-1.09; p =0.144]. Logistic regression
      revealed a statistical trend for diabetes mellitus to predict poor outcome in
      schizophrenics with TB (OR, 2.30; 95% CI, 0.96-5.74; p = 0.062). CONCLUSIONS:
      Schizophrenics are at increased risk for TB, and screening may be warranted for
      those living in areas with high prevalence of TB.
FAU - Kuo, Shu-Chen
AU  - Kuo SC
AD  - Institute of Clinical Medicine, National Yang-Ming University, School of
      Medicine, Taipei, Taiwan.
FAU - Chen, Yung-Tai
AU  - Chen YT
FAU - Li, Szu-Yuan
AU  - Li SY
FAU - Lee, Yi-Tzu
AU  - Lee YT
FAU - Yang, Albert C
AU  - Yang AC
FAU - Chen, Te-Li
AU  - Chen TL
FAU - Liu, Chia-Jen
AU  - Liu CJ
FAU - Chen, Tzeng-Ji
AU  - Chen TJ
FAU - Su, Ih-Jen
AU  - Su IJ
FAU - Fung, Chang-Phone
AU  - Fung CP
LA  - eng
PT  - Journal Article
PT  - Research Support, Non-U.S. Gov't
DEP - 20130729
PL  - England
TA  - BMC Infect Dis
JT  - BMC infectious diseases
JID - 100968551
RN  - 0 (Antitubercular Agents)
SB  - IM
MH  - Adult
MH  - Antitubercular Agents/therapeutic use
MH  - Chi-Square Distribution
MH  - Female
MH  - Humans
MH  - Incidence
MH  - Kaplan-Meier Estimate
MH  - Longitudinal Studies
MH  - Male
MH  - Middle Aged
MH  - Multivariate Analysis
MH  - Retrospective Studies
MH  - Schizophrenia/*epidemiology/microbiology
MH  - Taiwan/epidemiology
MH  - Treatment Outcome
MH  - Tuberculosis/complications/drug therapy/*epidemiology
PMC - PMC3729604
OID - NLM: PMC3729604
EDAT- 2013/07/31 06:00
MHDA- 2014/03/04 06:00
CRDT- 2013/07/31 06:00
PHST- 2012/08/28 [received]
PHST- 2013/07/27 [accepted]
PHST- 2013/07/29 [aheadofprint]
AID - 1471-2334-13-351 [pii]
AID - 10.1186/1471-2334-13-351 [doi]
PST - epublish
SO  - BMC Infect Dis. 2013 Jul 29;13:351. doi: 10.1186/1471-2334-13-351.

PMID- 23809978
OWN - NLM
STAT- MEDLINE
DA  - 20130701
DCOM- 20140227
IS  - 2245-1919 (Electronic)
IS  - 2245-1919 (Linking)
VI  - 60
IP  - 7
DP  - 2013 Jul
TI  - The double burden.
PG  - B4673
AB  - One third of the world's population is latently infected with Mycobacterium
      tuberculosis, and with the lifestyle changes succeeding the on-going
      urbanization, populations already burdened by tuberculosis are experiencing a
      dramatic increase in chronic diseases, with diabetes being a serious challenge.
      Tuberculosis and diabetes are not only becoming co-existing diseases. In fact,
      the diseases interact, and there is evidence to suggest that especially diabetes 
      disease increases the susceptibility for developing active tuberculosis disease. 
      Furthermore, it is plausible that tuberculosis leads to, either transient or
      permanent, impairment of the glucose metabolism, which ultimately will turn into 
      diabetes. A number of studies from the Americas, Europe, Asia, and, most lately, 
      from sub-Saharan Africa have reported strong association between tuberculosis and
      diabetes; on average, the estimated risk of active tuberculosis is thrice as high
      among people with diabetes. The study from sub-Saharan Africa was conducted in
      Tanzania and is the basis of this thesis. Based on available evidence on the
      association between tuberculosis and diabetes, the primary aim of the study was
      to assess the role of diabetes for tuberculosis risk, manifestations, treatment
      outcomes and survival in a Tanzanian population of tuberculosis patients and
      non-tuberculosis neighbourhood controls. The study was conducted in Mwanza City
      in northern Tanzania, with a population exceeding half a million inhabitants,
      with tuberculosis and HIV being common infections in the region, but with little 
      knowledge about the prevalence of diabetes. We recruited newly diagnosed
      pulmonary tuberculosis patients from spring 2006 and continuously till the fall
      2009, with all participating in a nutritional intervention running in parallel
      with the medical tuberculosis treatment. All participants underwent diabetes and 
      HIV testing as well as a series of measurements such as anthropometric, clinical 
      and paraclinical parameters. The population was followed up during treatment (2
      and 5 months) to assess treatment outcome as well as after one year to assess
      their survival status. Based on data from 1,250 tuberculosis patients and 350
      neighbourhood controls, we found that 38 and 21%, respectively, had impaired
      glycaemia, and that the prevalence of diabetes was 17 and 9% among tuberculosis
      patients and controls, respectively. This difference in prevalence between
      patients and controls was equivalent to an adjusted odds ratio of more than four,
      indicating a strong association between tuberculosis and diabetes. Furthermore,
      we found that diabetes was associated with tuberculosis among both participants
      with or without HIV co-infection. Despite the strong association, diabetes had
      only moderate clinical implications when the tuberculosis patients initiated the 
      tuberculosis treatment; the patients with diabetes co-morbidity had a minor
      elevation in the immune response and more frequently reported to have fever.
      Furthermore, diabetes did not seem to delay time to sputum conversion during
      treatment. Nevertheless, diabetes co-morbidity led to impaired treatment outcome 
      with slower recovery of weight and haemoglobin and a more than four times higher 
      mortality rate within the initial phase of tuberculosis treatment. In conclusion,
      in the African region, the double burden of tuberculosis and diabetes is becoming
      a major health problem. Although the tuberculosis incidence has stabilized during
      the last decade, the increasing incidence of diabetes will possibly interfere
      with tuberculosis control and may, consequently, make the tuberculosis incidence 
      increase again. Future research strategies should focus on enhanced diagnostic
      tools to identify tuberculosis patients with diabetes co-morbidity, and on the
      role of disease-disease, drug-disease and drug-drug interactions between
      tuberculosis and diabetes diseases and treatments.
FAU - Faurholt-Jepsen, Daniel
AU  - Faurholt-Jepsen D
AD  - Department of Human Nutrition, University of Copenhagen, Rolighedsvej 30, 1958
      Frederiksberg C, Denmark. daniel@faurholt-jepsen.dk
LA  - eng
PT  - Clinical Trial
PT  - Journal Article
PL  - Denmark
TA  - Dan Med J
JT  - Danish medical journal
JID - 101576205
RN  - 0 (Antitubercular Agents)
SB  - IM
MH  - Adolescent
MH  - Adult
MH  - Aged
MH  - Aged, 80 and over
MH  - Antitubercular Agents/therapeutic use
MH  - Case-Control Studies
MH  - Cross-Sectional Studies
MH  - Diabetes Mellitus, Type 2/*complications
MH  - Female
MH  - Follow-Up Studies
MH  - HIV Infections/complications
MH  - Humans
MH  - Linear Models
MH  - Logistic Models
MH  - Male
MH  - Middle Aged
MH  - Prospective Studies
MH  - Risk Factors
MH  - Survival Analysis
MH  - Tanzania
MH  - Treatment Outcome
MH  - Tuberculosis, Pulmonary/*complications/diagnosis/drug therapy/mortality
MH  - Young Adult
EDAT- 2013/07/03 06:00
MHDA- 2014/02/28 06:00
CRDT- 2013/07/02 06:00
AID - B4673 [pii]
PST - ppublish
SO  - Dan Med J. 2013 Jul;60(7):B4673.

PMID- 23750554
OWN - NLM
STAT- MEDLINE
DA  - 20131029
DCOM- 20140430
LR  - 20150426
IS  - 1742-1241 (Electronic)
IS  - 1368-5031 (Linking)
VI  - 67
IP  - 11
DP  - 2013 Nov
TI  - Impact of diabetes mellitus on clinical parameters and treatment outcomes of
      newly diagnosed pulmonary tuberculosis patients in Thailand.
PG  - 1199-209
LID - 10.1111/ijcp.12215 [doi]
AB  - BACKGROUND: To assess the clinical and laboratory parameters, response to therapy
      and development of antituberculosis (TB) drug resistance in pulmonary TB (PTB)
      patients with diabetes mellitus (DM) and without DM. METHODS: Using a prospective
      design, 227 of 310 new cases of culture-positive PTB diagnosed at the Queen
      Savang Vadhana Memorial Hospital and the Chonburi Hospital between April 2010 and
      July 2012 that met the study criteria were selected. Data regarding clinical and 
      laboratory parameters, drug susceptibility and treatment outcomes were compared
      between PTB patients with DM and those without DM. To control for age, the
      patients were stratified into two age groups (< 50 and >/= 50 years) and their
      data were analysed. RESULTS: Of the 227 patients, 37 (16.3%) had DM, of which 26 
      (70.3%) had been diagnosed with DM prior to PTB diagnosis and 11 (29.7%) had
      developed DM at PTB diagnosis. After controlling for age, no significant
      differences were found between the two groups regarding mycobacterium burden,
      sputum-culture conversion rate, evidence of multidrug-resistant tuberculosis,
      frequency of adverse drug events from anti-TB medications, treatment outcomes and
      relapse rate. The presenting symptoms of anorexia (p = 0.050) and haemoptysis (p 
      = 0.036) were observed significantly more frequently in PTB patients with DM,
      while the presenting symptom of cough was observed significantly more frequently 
      in PTB patients without DM (p = 0.047). CONCLUSIONS: Plasma glucose levels should
      be monitored in all newly diagnosed PTB patients and a similar treatment regimen 
      should be prescribed to PTB patients with DM and those without DM in high
      TB-burden countries.
CI  - (c) 2013 The Authors. International Journal of Clinical Practice published by
      John Wiley & Sons Ltd.
FAU - Duangrithi, D
AU  - Duangrithi D
AD  - Department of Clinical Tropical Medicine, Faculty of Tropical Medicine, Mahidol
      University, Bangkok, Thailand.
FAU - Thanachartwet, V
AU  - Thanachartwet V
FAU - Desakorn, V
AU  - Desakorn V
FAU - Jitruckthai, P
AU  - Jitruckthai P
FAU - Phojanamongkolkij, K
AU  - Phojanamongkolkij K
FAU - Rienthong, S
AU  - Rienthong S
FAU - Chuchottaworn, C
AU  - Chuchottaworn C
FAU - Pitisuttithum, P
AU  - Pitisuttithum P
LA  - eng
PT  - Journal Article
PT  - Multicenter Study
PT  - Research Support, Non-U.S. Gov't
DEP - 20130610
PL  - England
TA  - Int J Clin Pract
JT  - International journal of clinical practice
JID - 9712381
RN  - 0 (Antitubercular Agents)
SB  - IM
MH  - Adolescent
MH  - Adult
MH  - Age Factors
MH  - Aged
MH  - Antitubercular Agents/*therapeutic use
MH  - Diabetes Complications/*complications
MH  - Female
MH  - Humans
MH  - Male
MH  - Middle Aged
MH  - Prospective Studies
MH  - Thailand
MH  - Treatment Outcome
MH  - Tuberculosis, Multidrug-Resistant/*complications/drug therapy
MH  - Tuberculosis, Pulmonary/complications/*drug therapy
MH  - Young Adult
PMC - PMC4232236
OID - NLM: PMC4232236
EDAT- 2013/06/12 06:00
MHDA- 2014/05/03 06:00
CRDT- 2013/06/12 06:00
PHST- 2013/01/31 [received]
PHST- 2013/05/19 [accepted]
PHST- 2013/06/10 [aheadofprint]
AID - 10.1111/ijcp.12215 [doi]
PST - ppublish
SO  - Int J Clin Pract. 2013 Nov;67(11):1199-209. doi: 10.1111/ijcp.12215. Epub 2013
      Jun 10.

PMID- 23689646
OWN - NLM
STAT- MEDLINE
DA  - 20140117
DCOM- 20140928
IS  - 1423-0356 (Electronic)
IS  - 0025-7931 (Linking)
VI  - 86
IP  - 6
DP  - 2013
TI  - Impact of diabetes on treatment outcomes and long-term survival in
      multidrug-resistant tuberculosis.
PG  - 472-8
LID - 10.1159/000348374 [doi]
AB  - BACKGROUND: Few studies have investigated the impact of diabetes mellitus (DM), a
      globally increasing metabolic disease, on treatment outcomes and long-term
      survival in patients with multidrug-resistant forms of tuberculosis (MDR-TB).
      OBJECTIVES: We analyzed outcomes in a large cohort to assess the impact of DM on 
      treatment outcomes of patients with MDR-TB. METHODS: MDR-TB patients newly
      diagnosed or retreated between 2000 and 2002 and followed for 8-11 years were
      retrospectively analyzed with respect to the effect of DM as a comorbidity on
      their treatment outcome and long-term survival. RESULTS: Of 1,407 patients with
      MDR-TB, 239 (17.0%) had coexisting DM. The mean age and body mass index were
      higher in MDR-TB patients with DM [MDR-TBDM(+)] than in those without DM
      [MDR-TBDM(-)]. Patients with MDR-TB and a comorbidity of DM had a significantly
      lower treatment success rate than those without a history of DM (36.0 vs. 47.2%, 
      p = 0.002). In addition, DM was the negative predictor for MDR-TB treatment
      success in multivariate analyses [odds ratio 0.51, 95% confidence interval (CI)
      0.26-0.99]. Mean survival times were also lower in MDR-TBDM(+) than in
      MDR-TBDM(-) patients (102 vs. 114 months, p = 0.001), with DM as a significant
      predictor of poor long-term survival in multivariate analyses (hazard ratio 1.59,
      95% CI 1.01-2.50). CONCLUSIONS: Among MDR-TB patients, DM was a relatively common
      comorbidity. In patients undergoing treatment for MDR-TB and followed for 8-11
      years, it was found to be independently associated with an increased risk of both
      treatment failure and death.
CI  - Copyright (c) 2013 S. Karger AG, Basel.
FAU - Kang, Young Ae
AU  - Kang YA
AD  - Department of Internal Medicine, Yonsei University College of Medicine, Seoul,
      South Korea.
FAU - Kim, Song Yee
AU  - Kim SY
FAU - Jo, Kyung-Wook
AU  - Jo KW
FAU - Kim, Hee Jin
AU  - Kim HJ
FAU - Park, Seung-Kyu
AU  - Park SK
FAU - Kim, Tae-Hyung
AU  - Kim TH
FAU - Kim, Eun Kyung
AU  - Kim EK
FAU - Lee, Ki Man
AU  - Lee KM
FAU - Lee, Sung Soon
AU  - Lee SS
FAU - Park, Jae Seuk
AU  - Park JS
FAU - Koh, Won-Jung
AU  - Koh WJ
FAU - Kim, Dae Yun
AU  - Kim DY
FAU - Shim, Tae Sun
AU  - Shim TS
LA  - eng
PT  - Journal Article
PT  - Research Support, Non-U.S. Gov't
DEP - 20130508
PL  - Switzerland
TA  - Respiration
JT  - Respiration; international review of thoracic diseases
JID - 0137356
RN  - 0 (Anti-Bacterial Agents)
SB  - IM
MH  - Adolescent
MH  - Adult
MH  - Age Distribution
MH  - Aged
MH  - Aged, 80 and over
MH  - Anti-Bacterial Agents/therapeutic use
MH  - Body Mass Index
MH  - Cohort Studies
MH  - Comorbidity
MH  - Diabetes Mellitus/*epidemiology
MH  - Female
MH  - Follow-Up Studies
MH  - Humans
MH  - Kaplan-Meier Estimate
MH  - Male
MH  - Middle Aged
MH  - Multivariate Analysis
MH  - Republic of Korea/epidemiology
MH  - Retrospective Studies
MH  - Treatment Failure
MH  - Tuberculosis, Multidrug-Resistant/drug therapy/*epidemiology
MH  - Young Adult
EDAT- 2013/05/22 06:00
MHDA- 2014/10/01 06:00
CRDT- 2013/05/22 06:00
PHST- 2012/09/28 [received]
PHST- 2013/01/24 [accepted]
PHST- 2013/05/08 [aheadofprint]
AID - 000348374 [pii]
AID - 10.1159/000348374 [doi]
PST - ppublish
SO  - Respiration. 2013;86(6):472-8. doi: 10.1159/000348374. Epub 2013 May 8.

PMID- 23648145
OWN - NLM
STAT- MEDLINE
DA  - 20130613
DCOM- 20130812
IS  - 1365-3156 (Electronic)
IS  - 1360-2276 (Linking)
VI  - 18
IP  - 7
DP  - 2013 Jul
TI  - Diabetes is a strong predictor of mortality during tuberculosis treatment: a
      prospective cohort study among tuberculosis patients from Mwanza, Tanzania.
PG  - 822-9
LID - 10.1111/tmi.12120 [doi]
AB  - OBJECTIVE: Strong evidence suggests diabetes may be associated with tuberculosis 
      (TB) and could influence TB treatment outcomes. We assessed the role of diabetes 
      on sputum culture conversion and mortality among patients undergoing TB
      treatment. METHODS: A total of 1250 Tanzanian TB patients were followed
      prospectively during TB treatment with sputum culture after 2 and 5 months.
      Survival status was assessed at least 1 year after initiation of treatment. At
      baseline, all participants underwent testing for diabetes and HIV, and the serum 
      concentration of the acute phase reactant alpha-1 glycoprotein (AGP) was
      determined. RESULTS: There were no differences between participants with and
      without diabetes regarding the proportion of positive cultures at 2 (3.8% vs.
      5.8%) and 5 (1.3% vs. 0.9%) months (P > 0.46). However, among patients with a
      positive TB culture, relatively more patients with diabetes died before the
      5-month follow-up. Within the initial 100 days of TB treatment, diabetes was
      associated with a fivefold increased risk of mortality (RR 5.09, 95% CI 2.36;
      11.02, P < 0.001) among HIV uninfected, and a twofold increase among HIV
      co-infected patient (RR 2.33 95% CI 1.20; 4.53, P = 0.012), while diabetes was
      not associated with long-term mortality. Further adjustment with AGP did not
      change the estimates. CONCLUSION: Diabetes considerably increases risk of early
      mortality during TB treatment. The effect may not be explained by increased
      severity of TB, but could be due to impaired TB treatment response. Research is
      needed to clarify the mechanism and to assess whether glycaemic control improves 
      survival.
CI  - (c) 2013 Blackwell Publishing Ltd.
FAU - Faurholt-Jepsen, Daniel
AU  - Faurholt-Jepsen D
AD  - Department of Nutrition, Exercise and Sports, University of Copenhagen,
      Frederiksberg, Denmark. daniel@faurholt-jepsen.com
FAU - Range, Nyagosya
AU  - Range N
FAU - PrayGod, George
AU  - PrayGod G
FAU - Jeremiah, Kidola
AU  - Jeremiah K
FAU - Faurholt-Jepsen, Maria
AU  - Faurholt-Jepsen M
FAU - Aabye, Martine G
AU  - Aabye MG
FAU - Changalucha, John
AU  - Changalucha J
FAU - Christensen, Dirk L
AU  - Christensen DL
FAU - Grewal, Harleen M S
AU  - Grewal HM
FAU - Martinussen, Torben
AU  - Martinussen T
FAU - Krarup, Henrik
AU  - Krarup H
FAU - Witte, Daniel R
AU  - Witte DR
FAU - Andersen, Aase B
AU  - Andersen AB
FAU - Friis, Henrik
AU  - Friis H
LA  - eng
PT  - Journal Article
PT  - Randomized Controlled Trial
PT  - Research Support, Non-U.S. Gov't
DEP - 20130506
PL  - England
TA  - Trop Med Int Health
JT  - Tropical medicine & international health : TM & IH
JID - 9610576
RN  - 0 (Blood Glucose)
RN  - 0 (Orosomucoid)
SB  - IM
MH  - Blood Glucose/*metabolism
MH  - Diabetes Complications/blood/*mortality
MH  - Female
MH  - HIV Infections/blood/complications/mortality
MH  - Humans
MH  - Male
MH  - Middle Aged
MH  - Orosomucoid/metabolism
MH  - Prospective Studies
MH  - Risk Factors
MH  - Tanzania/epidemiology
MH  - Treatment Outcome
MH  - Tuberculosis, Pulmonary/blood/*complications/*mortality/therapy
MH  - Young Adult
EDAT- 2013/05/08 06:00
MHDA- 2013/08/13 06:00
CRDT- 2013/05/08 06:00
PHST- 2013/05/06 [aheadofprint]
AID - 10.1111/tmi.12120 [doi]
PST - ppublish
SO  - Trop Med Int Health. 2013 Jul;18(7):822-9. doi: 10.1111/tmi.12120. Epub 2013 May 
      6.

PMID- 23531965
OWN - NLM
STAT- MEDLINE
DA  - 20130327
DCOM- 20130517
IS  - 1538-2990 (Electronic)
IS  - 0002-9629 (Linking)
VI  - 345
IP  - 4
DP  - 2013 Apr
TI  - Impact of diabetes mellitus on treatment outcomes of tuberculosis patients in
      tertiary care setup.
PG  - 321-5
LID - 10.1097/MAJ.0b013e318288f8f3 [doi]
AB  - BACKGROUND: Concurrent diabetes mellitus (DM) with tuberculosis (TB) has an
      increased risk of treatment failure. This study was aimed to evaluate treatment
      outcomes in patients with TB with and without DM. METHODS: A retrospective cohort
      study was conducted at respiratory clinic of Hospital Pulau Pinang, Malaysia. All
      TB-registered patients from January 2006 to December 2007 were included in the
      study. A validated data collection form was used for collecting data. World
      Health Organization's criterion was used for categorizing treatment outcomes.
      Data were analyzed by using SPSS 16. RESULTS: Of 1267 patients, 338 patients
      (26.7%) had concurrent TB-DM. In multivariate analysis, TB-DM was more likely to 
      be present in Chinese (odds ratio [OR] = 1.401, P = 0.011), patients having age
      of 46 to 60 years (OR = 3.168, P < 0.001) and >60 years (OR = 2.524, P < 0.001)
      and patients with pulmonary TB (OR = 2.079, P < 0.001). Nine hundred and
      eighty-five (78.8%) patients were successfully treated. No statistically
      significant difference was observed between 2 groups: patients with TB-DM and
      patients with only TB. Successful treatment outcomes were observed in patients
      having age of 46 to 60 (OR = 1.567, P = 0.001), whereas male gender (OR = 0.721, 
      P = 0.049) and patients with relapse TB (OR = 0.494, P = 0.002) were less likely 
      to have successful treatment outcome. CONCLUSIONS: High prevalence of TB-DM in
      the study signifies the fact that patients with DM are at high risk of developing
      TB. Treatment outcomes in both groups were comparable. The gender-based and
      age-based disparity in TB treatment outcomes in this study indicates the
      importance of gender-specific and age-specific strategies of TB management.
FAU - Sulaiman, Syed Azhar Syed
AU  - Sulaiman SA
AD  - Department of Clinical Pharmacy, School of Pharmaceutical Sciences, Universiti
      Sains Malaysia, 11800 Penang, Malaysia.
FAU - Khan, Amer Hayat
AU  - Khan AH
FAU - Muttalif, Abdul Razak
AU  - Muttalif AR
FAU - Hassali, Mohamed Azmi
AU  - Hassali MA
FAU - Ahmad, Nafees
AU  - Ahmad N
FAU - Iqubal, Muhammad Shahid
AU  - Iqubal MS
LA  - eng
PT  - Journal Article
PL  - United States
TA  - Am J Med Sci
JT  - The American journal of the medical sciences
JID - 0370506
RN  - 0 (Antitubercular Agents)
SB  - AIM
SB  - IM
MH  - Adult
MH  - Antitubercular Agents/*therapeutic use
MH  - Diabetes Complications/*drug therapy/epidemiology
MH  - Female
MH  - Humans
MH  - Malaysia/epidemiology
MH  - Male
MH  - Middle Aged
MH  - Prevalence
MH  - Retrospective Studies
MH  - Tertiary Healthcare
MH  - Treatment Outcome
MH  - Tuberculosis/*drug therapy/epidemiology
EDAT- 2013/03/28 06:00
MHDA- 2013/05/18 06:00
CRDT- 2013/03/28 06:00
AID - 10.1097/MAJ.0b013e318288f8f3 [doi]
AID - S0002-9629(15)30696-0 [pii]
PST - ppublish
SO  - Am J Med Sci. 2013 Apr;345(4):321-5. doi: 10.1097/MAJ.0b013e318288f8f3.

PMID- 23469139
OWN - NLM
STAT- MEDLINE
DA  - 20130307
DCOM- 20130829
LR  - 20150813
IS  - 1932-6203 (Electronic)
IS  - 1932-6203 (Linking)
VI  - 8
IP  - 2
DP  - 2013
TI  - Impact of diabetes and smoking on mortality in tuberculosis.
PG  - e58044
LID - 10.1371/journal.pone.0058044 [doi]
AB  - BACKGROUND: Diabetes mellitus is a risk factor for tuberculosis (TB) disease.
      There is evidence that diabetes also influences TB severity and treatment
      outcomes but information is incomplete and some published results have been
      inconsistent. METHODS: A longitudinal cohort study was conducted at the National 
      Masan Tuberculosis Hospital in the Republic of Korea. Subjects presenting with a 
      first episode of TB or for retreatment of TB were followed from enrollment
      through completion of treatment. Demographic, clinical, and microbiological
      variables were recorded, along with assessment of outcomes. Results were compared
      in TB patients with and without diabetes or smoking history. Data were adjusted
      for gender, age, cohort, educational level and alcohol consumption. RESULTS: The 
      combined cohorts comprised 657 subjects. Diabetes was present in 25% and was
      associated with greater radiographic severity and with recurrent or relapsed TB. 
      Diabetes and cigarette smoking independently increased the risk of death in the
      first 12 months after enrollment. Estimating the combined impact of diabetes and 
      smoking yielded a hazard ratio of 5.78. Only 20% of diabetic subjects were
      non-smokers; 54% smoked >/=1 pack daily. In this cohort, the impact of diabetes
      on mortality was greater in patients younger than 50 years, compared to older
      patients. CONCLUSIONS: In this cohort of Korean patients, diabetes exacerbated
      the severity of TB disease. Diabetic subjects who smoked >/=1 pack of cigarettes 
      daily were at particularly high risk of death from TB. Strategies to improve TB
      outcomes could productively focus resources for patient education and TB
      prevention on the vulnerable population of younger diabetics, particularly those 
      who also smoke.
FAU - Reed, George W
AU  - Reed GW
AD  - Department of Preventive and Behavioral Medicine, University of Massachusetts
      Medical School, Worcester, Massachusetts, United States of America.
FAU - Choi, Hongjo
AU  - Choi H
FAU - Lee, So Young
AU  - Lee SY
FAU - Lee, Myungsun
AU  - Lee M
FAU - Kim, Youngran
AU  - Kim Y
FAU - Park, Hyemi
AU  - Park H
FAU - Lee, Jongseok
AU  - Lee J
FAU - Zhan, Xin
AU  - Zhan X
FAU - Kang, Hyeungseok
AU  - Kang H
FAU - Hwang, SooHee
AU  - Hwang S
FAU - Carroll, Matthew
AU  - Carroll M
FAU - Cai, Ying
AU  - Cai Y
FAU - Cho, Sang-Nae
AU  - Cho SN
FAU - Barry, Clifton E 3rd
AU  - Barry CE 3rd
FAU - Via, Laura E
AU  - Via LE
FAU - Kornfeld, Hardy
AU  - Kornfeld H
LA  - eng
GR  - Intramural NIH HHS/United States
PT  - Journal Article
PT  - Research Support, N.I.H., Intramural
PT  - Research Support, Non-U.S. Gov't
DEP - 20130228
PL  - United States
TA  - PLoS One
JT  - PloS one
JID - 101285081
RN  - 0 (Antitubercular Agents)
SB  - IM
MH  - Aged
MH  - Antitubercular Agents/therapeutic use
MH  - Cohort Studies
MH  - Diabetes Complications/drug therapy/*mortality
MH  - Female
MH  - Humans
MH  - Male
MH  - Middle Aged
MH  - Risk
MH  - Smoking/*adverse effects
MH  - Treatment Outcome
MH  - Tuberculosis, Pulmonary/drug therapy/*mortality
PMC - PMC3585219
OID - NLM: PMC3585219
EDAT- 2013/03/08 06:00
MHDA- 2013/08/30 06:00
CRDT- 2013/03/08 06:00
PHST- 2012/03/16 [received]
PHST- 2013/01/30 [accepted]
PHST- 2013/02/28 [epublish]
AID - 10.1371/journal.pone.0058044 [doi]
AID - PONE-D-12-07935 [pii]
PST - ppublish
SO  - PLoS One. 2013;8(2):e58044. doi: 10.1371/journal.pone.0058044. Epub 2013 Feb 28.

PMID- 23434400
OWN - NLM
STAT- MEDLINE
DA  - 20130506
DCOM- 20131115
IS  - 1878-3511 (Electronic)
IS  - 1201-9712 (Linking)
VI  - 17
IP  - 6
DP  - 2013 Jun
TI  - Clinical characteristics, drug resistance, and treatment outcomes among
      tuberculosis patients with diabetes in Peru.
PG  - e404-12
LID - 10.1016/j.ijid.2012.12.029 [doi]
LID - S1201-9712(13)00050-7 [pii]
AB  - OBJECTIVES: Diabetes is a risk factor for active tuberculosis (TB). Data are
      limited regarding the association between diabetes and TB drug resistance and
      treatment outcomes. We examined characteristics of TB patients with and without
      diabetes in a Peruvian cohort at high risk for drug-resistant TB. Among TB
      patients with diabetes (TB-DM), we studied the association between diabetes
      clinical/management characteristics and TB drug resistance and treatment
      outcomes. METHODS: During 2005-2008, adults with suspected TB with respiratory
      symptoms in Lima, Peru, who received rapid drug susceptibility testing (DST),
      were prospectively enrolled and followed during treatment. Bivariate and
      Kaplan-Meier analyses were used to examine the relationships of diabetes
      characteristics with drug-resistant TB and TB outcomes. RESULTS: Of 1671 adult TB
      patients enrolled, 186 (11.1%) had diabetes. TB-DM patients were significantly
      more likely than TB patients without diabetes to be older, have had no previous
      TB treatment, and to have a body mass index (BMI) >18.5 kg/m(2) (p<0.05). In
      patients without and with previous TB treatment, the prevalence of
      multidrug-resistant TB was 23% and 26%, respectively, among patients without
      diabetes, and 12% and 28%, respectively, among TB-DM patients. Among 149 TB-DM
      patients with DST results, 104 (69.8%) had drug-susceptible TB and 45 (30.2%) had
      drug-resistant TB, of whom 29 had multidrug-resistant TB. There was no
      association between diabetes characteristics and drug-resistant TB. Of 136 TB-DM 
      patients with outcome information, 107 (78.7%) had a favorable TB outcome; active
      diabetes management was associated with a favorable outcome. CONCLUSIONS:
      Diabetes was common in a cohort of TB patients at high risk for drug-resistant
      TB. Despite prevalent multidrug-resistant TB among TB-DM patients, the majority
      had a favorable TB treatment outcome.
CI  - Copyright (c) 2013 International Society for Infectious Diseases. Published by
      Elsevier Ltd. All rights reserved.
FAU - Magee, M J
AU  - Magee MJ
AD  - Rollins School of Public Health, Emory University, Atlanta, USA.
FAU - Bloss, E
AU  - Bloss E
FAU - Shin, S S
AU  - Shin SS
FAU - Contreras, C
AU  - Contreras C
FAU - Huaman, H Arbanil
AU  - Huaman HA
FAU - Ticona, J Calderon
AU  - Ticona JC
FAU - Bayona, J
AU  - Bayona J
FAU - Bonilla, C
AU  - Bonilla C
FAU - Yagui, M
AU  - Yagui M
FAU - Jave, O
AU  - Jave O
FAU - Cegielski, J P
AU  - Cegielski JP
LA  - eng
GR  - K23 AI054591-01A2/AI/NIAID NIH HHS/United States
PT  - Journal Article
PT  - Research Support, N.I.H., Extramural
PT  - Research Support, Non-U.S. Gov't
DEP - 20130222
PL  - Canada
TA  - Int J Infect Dis
JT  - International journal of infectious diseases : IJID : official publication of the
      International Society for Infectious Diseases
JID - 9610933
RN  - 0 (Antitubercular Agents)
SB  - IM
MH  - Adolescent
MH  - Adult
MH  - Aged
MH  - Antitubercular Agents/therapeutic use
MH  - *Diabetes Mellitus
MH  - Drug Resistance, Bacterial
MH  - Female
MH  - Humans
MH  - Male
MH  - Microbial Sensitivity Tests
MH  - Middle Aged
MH  - Peru/epidemiology
MH  - Prospective Studies
MH  - Risk Factors
MH  - Treatment Outcome
MH  - Tuberculosis/*complications/drug therapy/*epidemiology
MH  - Tuberculosis, Multidrug-Resistant/complications/drug therapy/epidemiology
MH  - Young Adult
EDAT- 2013/02/26 06:00
MHDA- 2013/11/16 06:00
CRDT- 2013/02/26 06:00
PHST- 2012/09/18 [received]
PHST- 2012/12/10 [revised]
PHST- 2012/12/14 [accepted]
PHST- 2013/02/22 [aheadofprint]
AID - S1201-9712(13)00050-7 [pii]
AID - 10.1016/j.ijid.2012.12.029 [doi]
PST - ppublish
SO  - Int J Infect Dis. 2013 Jun;17(6):e404-12. doi: 10.1016/j.ijid.2012.12.029. Epub
      2013 Feb 22.

PMID- 23413706
OWN - NLM
STAT- MEDLINE
DA  - 20130218
DCOM- 20130319
IS  - 0125-1562 (Print)
IS  - 0125-1562 (Linking)
VI  - 43
IP  - 6
DP  - 2012 Nov
TI  - Clinical characteristics and treatment outcomes among patients with tuberculosis 
      in Bangkok and Nonthaburi, Thailand.
PG  - 1426-36
AB  - Tuberculosis (TB) is a public health problem in many large cities. We
      retrospectively studied the clinical characteristics and treatment outcomes of
      patients with active TB at 6 hospitals in Bangkok and Nonthaburi, Thailand during
      2008-2009. Eight hundred thirteen patients were included in the study. The mean
      age of subjects +/- SD was 41 +/- 14 years and mean body weight +/- SD was 53 +/-
      11 kilograms. The three leading co-morbid conditions were HIV infection (40%),
      diabetes (6%) and chronic liver disease (2%). Two-thirds of subjects had isolated
      pulmonary TB. Isoniazid, rifampicin and multi-drug resistance were seen in 13, 7 
      and 5%, respectively. After 1 year, 52% were cured or completed treatment, 19%
      transferred out, 12% defaulted, 9% were still on-going TB treatment, 7% had died 
      and 1% had failed treatment. Survival rates at 2, 6 and 12 months were 93, 85 and
      81% among HIV seropositive subjects; 96, 94 and 92% among HIV seronegative
      subjects and 98, 97 and 97% among subjects with unknown HIV status (p < 0.001).
      On multivariate analysis, death was associated with: TB/HIV co-infection (HR 2.8;
      95% CI 1.6-5.0), low body weight (HR 1.6; 95% CI 1.2-2.3), being elderly (HR 1.4;
      95% CI 1.1-1.8) and having extrapulmonary/disseminated TB (HR 2.2; 95% CI
      1.1-4.2). HIV infection and diabetes were the most common co-morbidities among TB
      subjects in our study. The percent of patients with unfavorable outcomes was
      relatively high, particularly among HIV co-infected and elderly subjects. Further
      effort needs to be made to improve these unfavorable TB outcomes in Nonthaburi
      and Bangkok, Thailand.
FAU - Manosuthi, Weerawat
AU  - Manosuthi W
AD  - Bamrasnaradura Infectious Diseases Institute, Ministry of Public Health,
      Nonthaburi, Thailand. drweerawat@hotmail.com
FAU - Kawkitinarong, Kamon
AU  - Kawkitinarong K
FAU - Suwanpimolkul, Gompol
AU  - Suwanpimolkul G
FAU - Chokbumrungsuk, Channarong
AU  - Chokbumrungsuk C
FAU - Jirawattanapisal, Thidaporn
AU  - Jirawattanapisal T
FAU - Ruxrungtham, Kiat
AU  - Ruxrungtham K
FAU - Akksilp, Somsak
AU  - Akksilp S
LA  - eng
PT  - Journal Article
PT  - Research Support, Non-U.S. Gov't
PL  - Thailand
TA  - Southeast Asian J Trop Med Public Health
JT  - The Southeast Asian journal of tropical medicine and public health
JID - 0266303
RN  - 0 (Antitubercular Agents)
SB  - IM
MH  - Adult
MH  - Aged
MH  - Antitubercular Agents/*therapeutic use
MH  - Comorbidity
MH  - Diabetes Mellitus/*epidemiology
MH  - End Stage Liver Disease/*epidemiology
MH  - Female
MH  - HIV Infections/*epidemiology
MH  - Humans
MH  - Male
MH  - Middle Aged
MH  - Retrospective Studies
MH  - Survival Rate
MH  - Thailand/epidemiology
MH  - Treatment Outcome
MH  - Tuberculosis/*drug therapy/epidemiology
MH  - Tuberculosis, Multidrug-Resistant/drug therapy/epidemiology
MH  - Tuberculosis, Pulmonary/drug therapy/epidemiology
MH  - Young Adult
EDAT- 2013/02/19 06:00
MHDA- 2013/03/21 06:00
CRDT- 2013/02/19 06:00
PST - ppublish
SO  - Southeast Asian J Trop Med Public Health. 2012 Nov;43(6):1426-36.

PMID- 23404237
OWN - NLM
STAT- MEDLINE
DA  - 20130709
DCOM- 20140207
IS  - 1434-9949 (Electronic)
IS  - 0770-3198 (Linking)
VI  - 32
IP  - 7
DP  - 2013 Jul
TI  - Characteristics of patients with definite septic arthritis at Hamad General
      Hospital, Qatar: a hospital-based study from 2006 to 2011.
PG  - 969-73
LID - 10.1007/s10067-013-2211-9 [doi]
AB  - The aim of this retrospective study was to determine the epidemiological and
      clinical characteristics, coexisting conditions, causative organisms, and
      outcomes of all adult patients 15 years of age or older who had definite septic
      arthritis at Hamad General Hospital, Qatar, from 2006 to 2011. During this
      period, 56 patients were diagnosed with septic arthritis (mean age +/- SD, 49.0
      +/- 16.6 years). In 53 of 56 (94.6%) patients, arthritis was diagnosed in a
      single joint, while polyarthritis was diagnosed in 3 of 56 (5.4%) patients; the
      most commonly involved joint was the knee (40 of 59 joints, 67.7%). The most
      frequent coexisting condition was diabetes mellitus (24 of 56 patients, 42.8%).
      Joint pain and restriction of movement were reported by all patients.
      Gram-positive bacteria accounted for 36 of all 57 (63.0%) isolated
      microorganisms, and Staphylococcus aureus was the most common pathogen (20 of 57 
      microorganisms, 35.0%). Three cases of tuberculous arthritis were seen. The most 
      favored antibiotic combinations were cloxacillin/ciprofloxacin,
      cefazolin/ciprofloxacin, and vancomycin/ciprofloxacin. Repeated needle
      aspiration, open joint drainage, and arthroscopic techniques were performed in 18
      (32.1%), 22 (39.3%), and 11 (19.6%) of the 56 patients, respectively. The 30-day 
      mortality was 3.6%, and the remaining patients showed clinical improvement upon
      discharge. In conclusion, there was no specific sign or symptom for diagnosing
      septic arthritis. Isolation of bacteria from the synovial fluid confirmed the
      diagnosis, and S. aureus and streptococci were the most common pathogens
      isolated. Prompt treatment with appropriate antibiotics and synovial drainage are
      mandatory to improve the outcome.
FAU - Khan, Fahmi Yousef
AU  - Khan FY
AD  - Department of Medicine, Hamad General Hospital, PO Box 3050, Doha, Qatar.
      fakhanqal@gmail.com
FAU - Abu-Khattab, Mohammed
AU  - Abu-Khattab M
FAU - Baagar, Khalid
AU  - Baagar K
FAU - Mohamed, Shehab Fareed
AU  - Mohamed SF
FAU - Elgendy, Islam
AU  - Elgendy I
FAU - Anand, Deshmukh
AU  - Anand D
FAU - Malallah, Hani
AU  - Malallah H
FAU - Sanjay, Doiphode
AU  - Sanjay D
LA  - eng
PT  - Journal Article
DEP - 20130213
PL  - Germany
TA  - Clin Rheumatol
JT  - Clinical rheumatology
JID - 8211469
RN  - 0 (Anti-Bacterial Agents)
SB  - IM
MH  - Adolescent
MH  - Adult
MH  - Aged
MH  - Aged, 80 and over
MH  - Anti-Bacterial Agents/therapeutic use
MH  - Arthritis, Infectious/complications/*diagnosis/*therapy
MH  - Bacterial Infections/complications/diagnosis
MH  - Female
MH  - Hospitals
MH  - Humans
MH  - Male
MH  - Middle Aged
MH  - Qatar
MH  - Retrospective Studies
MH  - Staphylococcal Infections/complications/diagnosis
MH  - Synovial Fluid/microbiology
MH  - Treatment Outcome
MH  - Tuberculosis/complications
MH  - Young Adult
EDAT- 2013/02/14 06:00
MHDA- 2014/02/08 06:00
CRDT- 2013/02/14 06:00
PHST- 2012/10/01 [received]
PHST- 2013/02/01 [accepted]
PHST- 2013/01/23 [revised]
PHST- 2013/02/13 [aheadofprint]
AID - 10.1007/s10067-013-2211-9 [doi]
PST - ppublish
SO  - Clin Rheumatol. 2013 Jul;32(7):969-73. doi: 10.1007/s10067-013-2211-9. Epub 2013 
      Feb 13.

PMID- 23352953
OWN - NLM
STAT- MEDLINE
DA  - 20130315
DCOM- 20130910
LR  - 20160524
IS  - 2261-2211 (Electronic)
IS  - 2261-3684 (Linking)
VI  - 22
IP  - 4
DP  - 2012 Oct-Dec
TI  - [Disease-modifying treatment for inflammatory rheumatism in sub-Saharan Africa:
      outcome at 6 months of 205 Senegalese patients with rheumatoid arthritis].
PG  - 385-9
LID - 10.1684/mst.2012.0096 [doi]
AB  - RATIONALE: Few data are available on the treatment of rheumatoid arthritis (RA)
      in sub-Saharan Africa, where the diagnosis is often substantially delayed.
      Disease-modifying antirheumatic drugs (DMARDs) are more effective when started
      early. Biotherapies are not available. Given the socioeconomic constraints in
      sub-Saharan Africa, treatments must be selected based on locally available
      resources. The objective of this study was to evaluate outcomes 6 months after
      initiation of conventional DMARDs in Senegalese patients with RA. METHODS: We
      retrospectively studied consecutive RA patients seen at the rheumatology
      outpatient clinic of the Le Dantec Teaching Hospital, Dakar, Senegal, from
      January 2005 through June 2009. All patients met the ACR criteria for RA. ACR and
      EULAR response criteria were evaluated 6 months after treatment initiation.
      RESULTS: The study included 205 patients. Corticosteroids were used in 205
      patients, hydroxychloroquine in 190, methotrexate in 137, and sulfasalazine in
      11. Combined corticosteroid, methotrexate, and hydroxychloroquine therapy was
      used in 122 patients and combined corticosteroid and hydroxychloroquine therapy
      in 63. DMARD treatment was interrupted for at least 5 days per month for 26% of
      the patients, either because the drugs were out of stock at the local pharmacies 
      and/or because the patients could not afford to purchase them. During the first 6
      months of treatment, patients had a mean of 4 clinic visits, and 48% of patients 
      missed at least one scheduled visit. After 6 months, all clinical variables had
      improved significantly, except the swollen joint count. The ACR20, 50, and 70
      response criteria were met in 50%, 31%, and 6.9% of patients, respectively. The
      EULAR response was good in 53.9% of patients, moderate in 12.7%, and poor in
      23.1%. DMARD therapy failed in 10.3% of patients. Half the patients had their
      treatment modified during the 6-month study period. DMARD therapy was
      discontinued in 10 patients for the following reasons: plans to become pregnant, 
      n = 5; pregnancy during treatment, n = 2; and tuberculosis, n = 3. CONCLUSION: In
      Senegal, the treatment of RA relies chiefly on variable combinations of
      methotrexate, hydroxychloroquine, and corticosteroids. The six-month outcomes are
      satisfactory. Biotherapy is required in 7% to 10% of patients, a rate that could 
      be decreased by optimizing patient follow-up. The management of chronic
      inflammatory joint disease couple be improved despite the limited financial
      resources in sub-Saharan Africa with better physician training and the
      incorporation of osteoarticular diseases within a vast information and education 
      program for the general population.
FAU - Ndongo, S
AU  - Ndongo S
AD  - Clinique Medicale I, CHU Le Dantec, Dakar Etoile, Senegal.
      sndongo_medinterne@yahoo.fr
FAU - Pouye, A
AU  - Pouye A
FAU - Lekpa, F K
AU  - Lekpa FK
FAU - Bihehe, D M
AU  - Bihehe DM
FAU - Tiendrebeogo, J
AU  - Tiendrebeogo J
FAU - Ndao, A C
AU  - Ndao AC
FAU - Ka, M M
AU  - Ka MM
FAU - Moreira Diop, T
AU  - Moreira Diop T
LA  - fre
PT  - English Abstract
PT  - Journal Article
TT  - Problematique du traitement de fond des rhumatismes inflammatoires en Afrique
      subsaharienne: evolution a six mois de 205 patients senegalais atteints de
      polyarthrite rhumatoide.
PL  - France
TA  - Med Sante Trop
JT  - Medecine et sante tropicales
JID - 101581406
RN  - 0 (Antirheumatic Agents)
SB  - IM
MH  - Adult
MH  - Africa South of the Sahara
MH  - Antirheumatic Agents/*therapeutic use
MH  - Arthritis, Rheumatoid/*drug therapy
MH  - Female
MH  - Humans
MH  - Male
MH  - Middle Aged
MH  - Retrospective Studies
MH  - Rheumatic Fever/*drug therapy
MH  - Senegal
MH  - Treatment Outcome
OTO - NOTNLM
OT  - ACR : American College of Rheumatology
OT  - Anti-CCP : anticorps antipeptides citrullines
OT  - CRP : proteine C reactive
OT  - DM : duree du derouillage matinal
OT  - DMARD : Disease modifying antirheumatic drugs ou traitements de fond
OT  - EULAR : European League Against Rheumatism
OT  - EVA : echelle visuelle analogique
OT  - FR : facteurs rhumatoides
OT  - HCQ : hydroxychloroquine
OT  - MTX : methotrexate
OT  - NAD : nombre d'articulations douloureuses
OT  - NAG : nombre d'articulations gonflees
OT  - RN : nombre de reveils nocturnes
OT  - SSZ : sulfasalazine
OT  - Senegal
OT  - TNFalpha : Tumor Necrosis Factor alpha
OT  - VS : vitesse de sedimentation
OT  - disease-modifying antirheumatic drugs DMARDs
OT  - rheumatoid arthritis
EDAT- 2013/01/29 06:00
MHDA- 2013/09/11 06:00
CRDT- 2013/01/29 06:00
AID - mst.2012.0096 [pii]
AID - 10.1684/mst.2012.0096 [doi]
PST - ppublish
SO  - Med Sante Trop. 2012 Oct-Dec;22(4):385-9. doi: 10.1684/mst.2012.0096.

PMID- 23250998
OWN - NLM
STAT- MEDLINE
DA  - 20130212
DCOM- 20130415
LR  - 20150219
IS  - 1468-3296 (Electronic)
IS  - 0040-6376 (Linking)
VI  - 68
IP  - 3
DP  - 2013 Mar
TI  - Association of diabetes and tuberculosis: impact on treatment and post-treatment 
      outcomes.
PG  - 214-20
LID - 10.1136/thoraxjnl-2012-201756 [doi]
AB  - OBJECTIVE: To determine the clinical consequences of pulmonary tuberculosis (TB) 
      among patients with diabetes mellitus (DM). METHODS: We conducted a prospective
      study of patients with TB in Southern Mexico. From 1995 to 2010, patients with
      acid-fast bacilli or Mycobacterium tuberculosis in sputum samples underwent
      epidemiological, clinical and microbiological evaluation. Annual follow-ups were 
      performed to ascertain treatment outcome, recurrence, relapse and reinfection.
      RESULTS: The prevalence of DM among 1262 patients with pulmonary TB was 29.63%
      (n=374). Patients with DM and pulmonary TB had more severe clinical
      manifestations (cavities of any size on the chest x-ray, adjusted OR (aOR) 1.80, 
      95% CI 1.35 to 2.41), delayed sputum conversion (aOR 1.51, 95% CI 1.09 to 2.10), 
      a higher probability of treatment failure (aOR 2.93, 95% CI 1.18 to 7.23),
      recurrence (adjusted HR (aHR) 1.76, 95% CI 1.11 to 2.79) and relapse (aHR 1.83,
      95% CI 1.04 to 3.23). Most of the second episodes among patients with DM were
      caused by bacteria with the same genotype but, in 5/26 instances (19.23%),
      reinfection with a different strain occurred. CONCLUSIONS: Given the growing
      epidemic of DM worldwide, it is necessary to add DM prevention and control
      strategies to TB control programmes and vice versa and to evaluate their
      effectiveness. The concurrence of both diseases potentially carries a risk of
      global spreading, with serious implications for TB control and the achievement of
      the United Nations Millennium Development Goals.
FAU - Jimenez-Corona, Maria Eugenia
AU  - Jimenez-Corona ME
AD  - Laboratorios de Biologicos y Reactivos de Mexico (BIRMEX), , Ciudad de Mexico,
      Distrito Federal Mexico, Mexico.
FAU - Cruz-Hervert, Luis Pablo
AU  - Cruz-Hervert LP
FAU - Garcia-Garcia, Lourdes
AU  - Garcia-Garcia L
FAU - Ferreyra-Reyes, Leticia
AU  - Ferreyra-Reyes L
FAU - Delgado-Sanchez, Guadalupe
AU  - Delgado-Sanchez G
FAU - Bobadilla-Del-Valle, Miriam
AU  - Bobadilla-Del-Valle M
FAU - Canizales-Quintero, Sergio
AU  - Canizales-Quintero S
FAU - Ferreira-Guerrero, Elizabeth
AU  - Ferreira-Guerrero E
FAU - Baez-Saldana, Renata
AU  - Baez-Saldana R
FAU - Tellez-Vazquez, Norma
AU  - Tellez-Vazquez N
FAU - Montero-Campos, Rogelio
AU  - Montero-Campos R
FAU - Mongua-Rodriguez, Norma
AU  - Mongua-Rodriguez N
FAU - Martinez-Gamboa, Rosa Areli
AU  - Martinez-Gamboa RA
FAU - Sifuentes-Osornio, Jose
AU  - Sifuentes-Osornio J
FAU - Ponce-de-Leon, Alfredo
AU  - Ponce-de-Leon A
LA  - eng
GR  - 176W009/Wellcome Trust/United Kingdom
GR  - 55000632/Howard Hughes Medical Institute/United States
GR  - A135969/PHS HHS/United States
GR  - K01TW000001/TW/FIC NIH HHS/United States
PT  - Journal Article
PT  - Research Support, N.I.H., Extramural
PT  - Research Support, Non-U.S. Gov't
DEP - 20121218
PL  - England
TA  - Thorax
JT  - Thorax
JID - 0417353
SB  - IM
MH  - Adult
MH  - Aged
MH  - Comorbidity
MH  - Confidence Intervals
MH  - DNA Fingerprinting
MH  - Diabetes Complications/*epidemiology
MH  - Female
MH  - Humans
MH  - Kaplan-Meier Estimate
MH  - Male
MH  - Mexico/epidemiology
MH  - Middle Aged
MH  - Multivariate Analysis
MH  - Mycobacterium tuberculosis/genetics
MH  - Odds Ratio
MH  - Proportional Hazards Models
MH  - Prospective Studies
MH  - Recurrence
MH  - Severity of Illness Index
MH  - Survival Rate
MH  - Treatment Outcome
MH  - Tuberculosis, Pulmonary/*drug therapy/*epidemiology/microbiology/radiography
MH  - Young Adult
PMC - PMC3585483
OID - NLM: PMC3585483
EDAT- 2012/12/20 06:00
MHDA- 2013/04/16 06:00
CRDT- 2012/12/20 06:00
PHST- 2012/12/18 [aheadofprint]
AID - thoraxjnl-2012-201756 [pii]
AID - 10.1136/thoraxjnl-2012-201756 [doi]
PST - ppublish
SO  - Thorax. 2013 Mar;68(3):214-20. doi: 10.1136/thoraxjnl-2012-201756. Epub 2012 Dec 
      18.

PMID- 23223591
OWN - NLM
STAT- MEDLINE
DA  - 20130227
DCOM- 20130812
LR  - 20150219
IS  - 1537-6591 (Electronic)
IS  - 1058-4838 (Linking)
VI  - 56
IP  - 6
DP  - 2013 Mar
TI  - Aggressive regimens for multidrug-resistant tuberculosis reduce recurrence.
PG  - 770-6
LID - 10.1093/cid/cis1008 [doi]
AB  - BACKGROUND: Recurrent tuberculosis disease occurs within 2 years in as few as 1% 
      and as many as 29% of individuals successfully treated for multidrug-resistant
      (MDR) tuberculosis. A better understanding of treatment-related factors
      associated with an elevated risk of recurrent tuberculosis after cure is urgently
      needed to optimize MDR tuberculosis therapy. METHODS: We conducted a
      retrospective cohort study among adults successfully treated for MDR tuberculosis
      in Peru. We used multivariable Cox proportional hazards regression analysis to
      examine whether receipt of an aggressive MDR tuberculosis regimen for >/=18
      months following sputum conversion from positive to negative was associated with 
      a reduced rate of recurrent tuberculosis. RESULTS: Among 402 patients, the median
      duration of follow-up was 40.5 months (interquartile range, 21.2-53.4). Receipt
      of an aggressive MDR tuberculosis regimen for >/=18 months following sputum
      conversion was associated with a lower risk of recurrent tuberculosis (hazard
      ratio, 0.40 [95% confidence interval, 0.17-0.96]; P = .04). A baseline diagnosis 
      of diabetes mellitus also predicted recurrent tuberculosis (hazard ratio, 10.47
      [95% confidence interval, 2.17-50.60]; P = .004). CONCLUSIONS: Individuals who
      received an aggressive MDR tuberculosis regimen for >/=18 months following sputum
      conversion experienced a lower rate of recurrence after cure. Efforts to ensure
      that an aggressive regimen is accessible to all patients with MDR tuberculosis,
      such as minimization of sequential ineffective regimens, expanded drug access,
      and development of new MDR tuberculosis compounds, are critical to reducing
      tuberculosis recurrence in this population. Patients with diabetes mellitus
      should be carefully managed during initial treatment and followed closely for
      recurrent disease.
FAU - Franke, Molly F
AU  - Franke MF
AD  - Department of Global Health and Social Medicine, Harvard Medical School, Boston, 
      Massachusetts, USA.
FAU - Appleton, Sasha C
AU  - Appleton SC
FAU - Mitnick, Carole D
AU  - Mitnick CD
FAU - Furin, Jennifer J
AU  - Furin JJ
FAU - Bayona, Jaime
AU  - Bayona J
FAU - Chalco, Katiuska
AU  - Chalco K
FAU - Shin, Sonya
AU  - Shin S
FAU - Murray, Megan
AU  - Murray M
FAU - Becerra, Mercedes C
AU  - Becerra MC
LA  - eng
GR  - K01 A1065836/PHS HHS/United States
GR  - K01 HL080939/HL/NHLBI NIH HHS/United States
PT  - Journal Article
PT  - Research Support, N.I.H., Extramural
PT  - Research Support, Non-U.S. Gov't
DEP - 20121207
PL  - United States
TA  - Clin Infect Dis
JT  - Clinical infectious diseases : an official publication of the Infectious Diseases
      Society of America
JID - 9203213
RN  - 0 (Antitubercular Agents)
SB  - IM
MH  - Adult
MH  - Antitubercular Agents/*administration & dosage
MH  - Cohort Studies
MH  - Female
MH  - Humans
MH  - Male
MH  - Mycobacterium tuberculosis/drug effects/isolation & purification
MH  - Peru
MH  - Retrospective Studies
MH  - Secondary Prevention
MH  - Sputum/microbiology
MH  - Time Factors
MH  - Treatment Outcome
MH  - Tuberculosis, Multidrug-Resistant/*drug therapy/microbiology
MH  - Young Adult
PMC - PMC3582355
OID - NLM: PMC3582355
EDAT- 2012/12/12 06:00
MHDA- 2013/08/13 06:00
CRDT- 2012/12/11 06:00
PHST- 2012/12/07 [aheadofprint]
PHST- 2013/01/03 [aheadofprint]
AID - cis1008 [pii]
AID - 10.1093/cid/cis1008 [doi]
PST - ppublish
SO  - Clin Infect Dis. 2013 Mar;56(6):770-6. doi: 10.1093/cid/cis1008. Epub 2012 Dec 7.

PMID- 23030325
OWN - NLM
STAT- MEDLINE
DA  - 20121003
DCOM- 20130213
LR  - 20131121
IS  - 1744-8336 (Electronic)
IS  - 1478-7210 (Linking)
VI  - 10
IP  - 8
DP  - 2012 Aug
TI  - Managing tuberculosis in patients with diabetes mellitus: why we care and what we
      know.
PG  - 863-8
LID - 10.1586/eri.12.75 [doi]
AB  - As the global prevalence of diabetes mellitus (DM) increases, especially in
      low-to-middle income countries where tuberculosis (TB) remains endemic, we will
      encounter a growing number of TB patients with DM. This is a major concern for TB
      control programs, clinicians and patients alike because DM patients are at an
      increased risk of TB and are more likely to face poor TB treatment outcomes,
      including treatment failure, relapse and even death. Priority should be placed on
      early detection of both diseases through active screening, monitoring of
      adherence to medications for both diseases, and integration of TB and DM
      management strategies that would facilitate the provision of more comprehensive
      services that TB patients with DM require.
FAU - Jeon, Christie Y
AU  - Jeon CY
AD  - Columbia University School of Nursing, 617 W 168th St 355, New York, NY 10032,
      USA. christie.jeon@gmail.com
FAU - Murray, Megan B
AU  - Murray MB
FAU - Baker, Meghan A
AU  - Baker MA
LA  - eng
PT  - Journal Article
PL  - England
TA  - Expert Rev Anti Infect Ther
JT  - Expert review of anti-infective therapy
JID - 101181284
RN  - 0 (Antitubercular Agents)
RN  - VJT6J7R4TR (Rifampin)
SB  - IM
MH  - Antitubercular Agents/pharmacology
MH  - Diabetes Complications/*microbiology
MH  - Diabetes Mellitus/diagnosis/*microbiology
MH  - *Disease Management
MH  - Humans
MH  - Mycobacterium tuberculosis/*pathogenicity
MH  - Patient Compliance
MH  - Recurrence
MH  - Rifampin/pharmacology
MH  - Risk Factors
MH  - Treatment Failure
MH  - Tuberculosis/diagnosis/*drug therapy/microbiology
EDAT- 2012/10/04 06:00
MHDA- 2013/02/14 06:00
CRDT- 2012/10/04 06:00
AID - 10.1586/eri.12.75 [doi]
PST - ppublish
SO  - Expert Rev Anti Infect Ther. 2012 Aug;10(8):863-8. doi: 10.1586/eri.12.75.

PMID- 22850110
OWN - NLM
STAT- MEDLINE
DA  - 20120824
DCOM- 20121231
IS  - 1532-3064 (Electronic)
IS  - 0954-6111 (Linking)
VI  - 106
IP  - 10
DP  - 2012 Oct
TI  - Clinical and radiological features of Mycobacterium kansasii and other NTM
      infections.
PG  - 1472-7
LID - 10.1016/j.rmed.2012.06.023 [doi]
AB  - BACKGROUND: Mycobacterium kansasii infection is one of the most common causes of 
      nontuberculous mycobacterial lung disease in the world. However, it is not
      possible to differentiate completely between M. kansasii and other nontuberculous
      mycobacteria (NTM) because of a lack of direct comparative studies. This
      retrospective study sought to identify their clinical and radiological features
      systematically. METHODS: The sample included 98 consecutive patients with a
      culture-positive diagnosis of NTM infection, derived from the databases of the
      Laboratory of Microbiology of a tertiary medical center and two outpatient
      tuberculosis centers. Sixty-four patients had M. kansasii infection. All patients
      fulfilled disease criteria for treatment. Data on patient background and clinical
      features were collected, and chest radiographs were evaluated. RESULTS: In the M.
      kansasii group, n = 27 (42%) were native-born Israelis compared to 9.4% (n = 3)
      of all other NTM groups (p = 0.0001). Similar rates of co-morbid diseases,
      including diabetes mellitus, heart disease, lung diseases, and malignancy were
      noted in both groups. Old TB was less common in the M. kansasii group compared to
      the other NTM (3.1% vs. 23.5%, p = 0.003). Clinical symptoms were significantly
      more common in patients with M. kansasii infection. On radiological study, M.
      kansasii infection was associated with more cavitations and unilaterality.
      Patients with M. kansasii infection had a higher likelihood of right upper lobe
      disease (p = 0.001). Pleural effusions and lymphadenopathy were found only in a
      few patients in each group. CONCLUSION: Major differences in the epidemiologic
      and clinical features of M. kansasii infection and other NTM have important
      diagnostic and clinical implications.
CI  - Copyright (c) 2012. Published by Elsevier Ltd.
FAU - Matveychuk, Alona
AU  - Matveychuk A
AD  - Pulmonary Department, Meir Medical Center, Kfar Saba, Israel and Sackler Faculty 
      of Medicine, Tel Aviv University, Tel Aviv, Israel.
FAU - Fuks, Leonardo
AU  - Fuks L
FAU - Priess, Rachel
AU  - Priess R
FAU - Hahim, Ilanit
AU  - Hahim I
FAU - Shitrit, David
AU  - Shitrit D
LA  - eng
PT  - Journal Article
DEP - 20120731
PL  - England
TA  - Respir Med
JT  - Respiratory medicine
JID - 8908438
RN  - 0 (Antibiotics, Antitubercular)
SB  - IM
MH  - Adult
MH  - Aged
MH  - Aged, 80 and over
MH  - Antibiotics, Antitubercular/*therapeutic use
MH  - Female
MH  - Humans
MH  - Lung Diseases/*microbiology/radiography
MH  - Male
MH  - Middle Aged
MH  - Mycobacterium Infections, Nontuberculous/drug therapy/*microbiology/radiography
MH  - Mycobacterium kansasii/isolation & purification
MH  - Nontuberculous Mycobacteria/isolation & purification
MH  - Retrospective Studies
MH  - Sputum/microbiology
MH  - Treatment Outcome
MH  - Young Adult
EDAT- 2012/08/02 06:00
MHDA- 2013/01/01 06:00
CRDT- 2012/08/02 06:00
PHST- 2011/08/11 [received]
PHST- 2012/06/08 [revised]
PHST- 2012/06/29 [accepted]
PHST- 2012/07/31 [aheadofprint]
AID - S0954-6111(12)00237-5 [pii]
AID - 10.1016/j.rmed.2012.06.023 [doi]
PST - ppublish
SO  - Respir Med. 2012 Oct;106(10):1472-7. doi: 10.1016/j.rmed.2012.06.023. Epub 2012
      Jul 31.

PMID- 22839693
OWN - NLM
STAT- MEDLINE
DA  - 20121002
DCOM- 20130118
LR  - 20150224
IS  - 1471-2334 (Electronic)
IS  - 1471-2334 (Linking)
VI  - 12
DP  - 2012
TI  - The role of diabetes co-morbidity for tuberculosis treatment outcomes: a
      prospective cohort study from Mwanza, Tanzania.
PG  - 165
LID - 10.1186/1471-2334-12-165 [doi]
AB  - BACKGROUND: Due to the association between diabetes and pulmonary tuberculosis
      (TB), diabetes may threaten the control of TB. In a prospective cohort study
      nested in a nutrition trial, we investigated the role of diabetes on changes in
      anthropometry, grip strength, and clinical parameters over a five months
      follow-up period. METHODS: Among pulmonary TB patients with known diabetes
      status, we assessed anthropometry and clinical parameters (e.g. haemoglobin) at
      baseline and after two and five months of TB treatment. A linear mixed-effects
      model (repeated measurements) was used to investigate the role of diabetes during
      recovery. RESULTS: Of 1205 TB patients, the mean (standard deviation) age was
      36.6 (13.0) years, 40.9% were females, 48.9% were HIV co-infected, and 16.3% had 
      diabetes. TB patients with diabetes co-morbidity experienced a lower weight gain 
      at two (1.3 kg, CI95% 0.5; 2.0, p = 0.001) and five months (1.0 kg, CI95% 0.3;
      1.7, p = 0.007). Similarly, the increase in the level of haemoglobin was lower
      among TB patients with diabetes co-morbidity after two (Delta 0.6 g/dL, CI95%
      0.3; 0.9 p < 0.001) and five months (Delta 0.5 g/dL, CI95% 0.2; 0.9 p = 0.004) of
      TB treatment, respectively. CONCLUSION: TB patients initiating TB treatment with 
      diabetes co-morbidity experience delayed recovery of body mass and haemoglobin,
      which are important for the functional recovery from disease.
FAU - Faurholt-Jepsen, Daniel
AU  - Faurholt-Jepsen D
AD  - Department of Human Nutrition, University of Copenhagen, Frederiksberg, Denmark. 
      daniel@faurholt-jepsen.dk
FAU - Range, Nyagosya
AU  - Range N
FAU - Praygod, George
AU  - Praygod G
FAU - Kidola, Jeremiah
AU  - Kidola J
FAU - Faurholt-Jepsen, Maria
AU  - Faurholt-Jepsen M
FAU - Aabye, Martine Grosos
AU  - Aabye MG
FAU - Changalucha, John
AU  - Changalucha J
FAU - Christensen, Dirk Lund
AU  - Christensen DL
FAU - Martinussen, Torben
AU  - Martinussen T
FAU - Krarup, Henrik
AU  - Krarup H
FAU - Witte, Daniel Rinse
AU  - Witte DR
FAU - Andersen, Ase Bengard
AU  - Andersen AB
FAU - Friis, Henrik
AU  - Friis H
LA  - eng
PT  - Journal Article
PT  - Research Support, Non-U.S. Gov't
DEP - 20120727
PL  - England
TA  - BMC Infect Dis
JT  - BMC infectious diseases
JID - 100968551
RN  - 0 (Hemoglobins)
SB  - IM
MH  - Adult
MH  - Body Mass Index
MH  - Cohort Studies
MH  - *Diabetes Complications
MH  - Female
MH  - Hemoglobins/analysis
MH  - Humans
MH  - Male
MH  - Middle Aged
MH  - Prospective Studies
MH  - Tanzania
MH  - Treatment Outcome
MH  - Tuberculosis, Pulmonary/*complications/*drug therapy
PMC - PMC3462148
OID - NLM: PMC3462148
EDAT- 2012/07/31 06:00
MHDA- 2013/01/19 06:00
CRDT- 2012/07/31 06:00
PHST- 2012/03/30 [received]
PHST- 2012/07/16 [accepted]
PHST- 2012/07/27 [aheadofprint]
AID - 1471-2334-12-165 [pii]
AID - 10.1186/1471-2334-12-165 [doi]
PST - epublish
SO  - BMC Infect Dis. 2012 Jul 27;12:165. doi: 10.1186/1471-2334-12-165.

PMID- 22838205
OWN - NLM
STAT- MEDLINE
DA  - 20120730
DCOM- 20120814
LR  - 20130131
IS  - 0019-5707 (Print)
IS  - 0019-5707 (Linking)
VI  - 59
IP  - 2
DP  - 2012 Apr
TI  - Morbidity and mortality at five years after initiating Category I treatment among
      patients with new sputum smear positive pulmonary tuberculosis.
PG  - 83-91
AB  - BACKGROUND: Evaluation of disease outcome is central to the assessment of
      tuberculosis control programmes. Most of the follow up studies in RNTCP are
      short-term. Five year follow up studies have not been done previously in this
      region. The objective of the present study is to [corrected] evaluate the outcome
      of Category I treatment in smear positive tuberculosis, five years after
      treatment in terms of relapse, sequelae and death and to know the associated
      factors. MATERIAL AND METHODS: Patients who had registered for Category 1
      treatment during the period 2002 - 2004 were followed up at five years with
      clinical evaluation, Chest X-ray, ESR and sputum AFB smear. RESULTS: Of the 224
      patients who were studied, 81% patients were males. Addictions, including smoking
      and alcoholism, were prevalent in 136 patients (61%). Treatment success rate at
      six months was 94.2%. At the end of five years, 124 patients (57.9%) were
      symptomatic, 59% patients had radiological sequelae, relapse in 10 patients
      (4.5%), and mortality in 12 (5.4%) patients. Diabetes mellitus was the most
      common comorbid illness. Smoking and age > or = 45 years were associated with
      radiological sequelae. Smoking was significantly associated with mortality.
      Smokers had worse outcomes in all parameters. CONCLUSIONS: Relapse rate was 4.5% 
      and overall mortality was 5.4% at the end of five years. Significant proportion
      of patients has radiological sequelae. Smoking was the preventable risk factor
      associated with sequelae, relapse and mortality.
FAU - Lisha, P V
AU  - Lisha PV
AD  - Institute of Chest Diseases, Government Medical College, Kozhikode, Kerala.
FAU - James, P T
AU  - James PT
FAU - Ravindran, C
AU  - Ravindran C
LA  - eng
PT  - Journal Article
PL  - India
TA  - Indian J Tuberc
JT  - The Indian journal of tuberculosis
JID - 0373027
SB  - IM
EIN - Indian J Tuberc. 2012 Jul;59(3):186
MH  - Adolescent
MH  - Adult
MH  - Aged
MH  - Aged, 80 and over
MH  - Comorbidity
MH  - Cross-Sectional Studies
MH  - Diabetes Mellitus/epidemiology
MH  - Female
MH  - Humans
MH  - Male
MH  - Middle Aged
MH  - Multivariate Analysis
MH  - Risk Factors
MH  - Smoking/epidemiology
MH  - Sputum/*microbiology
MH  - Tuberculosis, Pulmonary/*drug therapy/microbiology/*mortality
MH  - Young Adult
EDAT- 2012/07/31 06:00
MHDA- 2012/08/15 06:00
CRDT- 2012/07/31 06:00
PST - ppublish
SO  - Indian J Tuberc. 2012 Apr;59(2):83-91.

PMID- 22715555
OWN - NLM
STAT- MEDLINE
DA  - 20120621
DCOM- 20120719
LR  - 20151119
IS  - 0004-5772 (Print)
IS  - 0004-5772 (Linking)
VI  - 60
DP  - 2012 Feb
TI  - Etiology and clinical outcome of non-resolving pneumonia in a tertiary care
      centre.
PG  - 98-101
AB  - BACKGROUND: A patient diagnosed to have pneumonia and put on empirical
      antibiotics but did not show the expected resolution is a common problem faced by
      the clinician. AIM OF STUDY: (1) To find out the etiology and clinical outcome of
      nonresolving pneumonia in a tertiary care centre, (2) To find out the co-morbid
      conditions associated with nonresolution. MATERIALS AND METHODS: 70 patients who 
      did not show expected resolution after two weeks of adequate antibiotics were
      investigated systematically to find out the possible cause for non resolution and
      the associated co-morbid conditions. RESULTS: Tuberculosis was the commonest
      cause of nonresolving pneumonia (35.7%), followed by malignancy (27.1%),
      Bronchiectasis (8.6%), Pneumocystis pneumonia (7.1%),BOOP (5.7%) and Resistance
      to antibiotics (14.3%). Co-morbidities like COPD, diabetes, alcoholism, smoking
      and immunosuppression are significant factors causing nonresolution. CONCLUSION: 
      This study stresses the need for a systematic approach to find out the etiology
      and properly manage nonresolving pneumonias.
FAU - Jayaprakash, B
AU  - Jayaprakash B
AD  - Department of Pulmonary Medicine, Medical College, Thiruvananthapuram, Kerala.
FAU - Varkey, Vipin
AU  - Varkey V
FAU - Anithakumari, K
AU  - Anithakumari K
LA  - eng
PT  - Journal Article
PL  - India
TA  - J Assoc Physicians India
JT  - The Journal of the Association of Physicians of India
JID - 7505585
RN  - 0 (Anti-Bacterial Agents)
SB  - IM
MH  - Adult
MH  - Age Distribution
MH  - Anti-Bacterial Agents/*therapeutic use
MH  - Comorbidity
MH  - Diagnosis, Differential
MH  - *Drug Resistance, Bacterial
MH  - Female
MH  - Humans
MH  - India/epidemiology
MH  - Male
MH  - Middle Aged
MH  - Pneumonia, Bacterial/diagnosis/*drug therapy/epidemiology/*etiology/microbiology
MH  - Prospective Studies
MH  - Sex Distribution
MH  - Surveys and Questionnaires
MH  - Tomography, X-Ray Computed
MH  - Treatment Failure
EDAT- 2012/06/22 06:00
MHDA- 2012/07/20 06:00
CRDT- 2012/06/22 06:00
PST - ppublish
SO  - J Assoc Physicians India. 2012 Feb;60:98-101.

PMID- 22662259
OWN - NLM
STAT- MEDLINE
DA  - 20120604
DCOM- 20121213
LR  - 20150225
IS  - 1932-6203 (Electronic)
IS  - 1932-6203 (Linking)
VI  - 7
IP  - 5
DP  - 2012
TI  - Pulmonary tuberculosis and delay in anti-tuberculous treatment are important risk
      factors for chronic obstructive pulmonary disease.
PG  - e37978
LID - 10.1371/journal.pone.0037978 [doi]
AB  - OBJECTIVE: Tuberculosis (TB) remains the leading cause of death among infectious 
      diseases worldwide. It has been suggested as an important risk factor of chronic 
      obstructive pulmonary disease (COPD), which is also a major cause of morbidity
      and mortality. This study investigated the impact of pulmonary TB and anti-TB
      treatment on the risk of developing COPD. DESIGN, SETTING, AND PARTICIPANTS: This
      cohort study used the National Health Insurance Database of Taiwan, particularly 
      the Longitudinal Health Insurance Database 2005 to obtain 3,176 pulmonary TB
      cases and 15,880 control subjects matched in age, sex, and timing of entering the
      database. MAIN OUTCOME MEASURES: Hazard ratios of potential risk factors of COPD,
      especially pulmonary TB and anti-TB treatment. RESULTS: The mean age of pulmonary
      TB cases was 51.9+/-19.2. The interval between the initial study date and
      commencement of anti-TB treatment (delay in anti-TB treatment) was 75.8+/-65.4
      days. Independent risk factors for developing COPD were age, male, low income,
      and history of pulmonary TB (hazard ratio 2.054 [1.768-2.387]), while diabetes
      mellitus was protective. The impact of TB persisted for six years after TB
      diagnosis and was significant in women and subjects aged >70 years. Among TB
      patients, delay in anti-TB treatment had a dose-response relationship with the
      risk of developing COPD. CONCLUSIONS: Some cases of COPD may be preventable by
      controlling the TB epidemic, early TB diagnosis, and prompt initiation of
      appropriate anti-TB treatment. Follow-up care and early intervention for COPD may
      be necessary for treated TB patients.
FAU - Lee, Chih-Hsin
AU  - Lee CH
AD  - Graduate Institute of Biomedical Electronics and Bioinformatics, National Taiwan 
      University, Taipei, Taiwan.
FAU - Lee, Ming-Chia
AU  - Lee MC
FAU - Lin, Hsien-Ho
AU  - Lin HH
FAU - Shu, Chin-Chung
AU  - Shu CC
FAU - Wang, Jann-Yuan
AU  - Wang JY
FAU - Lee, Li-Na
AU  - Lee LN
FAU - Chao, Kun-Mao
AU  - Chao KM
LA  - eng
PT  - Journal Article
PT  - Research Support, Non-U.S. Gov't
DEP - 20120525
PL  - United States
TA  - PLoS One
JT  - PloS one
JID - 101285081
RN  - 0 (Antitubercular Agents)
SB  - IM
MH  - Adult
MH  - Age of Onset
MH  - Aged
MH  - Antitubercular Agents/*therapeutic use
MH  - Cohort Studies
MH  - *Early Medical Intervention
MH  - Female
MH  - Humans
MH  - Male
MH  - Middle Aged
MH  - Pulmonary Disease, Chronic Obstructive/epidemiology/*etiology
MH  - Risk Factors
MH  - Tuberculosis, Pulmonary/*complications/*drug therapy
PMC - PMC3360660
OID - NLM: PMC3360660
EDAT- 2012/06/05 06:00
MHDA- 2012/12/14 06:00
CRDT- 2012/06/05 06:00
PHST- 2012/02/13 [received]
PHST- 2012/04/27 [accepted]
PHST- 2012/05/25 [epublish]
AID - 10.1371/journal.pone.0037978 [doi]
AID - PONE-D-12-04866 [pii]
PST - ppublish
SO  - PLoS One. 2012;7(5):e37978. doi: 10.1371/journal.pone.0037978. Epub 2012 May 25.

PMID- 22407045
OWN - NLM
STAT- MEDLINE
DA  - 20120312
DCOM- 20120914
LR  - 20131121
IS  - 1806-3756 (Electronic)
IS  - 1806-3713 (Linking)
VI  - 38
IP  - 1
DP  - 2012 Jan-Feb
TI  - Predictors of tuberculosis treatment outcomes.
PG  - 88-97
LID - S1806-37132012000100013 [pii]
AB  - OBJECTIVE: To analyze tuberculosis treatment outcomes and their predictors.
      METHODS: This was a retrospective longitudinal cohort study involving
      tuberculosis patients treated between 2004 and 2006 at the Instituto de Pesquisa 
      Evandro Chagas, in the city of Rio de Janeiro. We estimated adjusted risk ratios 
      (ARRs) for the predictors of treatment outcomes. RESULTS: Among 311 patients
      evaluated, the rates of cure, treatment abandonment, treatment failure, and
      mortality were 72%, 19%, 2%, and 6%, respectively. Changes in the treatment
      regimen due to adverse events occurred in 8%. The factors found to reduce the
      probability of cure were alcoholism (ARR, 0.30), use of the
      streptomycin+ethambutol+ofloxacin (SEO) regimen (ARR, 0.32), HIV infection
      without the use of antiretroviral therapy (ART; ARR, 0.36), and use of the
      rifampin+isoniazid+pyrazinamide+ethambutol regimen (ARR, 0.58). Being younger and
      being alcoholic both increased the probability of abandonment (ARR, 3.84 and
      1.76, respectively). It was impossible to determine the ARR for the remaining
      outcomes due to their low prevalence. However, using the relative risk (RR), we
      identified the following potential predictors of mortality: use of the SEO
      regimen (RR, 11.43); HIV infection without ART (RR, 9.64); disseminated
      tuberculosis (RR, 9.09); lack of bacteriological confirmation (RR, 4.00);
      diabetes mellitus (RR, 3.94); and homosexual/bisexual behavior (RR, 2.97). Low
      income was a potential predictor of treatment failure (RR, 11.70), whereas
      disseminated tuberculosis and HIV infection with ART were potential predictors of
      changes in the regimen due to adverse events (RR, 3.57 and 2.46, respectively).
      CONCLUSIONS: The SEO regimen should not be used for extended periods. The data
      confirm the importance of ART and suggest the need to use it early.
FAU - Orofino, Renata de Lima
AU  - Orofino Rde L
AD  - Laboratorio de Pesquisa Clinica em Micobacteriose, Instituto de Pesquisa Clinica 
      Evandro Chagas, Fundacao Oswaldo Cruz, Rio de Janeiro, RJ, Brasil.
      renataorofino@yahoo.com.br
FAU - Brasil, Pedro Emmanuel Americano do
AU  - Brasil PE
FAU - Trajman, Anete
AU  - Trajman A
FAU - Schmaltz, Carolina Arana Stanis
AU  - Schmaltz CA
FAU - Dalcolmo, Margareth
AU  - Dalcolmo M
FAU - Rolla, Valeria Cavalcanti
AU  - Rolla VC
LA  - eng
LA  - por
PT  - Journal Article
PL  - Brazil
TA  - J Bras Pneumol
JT  - Jornal brasileiro de pneumologia : publicacao oficial da Sociedade Brasileira de 
      Pneumologia e Tisilogia
JID - 101222274
RN  - 0 (Antitubercular Agents)
RN  - 8G167061QZ (Ethambutol)
RN  - A4P49JAZ9H (Ofloxacin)
RN  - Y45QSO73OB (Streptomycin)
SB  - IM
MH  - Adult
MH  - Antiretroviral Therapy, Highly Active/adverse effects
MH  - Antitubercular Agents/*adverse effects
MH  - Drug Therapy, Combination/adverse effects/classification
MH  - Epidemiologic Methods
MH  - Ethambutol/*adverse effects
MH  - Female
MH  - HIV Infections/complications/drug therapy
MH  - Humans
MH  - Male
MH  - Medication Adherence/statistics & numerical data
MH  - Ofloxacin/*adverse effects
MH  - Patient Dropouts/*statistics & numerical data
MH  - Socioeconomic Factors
MH  - Streptomycin/*adverse effects
MH  - Treatment Failure
MH  - Treatment Outcome
MH  - Tuberculosis, Pulmonary/drug therapy/*mortality
EDAT- 2012/03/13 06:00
MHDA- 2012/09/15 06:00
CRDT- 2012/03/13 06:00
PHST- 2011/06/30 [received]
PHST- 2011/12/05 [accepted]
AID - S1806-37132012000100013 [pii]
PST - ppublish
SO  - J Bras Pneumol. 2012 Jan-Feb;38(1):88-97.

PMID- 22166132
OWN - NLM
STAT- MEDLINE
DA  - 20120111
DCOM- 20120326
LR  - 20150129
IS  - 1471-2458 (Electronic)
IS  - 1471-2458 (Linking)
VI  - 11
DP  - 2011
TI  - The timing of death in patients with tuberculosis who die during
      anti-tuberculosis treatment in Andhra Pradesh, South India.
PG  - 921
LID - 10.1186/1471-2458-11-921 [doi]
AB  - BACKGROUND: India has 2.0 million estimated tuberculosis (TB) cases per annum
      with an estimated 280,000 TB-related deaths per year. Understanding when in the
      course of TB treatment patients die is important for determining the type of
      intervention to be offered and crucially when this intervention should be given. 
      The objectives of the current study were to determine in a large cohort of TB
      patients in India:- i) treatment outcomes including the number who died while on 
      treatment, ii) the month of death and iii) characteristics associated with
      "early" death, occurring in the initial 8 weeks of treatment. METHODS: This was a
      retrospective study in 16 selected Designated Microscopy Centres (DMCs) in
      Hyderabad, Krishna and Adilabad districts of Andhra Pradesh, South India. A
      review was performed of treatment cards and medical records of all TB patients
      (adults and children) registered and placed on standardized anti-tuberculosis
      treatment from January 2005 to September 2009. RESULTS: There were 8,240 TB
      patients (5183 males) of whom 492 (6%) were known to have died during treatment. 
      Case-fatality was higher in those previously treated (12%) and lower in those
      with extra-pulmonary TB (2%). There was an even distribution of deaths during
      anti-tuberculosis treatment, with 28% of all patients dying in the first 8 weeks 
      of treatment. Increasing age and new as compared to recurrent TB disease were
      significantly associated with "early death". CONCLUSION: In this large cohort of 
      TB patients, deaths occurred with an even frequency throughout anti-TB treatment.
      Reasons may relate to i) the treatment of the disease itself, raising concerns
      about drug adherence, quality of anti-tuberculosis drugs or the presence of
      undetected drug resistance and ii) co-morbidities, such as HIV/AIDS and diabetes 
      mellitus, which are known to influence mortality. More research in this area from
      prospective and retrospective studies is needed.
FAU - Jonnalagada, Subbanna
AU  - Jonnalagada S
AD  - LEPRA India - Blue Peter Public Health & Research Centre, Near TEC Building,
      Cherlapally, Hyderabad 501301, Andhra Pradesh, India.
      subbanna@leprahealthinaction.in
FAU - Harries, Anthony D
AU  - Harries AD
FAU - Zachariah, Rony
AU  - Zachariah R
FAU - Satyanarayana, Srinath
AU  - Satyanarayana S
FAU - Tetali, Shailaja
AU  - Tetali S
FAU - Keshav Chander, G
AU  - Keshav Chander G
FAU - Rao, Srinivas
AU  - Rao S
FAU - Rao, Ranganadha
AU  - Rao R
FAU - Peri, Sundaresh
AU  - Peri S
FAU - Anchala, Raghupathy
AU  - Anchala R
FAU - Kannuri, Nanda K
AU  - Kannuri NK
LA  - eng
PT  - Journal Article
PT  - Research Support, Non-U.S. Gov't
DEP - 20111213
PL  - England
TA  - BMC Public Health
JT  - BMC public health
JID - 100968562
RN  - 0 (Antitubercular Agents)
SB  - IM
MH  - Adult
MH  - Antitubercular Agents/administration & dosage/*therapeutic use
MH  - Female
MH  - Humans
MH  - India/epidemiology
MH  - Male
MH  - Medical Audit
MH  - Middle Aged
MH  - Retrospective Studies
MH  - Time Factors
MH  - Treatment Outcome
MH  - Tuberculosis, Pulmonary/*drug therapy/*mortality
MH  - Young Adult
PMC - PMC3254139
OID - NLM: PMC3254139
EDAT- 2011/12/15 06:00
MHDA- 2012/03/27 06:00
CRDT- 2011/12/15 06:00
PHST- 2011/07/24 [received]
PHST- 2011/12/13 [accepted]
PHST- 2011/12/13 [aheadofprint]
AID - 1471-2458-11-921 [pii]
AID - 10.1186/1471-2458-11-921 [doi]
PST - epublish
SO  - BMC Public Health. 2011 Dec 13;11:921. doi: 10.1186/1471-2458-11-921.

PMID- 22097435
OWN - NLM
STAT- MEDLINE
DA  - 20111121
DCOM- 20120112
LR  - 20151119
IS  - 2067-2993 (Print)
IS  - 2067-2993 (Linking)
VI  - 60
IP  - 3
DP  - 2011 Jul-Sep
TI  - Is there delay in diagnosis of pulmonary tuberculosis in an intermediate-to-low
      TB incidence setting.
PG  - 138-42
AB  - A cross-sectional study on pulmonary TB diagnosis delay in an intermediate TB
      incidence setting showed average patient's delay of 44 +/- 61.65 days and total
      delay of 103 +/- 148 days. Alcoholism, lack of TB cases in family, diabetes
      mellitus, relapse, cough or tachycardia (p< 0.01), absence of hemoptysis, dyspnea
      and anemia (p < 0.01), age > or = 40 (p < 0.05), negative auscultation and
      positive sputum smear findings (p < 0.05) were significantly associated with
      patient's delay > 30 days. Age < 40 years, negative auscultation and sputum smear
      findings (p < 0.01), female sex, city as residence (p < 0.05), absence of cough, 
      sputum, weight loss, fever, excavation (p < 0.01), and night sweats (p < 0.05)
      were significantly associated with total delay > 103 days. Further population
      education and continual medical education are waranted.
FAU - Malbasa, Milica
AU  - Malbasa M
AD  - School of Medicine University of Belgrade, Students' of Medicine Research Centre,
      Belgrade.
FAU - Pesut, Dragica
AU  - Pesut D
LA  - eng
PT  - Journal Article
PT  - Research Support, Non-U.S. Gov't
PL  - Romania
TA  - Pneumologia
JT  - Pneumologia (Bucharest, Romania)
JID - 100941067
RN  - 0 (Antitubercular Agents)
SB  - IM
MH  - Adult
MH  - Aged
MH  - Anemia/microbiology
MH  - Antitubercular Agents/therapeutic use
MH  - Cough/microbiology
MH  - Cross-Sectional Studies
MH  - *Delayed Diagnosis
MH  - Dyspnea/microbiology
MH  - Female
MH  - Hemoptysis/microbiology
MH  - Humans
MH  - Incidence
MH  - Male
MH  - Middle Aged
MH  - *Mycobacterium tuberculosis/isolation & purification
MH  - *Patient Education as Topic
MH  - Prognosis
MH  - Risk Assessment
MH  - Risk Factors
MH  - Sputum/microbiology
MH  - Surveys and Questionnaires
MH  - Time Factors
MH  - Treatment Outcome
MH  - Tuberculosis, Pulmonary/complications/*diagnosis/drug
      therapy/*epidemiology/prevention & control
MH  - Yugoslavia/epidemiology
EDAT- 2011/11/22 06:00
MHDA- 2012/01/13 06:00
CRDT- 2011/11/22 06:00
PST - ppublish
SO  - Pneumologia. 2011 Jul-Sep;60(3):138-42.

PMID- 21991756
OWN - NLM
STAT- MEDLINE
DA  - 20111013
DCOM- 20111108
LR  - 20151119
IS  - 0014-1755 (Print)
IS  - 0014-1755 (Linking)
VI  - 49
IP  - 3
DP  - 2011 Jul
TI  - Trend of diabetic admissions in Tikur Anbessa and St. Paul's University Teaching 
      Hospitals from January 2005-December 2009, Addis Ababa, Ethiopia.
PG  - 231-8
AB  - BACKGROUND: The prevalence of diabetes has been shown to increase especially in
      developing countries, over the last decades. OBJECTIVES: We investigated the
      trend of diabetic admissions, indications, chronic complications, comorbidities
      and outcomes in Ethiopian diabetic patients. METHODS: A retrospective study was
      conducted in all diabetic admissions at the Department of Internal Medicine of
      Tikur Anbessa and St. Paul's Specialized University teaching hospitals from
      January 2005-December 2009. Data were collected from medical records, diabetic
      clinic registries, admissions, discharges and death certificates using structured
      questionnaires. RESULTS: Total of 724 admissions, 51.7% males and 48.3%females
      were analyzed Among them 375 (51.8%) patients were Type-1 diabetes, 345 (47.6%)
      were Type 2 diabetes and the rest three were associated with Hyperthyroidism, and
      one with Cushing's syndrome. The median and mean age was 27.5 years, 30.1 +/-
      12.6 years and 56.00 years, 55.1 +/- 14.5 yrs (p < 0.001) for Types 1 and 2
      Diabetes respectively. The median and mean duration of diabetes for Type 1 before
      admission was 6.00, 8.7 +/- 7.6 and for Type 2 was 10.00, 11.3 +/- 7.5.years (p <
      0.001). The admission rate increased serially from 51 (7.1%) patients in year
      2005 to 86 (12.0%) in 2006, 144 (20.0%) in 2007, 193 (26.8%) in 2008 and 245
      (34.1%) in 2009. There was no statistical significance difference between the
      types of diabetes (P = 0. 73, X2 = 2.0). Eleven percent and 3.6% were admitted
      twice and three times respectively. Commonest cause for admission was Diabetic
      Ketoacidosis (DKA) (71.1%), followed by who had infections (36.3%). Among those
      with infection, pneumonia occurred in 67 (9.9%), UTI occurred in 55 (8.1%),
      diabetic foot ulcer in 70 (9.7%), tuberculosis in 42 (5.5%) other infections in
      10 (1.4%) of patients. Cardiovascular diseases (CVD) occurred in 126 (18.4%) and 
      Hypertension was found in 250 (34%), hypoglycemia in 1.2% diabetic patients.
      Diabetic nephropathy, retinopathy, and neuropathy accounted 32% 15.5% and 12.4%
      respectively. Of total deaths (10.6%), CVD accounted for 28% infections for 14.8%
      and DKA for 5.8% In each year of the studied period, DKA persisted to be the
      leading cause for admission followed by infections. CONCLUSION: This study showed
      the serial increment of diabetic admissions over the study period Commonest
      causes for admission were DKA followed by infection and cardiovascular diseases. 
      Mainly Cardiovascular diseases were the leading causes of death in hospitalized
      diabetic patients. So we recommend the. health policy makers to be alarmed of the
      growing magnitude of Diabetes Mellitus and strengthen methods of prevention and
      control of Diabetes Mellitus and associated cardiovascular diseases.
FAU - Adem, Amir
AU  - Adem A
AD  - Department of Internal Medicine, School of Medicine, College of Health Sciences, 
      Addis Ababa University.
FAU - Demis, Tilahun
AU  - Demis T
FAU - Feleke, Yeweyenhareg
AU  - Feleke Y
LA  - eng
PT  - Journal Article
PT  - Research Support, Non-U.S. Gov't
PL  - Ethiopia
TA  - Ethiop Med J
JT  - Ethiopian medical journal
JID - 0373223
SB  - IM
MH  - Adult
MH  - Age Distribution
MH  - Aged
MH  - Comorbidity
MH  - Diabetes Complications/*epidemiology
MH  - Diabetes Mellitus/classification/diagnosis/*epidemiology
MH  - Ethiopia/epidemiology
MH  - Female
MH  - Hospitals, Teaching
MH  - Humans
MH  - Length of Stay/statistics & numerical data
MH  - Male
MH  - Middle Aged
MH  - Patient Admission/*statistics & numerical data/*trends
MH  - Prevalence
MH  - Retrospective Studies
MH  - Sex Distribution
MH  - Surveys and Questionnaires
MH  - Treatment Outcome
MH  - Young Adult
EDAT- 2011/10/14 06:00
MHDA- 2011/11/09 06:00
CRDT- 2011/10/14 06:00
PST - ppublish
SO  - Ethiop Med J. 2011 Jul;49(3):231-8.

PMID- 21909406
OWN - NLM
STAT- MEDLINE
DA  - 20110912
DCOM- 20120105
LR  - 20150203
IS  - 1932-6203 (Electronic)
IS  - 1932-6203 (Linking)
VI  - 6
IP  - 9
DP  - 2011
TI  - Mycobacterium vaccae as adjuvant therapy to anti-tuberculosis chemotherapy in
      never-treated tuberculosis patients: a meta-analysis.
PG  - e23826
LID - 10.1371/journal.pone.0023826 [doi]
AB  - OBJECTIVE: To evaluate the effectiveness and safety of heat-killed M. vaccae
      added to chemotherapy of never-treated tuberculosis (TB) patients. METHODS: The
      databases of Medline, Embase, Biosis, Cochrane Central Register of Controlled
      Trials, SCI, CBM, VIP and CNKI were searched. Randomized controlled trials (RCT) 
      and Controlled clinical trials (CCT) comparing M. vaccae with or without a
      placebo-control injection as adjuvant therapy in the chemotherapy of
      never-treated TB patients were included. Two reviewers independently performed
      data extraction and quality assessment. Data were analyzed using RevMan 5.0
      software by The Cochrane Collaboration. RESULTS: Fifty four studies were
      included. At the end of the follow-up period, Pooled RR (Risk Ratio) and its 95% 
      CI of sputum smear conversion rate were 1.07 (1.04, 1.10) in TB patients without 
      complications, 1.17 (0.92, 1.49) in TB patients with diabetes mellitus, 1.02
      (0.94, 1.10) in TB patients with hepatitis B, and 1.46 (0.21, 10.06) in TB
      patients with pneumosilicosis. In elderly TB patients the RR was 1.22 (1.13,
      1.32). Analysis of each time point during the follow-up period showed that M.
      vaccae could help to improve the removal of acid-fast bacilli from the sputum,
      and promote improvement of radiological focal lesions and cavity closure.
      Compared with the control group, the differences in levels of immunological
      indicators of Th1 such as IL-2 and TNF-alpha were not statistical significant (P 
      = 0.65 and 0.31 respectively), and neither was that of IL-6 produced by Th2 (P = 
      0.52). An effect of M. vaccae of prevention of liver damage was found in TB
      patients with hepatitis B (RR 0.20 and 95% CI (0.12, 0.33). No systemic adverse
      events were reported. CONCLUSION: Added to chemotherapy, M. vaccae is helpful in 
      the treatment of never-treated TB patients in terms of improving both sputum
      conversion and X-ray appearances.
FAU - Yang, Xiao-Yan
AU  - Yang XY
AD  - Chinese Evidence-Based Medicine Center, West China Hospital, Sichuan University, 
      Chengdu, China.
FAU - Chen, Qun-Fei
AU  - Chen QF
FAU - Li, You-Ping
AU  - Li YP
FAU - Wu, Si-Miao
AU  - Wu SM
LA  - eng
PT  - Journal Article
PT  - Meta-Analysis
PT  - Research Support, Non-U.S. Gov't
DEP - 20110906
PL  - United States
TA  - PLoS One
JT  - PloS one
JID - 101285081
RN  - 0 (Antitubercular Agents)
RN  - 0 (Tuberculosis Vaccines)
SB  - IM
MH  - Adolescent
MH  - Adult
MH  - Aged
MH  - Antitubercular Agents/*therapeutic use
MH  - Combined Modality Therapy
MH  - Follow-Up Studies
MH  - Hepatitis B/complications
MH  - Humans
MH  - Liver/pathology
MH  - Middle Aged
MH  - Mycobacterium/*immunology
MH  - Quality Assurance, Health Care
MH  - Sputum/microbiology
MH  - Treatment Outcome
MH  - Tuberculosis/complications/*drug therapy/*immunology
MH  - Tuberculosis Vaccines/*immunology
MH  - Young Adult
PMC - PMC3167806
OID - NLM: PMC3167806
EDAT- 2011/09/13 06:00
MHDA- 2012/01/06 06:00
CRDT- 2011/09/13 06:00
PHST- 2011/06/20 [received]
PHST- 2011/07/25 [accepted]
PHST- 2011/09/06 [epublish]
AID - 10.1371/journal.pone.0023826 [doi]
AID - PONE-D-11-10638 [pii]
PST - ppublish
SO  - PLoS One. 2011;6(9):e23826. doi: 10.1371/journal.pone.0023826. Epub 2011 Sep 6.

PMID- 21879146
OWN - NLM
STAT- MEDLINE
DA  - 20110831
DCOM- 20120306
IS  - 0716-1018 (Print)
IS  - 0716-1018 (Linking)
VI  - 28
IP  - 3
DP  - 2011 Jun
TI  - [Infection due to Strongyloides stercoralis: epidemiological, clinical, diagnosis
      findings and outcome in 30 patients].
PG  - 217-22
LID - /S0716-10182011000300003 [doi]
AB  - BACKGROUND: Strongyloides stercoralis is a nematode parasite, which is endemic in
      tropical and subtropical regions. Infection usually remains asymptomatic, but in 
      immunocompromised hosts severe and life-threatening manifestations such as
      hyperinfection syndrome and disseminated disease might occur. METHODS: We
      retrospectively analyzed the epidemiological and clinical characteristics,
      including HIV co-infection, microbiological findings, and outcome in 30 patients 
      with strongyloidiasis, who attended in the Infectious Diseases F. J. Muniz
      Hospital in Buenos Aires from January 2004 to December 2008. RESULTS: The study
      included 20 men and 10 women with an average age of 33 years. HIV co-infection
      was present in 21 patients (70%) with a median CD4 T cell count of 50 cells/mm(3)
      (range 7-355) (average 56 cells/mm(3)). Among HIV negative patients the following
      comorbidities were detected: tuberculosis (n = 3) and chronic alcoholism, leprosy
      treated with corticosteroids, immunosuppressive treatment for psoriasis, and
      diabetes mellitus (each in one patient). Two patients did not have any
      predisposing diseases or immunosuppressive treatments. Seventeen patients
      presented with diarrhea and were classified as chronic intestinal
      strongyloidiasis (57%), asymptomatic infection with peripheral eosinophilia was
      diagnosed in 7 (23%), and 6 patients (20%) developed hyperinfection syndrome.
      Seventeen patients (57%) presented peripheral eosinophilia. Diagnosis was
      achieved by direct visualization of larvae in feces by Baermann technique (n =
      20), by multiple stool smears examinations (n = 2), by combination of both (n =
      1), by visualization of the filariform larvae in duodenal fluid and stool (n =
      1), and in fecal and bronchoalveolar lavage specimens (n = 6). Overall mortality 
      in this series was 20% (6/30). There was no significant correlation between age
      and mortality. A significant inverse correlation between the survival rate and
      CD4 T-cell count as well as eosinophilia was observed. There was also a
      significant correlation between HIV co-infection and mortality. Twenty-two
      patients responded favorably to treatment with ivermectin.
FAU - Corti, Marcelo
AU  - Corti M
AD  - Hospital de Enfermedades Infecciosas Francisco J. Muniz, Buenos Aires, Argentina.
      marcelocorti@fibertel.com.ar
FAU - Villafane, Maria F
AU  - Villafane MF
FAU - Trione, Norberto
AU  - Trione N
FAU - Risso, Daniel
AU  - Risso D
FAU - Abuin, Juan Carlos
AU  - Abuin JC
FAU - Palmieri, Omar
AU  - Palmieri O
LA  - spa
PT  - English Abstract
PT  - Journal Article
TT  - Infeccion por Strongyloides stercoralis: estudio epidemiologico, clinico,
      diagnostico y terapeutico en 30 pacientes.
DEP - 20110714
PL  - Chile
TA  - Rev Chilena Infectol
JT  - Revista chilena de infectologia : organo oficial de la Sociedad Chilena de
      Infectologia
JID - 9305754
RN  - 0 (Antinematodal Agents)
RN  - 70288-86-7 (Ivermectin)
SB  - IM
MH  - AIDS-Related Opportunistic Infections/diagnosis/drug
      therapy/mortality/*parasitology
MH  - Adult
MH  - Animals
MH  - Antinematodal Agents/therapeutic use
MH  - Child
MH  - Female
MH  - Humans
MH  - Ivermectin/therapeutic use
MH  - Male
MH  - Middle Aged
MH  - Retrospective Studies
MH  - Strongyloides stercoralis/*isolation & purification
MH  - *Strongyloidiasis/diagnosis/drug therapy/mortality
MH  - Superinfection/diagnosis/drug therapy/mortality/*parasitology
MH  - Young Adult
EDAT- 2011/09/01 06:00
MHDA- 2012/03/07 06:00
CRDT- 2011/09/01 06:00
PHST- 2011/07/14 [aheadofprint]
AID - S0716-10182011000300003 [pii]
AID - /S0716-10182011000300003 [doi]
PST - ppublish
SO  - Rev Chilena Infectol. 2011 Jun;28(3):217-22. doi: /S0716-10182011000300003. Epub 
      2011 Jul 14.

PMID- 21839271
OWN - NLM
STAT- MEDLINE
DA  - 20110815
DCOM- 20120105
LR  - 20141120
IS  - 1873-2623 (Electronic)
IS  - 0041-1345 (Linking)
VI  - 43
IP  - 6
DP  - 2011 Jul-Aug
TI  - Alemtuzumab induction in deceased donor kidney transplantation.
PG  - 2365-78
LID - 10.1016/j.transproceed.2011.05.032 [doi]
AB  - PURPOSE: Alemtuzumab (Campath-1H), a humanized monoclonal antibody directed
      against CD52, is a lymphocyte-depleting agent currently being evaluated as an
      induction agent in solid organ transplantation. This study analyzed the clinical 
      outcomes and effects on peripheral blood lymphocyte subset counts in adult
      deceased donor renal transplant recipients who received an alemtuzumab-based
      induction protocol. METHODS: Eleven kidney alone or simultaneous pancreas-kidney 
      transplant recipients received 20 mg alemtuzumab on postoperative days 0 and 1,
      followed by calcineurin inhibitor-based maintenance immunosuppression after
      postoperative day 5. We collected 1-year data including recipient and donor
      demographic features, renal function and adverse events including endocrine
      impact, incidence of acute rejection episodes, infections or malignancies as well
      as hematologic and late immunologic parameters for correlation with patient or
      graft survival. RESULTS: Mean HLA mismatch was 3.6 and 8/11 deceased donors were 
      of the extended criteria type. Only 2 (18%) recipients displayed delayed graft
      function with a failure of the serum creatinine to decrease by 25% on the first
      day; however, their long-term outcomes were similar to other nonaffected
      patients. Serious adverse events were absent; there was no hyperlipidemia or
      new-onset diabetes. We failed to observe an acute rejection. The 3 (27%)
      recipients with infectious complications experienced pericardial tuberculosis,
      urinary tract infection, or invasive pulmonary aspergillosis. Two (18%) cases of 
      posttransplantation lymphoproliferative disease were diagnosed in this study
      during the follow-up. Overall patient and graft survival rates were both 91%.
      CONCLUSION: This study demonstrated that preconditioning with antibody-depletion 
      using alemtuzumab was efficient with satisfactory patient and graft survivals at 
      1 year. Alemtuzumab induction was safe even for recipients of extended criteria
      donor renal transplantation.
CI  - Copyright (c) 2011 Elsevier Inc. All rights reserved.
FAU - Shin, M
AU  - Shin M
AD  - Department of Surgery, Division of Transplant Surgery, Samsung Medical Center,
      Sungkyunkwan University School of Medicine, Seoul, Korea.
FAU - Song, S H
AU  - Song SH
FAU - Kim, J M
AU  - Kim JM
FAU - Kwon, C H
AU  - Kwon CH
FAU - Joh, J W
AU  - Joh JW
FAU - Lee, S-K
AU  - Lee SK
FAU - Kim, S-J
AU  - Kim SJ
LA  - eng
PT  - Journal Article
PL  - United States
TA  - Transplant Proc
JT  - Transplantation proceedings
JID - 0243532
RN  - 0 (Antibodies, Monoclonal, Humanized)
RN  - 0 (Antibodies, Neoplasm)
RN  - 0 (Calcineurin Inhibitors)
RN  - 0 (HLA Antigens)
RN  - 0 (Immunosuppressive Agents)
RN  - 3A189DH42V (alemtuzumab)
SB  - IM
MH  - Adult
MH  - Antibodies, Monoclonal, Humanized/*therapeutic use
MH  - Antibodies, Neoplasm/*therapeutic use
MH  - Calcineurin Inhibitors
MH  - Communicable Diseases/etiology
MH  - Delayed Graft Function/etiology
MH  - Drug Therapy, Combination
MH  - Female
MH  - Graft Rejection/etiology/prevention & control
MH  - Graft Survival
MH  - HLA Antigens/immunology
MH  - Histocompatibility
MH  - Humans
MH  - Immunosuppressive Agents/*therapeutic use
MH  - *Kidney Transplantation/adverse effects/immunology
MH  - Lymphoproliferative Disorders/etiology
MH  - Male
MH  - Middle Aged
MH  - Pancreas Transplantation
MH  - Prospective Studies
MH  - Republic of Korea
MH  - Time Factors
MH  - Treatment Outcome
EDAT- 2011/08/16 06:00
MHDA- 2012/01/06 06:00
CRDT- 2011/08/16 06:00
AID - S0041-1345(11)00797-4 [pii]
AID - 10.1016/j.transproceed.2011.05.032 [doi]
PST - ppublish
SO  - Transplant Proc. 2011 Jul-Aug;43(6):2365-78. doi:
      10.1016/j.transproceed.2011.05.032.

PMID- 21771684
OWN - NLM
STAT- MEDLINE
DA  - 20110720
DCOM- 20120131
LR  - 20160519
IS  - 2352-4146 (Electronic)
VI  - 4
IP  - 5
DP  - 2011 May
TI  - Clinical profile of brucellosis from a tertiary care center in southern India.
PG  - 397-400
LID - 10.1016/S1995-7645(11)60111-9 [doi]
AB  - OBJECTIVE: To highlight the spectrum of clinical manifestations, labs,
      complications, treatment and outcome of brucellosis. METHODS: Retrospective study
      was conducted in Kasturba Medical College, Manipal University, Karnataka, India
      which included 68 confirmed cases of brucellosis from January 2006- April 2010.
      Diagnosis of brucellosis was made by culturing the sera/body fluids by standard
      BACTEC method (or) by testing the sera for Brucella agglutinins using the
      standard agglutination test (SAT). A titer of 1:320 or more was considered as
      significant. SPSS 16 was used for statistical analysis and Microsoft Excel for
      graphical representation. RESULTS: Of the 68 patients, 46 (68%) were male and 22 
      (32%) were female patients with age distribution of 9-75 years. Forty four
      (64.7%) had history of contact with unpasteurized dairy products or infected
      animals. Symptoms included fever (68, 100%), myalgia (21, 31%), musculoskeletal
      symptoms (23, 34%), headache (16, 24%), gastrointestinal symptoms (19, 28%) and
      altered sensorium (3, 4%). Co-morbidities and associations included HIV
      positivity (2, 3%), type 2 diabetes mellitus (13, 19%), steroid therapy (3, 4%)
      and HBsAg positivity (8, 12%). Ten (15%) patients had cervical lymphadenopathy,
      4(6%) had splenic enlargement, 6 (7%) had hepatomegaly, 19 (28%) had
      hepatosplenomegaly and 2(3%) got meningeal signs. Anaemia was observed in 39
      (57.3%) cases, high erythrocyte sedimentation rate (ESR) was present in 55
      (80.8%) cases, leucocytosis in 10(14.7%), leucopenia in 10(14.7%),
      thrombocytopenia in 23 (33.82%) and thrombocytosis in 2 (2.94%) cases.
      CONCLUSIONS: In countries like India, where brucellosis and tuberculosis are
      endemic; rapid, sensitive and highly specific diagnostic methods are required to 
      make early diagnosis and prevent resistance as there is an overlap in therapy.
CI  - Copyright (c) 2011 Hainan Medical College. Published by Elsevier B.V. All rights 
      reserved.
FAU - Sathyanarayanan, Vishwanath
AU  - Sathyanarayanan V
AD  - Department of Internal Medicine, Kasturba Medical College, Manipal University,
      Karnataka, India.
FAU - Razak, Abdul
AU  - Razak A
FAU - Saravu, Kavitha
AU  - Saravu K
FAU - Ananthakrishna, Shastry Barkur
AU  - Ananthakrishna SB
FAU - Mukhyprana Prabhu, M
AU  - Mukhyprana Prabhu M
FAU - Vandana, K E
AU  - Vandana KE
LA  - eng
PT  - Journal Article
DEP - 20110622
PL  - Singapore
TA  - Asian Pac J Trop Med
JT  - Asian Pacific journal of tropical medicine
JID - 101533720
SB  - IM
MH  - Adolescent
MH  - Adult
MH  - Aged
MH  - Brucellosis/complications/*diagnosis/drug therapy
MH  - Cardiovascular Diseases/epidemiology
MH  - Child
MH  - Female
MH  - Humans
MH  - India
MH  - Male
MH  - Middle Aged
MH  - Retrospective Studies
EDAT- 2011/07/21 06:00
MHDA- 2012/02/01 06:00
CRDT- 2011/07/21 06:00
PHST- 2011/01/14 [received]
PHST- 2011/02/27 [revised]
PHST- 2011/03/15 [accepted]
PHST- 2011/06/22 [aheadofprint]
AID - S1995-7645(11)60111-9 [pii]
AID - 10.1016/S1995-7645(11)60111-9 [doi]
PST - ppublish
SO  - Asian Pac J Trop Med. 2011 May;4(5):397-400. doi: 10.1016/S1995-7645(11)60111-9. 
      Epub 2011 Jun 22.

PMID- 21741005
OWN - NLM
STAT- MEDLINE
DA  - 20110711
DCOM- 20111213
IS  - 0929-6646 (Print)
IS  - 0929-6646 (Linking)
VI  - 110
IP  - 6
DP  - 2011 Jun
TI  - Effect of type 2 diabetes mellitus on the clinical severity and treatment outcome
      in patients with pulmonary tuberculosis: a potential role in the emergence of
      multidrug-resistance.
PG  - 372-81
LID - 10.1016/S0929-6646(11)60055-7 [doi]
AB  - BACKGROUND/PURPOSE: A globally increasing trend of type 2 diabetes mellitus (DM),
      the rising prevalence of tuberculosis (TB) in many countries, and the emergence
      of multidrug-resistant TB (MDR-TB) in recent years pose a serious challenge for
      TB control. METHODS: We investigated pulmonary tuberculosis patients with and
      without type 2 DM (DMTB and TB, respectively) treated at the Chest Hospital,
      Taiwan, between November 2004 and October 2005. RESULTS: One hundred and
      ninety-two new patients (60 DMTB, 132 TB) were regularly treated for a full
      course (>/= 6 months) and prospectively followed for more than 1 year. The DMTB
      patients had more severe infections (far-advanced: 45.0%vs. 22.7%, p < 0.01),
      higher mycobacterial loads (sputum smear: 2.9 +/- 1.3(+)vs. 1.9 +/- 1.7(+), p <
      0.01), higher treatment failure rates (17%vs. 2%, p < 0.01), and longer delayed
      clearance of mycobacteria than did the TB patients (2.5 +/- 3.0 months vs. 1.6
      +/- 1.4 months, p < 0.01). After one year, three DMTB patients and one TB patient
      had MDR-TB (5.0%vs. 0.8%, p = 0.056). Bacterial genotyping revealed that the
      proportion of mycobacterial strains was not significantly different in DMTB and
      TB patients (Beijing strain: 46.7%vs. 40.6%, Non-Beijing strain: 53.3%vs. 59.4%, 
      p = 0.632). CONCLUSION: DMTB patients have more severe TB infections, which
      require longer treatment and are more likely to develop MDR-TB than are patients 
      with TB alone.
CI  - Copyright (c) 2011 Formosan Medical Association & Elsevier. Published by Elsevier
      B.V. All rights reserved.
FAU - Chang, Jenn-Tyang
AU  - Chang JT
AD  - National Cheng Kung University Medical College, Graduate Institute of
      Microbiology and Immunology, Tainan, Taiwan.
FAU - Dou, Horng-Yunn
AU  - Dou HY
FAU - Yen, Chia-Liang
AU  - Yen CL
FAU - Wu, Ying-Hsun
AU  - Wu YH
FAU - Huang, Ruay-Ming
AU  - Huang RM
FAU - Lin, Huey-Juan
AU  - Lin HJ
FAU - Su, Ih-Jen
AU  - Su IJ
FAU - Shieh, Chi-Chang
AU  - Shieh CC
LA  - eng
PT  - Journal Article
PT  - Research Support, Non-U.S. Gov't
PL  - China (Republic : 1949- )
TA  - J Formos Med Assoc
JT  - Journal of the Formosan Medical Association = Taiwan yi zhi
JID - 9214933
RN  - 0 (Antitubercular Agents)
SB  - IM
MH  - Adult
MH  - Aged
MH  - Antitubercular Agents/*therapeutic use
MH  - Bacterial Load/drug effects
MH  - Diabetes Mellitus, Type 2/*complications/epidemiology
MH  - Female
MH  - Follow-Up Studies
MH  - Genome, Bacterial
MH  - Humans
MH  - Male
MH  - Middle Aged
MH  - *Mycobacterium/drug effects/genetics
MH  - Prevalence
MH  - Severity of Illness Index
MH  - Taiwan/epidemiology
MH  - Treatment Failure
MH  - *Tuberculosis, Multidrug-Resistant/drug
      therapy/epidemiology/etiology/microbiology
MH  - Tuberculosis, Pulmonary/complications/*drug therapy/epidemiology/microbiology
EDAT- 2011/07/12 06:00
MHDA- 2011/12/14 06:00
CRDT- 2011/07/12 06:00
PHST- 2010/01/06 [received]
PHST- 2010/04/20 [revised]
PHST- 2010/05/30 [accepted]
AID - S0929-6646(11)60055-7 [pii]
AID - 10.1016/S0929-6646(11)60055-7 [doi]
PST - ppublish
SO  - J Formos Med Assoc. 2011 Jun;110(6):372-81. doi: 10.1016/S0929-6646(11)60055-7.

PMID- 21702868
OWN - NLM
STAT- MEDLINE
DA  - 20110808
DCOM- 20120112
IS  - 1365-3156 (Electronic)
IS  - 1360-2276 (Linking)
VI  - 16
IP  - 9
DP  - 2011 Sep
TI  - Applying lessons learnt from the 'DOTS' Tuberculosis Model to monitoring and
      evaluating persons with diabetes mellitus in Blantyre, Malawi.
PG  - 1077-84
LID - 10.1111/j.1365-3156.2011.02808.x [doi]
AB  - The global burden of diabetes mellitus (DM) is immense and predicted to reach 438
      million by 2030, with 80% of the cases being in the developing world. The
      management of chronic non-communicable diseases like DM is poor in most
      resource-limited settings, and the 'directly observed therapy, short course'
      (DOTS) framework for tuberculosis control has been proposed as a feasible way to 
      improve this situation. In late 2009, aspects of the DOTS model were applied to
      the management of persons with DM in the diabetes clinic in Queen Elizabeth
      Central Hospital, Blantyre, Malawi, and a point-of-care electronic medical record
      system was set up to support and monitor patients in care. This is the first
      quarterly and cumulative report of persons with DM registered for care stratified
      by treatment outcomes, complications and medication history up to 31 December
      2010. There were 170 new patients registered between October and December 2010,
      with 1864 ever registered by 31 December 2010. Most patients were alive and in
      care; 3 died, 53 defaulted and 3 transferred out. Of those on oral hypoglycaemic 
      agents, metformin was most commonly used. Complications were common. The
      monitoring and evaluation will be further refined, and at the same time, the
      systems developed in Blantyre will be expanded to other parts of the country.
CI  - (c) 2011 Blackwell Publishing Ltd.
FAU - Allain, Theresa J
AU  - Allain TJ
AD  - Department of Medicine, College of Medicine, Blantyre, Malawi.
FAU - van Oosterhout, Joep J
AU  - van Oosterhout JJ
FAU - Douglas, Gerald P
AU  - Douglas GP
FAU - Joukes, Sabine
AU  - Joukes S
FAU - Gadabu, Oliver J
AU  - Gadabu OJ
FAU - Darts, Christopher
AU  - Darts C
FAU - Kapur, Anil
AU  - Kapur A
FAU - Harries, Anthony D
AU  - Harries AD
LA  - eng
PT  - Journal Article
PT  - Research Support, Non-U.S. Gov't
PT  - Research Support, U.S. Gov't, P.H.S.
DEP - 20110627
PL  - England
TA  - Trop Med Int Health
JT  - Tropical medicine & international health : TM & IH
JID - 9610576
RN  - 0 (Hypoglycemic Agents)
SB  - IM
MH  - Developing Countries
MH  - Diabetes Complications/epidemiology
MH  - Diabetes Mellitus/*therapy
MH  - Directly Observed Therapy/*utilization
MH  - Electronic Health Records/utilization
MH  - Female
MH  - Financial Support
MH  - Humans
MH  - Hypoglycemic Agents/*therapeutic use
MH  - Malawi/epidemiology
MH  - Male
MH  - Retrospective Studies
MH  - Treatment Outcome
EDAT- 2011/06/28 06:00
MHDA- 2012/01/13 06:00
CRDT- 2011/06/28 06:00
PHST- 2011/06/27 [aheadofprint]
AID - 10.1111/j.1365-3156.2011.02808.x [doi]
PST - ppublish
SO  - Trop Med Int Health. 2011 Sep;16(9):1077-84. doi:
      10.1111/j.1365-3156.2011.02808.x. Epub 2011 Jun 27.

PMID- 21674133
OWN - NLM
STAT- MEDLINE
DA  - 20110912
DCOM- 20120110
IS  - 1573-742X (Electronic)
IS  - 0929-5305 (Linking)
VI  - 32
IP  - 3
DP  - 2011 Oct
TI  - Pulmonary thromboembolism in an East African tertiary referral hospital.
PG  - 386-91
LID - 10.1007/s11239-011-0607-4 [doi]
AB  - Pulmonary thromboembolism (PTE) is a frequent cause of mortality in Kenya, but
      its characteristics are hardly reported in Subsaharan Africa. To describe the
      pattern of PTE among black Africans, in a Kenyan referral hospital. Retrospective
      study at Kenyatta National Hospital (KNH), Nairobi, Kenya. Records of patients
      seen between January 2005 and December 2009 were examined for mode of diagnosis, 
      comorbidities, age, gender, treatment and outcome. Data were analyzed using SPSS 
      version 15.0 and are presented in tables and bar charts. One hundred and
      twenty-eight (60 male; 68 female) cases were analyzed. Diagnosis was made by
      clinical evaluation, a Well's score of >4.0, high D-dimer levels and ultrasound
      demonstration of a proximal deep venous thrombosis (DVT, 35.9%), lung spiral
      computer tomography (CT, 50%), multidetector CT (7.8%) and angiography (6.3%).
      Most frequent comorbidities included DVT (36%); hypertension (18.8%); pulmonary
      tuberculosis (PTB, 12.5%); HIV infection (10.9%), pueperium, diabetes mellitus
      and cigarette smoking (9.4% each). Mean age was 40.8 years (range 5-86 years)
      with a peak between 30 and 50 years. Over 46% of patients were aged 40 years and 
      less. Male:female ratio was 1:1.13. All the patients were treated with
      anticoagulants and thrombolytics with only one having embolectomy. Ninety-two
      patients (71.9%) recovered, 18.8% of them with cor pulmonale, while 28.1% died.
      PTE is not uncommon in Kenya. It affects many individuals below 40 years without 
      a gender bias, and carries high morbidity and mortality. Associated comorbidities
      include venous thrombosis, lifestyle conditions and communicable diseases.
      Control measures targeting both are recommended.
FAU - Ogeng'o, Julius A
AU  - Ogeng'o JA
AD  - Department of Human Anatomy, University of Nairobi, Nairobi, Kenya.
FAU - Obimbo, Moses M
AU  - Obimbo MM
FAU - Olabu, Beda O
AU  - Olabu BO
FAU - Gatonga, Patrick M
AU  - Gatonga PM
FAU - Ong'era, Denis
AU  - Ong'era D
LA  - eng
PT  - Clinical Trial
PT  - Journal Article
PL  - Netherlands
TA  - J Thromb Thrombolysis
JT  - Journal of thrombosis and thrombolysis
JID - 9502018
RN  - 0 (Fibrin Fibrinogen Degradation Products)
RN  - 0 (fibrin fragment D)
SB  - IM
MH  - Adult
MH  - African Continental Ancestry Group
MH  - Age Factors
MH  - Angiography
MH  - Diabetes Mellitus/blood/mortality/therapy
MH  - Female
MH  - Fibrin Fibrinogen Degradation Products/analysis
MH  - HIV Infections/blood/mortality/therapy
MH  - Hospitals, General
MH  - Humans
MH  - Hypertension/blood/mortality/therapy
MH  - Kenya
MH  - Male
MH  - Middle Aged
MH  - *Pulmonary Embolism/blood/diagnosis/mortality/therapy
MH  - Risk Factors
MH  - Sex Factors
MH  - Smoking
MH  - Tomography, X-Ray Computed
MH  - *Venous Thrombosis/blood/diagnosis/mortality/therapy
EDAT- 2011/06/16 06:00
MHDA- 2012/01/11 06:00
CRDT- 2011/06/16 06:00
AID - 10.1007/s11239-011-0607-4 [doi]
PST - ppublish
SO  - J Thromb Thrombolysis. 2011 Oct;32(3):386-91. doi: 10.1007/s11239-011-0607-4.

PMID- 21549458
OWN - NLM
STAT- MEDLINE
DA  - 20120326
DCOM- 20120806
IS  - 1768-3122 (Electronic)
IS  - 0248-8663 (Linking)
VI  - 33
IP  - 4
DP  - 2012 Apr
TI  - [Tuberculosis of finger bones: three cases].
PG  - e22-4
LID - 10.1016/j.revmed.2011.03.335 [doi]
AB  - Tuberculosis dactylis is exceptional. We report tuberculous dactylitis in three
      women who were 51, 44, and 62-year-old, respectively. The diagnosis was suspected
      on chronic and insidious clinical presentation, and confirmed by histology.
      Disease course was favourable with antibuberculosis regimen but two patients had 
      permanent hand disability. Clinical and therapeutic issues are discussed in the
      context of an endemic country.
CI  - Copyright (c) 2011 Societe nationale Francaise de medecine interne (SNFMI).
      Published by Elsevier SAS. All rights reserved.
FAU - Loussaief, C
AU  - Loussaief C
AD  - Service des maladies infectieuses, EPS Fattouma Bourguiba, 5016 Monastir,
      Tunisie. loussaief10@yahoo.fr
FAU - Ammari, F
AU  - Ammari F
FAU - Toumi, A
AU  - Toumi A
FAU - Ben Brahim, H
AU  - Ben Brahim H
FAU - Ben Rhomdane, F
AU  - Ben Rhomdane F
FAU - Chakroun, M
AU  - Chakroun M
LA  - fre
PT  - Case Reports
PT  - English Abstract
PT  - Journal Article
TT  - Tuberculose digitale : a propos de trois cas.
DEP - 20110506
PL  - France
TA  - Rev Med Interne
JT  - La Revue de medecine interne / fondee ... par la Societe nationale francaise de
      medecine interne
JID - 8101383
RN  - 0 (Antitubercular Agents)
SB  - IM
MH  - Adult
MH  - Antitubercular Agents/*therapeutic use
MH  - Biopsy
MH  - Diabetes Mellitus, Type 2/*complications
MH  - Female
MH  - Finger Phalanges/microbiology/pathology/*radiography
MH  - Humans
MH  - *Immunocompromised Host
MH  - Middle Aged
MH  - Risk Factors
MH  - Time Factors
MH  - Treatment Outcome
MH  - Tuberculin Test
MH  - Tuberculosis, Osteoarticular/complications/*diagnosis/*drug therapy
EDAT- 2011/05/10 06:00
MHDA- 2012/08/07 06:00
CRDT- 2011/05/10 06:00
PHST- 2011/01/06 [received]
PHST- 2011/03/14 [revised]
PHST- 2011/03/28 [accepted]
PHST- 2011/05/06 [aheadofprint]
AID - S0248-8663(11)00481-4 [pii]
AID - 10.1016/j.revmed.2011.03.335 [doi]
PST - ppublish
SO  - Rev Med Interne. 2012 Apr;33(4):e22-4. doi: 10.1016/j.revmed.2011.03.335. Epub
      2011 May 6.

PMID- 21219676
OWN - NLM
STAT- MEDLINE
DA  - 20110111
DCOM- 20110422
IS  - 1815-7920 (Electronic)
IS  - 1027-3719 (Linking)
VI  - 15
IP  - 2
DP  - 2011 Feb
TI  - Factors associated with declining numbers of chronic tuberculosis excretors in
      Japan.
PG  - 169-73, i
AB  - SETTING: Japan's National Tuberculosis Programme (NTP). OBJECTIVES: To determine 
      and assess the chronological change of chronic excretors. DESIGN: We compared two
      groups of chronic excretors (continuous excretion of TB bacilli in the last 2
      years) classified by time of registration; the first group was registered from
      1991 to 1997, and the second from 1998 to 2004. The epidemiological situation and
      the NTP were also compared. RESULT: There were 481 cases in the first group,
      comprising 0.17% of registered cases, and 159 cases in the second group,
      comprising 0.06%. Stratified analysis by treatment regimen and TB category
      confirmed a decrease in the ratio of chronic excretors in all sub-groups. Human
      factors such as non-adherence, no drug susceptibility testing (DST) on initiation
      of treatment and inadequate modification of treatment in new sputum
      smear-positive cases were more frequent in the first group than in the second
      (37.0% vs. 28.9%, 19.5% vs. 10.7%, 36.8% vs. 19.5%, P < 0.05). Other known risk
      factors, such as interruption due to side effects and complication of diabetes
      and/or alcoholism, were similarly distributed. CONCLUSION: The decline in chronic
      excretors has been associated with the DOTS strategy, baseline DST and
      appropriate modification of treatment regimen in new sputum smear-positive cases.
FAU - Hoshino, H
AU  - Hoshino H
AD  - Research Institute of Tuberculosis, Japan Anti-Tuberculosis Association, Tokyo,
      Japan. hhoshino@jata.or.jp
FAU - Uchimura, K
AU  - Uchimura K
FAU - Kato, S
AU  - Kato S
LA  - eng
PT  - Comparative Study
PT  - Journal Article
PT  - Research Support, Non-U.S. Gov't
PL  - France
TA  - Int J Tuberc Lung Dis
JT  - The international journal of tuberculosis and lung disease : the official journal
      of the International Union against Tuberculosis and Lung Disease
JID - 9706389
RN  - 0 (Antitubercular Agents)
SB  - IM
MH  - Adolescent
MH  - Adult
MH  - Aged
MH  - Aged, 80 and over
MH  - Antitubercular Agents/adverse effects/*therapeutic use
MH  - Directly Observed Therapy
MH  - Health Care Surveys
MH  - Humans
MH  - Japan/epidemiology
MH  - *Medication Adherence
MH  - Middle Aged
MH  - Mycobacterium tuberculosis/*isolation & purification
MH  - National Health Programs
MH  - Prevalence
MH  - Program Evaluation
MH  - Registries
MH  - Risk Assessment
MH  - Risk Factors
MH  - Sputum/*microbiology
MH  - Time Factors
MH  - Treatment Outcome
MH  - Tuberculosis/diagnosis/*drug therapy/epidemiology/microbiology
MH  - Tuberculosis, Multidrug-Resistant/drug therapy/microbiology
MH  - Young Adult
EDAT- 2011/01/12 06:00
MHDA- 2011/04/26 06:00
CRDT- 2011/01/12 06:00
PST - ppublish
SO  - Int J Tuberc Lung Dis. 2011 Feb;15(2):169-73, i.

PMID- 21160220
OWN - NLM
STAT- MEDLINE
DA  - 20101216
DCOM- 20110412
IS  - 1423-0151 (Electronic)
IS  - 1011-7571 (Linking)
VI  - 20
IP  - 1
DP  - 2011
TI  - Tuberculous lymphadenitis at Penang General Hospital, Malaysia.
PG  - 80-4
LID - 10.1159/000319764 [doi]
AB  - OBJECTIVE: To evaluate the incidence, treatment and clinical outcomes of
      tuberculous (TB) lymphadenitis at Penang General Hospital, Malaysia. MATERIALS
      AND METHODS: Penang General Hospital is the referral center for all tuberculosis 
      patients in the state of Penang. Patient records were reviewed to identify
      patients with confirmed diagnosis of TB lymphadenitis between January 2006 and
      December 2008. Data were analyzed using SPSS version 15. RESULTS: Of 1,548
      tuberculosis cases, 109 (7.0%) patients had TB lymphadenitis. The mean age was
      36.4 +/- 12.87 years and of the 109 patients with TB lymphadenitis, 35 (33.0%),
      37 (34.0%) and 36 (33.0%) were observed for 2006, 2007 and 2008, respectively.
      Ethnically, 45 (41.3%) were Malay followed by 37 Chinese (33.9%). Among risk
      factors for TB lymphadenitis, HIV and diabetes mellitus were seen in 17 (15.6%)
      and 11 (10.0%) patients, respectively. Cough and fever were the most frequently
      reported symptoms. In a majority of cases (n = 90, 82.5%) positive results were
      obtained for fine-needle aspiration (FNA). Directly observed therapy was given to
      all patients. Sixty-two (56.9%) patients were successfully treated, and 5 (4.6%) 
      patients died during the treatment. CONCLUSION: There was no increase in the
      incidence of TB lymphadenitis over the 3-year study period. The incidence was
      slightly higher in male than female gender and in Malay (ethnic group). Diabetes 
      mellitus and HIV were the most commonly reported risk factors. FNA is the most
      reliable diagnostic test.
CI  - Copyright (c) 2010 S. Karger AG, Basel.
FAU - Khan, Amer Hayat
AU  - Khan AH
AD  - School of Pharmaceutical Sciences,Universiti Sains Malaysia, Penang, Malaysia.
      amerhayat@ymail.com
FAU - Sulaiman, Syed Azhar Syed
AU  - Sulaiman SA
FAU - Muttalif, Abdul Razak
AU  - Muttalif AR
FAU - Hassali, Mohamed Azmi
AU  - Hassali MA
FAU - Khan, Tahir Mehmood
AU  - Khan TM
LA  - eng
PT  - Journal Article
PT  - Research Support, Non-U.S. Gov't
DEP - 20101213
PL  - Switzerland
TA  - Med Princ Pract
JT  - Medical principles and practice : international journal of the Kuwait University,
      Health Science Centre
JID - 8901334
RN  - 0 (Antitubercular Agents)
SB  - IM
MH  - Adult
MH  - Age Distribution
MH  - Antitubercular Agents/therapeutic use
MH  - Female
MH  - Humans
MH  - Malaysia/epidemiology
MH  - Male
MH  - Middle Aged
MH  - Risk Factors
MH  - Sputum/microbiology
MH  - Treatment Outcome
MH  - Tuberculosis, Lymph Node/diagnosis/drug therapy/*epidemiology
MH  - Young Adult
EDAT- 2010/12/17 06:00
MHDA- 2011/04/13 06:00
CRDT- 2010/12/17 06:00
PHST- 2009/08/06 [received]
PHST- 2010/04/22 [accepted]
PHST- 2010/12/13 [aheadofprint]
AID - 000319764 [pii]
AID - 10.1159/000319764 [doi]
PST - ppublish
SO  - Med Princ Pract. 2011;20(1):80-4. doi: 10.1159/000319764. Epub 2010 Dec 13.

PMID- 21075706
OWN - NLM
STAT- MEDLINE
DA  - 20101115
DCOM- 20110517
IS  - 1995-9133 (Electronic)
IS  - 1684-1182 (Linking)
VI  - 43
IP  - 5
DP  - 2010 Oct
TI  - Abdominal tuberculosis in adult: 10-year experience in a teaching hospital in
      central Taiwan.
PG  - 395-400
LID - 10.1016/S1684-1182(10)60062-X [doi]
AB  - BACKGROUND/PURPOSE: Tuberculosis (TB) is an important communicable disease
      worldwide. The clinical presentation of abdominal TB often mimics various
      gastrointestinal disorders and may delay accurate diagnosis. In this study, we
      conducted a 10-year retrospective study to investigate the clinical
      manifestations, treatment responses and outcomes of abdominal TB. METHODS: This
      retrospective study recruited patients presenting between January 1998 and
      December 2007; all patients >/= 18 years of age with a diagnosis of abdominal TB 
      were enrolled. Patient charts were thoroughly reviewed and clinical specimens
      were processed in the laboratory using the BBL MycoPrep System and BACTEC MGIT
      960 Mycobacterial Detection System. Mycobacterium tuberculosis complex was
      confirmed by acid fast stain and the BD ProbeTec ET System. RESULTS: During the
      study period, 34 patients were diagnosed with abdominal TB. The mean age was
      55+18 years. Fourteen patients (41%) had no risk factors; however, 20 patients
      (59%) had at least one risk factor. Abdominal pain (94.1%), abdominal fullness
      (91.2%), anorexia (88.2%) and ascites (76.5%) were the most common presenting
      symptoms. The peritoneum (88%) was the most commonly involved site. Patients with
      risk factors such as liver cirrhosis, end-stage renal disease and diabetes
      mellitus had a higher positive rate of acid-fast stain and mycobacterial culture 
      from abdominal specimens (p = 0.02 and 0.05, respectively). The crude mortality
      rate was 9% and the attributed mortality rate was 3%. CONCLUSION: In an endemic
      area like Taiwan, regardless of whether a patient has risk factors for TB,
      abdominal TB should be seriously considered as a differential diagnosis when a
      patient presents with gastrointestinal symptoms and unexplained ascites.
CI  - Copyright (c) 2010 Taiwan Society of Microbiology. Published by Elsevier B.V. All
      rights reserved.
FAU - Chou, Chia-Huei
AU  - Chou CH
AD  - Department of Internal Medicine, China Medical University Hospital, Taichung,
      Taiwan.
FAU - Ho, Mao-Wang
AU  - Ho MW
FAU - Ho, Cheng-Mao
AU  - Ho CM
FAU - Lin, Po-Chang
AU  - Lin PC
FAU - Weng, Chin-Yun
AU  - Weng CY
FAU - Chen, Tsung-Chia
AU  - Chen TC
FAU - Chi, Chih-Yu
AU  - Chi CY
FAU - Wang, Jen-Hsian
AU  - Wang JH
LA  - eng
PT  - Journal Article
PL  - England
TA  - J Microbiol Immunol Infect
JT  - Journal of microbiology, immunology, and infection = Wei mian yu gan ran za zhi
JID - 100956211
SB  - IM
MH  - Adult
MH  - Aged
MH  - Aged, 80 and over
MH  - Diabetes Mellitus/epidemiology
MH  - Female
MH  - Hospitals, Teaching
MH  - Humans
MH  - Kidney Failure, Chronic/epidemiology
MH  - Liver Cirrhosis/epidemiology
MH  - Male
MH  - Middle Aged
MH  - Peritoneum/microbiology
MH  - *Peritonitis, Tuberculous/diagnosis/drug therapy/epidemiology
MH  - Prognosis
MH  - Retrospective Studies
MH  - Risk Factors
MH  - Taiwan/epidemiology
MH  - Treatment Outcome
MH  - *Tuberculosis, Gastrointestinal/diagnosis/drug therapy/epidemiology
MH  - Young Adult
EDAT- 2010/11/16 06:00
MHDA- 2011/05/18 06:00
CRDT- 2010/11/16 06:00
PHST- 2009/04/30 [received]
PHST- 2009/07/12 [revised]
PHST- 2009/08/20 [accepted]
AID - S1684-1182(10)60062-X [pii]
AID - 10.1016/S1684-1182(10)60062-X [doi]
PST - ppublish
SO  - J Microbiol Immunol Infect. 2010 Oct;43(5):395-400. doi:
      10.1016/S1684-1182(10)60062-X.

PMID- 20971533
OWN - NLM
STAT- MEDLINE
DA  - 20110407
DCOM- 20110915
IS  - 1768-3122 (Electronic)
IS  - 0248-8663 (Linking)
VI  - 32
IP  - 4
DP  - 2011 Apr
TI  - [Abdominal tuberculosis: a retrospective series of 90 cases].
PG  - 212-7
LID - 10.1016/j.revmed.2010.09.004 [doi]
AB  - PURPOSE: The aim of this study was to analyze the clinical, bacteriological,
      radiological and therapeutic features of abdominal tuberculosis in a series of 90
      patients. METHODS: This was a retrospective and descriptive multicentre study of 
      90 cases of abdominal tuberculosis conducted from June 1997 to June 2008.
      Diagnosis of tuberculosis was based on bacteriologic evidence in 12 cases,
      histological evidence in 55 cases and on clinical and radiologic features with
      favorable outcomes under specific treatment in the 23 remaining cases. RESULTS:
      Thirty-one patients were male and 59 were female. The mean age of the patients
      was 41.5 years. Family history of tuberculosis was reported in three cases.
      Associated risk factors were: diabetes mellitus (five cases), ethylism (one
      case), post-hepatitis C cirrhosis (one case), systemic lupus erythematosus
      treated by corticosteroids (one case). Sites of involvement were: peritoneum (78 
      cases), liver (14 cases), gut (nine cases) and spleen (eight cases). Forty-eight 
      patients (53,3%) had only an abdominal involvement, nine others patients (10%)
      had an abdominal involvement associated with intra-abdominal lymph nodes, 16
      patients (17,8%) had a respiratory involvement (pulmonary, pleural and
      mediastinal lymph nodes), eight patients (8,8%) presented with an extra-abdominal
      and extra-respiratory involvement and 10 patients (11,1%) had respiratory and
      extra-respiratory disease associated with abdominal involvement. Among the 54
      patients who underwent laparoscopy or laparotomy, diagnosis was evoked on
      macroscopic examination in 51. CONCLUSION: Laparoscopy and laparotomy are still
      helpful for the diagnosis of abdominal tuberculosis, especially in the presence
      of peritoneal involvement.
CI  - Copyright (c) 2010 Societe nationale francaise de medecine interne (SNFMI).
      Published by Elsevier SAS. All rights reserved.
FAU - Abdallah, M
AU  - Abdallah M
AD  - Service de medecine interne, CHU Mongi-Slim, 2046 Sidi Daoud, La Marsa, Tunis,
      Tunisie. meyaabdelke fi @yahoo.fr
FAU - Larbi, T
AU  - Larbi T
FAU - Hamzaoui, S
AU  - Hamzaoui S
FAU - Mezlini, E
AU  - Mezlini E
FAU - Harmel, A
AU  - Harmel A
FAU - Ennafaa, M
AU  - Ennafaa M
FAU - Bouslama, K
AU  - Bouslama K
FAU - Labben, M
AU  - Labben M
FAU - Ayari, M
AU  - Ayari M
FAU - Khalfallah, N
AU  - Khalfallah N
FAU - Najjar, T
AU  - Najjar T
FAU - M'rad, S
AU  - M'rad S
LA  - fre
PT  - English Abstract
PT  - Journal Article
PT  - Multicenter Study
TT  - Tuberculose abdominale : etude retrospective de 90 cas.
DEP - 20101023
PL  - France
TA  - Rev Med Interne
JT  - La Revue de medecine interne / fondee ... par la Societe nationale francaise de
      medecine interne
JID - 8101383
RN  - 0 (Antitubercular Agents)
SB  - IM
MH  - Adult
MH  - Antitubercular Agents/therapeutic use
MH  - Diagnosis, Differential
MH  - Female
MH  - Humans
MH  - Laparoscopy/methods
MH  - Male
MH  - Middle Aged
MH  - *Mycobacterium tuberculosis/isolation & purification
MH  - Peritonitis, Tuberculous/*diagnosis/drug
      therapy/epidemiology/microbiology/surgery
MH  - Retrospective Studies
MH  - Risk Factors
MH  - Rural Population/statistics & numerical data
MH  - Treatment Outcome
MH  - Tuberculosis, Gastrointestinal/*diagnosis/drug
      therapy/epidemiology/microbiology/surgery
MH  - Tuberculosis, Hepatic/*diagnosis/drug therapy/epidemiology/microbiology/surgery
MH  - Tuberculosis, Splenic/*diagnosis/drug therapy/epidemiology/microbiology/surgery
MH  - Tunisia/epidemiology
MH  - Urban Population/statistics & numerical data
EDAT- 2010/10/26 06:00
MHDA- 2011/09/16 06:00
CRDT- 2010/10/26 06:00
PHST- 2009/08/21 [received]
PHST- 2010/08/16 [revised]
PHST- 2010/09/19 [accepted]
PHST- 2010/10/23 [aheadofprint]
AID - S0248-8663(10)00982-3 [pii]
AID - 10.1016/j.revmed.2010.09.004 [doi]
PST - ppublish
SO  - Rev Med Interne. 2011 Apr;32(4):212-7. doi: 10.1016/j.revmed.2010.09.004. Epub
      2010 Oct 23.

PMID- 20947679
OWN - NLM
STAT- MEDLINE
DA  - 20110502
DCOM- 20110831
LR  - 20130523
IS  - 1399-3003 (Electronic)
IS  - 0903-1936 (Linking)
VI  - 37
IP  - 5
DP  - 2011 May
TI  - Tuberculosis and noncommunicable diseases: neglected links and missed
      opportunities.
PG  - 1269-82
LID - 10.1183/09031936.00084310 [doi]
AB  - Globally, the incidence of tuberculosis (TB) is declining very slowly, and the
      noncommunicable disease (NCD) burden for many countries is steadily increasing.
      Several NCDs, such as diabetes mellitus, alcohol use disorders and
      smoking-related conditions, are responsible for a significant proportion of TB
      cases globally, and in the European region, represent a larger attributable
      fraction for TB disease than HIV. Concrete steps are needed to address NCDs and
      their risk factors. We reviewed published studies involving TB and NCDs, and
      present a review and discussion of how they are linked, the implications for case
      detection and management, and how prevention efforts may be strengthened by
      integration of services. These NCDs put patients at increased risk for developing
      TB and at risk for poor treatment outcomes. However, they also present an
      opportunity to provide better care through increased case-detection activities,
      improved clinical management and better access to care for both TB and NCDs.
      Hastening the global decline in TB incidence may be assisted by strengthening
      these types of activities.
FAU - Creswell, J
AU  - Creswell J
AD  - Stop TB Dept, World Health Organization, Geneva 1211, Switzerland.
      creswellj@who.int
FAU - Raviglione, M
AU  - Raviglione M
FAU - Ottmani, S
AU  - Ottmani S
FAU - Migliori, G B
AU  - Migliori GB
FAU - Uplekar, M
AU  - Uplekar M
FAU - Blanc, L
AU  - Blanc L
FAU - Sotgiu, G
AU  - Sotgiu G
FAU - Lonnroth, K
AU  - Lonnroth K
LA  - eng
PT  - Journal Article
PT  - Research Support, Non-U.S. Gov't
PT  - Review
DEP - 20101014
PL  - Switzerland
TA  - Eur Respir J
JT  - The European respiratory journal
JID - 8803460
SB  - IM
MH  - Alcohol Drinking/economics/epidemiology/prevention & control
MH  - Diabetes Mellitus/diagnosis/economics/epidemiology/prevention & control
MH  - Europe/epidemiology
MH  - Female
MH  - HIV Infections/diagnosis/economics/epidemiology
MH  - Humans
MH  - Incidence
MH  - Male
MH  - Malnutrition/economics/epidemiology
MH  - Mass Screening/economics
MH  - Risk Factors
MH  - Smoking/economics/epidemiology/prevention & control
MH  - Treatment Outcome
MH  - Tuberculosis, Pulmonary/diagnosis/economics/*epidemiology/prevention & control
EDAT- 2010/10/16 06:00
MHDA- 2011/09/01 06:00
CRDT- 2010/10/16 06:00
PHST- 2010/10/14 [aheadofprint]
AID - 09031936.00084310 [pii]
AID - 10.1183/09031936.00084310 [doi]
PST - ppublish
SO  - Eur Respir J. 2011 May;37(5):1269-82. doi: 10.1183/09031936.00084310. Epub 2010
      Oct 14.

PMID- 20875279
OWN - NLM
STAT- MEDLINE
DA  - 20100929
DCOM- 20110120
LR  - 20141202
IS  - 1080-6059 (Electronic)
IS  - 1080-6040 (Linking)
VI  - 16
IP  - 10
DP  - 2010 Oct
TI  - Therapeutic drug monitoring for slow response to tuberculosis treatment in a
      state control program, Virginia, USA.
PG  - 1546-53
LID - 10.3201/eid1610.100374 [doi]
AB  - Therapeutic drug monitoring may be useful in tuberculosis management, but
      programmatic implementation is understudied. We performed a retrospective cohort 
      study to determine prevalence of lower than expected levels of isoniazid,
      rifampin, ethambutol, and pyrazinamide measured at time of estimated peak serum
      concentration. Patients were tested for serum concentration at 2 hours after
      medication administration. When patients were tested, 22 had concentrations lower
      than expected range for rifampin, 23 of 39 patients had low levels of isoniazid, 
      and 8 of 26 patients had low levels of ethambutol; all 20 patients tested for
      pyrazinamide were within expected range. Over 26 months, 42 patients met criteria
      for slow response. Diabetes was associated with slow response (p<0.001), and
      persons with diabetes were more likely than persons without diabetes to have low 
      rifampin levels (p = 0.03). Dosage adjustment of rifampin was more likely to
      elevate serum concentration to the target range than adjustment of isoniazid
      given in daily doses (p = 0.01).
FAU - Heysell, Scott K
AU  - Heysell SK
AD  - Infectious Diseases and International Health, University of Virginia,
      Charlottesville, Virginia 22908, USA. scott.heysell@gmail.com
FAU - Moore, Jane L
AU  - Moore JL
FAU - Keller, Suzanne J
AU  - Keller SJ
FAU - Houpt, Eric R
AU  - Houpt ER
LA  - eng
PT  - Journal Article
PL  - United States
TA  - Emerg Infect Dis
JT  - Emerging infectious diseases
JID - 9508155
RN  - 0 (Antitubercular Agents)
RN  - 8G167061QZ (Ethambutol)
RN  - V83O1VOZ8L (Isoniazid)
RN  - VJT6J7R4TR (Rifampin)
SB  - IM
MH  - Adolescent
MH  - Adult
MH  - Aged
MH  - Antitubercular Agents/*administration & dosage/*blood/therapeutic use
MH  - Cohort Studies
MH  - *Drug Monitoring
MH  - Ethambutol/administration & dosage/blood/therapeutic use
MH  - Female
MH  - *Government Programs
MH  - Humans
MH  - Isoniazid/administration & dosage/blood/therapeutic use
MH  - Male
MH  - Middle Aged
MH  - Retrospective Studies
MH  - Rifampin/administration & dosage/blood/therapeutic use
MH  - Treatment Outcome
MH  - Tuberculosis, Pulmonary/*blood/*drug therapy
MH  - Virginia/epidemiology
MH  - Young Adult
PMC - PMC3294393
OID - NLM: PMC3294393
EDAT- 2010/09/30 06:00
MHDA- 2011/01/21 06:00
CRDT- 2010/09/30 06:00
AID - 10.3201/eid1610.100374 [doi]
PST - ppublish
SO  - Emerg Infect Dis. 2010 Oct;16(10):1546-53. doi: 10.3201/eid1610.100374.

PMID- 20663943
OWN - NLM
STAT- MEDLINE
DA  - 20101101
DCOM- 20110210
LR  - 20151119
IS  - 1592-8721 (Electronic)
IS  - 0390-6078 (Linking)
VI  - 95
IP  - 11
DP  - 2010 Nov
TI  - Weekly rituximab followed by monthly rituximab treatment for steroid-refractory
      chronic graft-versus-host disease: results from a prospective, multicenter, phase
      II study.
PG  - 1935-42
LID - 10.3324/haematol.2010.026104 [doi]
AB  - BACKGROUND: Since it was suggested that B cells play a role in the pathogenesis
      of chronic graft-versus-host disease, rituximab, an anti-CD20 monoclonal antibody
      targeting B cells, has been shown to be effective in steroid-refractory, chronic 
      graft-versus-host disease. However, most of the data were from small numbers of
      patients or retrospective analyses. We, therefore, conducted a multicenter phase 
      II study to confirm the efficacy of this treatment strategy that targets B cells.
      DESIGN AND METHODS: We diagnosed and evaluated chronic graft-versus-host disease 
      according to the National Institute of Health criteria for clinical trials on
      this condition. The treatment consisted of weekly intravenous infusions of
      rituximab for 4 weeks followed by monthly rituximab for 4 months. We evaluated
      the patients' responses and monitored their disease activity until their final
      visit, which was on day 365. We also assessed the patients' subsequent quality of
      life and serum levels of B-cell-activating factor of the tumor necrosis factor
      family. RESULTS: Among 37 patients enrolled (median age, 29 years; range 8-57
      years), 32 patients responded to rituximab with 8 complete and 24 partial
      responses. Twenty-one patients maintained their response for 1 year, so their
      steroid treatment was discontinued or its dose reduced (21/37, or 56.8%), and
      their scores representing quality of life were improved although these changes
      were not statistically significant. The responses were better for clinical
      manifestations of the skin, oral cavity and musculoskeletal system (response
      rate, 71.4-100%) than for other organs. However, infectious complications and
      primary disease relapse accounted for the majority of treatment failure. The
      pre-treatment serum level of B cell-activating factor of the tumor necrosis
      factor family was not associated with better treatment outcome (P=0.147).
      CONCLUSIONS: Rituximab could improve clinical responses and quality of life of
      patients with steroid-refractory chronic graft-versus-host disease, although such
      patients may need active prophylaxis against infection.
FAU - Kim, Seok Jin
AU  - Kim SJ
AD  - Department of Medicine, Samsung Medical Center, Sungkyunkwan University School of
      Medicine, Seoul, Korea.
FAU - Lee, Jong Wook
AU  - Lee JW
FAU - Jung, Chul Won
AU  - Jung CW
FAU - Min, Chang Ki
AU  - Min CK
FAU - Cho, Bin
AU  - Cho B
FAU - Shin, Ho Jin
AU  - Shin HJ
FAU - Chung, Joo Seop
AU  - Chung JS
FAU - Kim, Hawk
AU  - Kim H
FAU - Lee, Won Sik
AU  - Lee WS
FAU - Joo, Young Don
AU  - Joo YD
FAU - Yang, Deok-Hwan
AU  - Yang DH
FAU - Kook, Hoon
AU  - Kook H
FAU - Kang, Hyoung Jin
AU  - Kang HJ
FAU - Ahn, Hyo Seop
AU  - Ahn HS
FAU - Yoon, Sung-Soo
AU  - Yoon SS
FAU - Sohn, Sang Kyun
AU  - Sohn SK
FAU - Min, Yoo Hong
AU  - Min YH
FAU - Min, Woo-Sung
AU  - Min WS
FAU - Park, Hee-Sook
AU  - Park HS
FAU - Won, Jong Ho
AU  - Won JH
LA  - eng
PT  - Clinical Trial, Phase II
PT  - Journal Article
PT  - Multicenter Study
PT  - Research Support, Non-U.S. Gov't
DEP - 20100727
PL  - Italy
TA  - Haematologica
JT  - Haematologica
JID - 0417435
RN  - 0 (Antibodies, Monoclonal, Murine-Derived)
RN  - 0 (B-Cell Activating Factor)
RN  - 0 (Immunologic Factors)
RN  - 0 (Steroids)
RN  - 4F4X42SYQ6 (Rituximab)
SB  - IM
CIN - Haematologica. 2010 Nov;95(11):1811-3. PMID: 21037328
MH  - Adolescent
MH  - Adult
MH  - Antibodies, Monoclonal, Murine-Derived/*administration & dosage
MH  - B-Cell Activating Factor/blood
MH  - B-Lymphocytes/metabolism
MH  - Child
MH  - Chronic Disease
MH  - Diabetes Mellitus/blood/therapy
MH  - Drug-Induced Liver Injury/blood/therapy
MH  - Female
MH  - Graft vs Host Disease/blood/*drug therapy/metabolism
MH  - Hematologic Neoplasms/blood/therapy
MH  - Humans
MH  - Immunologic Factors/*administration & dosage
MH  - Male
MH  - Middle Aged
MH  - Prospective Studies
MH  - Rituximab
MH  - *Stem Cell Transplantation
MH  - Steroids/therapeutic use
MH  - Transplantation, Homologous
MH  - Tuberculosis/blood/therapy
PMC - PMC2966917
OID - NLM: PMC2966917
EDAT- 2010/07/29 06:00
MHDA- 2011/02/11 06:00
CRDT- 2010/07/29 06:00
PHST- 2010/07/27 [aheadofprint]
AID - haematol.2010.026104 [pii]
AID - 10.3324/haematol.2010.026104 [doi]
PST - ppublish
SO  - Haematologica. 2010 Nov;95(11):1935-42. doi: 10.3324/haematol.2010.026104. Epub
      2010 Jul 27.

PMID- 20517728
OWN - NLM
STAT- MEDLINE
DA  - 20100602
DCOM- 20100930
LR  - 20110329
IS  - 0494-1373 (Print)
IS  - 0494-1373 (Linking)
VI  - 58
IP  - 1
DP  - 2010
TI  - Factors that effect sputum culture conversion rate in hospitalized patients with 
      pulmonary tuberculosis who were applied directly observation therapy and
      non-directly observation therapy.
PG  - 44-52
AB  - Directly observation therapy (DOT) has been accepted as the basic method for
      controlling tuberculosis. The present study aimed to determine the risk factors
      that affect sputum culture conversion rate in the DOT managed and non-DOT managed
      hospitalized patients. The study was included 50 cases with positive sputum
      cultures between the dates April 2001-April 2002 when DOT was not applied and 60 
      cases between the dates May 2002-May 2003 when DOT was applied. The relation
      between sputum culture conversion rate and the risk factors of age, gender,
      cough, hemoptysis, primary drug sensitivity, high initial bacillary load, smoking
      and alcohol consumption, presence of diabetes mellitus (DM), and radiological
      dissemination were determined. In the present study, sputum culture conversion
      rate was found 68.3% in DOT managed patients, 62% in non-DOT managed patients. In
      DOT managed and non-DOT managed patients; there was no statistically significant 
      difference between complaints of cough, sputum, night sweating, hemoptysis, DM,
      bacillary load, primary drug resistance and culture conversion rate. In DOT
      managed patients; a significant difference was determined between smoking and
      alcohol consumption and culture conversion rate. The factors determined above as 
      being related with the sputum culture conversion rate were similar with the
      results of the other studies investigating the same topic. Despite no statistical
      significance, an increase in the sputum culture conversion rate in DOT managed
      patients, when compared with non-DOT managed patients was determined.
FAU - Uzundag Iseri, Ayse
AU  - Uzundag Iseri A
AD  - Department of Chest Diseases, Server Gazi Hospital, Denizli, Turkey.
FAU - Dulkar, Gungor
AU  - Dulkar G
FAU - Selcuk Sonmez, Ozlem
AU  - Selcuk Sonmez O
FAU - Yilmaz Aydin, Leyla
AU  - Yilmaz Aydin L
FAU - Yilmaz, Birsen
AU  - Yilmaz B
LA  - eng
PT  - Journal Article
PL  - Turkey
TA  - Tuberk Toraks
JT  - Tuberkuloz ve toraks
JID - 0417364
RN  - 0 (Antitubercular Agents)
SB  - IM
MH  - Adolescent
MH  - Adult
MH  - Aged
MH  - Aged, 80 and over
MH  - Antitubercular Agents/administration & dosage/*therapeutic use
MH  - *Directly Observed Therapy
MH  - Female
MH  - Humans
MH  - Male
MH  - Middle Aged
MH  - Risk Factors
MH  - Sputum/*microbiology
MH  - Treatment Outcome
MH  - Tuberculosis, Multidrug-Resistant/*drug therapy
MH  - Tuberculosis, Pulmonary/*drug therapy
MH  - Young Adult
EDAT- 2010/06/03 06:00
MHDA- 2010/10/01 06:00
CRDT- 2010/06/03 06:00
PST - ppublish
SO  - Tuberk Toraks. 2010;58(1):44-52.

PMID- 20195195
OWN - NLM
STAT- MEDLINE
DA  - 20140417
DCOM- 20141215
IS  - 1528-1159 (Electronic)
IS  - 0362-2436 (Linking)
VI  - 35
IP  - 6
DP  - 2010 Mar 15
TI  - Infective spondylitis in Southern Chinese: a descriptive and comparative study of
      ninety-one cases.
PG  - 635-41
LID - 10.1097/BRS.0b013e3181cff4f6 [doi]
AB  - STUDY DESIGN: A retrospective review of infective spondylitis patients assessed
      at a major, tertiary referral centre in Hong Kong. OBJECTIVE: To assess the
      prevalence, risk factors, clinical features, and prognostic outcomes associated
      with tuberculous spondylitis to that of pyogenic spondylitis in Southern Chinese 
      treated at a single institution. SUMMARY OF BACKGROUND DATA: Previous studies in 
      Asia suggest that tuberculous spondylitis is the predominant infection unless
      proven otherwise. Current clinical experiences suggest otherwise; however, the
      current trend and clinical profile of infective spondylitis among Southern
      Chinese remains speculative with no published studies examining their prevalence.
      METHODS: A retrospective review was performed of all infective spondylitis cases 
      presenting from January 2004 to July 2008 to a tertiary referral center. Cases
      were included on the basis of clinical and microbiological criteria. Radiographic
      imaging was used for further confirmation. RESULTS: Ninety-one patients were
      identified. Overall, tuberculous spondylitis and pyogenic spondylitis entailed 22
      (24.2%) and 69 (75.8%) cases, respectively. Staphylococcus aureus was the most
      commonly isolated infective agent associated with pyogenic spondylitis.
      Individuals with pyogenic spondylitis were significantly much older than those
      with tuberculous spondylitis (P = 0.001). Intravenous drug addiction was the most
      commonly noted risk factor followed by diabetes, and found to be more prevalent
      in pyogenic spondylitis cases. At initial presentation, white cell count and
      c-reactive protein levels were higher in pyogenic spondylitis cases compared with
      tuberculous spondylitis (P < 0.05). The occurrence of tuberculous spondylitis
      cases was predominant in the thoracic region (40.9%) (P < 0.05). Surgical
      intervention was performed in 54.5% of tuberculous spondylitis and in 24.6% of
      the pyogenic spondylitis cases (P = 0.009). CONCLUSION: In Southern Chinese,
      compared to previous reports over the past 3 decades, a changing prevalence of
      decreasing tuberculous spondylitis was observed. Pyogenic spondylitis was found
      to be more common among patients hospitalized for infective spondylitis. This has
      important implications on the method of diagnosis and the need for establishing
      microbiological diagnosis before commencing treatment. "Best guess" therapy
      should not be targeted at tuberculous spondylitis only. There are clear
      distinctions in the biologic and clinical profiles between tuberculous and
      pyogenic spondylitis that would help to direct therapy.
FAU - Yee, Dennis K H
AU  - Yee DK
AD  - From the Department of Orthopaedics and Traumatology, The University of Hong
      Kong, Hong Kong SAR China.
FAU - Samartzis, Dino
AU  - Samartzis D
FAU - Wong, Yat-Wa
AU  - Wong YW
FAU - Luk, Keith D K
AU  - Luk KD
FAU - Cheung, Kenneth M C
AU  - Cheung KM
LA  - eng
PT  - Comparative Study
PT  - Journal Article
PL  - United States
TA  - Spine (Phila Pa 1976)
JT  - Spine
JID - 7610646
RN  - 9007-41-4 (C-Reactive Protein)
SB  - IM
MH  - Adolescent
MH  - Adult
MH  - Aged
MH  - Aged, 80 and over
MH  - Asian Continental Ancestry Group/statistics & numerical data
MH  - Back Pain/ethnology/microbiology/therapy
MH  - Bacterial Infections/ethnology/*microbiology/therapy
MH  - C-Reactive Protein/metabolism
MH  - China/epidemiology
MH  - Escherichia coli/isolation & purification/physiology
MH  - Female
MH  - Humans
MH  - Length of Stay
MH  - Male
MH  - Middle Aged
MH  - Prevalence
MH  - Retrospective Studies
MH  - Spondylitis/ethnology/*microbiology/therapy
MH  - Staphylococcus aureus/isolation & purification/physiology
MH  - Tertiary Care Centers/*statistics & numerical data
MH  - Treatment Outcome
MH  - Tuberculosis, Spinal/ethnology/microbiology/therapy
MH  - Young Adult
EDAT- 2010/03/03 06:00
MHDA- 2014/12/17 06:00
CRDT- 2010/03/03 06:00
AID - 10.1097/BRS.0b013e3181cff4f6 [doi]
PST - ppublish
SO  - Spine (Phila Pa 1976). 2010 Mar 15;35(6):635-41. doi:
      10.1097/BRS.0b013e3181cff4f6.

PMID- 22767481
OWN - NLM
STAT- MEDLINE
DA  - 20120706
DCOM- 20130821
LR  - 20160519
IS  - 1757-790X (Electronic)
IS  - 1757-790X (Linking)
VI  - 2010
DP  - 2010
TI  - Non-healing arm wound with a discharging sinus in an elderly patient with
      diabetes.
LID - 10.1136/bcr.12.2009.2556 [doi]
LID - bcr1220092556 [pii]
AB  - A 48-year-old Filipino female presented with unilateral acute onset painful red
      eye, blurred vision and yellow discharge. On examination she had a corrected
      visual acuity of 6/5 in the right eye and 6/18 in the left eye. There was a
      left-sided periorbital swelling, with chemosis involving the bulbar conjunctiva
      on the temporal aspect. Ocular motility showed limitation of left-sided abduction
      with mild limitation of laevoelevation and laevodepression. She was afebrile and 
      systemic examination was unremarkable. Medical history included diagnosis of
      Crohn's disease since the age of 20. She was on oral mesalamine 1 g for mildly
      active colitis. Full blood count was normal but erythrocyte sedimentation rate
      and C reactive protein were raised. Blood culture and conjunctival swab were
      negative. Contrast-enhanced CT scan demonstrated enlargement of the lacrimal
      gland. She was managed conservatively with acetaminophen and codeine for pain and
      swelling. She recovered completely in 2 weeks with no sequelae.
FAU - Bansal, Shaifali
AU  - Bansal S
AD  - Department of Medicine, People's College of Medical Sciences and Research Centre,
      Bhopal, India. drshaifalibansal@gmail.com
FAU - Jindal, Sushil
AU  - Jindal S
FAU - Biswas, Rakesh
AU  - Biswas R
LA  - eng
PT  - Case Reports
PT  - Journal Article
DEP - 20100908
PL  - England
TA  - BMJ Case Rep
JT  - BMJ case reports
JID - 101526291
RN  - 0 (Anti-Bacterial Agents)
RN  - 0 (Antitubercular Agents)
SB  - IM
MH  - Aged
MH  - Anti-Bacterial Agents/therapeutic use
MH  - Antitubercular Agents/therapeutic use
MH  - Crohn Disease/complications/*diagnosis/drug therapy
MH  - Diabetes Mellitus/*diagnosis/drug therapy
MH  - Drainage/methods
MH  - Follow-Up Studies
MH  - Humans
MH  - Lacrimal Apparatus/physiopathology
MH  - Lacrimal Apparatus Diseases/*diagnosis/therapy
MH  - Male
MH  - Risk Assessment
MH  - Shoulder Joint/physiopathology/radiography
MH  - Skin Ulcer/*diagnosis/therapy
MH  - Treatment Outcome
MH  - Tuberculosis, Osteoarticular/*diagnosis/drug therapy
MH  - Upper Extremity/physiopathology
MH  - Wound Healing
PMC - PMC3029975
OID - NLM: PMC3029975
EDAT- 2010/01/01 00:00
MHDA- 2013/08/22 06:00
CRDT- 2012/07/07 06:00
AID - 2010/aug24_1/bcr1220092556 [pii]
AID - 10.1136/bcr.12.2009.2556 [doi]
PST - epublish
SO  - BMJ Case Rep. 2010 Sep 8;2010. pii: bcr1220092556. doi: 10.1136/bcr.12.2009.2556.

PMID- 20003698
OWN - NLM
STAT- MEDLINE
DA  - 20091216
DCOM- 20100309
LR  - 20151119
IS  - 1815-7920 (Electronic)
IS  - 1027-3719 (Linking)
VI  - 14
IP  - 1
DP  - 2010 Jan
TI  - Reduced health provider delay and tuberculosis mortality due to an improved
      hospital programme.
PG  - 72-8
AB  - SETTING: A referral hospital in Kaohsiung, Taiwan. OBJECTIVE: To evaluate the
      impact of an in-hospital tuberculosis (TB) quality care programme initiated in
      May 2005 on health provider delay and outcome of newly diagnosed TB cases.
      DESIGN: Retrospective chart review of newly diagnosed TB cases presenting in 2002
      and 2006. Health provider delay, clinical manifestations, management and outcome 
      were recorded. RESULTS: Overall, 327 patients before (2002) and 262 patients
      after (2006) the programme began were enrolled. Patients were older men (mean age
      65.9 years) and 23.4% (138/589) had diabetes; 84.4% had received
      anti-tuberculosis treatment. The programme shortened the time for doctors to
      order a chest X-ray (P < 0.01), and the reporting time for smear (P < 0.0001) and
      culture (P < 0.0001). On multivariable analysis, risk factors for attributable
      mortality included age >/=65 years (OR 4.4, 95%CI 1.8-10.9, P = 0.001) and liver 
      cirrhosis (OR 4.3, 95%CI 1.1-16.6, P = 0.04). Treatment reduced mortality by 81% 
      (OR 0.2, 95%CI 0.1-0.4, P < 0.001) and the programme halved overall mortality (OR
      0.5, 95%CI 0.3-0.8, P = 0.01), and reduced attributable mortality by 62% (OR 0.4,
      95%CI 0.2-0.8, P < 0.01). CONCLUSION: Intervention at the hospital level for
      quality control of TB care was instrumental in reducing health provider delay and
      led to a significant reduction in mortality.
FAU - Liu, Y-C
AU  - Liu YC
AD  - Section of Infectious Diseases, Department of Internal Medicine, Shuang-Ho
      Hospital, Taipei, Taiwan.
FAU - Lin, H-H
AU  - Lin HH
FAU - Chen, Y-S
AU  - Chen YS
FAU - Su, I-J
AU  - Su IJ
FAU - Huang, T-S
AU  - Huang TS
FAU - Tsai, H-C
AU  - Tsai HC
FAU - Wann, S-R
AU  - Wann SR
FAU - Lee, S S-J
AU  - Lee SS
LA  - eng
PT  - Journal Article
PT  - Research Support, Non-U.S. Gov't
PL  - France
TA  - Int J Tuberc Lung Dis
JT  - The international journal of tuberculosis and lung disease : the official journal
      of the International Union against Tuberculosis and Lung Disease
JID - 9706389
RN  - 0 (Antitubercular Agents)
SB  - IM
MH  - Adolescent
MH  - Adult
MH  - Age Factors
MH  - Aged
MH  - Aged, 80 and over
MH  - Antitubercular Agents/*therapeutic use
MH  - Female
MH  - Hospitals, General/organization & administration/standards
MH  - Hospitals, Veterans/organization & administration/standards
MH  - Humans
MH  - Liver Cirrhosis/complications
MH  - Male
MH  - Middle Aged
MH  - Multivariate Analysis
MH  - Practice Patterns, Physicians'/organization & administration/standards
MH  - Quality Assurance, Health Care/*organization & administration
MH  - Retrospective Studies
MH  - Risk Factors
MH  - Taiwan
MH  - Time Factors
MH  - Treatment Outcome
MH  - Tuberculosis/diagnosis/*drug therapy/mortality
MH  - Young Adult
EDAT- 2009/12/17 06:00
MHDA- 2010/03/10 06:00
CRDT- 2009/12/17 06:00
PST - ppublish
SO  - Int J Tuberc Lung Dis. 2010 Jan;14(1):72-8.

PMID- 19934532
OWN - NLM
STAT- MEDLINE
DA  - 20091125
DCOM- 20100303
LR  - 20120618
IS  - 1884-2836 (Electronic)
IS  - 1344-6304 (Linking)
VI  - 62
IP  - 6
DP  - 2009 Nov
TI  - Tuberculosis in diabetics: features in an endemic area.
PG  - 423-7
AB  - Diabetes mellitus (DM) is known as one of the factors that increases the risk of 
      tuberculosis (TB). TB can also show atypical clinical presentation and
      localization in diabetics. The aim of the study was to evaluate the features of
      TB in diabetics in our region. Between 1997 and 2003, all cases of diabetic TB
      patients and an equal number of non-diabetics treated and followed at the
      Esrefpasa Tuberculosis Dispensary were analyzed retrospectively. A total of 78
      (7.3%) TB cases in DM patients was encountered among 1,063 TB cases. Cavity
      formation and atypical localization were more often found in diabetics (P<0.05). 
      Duration of treatment was longer in diabetics (P<0.05). The rate of drug
      resistance was higher in DM cases, but cure rates were similar between groups. A 
      diagnosis of TB should be considered in diabetics with an abnormal chest
      radiograph, in the presence of absence of specific clinical symptoms, in endemic 
      regions. Diabetic TB cases should be followed especially closely in terms of cure
      time and drug resistance.
FAU - Tatar, Dursun
AU  - Tatar D
AD  - Department of Chest Diseases, Dr. Suat Seren Chest Diseases and Thoracic Surgery 
      Training and Research Hospital, Izmir, Turkey.
FAU - Senol, Gunes
AU  - Senol G
FAU - Alptekin, Serpil
AU  - Alptekin S
FAU - Karakurum, Caglar
AU  - Karakurum C
FAU - Aydin, Mert
AU  - Aydin M
FAU - Coskunol, Ipek
AU  - Coskunol I
LA  - eng
PT  - Journal Article
PL  - Japan
TA  - Jpn J Infect Dis
JT  - Japanese journal of infectious diseases
JID - 100893704
RN  - 0 (Antitubercular Agents)
SB  - IM
MH  - Adult
MH  - Aged
MH  - Aged, 80 and over
MH  - Antitubercular Agents/administration & dosage/therapeutic use
MH  - *Diabetes Complications
MH  - Drug Resistance, Bacterial
MH  - *Endemic Diseases
MH  - Female
MH  - Humans
MH  - Male
MH  - Middle Aged
MH  - Mycobacterium tuberculosis/drug effects
MH  - Retrospective Studies
MH  - Treatment Outcome
MH  - Tuberculosis/drug therapy/*epidemiology/pathology
MH  - Turkey
MH  - Young Adult
EDAT- 2009/11/26 06:00
MHDA- 2010/03/04 06:00
CRDT- 2009/11/26 06:00
PST - ppublish
SO  - Jpn J Infect Dis. 2009 Nov;62(6):423-7.

PMID- 19659516
OWN - NLM
STAT- MEDLINE
DA  - 20090910
DCOM- 20091231
LR  - 20131121
IS  - 1440-1843 (Electronic)
IS  - 1323-7799 (Linking)
VI  - 14
IP  - 7
DP  - 2009 Sep
TI  - Factors influencing time to smear conversion in patients with smear-positive
      pulmonary tuberculosis.
PG  - 1012-9
LID - 10.1111/j.1440-1843.2009.01598.x [doi]
AB  - BACKGROUND AND OBJECTIVE: Persistent smear-positivity in patients with pulmonary 
      tuberculosis has been shown to predict an unfavourable outcome. This study was
      conducted to identify the factors influencing time to sputum smear conversion.
      METHODS: From July 2003 to June 2007, all patients with smear-positive and
      culture-confirmed pulmonary tuberculosis, who had attended a medical centre and a
      local teaching hospital, were identified. Factors that might have influenced time
      to smear conversion were investigated using time-to-event analysis. RESULTS:
      Altogether 305 patients (mean age: 58.6 years) were studied. Diabetes mellitus
      was the most common underlying comorbidity. Eight patients (2.6%) had AIDS. After
      2 months of treatment, 34 (11.1%) patients remained smear- and culture-positive. 
      Cox proportional hazard regression analysis indicated that the presence of a
      cavity on CXR, smear grading and the first 2-month treatment regimen were
      independent factors influencing the time to sputum smear conversion. Among
      patients who had received isoniazid in the first 2 months of treatment, the time 
      to sputum smear conversion in the 24 patients whose isolate showed isoniazid
      resistance was not different from that in the 236 patients whose isolate was
      isoniazid-susceptible (hazard ratio 1.061; 95% CI: 0.697-1.616). CONCLUSIONS:
      This analysis revealed that 11.1% of tuberculosis patients remained
      smear-positive after 2 months of treatment. Patients with cavitation, higher
      smear grading and those who had not used isoniazid, rifampicin, ethambutol and
      pyrazinamide continuously in the initial treatment phase had a longer time to
      sputum smear conversion.
FAU - Wang, Jann-Yuan
AU  - Wang JY
AD  - Department of Internal Medicine, National Taiwan University Hospital, Taipei,
      Taiwan. jywang@ntu.edu.tw
FAU - Lee, Li-Na
AU  - Lee LN
FAU - Yu, Chong-Jen
AU  - Yu CJ
FAU - Chien, Yin-Ju
AU  - Chien YJ
FAU - Yang, Pan-Chyr
AU  - Yang PC
CN  - Tami Group
LA  - eng
PT  - Journal Article
PT  - Research Support, Non-U.S. Gov't
DEP - 20090730
PL  - Australia
TA  - Respirology
JT  - Respirology (Carlton, Vic.)
JID - 9616368
RN  - 0 (Antitubercular Agents)
RN  - 2KNI5N06TI (Pyrazinamide)
RN  - 8G167061QZ (Ethambutol)
RN  - V83O1VOZ8L (Isoniazid)
RN  - VJT6J7R4TR (Rifampin)
SB  - IM
MH  - Adolescent
MH  - Adult
MH  - Aged
MH  - Aged, 80 and over
MH  - Antitubercular Agents/*therapeutic use
MH  - Child
MH  - Drug Therapy, Combination
MH  - Ethambutol/therapeutic use
MH  - Female
MH  - Humans
MH  - Isoniazid/therapeutic use
MH  - Male
MH  - Middle Aged
MH  - Mycobacterium/*pathogenicity
MH  - Proportional Hazards Models
MH  - Pyrazinamide/therapeutic use
MH  - Retrospective Studies
MH  - Rifampin/therapeutic use
MH  - Sputum/*microbiology
MH  - Time Factors
MH  - Treatment Outcome
MH  - Tuberculosis, Pulmonary/*drug therapy
MH  - Young Adult
EDAT- 2009/08/08 09:00
MHDA- 2010/01/01 06:00
CRDT- 2009/08/08 09:00
PHST- 2009/07/30 [aheadofprint]
AID - RES1598 [pii]
AID - 10.1111/j.1440-1843.2009.01598.x [doi]
PST - ppublish
SO  - Respirology. 2009 Sep;14(7):1012-9. doi: 10.1111/j.1440-1843.2009.01598.x. Epub
      2009 Jul 30.

PMID- 19564756
OWN - NLM
STAT- MEDLINE
DA  - 20090630
DCOM- 20090925
LR  - 20151119
IS  - 1528-1159 (Electronic)
IS  - 0362-2436 (Linking)
VI  - 34
IP  - 15
DP  - 2009 Jul 1
TI  - Hematogenous spinal infection in central Greece.
PG  - E513-8
LID - 10.1097/BRS.0b013e3181a9897e [doi]
AB  - STUDY DESIGN: We retrospectively analyzed spinal infection (SpI), in a teaching
      Hospital, in Central Greece. OBJECTIVE: To study presentation, etiology, and
      outcome of SpI in Central Greece. SUMMARY OF BACKGROUND DATA: SpI most frequently
      involves the intervertebral disc and adjacent vertebral bodies and can cause
      neurologic impairment. METHODS: Thirty three patients (23 men; age [mean +/-
      standard deviation], 60.6 +/- 11.3 years; disease duration, 44.5 [+/-54.7] days) 
      hospitalized with SpI between January 2000 and December 2007 were included in the
      study. All patients had magnetic resonance imaging of the spine. RESULTS:
      Nineteen patients had pyogenic SpI (57.6%) and 14 patients had granulomatous SpI,
      11 due to Brucella spp (34.4%), 3 due to Mycobacterium tuberculosis (9.4%).
      Staphylococcus aureus was the most frequent cause of pyogenic SpI, and
      spondylodiscitis (SpD) was the most frequent localization. Epidural entension was
      found in 8 of 17 pyogenic SpD and in 2 of 11 brucellar SpD patients. Subdural
      extension was detected in 3 patients with pyogenic SpD. Blood cultures were
      positive in 17 of 19 patients with pyogenic SpI. Two patients had concomitant
      endocarditis (staphylococcal 1, enterococcal 1). The most common associated
      disease was diabetes mellitus. All but 2 patients received medical treatment
      alone. Two patients died of uncontrollable sepsis. CONCLUSION: Back pain in
      presence of fever, constitutional symptoms, and/or high inflammation markers
      should alert physicians for spinal infection. In endemic areas, Brucella is a
      frequent cause of SpI.
FAU - Sakkas, Lazaros I
AU  - Sakkas LI
AD  - From the Departments of Internal Medicine/Rheumatology, Thessaly University
      School of Medicine, Larisa, Greece. lsakkas@med.uth.gr
FAU - Davas, Evangelos M
AU  - Davas EM
FAU - Kapsalaki, Efie
AU  - Kapsalaki E
FAU - Boulbou, Maria
AU  - Boulbou M
FAU - Makaritsis, Konstantinos
AU  - Makaritsis K
FAU - Alexiou, Ioannis
AU  - Alexiou I
FAU - Tsikrikas, Thomas
AU  - Tsikrikas T
FAU - Stathakis, Nikolaos
AU  - Stathakis N
LA  - eng
PT  - Journal Article
PL  - United States
TA  - Spine (Phila Pa 1976)
JT  - Spine
JID - 7610646
RN  - 0 (Anti-Bacterial Agents)
RN  - 0 (Biomarkers)
SB  - IM
MH  - Aged
MH  - Anti-Bacterial Agents/therapeutic use
MH  - Back Pain/microbiology
MH  - Bacterial Infections/epidemiology/*microbiology/*pathology
MH  - Biomarkers
MH  - Brucellosis/epidemiology
MH  - Endocarditis, Bacterial/epidemiology/microbiology
MH  - Epidural Space/microbiology/pathology
MH  - Female
MH  - Fever/microbiology
MH  - Greece/epidemiology
MH  - Humans
MH  - Incidence
MH  - Intervertebral Disc/microbiology/pathology/physiopathology
MH  - Magnetic Resonance Imaging
MH  - Male
MH  - Middle Aged
MH  - Retrospective Studies
MH  - Spine/*microbiology/*pathology/physiopathology
MH  - Spondylitis/epidemiology/*microbiology/*pathology
MH  - Staphylococcal Infections/epidemiology
MH  - Subdural Space/microbiology/pathology
EDAT- 2009/07/01 09:00
MHDA- 2009/09/26 06:00
CRDT- 2009/07/01 09:00
AID - 10.1097/BRS.0b013e3181a9897e [doi]
AID - 00007632-200907010-00030 [pii]
PST - ppublish
SO  - Spine (Phila Pa 1976). 2009 Jul 1;34(15):E513-8. doi:
      10.1097/BRS.0b013e3181a9897e.

PMID- 19543169
OWN - NLM
STAT- MEDLINE
DA  - 20090622
DCOM- 20090904
IS  - 0761-8425 (Print)
IS  - 0761-8425 (Linking)
VI  - 26
IP  - 5
DP  - 2009 May
TI  - [Pneumonectomy for active and sequelae forms of tuberculosis].
PG  - 505-13
AB  - OBJECTIVE: Lung resection retains an important place in the treatment of certain 
      forms of tuberculosis. The purpose of this review was to review the indications
      for and outcomes of pneumonectomy both in the management of active TB and the
      treatment of its consequences. MATERIALS AND METHODS: Between 2003 and 2007 85
      patients underwent a pneumonectomy for TB; 48 men and 37 women with a mean (sd)
      age of 36.7 (10.9) years. Chronic sputum production and haemoptysis were the main
      presenting features. RESULTS: The indication for surgery was a single destroyed
      lung in 34 cases, an aspergilloma in 29 cases, tuberculous empyema in 14 and
      multidrug resistant TB in 5. The procedure undertaken was a pneumonectomy in 32
      cases a pleurectomy and pneumonectomy in 45 cases and a completion pneumonectomy 
      in 8 cases. There were 4 deaths (4.7%) and in 13 cases (15.3%) a pyothorax
      developed in the pneumonectomy cavity. In 4 cases a broncho-pleural fistula
      occurred. Long term results were satisfactory with a median follow up of 2.8years
      (range 3 months to 5 years). Male sex (p=0.02), right sided pneumonectomy
      (p=0.01) diabetes (p=0.001), a low level of haemoglobin (p=0.03) or serum protein
      (p<0.001) were associated with an increased risk of pneumonectomy cavity
      infection. Right sided surgery (p=0.01), post operative transfusion (p=0.01) and 
      pre-operative empyema (p=0.05) were all associated with risk of bronchial
      dehiscence. CONCLUSION: Optimising preoperative condition and identification of
      patients at risk of complications are essential for reducing the burden of
      post-operative complications.
FAU - Bouchikh, M
AU  - Bouchikh M
AD  - Service de Chirurgie thoracique, CHU Ibn Sina, Rabat, Maroc.
      bouchikh_mohammed@yahoo.fr
FAU - Smahi, M
AU  - Smahi M
FAU - Ouadnouni, Y
AU  - Ouadnouni Y
FAU - Achir, A
AU  - Achir A
FAU - Msougar, Y
AU  - Msougar Y
FAU - Lakranbi, M
AU  - Lakranbi M
FAU - Herrak, L
AU  - Herrak L
FAU - El Aziz, S
AU  - El Aziz S
FAU - El Malki, H-O
AU  - El Malki HO
FAU - Benosman, A
AU  - Benosman A
LA  - fre
PT  - English Abstract
PT  - Journal Article
TT  - La pneumonectomie pour les formes actives et sequellaires de la tuberculose.
PL  - France
TA  - Rev Mal Respir
JT  - Revue des maladies respiratoires
JID - 8408032
SB  - IM
MH  - Adolescent
MH  - Adult
MH  - Aged
MH  - Empyema, Tuberculous/surgery
MH  - Female
MH  - Follow-Up Studies
MH  - Humans
MH  - Male
MH  - Middle Aged
MH  - Pneumonectomy/adverse effects/*methods
MH  - Retrospective Studies
MH  - Risk Factors
MH  - Survival Analysis
MH  - Treatment Outcome
MH  - Tuberculosis,
      Multidrug-Resistant/complications/microbiology/mortality/pathology/*surgery
MH  - Tuberculosis, Pulmonary/complications/microbiology/mortality/pathology/*surgery
EDAT- 2009/06/23 09:00
MHDA- 2009/09/05 06:00
CRDT- 2009/06/23 09:00
AID - S0761-8425(09)74669-8 [pii]
PST - ppublish
SO  - Rev Mal Respir. 2009 May;26(5):505-13.

PMID- 19443900
OWN - NLM
STAT- MEDLINE
DA  - 20090515
DCOM- 20090910
IS  - 1534-7346 (Print)
IS  - 1534-7346 (Linking)
VI  - 8
IP  - 2
DP  - 2009 Jun
TI  - A case series describing 118 patients with lower limb necrotizing fasciitis.
PG  - 112-6
LID - 10.1177/1534734609334809 [doi]
AB  - Necrotizing fasciitis of the lower limb is not uncommon, with poor outcome. This 
      study reviewed 118 cases (78 males and 40 females) with mean age of 45 + 16.5
      years (range 12-95 years) of lower limb necrotizing fasciitis admitted to the
      Department of Surgery, BHU in India between 1995 and 2007. Most patients (n = 97)
      presented with fever. Other presenting symptoms included painful swelling,
      bullae, erythema, ulcer, and necrosis. Comorbid conditions such as diabetes,
      tuberculosis, malignancy, and immunosuppressive therapy were associated in 72
      (61%) cases. Amputations were done in 24 patients. Thirty one patients developed 
      septic shock. Renal dialysis was done in 16 patients and ventilatory support was 
      needed in 12 patients. The most common organism identified was beta-hemolytic
      streptococci (n = 42). Eighteen patients died, a mortality of 15%. The authors
      consider early diagnosis and aggressive surgical intervention to be crucial for
      the successful treatment of disease.
FAU - Khanna, A K
AU  - Khanna AK
AD  - Department of General Surgery, Institute of Medical Sciences, Banaras Hindu
      University, Varanasi, India. akhannabhu@gmail.com
FAU - Tiwary, Satyendra K
AU  - Tiwary SK
FAU - Kumar, Puneet
AU  - Kumar P
FAU - Khanna, Rahul
AU  - Khanna R
FAU - Khanna, Anuradha
AU  - Khanna A
LA  - eng
PT  - Comparative Study
PT  - Journal Article
PT  - Multicenter Study
PL  - United States
TA  - Int J Low Extrem Wounds
JT  - The international journal of lower extremity wounds
JID - 101128359
RN  - 0 (Anti-Bacterial Agents)
SB  - IM
MH  - Adolescent
MH  - Adult
MH  - Aged
MH  - Aged, 80 and over
MH  - Anti-Bacterial Agents/administration & dosage/*therapeutic use
MH  - Child
MH  - Debridement/*methods
MH  - Dose-Response Relationship, Drug
MH  - Fasciitis, Necrotizing/mortality/*therapy
MH  - Female
MH  - Follow-Up Studies
MH  - Humans
MH  - India/epidemiology
MH  - Leg
MH  - Male
MH  - Middle Aged
MH  - Retrospective Studies
MH  - Streptococcal Infections/mortality/*therapy
MH  - Survival Rate
MH  - Treatment Outcome
MH  - Young Adult
EDAT- 2009/05/16 09:00
MHDA- 2009/09/11 06:00
CRDT- 2009/05/16 09:00
AID - 8/2/112 [pii]
AID - 10.1177/1534734609334809 [doi]
PST - ppublish
SO  - Int J Low Extrem Wounds. 2009 Jun;8(2):112-6. doi: 10.1177/1534734609334809.

PMID- 19346391
OWN - NLM
STAT- MEDLINE
DA  - 20090406
DCOM- 20090428
LR  - 20151115
IS  - 1476-1645 (Electronic)
IS  - 0002-9637 (Linking)
VI  - 80
IP  - 4
DP  - 2009 Apr
TI  - Impact of diabetes mellitus on treatment outcomes of patients with active
      tuberculosis.
PG  - 634-9
AB  - Diabetes mellitus (DM) is an emerging chronic health condition of developed and
      developing countries. We conducted a retrospective cohort study of patients with 
      active, culture-confirmed tuberculosis (TB) in Maryland to determine the impact
      of DM on TB treatment outcomes. Of 297 TB patients, 42 (14%) had DM. Patients
      with diabetes had 2.0 times higher odds of death than patients without diabetes
      (95% confidence interval [CI] 0.74-5.2, P = 0.18). Adjusting for human
      immunodeficiency virus (HIV), age, weight, and foreign birth, the odds of death
      were 6.5 times higher in patients with diabetes than patients without diabetes
      (95% CI 1.1-38.0, P = 0.039). In pulmonary TB patients, time to sputum culture
      conversion was longer in patients with diabetes than patients without diabetes
      (median 49 versus 39 days, P = 0.09). Two-month culture conversion proportions
      were similar (70% and 69%). Treatment failure occurred in 4.1% of patients
      without diabetes and 6.7% of patients with diabetes (P = 0.51). In conclusion, DM
      was a risk factor for death in Maryland TB patients. There was a trend toward
      increased time to culture conversion; two-month culture conversion proportions,
      however, were similar.
FAU - Dooley, Kelly E
AU  - Dooley KE
AD  - Johns Hopkins University School of Medicine, Baltimore, Maryland 21287, USA.
      kdooley1@jhmi.edu
FAU - Tang, Tania
AU  - Tang T
FAU - Golub, Jonathan E
AU  - Golub JE
FAU - Dorman, Susan E
AU  - Dorman SE
FAU - Cronin, Wendy
AU  - Cronin W
LA  - eng
GR  - 5 T32 GM066691/GM/NIGMS NIH HHS/United States
GR  - K01AI066994/AI/NIAID NIH HHS/United States
GR  - K23AI51528/AI/NIAID NIH HHS/United States
GR  - T32 GM066691/GM/NIGMS NIH HHS/United States
GR  - T32 GM066691-05/GM/NIGMS NIH HHS/United States
GR  - T32 GM066691-06/GM/NIGMS NIH HHS/United States
GR  - T32 GM066691-07/GM/NIGMS NIH HHS/United States
PT  - Journal Article
PT  - Research Support, N.I.H., Extramural
PL  - United States
TA  - Am J Trop Med Hyg
JT  - The American journal of tropical medicine and hygiene
JID - 0370507
RN  - 0 (Antitubercular Agents)
SB  - AIM
SB  - IM
MH  - Adult
MH  - Aged
MH  - Antitubercular Agents/*therapeutic use
MH  - Cohort Studies
MH  - Diabetes Complications/*drug therapy/mortality
MH  - Diabetes Mellitus/*epidemiology
MH  - Female
MH  - HIV Infections/complications
MH  - Humans
MH  - Male
MH  - Maryland/epidemiology
MH  - Middle Aged
MH  - Odds Ratio
MH  - Prevalence
MH  - Retrospective Studies
MH  - Sputum/microbiology
MH  - Treatment Outcome
MH  - Tuberculosis/*complications/*drug therapy/mortality
MH  - Young Adult
PMC - PMC2750857
MID - NIHMS137796
OID - NLM: NIHMS137796
OID - NLM: PMC2750857
EDAT- 2009/04/07 09:00
MHDA- 2009/04/29 09:00
CRDT- 2009/04/07 09:00
AID - 80/4/634 [pii]
PST - ppublish
SO  - Am J Trop Med Hyg. 2009 Apr;80(4):634-9.

PMID- 19334388
OWN - NLM
STAT- MEDLINE
DA  - 20090401
DCOM- 20090728
IS  - 0374-9096 (Print)
IS  - 0374-9096 (Linking)
VI  - 43
IP  - 1
DP  - 2009 Jan
TI  - [Retrospective evaluation of 15 cases with psoas abscesses].
PG  - 121-5
AB  - Psoas abscesses are suppurative collections within the fascia surrounding the
      psoas and iliacus muscles. In this retrospective study it was aimed to evaluate
      the demographic characteristics, clinical and laboratory findings and treatment
      outcomes of 15 psoas abscess cases admitted to Baskent University Hospital,
      Ankara, Turkey during June 2003-January 2008 period. The mean age of the patients
      was 55.8 years (range 18 to 70 years) with a female to male ratio of 5/10.
      Thirteen of the cases (86.5%) were admitted with the complaints of fever and back
      pain. Thirteen of the cases were diagnosed by abdominal computerized tomography
      while the other two by abdominal ultrasonography. One of the 15 patients was
      considered as primary psoas abscess, while the remaining 14 as secondary psoas
      abscess. The most common accompanying disease was diabetes mellitus (66.6%).
      Fourteen patients with secondary psoas abscess had vertebral osteomyelitis which 
      was due to tuberculosis in five cases, to urinary tract infection in five cases, 
      to pneumoniae in two cases, to surgical infection in one case and to brucellosis 
      in one case. The cultivation of the abscess material from the 14 secondary psoas 
      abscess cases revealed growth of bacteria in 11 of them (5 Mycobacterium
      tuberculosis, 1 Escherichia coli, 1 methicillin-sensitive Staphylococcus aureus, 
      1 methicilin-resistant S. aureus, 1 Acinetobacter baumannii, 1 Brucella
      melitensis, 1 Serratia marcescens). The biochemical parameters of the cases (mean
      leukocyte counts: 14.500 cell/mm3; mean erythrocyte sedimentation rates: 78
      mm/hour; mean C-reactive protein levels: 108 mg/dl) were also high. Thirteen
      patients underwent percutaneous drainage and received appropriate antibiotic
      treatment and the other two patients were treated with open surgical debridement.
      The duration of antimicrobial treatment was one year for M. tuberculosis cases
      and about 4-6 weeks in the others. One of the cases died due to complicating
      meningitis and sepsis. It is remarkable that in our series none of the psoas
      abscess cases were secondary to the diseases of the digestive tract unlike the
      series indicated in the literature. The isolation of M. tuberculosis as the
      causative agent in 5 (33.3%) cases emphasizes the fact that tuberculosis is still
      an important public health problem in Turkey.
FAU - Turunc, Tahsin
AU  - Turunc T
AD  - Baskent Universitesi Tip Fakultesi, Uroloji Anabilim Dali, Ankara.
      drtahsinturunc@yahoo.com
FAU - Turunc, Tuba
AU  - Turunc T
FAU - Demiroglu, Y Ziya
AU  - Demiroglu YZ
FAU - Colakoglu, Sule
AU  - Colakoglu S
LA  - tur
PT  - English Abstract
PT  - Journal Article
TT  - Psoas apsesi olan 15 hastanin retrospektif olarak degerlendirilmesi.
PL  - Turkey
TA  - Mikrobiyol Bul
JT  - Mikrobiyoloji bulteni
JID - 7503830
RN  - 0 (Anti-Bacterial Agents)
SB  - IM
MH  - Adolescent
MH  - Adult
MH  - Age Distribution
MH  - Aged
MH  - Anti-Bacterial Agents/therapeutic use
MH  - Debridement
MH  - Drainage
MH  - Female
MH  - Humans
MH  - Male
MH  - Middle Aged
MH  - Psoas Abscess/diagnosis/*epidemiology/microbiology/therapy
MH  - Retrospective Studies
MH  - Sex Distribution
MH  - Treatment Outcome
MH  - Turkey/epidemiology
MH  - Young Adult
EDAT- 2009/04/02 09:00
MHDA- 2009/07/29 09:00
CRDT- 2009/04/02 09:00
PST - ppublish
SO  - Mikrobiyol Bul. 2009 Jan;43(1):121-5.

PMID- 19121679
OWN - NLM
STAT- MEDLINE
DA  - 20090105
DCOM- 20091110
IS  - 1878-3503 (Electronic)
IS  - 0035-9203 (Linking)
VI  - 102 Suppl 1
DP  - 2008 Dec
TI  - Melioidosis--a case series from south India.
PG  - S18-20
LID - 10.1016/S0035-9203(08)70006-3 [doi]
AB  - Melioidosis is sporadically reported from various parts of India. We present a
      case series from south India, highlighting the varied manifestations of the
      disease. Seven cases of culture-proven melioidosis are presented in whom
      Burkholderia pseudomallei were isolated from aspirate or blood. Melioidosis had a
      varied presentation involving multiple abscesses in the soft tissues, liver,
      spleen, mediastinum and the subdural space. It presented as either acute
      fulminant sepsis or followed a chronic indolent course, mimicking tuberculosis.
      Most cases had predisposing risk factors such as diabetes and chronic alcoholism.
FAU - Saravu, Kavitha
AU  - Saravu K
AD  - Department of Internal Medicine, Kasturba Medical College, Manipal, Udupi
      District 576 104, Karnataka, India. kavithasaravu@yahoo.com
FAU - Vishwanath, Satya
AU  - Vishwanath S
FAU - Kumar, Raghu Suresh
AU  - Kumar RS
FAU - Barkur, Ananthakrishna Shastry
AU  - Barkur AS
FAU - Varghese, George K
AU  - Varghese GK
FAU - Mukhyopadhyay, Chiranjay
AU  - Mukhyopadhyay C
FAU - Bairy, Indira
AU  - Bairy I
LA  - eng
PT  - Case Reports
PT  - Journal Article
PL  - England
TA  - Trans R Soc Trop Med Hyg
JT  - Transactions of the Royal Society of Tropical Medicine and Hygiene
JID - 7506129
SB  - IM
MH  - Adult
MH  - Aged
MH  - Burkholderia pseudomallei/*isolation & purification
MH  - Diagnosis, Differential
MH  - Female
MH  - Humans
MH  - India
MH  - Male
MH  - Melioidosis/*diagnosis/drug therapy
MH  - Middle Aged
MH  - Risk Factors
MH  - Treatment Outcome
EDAT- 2009/01/16 09:00
MHDA- 2009/11/11 06:00
CRDT- 2009/01/06 09:00
AID - S0035-9203(08)70006-3 [pii]
AID - 10.1016/S0035-9203(08)70006-3 [doi]
PST - ppublish
SO  - Trans R Soc Trop Med Hyg. 2008 Dec;102 Suppl 1:S18-20. doi:
      10.1016/S0035-9203(08)70006-3.

PMID- 19100402
OWN - NLM
STAT- MEDLINE
DA  - 20081222
DCOM- 20090225
IS  - 0041-1345 (Print)
IS  - 0041-1345 (Linking)
VI  - 40
IP  - 10
DP  - 2008 Dec
TI  - Outcome after renal transplantation in a "senior" program: the Croatian
      experience.
PG  - 3418-21
LID - 10.1016/j.transproceed.2008.06.109 [doi]
AB  - BACKGROUND: The Eurotransplant "senior" program allocates kidneys from elderly
      donors to patients >65 years old. It aims to increase the number of renal
      transplantations. Kidneys are allocated locally without human leukocyte antigen
      (HLA) matching to decrease the cold ischemia time. Croatia has introduced its own
      "senior" program based on HLA matching. We compared results with those from
      Eurotransplant. METHODS: We identified and prospectively followed all patients
      aged of >or=65 years who underwent a first renal transplantation. We recorded
      their HLA matching, cold ischemia time, renal function, surgical and medical
      complications, and duration of hospitalization. RESULTS: Through October 2007, 22
      elderly patients received an allograft from donors who were >65 years old. There 
      were 8 female and 14 male patients of mean age at transplantation of 67.4 years. 
      Mean donor age was 66 years. The number of HLA mismatches ranged from 1 to 5, and
      cold ischemia time from 7 to 15 hours. One-year patient survival was 95.4%, and
      graft survival was 81.8%. Delayed graft function, defined as the need for
      dialysis for >7 days after transplantation, occurred in 63.6% of patients. Older 
      recipients required prolonged hospitalization after transplantation (45 days;
      range, 16-131). Frequent posttransplant complications included posttransplant
      diabetes mellitus in 1 patient, delayed wound healing in 5 patients, and
      lymphocoel in 2 patients. Maligancies occurred in 3 patients, neoplasm of the
      native kidney, posttransplant lymphoproliferative disease, and skin cancer. One
      patient experienced acute rejection that was successfully treated with steroids. 
      Seventeen patients experienced 20 viral infections. There was only 1 serious
      infection (pulmonary tuberculosis). The major problems were cardiovascular
      complications which occurred in 40.9% of patients.
FAU - Basic-Jukic, N
AU  - Basic-Jukic N
AD  - Department of Dialysis, UHC Zagreb, Zagreb, Croatia.
FAU - Furic-Cunko, V
AU  - Furic-Cunko V
FAU - Kes, P
AU  - Kes P
FAU - Bubic-Filipi, L
AU  - Bubic-Filipi L
FAU - Pasini, J
AU  - Pasini J
FAU - Hudolin, T
AU  - Hudolin T
FAU - Juric, I
AU  - Juric I
LA  - eng
PT  - Journal Article
PL  - United States
TA  - Transplant Proc
JT  - Transplantation proceedings
JID - 0243532
SB  - IM
MH  - Aged
MH  - Body Mass Index
MH  - Croatia
MH  - Diabetes Mellitus/epidemiology
MH  - Europe
MH  - Female
MH  - Humans
MH  - Kidney Transplantation/adverse effects/*physiology
MH  - Length of Stay
MH  - Male
MH  - Postoperative Complications/epidemiology
MH  - Prospective Studies
MH  - Renal Replacement Therapy/statistics & numerical data
MH  - Treatment Outcome
EDAT- 2008/12/23 09:00
MHDA- 2009/02/26 09:00
CRDT- 2008/12/23 09:00
PHST- 2008/02/11 [received]
PHST- 2008/06/13 [revised]
PHST- 2008/06/18 [accepted]
AID - S0041-1345(08)01214-1 [pii]
AID - 10.1016/j.transproceed.2008.06.109 [doi]
PST - ppublish
SO  - Transplant Proc. 2008 Dec;40(10):3418-21. doi:
      10.1016/j.transproceed.2008.06.109.

PMID- 19044027
OWN - NLM
STAT- MEDLINE
DA  - 20081202
DCOM- 20090107
LR  - 20130823
IS  - 1343-3490 (Print)
IS  - 1343-3490 (Linking)
VI  - 46
IP  - 10
DP  - 2008 Oct
TI  - [Clinical features of pulmonary disease caused by Mycobacterium fortuitum].
PG  - 788-92
AB  - We analyzed clinical and microbiological features of six cases involving
      Mycobacterium fortuitum isolated from sputum or surgical lung specimen. Patients 
      were five men and one woman with an average age of 59. Four cases had a history
      of pulmonary tuberculosis and three had nontuberculous mycobacterial lung
      disease. Three out of six cases had underlying chronic obstructive pulmonary
      disease. Diabetes mellitus was complicated in five cases. All diseases were in
      the upper lobes of either lung. Clinical symptoms were mainly cough and sputum,
      while two cases developed pneumothorax. Although all strains showed low
      sensitivity to standard anti-tuberculous agents, chemotherapy including those
      drugs or fluoroquinolones and macrolides were successful in all treated cases.
FAU - Hagiwara, Eri
AU  - Hagiwara E
AD  - Department of Respiratory Medicine, Kanagawa Cardiovascular and Respiratory
      Center.
FAU - Sekine, Akimasa
AU  - Sekine A
FAU - Sato, Tomohide
AU  - Sato T
FAU - Baba, Tomohisa
AU  - Baba T
FAU - Shinohara, Takeshi
AU  - Shinohara T
FAU - Endo, Takahiro
AU  - Endo T
FAU - Sogo, Yoko
AU  - Sogo Y
FAU - Nishihira, Ryuichi
AU  - Nishihira R
FAU - Komatsu, Shigeru
AU  - Komatsu S
FAU - Matsumoto, Yutaka
AU  - Matsumoto Y
FAU - Ogura, Takashi
AU  - Ogura T
FAU - Takahashi, Hiroshi
AU  - Takahashi H
LA  - jpn
PT  - English Abstract
PT  - Journal Article
PL  - Japan
TA  - Nihon Kokyuki Gakkai Zasshi
JT  - Nihon Kokyuki Gakkai zasshi = the journal of the Japanese Respiratory Society
JID - 9808802
RN  - 0 (Antitubercular Agents)
SB  - IM
MH  - Adult
MH  - Aged
MH  - Antitubercular Agents/pharmacology/therapeutic use
MH  - Drug Resistance, Bacterial
MH  - Female
MH  - Humans
MH  - Male
MH  - Middle Aged
MH  - Mycobacterium Infections, Nontuberculous/drug therapy/*microbiology
MH  - Mycobacterium fortuitum/drug effects/*isolation & purification
MH  - Retrospective Studies
MH  - Treatment Outcome
MH  - Tuberculosis, Pulmonary/drug therapy/*microbiology
EDAT- 2008/12/03 09:00
MHDA- 2009/01/08 09:00
CRDT- 2008/12/03 09:00
PST - ppublish
SO  - Nihon Kokyuki Gakkai Zasshi. 2008 Oct;46(10):788-92.

PMID- 18984752
OWN - NLM
STAT- MEDLINE
DA  - 20081105
DCOM- 20090122
IS  - 1816-5370 (Electronic)
IS  - 0218-4923 (Linking)
VI  - 16
IP  - 6
DP  - 2008 Dec
TI  - Fibrin glue administration to support bronchial stump line.
PG  - 450-3
AB  - Bronchopleural fistula is an important cause of mortality and morbidity after
      pulmonary resection. The use of fibrin glue to reduce the tension and number of
      sutures in the bronchial stump was assessed in this prospective study of 20
      patients between June 2002 and May 2003. They all had a high risk of
      bronchopleural fistula development because of bronchiectasis, tuberculosis, lung 
      abscess, diabetes mellitus, preoperative neoadjuvant radiotherapy, or residual
      tumor at the surgical margin. After pulmonary resection, the bronchial stump was 
      closed with separate nonabsorbable sutures supported with fibrin glue.
      Bronchopleural fistula was observed in only 1 (5%) patient during 6.45 +/- 3.09
      months of follow-up. There was no postoperative mortality. Closing the bronchial 
      stump with an appropriate technique and supporting it with fibrin glue were
      considered effective in preventing bronchopleural fistula development after
      pulmonary resection in high-risk patients.
FAU - Gursoy, Soner
AU  - Gursoy S
AD  - Thoracic Surgery Department, Dr. Suat Seren Chest Disease and Thoracic Surgery
      Training Hospital, Izmir, Turkey. grssoner@gmail.com
FAU - Yapucu, Murat U
AU  - Yapucu MU
FAU - Ucvet, Ahmet
AU  - Ucvet A
FAU - Yazgan, Serkan
AU  - Yazgan S
FAU - Basok, Oktay
AU  - Basok O
FAU - Ermete, Sulun
AU  - Ermete S
LA  - eng
PT  - Clinical Trial
PT  - Journal Article
PL  - Singapore
TA  - Asian Cardiovasc Thorac Ann
JT  - Asian cardiovascular & thoracic annals
JID - 9503417
RN  - 0 (Fibrin Tissue Adhesive)
RN  - 0 (Tissue Adhesives)
SB  - IM
MH  - Adolescent
MH  - Adult
MH  - Aged
MH  - Bronchi/*surgery
MH  - Bronchial Fistula/etiology/*prevention & control
MH  - Female
MH  - Fibrin Tissue Adhesive/*administration & dosage
MH  - Humans
MH  - Male
MH  - Middle Aged
MH  - Pleural Diseases/etiology/*prevention & control
MH  - Pneumonectomy/*adverse effects
MH  - Prospective Studies
MH  - Respiratory Tract Fistula/etiology/*prevention & control
MH  - Risk Assessment
MH  - Risk Factors
MH  - *Suture Techniques
MH  - Tissue Adhesives/*administration & dosage
MH  - Treatment Outcome
MH  - Young Adult
EDAT- 2008/11/06 09:00
MHDA- 2009/01/23 09:00
CRDT- 2008/11/06 09:00
AID - 16/6/450 [pii]
PST - ppublish
SO  - Asian Cardiovasc Thorac Ann. 2008 Dec;16(6):450-3.

PMID- 18822882
OWN - NLM
STAT- MEDLINE
DA  - 20080930
DCOM- 20090210
IS  - 0374-9096 (Print)
IS  - 0374-9096 (Linking)
VI  - 42
IP  - 3
DP  - 2008 Jul
TI  - [Comparative evaluation of 113 cases with severe and mild forms of extrapulmonary
      tuberculosis].
PG  - 399-406
AB  - Tuberculosis, one of the oldest diseases of human beings, has still high
      mortality rates. In this prospective study, 113 HIV seronegative patients with
      extrapulmonary tuberculosis (EPT) who were admitted to our department between
      January 2001 and July 2006 have been evaluated and cases with severe or mild
      forms of EPT have been compared with respect to epidemiological and clinical
      features, laboratory results and treatment outcomes. The age range of the
      patients were 16-78 years old (mean age: 46.3 +/- 16.9 years), and 64 of them
      (56.6%) were female. Severe and mild forms of EPT were diagnosed in 49 (43.3%)
      and 64 (56.6%) of the patients, respectively. The most frequently involved organ 
      was detected as lymph nodes (43.3%), followed by pleura and vertebrate
      involvements with the rates of 12.4%. There was an underlying disease in 35
      (30.9%) of the patients (diabetes mellitus in 15%; chronic renal dysfunction in
      11.5%; malignancy in 4.4%), history of passed tuberculosis infection in 13
      (11.5%) and history of contact with a tuberculosis patient in 25 (22.1%). In
      direct microscopic examination, samples from 19 (16.8) patients were found
      positive for acid-fast bacilli, and samples cultivated in Lowenstein-Jensen media
      yielded mycobacterial growth in 25 (22.1%) patients. The diagnosis have been made
      histopathologically in 89 (78.7%) of the cases. In comparison of the patients
      with severe and mild forms of EPT, the severe form were detected more frequently 
      in males (p= 0.01), the positivity rates of culture and acid-fast staining were
      higher in patients with severe form (p= 0.0004 and p= 0.001, respectively). The
      mortality rate was also found higher in patients with severe form (p= 0.046). The
      cases who were diagnosed as EPT have been treated by three or four
      antituberculosis drugs. Izoniazid (300 mg/day, 6-12 months), rifampicin (600
      mg/day, 6-12 months), ethambutol (1500 mg/day, 2-4 months), pyrazinamide (2000
      mg/day, 2-4 months) and streptomycin (1 g/day, 45-60 days) were used for the
      therapy. Side effects due to the therapy were observed in 13.3% of the cases
      (most frequently; gastrointestinal intolerance in 53.3% and hepatitis in 40%),
      however, there was no necessity to quit the therapy. Surgical treatment has been 
      applied in 14 (12.4%) of the patients. As a result, the investigation of
      epidemiological and clinical characteristics of extrapulmonary tuberculosis on
      the large series of cases may be essential for early diagnosis and treatment in
      endemic countries such as Turkey.
FAU - Turunc, Tuba
AU  - Turunc T
AD  - Baskent Universitesi Tip Fakultesi, Enfeksiyon Hastaliklarl ve Klinik
      Mikrobiyoloji Anabilim Dali, Ankara. tubaturunc@yahoo.com
FAU - Habesoglu, Mehmet Ali
AU  - Habesoglu MA
FAU - Demiroglu, Yusuf Ziya
AU  - Demiroglu YZ
FAU - Karatasli, Meltem
AU  - Karatasli M
FAU - Sen, Nazan
AU  - Sen N
FAU - Ermis, Hilal
AU  - Ermis H
FAU - Aliskan, Hikmet
AU  - Aliskan H
FAU - Colakoglu, Sule
AU  - Colakoglu S
FAU - Arslan, Hande
AU  - Arslan H
LA  - tur
PT  - Comparative Study
PT  - English Abstract
PT  - Journal Article
TT  - Ciddi ve hafif seyirli 113 akciger disi tuberkuloz olgusunun karsilastirmali
      olarak degerlendirilmesi.
PL  - Turkey
TA  - Mikrobiyol Bul
JT  - Mikrobiyoloji bulteni
JID - 7503830
RN  - 0 (Antitubercular Agents)
SB  - IM
MH  - Adolescent
MH  - Adult
MH  - Aged
MH  - Antitubercular Agents/adverse effects/therapeutic use
MH  - Female
MH  - Humans
MH  - Male
MH  - Middle Aged
MH  - Prospective Studies
MH  - Severity of Illness Index
MH  - Treatment Outcome
MH  - Tuberculosis/complications/diagnosis/*epidemiology/therapy
MH  - Turkey/epidemiology
MH  - Young Adult
EDAT- 2008/10/01 09:00
MHDA- 2009/02/12 09:00
CRDT- 2008/10/01 09:00
PST - ppublish
SO  - Mikrobiyol Bul. 2008 Jul;42(3):399-406.

PMID- 18629436
OWN - NLM
STAT- MEDLINE
DA  - 20080828
DCOM- 20081023
IS  - 0300-8126 (Print)
IS  - 0300-8126 (Linking)
VI  - 36
IP  - 4
DP  - 2008 Aug
TI  - The impact of age on the demographic, clinical, radiographic characteristics and 
      treatment outcomes of pulmonary tuberculosis patients in Taiwan.
PG  - 335-40
LID - 10.1007/s15010-008-7199-8 [doi]
AB  - BACKGROUND: The characteristics of pulmonary tuberculosis (TB) in the elderly are
      different from young patients. This leads to delay in diagnosis and higher
      mortality from TB in the aged population. The aim of this study was to
      investigate the impact of age on the demographic, clinical, radiographic
      characteristics, and treatment outcomes of pulmonary TB patients in Taiwan.
      MATERIALS AND METHODS: We performed a retrospective analysis of the medical
      charts and chest radiographs of 83 elderly (> or =60 years old) and 74 young (<
      60 years old) culture-proven pulmonary TB patients from 1 August 2003 to 31 July 
      2006. RESULTS: Elderly patients showed lower frequencies of infectious TB contact
      history, alcoholism, cavity, and positive acid-fast bacilli sputum smears. In
      contrast, the elderly population had higher frequencies of chronic obstructive
      lung disease, heart failure, stroke, dyspnea, lower lung field involvement,
      pleural effusion and mortality. There were no differences between these two
      groups regarding sex, initial body weight, previous TB disease, hospital
      admission, diabetes mellitus, end-stage renal disease, neoplasm, liver cirrhosis,
      upper lung field involvement, cure, and treatment completion. Furthermore, age of
      60 and older, lower initial body weight less than 50 kg, coexisting medical
      diseases, and extensive radiographic disease were factors independently
      associated with unfavorable outcomes. CONCLUSIONS: Elderly patients with
      pulmonary TB are more likely to present with negative sputum smears,
      cavity-negative lesions, lower lung field involvement and pleural effusion on
      chest radiographs. The prognosis is poor for the elderly pulmonary TB patients
      with lower body weight, coexisting medical diseases, and extensive radiographic
      disease.
FAU - Wang, C-S
AU  - Wang CS
AD  - Dept. of Internal Medicine, Kaohsiung Municipal Hsiao-Kang Hospital, Kaohsiung
      Medical University, Kaohsiung, Taiwan, ROC.
FAU - Chen, H-C
AU  - Chen HC
FAU - Yang, C-J
AU  - Yang CJ
FAU - Wang, W-Y
AU  - Wang WY
FAU - Chong, I-W
AU  - Chong IW
FAU - Hwang, J-J
AU  - Hwang JJ
FAU - Huang, M-S
AU  - Huang MS
LA  - eng
PT  - Journal Article
DEP - 20080715
PL  - Germany
TA  - Infection
JT  - Infection
JID - 0365307
RN  - 0 (Antitubercular Agents)
SB  - IM
MH  - Adolescent
MH  - Adult
MH  - Age Factors
MH  - Aged
MH  - Antitubercular Agents/therapeutic use
MH  - Comorbidity
MH  - *Demography
MH  - Female
MH  - Humans
MH  - Logistic Models
MH  - Male
MH  - Middle Aged
MH  - Retrospective Studies
MH  - Risk Factors
MH  - Taiwan/epidemiology
MH  - Treatment Outcome
MH  - *Tuberculosis, Pulmonary/drug therapy/epidemiology/microbiology/radiography
EDAT- 2008/07/17 09:00
MHDA- 2008/10/24 09:00
CRDT- 2008/07/17 09:00
PHST- 2007/05/04 [received]
PHST- 2007/11/13 [accepted]
PHST- 2008/07/15 [aheadofprint]
AID - 10.1007/s15010-008-7199-8 [doi]
PST - ppublish
SO  - Infection. 2008 Aug;36(4):335-40. doi: 10.1007/s15010-008-7199-8. Epub 2008 Jul
      15.

PMID- 18559125
OWN - NLM
STAT- MEDLINE
DA  - 20090106
DCOM- 20090305
IS  - 0950-2688 (Print)
IS  - 0950-2688 (Linking)
VI  - 137
IP  - 2
DP  - 2009 Feb
TI  - Impact of type 2 diabetes on manifestations and treatment outcome of pulmonary
      tuberculosis.
PG  - 203-10
LID - 10.1017/S0950268808000782 [doi]
AB  - Diabetes mellitus (DM) is a known risk factor for pulmonary tuberculosis (PTB).
      This study aimed to determine if type 2 DM alters manifestations and treatment
      outcome of PTB. Records of 217 consecutive culture-proven PTB patients were
      analysed retrospectively. The manifestations and treatment outcomes of 74
      patients with type 2 DM (PTB-DM group) were compared to 143 patients without DM
      (PTB group). PTB-DM patients showed higher frequencies of fever, haemoptysis,
      positive acid-fast bacilli sputum smears, and consolidation, cavity, and lower
      lung field lesions on chest radiographs, and higher mortality rate. Furthermore, 
      type 2 DM, age 65 years, and extensive radiographic disease were factors
      independently associated with an unfavorable outcome. This study confirmed that
      clinical manifestations and chest radiographs of PTB patients associated with
      type 2 DM significantly depart from the typical presentation. Type 2 DM seems to 
      have a negative effect on treatment outcome of PTB.
FAU - Wang, C S
AU  - Wang CS
AD  - Department of Internal Medicine, Kaohsiung Municipal Hsiao-Kang Hospital,
      Kaohsiung Medical University, Kaohsiung, Taiwan.
FAU - Yang, C J
AU  - Yang CJ
FAU - Chen, H C
AU  - Chen HC
FAU - Chuang, S H
AU  - Chuang SH
FAU - Chong, I W
AU  - Chong IW
FAU - Hwang, J J
AU  - Hwang JJ
FAU - Huang, M S
AU  - Huang MS
LA  - eng
PT  - Journal Article
DEP - 20080618
PL  - England
TA  - Epidemiol Infect
JT  - Epidemiology and infection
JID - 8703737
RN  - 0 (Antitubercular Agents)
SB  - IM
MH  - Aged
MH  - Antitubercular Agents/*therapeutic use
MH  - Case-Control Studies
MH  - Diabetes Mellitus, Type 2/*complications
MH  - Female
MH  - Humans
MH  - Male
MH  - Middle Aged
MH  - Retrospective Studies
MH  - Treatment Outcome
MH  - Tuberculosis, Pulmonary/*complications/*drug therapy/mortality/pathology
EDAT- 2008/06/19 09:00
MHDA- 2009/03/06 09:00
CRDT- 2008/06/19 09:00
PHST- 2008/06/18 [aheadofprint]
AID - S0950268808000782 [pii]
AID - 10.1017/S0950268808000782 [doi]
PST - ppublish
SO  - Epidemiol Infect. 2009 Feb;137(2):203-10. doi: 10.1017/S0950268808000782. Epub
      2008 Jun 18.

PMID- 18494288
OWN - NLM
STAT- MEDLINE
DA  - 20080522
DCOM- 20080703
IS  - 0023-2149 (Print)
IS  - 0023-2149 (Linking)
VI  - 86
IP  - 4
DP  - 2008
TI  - [The complex assessment of efficiency of therapeutic training in patients with
      type 2 diabetes mellitus and destructive pulmonary tuberculosis].
PG  - 51-4
AB  - 115 patients from 39 to 70 years old with type 2 diabetes mellitus (DM) and
      destructive pulmonary tuberculosis (PT) were included in the study. All patients 
      received standard regimens of antituberculous therapy. At admission all patients 
      were in state of decompensation of carbohydrate metabolism. Criteria of DM
      optimal metabolic control were determined individually subject to state of
      cognitive functions and life expectancy. Combined clinico-laboratory and
      roentgenologic examinations and special questioning were performed. The patients 
      were divided into groups matched for social-demographic, clinical parameters and 
      methods of metabolic disturbances correction. The main group patients took
      complex training of DM patients program adapted for PT patients. The modification
      of training was based on psychosocial and clinical features of these patients
      category. Primary course last 8 hours with following dynamic observation and
      correction in 1 and 3 months. The patients of comparison group did not take
      purposeful training. They received required information from medical specialists 
      during examinations. The study demonstrated higher efficiency of combined
      treatment in patients of main group. Use of therapeutic training of DM and PT
      patients is reasonable as an integrated component in the system of combined
      medical aid to these patients category.
FAU - Mel'nikova, N V
AU  - Mel'nikova NV
LA  - rus
PT  - Comparative Study
PT  - English Abstract
PT  - Journal Article
PL  - Russia (Federation)
TA  - Klin Med (Mosk)
JT  - Klinicheskaia meditsina
JID - 2985204R
RN  - 0 (Antitubercular Agents)
RN  - 0 (Hypoglycemic Agents)
SB  - IM
MH  - Adult
MH  - Aged
MH  - Antitubercular Agents/*therapeutic use
MH  - Diabetes Mellitus, Type 2/complications/diagnosis/*drug therapy
MH  - Drug Therapy, Combination
MH  - Female
MH  - Follow-Up Studies
MH  - Humans
MH  - Hypoglycemic Agents/*therapeutic use
MH  - Male
MH  - Middle Aged
MH  - Outcome Assessment (Health Care)/*methods
MH  - *Patient Compliance
MH  - Patient Education as Topic/*methods
MH  - Program Evaluation
MH  - Tuberculosis, Pulmonary/complications/diagnosis/*drug therapy
EDAT- 2008/05/23 09:00
MHDA- 2008/07/04 09:00
CRDT- 2008/05/23 09:00
PST - ppublish
SO  - Klin Med (Mosk). 2008;86(4):51-4.

PMID- 18218565
OWN - NLM
STAT- MEDLINE
DA  - 20080125
DCOM- 20080408
IS  - 1607-551X (Print)
IS  - 1607-551X (Linking)
VI  - 24
IP  - 1
DP  - 2008 Jan
TI  - Clinical characteristics of pulmonary tuberculosis patients from a southern
      Taiwan hospital-based survey.
PG  - 17-24
LID - 10.1016/S1607-551X(08)70068-8 [doi]
AB  - This study aimed to identify the clinical characteristics of culture-positive
      pulmonary tuberculosis (TB) patients from a southern Taiwan hospital-based survey
      between August 1, 2003 and July 31, 2006. Demographics, symptoms, susceptibility 
      patterns, sputum acid-fast bacilli (AFB) stain status and treatment outcomes were
      recorded. The medical records of 154 patients who presented to the Kaohsiung
      Municipal Hsiao-Kang Hospital were analyzed retrospectively. The mean age of
      patients was 59.5 years; 115 patients were male and 39 were female. Diabetes
      mellitus (48/154; 31.2%) was the most frequent risk factor for pulmonary TB
      infection. Nearly all patients (139/154; 90.3%) had a cough. Fever was only seen 
      in 27.9% and hemoptysis in 14.9% of patients. The combined resistance rates of
      Mycobacterium tuberculosis to the tested first-line agents were as follows:
      isoniazid, 3.2%; rifampin, 7.8%; ethambutol, 5.8%; and streptomycin, 2.6%. The
      combined resistance rate to any one of four first-line drugs was 12.3%. The
      combined resistance rate to ofloxacin was 3.9%. The combined resistance rate of
      multidrug resistant-TB was 1.9%. Sputum AFB stains were positive in 68.2% of
      cases. Analysis of treatment outcomes showed overall treatment success at 76.6%. 
      The proportions of patients who died, defaulted treatment or in whom treatment
      failed were 16.2%, 3.9% and 0.0%, respectively. In conclusion, our study showed: 
      (1) a higher frequency of pulmonary TB in male subjects than in other areas of
      Taiwan; (2) a higher frequency of cough and lower frequency of fever and
      hemoptysis than previous studies; (3) that the combined resistance rates to
      isoniazid and streptomycin were lower than both average levels in Taiwan and the 
      global combined drug resistance rate; and (4) a higher proportion of patients
      responding to treatment and lower proportions of patients suffering mortality,
      defaulting treatment or not responding to treatment compared with other areas of 
      Taiwan. With regard to resistance rates, the combined resistance rate to
      ethambutol was similar to the average level in Taiwan and higher than the global 
      combined drug resistance rate. However, the combined resistance rate to rifampin 
      was higher than both the average level in Taiwan and the global combined drug
      resistance rate. The combined resistance rates to at least any one of four
      first-line drugs and multidrug resistant-TB were lower than the average levels in
      Taiwan and higher than the global combined drug resistance rate. Our results may 
      help to identify local variations in the disease and improve the effectiveness of
      TB infection control programs.
FAU - Wang, Chuan-Sheng
AU  - Wang CS
AD  - Department of Internal Medicine, Kaohsiung Municipal Hsiao-Kang Hospital,
      Kaohsiung, Taiwan.
FAU - Chen, Huang-Chi
AU  - Chen HC
FAU - Yang, Chih-Jen
AU  - Yang CJ
FAU - Tsai, Jong-Rung
AU  - Tsai JR
FAU - Chong, Inn-Wen
AU  - Chong IW
FAU - Hwang, Jhi-Jhu
AU  - Hwang JJ
FAU - Huang, Ming-Shyan
AU  - Huang MS
LA  - eng
PT  - Journal Article
PL  - China (Republic : 1949- )
TA  - Kaohsiung J Med Sci
JT  - The Kaohsiung journal of medical sciences
JID - 100960562
SB  - IM
MH  - Adult
MH  - Aged
MH  - Aged, 80 and over
MH  - Female
MH  - Humans
MH  - Male
MH  - Middle Aged
MH  - Retrospective Studies
MH  - Risk Factors
MH  - Taiwan/epidemiology
MH  - Treatment Outcome
MH  - Tuberculosis, Multidrug-Resistant/drug therapy/*epidemiology
MH  - Tuberculosis, Pulmonary/drug therapy/*epidemiology
EDAT- 2008/01/26 09:00
MHDA- 2008/04/09 09:00
CRDT- 2008/01/26 09:00
AID - S1607-551X(08)70068-8 [pii]
AID - 10.1016/S1607-551X(08)70068-8 [doi]
PST - ppublish
SO  - Kaohsiung J Med Sci. 2008 Jan;24(1):17-24. doi: 10.1016/S1607-551X(08)70068-8.

PMID- 18160750
OWN - NLM
STAT- MEDLINE
DA  - 20071227
DCOM- 20080508
LR  - 20130418
IS  - 0971-5916 (Print)
IS  - 0971-5916 (Linking)
VI  - 126
IP  - 5
DP  - 2007 Nov
TI  - Sputum conversion at the end of intensive phase of Category-1 regimen in the
      treatment of pulmonary tuberculosis patients with diabetes mellitus or HIV
      infection: An analysis of risk factors.
PG  - 452-8
AB  - BACKGROUND & OBJECTIVE: New smear-positive pulmonary tuberculosis (PTB) patients 
      in the Revised National Tuberculosis Control Programme (RNTCP) are treated with a
      6-month short-course chemotherapy (SCC) regimen irrespective of co-morbid
      conditions. We undertook this retrospective analysis to compare sputum conversion
      rates (smear, culture) at the end of intensive phase (IP) of Category-1 regimen
      among patients admitted to concurrent controlled clinical trials: pulmonary
      tuberculosis alone (PTB) or with type 2 diabetes mellitus (DM-TB) or HIV
      infection (HIV-TB), and to identify the risk factors influencing sputum
      conversion. METHODS: In this retrospective analysis sputum conversion rates at
      the end of intensive phase (IP) in three concurrent studies undertaken among PTB,
      DM-TB and HIV-TB patients, during 1998 - 2002 at the Tuberculosis Research Centre
      (TRC), Chennai, were compared. Sputum smears were examined by fluorescent
      microscopy. HIV infected patients did not receive anti-retroviral treatment
      (ART). Patients with DM were treated with oral hypoglycaemic drugs or insulin
      (sc). RESULTS: The study population included 98, 92 and 88 patients in the PTB,
      DM-TB and HIV-TB studies. At the end of IP the smear conversion (58, 61, and 62%)
      and culture conversion (86, 88 and 92%) rates were similar in the three groups
      respectively. The variables associated with lack of sputum smear or culture
      conversion were age >45 yr, higher pre-treatment smear and culture grading, and
      extent of the radiographic involvement. INTERPRETATION & CONCLUSION: Our findings
      confirm that the current policy of the control programme to treat all pulmonary
      TB patients with or with out co-morbid conditions with Category-I regimen appears
      to be appropriate.
FAU - Banu Rekha, V V
AU  - Banu Rekha VV
AD  - Tuberculosis Research Centre (ICMR), Chennai, India.
FAU - Balasubramanian, Rani
AU  - Balasubramanian R
FAU - Swaminathan, Soumya
AU  - Swaminathan S
FAU - Ramachandran, Rajeswari
AU  - Ramachandran R
FAU - Rahman, Fathima
AU  - Rahman F
FAU - Sundaram, V
AU  - Sundaram V
FAU - Thyagarajan, K
AU  - Thyagarajan K
FAU - Selvakumar, N
AU  - Selvakumar N
FAU - Adhilakshmi, A R
AU  - Adhilakshmi AR
FAU - Iliayas, Sheik
AU  - Iliayas S
FAU - Narayanan, P R
AU  - Narayanan PR
LA  - eng
PT  - Journal Article
PL  - India
TA  - Indian J Med Res
JT  - The Indian journal of medical research
JID - 0374701
RN  - 0 (Antitubercular Agents)
SB  - IM
MH  - Adolescent
MH  - Adult
MH  - Aged
MH  - Antitubercular Agents/*therapeutic use
MH  - Comorbidity
MH  - Diabetes Mellitus, Type 2/*physiopathology
MH  - Female
MH  - HIV Infections/*physiopathology
MH  - Humans
MH  - India
MH  - Male
MH  - Middle Aged
MH  - Retrospective Studies
MH  - Risk Factors
MH  - Sputum/*microbiology
MH  - Treatment Outcome
MH  - Tuberculosis, Pulmonary/*drug therapy
EDAT- 2007/12/28 09:00
MHDA- 2008/05/09 09:00
CRDT- 2007/12/28 09:00
PST - ppublish
SO  - Indian J Med Res. 2007 Nov;126(5):452-8.

PMID- 18072529
OWN - NLM
STAT- MEDLINE
DA  - 20071212
DCOM- 20080201
LR  - 20090529
IS  - 0019-5707 (Print)
IS  - 0019-5707 (Linking)
VI  - 54
IP  - 4
DP  - 2007 Oct
TI  - Evaluation of an intermittent six-month regimen in new pulmonary tuberculosis
      patients with diabetes mellitus.
PG  - 168-76
AB  - BACKGROUND: The treatment of tuberculosis (TB) with category I regimen of the
      Revised National Tuberculosis Control Programme (RNTCP) for patients with
      diabetes mellitus (DM) needs evaluation. OBJECTIVE: To assess the cure and
      relapse rates in 3 years, among the new smear-positive TB patients with Type-2 DM
      (DMTB) treated with CAT-I regimen (2E3H3R3Z3/4R3H3) of RNTCP. METHODOLOGY: TB
      suspects attending the diabetology units and the TB research centre (TRC)
      Chennai, were investigated. Eligible DMTB cases were enrolled. Baseline
      estimation of cardiac, renal, liver function tests and glycosylated-HBA1c were
      undertaken. All patients received 2E3H3R3Z3/4R3H3 under supervision at TRC.
      Clinical and sputum (smear and culture) examinations and monitoring of diabetic
      status were undertaken every month up to 24 months, then once in 3 months up to
      36 months. RESULTS: Of 100 patients admitted, 7 were excluded for various reasons
      from analysis. Of 93 patients, 87 (94%) had a favourable response at the end of
      treatment. Pre and post treatment mean glycosylated-HBA1c were 9.7% and 8.4% (>7%
      poor control). During follow-up period, 6 died and one lost to follow-up. Of the 
      remaining, four relapsed. CONCLUSION: Category-I regimen, recommended for all the
      new smear-positive patients in the Indian TB programme, is effective in the
      treatment of DMTB patients, despite poor control of diabetes.
FAU - Balasubramanian, Rani
AU  - Balasubramanian R
AD  - Tuberculosis Research Centre (ICMR), Chennai.
FAU - Ramanathan, Usha
AU  - Ramanathan U
FAU - Thyagarajan, K
AU  - Thyagarajan K
FAU - Ramachandran, Rajeswari
AU  - Ramachandran R
FAU - Rajaram, K
AU  - Rajaram K
FAU - Bhaskar, D
AU  - Bhaskar D
FAU - Shantharam
AU  - Shantharam
FAU - Hariharan, R S
AU  - Hariharan RS
FAU - Narayanan, P R
AU  - Narayanan PR
LA  - eng
PT  - Clinical Trial
PT  - Journal Article
PL  - India
TA  - Indian J Tuberc
JT  - The Indian journal of tuberculosis
JID - 0373027
RN  - 0 (Antitubercular Agents)
SB  - IM
MH  - Adult
MH  - Aged
MH  - Antitubercular Agents/adverse effects/therapeutic use
MH  - Diabetes Complications/*drug therapy
MH  - Female
MH  - Follow-Up Studies
MH  - Humans
MH  - Male
MH  - Middle Aged
MH  - Recurrence
MH  - Sputum/microbiology
MH  - Time Factors
MH  - Treatment Outcome
MH  - Tuberculosis, Pulmonary/*complications/*drug therapy/radiography
EDAT- 2007/12/13 09:00
MHDA- 2008/02/02 09:00
CRDT- 2007/12/13 09:00
PST - ppublish
SO  - Indian J Tuberc. 2007 Oct;54(4):168-76.

PMID- 18067731
OWN - NLM
STAT- MEDLINE
DA  - 20071210
DCOM- 20081021
IS  - 0529-5815 (Print)
IS  - 0529-5815 (Linking)
VI  - 45
IP  - 18
DP  - 2007 Sep 15
TI  - [Surgical treatment of spinal tuberculosis in aged].
PG  - 1233-6
AB  - OBJECTIVE: To investigate perioperative features and results of surgical
      treatment of spinal tuberculosis in aged. METHODS: Review the clinical data of 36
      aged with spinal tuberculosis from May 1998 to June 2005 retrospectively. The
      average age was 70.2 years. The sites of infection included 3 cervical, 9
      thoracic, 13 thoracolumbar and 11 lumbar. 28 patients suffered 1 or more
      complications at least and among of them, there were 18 patients have cerebral or
      heart vascular disease, 16 patients have diabetes mellitus. Before operation, all
      patients consulted with internal stuff for the proper treatment of concomitant
      disease. The surgical procedures include: CT guided percutaneous catheter
      drainage in 3 patients, anterior debridement and bony grafting with anterior
      instrumentation fixation in 12 patients, anterior debridement and bony grafting
      with posterior fixation in 5 patients, posterolateral costotransversectomy
      debridement and interbody fusion with posterior fixation in 7 patients, posterior
      debridement and posterior fixation in 9 patients. The mean followed-up period was
      3 years and 10 months (from 1.5 to 6 years). RESULTS: One died at two week after 
      the operation. Tuberculous infection was controlled in other patients and no
      recurrence. Two patients died because of myocardial infarction and cerebral
      hemorrhage respectively at 1.5 and 2.5 years after operation. Bone fusion was
      achieved in 31 patients. The deformity was partial corrected at the final
      follow-up. Among 20 cases with neurologic deficit, 11 cases were completely
      recovered, 5 cases were partly improved. CONCLUSIONS: If the associated disorders
      and postoperative complications are properly handled, aged patients can endure
      surgical treatment for spinal tuberculosis. Instrumentation fixation provides
      adequate stability and promote recovery.
FAU - Xue, Hai-bin
AU  - Xue HB
AD  - Department of Orthopaedic, the Second Hospital of People's Liberation Army
      General Hospital, Beijing 100091, China. tornatorex@sina.com.cn
FAU - Ma, Yuan-zheng
AU  - Ma YZ
FAU - Chen, Xing
AU  - Chen X
FAU - Li, Hong-wei
AU  - Li HW
FAU - Cai, Xiao-jun
AU  - Cai XJ
FAU - Guo, Li-xin
AU  - Guo LX
FAU - Peng, Wei
AU  - Peng W
LA  - chi
PT  - English Abstract
PT  - Journal Article
PL  - China
TA  - Zhonghua Wai Ke Za Zhi
JT  - Zhonghua wai ke za zhi [Chinese journal of surgery]
JID - 0153611
SB  - IM
MH  - Aged
MH  - Aged, 80 and over
MH  - Bone Transplantation
MH  - Debridement
MH  - Female
MH  - Follow-Up Studies
MH  - Fracture Fixation, Internal
MH  - *Health Services for the Aged
MH  - Humans
MH  - Male
MH  - Middle Aged
MH  - Retrospective Studies
MH  - Spinal Fusion
MH  - Spine/radiography/surgery
MH  - Treatment Outcome
MH  - Tuberculosis, Spinal/*surgery
EDAT- 2007/12/11 09:00
MHDA- 2008/10/22 09:00
CRDT- 2007/12/11 09:00
PST - ppublish
SO  - Zhonghua Wai Ke Za Zhi. 2007 Sep 15;45(18):1233-6.

PMID- 17638189
OWN - NLM
STAT- MEDLINE
DA  - 20070719
DCOM- 20070906
IS  - 1537-6591 (Electronic)
IS  - 1058-4838 (Linking)
VI  - 45
IP  - 4
DP  - 2007 Aug 15
TI  - The effect of type 2 diabetes mellitus on the presentation and treatment response
      of pulmonary tuberculosis.
PG  - 428-35
AB  - BACKGROUND: Diabetes mellitus (DM) is a known risk factor for tuberculosis (TB), 
      and with the increasing prevalence of type 2 DM in less developed regions, many
      patients with TB will have concomitant DM. Presently, little is known about the
      effect of DM on the clinical presentation and treatment outcome of TB. METHODS:
      In an urban setting in Indonesia, 737 patients with pulmonary TB were screened
      for DM and were followed up prospectively during TB treatment. Clinical
      characteristics and outcome were compared between patients with TB who had DM and
      patients with TB who did not have DM. RESULTS: DM was diagnosed in 14.8% of
      patients with TB and was associated with older age and a greater body weight. On 
      presentation, diabetic patients with TB had more symptoms but had no evidence of 
      more-severe TB. After 2 months, results of sputum microscopic examination was
      more often positive in diabetic patients (18.1% vs. 10.0%). After 6 months, 22.2%
      of cultured sputum specimens from diabetic patients were positive for
      Mycobacterium tuberculosis (adjusted odds ratio, 7.65; P=.004). CONCLUSION: DM
      seems to have a negative effect on the outcome of TB treatment. The underlying
      mechanisms for the different response to treatment in diabetic patients with TB
      must be explored. Screening for DM and subsequent glycemic control may improve
      the outcome of TB treatment.
FAU - Alisjahbana, Bachti
AU  - Alisjahbana B
AD  - Internal Medicine, Medical Faculty, Padjadjaran University, Bandung, Indonesia.
FAU - Sahiratmadja, Edhyana
AU  - Sahiratmadja E
FAU - Nelwan, Erni J
AU  - Nelwan EJ
FAU - Purwa, Anugrah Maya
AU  - Purwa AM
FAU - Ahmad, Yana
AU  - Ahmad Y
FAU - Ottenhoff, Tom H M
AU  - Ottenhoff TH
FAU - Nelwan, Ronald H H
AU  - Nelwan RH
FAU - Parwati, Ida
AU  - Parwati I
FAU - van der Meer, Jos W M
AU  - van der Meer JW
FAU - van Crevel, Reinout
AU  - van Crevel R
LA  - eng
PT  - Journal Article
PT  - Research Support, Non-U.S. Gov't
DEP - 20070705
PL  - United States
TA  - Clin Infect Dis
JT  - Clinical infectious diseases : an official publication of the Infectious Diseases
      Society of America
JID - 9203213
RN  - 0 (Antitubercular Agents)
SB  - IM
CIN - Clin Infect Dis. 2007 Aug 15;45(4):436-8. PMID: 17638190
MH  - Adult
MH  - Antitubercular Agents/therapeutic use
MH  - Cohort Studies
MH  - Diabetes Complications/*diagnosis/*drug therapy
MH  - Diabetes Mellitus, Type 2/*complications
MH  - Female
MH  - Humans
MH  - Indonesia/epidemiology
MH  - Male
MH  - Middle Aged
MH  - Multivariate Analysis
MH  - Prospective Studies
MH  - Treatment Outcome
MH  - Tuberculosis, Pulmonary/complications/*diagnosis/*drug therapy
EDAT- 2007/07/20 09:00
MHDA- 2007/09/07 09:00
CRDT- 2007/07/20 09:00
PHST- 2006/11/09 [received]
PHST- 2007/03/24 [accepted]
PHST- 2007/07/05 [aheadofprint]
AID - CID41561 [pii]
AID - 10.1086/519841 [doi]
PST - ppublish
SO  - Clin Infect Dis. 2007 Aug 15;45(4):428-35. Epub 2007 Jul 5.

PMID- 17597248
OWN - NLM
STAT- MEDLINE
DA  - 20071109
DCOM- 20080116
LR  - 20111117
IS  - 1872-8227 (Electronic)
IS  - 0168-8227 (Linking)
VI  - 78
IP  - 3
DP  - 2007 Dec
TI  - Clinical outcomes associated with the use of subcutaneous insulin-by-glucose
      sliding scales to manage hyperglycemia in hospitalized patients with pneumonia.
PG  - 392-7
AB  - OBJECTIVE: Despite its ubiquitous use, the value of subcutaneous
      insulin-by-glucose sliding scales (SISS) for the management of in-patient
      hyperglycemia has not been carefully assessed. METHODS: The medical charts of 391
      patients >45 years of age admitted with pneumonia from January 2003 to May 2004
      who had a recorded glucose within 24h of admission and who did not have active
      cancer, tuberculosis or AIDS were reviewed. Abstracted data included
      demographics, clinical characteristics, admission and daily glucose levels,
      medications, SISS use and clinical outcomes. The primary outcome was pre-defined 
      as a composite of in-hospital mortality, cardiovascular complications, sepsis or 
      ICU admission. RESULTS: Compared to patients not prescribed an SISS during the
      admission, the 47 patients prescribed an SISS had a higher rate of the following 
      outcomes: primary outcome (OR=2.55; 95% CI 1.38-4.73); cardiovascular
      complications or death (OR=1.86; 95% CI 0.99-3.49), sepsis or ICU admission
      (OR=4.98; 95% CI 2.38-10.42). The relationship between sliding scale use and the 
      primary outcome was statistically significant, even after controlling for age,
      sex, diabetes, steroids, CHF and COPD (P<0.0001). Patients receiving a sliding
      scale had mean in-hospital glucose values of 11.83 mmol/L versus 7.2 mmol/L
      (P<0.0001) in patients not receiving an insulin sliding scale. CONCLUSION: Among 
      patients admitted to a medical ward with pneumonia, an SISS is associated with
      higher glucose levels and poorer clinical outcomes.
FAU - Becker, Taryn
AU  - Becker T
AD  - Department of Medicine, McMaster University and Hamilton Health Sciences, c/o Dr.
      H.C. Gerstein, Room 3V38, 1200 Main Street West, Hamilton, Ontario L8N 3Z5,
      Canada. gerstein@mcmaster.ca
FAU - Moldoveanu, Andrei
AU  - Moldoveanu A
FAU - Cukierman, Tali
AU  - Cukierman T
FAU - Gerstein, Hertzel C
AU  - Gerstein HC
LA  - eng
PT  - Journal Article
DEP - 20070626
PL  - Ireland
TA  - Diabetes Res Clin Pract
JT  - Diabetes research and clinical practice
JID - 8508335
RN  - 0 (Blood Glucose)
RN  - 0 (Insulin)
SB  - IM
MH  - Aged
MH  - Blood Glucose/drug effects/metabolism
MH  - Diabetes Complications/*drug therapy
MH  - Dose-Response Relationship, Drug
MH  - Female
MH  - Humans
MH  - Hyperglycemia/*complications/*drug therapy
MH  - Injections, Subcutaneous
MH  - Inpatients
MH  - Insulin/*administration & dosage/therapeutic use
MH  - Male
MH  - Middle Aged
MH  - Patient Selection
MH  - Pneumonia/*complications
MH  - Retrospective Studies
MH  - Treatment Outcome
EDAT- 2007/06/29 09:00
MHDA- 2008/01/17 09:00
CRDT- 2007/06/29 09:00
PHST- 2006/12/12 [received]
PHST- 2007/05/17 [accepted]
PHST- 2007/06/26 [aheadofprint]
AID - S0168-8227(07)00308-7 [pii]
AID - 10.1016/j.diabres.2007.05.003 [doi]
PST - ppublish
SO  - Diabetes Res Clin Pract. 2007 Dec;78(3):392-7. Epub 2007 Jun 26.

PMID- 17364352
OWN - NLM
STAT- MEDLINE
DA  - 20070316
DCOM- 20070410
LR  - 20100324
IS  - 0001-6489 (Print)
IS  - 0001-6489 (Linking)
VI  - 127
IP  - 2
DP  - 2007 Feb
TI  - Osteomyelitis in the head and neck.
PG  - 194-205
AB  - CONCLUSION: All bones of the facial skeleton and spine are susceptible to
      osteomyelitis due to various predisposing conditions. Current radiological tools 
      are sufficient to provide adequate diagnosis. Treatment can be conservative
      resection of the diseased bone with adequate clearance in all cases except in
      cases of osteomyelitis due to osteoradionecrosis (ORN) where resection has to be 
      more radical. OBJECTIVE: In today's antibiotic era, osteomyelitis in the head and
      neck is a rare occurrence. Dealing with osteomyelitis in head and neck bones is
      not the same as in other bones of the body due to the nature of the bones,
      complex anatomy of the region, and esthetics. Our purpose was to analyze the
      behavior of osteomyelitis in the head and neck bones and its management.
      MATERIALS AND METHODS: A total of 84 cases of osteomyelitis in head and neck were
      reviewed in a 10-year period. Pus for culture, antibiotic sensitivity, and
      radiology were the main investigations. A medical line of treatment was effective
      in acute cases. Surgery was opted for in chronic cases. RESULTS: Mandible,
      frontal bone, cervical spine, maxilla, temporal bones, and nasal bones were
      involved, in descending order of frequency, i.e. the mandible was the most common
      bone affected. Nine patients were diagnosed as having acute osteomyelitis (11%); 
      75 were diagnosed as having chronic osteomyelitis (89%). Radiation-induced ORN
      leading to osteomyelitis was the most common cause of osteomyelitis of the
      mandible (13 of the 32 cases; 41%). Odontogenic infections and chronic sinusitis 
      each gave rise to osteomyelitis in 3 of 10 cases (30%) of the patients with
      osteomyelitis of the maxilla. Chronic sinusitis was the main cause of frontal
      bone osteomyelitis in all 20 cases (100%). Tuberculosis (10 of 15 cases; 67%) and
      malignancy (5 of 15 cases; 33%) were the main predisposing factors in cervical
      spine osteomyelitis. Malignant external otitis (MEO) with diabetes mellitus was
      an underlying factor in all four cases of osteomyelitis of the temporal bone. Of 
      the 18 patients with a diagnosis of ORN, the mandible was found to be the most
      susceptible bone (13 cases; 72%), followed by the maxilla (four cases; 22%) and
      cervical spine (1 case). Acute osteomyelitis responded to antibiotics.
      Sequestrectomy was carried out in all chronic cases but in cases of ORN more
      radical surgery was performed.
FAU - Prasad, Kishore Chandra
AU  - Prasad KC
AD  - Department of Otolaryngology - Head & Neck Surgery, Kasturba Medical College,
      Mangalore, India. kishorecprasad@yahoo.com
FAU - Prasad, Sampath Chandra
AU  - Prasad SC
FAU - Mouli, Neela
AU  - Mouli N
FAU - Agarwal, Salil
AU  - Agarwal S
LA  - eng
PT  - Journal Article
PL  - Norway
TA  - Acta Otolaryngol
JT  - Acta oto-laryngologica
JID - 0370354
RN  - 0 (Anti-Bacterial Agents)
SB  - IM
MH  - Acute Disease
MH  - Adolescent
MH  - Adult
MH  - Aged
MH  - Anti-Bacterial Agents/therapeutic use
MH  - Cervical Vertebrae/*microbiology/surgery
MH  - Chronic Disease
MH  - Diabetes Complications
MH  - Drainage
MH  - Female
MH  - Focal Infection, Dental/complications
MH  - Gram-Negative Bacteria/isolation & purification
MH  - Gram-Positive Bacteria/isolation & purification
MH  - Humans
MH  - Male
MH  - Middle Aged
MH  - Neoplasms/complications
MH  - Osteomyelitis/diagnosis/*etiology/*therapy
MH  - Osteoradionecrosis/complications
MH  - Otitis Externa/complications
MH  - Otorhinolaryngologic Surgical Procedures
MH  - Retrospective Studies
MH  - Rhinosporidiosis/complications
MH  - Sinusitis/complications
MH  - Skull/*microbiology/surgery
MH  - Treatment Outcome
MH  - Tuberculosis/complications
MH  - Wounds and Injuries/complications
EDAT- 2007/03/17 09:00
MHDA- 2007/04/11 09:00
CRDT- 2007/03/17 09:00
AID - 771160904 [pii]
AID - 10.1080/00016480600818054 [doi]
PST - ppublish
SO  - Acta Otolaryngol. 2007 Feb;127(2):194-205.

PMID- 17333789
OWN - NLM
STAT- MEDLINE
DA  - 20070305
DCOM- 20070406
IS  - 1020-3397 (Print)
IS  - 1020-3397 (Linking)
VI  - 12
IP  - 5
DP  - 2006 Sep
TI  - Clinical characteristics of pulmonary tuberculosis in adult Pakistani patients
      with co-existing diabetes mellitus.
PG  - 522-7
AB  - A review was made of the records of all patients with pulmonary tuberculosis and 
      diabetes mellitus admitted over a 5-year period to a teaching hospital in
      Karachi, Pakistan. Among 42358 patients, the total number with both tuberculosis 
      and diabetes was 173. The prevalence of tuberculosis in diabetic patients was
      10-times higher than in non-diabetic patients and prevalence increased with
      duration of diabetes. The lower lung field was most frequently involved, followed
      by the upper and middle. Bilateral involvement was seen in half and an associated
      pleural effusion in one-third of the patients. Cavitating lesions were seen in
      32% of men and 15% of women.
FAU - Jabbar, A
AU  - Jabbar A
AD  - Department of Medicine, The Aga Khan University Hospital, Karachi, Pakistan.
      abdul.jabbar@akunet.org
FAU - Hussain, S F
AU  - Hussain SF
FAU - Khan, A A
AU  - Khan AA
LA  - eng
PT  - Journal Article
PL  - Egypt
TA  - East Mediterr Health J
JT  - Eastern Mediterranean health journal = La revue de sante de la Mediterranee
      orientale = al-Majallah al-sihhiyah li-sharq al-mutawassit
JID - 9608387
SB  - IM
MH  - Adult
MH  - Age Distribution
MH  - Aged
MH  - Aged, 80 and over
MH  - Comorbidity
MH  - Cough/microbiology
MH  - Diabetes Complications/complications/*epidemiology
MH  - Diabetes Mellitus, Type 1/complications/*epidemiology
MH  - Diabetes Mellitus, Type 2/complications/*epidemiology
MH  - Female
MH  - Fever/microbiology
MH  - Hospitals, University
MH  - Humans
MH  - Male
MH  - Middle Aged
MH  - Pakistan/epidemiology
MH  - Patient Admission/statistics & numerical data
MH  - Prevalence
MH  - Retrospective Studies
MH  - Risk Factors
MH  - Sex Distribution
MH  - Treatment Outcome
MH  - Tuberculosis, Pulmonary/complications/diagnosis/drug therapy/*epidemiology
EDAT- 2007/03/06 09:00
MHDA- 2007/04/07 09:00
CRDT- 2007/03/06 09:00
PST - ppublish
SO  - East Mediterr Health J. 2006 Sep;12(5):522-7.

PMID- 17243071
OWN - NLM
STAT- MEDLINE
DA  - 20070123
DCOM- 20070228
LR  - 20131121
IS  - 1537-6591 (Electronic)
IS  - 1058-4838 (Linking)
VI  - 44
IP  - 4
DP  - 2007 Feb 15
TI  - Pharmacokinetics of rifampicin.
PG  - 618-9; author reply 619
FAU - Beth Gadkowski, L
AU  - Beth Gadkowski L
FAU - Stout, Jason E
AU  - Stout JE
LA  - eng
PT  - Comment
PT  - Comparative Study
PT  - Letter
PL  - United States
TA  - Clin Infect Dis
JT  - Clinical infectious diseases : an official publication of the Infectious Diseases
      Society of America
JID - 9203213
RN  - VJT6J7R4TR (Rifampin)
SB  - IM
CON - Clin Infect Dis. 2006 Oct 1;43(7):848-54. PMID: 16941365
MH  - Diabetes Mellitus, Type 2/complications/*diagnosis
MH  - Dose-Response Relationship, Drug
MH  - Drug Administration Schedule
MH  - Female
MH  - Humans
MH  - Male
MH  - Rifampin/*administration & dosage/*pharmacokinetics
MH  - Risk Factors
MH  - Sensitivity and Specificity
MH  - Treatment Outcome
MH  - Tuberculosis/complications/diagnosis/*drug therapy
EDAT- 2007/01/24 09:00
MHDA- 2007/03/01 09:00
CRDT- 2007/01/24 09:00
AID - CID41243 [pii]
AID - 10.1086/511081 [doi]
PST - ppublish
SO  - Clin Infect Dis. 2007 Feb 15;44(4):618-9; author reply 619.

PMID- 17224323
OWN - NLM
STAT- MEDLINE
DA  - 20070116
DCOM- 20070227
IS  - 0011-5029 (Print)
IS  - 0011-5029 (Linking)
VI  - 53
IP  - 1
DP  - 2007 Jan
TI  - Tuberculosis of pericardium, larynx, and other uncommon sites.
PG  - 46-54
FAU - Lazarus, Angeline A
AU  - Lazarus AA
AD  - Uniformed Services, University of Health Sciences, Division of Pulmonary
      Medicine, National Navy Medical Cneter, Betheada, Maryland, USA.
FAU - Thilagar, Bennett
AU  - Thilagar B
LA  - eng
PT  - Journal Article
PT  - Review
PL  - United States
TA  - Dis Mon
JT  - Disease-a-month : DM
JID - 0370657
RN  - 0 (Adrenal Cortex Hormones)
RN  - 0 (Antitubercular Agents)
SB  - AIM
SB  - IM
MH  - Adrenal Cortex Hormones/therapeutic use
MH  - Antitubercular Agents/therapeutic use
MH  - Diagnosis, Differential
MH  - Drug Therapy, Combination
MH  - Female
MH  - Humans
MH  - Mastitis/diagnosis/*microbiology/therapy
MH  - Mycobacterium tuberculosis/isolation & purification
MH  - Otitis Media, Suppurative/diagnosis/*microbiology/therapy
MH  - Pericarditis, Tuberculous/*diagnosis/therapy
MH  - Polymerase Chain Reaction
MH  - Risk Factors
MH  - Treatment Outcome
MH  - Tuberculin Test
MH  - Tuberculosis, Laryngeal/*diagnosis/therapy
MH  - Tuberculosis, Ocular/*diagnosis/therapy
RF  - 44
EDAT- 2007/01/17 09:00
MHDA- 2007/02/28 09:00
CRDT- 2007/01/17 09:00
AID - S0011-5029(06)00108-8 [pii]
AID - 10.1016/j.disamonth.2006.10.006 [doi]
PST - ppublish
SO  - Dis Mon. 2007 Jan;53(1):46-54.

PMID- 17224321
OWN - NLM
STAT- MEDLINE
DA  - 20070116
DCOM- 20070227
IS  - 0011-5029 (Print)
IS  - 0011-5029 (Linking)
VI  - 53
IP  - 1
DP  - 2007 Jan
TI  - Abdominal tuberculosis.
PG  - 32-8
FAU - Lazarus, Angeline A
AU  - Lazarus AA
AD  - Uniformed Services, University of Health Sciences, Division of Pulmonary
      Medicine, National Navy Medical Cneter, Betheada, Maryland, USA.
FAU - Thilagar, Bennett
AU  - Thilagar B
LA  - eng
PT  - Journal Article
PT  - Review
PL  - United States
TA  - Dis Mon
JT  - Disease-a-month : DM
JID - 0370657
RN  - 0 (Antitubercular Agents)
SB  - AIM
SB  - IM
MH  - *Abdomen
MH  - Antitubercular Agents/therapeutic use
MH  - Diagnosis, Differential
MH  - Humans
MH  - Mycobacterium tuberculosis/isolation & purification
MH  - Peritonitis, Tuberculous/complications/*diagnosis/therapy
MH  - Polymerase Chain Reaction
MH  - Risk Factors
MH  - Tomography, X-Ray Computed
MH  - Treatment Outcome
MH  - Tuberculin Test
MH  - Tuberculosis, Gastrointestinal/complications/*diagnosis/therapy
RF  - 35
EDAT- 2007/01/17 09:00
MHDA- 2007/02/28 09:00
CRDT- 2007/01/17 09:00
AID - S0011-5029(06)00106-4 [pii]
AID - 10.1016/j.disamonth.2006.10.004 [doi]
PST - ppublish
SO  - Dis Mon. 2007 Jan;53(1):32-8.

PMID- 17224320
OWN - NLM
STAT- MEDLINE
DA  - 20070116
DCOM- 20070227
IS  - 0011-5029 (Print)
IS  - 0011-5029 (Linking)
VI  - 53
IP  - 1
DP  - 2007 Jan
TI  - Miliary, central nervous system, and genitourinary tuberculosis.
PG  - 22-31
FAU - Myers, Janet N
AU  - Myers JN
AD  - Uniformed Services, University of Health Sciences, Betheada, Maryland, USA.
LA  - eng
PT  - Journal Article
PT  - Review
PL  - United States
TA  - Dis Mon
JT  - Disease-a-month : DM
JID - 0370657
RN  - 0 (Antitubercular Agents)
SB  - AIM
SB  - IM
MH  - Antitubercular Agents/therapeutic use
MH  - Blood/microbiology
MH  - Cerebrospinal Fluid/chemistry/microbiology
MH  - Humans
MH  - Mycobacterium tuberculosis/genetics/isolation & purification
MH  - Polymerase Chain Reaction
MH  - Predictive Value of Tests
MH  - Risk Factors
MH  - Sensitivity and Specificity
MH  - Tomography, X-Ray Computed
MH  - Treatment Outcome
MH  - Tuberculosis, Central Nervous System/*diagnosis/radiography/therapy
MH  - Tuberculosis, Miliary/*diagnosis/radiography/therapy
MH  - Tuberculosis, Urogenital/*diagnosis/therapy
RF  - 30
EDAT- 2007/01/17 09:00
MHDA- 2007/02/28 09:00
CRDT- 2007/01/17 09:00
AID - S0011-5029(06)00105-2 [pii]
AID - 10.1016/j.disamonth.2006.10.003 [doi]
PST - ppublish
SO  - Dis Mon. 2007 Jan;53(1):22-31.

PMID- 17224319
OWN - NLM
STAT- MEDLINE
DA  - 20070116
DCOM- 20070227
LR  - 20081121
IS  - 0011-5029 (Print)
IS  - 0011-5029 (Linking)
VI  - 53
IP  - 1
DP  - 2007 Jan
TI  - Pleural tuberculosis.
PG  - 16-21
FAU - Lazarus, Angeline A
AU  - Lazarus AA
AD  - Uniformed Services, University of Health Sciences, Division of Pulmonary
      Medicine, National Navy Medical Cneter, Betheada, Maryland, USA.
FAU - McKay, Sean
AU  - McKay S
FAU - Gilbert, Russell
AU  - Gilbert R
LA  - eng
PT  - Journal Article
PT  - Review
PL  - United States
TA  - Dis Mon
JT  - Disease-a-month : DM
JID - 0370657
RN  - 0 (Antitubercular Agents)
RN  - 82115-62-6 (Interferon-gamma)
SB  - AIM
SB  - IM
MH  - Antitubercular Agents/therapeutic use
MH  - Biopsy, Needle
MH  - Humans
MH  - Interferon-gamma/analysis
MH  - Mycobacterium tuberculosis/isolation & purification
MH  - Pleural Effusion/chemistry/cytology/microbiology
MH  - Polymerase Chain Reaction
MH  - Predictive Value of Tests
MH  - Risk Factors
MH  - Sensitivity and Specificity
MH  - Treatment Outcome
MH  - Tuberculin Test
MH  - Tuberculosis, Pleural/*diagnosis/microbiology/radiography/therapy
RF  - 23
EDAT- 2007/01/17 09:00
MHDA- 2007/02/28 09:00
CRDT- 2007/01/17 09:00
AID - S0011-5029(06)00104-0 [pii]
AID - 10.1016/j.disamonth.2006.10.002 [doi]
PST - ppublish
SO  - Dis Mon. 2007 Jan;53(1):16-21.

PMID- 17224318
OWN - NLM
STAT- MEDLINE
DA  - 20070116
DCOM- 20070227
IS  - 0011-5029 (Print)
IS  - 0011-5029 (Linking)
VI  - 53
IP  - 1
DP  - 2007 Jan
TI  - Tuberculous lymphadenitis.
PG  - 10-5
FAU - Lazarus, Angeline A
AU  - Lazarus AA
AD  - Uniformed Services, University of Health Sciences, Division of Pulmonary
      Medicine, National Navy Medical Cneter, Betheada, Maryland, USA.
FAU - Thilagar, Bennett
AU  - Thilagar B
LA  - eng
PT  - Journal Article
PT  - Review
PL  - United States
TA  - Dis Mon
JT  - Disease-a-month : DM
JID - 0370657
RN  - 0 (Antitubercular Agents)
SB  - AIM
SB  - IM
MH  - Antitubercular Agents/therapeutic use
MH  - Biopsy, Needle
MH  - Humans
MH  - Lymph Nodes/*microbiology/pathology/surgery
MH  - Polymerase Chain Reaction
MH  - Predictive Value of Tests
MH  - Risk Factors
MH  - Sensitivity and Specificity
MH  - Treatment Outcome
MH  - Tuberculosis, Lymph Node/*diagnosis/therapy
RF  - 24
EDAT- 2007/01/17 09:00
MHDA- 2007/02/28 09:00
CRDT- 2007/01/17 09:00
AID - S0011-5029(06)00103-9 [pii]
AID - 10.1016/j.disamonth.2006.10.001 [doi]
PST - ppublish
SO  - Dis Mon. 2007 Jan;53(1):10-5.

PMID- 17177991
OWN - NLM
STAT- MEDLINE
DA  - 20070109
DCOM- 20070131
LR  - 20140907
IS  - 1471-2466 (Electronic)
IS  - 1471-2466 (Linking)
VI  - 6
DP  - 2006
TI  - Clinical presentation and predictors of outcome in patients with severe acute
      exacerbation of chronic obstructive pulmonary disease requiring admission to
      intensive care unit.
PG  - 27
AB  - BACKGROUND: Severe acute exacerbation of chronic obstructive pulmonary disease
      (AE-COPD) is a common reason for emergency room (ER) visit about which little has
      been documented from India. METHODS: Prospective study of the clinical
      presentation and predictors of outcome in 116 patients presenting with severe
      AE-COPD requiring admission to the medical intensive care unit between January
      2000 and December 2004. RESULTS: Their mean age was 62.1 +/- 9.8 years. There
      were 102 males. Mean duration of COPD was 7.2 +/- 5.8 years. All males were
      smokers (22.3 +/- 11.2 pack years); 35.2% smoked cigarettes and 64.8% smoked
      bidis. All women were exposed to domestic fuel. Associated co-morbid illnesses
      were present in 81 patients (69.8%); 53(45.7%) had one co-morbid illness and the 
      remaining 28 (54.3%) had two or more co-morbid illnesses. Evidence of past
      pulmonary tuberculosis (PTB) was present in 28.4% patients; 5 patients who also
      had type II diabetes mellitus had active PTB. Arterial blood gas analysis
      revealed respiratory failure in 40 (33.8%) patients (type I 17.5% and type II
      82.5%). Invasive mechanical ventilation was required in 18 patients. Sixteen
      (13.7%) patients died. Stepwise multivariate logistic regression analysis
      revealed need for invasive ventilation (OR 45.809, 95% CI 607.46 to 3.009;p <
      0.001); presence of co-morbid illness (OR 0.126, 95% CI 0.428 to 0.037;p < 0.01) 
      and hypercapnia (OR 0.114, 95% CI 1.324 to 0.010;p < 0.05) were predictors of
      death. CONCLUSION: Co-morbid conditions and metabolic abnormalities render the
      diagnosis of AE-COPD difficult and also contribute to mortality. High prevalence 
      of past PTB and active PTB in patients with AE-COPD suggests an intriguing
      relationship between smoking, PTB and COPD which merits further study.
FAU - Mohan, Alladi
AU  - Mohan A
AD  - Division of Pulmonary and Critical Care Medicine, Department of Medicine, Sri
      Venkateswara Institute of Medical Sciences, Tirupati 517 507, India.
      alladimohan@rediffmail.com
FAU - Premanand, Raya
AU  - Premanand R
FAU - Reddy, Lebaka Narayana
AU  - Reddy LN
FAU - Rao, Mangu H
AU  - Rao MH
FAU - Sharma, Surendra K
AU  - Sharma SK
FAU - Kamity, Ranjit
AU  - Kamity R
FAU - Bollineni, Srinivas
AU  - Bollineni S
LA  - eng
PT  - Journal Article
DEP - 20061219
PL  - England
TA  - BMC Pulm Med
JT  - BMC pulmonary medicine
JID - 100968563
SB  - IM
MH  - Aged
MH  - Comorbidity
MH  - Diabetes Mellitus, Type 2/epidemiology
MH  - Female
MH  - Hospitalization
MH  - Humans
MH  - Hypercapnia/epidemiology
MH  - Intensive Care Units
MH  - Logistic Models
MH  - Male
MH  - Middle Aged
MH  - Prospective Studies
MH  - Pulmonary Disease, Chronic Obstructive/*diagnosis/epidemiology/*therapy
MH  - Respiration, Artificial
MH  - Smoking/epidemiology
MH  - Treatment Outcome
MH  - Tuberculosis, Pulmonary/epidemiology
PMC - PMC1764756
OID - NLM: PMC1764756
EDAT- 2006/12/21 09:00
MHDA- 2007/02/01 09:00
CRDT- 2006/12/21 09:00
PHST- 2006/07/04 [received]
PHST- 2006/12/19 [accepted]
PHST- 2006/12/19 [aheadofprint]
AID - 1471-2466-6-27 [pii]
AID - 10.1186/1471-2466-6-27 [doi]
PST - epublish
SO  - BMC Pulm Med. 2006 Dec 19;6:27.

PMID- 16989161
OWN - NLM
STAT- MEDLINE
DA  - 20060922
DCOM- 20070104
LR  - 20130520
IS  - 0867-7077 (Print)
IS  - 0867-7077 (Linking)
VI  - 73
IP  - 3
DP  - 2005
TI  - [Cohort analysis for treatment outcomes TB pulmonary cases bacteriologically
      confirmed in Poland].
PG  - 245-53
AB  - In Poland since 1986 system of treatment outcomes monitoring (TOM) of all
      confirmed pulmonary TB (PTB) cases has been introduced. This system is based on
      the Central Tuberculosis Register TB detected and registered in given year from
      the whole network tuberculosis and lung diseases dispensaries in the country--/
      400 disp. in 2004 yr/. The aim of the study was to asses treatment results of PTB
      confirmed cases registered in 2003 and in the period 2001-2003. In 2003 5558
      cases were registered, The treatment outcomes were assessed according to WHO/Euro
      TB-categories after 12 months after start of treatment as PTB: cured--67.8%;
      completed--10.4% (success ratio--77.8%); failed--1.5%, died--5.1% (from
      TB--2.1%); defaulted--7.6%, still on treatment--0.6%; transferred--1.9%. and
      unknown--5.5% all registered PTB cases. In period 2001-2003 proportion patients
      with success of treatment was stable. In 2003 proportion of patients with success
      of treatment was significantly higher in a groups of new cases--83.7 than in
      patients with relapses--73.9%; among women--85.4% than in men--80.9%. Among PTB
      cases smear positive success ratio--81.3 was lower than among PTB cases culture
      positive--84.0. Among patients with diabetes and alcohol abuse the success of
      treatment was significantly lower than more patients without these
      diseases/habit. Alcoholics three times more frequently defaulted treatment than
      patients without this habit. CONCLUSION: The improvement of treatment outcomes is
      impossible without generalize directly observed treatment in all patients in
      continuation phase of treatment.
FAU - Szczuka, Ireneusz
AU  - Szczuka I
AD  - Zakladu Epidemiologii i Organizacji Walki z Gruzlica Instytutu Gruzlicy i Chorob 
      Pluc.
LA  - pol
PT  - English Abstract
PT  - Journal Article
TT  - Skutecznosc leczenia przeciwpratkowego chorych na gruzlice pluc potwierdzona
      bakteriologicznie w Polsce.
PL  - Poland
TA  - Pneumonol Alergol Pol
JT  - Pneumonologia i alergologia polska
JID - 9302892
RN  - 0 (Antitubercular Agents)
SB  - IM
MH  - Adolescent
MH  - Adult
MH  - Aged
MH  - Antitubercular Agents/*therapeutic use
MH  - Child
MH  - Child, Preschool
MH  - Cohort Studies
MH  - Disease Notification
MH  - Female
MH  - Humans
MH  - Infant
MH  - Infant, Newborn
MH  - Male
MH  - Middle Aged
MH  - Mycobacterium tuberculosis/isolation & purification
MH  - Poland/epidemiology
MH  - Prevalence
MH  - Public Health
MH  - Retrospective Studies
MH  - Risk Factors
MH  - Survival Rate
MH  - Treatment Outcome
MH  - Tuberculosis, Pulmonary/diagnosis/*epidemiology/prevention & control/*therapy
EDAT- 2006/09/23 09:00
MHDA- 2007/01/05 09:00
CRDT- 2006/09/23 09:00
PST - ppublish
SO  - Pneumonol Alergol Pol. 2005;73(3):245-53.

PMID- 16964798
OWN - NLM
STAT- MEDLINE
DA  - 20060912
DCOM- 20070222
IS  - 1027-3719 (Print)
IS  - 1027-3719 (Linking)
VI  - 10
IP  - 9
DP  - 2006 Sep
TI  - Tuberculosis of the bone marrow: clinico-pathological study of 22 cases from
      Saudi Arabia.
PG  - 1041-4
AB  - OBJECTIVE: To study the clinical and pathological patterns of tuberculosis (TB)
      involving the bone marrow in a tertiary care setting. METHODS: A retrospective
      study of cases of bone marrow TB diagnosed and treated at King Faisal Specialist 
      Hospital and Research Center from 1990 to 2002. The main criterion for inclusion 
      was the isolation of Mycobacterium tuberculosis from a bone marrow specimen.
      RESULTS: We identified 22 patients with culture-proven M. tuberculosis infection 
      of the bone marrow. Underlying conditions found in this series include solid
      organ transplantation in 4 patients (18%), HIV infection in 2 (9%), and diabetes 
      in 3 (14%). No risk factor was identified in 12 patients (55%). Histopathological
      findings were reported as granuloma in 19 patients (86%) and caseating granuloma 
      in 3 (14%). The outcome was favourable for 11 patients (50%), while 10 (45%) died
      during hospitalisation and one was lost to follow-up. For patients who completed 
      their regimens, the duration of treatment was 12 months. CONCLUSION: The
      isolation of M. tuberculosis from a bone marrow specimen is an indication of
      disseminated disease which carries a high mortality rate and requires prompt
      initiation of appropriate treatment.
FAU - Hakawi, A M
AU  - Hakawi AM
AD  - Section of Infectious Diseases, Department of Medicine, King Fahad Medical City, 
      Riyadh, Saudi Arabia. ahakawi@yahoo.com
FAU - Alrajhi, A A
AU  - Alrajhi AA
LA  - eng
PT  - Journal Article
PL  - France
TA  - Int J Tuberc Lung Dis
JT  - The international journal of tuberculosis and lung disease : the official journal
      of the International Union against Tuberculosis and Lung Disease
JID - 9706389
SB  - IM
MH  - *Bone Marrow Diseases/diagnosis/drug therapy
MH  - Female
MH  - Humans
MH  - Male
MH  - Middle Aged
MH  - Retrospective Studies
MH  - Saudi Arabia
MH  - *Tuberculosis/diagnosis/drug therapy
EDAT- 2006/09/13 09:00
MHDA- 2007/02/23 09:00
CRDT- 2006/09/13 09:00
PST - ppublish
SO  - Int J Tuberc Lung Dis. 2006 Sep;10(9):1041-4.

PMID- 16913973
OWN - NLM
STAT- MEDLINE
DA  - 20060817
DCOM- 20061012
IS  - 1398-2273 (Print)
IS  - 1398-2273 (Linking)
VI  - 8
IP  - 3
DP  - 2006 Sep
TI  - Mycobacterium tuberculosis infection following renal transplantation in Taiwan.
PG  - 148-56
AB  - BACKGROUND: Tuberculosis (TB) is one of the major causes of morbidity and
      mortality worldwide. Post-transplant (post-Tx) TB is a problem in successful
      long-term outcome of renal transplantation recipients. It is a life-threatening
      opportunistic infection that is frequently encountered, but the diagnosis is
      often delayed. With the emergence of newer potent immunosuppressive regimens and 
      an increased incidence of TB in the general population, post-Tx TB among
      transplant recipients can be anticipated. Our objective was to describe the
      pattern and risk factors of TB infection, and the prognosis in an endemic area.
      METHODS: This study was a retrospective review of the records of 756 renal
      transplant recipients in our hospital during the period from January 1983 to
      December 2003. The demographic data, transplant characteristics, clinical
      manifestations, diagnostic criteria, treatment protocol, and long-term outcome of
      this cohort of patients were analyzed. RESULTS: Thirty-one episodes developed
      into TB in 29 patients (3.8%) with a mean age of 45.5 (range: 24.2-66.2) years
      and a mean post-Tx period of 57.9 (range: 1.2-145.2) months. The forms of the
      diseases were pulmonary in 22/31 (71%), disseminated in 1/31 (3%), miliary in
      1/31 (3%), and extrapulmonary in 7/31 (23%). All patients initially received
      4-drug combination therapy, and then dosage was adjusted based on clinical
      condition. Because of drug interaction, a mean 2-fold increase in the dose of
      calcineurium inhibitor, but no change in steroid, was required. Twenty-two
      patients (71%) had an elevated creatinine (Cr) level, and 6 (19%) patients did
      not recover owing to tissue-proof acute rejection (3 cases) and chronic allograft
      nephropathy (3 cases), respectively, after treatment. The serum Cr level on
      diagnosis of TB was 1.9+/-0.7 mg/dL; it then deteriorated to 2.4+/-1.5 mg/dL
      (P=0.134). Hepatotoxicity developed in 11 patients (35.5%) during treatment.
      Twenty-five patients were successfully treated, 2 patients remain under
      treatment, and 4 (12.9%) died. Based on univariate analysis, we found the post-Tx
      TB risk factors were diabetes and more than 3 episodes of rejection, modalities
      for acute rejection (high-dose steroid and anti-lymphocyte globulin), and
      maintenance therapy with steroid. CONCLUSION: Post-Tx TB is a serious problem
      worldwide, and a high index of suspicion is warranted to ensure early diagnosis
      and prompt initiation of treatment for TB among renal transplant patients. The
      use of optimal immunosuppressive agents to minimize acute rejection seems
      reasonable to prevent TB infection in endemic areas like Taiwan. More than 9
      months of treatment may be necessary to prevent recurrence.
FAU - Chen, C-H
AU  - Chen CH
AD  - Department of Internal Medicine, Division of Nephrology, Taichung Veterans
      General Hospital, 160 Section 3 Chung-Kang Road, Taichung, Taiwan 407.
FAU - Lian, J-D
AU  - Lian JD
FAU - Cheng, C-H
AU  - Cheng CH
FAU - Wu, M-J
AU  - Wu MJ
FAU - Lee, W-C
AU  - Lee WC
FAU - Shu, K-H
AU  - Shu KH
LA  - eng
PT  - Journal Article
PL  - Denmark
TA  - Transpl Infect Dis
JT  - Transplant infectious disease : an official journal of the Transplantation
      Society
JID - 100883688
RN  - 0 (Immunosuppressive Agents)
SB  - IM
CIN - Transpl Infect Dis. 2006 Sep;8(3):125-7. PMID: 16913970
MH  - Adult
MH  - Aged
MH  - Female
MH  - Humans
MH  - Immunosuppressive Agents/therapeutic use
MH  - Kidney Transplantation/*adverse effects/immunology
MH  - Male
MH  - Middle Aged
MH  - Mycobacterium tuberculosis/*growth & development
MH  - Retrospective Studies
MH  - Taiwan
MH  - Tuberculosis/*etiology/immunology
EDAT- 2006/08/18 09:00
MHDA- 2006/10/13 09:00
CRDT- 2006/08/18 09:00
AID - TID147 [pii]
AID - 10.1111/j.1399-3062.2006.00147.x [doi]
PST - ppublish
SO  - Transpl Infect Dis. 2006 Sep;8(3):148-56.

PMID- 16641778
OWN - NLM
STAT- MEDLINE
DA  - 20060427
DCOM- 20060518
LR  - 20131121
IS  - 1528-1159 (Electronic)
IS  - 0362-2436 (Linking)
VI  - 31
IP  - 9
DP  - 2006 Apr 20
TI  - Anterior surgery with insertion of titanium mesh cage and posterior instrumented 
      fusion performed sequentially on the same day under one anesthesia for septic
      spondylitis of thoracolumbar spine: is the use of titanium mesh cages safe?
PG  - 1014-9
AB  - STUDY DESIGN: Retrospective study. OBJECTIVE: To evaluate the outcome on patients
      with pyogenic spondylitis of the thoracolumbar spine following combined anterior 
      and posterior surgery. SUMMARY AND BACKGROUND DATA: Several methods of surgical
      treatment of pyogenic spondylitis have been reported. These include anterior
      approach, staged and simultaneous anterior decompression, and posterior
      stabilization. The use of anterior implants in the presence of an infection
      presents a challenge for spine surgeons. This study analyzes the clinical and
      radiologic outcome of surgical intervention on patients with pyogenic spondylitis
      of the thoracolumbar spine who were treated surgically for intractable pain,
      instability, and neurologic impairment. METHODS: Fourteen patients (6 women, 8
      men) with thoracolumbar spondylitis were treated with anterior surgery with
      insertion of titanium mesh cage and posterior instrumented fusion performed
      sequentially on the same day under one anesthesia. The age (average, SD) of the
      patients at the time of surgery was 55 +/- 16 years (range, 29-83 years). Most
      patients had also systemic diseases as lung tuberculosis, hepatic cirrhosis,
      diabetes mellitus, or chronic renal failure. Patients were evaluated before and
      after surgery in terms of pain, neurologic level, sagittal spinal balance, and
      radiologic fusion. RESULTS: The average duration of the combined surgery was 4.5 
      hours. All patients were observed up for an average of 45 months (range, 37-116
      months). The Visual Analog Scale score (average, range) improved from 7 (range,
      4-10) before surgery to 2 (range, 0-5) after surgery. Correction (average, range)
      of segmental kyphotic deformity was 6 degrees (range, 0 degrees-11 degrees)
      without loss of correction at the final observation. Neither a postoperative
      change of the position of mesh cage nor any posterior instrumentation failure was
      recorded. Patients with incomplete neurologic impairment showed improvement after
      surgery at an average 1.4 Frankel's grade. There was one complication, an
      anterior wound abscess culminating in an abdominal hernia. CONCLUSIONS: This
      clinical study showed that patients with thoracolumbar osteomyelitis can
      successfully undergo anterior surgery with insertion of titanium mesh cage and
      posterior instrumented fusion performed sequentially on the same day under one
      anesthesia. The presence of the mesh cage anteriorly at the site of spondylitis
      had no negative influence on the course of infection healing, and additionally it
      stabilized the affected segment maintaining sufficient sagittal profile.
FAU - Korovessis, Panagiotis
AU  - Korovessis P
AD  - Orthopaedic Department, General Hospital Agios Andreas, Patras, Greece.
      korovess@otenet.gr
FAU - Petsinis, Georgios
AU  - Petsinis G
FAU - Koureas, Georgios
AU  - Koureas G
FAU - Iliopoulos, Panagiotis
AU  - Iliopoulos P
FAU - Zacharatos, Spyridon
AU  - Zacharatos S
LA  - eng
PT  - Journal Article
PL  - United States
TA  - Spine (Phila Pa 1976)
JT  - Spine
JID - 7610646
RN  - 0 (Anti-Infective Agents)
RN  - 0 (Rifamycins)
RN  - 57184-22-2 (R 761)
RN  - 5E8K9I0O4U (Ciprofloxacin)
RN  - D1JT611TNE (Titanium)
SB  - IM
MH  - Adult
MH  - Aged
MH  - Aged, 80 and over
MH  - Anti-Infective Agents/therapeutic use
MH  - Ciprofloxacin/therapeutic use
MH  - Female
MH  - Humans
MH  - Internal Fixators
MH  - Lumbar Vertebrae/*surgery
MH  - Male
MH  - Middle Aged
MH  - Prostheses and Implants/*adverse effects
MH  - Retrospective Studies
MH  - Rifamycins/therapeutic use
MH  - Sepsis/drug therapy/*surgery
MH  - Spinal Fusion/*instrumentation/methods
MH  - Spondylitis/drug therapy/microbiology/*surgery
MH  - Surgical Mesh/adverse effects
MH  - Thoracic Vertebrae/*surgery
MH  - Titanium/adverse effects
MH  - Treatment Outcome
EDAT- 2006/04/28 09:00
MHDA- 2006/05/19 09:00
CRDT- 2006/04/28 09:00
AID - 10.1097/01.brs.0000215049.08622.9d [doi]
AID - 00007632-200604200-00010 [pii]
PST - ppublish
SO  - Spine (Phila Pa 1976). 2006 Apr 20;31(9):1014-9.

PMID- 16622719
OWN - NLM
[truncated: 124,151 more chars]
