# Supplementary material for: Effect of glycemic control and type of diabetes treatment on TB treatment outcomes among people with TB-diabetes: A systematic review (updated August 2024)
Source: PLoS One. 2025 Jul 18;20(7):e0328619. doi: 10.1371/journal.pone.0328619 (PMC12273911; doi:10.1371/journal.pone.0328619)
Supplement: S1 Appendix — (ZIP) [file pone.0328619.s004.zip › S1 appendix_old/PubMed/18_RCT citations_21 Sept.nbib]

PMID- 26850888
OWN - NLM
STAT- MEDLINE
DA  - 20160206
DCOM- 20160504
IS  - 1001-0939 (Print)
IS  - 1001-0939 (Linking)
VI  - 38
IP  - 12
DP  - 2015 Dec
TI  - [Treatment effect analysis of the standard regimen and the optimized regimen for 
      retreatment pulmonary tuberculosis complicated with diabetes].
PG  - 886-91
AB  - OBJECTIVE: To analyze the therapeutic effects of the standard regimen and the
      optimized regimen in retreatment pulmonary tuberculosis complicated with diabetes
      mellitus (DM). METHODS: In a multi-center cohort study, patients with smear
      positive retreatment pulmonary tuberculosis (TB) with DM and those without DM
      [excluding multi-drug resistance (MDR), extensively drug-resistant (XDR) and
      non-tuberculosis Mycobacterium pulmonary disease(NTM)] were enrolled. There were 
      a total of 178 cases, including 60 smear positive retreatment TB patients with DM
      and 118 without DM, who were randomly divided into 4 groups: Optimized group 1
      [individualized treatment in 30 DM cases, 29 males, age (48 +/- 11)], retreatment
      group 1 [standard retreatment regimen in 30 DM cases, 28 males, age(48 +/- 10)], 
      Optimized group 2[individual regimen in 57 non-DM cases, 37 males, age (41 +/-
      14)], and retreatment group 2 [standard retreatment regimen in 61 non-DM cases,
      49 males, age (43 +/- 13)]. Patients in the optimized group were treated with
      optimized individualized regimen based on DST result, with 3-4 sensitive drugs in
      the regimen, while those in the retreatment group were treated with national
      standard retreatment regimen. The therapeutic effect of different groups were
      recorded and the related factors of treatment outcome were analyzed with
      Chi-square test and multi-factor analysis. RESULTS: The treatment success rates
      of the optimized group 1 and the retreatment group 1 were 83.3%(25/30) and
      60.0%(18/30), respectively, and the difference was statistically significant
      (chi(2)=4.02, P=0.045<0.05). The treatment failure rate of the optimized group 1 
      (6.7%, 2/30) and the retreatment group 1(30.0%, 9/30) was statistically different
      (chi(2)=5.46, P=0.02<0.05). The outcome difference between the optimized group 2 
      and the retreatment group 2 showed no statistical significance. Multi-factor
      analysis showed that treatment regimen, DM, gender and drug resistance were the
      significant factors related with treatment outcome. The probability of treatment 
      success using the individualized treatment regimen was 2.7 times higher than that
      using the standard regimen (P=0.025). The risk of treatment failure of the drug
      resistance cases was 2.8 times higher than that of the drug sensitive cases
      (P=0.038). The probability of treatment success in DM cases was 0.4 times that in
      non-DM cases (P<0.05). CONCLUSION: The outcome of the optimized regimen group was
      better than that of the standard regimen group, and retreatment TB patients
      complicated with DM faced a higher risk of treatment failure, which should
      receive more attention.
FAU - Du, Jian
AU  - Du J
AD  - Beijing Chest Hospital, Capital Medical University, Beijing Tuberculosis and
      Thoracic Tumor Research Institute, Beijing 101149, China.
FAU - Gao, Weiwei
AU  - Gao W
FAU - Ma, Yan
AU  - Ma Y
FAU - Zhong, Qiu
AU  - Zhong Q
FAU - Liang, Xuan
AU  - Liang X
FAU - Fu, Yanyong
AU  - Fu Y
FAU - Ji, Binying
AU  - Ji B
FAU - Xie, Li
AU  - Xie L
FAU - Huang, Xuerui
AU  - Huang X
FAU - Ge, Qiping
AU  - Ge Q
FAU - Han, Xiqin
AU  - Han X
FAU - Tian, Xizhong
AU  - Tian X
FAU - Shu, Wei
AU  - Shu W
FAU - Li, Liang
AU  - Li L
AD  - Email: liliang@tb123.org.
LA  - chi
PT  - English Abstract
PT  - Journal Article
PT  - Randomized Controlled Trial
PL  - China
TA  - Zhonghua Jie He He Hu Xi Za Zhi
JT  - Zhonghua jie he he hu xi za zhi = Zhonghua jiehe he huxi zazhi = Chinese journal 
      of tuberculosis and respiratory diseases
JID - 8712226
SB  - IM
MH  - Adult
MH  - Cohort Studies
MH  - *Diabetes Complications
MH  - Diabetes Mellitus
MH  - Female
MH  - Humans
MH  - Male
MH  - Middle Aged
MH  - Retreatment
MH  - Treatment Outcome
MH  - *Tuberculosis, Pulmonary
EDAT- 2016/02/07 06:00
MHDA- 2016/05/05 06:00
CRDT- 2016/02/07 06:00
PST - ppublish
SO  - Zhonghua Jie He He Hu Xi Za Zhi. 2015 Dec;38(12):886-91.

PMID- 24990578
OWN - NLM
STAT- MEDLINE
DA  - 20140712
DCOM- 20150618
LR  - 20150813
IS  - 1471-2334 (Electronic)
IS  - 1471-2334 (Linking)
VI  - 14
DP  - 2014
TI  - Predictors of pulmonary tuberculosis treatment outcomes in South Korea: a
      prospective cohort study, 2005-2012.
PG  - 360
LID - 10.1186/1471-2334-14-360 [doi]
AB  - BACKGROUND: Tuberculosis remains an important health concern in many countries.
      The aim of this study was to identify predictors of unfavorable outcomes at the
      end of treatment (EOT) and at the end of study (EOS; 40 months after EOT) in
      South Korea. METHODS: New or previously treated tuberculosis patients were
      recruited into a prospective observational cohort study at two hospitals in South
      Korea. To identify predictors of unfavorable outcomes at EOT and EOS, logistic
      regression analysis was performed. RESULTS: The proportion of multidrug-resistant
      tuberculosis (MDR-TB) was 8.2% in new cases and 57.9% in previously treated
      cases. Of new cases, 68.6% were cured, as were 40.7% of previously treated cases.
      At EOT, diabetes, >/=3 previous TB episodes, >/=1 significant regimen change, and
      MDR-TB were significantly associated with treatment failure or death. At EOS, age
      >/=35, body-mass index (BMI) <18.5, diabetes, and MDR-TB were significantly
      associated with treatment failure, death, or relapse. Among cases that were cured
      at EOT, age >/=50 and a BMI <18.5 were associated with subsequent death or
      relapse during follow-up to EOS. Treatment interruption was associated with
      service sector employees or laborers, bilateral lesions on chest X-ray, and
      previous treatment failure or treatment interruption history. CONCLUSIONS: Risk
      factors for poor treatment outcomes at EOT and EOS include both patient factors
      (diabetes status, age, BMI) and disease factors (history of multiple previous
      treatment episodes, MDR-TB). In this longitudinal, observational cohort study,
      diabetes mellitus and MDR-TB were risk factors for poor treatment outcomes and
      relapse. Measures to help ensure that the first tuberculosis treatment episode is
      also the last one may improve treatment outcomes. TRIAL REGISTRATION:
      ClinicalTrials.gov ID: NCT00341601.
FAU - Choi, Hongjo
AU  - Choi H
FAU - Lee, Myungsun
AU  - Lee M
FAU - Chen, Ray Y
AU  - Chen RY
FAU - Kim, Youngran
AU  - Kim Y
FAU - Yoon, Soyoung
AU  - Yoon S
FAU - Joh, Joon Sung
AU  - Joh JS
FAU - Park, Seung Kyu
AU  - Park SK
FAU - Dodd, Lori E
AU  - Dodd LE
FAU - Lee, Jongseok
AU  - Lee J
FAU - Song, Taeksun
AU  - Song T
FAU - Cai, Ying
AU  - Cai Y
FAU - Goldfeder, Lisa C
AU  - Goldfeder LC
FAU - Via, Laura E
AU  - Via LE
FAU - Carroll, Matthew W
AU  - Carroll MW
FAU - Barry, Clifton E 3rd
AU  - Barry CE 3rd
FAU - Cho, Sang-Nae
AU  - Cho SN
AD  - International Tuberculosis Research Center, Changwon, Republic of Korea.
      raycho@yonsei.kr.
LA  - eng
GR  - Intramural NIH HHS/United States
PT  - Journal Article
PT  - Research Support, N.I.H., Intramural
PT  - Research Support, Non-U.S. Gov't
DEP - 20140702
PL  - England
TA  - BMC Infect Dis
JT  - BMC infectious diseases
JID - 100968551
RN  - 0 (Antitubercular Agents)
SB  - IM
MH  - Adult
MH  - Antitubercular Agents/therapeutic use
MH  - Cohort Studies
MH  - Female
MH  - Humans
MH  - Male
MH  - Middle Aged
MH  - Prospective Studies
MH  - Republic of Korea/epidemiology
MH  - Risk Factors
MH  - Treatment Failure
MH  - Treatment Outcome
MH  - Tuberculosis, Multidrug-Resistant/drug therapy/epidemiology
MH  - Tuberculosis, Pulmonary/drug therapy/*epidemiology
PMC - PMC4094632
OID - NLM: PMC4094632
EDAT- 2014/07/06 06:00
MHDA- 2015/06/19 06:00
CRDT- 2014/07/04 06:00
PHST- 2014/02/19 [received]
PHST- 2014/06/24 [accepted]
PHST- 2014/07/02 [aheadofprint]
AID - 1471-2334-14-360 [pii]
AID - 10.1186/1471-2334-14-360 [doi]
PST - epublish
SO  - BMC Infect Dis. 2014 Jul 2;14:360. doi: 10.1186/1471-2334-14-360.

PMID- 24349402
OWN - NLM
STAT- MEDLINE
DA  - 20131218
DCOM- 20150330
LR  - 20150422
IS  - 1932-6203 (Electronic)
IS  - 1932-6203 (Linking)
VI  - 8
IP  - 12
DP  - 2013
TI  - Risk factors for poor treatment outcomes in patients with MDR-TB and XDR-TB in
      China: retrospective multi-center investigation.
PG  - e82943
LID - 10.1371/journal.pone.0082943 [doi]
AB  - BACKGROUND: The treatment of patients with MDR- and XDR-TB is usually more
      complex, toxic and costly and less effective than treatment of other forms of TB.
      However, there is little information available on risk factors for poor outcomes 
      in patients with MDR- and XDR-TB in China. METHODOLOGY/PRINCIPAL FINDINGS: We
      retrospectively analyzed the clinical records of HIV-negative TB Patients with
      culture-proven MDR- or XDR-TB who were registered from July 2006 to June 2011 at 
      five large-scale Tuberculosis Specialized Hospitals in China. Among 1662
      HIV-seronegative TB cases which were culture-positive for M. tuberculosis complex
      and had positive sputum-smear microscopy results, 965 cases (58.1%) were DR-TB,
      and 586 cases (35.3%) were classified as having MDR-TB, accounting for 60.7% of
      DR-TB. 169 cases (10.2%) were XDR-TB, accounting for 17.5% of DR-TB, 28.8% of
      MDR-TB. The MDR-TB patients were divided into XDR-TB group (n=169) and other
      MDR-TB group (non-XDR MDR-TB) (n=417). In total, 240 patients (40.95%) had
      treatment success, and 346 (59.05%) had poor treatment outcomes. The treatment
      success rate in other MDR-TB group was 52.2%, significantly higher than that in
      the XDR-TB group (13%, P<0.001). In multivariate logistic regression analysis,
      poor outcomes were associated with duration of previous anti-TB treatment of more
      than one year (OR, 0.077; 95% CI, 0.011-0.499, P<0.001), a BMI less than 18.5
      kg/m(2) (OR, 2.185; 95% CI, 1.372-3.478, P<0.001), XDR (OR, 13.368; 95% CI,
      6.745-26.497, P<0.001), retreatment (OR, 0.171; 95% CI, 0.093-0.314, P<0.001),
      diabetes (OR, 0.305; 95% CI, 0.140-0.663, P=0.003), tumor (OR, 0.095; 95% CI,
      0.011-0.795, P=0.03), decreased albumin (OR, 0.181; 95% CI, 0.118-0.295,
      P<0.001), cavitation (OR, 0.175; 95% CI, 0.108-0.286, P<0.001).
      CONCLUSIONS/SIGNIFICANCE: The patients with MDR-TB and XDR-TB have poor treatment
      outcomes in China.The presence of extensive drug resistance, low BMI,
      hypoalbuminemia, comorbidity, cavitary disease and previous anti-TB treatment are
      independent prognostic factors for poor outcome in patients with MDR-TB.
FAU - Tang, Shenjie
AU  - Tang S
AD  - Department of Respiratory Medicine, The First Affiliated Hospital of Soochow
      University, Suzhou, China ; Tuberculosis Center for Diagnosis and Treatment,
      Shanghai Pulmonary Hospital, Tongji University School of Medicine, Shanghai,
      China.
FAU - Tan, Shouyong
AU  - Tan S
AD  - Department of Tuberculosis, Guangzhou Chest Hospital, State Key Laboratory of
      Respiratory Disease, Guangzhou, China.
FAU - Yao, Lan
AU  - Yao L
AD  - Tuberculosis Center for Diagnosis and Treatment, Shanghai Pulmonary Hospital,
      Tongji University School of Medicine, Shanghai, China.
FAU - Li, Fujian
AU  - Li F
AD  - Hangzhou Red Cross Hospital, Hangzhou, China.
FAU - Li, Li
AU  - Li L
AD  - Tianjin Haihe Hospital, Tianjin, China.
FAU - Guo, Xinzhi
AU  - Guo X
AD  - Henan Infectious Hospital, Zhengzhou, China.
FAU - Liu, Yidian
AU  - Liu Y
AD  - Tuberculosis Center for Diagnosis and Treatment, Shanghai Pulmonary Hospital,
      Tongji University School of Medicine, Shanghai, China.
FAU - Hao, Xiaohui
AU  - Hao X
AD  - Tuberculosis Center for Diagnosis and Treatment, Shanghai Pulmonary Hospital,
      Tongji University School of Medicine, Shanghai, China.
FAU - Li, Yanqiong
AU  - Li Y
AD  - Department of Tuberculosis, Guangzhou Chest Hospital, State Key Laboratory of
      Respiratory Disease, Guangzhou, China.
FAU - Ding, Xiuxiu
AU  - Ding X
AD  - Department of Tuberculosis, Guangzhou Chest Hospital, State Key Laboratory of
      Respiratory Disease, Guangzhou, China.
FAU - Zhang, Zhanjun
AU  - Zhang Z
AD  - Tuberculosis Center for Diagnosis and Treatment, Shanghai Pulmonary Hospital,
      Tongji University School of Medicine, Shanghai, China.
FAU - Tong, Li
AU  - Tong L
AD  - Department of Tuberculosis, Guangzhou Chest Hospital, State Key Laboratory of
      Respiratory Disease, Guangzhou, China.
FAU - Huang, Jianan
AU  - Huang J
AD  - Department of Respiratory Medicine, The First Affiliated Hospital of Soochow
      University, Suzhou, China.
LA  - eng
PT  - Clinical Trial
PT  - Journal Article
PT  - Multicenter Study
PT  - Research Support, Non-U.S. Gov't
DEP - 20131205
PL  - United States
TA  - PLoS One
JT  - PloS one
JID - 101285081
SB  - IM
MH  - Adolescent
MH  - Adult
MH  - Aged
MH  - Aged, 80 and over
MH  - China/epidemiology
MH  - Humans
MH  - Middle Aged
MH  - *Mycobacterium tuberculosis
MH  - Retrospective Studies
MH  - Sputum/*microbiology
MH  - Tuberculosis, Multidrug-Resistant/drug therapy/*mortality
PMC - PMC3857781
OID - NLM: PMC3857781
EDAT- 2013/12/19 06:00
MHDA- 2015/03/31 06:00
CRDT- 2013/12/19 06:00
PHST- 2013 [ecollection]
PHST- 2013/09/12 [received]
PHST- 2013/11/07 [accepted]
PHST- 2013/12/05 [epublish]
AID - 10.1371/journal.pone.0082943 [doi]
AID - PONE-D-13-37612 [pii]
PST - epublish
SO  - PLoS One. 2013 Dec 5;8(12):e82943. doi: 10.1371/journal.pone.0082943. eCollection
      2013.

PMID- 24325386
OWN - NLM
STAT- MEDLINE
DA  - 20140422
DCOM- 20141201
LR  - 20151119
IS  - 1440-1746 (Electronic)
IS  - 0815-9319 (Linking)
VI  - 29
IP  - 5
DP  - 2014 May
TI  - Carnitine for prevention of antituberculosis drug-induced hepatotoxicity: a
      randomized, clinical trial.
PG  - 997-1004
LID - 10.1111/jgh.12474 [doi]
AB  - BACKGROUND AND AIM: In the present study, the potential benefits of oral
      carnitine in preventing antituberculosis drug-induced hepatotoxicity (ATDH) were 
      evaluated. METHODS: Fifty-four patients in the carnitine and 62 patients in the
      placebo group completed the study. The carnitine group received 1000 mg oral
      carnitine solution twice daily for 4 weeks. The placebo group received 10 mL of
      oral placebo solution twice daily for 4 weeks. ATDH was defined as an increase in
      the serum level of aspartate aminotransferase or alanine aminotransferase greater
      than three or five times of the upper limit of normal with or without clinical
      symptoms of hepatotoxicity, respectively. RESULTS: During the study period, 29
      (25%) patients experienced ATDH. Among these patients, nine (16.7%) and 20
      (32.3%) were in the carnitine and placebo groups, respectively (P = 0.049). Based
      on multivariate logistic regression model, age over 35 years old (odds ratio [OR]
      = 7.01, P = 0.002), human immunodeficiency virus infection (OR = 40.4, P <
      0.001), diabetes mellitus (OR = 37.6, P = 0.001), and placebo treatment (OR =
      0.1, P = 0.01) were identified as predisposing factors for ATDH. CONCLUSION:
      Results of our preliminary clinical trial suggested that cotreatment with 2000 mg
      oral L-carnitine solution daily for 4 weeks significantly decreased the rate of
      ATDH.
CI  - (c) 2013 Journal of Gastroenterology and Hepatology Foundation and Wiley
      Publishing Asia Pty Ltd.
FAU - Hatamkhani, Shima
AU  - Hatamkhani S
AD  - Department of Clinical Pharmacy, Faculty of Pharmacy, Tehran University of
      Medical Sciences, Tehran, Iran.
FAU - Khalili, Hossein
AU  - Khalili H
FAU - Karimzadeh, Iman
AU  - Karimzadeh I
FAU - Dashti-Khavidaki, Simin
AU  - Dashti-Khavidaki S
FAU - Abdollahi, Alireza
AU  - Abdollahi A
FAU - Jafari, Sirous
AU  - Jafari S
LA  - eng
PT  - Journal Article
PT  - Randomized Controlled Trial
PT  - Research Support, Non-U.S. Gov't
PL  - Australia
TA  - J Gastroenterol Hepatol
JT  - Journal of gastroenterology and hepatology
JID - 8607909
RN  - 0 (Antitubercular Agents)
RN  - 0 (Biomarkers)
RN  - 0 (Solutions)
RN  - EC 2.6.1.1 (Aspartate Aminotransferases)
RN  - EC 2.6.1.2 (Alanine Transaminase)
RN  - S7UI8SM58A (Carnitine)
SB  - IM
MH  - Administration, Oral
MH  - Adult
MH  - Alanine Transaminase/blood
MH  - Antitubercular Agents/*adverse effects
MH  - Aspartate Aminotransferases/blood
MH  - Biomarkers/blood
MH  - Carnitine/*administration & dosage
MH  - Drug-Induced Liver Injury/diagnosis/*etiology/*prevention & control
MH  - Female
MH  - Humans
MH  - Logistic Models
MH  - Male
MH  - Middle Aged
MH  - Solutions
MH  - Treatment Outcome
MH  - Tuberculosis/*drug therapy
MH  - Young Adult
OTO - NOTNLM
OT  - anti-tuberculosis medication
OT  - carnitine
OT  - hepatotoxicity
OT  - prevention
EDAT- 2013/12/12 06:00
MHDA- 2014/12/15 06:00
CRDT- 2013/12/12 06:00
PHST- 2013/11/20 [accepted]
AID - 10.1111/jgh.12474 [doi]
PST - ppublish
SO  - J Gastroenterol Hepatol. 2014 May;29(5):997-1004. doi: 10.1111/jgh.12474.

PMID- 24112411
OWN - NLM
STAT- MEDLINE
DA  - 20140303
DCOM- 20140421
IS  - 1365-3156 (Electronic)
IS  - 1360-2276 (Linking)
VI  - 18
IP  - 11
DP  - 2013 Nov
TI  - Diabetes mellitus and tuberculosis: pattern of tuberculosis, two-month smear
      conversion and treatment outcomes in Guangzhou, China.
PG  - 1379-85
LID - 10.1111/tmi.12198 [doi]
AB  - OBJECTIVE: There is a high burden of both diabetes (DM) and tuberculosis (TB) in 
      China. We evaluated the association between DM and the pattern of disease,
      2-month sputum smear conversion and treatment outcomes of patients with TB in
      Guangzhou, China. METHOD: All patients registered with TB from September 2011 to 
      June 2012 were screened for DM and assessed for treatment outcomes in relation to
      presence or absence of DM and quality of DM control using patient registers,
      treatment cards and electronic record systems. RESULTS: There were 1589 patients 
      with TB of whom 189 (12%) had DM. Among those with DM, there was a significantly 
      higher proportion of men, persons aged 35 years and older and persons with
      smear-positive pulmonary tuberculosis (PTB) (P < 0.01). In patients with DM and
      new smear-positive PTB, there was a higher proportion who had positive sputum
      smears at 2 months (21.7% vs. 5.6%, RR 3.85, 95%CI 2.24-6.63), who were
      lost-to-follow-up (5.2% vs. 1.7%, RR 3.23, 95%CI 1.08-9.63) and who failed
      treatment (10.3% vs. 2.3%, RR 4.46, 95%CI 1.96-10.18) compared with patients who 
      had no DM. There was no significant association between these adverse outcomes
      and DM control as measured by 2 and 6-month fasting blood glucose. CONCLUSION:
      Diabetes mellitus in new smear-positive patients with PTB was associated with
      failure to sputum smear convert at 2 months and adverse treatment outcomes of
      loss-to-follow-up and failure. Further research is needed to understand the
      reasons for these findings and to determine whether the current length of
      treatment of 6 months is adequate.
CI  - (c) 2013 John Wiley & Sons Ltd.
FAU - Mi, Fengling
AU  - Mi F
AD  - Beijing Chest Hospital, Capital Medical University, Beijing, China; Beijing
      Tuberculosis and Thoracic Tumor Research Institute, Beijing, China.
FAU - Tan, Shouyong
AU  - Tan S
FAU - Liang, Li
AU  - Liang L
FAU - Harries, Anthony D
AU  - Harries AD
FAU - Hinderaker, Sven G
AU  - Hinderaker SG
FAU - Lin, Yan
AU  - Lin Y
FAU - Yue, Wentao
AU  - Yue W
FAU - Chen, Xi
AU  - Chen X
FAU - Liang, Bing
AU  - Liang B
FAU - Gong, Fang
AU  - Gong F
FAU - Du, Jian
AU  - Du J
LA  - eng
PT  - Clinical Trial
PT  - Journal Article
PT  - Research Support, Non-U.S. Gov't
DEP - 20130923
PL  - England
TA  - Trop Med Int Health
JT  - Tropical medicine & international health : TM & IH
JID - 9610576
RN  - 0 (Antitubercular Agents)
RN  - 0 (Blood Glucose)
SB  - IM
MH  - Adolescent
MH  - Adult
MH  - Age Factors
MH  - Antitubercular Agents/*therapeutic use
MH  - Blood Glucose/metabolism
MH  - China/epidemiology
MH  - Diabetes Mellitus, Type 2/blood/*complications/epidemiology
MH  - Fasting
MH  - Female
MH  - Humans
MH  - Incidence
MH  - Lost to Follow-Up
MH  - Male
MH  - Mass Screening
MH  - Middle Aged
MH  - *Mycobacterium tuberculosis
MH  - Prevalence
MH  - Sex Factors
MH  - Sputum/*microbiology
MH  - Treatment Failure
MH  - Tuberculosis, Pulmonary/*drug therapy/epidemiology/etiology/microbiology
MH  - Young Adult
OTO - NOTNLM
OT  - China
OT  - diabetes mellitus
OT  - treatment outcome
OT  - tuberculosis
EDAT- 2013/10/12 06:00
MHDA- 2014/04/22 06:00
CRDT- 2013/10/12 06:00
PHST- 2013/09/23 [aheadofprint]
AID - 10.1111/tmi.12198 [doi]
PST - ppublish
SO  - Trop Med Int Health. 2013 Nov;18(11):1379-85. doi: 10.1111/tmi.12198. Epub 2013
      Sep 23.

PMID- 23809978
OWN - NLM
STAT- MEDLINE
DA  - 20130701
DCOM- 20140227
IS  - 2245-1919 (Electronic)
IS  - 2245-1919 (Linking)
VI  - 60
IP  - 7
DP  - 2013 Jul
TI  - The double burden.
PG  - B4673
AB  - One third of the world's population is latently infected with Mycobacterium
      tuberculosis, and with the lifestyle changes succeeding the on-going
      urbanization, populations already burdened by tuberculosis are experiencing a
      dramatic increase in chronic diseases, with diabetes being a serious challenge.
      Tuberculosis and diabetes are not only becoming co-existing diseases. In fact,
      the diseases interact, and there is evidence to suggest that especially diabetes 
      disease increases the susceptibility for developing active tuberculosis disease. 
      Furthermore, it is plausible that tuberculosis leads to, either transient or
      permanent, impairment of the glucose metabolism, which ultimately will turn into 
      diabetes. A number of studies from the Americas, Europe, Asia, and, most lately, 
      from sub-Saharan Africa have reported strong association between tuberculosis and
      diabetes; on average, the estimated risk of active tuberculosis is thrice as high
      among people with diabetes. The study from sub-Saharan Africa was conducted in
      Tanzania and is the basis of this thesis. Based on available evidence on the
      association between tuberculosis and diabetes, the primary aim of the study was
      to assess the role of diabetes for tuberculosis risk, manifestations, treatment
      outcomes and survival in a Tanzanian population of tuberculosis patients and
      non-tuberculosis neighbourhood controls. The study was conducted in Mwanza City
      in northern Tanzania, with a population exceeding half a million inhabitants,
      with tuberculosis and HIV being common infections in the region, but with little 
      knowledge about the prevalence of diabetes. We recruited newly diagnosed
      pulmonary tuberculosis patients from spring 2006 and continuously till the fall
      2009, with all participating in a nutritional intervention running in parallel
      with the medical tuberculosis treatment. All participants underwent diabetes and 
      HIV testing as well as a series of measurements such as anthropometric, clinical 
      and paraclinical parameters. The population was followed up during treatment (2
      and 5 months) to assess treatment outcome as well as after one year to assess
      their survival status. Based on data from 1,250 tuberculosis patients and 350
      neighbourhood controls, we found that 38 and 21%, respectively, had impaired
      glycaemia, and that the prevalence of diabetes was 17 and 9% among tuberculosis
      patients and controls, respectively. This difference in prevalence between
      patients and controls was equivalent to an adjusted odds ratio of more than four,
      indicating a strong association between tuberculosis and diabetes. Furthermore,
      we found that diabetes was associated with tuberculosis among both participants
      with or without HIV co-infection. Despite the strong association, diabetes had
      only moderate clinical implications when the tuberculosis patients initiated the 
      tuberculosis treatment; the patients with diabetes co-morbidity had a minor
      elevation in the immune response and more frequently reported to have fever.
      Furthermore, diabetes did not seem to delay time to sputum conversion during
      treatment. Nevertheless, diabetes co-morbidity led to impaired treatment outcome 
      with slower recovery of weight and haemoglobin and a more than four times higher 
      mortality rate within the initial phase of tuberculosis treatment. In conclusion,
      in the African region, the double burden of tuberculosis and diabetes is becoming
      a major health problem. Although the tuberculosis incidence has stabilized during
      the last decade, the increasing incidence of diabetes will possibly interfere
      with tuberculosis control and may, consequently, make the tuberculosis incidence 
      increase again. Future research strategies should focus on enhanced diagnostic
      tools to identify tuberculosis patients with diabetes co-morbidity, and on the
      role of disease-disease, drug-disease and drug-drug interactions between
      tuberculosis and diabetes diseases and treatments.
FAU - Faurholt-Jepsen, Daniel
AU  - Faurholt-Jepsen D
AD  - Department of Human Nutrition, University of Copenhagen, Rolighedsvej 30, 1958
      Frederiksberg C, Denmark. daniel@faurholt-jepsen.dk
LA  - eng
PT  - Clinical Trial
PT  - Journal Article
PL  - Denmark
TA  - Dan Med J
JT  - Danish medical journal
JID - 101576205
RN  - 0 (Antitubercular Agents)
SB  - IM
MH  - Adolescent
MH  - Adult
MH  - Aged
MH  - Aged, 80 and over
MH  - Antitubercular Agents/therapeutic use
MH  - Case-Control Studies
MH  - Cross-Sectional Studies
MH  - Diabetes Mellitus, Type 2/*complications
MH  - Female
MH  - Follow-Up Studies
MH  - HIV Infections/complications
MH  - Humans
MH  - Linear Models
MH  - Logistic Models
MH  - Male
MH  - Middle Aged
MH  - Prospective Studies
MH  - Risk Factors
MH  - Survival Analysis
MH  - Tanzania
MH  - Treatment Outcome
MH  - Tuberculosis, Pulmonary/*complications/diagnosis/drug therapy/mortality
MH  - Young Adult
EDAT- 2013/07/03 06:00
MHDA- 2014/02/28 06:00
CRDT- 2013/07/02 06:00
AID - B4673 [pii]
PST - ppublish
SO  - Dan Med J. 2013 Jul;60(7):B4673.

PMID- 23648145
OWN - NLM
STAT- MEDLINE
DA  - 20130613
DCOM- 20130812
IS  - 1365-3156 (Electronic)
IS  - 1360-2276 (Linking)
VI  - 18
IP  - 7
DP  - 2013 Jul
TI  - Diabetes is a strong predictor of mortality during tuberculosis treatment: a
      prospective cohort study among tuberculosis patients from Mwanza, Tanzania.
PG  - 822-9
LID - 10.1111/tmi.12120 [doi]
AB  - OBJECTIVE: Strong evidence suggests diabetes may be associated with tuberculosis 
      (TB) and could influence TB treatment outcomes. We assessed the role of diabetes 
      on sputum culture conversion and mortality among patients undergoing TB
      treatment. METHODS: A total of 1250 Tanzanian TB patients were followed
      prospectively during TB treatment with sputum culture after 2 and 5 months.
      Survival status was assessed at least 1 year after initiation of treatment. At
      baseline, all participants underwent testing for diabetes and HIV, and the serum 
      concentration of the acute phase reactant alpha-1 glycoprotein (AGP) was
      determined. RESULTS: There were no differences between participants with and
      without diabetes regarding the proportion of positive cultures at 2 (3.8% vs.
      5.8%) and 5 (1.3% vs. 0.9%) months (P > 0.46). However, among patients with a
      positive TB culture, relatively more patients with diabetes died before the
      5-month follow-up. Within the initial 100 days of TB treatment, diabetes was
      associated with a fivefold increased risk of mortality (RR 5.09, 95% CI 2.36;
      11.02, P < 0.001) among HIV uninfected, and a twofold increase among HIV
      co-infected patient (RR 2.33 95% CI 1.20; 4.53, P = 0.012), while diabetes was
      not associated with long-term mortality. Further adjustment with AGP did not
      change the estimates. CONCLUSION: Diabetes considerably increases risk of early
      mortality during TB treatment. The effect may not be explained by increased
      severity of TB, but could be due to impaired TB treatment response. Research is
      needed to clarify the mechanism and to assess whether glycaemic control improves 
      survival.
CI  - (c) 2013 Blackwell Publishing Ltd.
FAU - Faurholt-Jepsen, Daniel
AU  - Faurholt-Jepsen D
AD  - Department of Nutrition, Exercise and Sports, University of Copenhagen,
      Frederiksberg, Denmark. daniel@faurholt-jepsen.com
FAU - Range, Nyagosya
AU  - Range N
FAU - PrayGod, George
AU  - PrayGod G
FAU - Jeremiah, Kidola
AU  - Jeremiah K
FAU - Faurholt-Jepsen, Maria
AU  - Faurholt-Jepsen M
FAU - Aabye, Martine G
AU  - Aabye MG
FAU - Changalucha, John
AU  - Changalucha J
FAU - Christensen, Dirk L
AU  - Christensen DL
FAU - Grewal, Harleen M S
AU  - Grewal HM
FAU - Martinussen, Torben
AU  - Martinussen T
FAU - Krarup, Henrik
AU  - Krarup H
FAU - Witte, Daniel R
AU  - Witte DR
FAU - Andersen, Aase B
AU  - Andersen AB
FAU - Friis, Henrik
AU  - Friis H
LA  - eng
PT  - Journal Article
PT  - Randomized Controlled Trial
PT  - Research Support, Non-U.S. Gov't
DEP - 20130506
PL  - England
TA  - Trop Med Int Health
JT  - Tropical medicine & international health : TM & IH
JID - 9610576
RN  - 0 (Blood Glucose)
RN  - 0 (Orosomucoid)
SB  - IM
MH  - Blood Glucose/*metabolism
MH  - Diabetes Complications/blood/*mortality
MH  - Female
MH  - HIV Infections/blood/complications/mortality
MH  - Humans
MH  - Male
MH  - Middle Aged
MH  - Orosomucoid/metabolism
MH  - Prospective Studies
MH  - Risk Factors
MH  - Tanzania/epidemiology
MH  - Treatment Outcome
MH  - Tuberculosis, Pulmonary/blood/*complications/*mortality/therapy
MH  - Young Adult
EDAT- 2013/05/08 06:00
MHDA- 2013/08/13 06:00
CRDT- 2013/05/08 06:00
PHST- 2013/05/06 [aheadofprint]
AID - 10.1111/tmi.12120 [doi]
PST - ppublish
SO  - Trop Med Int Health. 2013 Jul;18(7):822-9. doi: 10.1111/tmi.12120. Epub 2013 May 
      6.

PMID- 23442225
OWN - NLM
STAT- MEDLINE
DA  - 20130320
DCOM- 20140107
LR  - 20150218
IS  - 1471-2334 (Electronic)
IS  - 1471-2334 (Linking)
VI  - 13
DP  - 2013
TI  - Rationale and design of a randomized controlled trial of the effect of retinol
      and vitamin D supplementation on treatment in active pulmonary tuberculosis
      patients with diabetes.
PG  - 104
LID - 10.1186/1471-2334-13-104 [doi]
AB  - BACKGROUND: The association between pulmonary tuberculosis (PTB) and diabetes
      mellitus (DM) has been previously attracted much attention. Diabetes alters
      immunity to tuberculosis, leading to more frequent treatment failure in TB
      patients with DM. Moreover, TB and DM often coincide with micronutrients
      deficiencies, such as retinol and vitamin D, which are especially important to
      immunity of the body and may influence pancreas beta-cell function. However, the 
      effects of retinol and vitamin D supplementation in active TB patients with
      diabetes on treatment outcomes, immune and nutrition state are still uncertain.
      We are conducting a randomized controlled trial of vitamin A and/or D in active
      PTB patients with DM in a network of 4 TB treatment clinics to determine whether 
      the supplementation could improve the outcome in the patients. METHODS/DESIGN:
      This is a 2x2 factorial trial. We plan to enroll 400 active PTB patients with DM,
      and randomize them to VA (2000 IU daily retinol); VD (400 IU daily
      cholecalciferol); VAD (2000 IU daily retinol plus 400 IU cholecalciferol) or
      control (placebo) group. Our primary outcome measure is the efficacy of
      anti-tuberculosis treatment and ameliorating of glucose metabolism, and the
      secondary outcome measure being immune and nutrition status of the subjects. Of
      the first 37 subjects enrolled: 8 have been randomized to VA, 10 to VD, 9 to VAD 
      and 10 to control. To date, the sample is 97.3% Han Chinese and 91.9% female. The
      average fasting plasma glucose level is 12.19 mmol/L. DISCUSSION: This paper
      describes the design and rationale of a randomized clinical trial comparing VA
      and/or VD supplementation to active pulmonary TB patients with DM. Our trial will
      allow rigorous evaluation of the efficacy of the supplementation to active TB and
      DM therapy for improving clinical outcomes and immunological condition. This
      detailed description of trial methodology can serve as a template for the
      development of future treatment scheme for active TB patient with DM. TRIAL
      REGISTRATION: ChiCTR-TRC-12002546.
FAU - Wang, Qiuzhen
AU  - Wang Q
AD  - The Institute of Human Nutrition, Medical College of Qingdao University, 38
      Dengzhou Road, Qingdao 266021, China.
FAU - Ma, Aiguo
AU  - Ma A
FAU - Bygbjerg, Ib Christian
AU  - Bygbjerg IC
FAU - Han, Xiuxia
AU  - Han X
FAU - Liu, Yufeng
AU  - Liu Y
FAU - Zhao, Shanliang
AU  - Zhao S
FAU - Cai, Jing
AU  - Cai J
LA  - eng
SI  - ChiCTR/TRC-12002546
PT  - Journal Article
PT  - Multicenter Study
PT  - Randomized Controlled Trial
PT  - Research Support, Non-U.S. Gov't
DEP - 20130226
PL  - England
TA  - BMC Infect Dis
JT  - BMC infectious diseases
JID - 100968551
RN  - 0 (Vitamins)
RN  - 11103-57-4 (Vitamin A)
RN  - 1C6V77QF41 (Cholecalciferol)
SB  - IM
MH  - Adult
MH  - China/epidemiology
MH  - Cholecalciferol/*administration & dosage
MH  - Diabetes Mellitus/*drug therapy/epidemiology/metabolism/*microbiology
MH  - Dietary Supplements
MH  - Epidemiologic Research Design
MH  - Female
MH  - Humans
MH  - Male
MH  - Middle Aged
MH  - Multicenter Studies as Topic/methods
MH  - Randomized Controlled Trials as Topic/*methods
MH  - Tuberculosis, Pulmonary/*drug therapy/epidemiology/*metabolism
MH  - Vitamin A/*administration & dosage
MH  - Vitamins/administration & dosage
PMC - PMC3599006
OID - NLM: PMC3599006
EDAT- 2013/02/28 06:00
MHDA- 2014/01/08 06:00
CRDT- 2013/02/28 06:00
PHST- 2013/01/09 [received]
PHST- 2013/02/18 [accepted]
PHST- 2013/02/26 [aheadofprint]
AID - 1471-2334-13-104 [pii]
AID - 10.1186/1471-2334-13-104 [doi]
PST - epublish
SO  - BMC Infect Dis. 2013 Feb 26;13:104. doi: 10.1186/1471-2334-13-104.

PMID- 22839693
OWN - NLM
STAT- MEDLINE
DA  - 20121002
DCOM- 20130118
LR  - 20150224
IS  - 1471-2334 (Electronic)
IS  - 1471-2334 (Linking)
VI  - 12
DP  - 2012
TI  - The role of diabetes co-morbidity for tuberculosis treatment outcomes: a
      prospective cohort study from Mwanza, Tanzania.
PG  - 165
LID - 10.1186/1471-2334-12-165 [doi]
AB  - BACKGROUND: Due to the association between diabetes and pulmonary tuberculosis
      (TB), diabetes may threaten the control of TB. In a prospective cohort study
      nested in a nutrition trial, we investigated the role of diabetes on changes in
      anthropometry, grip strength, and clinical parameters over a five months
      follow-up period. METHODS: Among pulmonary TB patients with known diabetes
      status, we assessed anthropometry and clinical parameters (e.g. haemoglobin) at
      baseline and after two and five months of TB treatment. A linear mixed-effects
      model (repeated measurements) was used to investigate the role of diabetes during
      recovery. RESULTS: Of 1205 TB patients, the mean (standard deviation) age was
      36.6 (13.0) years, 40.9% were females, 48.9% were HIV co-infected, and 16.3% had 
      diabetes. TB patients with diabetes co-morbidity experienced a lower weight gain 
      at two (1.3 kg, CI95% 0.5; 2.0, p = 0.001) and five months (1.0 kg, CI95% 0.3;
      1.7, p = 0.007). Similarly, the increase in the level of haemoglobin was lower
      among TB patients with diabetes co-morbidity after two (Delta 0.6 g/dL, CI95%
      0.3; 0.9 p < 0.001) and five months (Delta 0.5 g/dL, CI95% 0.2; 0.9 p = 0.004) of
      TB treatment, respectively. CONCLUSION: TB patients initiating TB treatment with 
      diabetes co-morbidity experience delayed recovery of body mass and haemoglobin,
      which are important for the functional recovery from disease.
FAU - Faurholt-Jepsen, Daniel
AU  - Faurholt-Jepsen D
AD  - Department of Human Nutrition, University of Copenhagen, Frederiksberg, Denmark. 
      daniel@faurholt-jepsen.dk
FAU - Range, Nyagosya
AU  - Range N
FAU - Praygod, George
AU  - Praygod G
FAU - Kidola, Jeremiah
AU  - Kidola J
FAU - Faurholt-Jepsen, Maria
AU  - Faurholt-Jepsen M
FAU - Aabye, Martine Grosos
AU  - Aabye MG
FAU - Changalucha, John
AU  - Changalucha J
FAU - Christensen, Dirk Lund
AU  - Christensen DL
FAU - Martinussen, Torben
AU  - Martinussen T
FAU - Krarup, Henrik
AU  - Krarup H
FAU - Witte, Daniel Rinse
AU  - Witte DR
FAU - Andersen, Ase Bengard
AU  - Andersen AB
FAU - Friis, Henrik
AU  - Friis H
LA  - eng
PT  - Journal Article
PT  - Research Support, Non-U.S. Gov't
DEP - 20120727
PL  - England
TA  - BMC Infect Dis
JT  - BMC infectious diseases
JID - 100968551
RN  - 0 (Hemoglobins)
SB  - IM
MH  - Adult
MH  - Body Mass Index
MH  - Cohort Studies
MH  - *Diabetes Complications
MH  - Female
MH  - Hemoglobins/analysis
MH  - Humans
MH  - Male
MH  - Middle Aged
MH  - Prospective Studies
MH  - Tanzania
MH  - Treatment Outcome
MH  - Tuberculosis, Pulmonary/*complications/*drug therapy
PMC - PMC3462148
OID - NLM: PMC3462148
EDAT- 2012/07/31 06:00
MHDA- 2013/01/19 06:00
CRDT- 2012/07/31 06:00
PHST- 2012/03/30 [received]
PHST- 2012/07/16 [accepted]
PHST- 2012/07/27 [aheadofprint]
AID - 1471-2334-12-165 [pii]
AID - 10.1186/1471-2334-12-165 [doi]
PST - epublish
SO  - BMC Infect Dis. 2012 Jul 27;12:165. doi: 10.1186/1471-2334-12-165.

PMID- 21674133
OWN - NLM
STAT- MEDLINE
DA  - 20110912
DCOM- 20120110
IS  - 1573-742X (Electronic)
IS  - 0929-5305 (Linking)
VI  - 32
IP  - 3
DP  - 2011 Oct
TI  - Pulmonary thromboembolism in an East African tertiary referral hospital.
PG  - 386-91
LID - 10.1007/s11239-011-0607-4 [doi]
AB  - Pulmonary thromboembolism (PTE) is a frequent cause of mortality in Kenya, but
      its characteristics are hardly reported in Subsaharan Africa. To describe the
      pattern of PTE among black Africans, in a Kenyan referral hospital. Retrospective
      study at Kenyatta National Hospital (KNH), Nairobi, Kenya. Records of patients
      seen between January 2005 and December 2009 were examined for mode of diagnosis, 
      comorbidities, age, gender, treatment and outcome. Data were analyzed using SPSS 
      version 15.0 and are presented in tables and bar charts. One hundred and
      twenty-eight (60 male; 68 female) cases were analyzed. Diagnosis was made by
      clinical evaluation, a Well's score of >4.0, high D-dimer levels and ultrasound
      demonstration of a proximal deep venous thrombosis (DVT, 35.9%), lung spiral
      computer tomography (CT, 50%), multidetector CT (7.8%) and angiography (6.3%).
      Most frequent comorbidities included DVT (36%); hypertension (18.8%); pulmonary
      tuberculosis (PTB, 12.5%); HIV infection (10.9%), pueperium, diabetes mellitus
      and cigarette smoking (9.4% each). Mean age was 40.8 years (range 5-86 years)
      with a peak between 30 and 50 years. Over 46% of patients were aged 40 years and 
      less. Male:female ratio was 1:1.13. All the patients were treated with
      anticoagulants and thrombolytics with only one having embolectomy. Ninety-two
      patients (71.9%) recovered, 18.8% of them with cor pulmonale, while 28.1% died.
      PTE is not uncommon in Kenya. It affects many individuals below 40 years without 
      a gender bias, and carries high morbidity and mortality. Associated comorbidities
      include venous thrombosis, lifestyle conditions and communicable diseases.
      Control measures targeting both are recommended.
FAU - Ogeng'o, Julius A
AU  - Ogeng'o JA
AD  - Department of Human Anatomy, University of Nairobi, Nairobi, Kenya.
FAU - Obimbo, Moses M
AU  - Obimbo MM
FAU - Olabu, Beda O
AU  - Olabu BO
FAU - Gatonga, Patrick M
AU  - Gatonga PM
FAU - Ong'era, Denis
AU  - Ong'era D
LA  - eng
PT  - Clinical Trial
PT  - Journal Article
PL  - Netherlands
TA  - J Thromb Thrombolysis
JT  - Journal of thrombosis and thrombolysis
JID - 9502018
RN  - 0 (Fibrin Fibrinogen Degradation Products)
RN  - 0 (fibrin fragment D)
SB  - IM
MH  - Adult
MH  - African Continental Ancestry Group
MH  - Age Factors
MH  - Angiography
MH  - Diabetes Mellitus/blood/mortality/therapy
MH  - Female
MH  - Fibrin Fibrinogen Degradation Products/analysis
MH  - HIV Infections/blood/mortality/therapy
MH  - Hospitals, General
MH  - Humans
MH  - Hypertension/blood/mortality/therapy
MH  - Kenya
MH  - Male
MH  - Middle Aged
MH  - *Pulmonary Embolism/blood/diagnosis/mortality/therapy
MH  - Risk Factors
MH  - Sex Factors
MH  - Smoking
MH  - Tomography, X-Ray Computed
MH  - *Venous Thrombosis/blood/diagnosis/mortality/therapy
EDAT- 2011/06/16 06:00
MHDA- 2012/01/11 06:00
CRDT- 2011/06/16 06:00
AID - 10.1007/s11239-011-0607-4 [doi]
PST - ppublish
SO  - J Thromb Thrombolysis. 2011 Oct;32(3):386-91. doi: 10.1007/s11239-011-0607-4.

PMID- 22813409
OWN - NLM
STAT- MEDLINE
DA  - 20120720
DCOM- 20130819
IS  - 1878-0334 (Electronic)
IS  - 1871-4021 (Linking)
VI  - 5
IP  - 2
DP  - 2011 Apr-Jun
TI  - Effect of vitamin D supplementation in type 2 diabetes patients with pulmonary
      tuberculosis.
PG  - 85-9
LID - 10.1016/j.dsx.2012.02.021 [doi]
AB  - AIM: Diabetes and vitamin D deficiency are widely prevalent in India. Studies
      have proven correlation between low vitamin D levels and pulmonary tuberculosis
      (PTB) and low vitamin D levels and insulin resistance. We evaluated the effects
      of vitamin D supplementation on type 2 diabetes mellitus patients with pulmonary 
      tuberculosis (PTB). METHODS: Forty-five subjects (M:F=34:11) were screened.
      Inclusion criteria were age >15 years, newly diagnosed PTB cases with
      uncontrolled diabetes, serum vitamin D<20 ng/ml. The patients with vitamin D
      level<20 ng/ml were randomly assigned to 2 groups. Group 1 subjects received oral
      cholecalceferol (60,000 units/week) and calcium carbonate (1g/day) along with
      anti tubercular treatment (ATT), while group 2 subjects did not. Sputum was
      checked at interval of 2 weeks for 12 weeks. Primary end point was time to
      achieve sputum smear conversion. RESULTS: Fifteen patients having vitamin D>20
      ng/ml were excluded. Age of the patients was 42.9+/-13.2 years and serum vitamin 
      D levels were 18.4+/-15.3 ng/ml. Sputum smear conversion was 6 weeks in group 1
      versus 8 weeks in group 2 (p=0.067). Glycated hemoglobin levels reduced from
      11.1+/-1.3 to 7.7+/-0.9 in group 1 versus 10.3+/-1.2 to 7.8+/-1.1 (p>0.1).
      CONCLUSION: Vitamin D can serve as adjuvant treatment of tuberculosis in
      diabetics with vitamin D deficiency. Further studies are required to validate
      this observation and define a cut off for vitamin D level to prevent
      immunological alterations.
CI  - Copyright (c) 2012 Diabetes India. Published by Elsevier Ltd. All rights
      reserved.
FAU - Kota, Sunil Kumar
AU  - Kota SK
AD  - Department of Endocrinology, Medwin Hospitals, Hyderabad, Andhra Pradesh, India. 
      hidocsunil@ibibo.com
FAU - Jammula, Sruti
AU  - Jammula S
FAU - Kota, Siva Krishna
AU  - Kota SK
FAU - Tripathy, Prabhas Ranjan
AU  - Tripathy PR
FAU - Panda, Sandip
AU  - Panda S
FAU - Modi, Kirtikumar D
AU  - Modi KD
LA  - eng
PT  - Journal Article
PT  - Randomized Controlled Trial
DEP - 20120315
PL  - Netherlands
TA  - Diabetes Metab Syndr
JT  - Diabetes & metabolic syndrome
JID - 101462250
RN  - 1406-16-2 (Vitamin D)
SB  - IM
MH  - Adolescent
MH  - Adult
MH  - Aged
MH  - Diabetes Mellitus, Type 2/blood/*drug therapy/epidemiology
MH  - *Dietary Supplements
MH  - Female
MH  - Humans
MH  - Male
MH  - Middle Aged
MH  - Treatment Outcome
MH  - Tuberculosis, Pulmonary/blood/*drug therapy/epidemiology
MH  - Vitamin D/*therapeutic use
MH  - Vitamin D Deficiency/blood/*drug therapy/epidemiology
MH  - Young Adult
EDAT- 2011/04/01 00:00
MHDA- 2013/08/21 06:00
CRDT- 2012/07/21 06:00
PHST- 2012/03/15 [aheadofprint]
AID - S1871-4021(12)00022-7 [pii]
AID - 10.1016/j.dsx.2012.02.021 [doi]
PST - ppublish
SO  - Diabetes Metab Syndr. 2011 Apr-Jun;5(2):85-9. doi: 10.1016/j.dsx.2012.02.021.
      Epub 2012 Mar 15.

PMID- 20663943
OWN - NLM
STAT- MEDLINE
DA  - 20101101
DCOM- 20110210
LR  - 20151119
IS  - 1592-8721 (Electronic)
IS  - 0390-6078 (Linking)
VI  - 95
IP  - 11
DP  - 2010 Nov
TI  - Weekly rituximab followed by monthly rituximab treatment for steroid-refractory
      chronic graft-versus-host disease: results from a prospective, multicenter, phase
      II study.
PG  - 1935-42
LID - 10.3324/haematol.2010.026104 [doi]
AB  - BACKGROUND: Since it was suggested that B cells play a role in the pathogenesis
      of chronic graft-versus-host disease, rituximab, an anti-CD20 monoclonal antibody
      targeting B cells, has been shown to be effective in steroid-refractory, chronic 
      graft-versus-host disease. However, most of the data were from small numbers of
      patients or retrospective analyses. We, therefore, conducted a multicenter phase 
      II study to confirm the efficacy of this treatment strategy that targets B cells.
      DESIGN AND METHODS: We diagnosed and evaluated chronic graft-versus-host disease 
      according to the National Institute of Health criteria for clinical trials on
      this condition. The treatment consisted of weekly intravenous infusions of
      rituximab for 4 weeks followed by monthly rituximab for 4 months. We evaluated
      the patients' responses and monitored their disease activity until their final
      visit, which was on day 365. We also assessed the patients' subsequent quality of
      life and serum levels of B-cell-activating factor of the tumor necrosis factor
      family. RESULTS: Among 37 patients enrolled (median age, 29 years; range 8-57
      years), 32 patients responded to rituximab with 8 complete and 24 partial
      responses. Twenty-one patients maintained their response for 1 year, so their
      steroid treatment was discontinued or its dose reduced (21/37, or 56.8%), and
      their scores representing quality of life were improved although these changes
      were not statistically significant. The responses were better for clinical
      manifestations of the skin, oral cavity and musculoskeletal system (response
      rate, 71.4-100%) than for other organs. However, infectious complications and
      primary disease relapse accounted for the majority of treatment failure. The
      pre-treatment serum level of B cell-activating factor of the tumor necrosis
      factor family was not associated with better treatment outcome (P=0.147).
      CONCLUSIONS: Rituximab could improve clinical responses and quality of life of
      patients with steroid-refractory chronic graft-versus-host disease, although such
      patients may need active prophylaxis against infection.
FAU - Kim, Seok Jin
AU  - Kim SJ
AD  - Department of Medicine, Samsung Medical Center, Sungkyunkwan University School of
      Medicine, Seoul, Korea.
FAU - Lee, Jong Wook
AU  - Lee JW
FAU - Jung, Chul Won
AU  - Jung CW
FAU - Min, Chang Ki
AU  - Min CK
FAU - Cho, Bin
AU  - Cho B
FAU - Shin, Ho Jin
AU  - Shin HJ
FAU - Chung, Joo Seop
AU  - Chung JS
FAU - Kim, Hawk
AU  - Kim H
FAU - Lee, Won Sik
AU  - Lee WS
FAU - Joo, Young Don
AU  - Joo YD
FAU - Yang, Deok-Hwan
AU  - Yang DH
FAU - Kook, Hoon
AU  - Kook H
FAU - Kang, Hyoung Jin
AU  - Kang HJ
FAU - Ahn, Hyo Seop
AU  - Ahn HS
FAU - Yoon, Sung-Soo
AU  - Yoon SS
FAU - Sohn, Sang Kyun
AU  - Sohn SK
FAU - Min, Yoo Hong
AU  - Min YH
FAU - Min, Woo-Sung
AU  - Min WS
FAU - Park, Hee-Sook
AU  - Park HS
FAU - Won, Jong Ho
AU  - Won JH
LA  - eng
PT  - Clinical Trial, Phase II
PT  - Journal Article
PT  - Multicenter Study
PT  - Research Support, Non-U.S. Gov't
DEP - 20100727
PL  - Italy
TA  - Haematologica
JT  - Haematologica
JID - 0417435
RN  - 0 (Antibodies, Monoclonal, Murine-Derived)
RN  - 0 (B-Cell Activating Factor)
RN  - 0 (Immunologic Factors)
RN  - 0 (Steroids)
RN  - 4F4X42SYQ6 (Rituximab)
SB  - IM
CIN - Haematologica. 2010 Nov;95(11):1811-3. PMID: 21037328
MH  - Adolescent
MH  - Adult
MH  - Antibodies, Monoclonal, Murine-Derived/*administration & dosage
MH  - B-Cell Activating Factor/blood
MH  - B-Lymphocytes/metabolism
MH  - Child
MH  - Chronic Disease
MH  - Diabetes Mellitus/blood/therapy
MH  - Drug-Induced Liver Injury/blood/therapy
MH  - Female
MH  - Graft vs Host Disease/blood/*drug therapy/metabolism
MH  - Hematologic Neoplasms/blood/therapy
MH  - Humans
MH  - Immunologic Factors/*administration & dosage
MH  - Male
MH  - Middle Aged
MH  - Prospective Studies
MH  - Rituximab
MH  - *Stem Cell Transplantation
MH  - Steroids/therapeutic use
MH  - Transplantation, Homologous
MH  - Tuberculosis/blood/therapy
PMC - PMC2966917
OID - NLM: PMC2966917
EDAT- 2010/07/29 06:00
MHDA- 2011/02/11 06:00
CRDT- 2010/07/29 06:00
PHST- 2010/07/27 [aheadofprint]
AID - haematol.2010.026104 [pii]
AID - 10.3324/haematol.2010.026104 [doi]
PST - ppublish
SO  - Haematologica. 2010 Nov;95(11):1935-42. doi: 10.3324/haematol.2010.026104. Epub
      2010 Jul 27.

PMID- 18984752
OWN - NLM
STAT- MEDLINE
DA  - 20081105
DCOM- 20090122
IS  - 1816-5370 (Electronic)
IS  - 0218-4923 (Linking)
VI  - 16
IP  - 6
DP  - 2008 Dec
TI  - Fibrin glue administration to support bronchial stump line.
PG  - 450-3
AB  - Bronchopleural fistula is an important cause of mortality and morbidity after
      pulmonary resection. The use of fibrin glue to reduce the tension and number of
      sutures in the bronchial stump was assessed in this prospective study of 20
      patients between June 2002 and May 2003. They all had a high risk of
      bronchopleural fistula development because of bronchiectasis, tuberculosis, lung 
      abscess, diabetes mellitus, preoperative neoadjuvant radiotherapy, or residual
      tumor at the surgical margin. After pulmonary resection, the bronchial stump was 
      closed with separate nonabsorbable sutures supported with fibrin glue.
      Bronchopleural fistula was observed in only 1 (5%) patient during 6.45 +/- 3.09
      months of follow-up. There was no postoperative mortality. Closing the bronchial 
      stump with an appropriate technique and supporting it with fibrin glue were
      considered effective in preventing bronchopleural fistula development after
      pulmonary resection in high-risk patients.
FAU - Gursoy, Soner
AU  - Gursoy S
AD  - Thoracic Surgery Department, Dr. Suat Seren Chest Disease and Thoracic Surgery
      Training Hospital, Izmir, Turkey. grssoner@gmail.com
FAU - Yapucu, Murat U
AU  - Yapucu MU
FAU - Ucvet, Ahmet
AU  - Ucvet A
FAU - Yazgan, Serkan
AU  - Yazgan S
FAU - Basok, Oktay
AU  - Basok O
FAU - Ermete, Sulun
AU  - Ermete S
LA  - eng
PT  - Clinical Trial
PT  - Journal Article
PL  - Singapore
TA  - Asian Cardiovasc Thorac Ann
JT  - Asian cardiovascular & thoracic annals
JID - 9503417
RN  - 0 (Fibrin Tissue Adhesive)
RN  - 0 (Tissue Adhesives)
SB  - IM
MH  - Adolescent
MH  - Adult
MH  - Aged
MH  - Bronchi/*surgery
MH  - Bronchial Fistula/etiology/*prevention & control
MH  - Female
MH  - Fibrin Tissue Adhesive/*administration & dosage
MH  - Humans
MH  - Male
MH  - Middle Aged
MH  - Pleural Diseases/etiology/*prevention & control
MH  - Pneumonectomy/*adverse effects
MH  - Prospective Studies
MH  - Respiratory Tract Fistula/etiology/*prevention & control
MH  - Risk Assessment
MH  - Risk Factors
MH  - *Suture Techniques
MH  - Tissue Adhesives/*administration & dosage
MH  - Treatment Outcome
MH  - Young Adult
EDAT- 2008/11/06 09:00
MHDA- 2009/01/23 09:00
CRDT- 2008/11/06 09:00
AID - 16/6/450 [pii]
PST - ppublish
SO  - Asian Cardiovasc Thorac Ann. 2008 Dec;16(6):450-3.

PMID- 18072529
OWN - NLM
STAT- MEDLINE
DA  - 20071212
DCOM- 20080201
LR  - 20090529
IS  - 0019-5707 (Print)
IS  - 0019-5707 (Linking)
VI  - 54
IP  - 4
DP  - 2007 Oct
TI  - Evaluation of an intermittent six-month regimen in new pulmonary tuberculosis
      patients with diabetes mellitus.
PG  - 168-76
AB  - BACKGROUND: The treatment of tuberculosis (TB) with category I regimen of the
      Revised National Tuberculosis Control Programme (RNTCP) for patients with
      diabetes mellitus (DM) needs evaluation. OBJECTIVE: To assess the cure and
      relapse rates in 3 years, among the new smear-positive TB patients with Type-2 DM
      (DMTB) treated with CAT-I regimen (2E3H3R3Z3/4R3H3) of RNTCP. METHODOLOGY: TB
      suspects attending the diabetology units and the TB research centre (TRC)
      Chennai, were investigated. Eligible DMTB cases were enrolled. Baseline
      estimation of cardiac, renal, liver function tests and glycosylated-HBA1c were
      undertaken. All patients received 2E3H3R3Z3/4R3H3 under supervision at TRC.
      Clinical and sputum (smear and culture) examinations and monitoring of diabetic
      status were undertaken every month up to 24 months, then once in 3 months up to
      36 months. RESULTS: Of 100 patients admitted, 7 were excluded for various reasons
      from analysis. Of 93 patients, 87 (94%) had a favourable response at the end of
      treatment. Pre and post treatment mean glycosylated-HBA1c were 9.7% and 8.4% (>7%
      poor control). During follow-up period, 6 died and one lost to follow-up. Of the 
      remaining, four relapsed. CONCLUSION: Category-I regimen, recommended for all the
      new smear-positive patients in the Indian TB programme, is effective in the
      treatment of DMTB patients, despite poor control of diabetes.
FAU - Balasubramanian, Rani
AU  - Balasubramanian R
AD  - Tuberculosis Research Centre (ICMR), Chennai.
FAU - Ramanathan, Usha
AU  - Ramanathan U
FAU - Thyagarajan, K
AU  - Thyagarajan K
FAU - Ramachandran, Rajeswari
AU  - Ramachandran R
FAU - Rajaram, K
AU  - Rajaram K
FAU - Bhaskar, D
AU  - Bhaskar D
FAU - Shantharam
AU  - Shantharam
FAU - Hariharan, R S
AU  - Hariharan RS
FAU - Narayanan, P R
AU  - Narayanan PR
LA  - eng
PT  - Clinical Trial
PT  - Journal Article
PL  - India
TA  - Indian J Tuberc
JT  - The Indian journal of tuberculosis
JID - 0373027
RN  - 0 (Antitubercular Agents)
SB  - IM
MH  - Adult
MH  - Aged
MH  - Antitubercular Agents/adverse effects/therapeutic use
MH  - Diabetes Complications/*drug therapy
MH  - Female
MH  - Follow-Up Studies
MH  - Humans
MH  - Male
MH  - Middle Aged
MH  - Recurrence
MH  - Sputum/microbiology
MH  - Time Factors
MH  - Treatment Outcome
MH  - Tuberculosis, Pulmonary/*complications/*drug therapy/radiography
EDAT- 2007/12/13 09:00
MHDA- 2008/02/02 09:00
CRDT- 2007/12/13 09:00
PST - ppublish
SO  - Indian J Tuberc. 2007 Oct;54(4):168-76.

PMID- 17470017
OWN - NLM
STAT- MEDLINE
DA  - 20070501
DCOM- 20070718
IS  - 0022-3492 (Print)
IS  - 0022-3492 (Linking)
VI  - 78
IP  - 5
DP  - 2007 May
TI  - Evaluation of the incidence of preterm low birth weight in patients undergoing
      periodontal therapy.
PG  - 842-8
AB  - BACKGROUND: Preterm low birth weight was reported to be related to periodontal
      infections that might influence the fetus-placenta complex. The aim of this study
      was to provide periodontal treatment for pregnant women and to evaluate if this
      treatment can interfere with pregnancy duration and weight of the newborn.
      METHODS: The sample consisted of 450 pregnant women who were under prenatal care 
      at a polyclinic in Tres Coracoes, Brazil. Women with risk factors, such as
      systemic alterations (ischemic cardiopathy, hypertension, tuberculosis, diabetes,
      cancer, anemia, seizure, psychopathology, urinary tract infection, sexually
      transmitted diseases, asthma, and human immunodeficiency virus), and/or users of 
      alcohol, tobacco, and drugs were excluded from the study. Data related to age,
      socioeconomic level, race, marital status, number of previous pregnancies, and
      previous preterm delivery also were evaluated. Initially, the sample was divided 
      into two groups: 122 healthy patients (group 1) and 328 patients with periodontal
      disease (group 2). In group 2, 266 patients underwent treatment and 62 patients
      dropped out. After mothers gave birth, pregnancy duration and the weight of all
      infants were analyzed and recorded. RESULTS: There was no statistical difference 
      between the healthy and treated groups. However, there was a difference in the
      non-treated group, with a 79% incidence of preterm low birth weight. Educational 
      level, previous preterm birth, and periodontal disease were related significantly
      to preterm delivery (P <0.001). CONCLUSION: Periodontal disease was related
      significantly to preterm low birth weight.
FAU - Gazolla, Catia M
AU  - Gazolla CM
AD  - Clinical Dentistry Postgraduate Program, Vale do Rio Verde University, Tres
      Coracoes, MG, Brazil. catiagazolla@oi.com.br
FAU - Ribeiro, Adair
AU  - Ribeiro A
FAU - Moyses, Marcos R
AU  - Moyses MR
FAU - Oliveira, Luiz A M
AU  - Oliveira LA
FAU - Pereira, Luciano J
AU  - Pereira LJ
FAU - Sallum, Antonio W
AU  - Sallum AW
LA  - eng
PT  - Controlled Clinical Trial
PT  - Journal Article
PL  - United States
TA  - J Periodontol
JT  - Journal of periodontology
JID - 8000345
SB  - D
SB  - IM
MH  - Adult
MH  - *Birth Weight
MH  - Brazil/epidemiology
MH  - Case-Control Studies
MH  - Chi-Square Distribution
MH  - Dental Scaling/adverse effects
MH  - Female
MH  - Humans
MH  - Incidence
MH  - Infant, Low Birth Weight
MH  - Infant, Newborn
MH  - Middle Aged
MH  - Periodontal Diseases/complications/epidemiology/*therapy
MH  - Pregnancy
MH  - Pregnancy Complications/*epidemiology/etiology
MH  - Pregnancy Outcome
MH  - Pregnancy Trimester, Second
MH  - Premature Birth/*epidemiology
MH  - Reference Values
EDAT- 2007/05/02 09:00
MHDA- 2007/07/19 09:00
CRDT- 2007/05/02 09:00
AID - 10.1902/jop.2007.060295 [doi]
PST - ppublish
SO  - J Periodontol. 2007 May;78(5):842-8.

PMID- 16515432
OWN - NLM
STAT- MEDLINE
DA  - 20060306
DCOM- 20060331
LR  - 20131121
IS  - 0025-729X (Print)
IS  - 0025-729X (Linking)
VI  - 184
IP  - 5
DP  - 2006 Mar 6
TI  - Clinical islet transplantation in type 1 diabetes mellitus: results of
      Australia's first trial.
PG  - 221-5
AB  - OBJECTIVE: To determine whether pancreatic islet transplantation can control
      diabetes and prevent severe life-threatening hypoglycaemia. DESIGN, SETTING AND
      PARTICIPANTS: A single-arm observation study of six patients undergoing islet
      transplantation. All patients had had type 1 diabetes mellitus for over 5 years
      and documented episodes of repeated severe hypoglycaemia. Islets were isolated
      from donor pancreases digested by Liberase. Separated islets were infused into
      the recipient's liver via the portal vein. Patients were immunosuppressed with
      daclizumab, sirolimus and tacrolimus. The transplants were performed at Westmead 
      Hospital, NSW, between October 2002 and February 2005. MAIN OUTCOME MEASURES:
      Normal blood glucose control without administration of exogenous insulin;
      demonstration of islet function and abolition of hypoglycaemia. RESULTS: Five of 
      the patients received two islet infusions, and the sixth was withdrawn after one 
      infusion following a portal vein thrombosis. Three patients became
      insulin-independent, with excellent glycaemic control. Two had islet function
      with circulating C-peptide, improved glycaemic control, reduced insulin
      requirement and abolition of severe hypoglycaemia. However, over a 2-year period,
      graft function deteriorated. Recipients who were initially insulin free remained 
      C-peptide positive but required supplemental insulin. Complications included one 
      postoperative bleed, two portal vein thromboses (which resolved completely),
      presumed recurrence of tuberculosis in one patient, and deterioration in renal
      function in one patient. CONCLUSIONS: Islet transplantation is effective at
      improving glycaemic control and hypoglycaemia unawareness in the short to medium 
      term. However, problems with long-term safety of immunosuppression, islet-induced
      thrombosis and early detection of loss of islet function remain to be addressed.
FAU - O'Connell, Philip J
AU  - O'Connell PJ
AD  - National Pancreas Transplant Unit, University of Sydney at Westmead Hospital,
      Darcy Road, Westmead, NSW 2145, Australia. philip_oconnell@wsahs.nsw.gov.au
FAU - Hawthorne, Wayne J
AU  - Hawthorne WJ
FAU - Holmes-Walker, D Jane
AU  - Holmes-Walker DJ
FAU - Nankivell, Brian J
AU  - Nankivell BJ
FAU - Gunton, Jenny E
AU  - Gunton JE
FAU - Patel, Anita T
AU  - Patel AT
FAU - Walters, Stacey N
AU  - Walters SN
FAU - Pleass, Henry C C
AU  - Pleass HC
FAU - Allen, Richard D M
AU  - Allen RD
FAU - Chapman, Jeremy R
AU  - Chapman JR
LA  - eng
PT  - Comparative Study
PT  - Journal Article
PT  - Research Support, Non-U.S. Gov't
PL  - Australia
TA  - Med J Aust
JT  - The Medical journal of Australia
JID - 0400714
RN  - 0 (Antibodies, Monoclonal)
RN  - 0 (Antibodies, Monoclonal, Humanized)
RN  - 0 (Blood Glucose)
RN  - 0 (Immunoglobulin G)
RN  - 0 (Immunosuppressive Agents)
RN  - CUJ2MVI71Y (daclizumab)
RN  - W36ZG6FT64 (Sirolimus)
RN  - WM0HAQ4WNM (Tacrolimus)
SB  - IM
MH  - Adult
MH  - Age Factors
MH  - Antibodies, Monoclonal/therapeutic use
MH  - Antibodies, Monoclonal, Humanized
MH  - Australia
MH  - Blood Glucose/analysis
MH  - Diabetes Mellitus, Type 1/*surgery
MH  - Follow-Up Studies
MH  - Graft Survival
MH  - Humans
MH  - Hypoglycemia/prevention & control
MH  - Immunoglobulin G/therapeutic use
MH  - Immunosuppressive Agents/therapeutic use
MH  - *Islets of Langerhans Transplantation
MH  - Middle Aged
MH  - Postoperative Complications
MH  - Sirolimus/therapeutic use
MH  - Tacrolimus/therapeutic use
MH  - Time Factors
MH  - Treatment Outcome
EDAT- 2006/03/07 09:00
MHDA- 2006/04/01 09:00
CRDT- 2006/03/07 09:00
PHST- 2005/08/26 [received]
PHST- 2006/01/12 [accepted]
AID - oco10722_fm [pii]
PST - ppublish
SO  - Med J Aust. 2006 Mar 6;184(5):221-5.

PMID- 12381217
OWN - NLM
STAT- MEDLINE
DA  - 20021016
DCOM- 20030417
LR  - 20051116
IS  - 0012-6667 (Print)
IS  - 0012-6667 (Linking)
VI  - 62
IP  - 15
DP  - 2002
TI  - Therapeutic drug monitoring in the treatment of tuberculosis.
PG  - 2169-83
AB  - Therapeutic drug monitoring (TDM) is a standard clinical technique used for many 
      disease states, including many infectious diseases. As for these other
      conditions, the use of TDM in the setting of tuberculosis (TB) allows the
      clinician to make informed decisions regarding the timely adjustment of drug
      therapy. Such adjustments may not be required for otherwise healthy individuals
      who are responding to the standard, four-drug TB regimens. However, some patients
      are slow to respond to treatment, have drug-resistant TB, are at risk of
      drug-drug interactions or have concurrent disease states that significantly
      complicate the clinical situation. Such patients may benefit from TDM and early
      interventions may preclude the development of further drug resistance. It is not 
      possible to collect multiple blood samples in the clinical setting for logistical
      and financial reasons. Therefore, one typically is limited to one or two time
      points. When only one sample can be obtained, the 2-hour post-dose concentrations
      of isoniazid, rifampin, pyrazinamide and ethambutol are usually most informative.
      Unfortunately, low 2-hour values do not distinguish between delayed absorption
      (late peak, close to normal range) and malabsorption (low concentrations at all
      time points). A second sample, often collected at 6-hour post-dose, can
      differentiate between these two scenarios. The second time point can also provide
      some information about clearance and half-life, assuming that drug absorption was
      nearly completed by 2 hours. TDM requires that samples are promptly centrifuged, 
      and that the serum is promptly harvested and frozen. Isoniazid and ethionamide,
      in particular, are not stable in human serum at room temperature. Rifampin is
      stable for more than 6 hours under these conditions. During TB treatment,
      isoniazid causes the greatest early reduction in organisms and is considered to
      be one of the two most important TB drugs, along with rifampin. Although
      isoniazid is highly active against TB, low isoniazid concentrations were
      associated with poorer clinical and bacteriological outcomes in US Public Health 
      Services (USPHS) TB Trial 22. Several earlier trials showed a clear dose-response
      for rifampin and pyrazinamide, so low concentrations for those two drugs also may
      correlate with poorer treatment outcomes. At least in USPHS TB Trial 22, the
      rifampin pharmacokinetic parameters were not predictive of the outcome variables.
      In contrast, low concentrations of unbound rifapentine may have been responsible,
      in part, for the worse-than-anticipated performance of this drug in clinical
      trials. The 'second-line' TB drugs, including p-aminosalicylic acid, cycloserine 
      and ethionamide, are relatively weak TB drugs. Under the best conditions,
      treatment with these drugs takes over 2 years, as opposed to 6 to 9 months with
      isoniazid- and rifampin-containing regimens. Therefore, TB centres such as
      National Jewish Medical and Research Center in Denver, CO, USA, measure serum
      concentrations of the 'second-line' TB drugs early in the course of treatment.
      That way, poor drug absorption can be dealt with in a timely manner. This helps
      to minimise the time that patients are sputum smear- and culture-positive with
      multidrug-resistant TB, and may prevent the need for even longer treatment
      durations. Patients with HIV are at particular risk for drug-drug interactions.
      Because the published guidelines typically reflect interactions only between two 
      drugs, these guidelines are of limited value when the patient is treated with
      three or more interacting drugs. Under such complicated circumstances, TDM often 
      is the best available tool for sorting out these interactions and placing the
      patient the necessary doses that they require. TDM is only one part of the care
      of patients with TB. In isolation, it is of limited value. However, combined with
      clinical and bacteriological data, it can be a decisive tool, allowing the
      clinician to successfully treat even the most complicated TB patients.
FAU - Peloquin, Charles A
AU  - Peloquin CA
AD  - Department of Medicine, National Jewish Medical and Research Center, Denver,
      Colorado 80206, USA. peloquinc@njc.org
LA  - eng
PT  - Journal Article
PT  - Review
PL  - New Zealand
TA  - Drugs
JT  - Drugs
JID - 7600076
RN  - 0 (Antitubercular Agents)
SB  - IM
MH  - Antitubercular Agents/*blood/therapeutic use
MH  - Diabetes Complications
MH  - Diabetes Mellitus/drug therapy
MH  - Drug Interactions
MH  - *Drug Monitoring
MH  - HIV Infections/complications/drug therapy
MH  - Humans
MH  - Tuberculosis/*blood/complications/drug therapy
RF  - 102
EDAT- 2002/10/17 04:00
MHDA- 2003/04/18 05:00
CRDT- 2002/10/17 04:00
AID - 621501 [pii]
PST - ppublish
SO  - Drugs. 2002;62(15):2169-83.

PMID- 7989897
OWN - NLM
STAT- MEDLINE
DA  - 19950111
DCOM- 19950111
LR  - 20100324
IS  - 0954-6820 (Print)
IS  - 0954-6820 (Linking)
VI  - 236
IP  - 6
DP  - 1994 Dec
TI  - Corticosteroids and peptic ulcer: meta-analysis of adverse events during steroid 
      therapy.
PG  - 619-32
AB  - OBJECTIVES: This meta-analysis was performed to determine whether corticosteroid 
      therapy induces the development of peptic ulcer and other putative complications 
      of steroid therapy. DESIGN: A retrospective investigation in which we analysed
      all the randomized, double-blind, controlled trials (RDBCT) in which steroids had
      been administered that we were able to identify. The number of episodes of peptic
      ulcer, dermatological effects, sepsis, diabetes, hypertension, osteoporosis,
      psychosis and tuberculosis reported in both the placebo and steroid groups were
      compared. SETTING: The international medical literature was analysed for any
      RDBCT in which any steroid or ACTH had been administered in any dosage for any
      duration, and any putative complication of steroid therapy was reported.
      SUBJECTS: Of 1857 articles, 93 satisfied our requirements and were analysed by
      the meta-analytic techniques of Peto, DerSimonian and Laird. A total of 6602
      patients were included. MAIN OUTCOME MEASURES: The relative frequencies of each
      of these eight 'complications' were compared in the placebo and steroid groups
      using conventional statistics and meta-analysis. The relative frequencies of
      'annualized' subgroups of patients who received treatment for 1 to 7 days, 1 week
      to 1 month, 1 to 3 months and more than 3 months, were similarly analysed.
      RESULTS: Nine of 3267 patients in the placebo group (0.3%) and 13 of 3335
      patients in the steroid group (0.4%) were reported to develop peptic ulcer (P >
      0.05). The dermatological cosmetic effects of steroid therapy were observed more 
      frequently in the steroid group (P < 0.001), as was diabetes (P < 0.001),
      hypertension (P < 0.01) and psychosis (P < 0.001). Sepsis, osteoporosis and
      tuberculosis all occurred more frequently in the steroid than in the placebo
      group, but the differences are not statistically significant. CONCLUSIONS: Peptic
      ulcer is a rare complication of corticosteroid therapy that should not be
      considered a contraindication when steroid therapy is indicated.
FAU - Conn, H O
AU  - Conn HO
AD  - Yale University School of Medicine, West Haven, Connecticut.
FAU - Poynard, T
AU  - Poynard T
LA  - eng
PT  - Journal Article
PT  - Meta-Analysis
PL  - ENGLAND
TA  - J Intern Med
JT  - Journal of internal medicine
JID - 8904841
RN  - 0 (Adrenal Cortex Hormones)
SB  - IM
CIN - J Intern Med. 1994 Dec;236(6):599-601. PMID: 7989895
CIN - ACP J Club. 1995 May-Jun;122(3):81
MH  - Adrenal Cortex Hormones/*adverse effects/therapeutic use
MH  - Confounding Factors (Epidemiology)
MH  - Double-Blind Method
MH  - Humans
MH  - Peptic Ulcer/*chemically induced
MH  - Randomized Controlled Trials as Topic
MH  - Retrospective Studies
EDAT- 1994/12/01
MHDA- 1994/12/01 00:01
CRDT- 1994/12/01 00:00
PST - ppublish
SO  - J Intern Med. 1994 Dec;236(6):619-32.
