# Supplementary material for: Effect of glycemic control and type of diabetes treatment on TB treatment outcomes among people with TB-diabetes: A systematic review (updated August 2024)
Source: PLoS One. 2025 Jul 18;20(7):e0328619. doi: 10.1371/journal.pone.0328619 (PMC12273911; doi:10.1371/journal.pone.0328619)
Supplement: S1 Appendix — (ZIP) [file pone.0328619.s004.zip › S1 appendix_old/PubMed/PuBmEd search history_21 Sept.csv]

Recent queries in pubmed_21 Sept 2016 TB-DM SR
Search	Query	Items found	Time
#19	Search ((((((((tuberculosis OR tuberculosis[MeSH]))) AND ((treatment outcome[MeSH] OR "treatment outcome*" OR treatment outcome))) AND ((((mellitus) OR diabetes) OR DM) OR ((diabetes mellitus[MeSH] OR diabetes mellitus))))) AND ((("trial$"[All Fields] OR ("randomized controlled trial"[Publication Type] OR "randomized controlled trials as topic"[MeSH Terms] OR "randomized controlled trial"[All Fie…	18	07:03:16
#18	Search ((((((tuberculosis OR tuberculosis[MeSH]))) AND ((treatment outcome[MeSH] OR "treatment outcome*" OR treatment outcome))) AND ((((mellitus) OR diabetes) OR DM) OR ((diabetes mellitus[MeSH] OR diabetes mellitus))))) AND (((("risk factors"[MeSH Terms] OR risk factor[Text Word] OR cohort OR risk[MeSH]))) OR ((cohort studies OR cohort study OR cohort analysis))) Filters: Humans	149	07:01:07
#15	Search ((((((tuberculosis OR tuberculosis[MeSH]))) AND ((treatment outcome[MeSH] OR "treatment outcome*" OR treatment outcome))) AND ((((mellitus) OR diabetes) OR DM) OR ((diabetes mellitus[MeSH] OR diabetes mellitus))))) AND (((("risk factors"[MeSH Terms] OR risk factor[Text Word] OR cohort OR risk[MeSH]))) OR ((cohort studies OR cohort study OR cohort analysis)))	156	07:01:03
#17	Search ((((((tuberculosis OR tuberculosis[MeSH]))) AND ((treatment outcome[MeSH] OR "treatment outcome*" OR treatment outcome))) AND ((((mellitus) OR diabetes) OR DM) OR ((diabetes mellitus[MeSH] OR diabetes mellitus))))) AND ((("trial$"[All Fields] OR ("randomized controlled trial"[Publication Type] OR "randomized controlled trials as topic"[MeSH Terms] OR "randomized controlled trial"[All Field…	19	06:48:59
#16	Search (("trial$"[All Fields] OR ("randomized controlled trial"[Publication Type] OR "randomized controlled trials as topic"[MeSH Terms] OR "randomized controlled trial"[All Fields])))	1046372	06:44:15
#13	Search ((("risk factors"[MeSH Terms] OR risk factor[Text Word] OR cohort OR risk[MeSH]))) OR ((cohort studies OR cohort study OR cohort analysis))	2407542	06:38:39
#12	Search ("risk factors"[MeSH Terms] OR risk factor[Text Word] OR cohort OR risk[MeSH])	1326085	06:38:14
#9	Search (cohort studies OR cohort study OR cohort analysis)	1678757	06:36:04
#8	Search ((((tuberculosis OR tuberculosis[MeSH]))) AND ((treatment outcome[MeSH] OR "treatment outcome*" OR treatment outcome))) AND ((((mellitus) OR diabetes) OR DM) OR ((diabetes mellitus[MeSH] OR diabetes mellitus)))	276	06:35:24
#7	Search (((mellitus) OR diabetes) OR DM) OR ((diabetes mellitus[MeSH] OR diabetes mellitus))	583198	06:35:02
#6	Search mellitus	349306	06:34:30
#5	Search diabetes	561084	06:34:23
#4	Search DM	36509	06:34:16
#3	Search (diabetes mellitus[MeSH] OR diabetes mellitus)	403562	06:34:07
#2	Search (treatment outcome[MeSH] OR "treatment outcome*" OR treatment outcome)	973527	06:33:41
#1	Search (tuberculosis OR tuberculosis[MeSH])	230450	06:32:33
