# Supplementary material for: Effect of glycemic control and type of diabetes treatment on TB treatment outcomes among people with TB-diabetes: A systematic review (updated August 2024)
Source: PLoS One. 2025 Jul 18;20(7):e0328619. doi: 10.1371/journal.pone.0328619 (PMC12273911; doi:10.1371/journal.pone.0328619)
Supplement: S1 Appendix — (ZIP) [file pone.0328619.s004.zip › S1 appendix_old/Records retrieved_all databases/1996 to Sept 2016_all searches_1844_PM_EB_GS.ris]

TY  - ELEC
T1  - Tuberculosis in older versus younger adult patients: A retrospective comparison of patient characteristics and treatment outcomes at a major UK referral centre
A1  - A., Abbara
A1  - K.G., Buell
A1  - J.A.L., Sullivan
A1  - S.M., Collin
A1  - O.M., Kon
A1  - T., Hansel
A1  - L., John
Y1  - 2015///
KW  - *United Kingdom
KW  - *adult
KW  - *human
KW  - *patient
KW  - *society
KW  - *treatment outcome
KW  - *tuberculosis
KW  - *winter
KW  - Kruskal Wallis test
KW  - arthralgia
KW  - death
KW  - diabetes mellitus
KW  - diagnosis
KW  - drug toxicity
KW  - gastrointestinal symptom
KW  - hospital
KW  - hospital patient
KW  - hypertension
KW  - kidney failure
KW  - morbidity
KW  - mortality
KW  - parameters
KW  - polypharmacy
KW  - prevalence
KW  - rash
KW  - register
KW  - secondary health care
KW  - side effect
KW  - therapy
KW  - toxic hepatitis
PB  - BMJ Publishing Group
JF  - Thorax
VL  - 70
T3  - British Thoracic Society Winter Meeting 2015 London United Kingdom. Conference Start: 20151202 Conference End: 20151204
SP  - A203
EP  - A203
CY  - A. Abbara, London North West NHS Healthcare Trust, London, United Kingdom
SN  - 0040-6376
UR  - http://thorax.bmj.com/content/70/Suppl_3/A203.1.full.pdf+html?sid=1ccf56a8-2bec-4a18-b5bc-0d9eb196721e
UR  - http://ovidsp.ovid.com/ovidweb.cgi?T=JS&PAGE=reference&D=emed13&NEWS=N&AN=72199832
N2  - Introduction and objectives Tuberculosis (TB) in older persons presents challenges related to diagnosis, management, comorbidities and polypharmacy potentially contributing to increased morbidity and mortality. This retrospective cohort review compares the baseline characteristics, diagnosis, management and outcome between older patients (OPs) (over 65 years) and younger patients (YPs) (25-35 years.) Method All patients >65 years treated at Northwick Park Hospital during 2002-2014 were identified from London TB register; a comparison group of patients aged 25-35 years were randomly selected. Clinical, microbiological, radiological and biochemical parameters together with management and outcomes were obtained from electronic records. Characteristics of patients were compared between the two groups using Chi-squared and Kruskal-Wallis tests; analyses were performed using Stata (Stata Corp. 2013). Results The comparison groups comprised 313 patients aged >65 years and 339 patients aged 25-35. Demographics, site of disease, TB culture, treatment regimens and outcomes are recorded in Table 1. 35.6% of OPs and 29.6% of YPs were symptomatic for >2 months at review in secondary care. Median duration to starting treatment from review was 17 days (IQR: 4-57) in OPs compared to 2 (IQR: 1-19) in YPs (p = 0.001). 44.8% of OPs experienced drug toxicity compared to 27.3% of YPs (p = <0.001.) Gastrointestinal symptoms affected 24.8% and 9.6% of OPs and YPs respectively (p < 0.001). There was no difference in prevalence of rash (4.8% in OPs,) arthralgia (2.4% of OPs,) or drug induced liver injury (6.4% of OPs, p = 0.32.) Comorbidities were higher in OPs, with diabetes present in 34.5%, hypertension in 52.6% and renal failure in 17.9% compared to 1.5%, 1.2% and 1.8% in YPs (all p = 0.001). 58.8% of >65 and 37.9% of YPs had inpatient admissions, with 30% of OPs admitted for >10 days (p = <0.001). Completion was 78.7% and mortality 16.0% amongst OPs, versus 91.2% with no deaths amongst YPs (both p = <0.001). Conclusion These data characterise the delays in presentation and treatment initiation in older patients who also experience a more complicated treatment course with an increased side effect profile, more variation from standard quadruple therapy, lower completion rates and poorer outcomes. This, together with longer inpatient stays impacts patients, but also has financial implications for services.
ER  - 
TY  - ELEC
T1  - Nutritional Status of Adult Patients with Pulmonary Tuberculosis in Rural Central India and Its Association with Mortality
A1  - A., Bhargava
A1  - M., Chatterjee
A1  - Y., Jain
A1  - B., Chatterjee
A1  - A., Kataria
A1  - M., Bhargava
A1  - R., Kataria
A1  - R., D'Souza
A1  - R., Jain
A1  - A., Benedetti
A1  - M., Pai
Y1  - 2013///
KW  - *lung tuberculosis/ep [Epidemiology]
KW  - *mortality
KW  - *nutritional status
KW  - Human immunodeficiency virus infection
KW  - India
KW  - adult
KW  - age distribution
KW  - anemia
KW  - article
KW  - body height
KW  - body mass
KW  - body weight
KW  - cohort analysis
KW  - comorbidity
KW  - controlled study
KW  - diabetes mellitus
KW  - disease association
KW  - female
KW  - human
KW  - major clinical study
KW  - male
KW  - malnutrition
KW  - nutritional support
KW  - prevalence
KW  - retrospective study
KW  - rural area
KW  - sex difference
KW  - treatment outcome
KW  - underweight
PB  - Public Library of Science (185 Berry Street, Suite 1300, San Francisco CA 94107, United States)
JF  - PLoS ONE
VL  - 8
IS  - 10
SP  - no pagination
EP  - no pagination
CY  - A. Bhargava, Department of Internal Medicine, Himalayan Institute of Medical Sciences, Jolly Grant, Uttarakhand, India. E-mail: anuragb17@gmail.com
UR  - http://www.plosone.org/article/fetchObject.action
UR  - jsessionid=CE05B6C4459C88F3D428AAAB8DE97123?uri=info%3Adoi%2F10.1371%2Fjournal.pone.0077979&representation=PDF
UR  - http://ovidsp.ovid.com/ovidweb.cgi?T=JS&PAGE=reference&D=emed11&NEWS=N&AN=2013674017
N2  - Under-nutrition is a known risk factor for TB and can adversely affect treatment outcomes. However, data from India are sparse, despite the high burden of TB as well as malnutrition in India. We assessed the nutritional status at the time of diagnosis and completion of therapy, and its association with deaths during TB treatment, in a consecutive cohort of 1695 adult patients with pulmonary tuberculosis in rural India during 2004 - 2009.Multivariable logistic regression was used to obtain adjusted estimates of the association of nutritional status with deaths during treatment. At the time of diagnosis, median BMI and body weights were 16.0 kg/m2and 42.1 kg in men, and 15.0 kg/m2and 34.1 kg in women, indicating that 80% of women and 67% of men had moderate to severe under-nutrition (BMI<17.0 kg/m2). Fifty two percent of the patients (57% of men and 48% of women) had stunting indicating chronic under-nutrition. Half of women and one third of men remained moderately to severely underweight at the end of treatment. 60 deaths occurred in 1179 patients (5%) in whom treatment was initiated. Severe under-nutrition at diagnosis was associated with a 2 fold higher risk of death. Overall, a majority of patients had evidence of chronic severe under-nutrition at diagnosis, which persisted even after successful treatment in a significant proportion of them. These findings suggest the need for nutritional support during treatment of pulmonary TB in this rural population. © 2013 Bhargava et al.
ER  - 
TY  - ELEC
T1  - Invasive aspergillosis in developing countries
A1  - A., Chakrabarti
A1  - S.S., Chatterjee
A1  - A., Das
Y1  - 2011///
KW  - *invasive aspergillosis/dt [Drug Therapy]
KW  - Africa
KW  - Argentina
KW  - Asia
KW  - Aspergillus endophthalmitis
KW  - Aspergillus flavus
KW  - Bangladesh
KW  - Brazil
KW  - Chile
KW  - China
KW  - Colombia
KW  - Egypt
KW  - Hungary
KW  - India
KW  - Iran
KW  - Iraq
KW  - Malaysia
KW  - Medline
KW  - Middle East
KW  - Pakistan
KW  - Saudi Arabia
KW  - South Africa
KW  - Sri Lanka
KW  - Sudan
KW  - Thailand
KW  - Turkey (republic)
KW  - amphotericin B deoxycholate/dt [Drug Therapy]
KW  - amphotericin B lipid complex/dt [Drug Therapy]
KW  - amphotericin B/cm [Drug Comparison]
KW  - amphotericin B/dt [Drug Therapy]
KW  - antibiotic agent
KW  - aspergillosis
KW  - aspergillosis endocarditis
KW  - bone marrow transplantation
KW  - caspofungin/dt [Drug Therapy]
KW  - central nervous system aspergillosis/su [Surgery]
KW  - chronic obstructive lung disease
KW  - conference paper
KW  - delayed diagnosis
KW  - dermatomycosis
KW  - developing country
KW  - diabetes mellitus
KW  - disease association
KW  - drug abuse
KW  - fungal DNA/ec [Endogenous Compound]
KW  - fungal endocarditis
KW  - fungal endophthalmitis
KW  - hospital care
KW  - human
KW  - immunocompromised patient
KW  - infection
KW  - itraconazole/dt [Drug Therapy]
KW  - leukemia
KW  - liver failure
KW  - lung aspergillosis
KW  - medical practice
KW  - morbidity
KW  - mortality
KW  - nonhuman
KW  - risk assessment
KW  - steroid
KW  - systematic review
KW  - transplantation
KW  - treatment outcome
KW  - tuberculosis
KW  - voriconazole/cm [Drug Comparison]
KW  - voriconazole/dt [Drug Therapy]
PB  - Informa Healthcare (69-77 Paul Street, London EC2A 4LQ, United Kingdom)
JF  - Medical Mycology
VL  - 49
IS  - SUPPL. 1
SP  - S35
EP  - S47
CY  - A. Chakrabarti, Department of Medical Microbiology, PGIMER, Chandigarh 160012, India. E-mail: arunaloke@hotmail.com
SN  - 1369-3786
UR  - http://ovidsp.ovid.com/ovidweb.cgi?T=JS&PAGE=reference&D=emed10&NEWS=N&AN=2011149743
N2  - To review invasive aspergillosis (IA) in developing countries, we included those countries, which are mentioned in the document of the International Monetary Fund (IMF), called the Emerging and Developing Economies List, 2009. A PubMed/Medline literature search was performed for studies concerning IA reported during 1970 through March 2010 from these countries. IA is an important cause of morbidity and mortality of hospitalized patients of developing countries, though the exact frequency of the disease is not known due to inadequate reporting and facilities to diagnose. Only a handful of centers from India, China, Thailand, Pakistan, Bangladesh, Sri Lanka, Malaysia, Iran, Iraq, Saudi Arabia, Egypt, Sudan, South Africa, Turkey, Hungary, Brazil, Chile, Colombia, and Argentina had reported case series of IA. As sub-optimum hospital care practice, hospital renovation work in the vicinity of immunocompromised patients, overuse or misuse of steroids and broad-spectrum antibiotics, use of contaminated infusion sets/fluid, and increase in intravenous drug abusers have been reported from those countries, it is expected to find a high rate of IA among patients with high risk, though hard data is missing in most situations. Besides classical risk factors for IA, liver failure, chronic obstructive pulmonary disease, diabetes, and tuberculosis are the newly recognized underlying diseases associated with IA. In Asia, Africa and Middle East sino-orbital or cerebral aspergillosis, and Aspergillus endophthalmitis are emerging diseases and Aspergillus flavus is the predominant species isolated from these infections. The high frequency of A. flavus isolation from these patients may be due to higher prevalence of the fungus in the environment. Cerebral aspergillosis cases are largely due to an extension of the lesion from invasive Aspergillus sinusitis. The majority of the centers rely on conventional techniques including direct microscopy, histopathology, and culture to diagnose IA. Galactomannan, beta-D glucan test, and DNA detection in IA are available only in a few centers. Mortality of the patients with IA is very high due to delays in diagnosis and therapy. Antifungal use is largely restricted to amphotericin B deoxycholate and itraconazole, though other anti-Aspergillus antifungal agents are available in those countries. Clinicians are aware of good outcome after use of voriconazole/liposomal amphotericin B/caspofungin, but they are forced to use amphotericin B deoxycholate or itraconazole in public-sector hospitals due to economic reasons. © 2011 ISHAM.
ER  - 
TY  - ELEC
T1  - Clinical profile of MDR-TB patients and their early response to DOTS PLUS: An Indian perspective
A1  - A., Javia
A1  - D., Mehta
A1  - F., Ganchi
A1  - B., Rathod
A1  - K., Chopada
Y1  - 2013///
KW  - *European
KW  - *Indian
KW  - *diagnosis
KW  - *human
KW  - *patient
KW  - *short course therapy
KW  - *society
KW  - *tuberculosis
KW  - Human immunodeficiency virus
KW  - India
KW  - cohort analysis
KW  - coughing
KW  - early diagnosis
KW  - fever
KW  - gastrointestinal symptom
KW  - groups by age
KW  - hearing impairment
KW  - male
KW  - rural area
KW  - smear
KW  - social class
KW  - sputum
KW  - sputum smear
KW  - treatment outcome
KW  - weight reduction
PB  - European Respiratory Society
JF  - European Respiratory Journal
VL  - 42
T3  - European Respiratory Society Annual Congress 2013 Barcelona Spain. Conference Start: 20130907 Conference End: 20130911
SP  - no pagination
EP  - no pagination
CY  - A. Javia, Pulmonary Medicine, M P Shah Medical College, Jamnagar, Gujarat 361008, India. E-mail: drabhayjavia@yahoo.co.in
SN  - 0903-1936
UR  - http://erj.ersjournals.com/content/42/Suppl_57/P2800.full.pdf+html?sid=6f963292-2724-4710-b1c7-56543e0d41f8
UR  - http://ovidsp.ovid.com/ovidweb.cgi?T=JS&PAGE=reference&D=emed11&NEWS=N&AN=71843868
N2  - Background:The emergence MDR-TB is an obstacle to effective TB control in India Aim:to analyze the MDR TB patients(Pt) & to evaluate their response to DOTS PLUS Methods: A prospective cohort study of 58 MDR-TB Pts. Pt's detailed demographic data recorded & put on DOTS PLUS.Clinical evaluation, sputum smear, culture & DST at the end of 3,4,5,6 and 9 month were done to monitor progress during treatment. Treatment outcomes were noted at the end of initiation phase (IP) Results:MDR-TB were common in males (M:F=3:2),in age group 18-35 yrs(64%),in lower socioeconomic class(88%),in Pts with BMI <18.5(89% M,96% F),in rural areas(48%),with bilateral(85%) & cavitory(67%) lesion on CXR.Commonest symptoms were cough(100%),fever(95%) & weight loss(60%). Associated with DM(8.6%) & HIV(5.2%).High grade sputum & culture positivity (+2 & +3) were more prevalent(60% & 69% respectively). 85% had resistance to both H & R. End IP smear & culture conversion rate was 72.4% and 56.9% respectively while 15.5% showed smear conversion but culture non-conversion. Mean smear & culture conversion time was 3.4 & 4.12 months respectively. Low smear & culture conversion rate was seen in Pts with H& R resistance,bilateral & cavitory lesions on CXR and initial high grade smear & culture positivity. 6 Pts(10.3%) died and 4 Pts(6.9%) defaulted during IP. 33% Pts had ADR, the commonest being GI disturbance(42%),hearing loss(32%) & psychiatric disturbance(16%) Conclusion:Early diagnosis & treatment of MDR-TB is essential. Resistance to both H & R,bilateral & cavitory lesion in CXR,high grade initial smear & culture positivity,low BMI and DM is associated with poor outcome. We will continue our study till completion of treatment.
ER  - 
TY  - ELEC
T1  - Cohort monitoring - As a tool to improve diabetes care services
A1  - A., Kapur
Y1  - 2013///
KW  - *cohort monitoring
KW  - *diabetes mellitus
KW  - *health service
KW  - *patient monitoring
KW  - cause of death
KW  - chronic disease
KW  - disease registry
KW  - electronic medical record
KW  - health program
KW  - human
KW  - intervention study
KW  - non communicable disease
KW  - note
KW  - risk factor
KW  - treatment outcome
KW  - vital sign
PB  - Elsevier Ireland Ltd (P.O. Box 85, Limerick, Ireland)
JF  - Diabetes Research and Clinical Practice
VL  - 102
IS  - 3
SP  - 260
EP  - 264
CY  - A. Kapur, World Diabetes Foundation, Gentofte, Denmark. E-mail: akap@worlddiabetesfoundation.org
SN  - 0168-8227
UR  - http://ovidsp.ovid.com/ovidweb.cgi?T=JS&PAGE=reference&D=emed11&NEWS=N&AN=2013773681
N2  - The need to stem the rising tide of non-communicable diseases (NCDs) including diabetes has been recognised at the highest levels through the UN political declaration. Diabetes care services are largely unavailable in the primary care setting in most developing countries and where available the services are unstructured, with poor record keeping, stock outs and frequent disruption in supplies. With no systematic monitoring of care and programme implementation, treatment outcomes are poor and are consequently associated with a high economic burden. Systematic evaluation of programmes through cohort monitoring has been shown to be effective in large-scale interventions for two chronic infectious diseases-tuberculosis and HIV/AIDS. Can the same simple tool of cohort monitoring be applied to improve diabetes care delivery in the developing world? Pilot projects show it is possible, but scale up and expansion would require investment in information technology. In a scenario where systems for NCD are just beginning to be set up, it makes sense to learn from and build further on the initial pilot programmes. © 2013 Elsevier Ireland Ltd.
ER  - 
TY  - ELEC
T1  - The double burden of diabetes and tuberculosis - Public health implications
A1  - A., Kapur
Y1  - 2013///
KW  - *diabetes mellitus/di [Diagnosis]
KW  - *diabetes mellitus/dt [Drug Therapy]
KW  - *diabetes mellitus/ep [Epidemiology]
KW  - *diabetes mellitus/et [Etiology]
KW  - *public health problem
KW  - *tuberculosis/di [Diagnosis]
KW  - *tuberculosis/dt [Drug Therapy]
KW  - *tuberculosis/ep [Epidemiology]
KW  - *tuberculosis/et [Etiology]
KW  - body mass
KW  - clinical feature
KW  - comorbidity
KW  - diabetes control
KW  - disease association
KW  - disease predisposition
KW  - drug treatment failure
KW  - financial management
KW  - glibenclamide/dt [Drug Therapy]
KW  - glibenclamide/po [Oral Drug Administration]
KW  - gliclazide/dt [Drug Therapy]
KW  - gliclazide/po [Oral Drug Administration]
KW  - glimepiride/dt [Drug Therapy]
KW  - glimepiride/po [Oral Drug Administration]
KW  - glipizide/dt [Drug Therapy]
KW  - glipizide/po [Oral Drug Administration]
KW  - glycemic control
KW  - glycosylated hemoglobin/ec [Endogenous Compound]
KW  - health care cost
KW  - health care delivery
KW  - health care planning
KW  - health program
KW  - hemoglobin blood level
KW  - high risk patient
KW  - human
KW  - impaired glucose tolerance
KW  - incidence
KW  - infection risk
KW  - insulin resistance
KW  - insurance
KW  - isoniazid/dt [Drug Therapy]
KW  - nonhuman
KW  - outcome assessment
KW  - pathogenesis
KW  - prevalence
KW  - recurrent disease
KW  - review
KW  - rifampicin/dt [Drug Therapy]
KW  - screening test
KW  - sputum smear
KW  - tuberculosis control
KW  - tuberculostatic agent/dt [Drug Therapy]
PB  - Elsevier Ireland Ltd (P.O. Box 85, Limerick, Ireland)
JF  - Diabetes Research and Clinical Practice
VL  - 101
IS  - 1
SP  - 10
EP  - 19
CY  - A. Kapur, World Diabetes Foundation, Gentofte, Denmark. E-mail: akap@worlddiabetesfoundation.org
SN  - 0168-8227
UR  - http://ovidsp.ovid.com/ovidweb.cgi?T=JS&PAGE=reference&D=emed11&NEWS=N&AN=2013412760
N2  - Diabetes mellitus (DM) and tuberculosis (TB) have existed for thousands of years and even now the global disease burden from DM and TB is huge. The incidence of TB is declining slowly but it still remains a big problem in many populous large low and middle income countries. On the other, hand the burden of diabetes is increasing very rapidly, particularly in the very same countries where TB is endemic. The intersecting double burden is therefore ominous particularly as several studies and systematic reviews have indicated that DM increases the risk of TB disease and results in poor treatment outcomes. To address the double burden, WHO and the International Union Against Tuberculosis and Lung Disease (The Union) in 2011 launched a collaborative framework for the care and control of diabetes and tuberculosis, to encourage collaborative research and implement bidirectional screening of the two diseases in routine settings. This review article (i) explores some of the new evidence for the association between TB and DM, (ii) discusses issues with regard to clinical presentation and outcomes, (iii) presents the evidence, challenges and strategies for bidirectional screening based on field studies to implement the framework and (iv) finally presents suggestions on how diabetes care delivery may benefit from the lessons of the TB DOTS approach and public health principles for structured care delivery. © 2012 Elsevier Ireland Ltd.
ER  - 
TY  - ELEC
T1  - Diabetes and tuberculosis co-epidemic: The Bali Declaration
A1  - A., Kapur
A1  - A.D., Harries
A1  - K., Lonnroth
A1  - P., Wilson
Y1  - 2016///
KW  - *diabetes mellitus/dt [Drug Therapy]
KW  - *diabetes mellitus/ep [Epidemiology]
KW  - *epidemic
KW  - *tuberculosis/dt [Drug Therapy]
KW  - *tuberculosis/ep [Epidemiology]
KW  - Indonesia
KW  - Mycobacterium tuberculosis
KW  - clinical feature
KW  - communicable disease
KW  - glucose tolerance
KW  - human
KW  - infection risk
KW  - medical documentation
KW  - morbidity
KW  - mortality
KW  - non communicable disease
KW  - note
KW  - poverty
KW  - practice guideline
KW  - prevalence
KW  - priority journal
KW  - recurrent infection
KW  - rifampicin/dt [Drug Therapy]
KW  - rifampicin/to [Drug Toxicity]
KW  - sulfonylurea derivative/dt [Drug Therapy]
KW  - sulfonylurea derivative/po [Oral Drug Administrati
KW  - sustainable development
KW  - treatment failure
KW  - urban population
PB  - Lancet Publishing Group
JF  - The Lancet Diabetes and Endocrinology
VL  - 4
IS  - 1
SP  - 8
EP  - 10
CY  - A.D. Harries, World Diabetes Foundation, Gentofte, Denmark. E-mail: adharries@theunion.org
SN  - 2213-8587
UR  - http://www.journals.elsevier.com/the-lancet-diabetes-and-endocrinology
UR  - http://ovidsp.ovid.com/ovidweb.cgi?T=JS&PAGE=reference&D=emed13&NEWS=N&AN=20151026283
ER  - 
TY  - ELEC
T1  - Risk factors and outcome of treatment in patients with psoas abscesses
A1  - A., Kara
A1  - M.C., Kizilarslanoglu
A1  - S., Alp
Y1  - 2011///
KW  - *human
KW  - *patient
KW  - *psoas abscess
KW  - *risk factor
KW  - Crohn disease
KW  - Escherichia coli
KW  - Mycobacterium tuberculosis
KW  - Staphylococcus aureus
KW  - abdominal surgery
KW  - abscess
KW  - antimicrobial therapy
KW  - bladder carcinoma
KW  - breast
KW  - colon cancer
KW  - data base
KW  - demography
KW  - diabetes mellitus
KW  - disease predisposition
KW  - endometrium
KW  - extended spectrum beta lactamase
KW  - female
KW  - fever
KW  - lung
KW  - methicillin resistant Staphylococcus aureus
KW  - microbiology
KW  - microorganism
KW  - multiple myeloma
KW  - nitrogen 13
KW  - pain
KW  - percutaneous drainage
KW  - prevalence
KW  - prostate cancer
KW  - surgery
KW  - symptomatology
KW  - tertiary health care
KW  - treatment outcome
KW  - tuberculosis
KW  - university hospital
PB  - Blackwell Publishing Ltd
JF  - Clinical Microbiology and Infection
VL  - 17
T3  - 21st ECCMID/27th ICC Milan Italy. Conference Start: 20110507 Conference End: 20110510
SP  - S284
EP  - S284
CY  - A. Kara, AnkaraTurkey
SN  - 1198-743X
UR  - http://ovidsp.ovid.com/ovidweb.cgi?T=JS&PAGE=reference&D=emed10&NEWS=N&AN=70599756
N2  - Objectives: Although psoas abscesses (PAs) have not been reported frequently in the literature, they remain a significant therapeutic challenge. We retrospectively evaluated demographic characteristics, symptomatology, predisposing factors, microbiology and treatment outcomes of patients with PAs in a large tertiary care university hospital. Methods:We have electronically searched Hacettepe University Hospital database. There were 83 patients who were diagnosed clinically and radiologically with PA between 2003 and 2009. Individual patient files were searched for detailed patient characteristics, possible risk factors and underlying diseases, infecting microorganisms and treatment outcomes. Results: 37 (44.6%) of 83 patients were female. Median age was 51 years (range: 18-83). Mean abscess size was 6.4 centimeters (range: 1-25). Fever and pain were the most common symptoms. In 37 patients, abscesses were localized at right psoas, in 40 patients at left and 6 patients had bilaterally. Multiple abscess formation were determined in 10 patients. The most common underlying diseases were malignancies (16.9%) (4 with bladder carcinoma, 3 with colon cancer, 2 with multiple myeloma and one of each with lung, breast, endometrium, ovarian and prostate cancer), diabetes mellitus (13.2%), Crohn's disease (4.8%), and rheumatological diseases (4.8%). 13 patients (15.7%) had no underlying disease and 46 (55.4%) of patients had a history of an abdominal operation. 19 (22.9%) patients had previously and incompletely been treated for PA. The most common isolated microorganisms were Staphylococcus aureus (18 MSSA, 5 MRSA), Escherichia coli (n = 13; 3 of which with ESBL production) and Mycobacterium tuberculosis (n = 11). 68 patients (81.9%) were treated successfully with percutaneous drainage and with appropriate antimicrobial therapy. Four patients (4.8%) died due to complications related to PA. Conclusion: We report a high-rate of previous surgical intervention as a predisposing factor for PAs. M. tuberculosis was also a frequent cause of PAs which might be a consequence of intermediate-high prevalence of tuberculosis in Turkey. High rates of treatment success were achieved by a combination of drainage and antimicrobial treatment.
ER  - 
TY  - JOUR
T1  - Cohort monitoring of persons with hypertension: An illustrated example from a primary healthcare clinic for Palestine refugees in Jordan
A1  - A., Kochi Kapur Khader
A1  - L., Farajallah
A1  - Y., Shahin
A1  - M., Hababeh
A1  - I., Abu-Zayed
A1  - A., Kochi Kapur Khader
A1  - A.D., Harries
A1  - R., Zachariah
A1  - A., Kochi Kapur Khader
A1  - W., Venter
A1  - Khader, A
A1  - Farajallah, L
A1  - Shahin, Y
Y1  - 2012///
KW  - *hypertension/dt [Drug Therapy]
KW  - Jordan
KW  - Palestine
KW  - adult
KW  - amiloride/dt [Drug Therapy]
KW  - article
KW  - atenolol/dt [Drug Therapy]
KW  - blood pressure measurement
KW  - cardiovascular disease/co [Complication]
KW  - cohort analysis
KW  - descriptive research
KW  - diabetes mellitus
KW  - diltiazem/dt [Drug Therapy]
KW  - enalapril/dt [Drug Therapy]
KW  - female
KW  - follow up
KW  - furosemide/dt [Drug Therapy]
KW  - glucose blood level
KW  - glucose/ec [Endogenous Compound]
KW  - health care quality
KW  - human
KW  - hydrochlorothiazide/dt [Drug Therapy]
KW  - major clinical study
KW  - male
KW  - methyldopa/dt [Drug Therapy]
KW  - mortality
KW  - nifedipine/dt [Drug Therapy]
KW  - outcomes research
KW  - patient monitoring
KW  - primary health care
KW  - propranolol/dt [Drug Therapy]
KW  - refugee
KW  - retrospective study
KW  - stroke/co [Complication]
PB  - Blackwell Publishing Ltd (9600 Garsington Road, Oxford OX4 2XG, United Kingdom)
JF  - Tropical Medicine and International Health
VL  - 17
IS  - 9
SP  - 1163
EP  - 1170
CY  - A.D. Harries, Old Inn Cottage, Vears Lane, Colden Common, Winchester SO21 1TQ, United Kingdom. E-mail: adharries@theunion.org
SN  - 1360-2276
UR  - http://onlinelibrary.wiley.com/doi/10.1111/j.1365-3156.2012.03048.x/full
UR  - http://ovidsp.ovid.com/ovidweb.cgi?T=JS&PAGE=reference&D=emed10b&NEWS=N&AN=2012510847
N2  - Objective Recording and reporting systems borrowed from the DOTS framework for tuberculosis control can be used to record, monitor and report on chronic disease. In a primary healthcare clinic run by UNRWA in Amman, Jordan, serving Palestine refugees with hypertension, we set out to illustrate the method of cohort reporting for persons with hypertension by presenting on quarterly and cumulative case finding, cumulative and 12-month analysis of cohort outcomes and to assess how these data may inform and improve the quality of hypertension care services. Method This was a descriptive study using routine programme data collected through E-Health. Results There were 97 newly registered patients with hypertension in quarter 1, 2012, and a total of 4130 patients with hypertension ever registered since E-Health started in October 2009. By 31 March 2012, 3119 (76%) of 4130 patients were retained in care, 878 (21%) had failed to present to a healthcare worker in the last 3months and the remainder had died, transferred out or were lost to follow-up. Cumulative and 12-month cohort outcome analysis indicated deficiencies in several components of clinical performance related to blood pressure measurements and fasting blood glucose tests to screen simultaneously for diabetes. Between 8% and 15% of patients with HT had serious complications such as cardiovascular disease and stroke. Conclusion Cohort analysis is a valuable tool for the monitoring and management of non-communicable chronic diseases such as HT. © 2012 Blackwell Publishing Ltd.
ER  - 
TY  - ELEC
T1  - Inflammatory bowel disease: Perioperative pharmacological considerations
A1  - A., Kumar
A1  - M., Auron
A1  - A., Aneja
A1  - F., Mohr
A1  - A., Jain
Y1  - 2011///
KW  - *enteritis/dt [Drug Therapy]
KW  - *enteritis/pc [Prevention]
KW  - *enteritis/su [Surgery]
KW  - *enteritis/th [Therapy]
KW  - 5 acetamidosalicylic acid/dt [Drug Therapy]
KW  - 5 acetamidosalicylic acid/pk [Pharmacokinetics]
KW  - Crohn disease/dt [Drug Therapy]
KW  - Crohn disease/su [Surgery]
KW  - Pneumocystis pneumonia/dt [Drug Therapy]
KW  - Pneumocystis pneumonia/pc [Prevention]
KW  - adrenal insufficiency/si [Side Effect]
KW  - anastomosis
KW  - antibacterial activity
KW  - antiinflammatory activity
KW  - artery thrombosis
KW  - azathioprine/cb [Drug Combination]
KW  - azathioprine/dt [Drug Therapy]
KW  - azathioprine/pd [Pharmacology]
KW  - biological therapy
KW  - bleeding/pc [Prevention]
KW  - bleeding/th [Therapy]
KW  - blood clotting factor 10a inhibitor/dt [Drug Thera
KW  - blood clotting factor 5 Leiden/ec [Endogenous Comp
KW  - blood glucose monitoring
KW  - bone marrow suppression/si [Side Effect]
KW  - bone marrow toxicity/si [Side Effect]
KW  - colorectal cancer
KW  - colorectal surgery
KW  - combination chemotherapy
KW  - compression garment
KW  - corticotropin/ec [Endogenous Compound]
KW  - cotrimoxazole/dt [Drug Therapy]
KW  - cyclosporin/ae [Adverse Drug Reaction]
KW  - cyclosporin/dt [Drug Therapy]
KW  - cyclosporin/pk [Pharmacokinetics]
KW  - deep vein thrombosis/co [Complication]
KW  - diabetes mellitus/si [Side Effect]
KW  - disease association
KW  - drug absorption
KW  - drug activity
KW  - drug dose escalation
KW  - drug elimination
KW  - drug excretion
KW  - drug half life
KW  - drug hypersensitivity/si [Side Effect]
KW  - drug megadose
KW  - drug potentiation
KW  - drug safety
KW  - drug withdrawal
KW  - elective surgery
KW  - emergency surgery
KW  - enoxaparin
KW  - evidence based practice
KW  - fondaparinux/dt [Drug Therapy]
KW  - fondaparinux/sc [Subcutaneous Drug Administration]
KW  - gastrointestinal hemorrhage/si [Side Effect]
KW  - glaucoma/si [Side Effect]
KW  - glucocorticoid/ae [Adverse Drug Reaction]
KW  - glucocorticoid/cb [Drug Combination]
KW  - glucocorticoid/dt [Drug Therapy]
KW  - glucocorticoid/ih [Inhalational Drug Administratio
KW  - glucocorticoid/tp [Topical Drug Administration]
KW  - glucose intolerance/si [Side Effect]
KW  - hemolytic anemia/si [Side Effect]
KW  - heparin/dt [Drug Therapy]
KW  - heparin/sc [Subcutaneous Drug Administration]
KW  - homozygosity
KW  - hospital discharge
KW  - hospitalization
KW  - human
KW  - hydrocortisone/dt [Drug Therapy]
KW  - hydrocortisone/iv [Intravenous Drug Administration
KW  - hyperglycemia/si [Side Effect]
KW  - hyperhomocysteinemia
KW  - ileal pouch anal anastomosis
KW  - immobilization
KW  - immunosuppressive treatment
KW  - infection risk
KW  - infection/si [Side Effect]
KW  - infliximab/ae [Adverse Drug Reaction]
KW  - infliximab/dt [Drug Therapy]
KW  - infliximab/pd [Pharmacology]
KW  - infliximab/pk [Pharmacokinetics]
KW  - intraocular pressure
KW  - liver toxicity/si [Side Effect]
KW  - low drug dose
KW  - low molecular weight heparin/dt [Drug Therapy]
KW  - lung embolism
KW  - maintenance therapy
KW  - mercaptopurine/ae [Adverse Drug Reaction]
KW  - mercaptopurine/cb [Drug Combination]
KW  - mercaptopurine/dt [Drug Therapy]
KW  - mercaptopurine/pk [Pharmacokinetics]
KW  - mesalazine/ae [Adverse Drug Reaction]
KW  - mesalazine/dt [Drug Therapy]
KW  - mesalazine/pd [Pharmacology]
KW  - mesalazine/pk [Pharmacokinetics]
KW  - methotrexate/ae [Adverse Drug Reaction]
KW  - methotrexate/ct [Clinical Trial]
KW  - methotrexate/dt [Drug Therapy]
KW  - methotrexate/it [Drug Interaction]
KW  - methotrexate/pd [Pharmacology]
KW  - monotherapy
KW  - mortality
KW  - mucosa inflammation/si [Side Effect]
KW  - mutational analysis
KW  - natalizumab/ae [Adverse Drug Reaction]
KW  - natalizumab/dt [Drug Therapy]
KW  - natalizumab/pd [Pharmacology]
KW  - nephrotoxicity/si [Side Effect]
KW  - nerve ending
KW  - nitrous oxide/ae [Adverse Drug Reaction]
KW  - nitrous oxide/it [Drug Interaction]
KW  - nonhuman
KW  - operation duration
KW  - opportunistic infection/si [Side Effect]
KW  - osteopenia/si [Side Effect]
KW  - osteoporosis/si [Side Effect]
KW  - outcome assessment
KW  - pancreatitis/si [Side Effect]
KW  - patient monitoring
KW  - perioperative period
KW  - pneumonia/si [Side Effect]
KW  - postoperative infection/co [Complication]
KW  - postoperative period
KW  - practice guideline
KW  - prednisone/dt [Drug Therapy]
KW  - progressive multifocal leukoencephalopathy/si [Sid
KW  - purine derivative/cb [Drug Combination]
KW  - purine derivative/dt [Drug Therapy]
KW  - recommended drug dose
KW  - relapse
KW  - remission
KW  - review
KW  - risk assessment
KW  - risk factor
KW  - salazosulfapyridine/ae [Adverse Drug Reaction]
KW  - salazosulfapyridine/dt [Drug Therapy]
KW  - salazosulfapyridine/pd [Pharmacology]
KW  - salazosulfapyridine/pk [Pharmacokinetics]
KW  - seizure/si [Side Effect]
KW  - sepsis/co [Complication]
KW  - sepsis/si [Side Effect]
KW  - side effect/si [Side Effect]
KW  - sulfapyridine/dt [Drug Therapy]
KW  - sulfapyridine/pd [Pharmacology]
KW  - surgical stress
KW  - surgical technique
KW  - systematic review
KW  - thrombocytopenia/si [Side Effect]
KW  - thromboembolism
KW  - treatment duration
KW  - treatment indication
KW  - tuberculosis/si [Side Effect]
KW  - ulcerative colitis/dt [Drug Therapy]
KW  - ulcerative colitis/su [Surgery]
KW  - vein thrombosis
KW  - venous thromboembolism/dt [Drug Therapy]
KW  - venous thromboembolism/pc [Prevention]
KW  - venous thromboembolism/th [Therapy]
KW  - wound healing
KW  - wound healing impairment/si [Side Effect]
PB  - Elsevier Ltd
JF  - Mayo Clinic Proceedings
VL  - 86
IS  - 8
SP  - 748
EP  - 757
CY  - A. Kumar, Division of Hospital Medicine, Hartford Hospital, 80 Seymour St, Hartford, CT 06102, United States. E-mail: drajaykumar@gmail.com
SN  - 0025-6196
UR  - http://www.mayoclinicproceedings.com/content/86/8/748.full.pdf+html
UR  - http://ovidsp.ovid.com/ovidweb.cgi?T=JS&PAGE=reference&D=emed10b&NEWS=N&AN=2011419773
N2  - The perioperative management of patients with inflammatory bowel disease is challenging given the altered immune system that results from a variety of biologic and immunomodulator therapies. Clinicians are often faced with challenges and complicated equations when deciding on the type and dose of medication. To understand the effect of these medications and review the evidence regarding the management of these medications in the perioperative setting, a PubMed-based literature search (January 1, 1960, through April 1, 2011) was conducted using the following search terms: perioperative management, risk, outcome, inflammatory bowel disease, ulcerative colitis, Crohn's disease, aminosalicylates, glucocorticoids, purine analogues, cyclosporine, methotrexate, biologic therapy, infliximab, and thromboembolism. The 414 articles identified were manually sorted to exclude those that did not address perioperative risk, outcomes, and medications in the abstracts, yielding 84 articles for review. Additional references were obtained from the citations within the retrieved articles. This review surveys the findings of the selected articles and presents guidelines and resources for perioperative medication management for patients with inflammatory bowel disease undergoing surgery. © 2011 Mayo Foundation for Medical Education and Research.
ER  - 
TY  - ELEC
T1  - Adalimumab for the treatment of psoriasis in real life: A retrospective cohort of 119 patients at a single Spanish centre
A1  - A., Lopez-Ferrer
A1  - E., Vilarrasa
A1  - I.J., Gich
Y1  - 2013///
KW  - *adalimumab/ae [Adverse Drug Reaction]
KW  - *adalimumab/cb [Drug Combination]
KW  - *adalimumab/ct [Clinical Trial]
KW  - *adalimumab/dt [Drug Therapy]
KW  - *adalimumab/pd [Pharmacology]
KW  - *psoriasis/dt [Drug Therapy]
KW  - Psoriasis Area and Severity Index
KW  - Spain
KW  - abscess/si [Side Effect]
KW  - adult
KW  - aged
KW  - alcoholism
KW  - article
KW  - bronchitis/si [Side Effect]
KW  - cohort analysis
KW  - comparative study
KW  - controlled study
KW  - cyclosporin A/cb [Drug Combination]
KW  - cyclosporin A/dt [Drug Therapy]
KW  - diabetes mellitus
KW  - disease course
KW  - drug efficacy
KW  - drug safety
KW  - drug withdrawal
KW  - dyslipidemia
KW  - etretin/cb [Drug Combination]
KW  - etretin/dt [Drug Therapy]
KW  - female
KW  - furunculosis/si [Side Effect]
KW  - gastroenteritis/si [Side Effect]
KW  - heart infarction/si [Side Effect]
KW  - herpes simplex/si [Side Effect]
KW  - human
KW  - hyperglycemia/si [Side Effect]
KW  - hypertension/si [Side Effect]
KW  - hypertriglyceridemia/si [Side Effect]
KW  - infliximab/dt [Drug Therapy]
KW  - injection site reaction/si [Side Effect]
KW  - intention to treat analysis
KW  - latent tuberculosis
KW  - leflunomide/dt [Drug Therapy]
KW  - leukopenia/si [Side Effect]
KW  - major clinical study
KW  - male
KW  - medical record review
KW  - methotrexate/cb [Drug Combination]
KW  - methotrexate/dt [Drug Therapy]
KW  - miliary tuberculosis/si [Side Effect]
KW  - muscle cramp/si [Side Effect]
KW  - nonalcoholic fatty liver
KW  - obesity
KW  - open study
KW  - paronychia/si [Side Effect]
KW  - patient monitoring
KW  - patient referral
KW  - pneumonia/si [Side Effect]
KW  - priority journal
KW  - prostatitis/si [Side Effect]
KW  - pruritus/si [Side Effect]
KW  - psoriasis vulgaris
KW  - psoriatic arthritis/di [Diagnosis]
KW  - psoriatic arthritis/dt [Drug Therapy]
KW  - retrospective study
KW  - scabies/si [Side Effect]
KW  - survival
KW  - thrombocytopenia/si [Side Effect]
KW  - thrush/si [Side Effect]
KW  - treatment duration
KW  - treatment outcome
KW  - treatment response
KW  - tuberculosis/dt [Drug Therapy]
KW  - tuberculostatic agent/dt [Drug Therapy]
KW  - urinary tract infection/si [Side Effect]
KW  - vasculitis/si [Side Effect]
PB  - Blackwell Publishing Ltd (9600 Garsington Road, Oxford OX4 2XG, United Kingdom)
JF  - British Journal of Dermatology
VL  - 169
IS  - 5
SP  - 1141
EP  - 1147
CY  - L. Puig, Department of Dermatology, Hospital de la Santa Creu i Sant Pau, Universitat Autonoma de Barcelona, Sant Antoni Maria Claret 167, 08025 Barcelona, Catalonia, Spain. E-mail: lpuig@santpau.cat
SN  - 0007-0963
UR  - http://ovidsp.ovid.com/ovidweb.cgi?T=JS&PAGE=reference&D=emed11&NEWS=N&AN=2013696878
N2  - Background Patients with moderate-to-severe psoriasis treated with adalimumab in daily clinical practice are different from those in clinical trials, and outcomes may differ in different geographical settings. Objectives To analyse the efficacy, retention of treatment and adverse events in a cohort of such patients at a referral centre in Barcelona, Spain. Methods Data from a cohort of 119 consecutive patients treated between January 2008 and March 2013 were retrospectively collected. Drug survival was analysed by the Kaplan-Meier method with log-rank test and Cox regression. Results The mean duration of treatment was 25 months (median 22, range 2-60). The 75% improvement in Psoriasis Area and Severity Index (PASI 75) response rates at 16 weeks, 6 months and 1 year of treatment were 64%, 58% and 53%, respectively (intention-to-treat analysis). The corresponding PASI 90 values were 49%, 52% and 50%. Biologic-naive patients (41%) had significantly higher PASI 75 and PASI 90 response rates at 6 months and 1 year. On multivariate analysis, only PASI 90 response at 6 months was significantly associated with treatment retention (P = 0.0009), with a hazard ratio of 7.3 (95% confidence interval 2.3-23.6). Forty-eight adverse events (AEs) occurred in 29 patients, and were serious in eight (0.032 events per patient-year). Paradoxical flares of psoriasis or arthritis were seen in five patients. Infections accounted for seven serious AEs, and were the reason for discontinuation in two patients. Conclusions PASI 90 response at 6 months was the only independent variable predicting drug survival on multivariate analysis. Infections, including de novo infection by Mycobacterium tuberculosis, accounted for seven serious AEs. What's already known about this topic? There are few reports on the use of adalimumab for the treatment of moderate-to-severe psoriasis in clinical practice according to the European Medicines Agency. Psoriasis Area and Severity Index (PASI) 75% response rates at 16 weeks and 6 months were approximately 60% in a previously published U.K. series. Male sex and the presence of arthritis have been associated with decreased drug survival in one study. What does this study add? Biologic-naive status and efficacy parameters denoting a good or excellent response appear to be associated with a higher probability of drug survival. Combination treatment increased PASI response rates at 6 months and might provide an explanation for the relatively high rate of PASI 90 responders in our cohort. Infections, including de novo infection by Mycobacterium tuberculosis, accounted for most serious adverse events, and paradoxical flares of psoriasis and psoriatic arthritis were relatively frequent. © 2013 British Association of Dermatologists.
ER  - 
TY  - ELEC
T1  - Impact of poor glycemic control on severity of pulmonary tuberculosis in new smear positive patients with type 2 diabetes mellitus
A1  - A., Sindhuri
A1  - V., Mahishale
Y1  - 2013///
KW  - *glycemic control
KW  - *human
KW  - *lung disease
KW  - *lung tuberculosis
KW  - *non insulin dependent diabetes mellitus
KW  - *patient
KW  - *smear
KW  - diabetes control
KW  - diabetes mellitus
KW  - hemoglobin
KW  - radiodiagnosis
KW  - risk factor
KW  - sputum
KW  - sputum cytodiagnosis
KW  - sputum smear
KW  - tertiary care center
KW  - thorax radiography
KW  - treatment failure
KW  - tuberculosis
PB  - Medknow Publications and Media Pvt. Ltd
JF  - Lung India
VL  - 30
T3  - National Conference on Pulmonary Diseases, NAPCON 2013 Chennai India. Conference Start: 20131128 Conference End: 20131130
SP  - S7
EP  - S7
CY  - A. Sindhuri, Department of Pulmonary Medicine, KLE University, Jawaharlal Nehru Medical College, Belgaum, Karnataka, India. E-mail: drasindhuri@gmail.com
SN  - 0970-2113
UR  - http://ovidsp.ovid.com/ovidweb.cgi?T=JS&PAGE=reference&D=emed11&NEWS=N&AN=71281996
N2  - Introduction: Diabetes mellitus (DM) is a known risk factor for tuberculosis (TB). Little is known about the effect of poor glycemic control on severity and outcome of TB. Aim: To study the effect of poor glycemic control on severity of pulmonary TB and outcome of TB treatment. Materials and Methods: In a tertiary care hospital, 70 patients, newly diagnosed with smear positive pulmonary TB and with coexistent type-II DM were enrolled. All patients underwent clinical, bacteriological, biochemical and radiological examinations at the initial enrolment and were followed-up for a total duration of 6 months. Clinical characteristics and outcome were compared between patients with poor glycemic control and optimal glycemic control. Results: At initial presentation, patients with poor glycemic control (hemoglobin A1C >8%) had more severe disease as compared to patients with optimal glycemic control, with greater sputum mycobacterial burden (sputum grade 3 50% vs. 4%, grade 2 30% vs. 14%; P < 0.001) and far advanced lesions on chest X-ray (40% vs. 2%; P < 0.001). After 2 months, sputum microscopy showed more positive results in patients with poor glycemic control (35% vs. 5%; P < 0.004). At the end of treatment these patients had greater failure rates with sputum smear positivity (23% vs. 4.3%; P < 0.04). Conclusions: Poorly controlled diabetes in pulmonary TB leads to severe disease with greater mycobacterial burden and far advanced lesions radiologically It was also observed that poor diabetic control had delayed sputum conversion and increased treatment failure rates among TB patients.
ER  - 
TY  - ELEC
T1  - Clinical spectrum and outcome of pulmonary nocardiosis: 5-year experience
A1  - A., Singh
A1  - D., Chhina
A1  - R.K., Soni
A1  - C., Kakkar
Y1  - 2016///
KW  - *lung infection/di [Diagnosis]
KW  - *lung infection/dt [Drug Therapy]
KW  - *lung infection/et [Etiology]
KW  - *lung infection/th [Therapy]
KW  - *nocardiosis/di [Diagnosis]
KW  - *nocardiosis/dt [Drug Therapy]
KW  - *nocardiosis/et [Etiology]
KW  - *nocardiosis/th [Therapy]
KW  - *pulmonary nocardiosis/di [Diagnosis]
KW  - *pulmonary nocardiosis/dt [Drug Therapy]
KW  - *pulmonary nocardiosis/et [Etiology]
KW  - *pulmonary nocardiosis/th [Therapy]
KW  - Acinetobacter infection/di [Diagnosis]
KW  - Hospital Mortality
KW  - Human immunodeficiency virus infected patient
KW  - Human immunodeficiency virus infection
KW  - Klebsiella pneumoniae infection/di [Diagnosis]
KW  - Pseudomonas infection/di [Diagnosis]
KW  - Wegener granulomatosis/di [Diagnosis]
KW  - abdominal abscess/su [Surgery]
KW  - abdominal pain
KW  - abnormal laboratory result
KW  - adolescent
KW  - adult
KW  - aged
KW  - amikacin/cb [Drug Combination]
KW  - amikacin/dt [Drug Therapy]
KW  - antibiotic agent/ae [Adverse Drug Reaction]
KW  - antibiotic agent/dt [Drug Therapy]
KW  - antibiotic sensitivity
KW  - antibiotic therapy
KW  - article
KW  - artificial ventilation
KW  - brain abscess
KW  - cefotaxime/cb [Drug Combination]
KW  - cefotaxime/dt [Drug Therapy]
KW  - chronic drug administration
KW  - chronic lung disease
KW  - clinical feature
KW  - community acquired pneumonia/di [Diagnosis]
KW  - corticosteroid therapy
KW  - corticosteroid/to [Drug Toxicity]
KW  - cotrimoxazole/cb [Drug Combination]
KW  - cotrimoxazole/dt [Drug Therapy]
KW  - coughing
KW  - crackle
KW  - diabetes mellitus
KW  - diagnostic error
KW  - diagnostic value
KW  - disease duration
KW  - dyspnea
KW  - empyema/su [Surgery]
KW  - female
KW  - fever
KW  - graft recipient
KW  - headache
KW  - hemoptysis
KW  - human
KW  - human tissue
KW  - imipenem/cb [Drug Combination]
KW  - imipenem/dt [Drug Therapy]
KW  - immunosuppressive agent/to [Drug Toxicity]
KW  - immunosuppressive treatment
KW  - leukocytosis
KW  - linezolid/cb [Drug Combination]
KW  - linezolid/dt [Drug Therapy]
KW  - lung abscess/di [Diagnosis]
KW  - lung cancer/di [Diagnosis]
KW  - lung lavage
KW  - lung tuberculosis/di [Diagnosis]
KW  - major clinical study
KW  - malaise
KW  - male
KW  - medical record review
KW  - minocycline/cb [Drug Combination]
KW  - minocycline/dt [Drug Therapy]
KW  - mixed infection/di [Diagnosis]
KW  - mortality rate
KW  - neutrophilia
KW  - night sweat
KW  - organ transplantation
KW  - outcome assessment
KW  - pancytopenia/si [Side Effect]
KW  - rash/si [Side Effect]
KW  - retrospective study
KW  - risk factor
KW  - seizure
KW  - sensory dysfunction
KW  - skin abscess
KW  - skin ulcer
KW  - sputum analysis
KW  - symptom
KW  - systemic mycosis/di [Diagnosis]
KW  - tertiary care center
KW  - thorax pain
KW  - thorax radiography
KW  - thrombocytopenia/si [Side Effect]
KW  - thrombocytosis
KW  - tracheal aspiration procedure
KW  - transthoracic aspiration
KW  - treatment response
KW  - tuberculosis/di [Diagnosis]
KW  - uremia/si [Side Effect]
KW  - ventilated patient
KW  - weight reduction
KW  - wheezing
PB  - Medknow Publications (B9, Kanara Business Centre, off Link Road, Ghatkopar (E), Mumbai 400 075, India)
JF  - Lung India
VL  - 33
IS  - 4
SP  - 398
EP  - 403
CY  - A. Singh, Department of Pulmonary Medicine, Dayanand Medical College and Hospital, Ludhiana, Punjab, India. E-mail: drsinghakashdeep@gmail.com
SN  - 0970-2113
UR  - http://www.lungindia.com
UR  - http://ovidsp.ovid.com/ovidweb.cgi?T=JS&PAGE=reference&D=emed14&NEWS=N&AN=20160517919
N2  - Background: Pulmonary nocardiosis is a rare but a life-threatening infection caused by Nocardia spp. The diagnosis is often missed and delayed resulting in delay in appropriate treatment and thus higher mortality. Aim: In this study, we aim to evaluate the clinical spectrum and outcome of patients with pulmonary nocardiosis. Methods: A retrospective, 5-year (2009-2014) review of demographic profile, risk factors, clinical manifestations, imaging findings, treatment, and outcome of patients with pulmonary nocardiosis admitted to a tertiary care hospital. Results: The median age of the study subjects was 54 years (range, 16-76) and majority of them (75%) were males. The risk factors for pulmonary nocardiosis identified in our study were long-term steroid use (55.6%), chronic lung disease (52.8%), diabetes (27.8%), and solid-organ transplantation (22.2%). All the patients were symptomatic, and the most common symptoms were cough (91.7%), fever (78%), and expectoration (72%). Almost two-third of the patients were initially misdiagnosed and the alternative diagnosis included pulmonary tuberculosis (n = 7), community-acquired pneumonia (n = 5), lung abscess (n = 4), invasive fungal infection (n = 3), lung cancer (n = 2), and Wegener's granulomatosis (n = 2). The most common radiographic features were consolidation (77.8%) and nodules (56%). The mortality rate for indoor patients was 33% despite treatment. Higher mortality rate was observed among those who had brain abscess (100.0%), HIV positivity (100%), need for mechanical ventilation (87.5%), solid-organ transplantation (50%), and elderly (age > 60 years) patients (43%). Conclusion: The diagnosis of pulmonary nocardiosis is often missed and delayed resulting in delay in appropriate treatment and thus high mortality. A lower threshold for diagnosing pulmonary nocardiosis needs to be exercised, in chest symptomatic patients with underlying chronic lung diseases or systemic immunosuppression, for the early diagnosis, and treatment of this uncommon but potentially lethal disease. Despite treatment mortality remains high, especially in those with brain abscess, HIV positivity, need for mechanical ventilation, solid-organ transplantation, and elderly.
ER  - 
TY  - ELEC
T1  - Impact of diabetes mellitus on treatment outcomes of patients with active tuberculosis in an endemic area
A1  - A., Socaci
A1  - G., Nini
Y1  - 2013///
KW  - *European
KW  - *chronic disease
KW  - *diabetes mellitus
KW  - *human
KW  - *patient
KW  - *society
KW  - *treatment outcome
KW  - *tuberculosis
KW  - alertness
KW  - cohort analysis
KW  - death
KW  - developing country
KW  - drug resistance
KW  - health
KW  - lung tuberculosis
KW  - population
KW  - prevalence
KW  - risk factor
KW  - sputum culture
KW  - treatment failure
PB  - European Respiratory Society
JF  - European Respiratory Journal
VL  - 42
T3  - European Respiratory Society Annual Congress 2013 Barcelona Spain. Conference Start: 20130907 Conference End: 20130911
SP  - no pagination
EP  - no pagination
CY  - A. Socaci
SN  - 0903-1936
UR  - http://erj.ersjournals.com/content/42/Suppl_57/P4453.full.pdf+html?sid=929221e5-aa83-4ee8-bb96-abea1294a3e9
UR  - http://ovidsp.ovid.com/ovidweb.cgi?T=JS&PAGE=reference&D=emed11&NEWS=N&AN=71843977
N2  - Introduction. Diabetes mellitus (DM) is an emerging chronic health condition of developed and developing countries. Due to the association between diabetes and pulmonary tuberculosis (TB), diabetes may threaten the control of TB. Aims. We conducted a study to determine the prevalence of DM among TB patients, and to determine and compare treatment outcomes among TB patients with versus without DM. Methods. A retrospective cohort study included all patients with culture-confirmed TB diagnosed in 2010 and 2011, in west of the country. Results. Of 228 TB patients, 42 (18.4%) had DM. Patients with diabetes had 2.0 times higher odds of death than patients without diabetes (p = 0.18). Of the diabetic TB patients, 9.5% died within one month after starting TB treatment, compared with 3.5% of patients without diabetes (p = 0.09) Time to sputum culture conversion was longer in patients with diabetes than patients without diabetes (median 49 versus 39 days, p = 0.09). Two-month culture conversion proportions were similar (69% and 70%). There was no difference in the proportion of patients with baseline drug resistance, comparing patients with diabetes to patients without diabetes (14.3% versus 15.3%, p = 0.87). Treatment failure occurred in 4.1% of patients without diabetes and 6.7% of patients with diabetes (p = 0.51). Conclusions. In our TB patient population, DM was a risk factor for death, and it had a negative impact on treatment outcome. Enhanced medical vigilance, especially during the early part of TB treatment, is warranted.
ER  - 
TY  - ELEC
T1  - Tuberculosis screening for diabetic patients in community clinics in Kunming, China
A1  - A., Stone
A1  - L., Ling
A1  - A., Innes
Y1  - 2015///
KW  - *China
KW  - *community
KW  - *diabetic patient
KW  - *hospital
KW  - *human
KW  - *internal medicine
KW  - *screening
KW  - *society
KW  - *tuberculosis
KW  - coughing
KW  - death
KW  - diabetes mellitus
KW  - diagnosis
KW  - diseases
KW  - epidemic
KW  - fever
KW  - general practitioner
KW  - health
KW  - health center
KW  - hemoglobin
KW  - high risk patient
KW  - high risk population
KW  - information processing
KW  - lung disease
KW  - night sweat
KW  - nurse
KW  - outpatient department
KW  - patient
KW  - patient education
KW  - population
KW  - positive syndrome
KW  - prevalence
KW  - prevention
KW  - primary medical care
KW  - questionnaire
KW  - risk
KW  - risk factor
KW  - thorax radiography
KW  - treatment failure
KW  - weight reduction
KW  - workflow
PB  - Springer New York LLC
JF  - Journal of General Internal Medicine
VL  - 30
T3  - 38th Annual Meeting of the Society of General Internal Medicine Toronto, ON Canada. Conference Start: 20150422 Conference End: 20150425
SP  - S289
EP  - S289
CY  - A. Stone, University of California, San Francisco, CA, United States
SN  - 0884-8734
UR  - http://ovidsp.ovid.com/ovidweb.cgi?T=JS&PAGE=reference&D=emed13&NEWS=N&AN=71877979
N2  - BACKGROUND: China has a rising epidemic of diabetes mellitus (DM) with a prevalence of 11.6 %, representing up to 113.9 million people. China also has an estimated 12 million cases of tuberculosis (TB). Diabetic patients have up to a 3-fold increased risk of developing active TB in addition to higher risk of TB treatment failure and even death. The present intervention was developed through the USAID Control and Prevention of TB (CAP-TB) project from FHI 360 in conjunction with partners the International Union Against Lung Disease and Tuberculosis and the Yunnan Anti-TB Association as a method to increase detection of TB in high-risk groups. This study aims to determine whether a simple screening tool for TB can be implemented by primary care providers in community clinics in Kunming, China to increase TB case detection in diabetic patients. Primary Objective: To build health workforce capacity of primary care providers in the region to improve diagnosis and treatment of TB among high-risk groups. Secondary Objective: To determine whether TB screening in diabetic patients by primary care providers should be recommended in China. METHODS: Primary care physicians and nurses at 5 designated district health centers and 5 sub-centers in the Xishan District of Kunming, Yunnan Province, China were trained to screen diabetic patients for TB. A symptom questionnaire was used at each clinic visit for each diabetic patient: cough for >2 weeks, night sweats for >4 weeks, fever for >4 weeks, weight loss over the previous 4 weeks, and symptoms of extra-pulmonary TB. A "yes" answer to any of these questions generated a referral for evaluation in the district TB clinic. Data were collected monthly on number of diabetic patients screened, number of positive screens, patients referred to and seen at the district TB clinic, and the number of patients diagnosed with TB. From this data, the case notification rate was determined. In addition to quantitative data collection, quarterly site visits were conducted to elicit initial success with enacting the screening protocol as well as to discuss barriers to screening with the trained providers. RESULTS: From June 2013 to April 2014, 2942 diabetic patients were screened for TB in the designated clinics. Of these, 278 patients had TB symptoms and 209 patients arrived at TB clinic for diagnostic testing resulting in 3 confirmed cases of TB. Six patients had positive symptom screens but had chest x-rays that were read as inactive or old TB. The case notification rate was 102 per 100,000 screened as compared to a baseline notification rate in the general population of Yunnan province of 55 per 100,000. CONCLUSIONS: Providers at health centers in Kunming, China are able to implement a simple protocol integrating TB screening into diabetes care. However, while many diabetic patients were screened, few screened positive resulting in a relatively low case notification rate. Success of implementation (measured by number of patients screened) also varied between sites. Poor provider understanding of reasons for screening, including risk factors for and symptoms of TB, was a barrier to successful detection. Other barriers included poor integration of screening into provider workflow and patient resistance to referral for diagnosis. Ongoing provider and patient education is needed on early case detection of TB and the importance of active screening for timely diagnosis and treatment of TB among diabetic patients. Screening for TB in diabetic patients in areas of high prevalence of both diseases is likely important to decrease the incidence of TB. However, even among those referred for TB diagnosis, relatively few had active TB. More information is needed to determine the most cost-effective and efficient means to screen these high-risk patients for TB. In the future, a new intervention aimed at focusing on patients at the hospital level in diabetic outpatient clinics (as opposed to community primary care settings) in Kunming will be piloted. Other interventions may also prove to be more effective, such as targeting a certain hemoglobin A1C to stratify for those with poorly controlled diabetes. Data on screening thus far has not been sufficient to recommend wider implementation, but it is necessary to continue to pursue new strategies as diabetes becomes a greater issue in areas of high TB prevalence.
ER  - 
TY  - ELEC
T1  - Beyond pregnancy - The neglected burden of mortality in young women of reproductive age in Bangladesh: A prospective cohort study
A1  - A.B., Labrique
A1  - S.S., Sikder
A1  - L., Wu
A1  - M., Rashid
A1  - H., Ali
A1  - B., Ullah
A1  - A.A., Shamim
A1  - S., Mehra
A1  - R., Klemm
A1  - H., Banu
A1  - K.P., West Jr.
Y1  - 2013///
KW  - *mortality
KW  - *pregnancy
KW  - Bangladesh
KW  - adult
KW  - anaphylactic shock
KW  - anemia
KW  - anorexia nervosa
KW  - asthma
KW  - autopsy
KW  - bleeding
KW  - cause of death
KW  - cerebrovascular accident
KW  - cohort analysis
KW  - dehydration
KW  - diabetes mellitus
KW  - diarrhea
KW  - diphtheria
KW  - epilepsy
KW  - female
KW  - gastrointestinal disease
KW  - heart failure
KW  - heart infarction
KW  - homicide
KW  - human
KW  - infection
KW  - injury
KW  - ischemic heart disease
KW  - kidney disease
KW  - lung embolism
KW  - major clinical study
KW  - malaria
KW  - malnutrition
KW  - married woman
KW  - meningitis
KW  - neoplasm
KW  - non communicable disease
KW  - outcome assessment
KW  - pericardial effusion
KW  - priority journal
KW  - prospective study
KW  - rabies
KW  - respiratory tract infection
KW  - review
KW  - rheumatic disease
KW  - sepsis
KW  - suicide
KW  - tetanus
KW  - tonsillitis
KW  - tuberculosis
KW  - typhoid fever
PB  - Blackwell Publishing Ltd (9600 Garsington Road, Oxford OX4 2XG, United Kingdom)
JF  - BJOG: An International Journal of Obstetrics and Gynaecology
VL  - 120
IS  - 9
SP  - 1085
EP  - 1089
CY  - A.B. Labrique, Department of International Health, Johns Hopkins Bloomberg School of Public Health, 615 N. Wolfe St., Baltimore, MD 21205, United States. E-mail: alabriqu@jhsph.edu
SN  - 1470-0328
UR  - http://ovidsp.ovid.com/ovidweb.cgi?T=JS&PAGE=reference&D=emed11&NEWS=N&AN=2013441665
N2  - Objective To describe proportionate mortality and causes of death unrelated to pregnancy. Design Prospective cohort study. Setting Rural northwest Bangladesh. Population A cohort of 133 617 married women of reproductive age. Methods Verbal autopsies were conducted for women who died whilst under surveillance in the cohort trial. Physician-assigned causes of death based on verbal autopsies were used to categorise deaths. Main outcome measures The proportion of deaths due to non-communicable diseases, infectious diseases, injury or pregnancy. Results Of the 1107 deaths occurring among women between 2001 and 2007, 48% were attributed to non-communicable diseases, 22% to pregnancy, 17% to infections, 9% to injury and 4% to other causes. Conclusions Although focus on pregnancy-related mortality remains important, more attention is warranted on non-communicable diseases among women of reproductive age. © 2013 The Authors BJOG An International Journal of Obstetrics and Gynaecology © 2013 RCOG.
ER  - 
TY  - ELEC
T1  - Cohort analysis of antenatal care and delivery outcomes in pregnancy: A basis for improving maternal health
A1  - A.D., Harries
A1  - A., Jahn
A1  - A., Ben-Smith
A1  - O.J., Gadabu
A1  - G.P., Douglas
A1  - A., Seita
A1  - A., Khader
Y1  - 2014///
KW  - *maternal welfare
KW  - *pregnancy outcome
KW  - *prenatal care
KW  - Human immunodeficiency virus infection
KW  - article
KW  - clinical evaluation
KW  - cohort analysis
KW  - diabetes mellitus
KW  - female
KW  - follow up
KW  - highly active antiretroviral therapy
KW  - human
KW  - hypertension
KW  - maternal mortality
KW  - patient care
KW  - public health
KW  - risk factor
KW  - treatment outcome
KW  - tuberculosis
PB  - International Union Against Tuberculosis and Lung Disease (The Union) (68 boulevard Saint Michel, Paris 75006, France)
JF  - Public Health Action
VL  - 4
IS  - 2
SP  - 75
EP  - 78
CY  - A. D. Harries, Old Inn Cottage, Vears Lane Colden Common, Winchester SO21 1TQ, United Kingdom. E-mail: adharries@theunion.org
UR  - http://docserver.ingentaconnect.com/deliver/connect/iuatld/22208372/v4n2/s3.pdf?
UR  - http://ovidsp.ovid.com/ovidweb.cgi?T=JS&PAGE=reference&D=emed12&NEWS=N&AN=2014421981
N2  - Cohort analysis has been the cornerstone of tuberculosis (TB) monitoring and evaluation for nearly two decades; these principles have been adapted for patients with the human immunodeficiency virus/acquired immune-deficiency syndrome on antiretroviral treatment and patients with diabetes mellitus and hypertension. We now make the case for using cohort analyses for monitoring pregnant women during antenatal care, up to and including childbirth. We believe that this approach would strengthen the current monitoring and evaluation systems used in antenatal care by providing more precise information at regular time intervals. Accurate real-time data on how many pregnant women are enrolled in antenatal care, their characteristics, the interventions they are receiving and the outcomes for mother and child should provide a solid basis for action to reduce maternal mortality. © 2014 The Union.
ER  - 
TY  - JOUR
T1  - Smoking on treatment outcomes among tuberculosis patients
A1  - A.H., Khan
A1  - M., Israr
A1  - A., Khan
A1  - R.A., Aftab
A1  - Khan, Amer H Ayesha AH
A1  - Israr, Mohammad
A1  - Khan, Amer H Ayesha AH
A1  - Aftab, Raja A
A1  - Khan, Tahir M
Y1  - 2015/06//
KW  - *extrapulmonary tuberculosis/dt [Drug Therapy]
KW  - *lung tuberculosis/dt [Drug Therapy]
KW  - *smoking
KW  - *treatment outcome
KW  - *tuberculostatic agent/dt [Drug Therapy]
KW  - Adolescent
KW  - Adult
KW  - Age Factors
KW  - Female
KW  - Human immunodeficiency virus infection
KW  - Humans
KW  - Male
KW  - Middle Aged
KW  - Pakistan
KW  - Prevalence
KW  - Pulmonary
KW  - Retrospective Studies
KW  - Sex Factors
KW  - Smoking
KW  - Treatment Outcome
KW  - Tuberculosis
KW  - adolescent
KW  - adult
KW  - adverse effects
KW  - article
KW  - clinical feature
KW  - controlled clinical trial
KW  - controlled study
KW  - demography
KW  - diabetes mellitus
KW  - epidemiology
KW  - female
KW  - groups by age
KW  - hepatitis
KW  - human
KW  - major clinical study
KW  - male
KW  - marriage
KW  - mixed infection
KW  - prevalence
KW  - retrospective study
KW  - risk factor
KW  - sputum smear
KW  - therapy
PB  - Lippincott Williams and Wilkins
JF  - American Journal of the Medical Sciences
VL  - 349
LA  - eng
IS  - 6
SP  - 505
EP  - 509
CY  - A.H. Khan, Department of Clinical Pharmacy, School of Pharmaceutical Sciences, Universiti Sains Malaysia, Penang 11800, Malaysia
SN  - 0002-9629
DO  - 10.1097/MAJ.0000000000000473
UR  - http://pdfs.journals.lww.com/amjmedsci/2015/06000/Smoking_on_Treatment_Outcomes_Among_Tuberculosis.7.pdf
UR  - http://journals.lww.com/amjmedsci/pages/default.aspx
UR  - http://ovidsp.ovid.com/ovidweb.cgi?T=JS&PAGE=reference&D=emed13&NEWS=N&AN=2015105159
N2  - Background: Smoking is a risk factor not only for the development of cancer and coronary heart disease but also for tuberculosis (TB). The aim of this study was to determine the prevalence of smoking in patients with TB, identify demographic and clinical characteristics associated with smoking and to evaluate TB treatment outcomes in the smokers. Method: A retrospective cohort study of patients with TB was conducted at Khyber Teaching Hospital, Peshawar, Pakistan. All patients with pulmonary and extrapulmonary TB and those coinfected with HIV, hepatitis or diabetes mellitus were included in the study. The patients were categorized into smokers and nonsmokers. Treatment outcomes were evaluated by smear testing at the end of the treatment. Results: Of 472 enrolled subjects, 68 (14.4%) were smokers. The prevalence of smoking among male and female patients with TB was 11.8% and 2.5%, respectively. Univariate analysis indicated that the gender, age group and marital status of patients with TB were associated with smoking. The results indicated that patient gender (P 0.05), age: 15 to 24 years (P 0.05) and age >55 years (P 0.004) were risk factors associated with smoking among TB patients. Of the 68 smokers with TB, the treatment outcomes among 54 patients (79.4%) were unsuccessful. The treatment outcomes was statistically significantly associated with smoking (odds ratio: 2.58, P 0.004). Conclusions: Findings from the current study proved smoking to be one of the main factors associated with the occurrence of TB and significantly reducing the outcomes of TB therapy.
ER  - 
TY  - ELEC
T1  - Tuberculosis treatment outcomes in patients with and without diabetes mellitus
A1  - A.H., Khan
A1  - S.A.S., Sulaiman
A1  - A.R., Abdul Muttalif
A1  - M.A., Hassali
Y1  - 2012///
KW  - *diabetes mellitus
KW  - *human
KW  - *patient
KW  - *treatment outcome
KW  - *tuberculosis
KW  - Malaysia
KW  - betel nut
KW  - clinical study
KW  - cohort analysis
KW  - ethnicity
KW  - gender
KW  - hospital
KW  - information processing
KW  - male
KW  - multivariate analysis
KW  - prevalence
KW  - relapse
KW  - statistical significance
KW  - treatment failure
PB  - Elsevier Ltd
JF  - Value in Health
VL  - 15
T3  - ISPOR 15th Annual European Congress Berlin Germany. Conference Start: 20121103 Conference End: 20121107
IS  - 7
SP  - A387
EP  - A387
CY  - A.H. Khan, Universiti Sains Malaysia, Penang, Pulau Pinang, Malaysia
SN  - 1098-3015
UR  - http://ovidsp.ovid.com/ovidweb.cgi?T=JS&PAGE=reference&D=emed10&NEWS=N&AN=70916571
N2  - OBJECTIVES: To evaluate treatment outcomes in tuberculosis patients with and without diabetes mellitus. METHODS: This was a retrospective cohort study conducted at respiratory clinic of Hospital Pulau Pinang (HPP), Malaysia. All Tuberculosis (TB) patients who were presented to the clinic from January 2006 to December 2007 were included in the study. A purpose developed valid data collection form was used for collecting demographic and clinical data. Treatment outcomes initially recorded as cured, treatment completed, defaulted, transferred out, expired and treatment continued were then classified into two categories; successful and unsuccessful treatment. Cured and treatment completed patients were placed in treatment successful category while the rest were placed in the category of unsuccessful treatment. Data was analyzed by using SPSS 16. RESULTS: Final analysis included 1266 patients.Three hundred and thirty eight patients (26.7%) had DM along with TB. In multivariate analysis TB-DM was more likely to be present in Chinese (OR=1.470, p-value=0.003), married patients (OR=1.408, p-value=0.011) and patients having age 46-60 years (OR=2.002, p-value<0.001), and>60 years (OR = 1.594, p-value = 0.010). Nine hundred and eighty five (78.8%) patients were successfully treated. Successful Treatment was observed in patients having age of 46-60 years (OR=1.567, p-value=0.001), whereas male gender (OR=0.721, p-value = 0.049) and patients with relapse TB (OR = 0.494, p-value = 0.002) were less likely to have successful treatment. CONCLUSIONS: In the present study Chinese ethnicity, age (> 46 years) and being married were the predictors of prevalence of TB-DM. Majority patients were successfully treated. Male gender and patients with relapse TB were the predictors of treatment failure. No statistically significant difference in treatment outcomes was observed between TB patients with and without diabetes mellitus.
ER  - 
TY  - BILL
T1  - Gender differences in the prevalence of tuberculous lymphadenitis at the state of penang, Malaysia: Findings from a cross-sectional study
A1  - A.H., Khan
A1  - S.A.S., Sulaiman
A1  - A.R., Muttalif
A1  - M.A., Hassali
A1  - Khan, AH
A1  - Sulaiman, SAS
A1  - Muttalif, AR
Y1  - 2010///
KW  - *sex difference
KW  - *tuberculous lymphadenitis/di [Diagnosis]
KW  - *tuberculous lymphadenitis/ep [Epidemiology]
KW  - Human immunodeficiency virus infection
KW  - Malaysia
KW  - acid fast bacterium
KW  - adult
KW  - alcohol consumption
KW  - anorexia
KW  - article
KW  - aspiration biopsy
KW  - comorbidity
KW  - controlled study
KW  - coughing
KW  - cross-sectional study
KW  - diabetes mellitus
KW  - dyspnea
KW  - ethnicity
KW  - female
KW  - fever
KW  - hemoptysis
KW  - human
KW  - laboratory test
KW  - lymphadenopathy
KW  - major clinical study
KW  - male
KW  - medical record review
KW  - night sweat
KW  - outcome assessment
KW  - physical examination
KW  - prevalence
KW  - risk factor
KW  - smoking
KW  - sputum culture
KW  - thorax pain
KW  - tuberculin test
KW  - weight reduction
PB  - Archives of Global Professionals (Regent Court, Sheffield S1 4DA, United Kingdom)
JF  - Archives of Pharmacy Practice
VL  - 1
IS  - 1
SP  - 7
EP  - 11
CY  - A.H. Khan, Department of Clinical Pharmacy, School of Pharmaceutical Sciences, Universiti Sains Malaysia, 11800 Penang, Malaysia. E-mail: amerhayat@ymail.com
UR  - http://search.proquest.com/openview/608c7e681ddbecd048cafa24750cec97/1?pq-origsite=gscholar
UR  - http://archivepp.com/Article.aspx?vid=2&lid=2
UR  - http://ovidsp.ovid.com/ovidweb.cgi?T=JS&PAGE=reference&D=emed9&NEWS=N&AN=2012184531
N2  - Objective: To evaluate the prevalence of tuberculous lymphadenitis on the basis of gender in the northern state of Malaysia. Materials and Methods: Current study was divided into two phases (Retrospective and Prospective), which was conducted at the Department of Chest in General Hospital Penang. Patient records were reviewed retrospectively, and prospectively to identify patients with confirmed diagnosis of tuberculous lymphadenitis under the clinical signs and symptoms, and laboratory tests from January 2006 to December 2008. Data were analyzed using SPSS version 16. Results: One hundred and nine patients (7.2%) with confirmed tuberculosis lymphadenitis cases were found, among 1516 of total TB cases. The mean age of the patients was 36.4+/-12.87. The male to female ratio was 1.4:1. Ethnically, 45 (41.3%) were Malay followed by Chinese 37 (33.9%). Among the risk factors were, HIV and diabetes mellitus, 17 (15.6%) and 11(10.0%) respectively. Cough and fever were the most common symptoms in both gender groups. Night sweat, cough, shortness of breathing were observed more in male than female, while swelling of lymph nodes, loss of appetite, loss of weight, haemoptysis, and chest pain were higher in female. In the majority, 90 (82.5%) positive results were obtained by fine needle aspiration (FNA) cytology. Overall sixty two (56.9%) patients were successfully treated, 5 (4.6%) patients died during the treatment, while male were higher in successfully treated (59.7%). Conclusion: Incidence of TB Lymphadenitis was found higher among Malay men. Diabetes mellitus and HIV are the most commonly reported risk factors and co-morbidities playing an important role in treatment success while, 12 months treatment were observed among 10 (9.2%) of cases. Treatment successful rate were higher in male as compare to female.
ER  - 
TY  - JOUR
T1  - Tuberculous lymphadenitis at Penang General Hospital, Malaysia
A1  - A.H., Khan
A1  - S.A.S., Sulaiman
A1  - A.R., Muttalif
A1  - M.A., Hassali
A1  - Khan, Amer Hayat
A1  - Sulaiman, Syed Azhar Syed
A1  - Muttalif, Abdul Razak
A1  - Hassali, Mohamed Azmi
A1  - Khan, Tahir Mehmood
Y1  - 2011///
KW  - *tuberculous lymphadenitis/di [Diagnosis]
KW  - *tuberculous lymphadenitis/dt [Drug Therapy]
KW  - Adult
KW  - Age Distribution
KW  - Antitubercular Agents
KW  - Female
KW  - Human immunodeficiency virus infection
KW  - Humans
KW  - Lymph Node
KW  - Malaysia
KW  - Male
KW  - Middle Aged
KW  - Risk Factors
KW  - Sputum
KW  - Treatment Outcome
KW  - Tuberculosis
KW  - Young Adult
KW  - abdominal swelling
KW  - adolescent
KW  - adult
KW  - aged
KW  - article
KW  - aspiration biopsy
KW  - backache
KW  - child
KW  - chill
KW  - coughing
KW  - diabetes mellitus
KW  - diagnosis
KW  - drug therapy
KW  - drug treatment failure
KW  - dyspnea
KW  - epidemiology
KW  - ethambutol/cb [Drug Combination]
KW  - ethambutol/dt [Drug Therapy]
KW  - ethnicity
KW  - fatigue
KW  - female
KW  - fever
KW  - general hospital
KW  - hemoptysis
KW  - human
KW  - isoniazid/cb [Drug Combination]
KW  - isoniazid/dt [Drug Therapy]
KW  - lethargy
KW  - lymphadenopathy
KW  - major clinical study
KW  - male
KW  - medical record review
KW  - microbiology
KW  - night sweat
KW  - pyrazinamide/cb [Drug Combination]
KW  - pyrazinamide/dt [Drug Therapy]
KW  - retrospective study
KW  - rifampicin/cb [Drug Combination]
KW  - rifampicin/dt [Drug Therapy]
KW  - risk factor
KW  - school child
KW  - streptomycin/cb [Drug Combination]
KW  - streptomycin/dt [Drug Therapy]
KW  - symptom
KW  - therapeutic use
KW  - thorax pain
KW  - thorax radiography
KW  - treatment duration
KW  - weight reduction
PB  - S. Karger AG (Allschwilerstrasse 10, P.O. Box, Basel CH-4009, Switzerland)
JF  - Medical Principles and Practice
VL  - 20
LA  - eng
IS  - 1
SP  - 80
EP  - 84
CY  - A. H. Khan, School of Pharmaceutical Sciences, Universiti Sains Malaysia, Penang 11800, Malaysia. E-mail: amerhayat@ymail.com
SN  - 1011-7571
DO  - 10.1159/000319764
UR  - http://ovidsp.ovid.com/ovidweb.cgi?T=JS&PAGE=reference&D=emed10&NEWS=N&AN=2010701334
N2  - Objective: To evaluate the incidence, treatment and clinical outcomes of tuberculous (TB) lymphadenitis at Penang General Hospital, Malaysia. Materials and Methods: Penang General Hospital is the referral center for all tuberculosis patients in the state of Penang. Patient records were reviewed to identify patients with confirmed diagnosis of TB lymphadenitis between January 2006 and December 2008. Data were analyzed using SPSS version 15. Results: Of 1,548 tuberculosis cases, 109 (7.0%) patients had TB lymphadenitis. The mean age was 36.4 +/- 12.87 years and of the 109 patients with TB lymphadenitis, 35 (33.0%), 37 (34.0%) and 36 (33.0%) were observed for 2006, 2007 and 2008, respectively. Ethnically, 45 (41.3%) were Malay followed by 37 Chinese (33.9%). Among risk factors for TB lymphadenitis, HIV and diabetes mellitus were seen in 17 (15.6%) and 11 (10.0%) patients, respectively. Cough and fever were the most frequently reported symptoms. In a majority of cases (n = 90, 82.5%) positive results were obtained for fine-needle aspiration (FNA). Directly observed therapy was given to all patients. Sixty-two (56.9%) patients were successfully treated, and 5 (4.6%) patients died during the treatment. Conclusion: There was no increase in the incidence of TB lymphadenitis over the 3-year study period. The incidence was slightly higher in male than female gender and in Malay (ethnic group). Diabetes mellitus and HIV were the most commonly reported risk factors. FNA is the most reliable diagnostic test. Copyright © 2010 S. Karger AG, Basel.
ER  - 
TY  - ELEC
T1  - Candidaemia in disseminated TB
A1  - A.J., Sheety
A1  - P., Adhikari
A1  - S., Rao
A1  - J., Ramapuraruj
A1  - S., Kotians
Y1  - 2010///
KW  - *candidemia/di [Diagnosis]
KW  - *candidemia/dt [Drug Therapy]
KW  - *miliary tuberculosis/di [Diagnosis]
KW  - *miliary tuberculosis/dr [Drug Resistance]
KW  - *miliary tuberculosis/dt [Drug Therapy]
KW  - Fisher exact test
KW  - Human immunodeficiency virus infected patient
KW  - Human immunodeficiency virus infection/dt [Drug Th
KW  - India
KW  - amphotericin B/dt [Drug Therapy]
KW  - antibiotic resistance
KW  - article
KW  - catheter infection
KW  - comorbidity
KW  - controlled study
KW  - cyclophosphamide/dt [Drug Therapy]
KW  - doxorubicin/dt [Drug Therapy]
KW  - early diagnosis
KW  - ethambutol/dt [Drug Therapy]
KW  - fluconazole/dt [Drug Therapy]
KW  - fluconazole/po [Oral Drug Administration]
KW  - human
KW  - human tissue
KW  - infection risk
KW  - insulin dependent diabetes mellitus/dt [Drug Thera
KW  - insulin/dt [Drug Therapy]
KW  - insulin/sc [Subcutaneous Drug Administration]
KW  - isoniazid/dt [Drug Therapy]
KW  - lamivudine/dt [Drug Therapy]
KW  - major clinical study
KW  - nevirapine/dt [Drug Therapy]
KW  - nonhodgkin lymphoma/dt [Drug Therapy]
KW  - outcome assessment
KW  - overall survival
KW  - prevalence
KW  - prognosis
KW  - prospective study
KW  - pyrazinamide/dt [Drug Therapy]
KW  - rifampicin/dt [Drug Therapy]
KW  - risk factor
KW  - sensitivity and specificity
KW  - survival rate
KW  - tertiary health care
KW  - vincristine/dt [Drug Therapy]
KW  - zidovudine/dt [Drug Therapy]
PB  - Journal of Clinical and Diagnostic Research (71 Veer Nagar,G.T. Road, Delhi 110007, India)
JF  - Journal of Clinical and Diagnostic Research
VL  - 4
IS  - 6
SP  - 3465
EP  - 3467
CY  - A. J. Sheety, Department Pharmacology
UR  - http://www.jcdr.in/articles/PDF/870/1151_E(C)_F(J)_R(C)_PF_p1.pdf
UR  - http://ovidsp.ovid.com/ovidweb.cgi?T=JS&PAGE=reference&D=emed9&NEWS=N&AN=2010708937
N2  - Context: Disseminated TB patients are invariably immunocompromised and are susceptible to opportunistic infections. Candidaemia is an under-recognised infection in India. Therefore, we planned to evaluate the prevalence, survival and risk factors for the development of this infection in disseminated TB patients in a tertiary care hospital in southern India. Aims: To assess the prevalence of invasive candidiasis/candidaemia in disseminated TB patients in India and to determine the survival of these patients and risk factors for the development of candidaemia in disseminated TB patients Settings and Design: A prospective study conducted after obtaining the institutional ethical committee's approval. Methods and Material: Disseminated TB patients who came between February 2005 and February 2006 were included in the study after obtaining informed consent from the patients with assured confidentiality. The sources of the fungal culture were blood and ascitic fluid. Statistical analysis: Fisher's test, the level of significance was set at < 0.05 Results: 103 disseminated TB patients were enrolled into this study, but the prevalence of candidaemia was just 5%. Intravenous broad spectrum antibiotics (P<0.001), oral broad spectrum antibiotics (P<0.01) and indwelling catheters (P<0.01) were the three important risk factors. Non candida albicans species were predominantly present. Conclusions: Candidaemia has a low prevalence in Indian climatic conditions. If the risk factors associated with this infection are avoided, survival can be improved.
ER  - 
TY  - ELEC
T1  - Tuberculosis among the health-care workers of the University of Ilorin Teaching Hospital
A1  - A.K., Salami
Y1  - 2007///
KW  - *lung tuberculosis/di [Diagnosis]
KW  - *lung tuberculosis/ep [Epidemiology]
KW  - Human immunodeficiency virus infection/ep [Epidemi
KW  - Mycobacterium tuberculosis
KW  - adult
KW  - article
KW  - chronic obstructive lung disease/ep [Epidemiology]
KW  - clinical article
KW  - diabetes mellitus/ep [Epidemiology]
KW  - female
KW  - health care personnel
KW  - human
KW  - liver cirrhosis/ep [Epidemiology]
KW  - male
KW  - nursing
KW  - risk
KW  - teaching hospital
KW  - treatment outcome
KW  - tuberculosis/di [Diagnosis]
KW  - tuberculosis/ep [Epidemiology]
KW  - tuberculous spondylitis
PB  - Royal Society of Medicine Press Ltd (P.O. Box 9002, London W1A 0ZA, United Kingdom)
JF  - Tropical Doctor
VL  - 37
IS  - 4
SP  - 251
EP  - 251
CY  - A. K. Salami, Department Ofmedicine, University of Ilorin, PMB 1515, Ilorin, Nigeria. E-mail: Salkaz2000@yahoo.com
SN  - 0049-4755
UR  - http://td.rsmjournals.com/cgi/reprint/37/4/251
UR  - http://ovidsp.ovid.com/ovidweb.cgi?T=JS&PAGE=reference&D=emed8&NEWS=N&AN=2009291434
ER  - 
TY  - ELEC
T1  - Factors affecting patient outcome in primary cutaneous aspergillosis
A1  - A.M., Tatara
A1  - A.G., Mikos
Y1  - 2016///
KW  - *aspergillosis/di [Diagnosis]
KW  - *aspergillosis/ep [Epidemiology]
KW  - *aspergillosis/pc [Prevention]
KW  - *primary cutaneous aspergillosis/di [Diagnosis]
KW  - *primary cutaneous aspergillosis/ep [Epidemiology]
KW  - *primary cutaneous aspergillosis/pc [Prevention]
KW  - Aspergillus flavus
KW  - Aspergillus fumigatus
KW  - Aspergillus terreus
KW  - Escherichia coli infection
KW  - Human immunodeficiency virus infection
KW  - Mycobacterium tuberculosis
KW  - Pneumocystis jiroveci
KW  - Staphylococcus capitis
KW  - Staphylococcus infection
KW  - acquired immune deficiency syndrome
KW  - adult
KW  - aged
KW  - agricultural worker
KW  - antifungal agent
KW  - article
KW  - burn
KW  - computer assisted tomography
KW  - concurrent infection
KW  - corticosteroid
KW  - cytomegalovirus infection
KW  - diabetes mellitus
KW  - disease association
KW  - early diagnosis
KW  - female
KW  - foreign body
KW  - galactomannan/ec [Endogenous Compound]
KW  - human
KW  - immunocompromised patient
KW  - immunosuppressive treatment
KW  - major clinical study
KW  - male
KW  - mixed infection
KW  - morbidity
KW  - mortality rate
KW  - organ transplantation
KW  - outcome assessment
KW  - pharmaceutical care
KW  - pneumocystosis
KW  - priority journal
KW  - recurrent disease
KW  - risk factor
KW  - sputum culture
KW  - systematic review
KW  - systemic therapy
KW  - thorax radiography
KW  - tuberculosis
PB  - Lippincott Williams and Wilkins
JF  - Medicine (United States)
VL  - 95
IS  - 26
SP  - no pagination
EP  - no pagination
CY  - D.P. Kontoyiannis, Department of Infectious Diseases Infection Control and Employee Health, Unit 1416, University of Texas MD Anderson Cancer Center, 1515 Holcombe Boulevard, Houston, TX 77030, United States. E-mail: dkontoyi@mdanderson.org
SN  - 0025-7974
UR  - http://journals.lww.com/md-journal
UR  - http://ovidsp.ovid.com/ovidweb.cgi?T=JS&PAGE=reference&D=emed14&NEWS=N&AN=20160538979
N2  - Primary cutaneous aspergillosis (PCA) is an uncommon infection of the skin. There is a paucity of organized literature regarding this entity in regard to patient characteristics, associated Aspergillus species, and treatment modalities on outcome (disease recurrence, disease dissemination, and mortality). We reviewed all published reports of PCA from 1967 to 2015. Cases were deemed eligible if they included the following: patient baseline characteristics (age, sex, underlying condition), evidence of proven or probable PCA, primary treatment strategy, and outcome. We identified 130 eligible cases reported from 1967 to 2015. The patients were predominantly male (63.8%) with a mean age of 30.4 +/- 22.1 years. Rates of PCA recurrence, dissemination, and mortality were 10.8%, 18.5%, and 31.5%, respectively. In half of the cases, there was an association with a foreign body. Seven different Aspergillus species were reported to cause PCA. Systemic antifungal therapy without surgery was the most common form of therapy (60% of cases). Disease dissemination was more common in patients with underlying systemic conditions and occurred on average 41.4 days after PCA diagnosis (range of 3-120 days). In a multivariate linear regression model of mortality including only patients with immunosuppressive conditions, dissemination and human immunodeficiency virus/acquired immune deficiency syndrome were statistically significantly associated with increased mortality. Nearly one-third of patients with PCA die with the disease. Dissemination and host status are critical in patient outcome.
ER  - 
TY  - ELEC
T1  - Diabetes and the risk of infections with immunomodulator therapy in inflammatory bowel diseases
A1  - A.N., Ananthakrishnan
A1  - A., Cagan
A1  - T., Cai
A1  - V.S., Gainer
A1  - S.Y., Shaw
A1  - S., Churchill
A1  - E.W., Karlson
A1  - S.N., Murphy
A1  - I., Kohane
Y1  - 2015///
KW  - *diabetes mellitus
KW  - *immunomodulating agent/ae [Adverse Drug Reaction]
KW  - *immunomodulating agent/dt [Drug Therapy]
KW  - *immunosuppressive treatment
KW  - *infection risk
KW  - *inflammatory bowel disease/dt [Drug Therapy]
KW  - Crohn disease
KW  - Epstein Barr virus infection
KW  - Streptococcus infection
KW  - adult
KW  - article
KW  - aspergillosis
KW  - azathioprine/ae [Adverse Drug Reaction]
KW  - azathioprine/dt [Drug Therapy]
KW  - bacteremia
KW  - cellulitis
KW  - cohort analysis
KW  - comorbidity
KW  - controlled study
KW  - cytomegalovirus infection
KW  - disease association
KW  - female
KW  - follow up
KW  - herpes simplex
KW  - herpes zoster
KW  - human
KW  - infection/si [Side Effect]
KW  - influenza
KW  - lung abscess
KW  - major clinical study
KW  - male
KW  - meningitis
KW  - mercaptopurine/ae [Adverse Drug Reaction]
KW  - mercaptopurine/dt [Drug Therapy]
KW  - methotrexate/ae [Adverse Drug Reaction]
KW  - methotrexate/dt [Drug Therapy]
KW  - outcome assessment
KW  - pneumonia
KW  - population research
KW  - prescription
KW  - priority journal
KW  - sepsis
KW  - tuberculosis
KW  - ulcerative colitis
KW  - urinary tract infection
PB  - Blackwell Publishing Ltd
JF  - Alimentary Pharmacology and Therapeutics
VL  - 41
IS  - 11
SP  - 1141
EP  - 1148
CY  - A.N. Ananthakrishnan, Crohn's and Colitis Center, Massachusetts General Hospital, 165 Cambridge Street, Boston, MA 02114, United States
SN  - 0269-2813
UR  - http://onlinelibrary.wiley.com/journal/10.1111/(ISSN)1365-2036
UR  - http://ovidsp.ovid.com/ovidweb.cgi?T=JS&PAGE=reference&D=emed13&NEWS=N&AN=2015929997
N2  - Background Infections are an important concern in patients using immunosuppressive therapy for their inflammatory bowel disease (IBD). Diabetes affects nearly 10% of Americans. Whether it confers an additional risk with immunosuppression in IBD has not been examined previously. Aim To examine the association between diabetes and infections with immunomodulator use in IBD Methods Using a validated, multi-institutional IBD cohort, we identified all patients who received at least one prescription for immunomodulators (thiopurines, methotrexate). Our primary outcome was infection within 1 year of the prescription of the immunomodulator. Multivariable logistic regression adjusting for relevant confounders was used to estimate the independent association with diabetes. Results Our study included 2766 patients receiving at least one prescription for immunomodulators among whom 210 (8%) developed an infection within 1 year. Patients who developed an infection were likely to be older, have more comorbidities, more likely to have received a prescription for steroids but similar in initiation of anti-TNF therapy within that year. Only 8% of those without an infection had diabetes compared to 19% of those who developed an infection within 1 year [odds ratio (OR) 2.74, 95% confidence interval (CI) 1.88-3.98, P < 0.001]. On multivariate analysis, diabetes was independently associated with a nearly two-fold increase in risk of infections (OR: 1.80, 95% CI: 1.20-2.68). There was no increase in risk of infections with addition of anti-TNF therapy (OR: 1.14, 95% CI: 0.80-1.63). Conclusion Diabetes is an independent risk factor for infection in IBD patients using immunomodulator therapy.
ER  - 
TY  - JOUR
T1  - Tuberculosis Problem In Dakahlia Governorate, Egypt
A1  - Aal, AMA
A1  - El-Mashad, N
A1  - Magdi, D
Y1  - 2013///
JF  - SAARC Journal of Tuberculosis, Lung
UR  - http://www.nepjol.info/index.php/SAARCTB/article/view/8677
ER  - 
TY  - JOUR
T1  - The global burden of youth diabetes: Perspectives and potential: A charter paper
A1  - Aanstoot, HJ
A1  - Anderson, BJ
A1  - Daneman, D
A1  - Danne, T
Y1  - 2007///
JF  - Pediatr
UR  - http://www.sweet-project.eu/PageImages/youthchartertextproof.pdf
ER  - 
TY  - JOUR
T1  - Association of childhood sexual abuse with obesity in a community sample of lesbians
A1  - Aaron, DJ
A1  - Hughes, TL
Y1  - 2007///
JF  - Obesity
UR  - http://onlinelibrary.wiley.com/doi/10.1038/oby.2007.634/full
ER  - 
TY  - JOUR
T1  - GUIDELINES ON PROGRAMMATIC MANAGEMENT OF DRUG RESISTANT TUBERCULOSIS IN ETHIOPIA
A1  - Ababa, A
Y1  - 2013///
UR  - https://www.medbox.org/preview/57d1510b-8f70-4b1a-9b73-2b801fcc7b87/doc.pdf
ER  - 
TY  - JOUR
T1  - 'Garcinia Kola Extracts As Antifungal Therapy for Oral Candida Infections'-A Comparative Study
A1  - Abah, AA
A1  - Agbelusi, GA
A1  - Odukoya, OA
A1  - Ayanbadejo, PO
Y1  - 2014///
JF  - IOSR-JDMS
UR  - http://www.academia.edu/download/36522048/E0131132024.pdf
ER  - 
TY  - JOUR
T1  - Key to abbreviations
A1  - ABBAS, SZ
A1  - ALI, M
A1  - MUHAMMAD, A
A1  - SHAW, S
Y1  - 2009///
JF  - Pakistan Journal of
UR  - http://www.pjms.com.pk/issues/janmar2010/pdf/AuthorIndex-2009.pdf
ER  - 
TY  - JOUR
T1  - [Abdominal tuberculosis: a retrospective series of 90 cases].
A1  - Abdallah, M
A1  - Larbi, T
A1  - Hamzaoui, S
A1  - Mezlini, E
A1  - Harmel, A
A1  - Ennafaa, M
A1  - Bouslama, K
A1  - Labben, M
A1  - Ayari, M
A1  - Khalfallah, N
A1  - Najjar, T
A1  - M'rad, S
Y1  - 2011/04//
KW  - Adult
KW  - Antitubercular Agents
KW  - Diagnosis, Differential
KW  - Female
KW  - Humans
KW  - Laparoscopy
KW  - Male
KW  - Middle Aged
KW  - Mycobacterium tuberculosis
KW  - Peritonitis, Tuberculous
KW  - Retrospective Studies
KW  - Risk Factors
KW  - Rural Population
KW  - Treatment Outcome
KW  - Tuberculosis, Gastrointestinal
KW  - Tuberculosis, Hepatic
KW  - Tuberculosis, Splenic
KW  - Tunisia
KW  - Urban Population
KW  - diagnosis
KW  - drug therapy
KW  - epidemiology
KW  - isolation & purification
KW  - methods
KW  - microbiology
KW  - statistics & numerical data
KW  - surgery
KW  - therapeutic use
JF  - La Revue de medecine interne / fondee ... par la Societe nationale francaise de medecine interne
VL  - 32
LA  - fre
IS  - 4
SP  - 212
EP  - 217
DO  - 10.1016/j.revmed.2010.09.004
N2  - PURPOSE: The aim of this study was to analyze the clinical, bacteriological, radiological and therapeutic features of abdominal tuberculosis in a series of 90 patients. METHODS: This was a retrospective and descriptive multicentre study of 90 cases of abdominal tuberculosis conducted from June 1997 to June 2008. Diagnosis of tuberculosis was based on bacteriologic evidence in 12 cases, histological evidence in 55 cases and on clinical and radiologic features with favorable outcomes under specific treatment in the 23 remaining cases. RESULTS: Thirty-one patients were male and 59 were female. The mean age of the patients was 41.5 years. Family history of tuberculosis was reported in three cases. Associated risk factors were: diabetes mellitus (five cases), ethylism (one case), post-hepatitis C cirrhosis (one case), systemic lupus erythematosus treated by corticosteroids (one case). Sites of involvement were: peritoneum (78 cases), liver (14 cases), gut (nine cases) and spleen (eight cases). Forty-eight patients (53,3%) had only an abdominal involvement, nine others patients (10%) had an abdominal involvement associated with intra-abdominal lymph nodes, 16 patients (17,8%) had a respiratory involvement (pulmonary, pleural and mediastinal lymph nodes), eight patients (8,8%) presented with an extra-abdominal and extra-respiratory involvement and 10 patients (11,1%) had respiratory and extra-respiratory disease associated with abdominal involvement. Among the 54 patients who underwent laparoscopy or laparotomy, diagnosis was evoked on macroscopic examination in 51. CONCLUSION: Laparoscopy and laparotomy are still helpful for the diagnosis of abdominal tuberculosis, especially in the presence of peritoneal involvement.
ER  - 
TY  - JOUR
T1  - Tuberculosis-diabetes epidemiology in the border and non-border regions of Tamaulipas, Mexico
A1  - Abdelbary, BE
A1  - Garcia-Viveros, M
A1  - Ramirez-Oropesa, H
Y1  - 2016///
JF  - Tuberculosis
UR  - http://www.sciencedirect.com/science/article/pii/S1472979216304097
ER  - 
TY  - JOUR
T1  - Infection after vertebroplasty or kyphoplasty. A series of nine cases and review of literature
A1  - Abdelrahman, H
A1  - Siam, AE
A1  - Shawky, A
A1  - Ezzati, A
Y1  - 2013///
JF  - The Spine Journal
UR  - http://www.sciencedirect.com/science/article/pii/S1529943013006219
ER  - 
TY  - JOUR
T1  - Diabetes mellitus among HIV-infected individuals in follow-up care at University of Gondar Hospital, Northwest Ethiopia
A1  - Abebe, SM
A1  - Getachew, A
A1  - Fasika, S
A1  - Bayisa, M
Y1  - 2016///
JF  - BMJ open
UR  - http://bmjopen.bmj.com/content/6/8/e011175.short
ER  - 
TY  - JOUR
T1  - Fever in the tropics: aetiology and case-fatality - a prospective observational study in a tertiary care hospital in South India.
A1  - Abrahamsen, Siri Kratter
A1  - Haugen, Cathrine Nodtvedt
A1  - Rupali, Priscilla
A1  - Mathai, Dilip
A1  - Langeland, Nina
A1  - Eide, Geir Egil
A1  - Morch, Kristine
Y1  - 2013///
KW  - Adolescent
KW  - Adult
KW  - Aged
KW  - Aged, 80 and over
KW  - Bacterial Infections
KW  - Female
KW  - Fever
KW  - HIV Infections
KW  - Hospitalization
KW  - Humans
KW  - India
KW  - Logistic Models
KW  - Male
KW  - Middle Aged
KW  - Prospective Studies
KW  - Sepsis
KW  - Tertiary Healthcare
KW  - Tropical Climate
KW  - complications
KW  - epidemiology
KW  - etiology
KW  - microbiology
KW  - mortality
JF  - BMC infectious diseases
VL  - 13
LA  - eng
SP  - 355
EP  - 355
DO  - 10.1186/1471-2334-13-355
N2  - BACKGROUND: The objective of this study was to describe aetiology and case fatality of fever among inpatients in a tertiary care hospital in South India. METHODS: This was an observational, prospective study conducted in a tertiary care hospital in Vellore, Tamil Nadu, India. Between July 2nd 2007 and August 2nd in 2007, adult patients admitted to the hospital with temperature >/= 38.0 degrees C were included consecutively and followed during the hospitalisation period. Demographic and clinical data were collected and analysed for each patient. Associations were sought between death and various clinical and demographic variables. RESULTS: One hundred patients were included, 61 male and 39 female. Mean age was 37.5 (range: 16 to 84) years. Mean fever duration was 5.4 (range: 0.1 to 42.9) weeks.The following infectious aetiologies were recorded: tuberculosis (19%), lower respiratory infection (11%) including three with sepsis, urinary tract infection (10%) including three with E. coli sepsis, Plasmodium falciparum malaria (5%) including three patients with mixed P. vivax infection, scrub typhus (5%), typhoid fever (4%), cryptococcal meningitis (4%) including three HIV positive patients, endocarditis (3%) including two patients with Staphylococcus aureus sepsis, spleen abscess (2%), amoebic liver abscess (2%), sepsis undefined focus (1%), HIV infection (1%), hepatitis B (1%), rubella (1%), peritonitis (1%) and cholecystitis (1%).Non-infectious causes of fever were diagnosed in 15%, including systemic lupus erythematosus in four and malignancy in six patients. Cause of fever remained unknown in 13%.Case fatality during hospitalisation was 7% (7/100). Six of those who died were male. Five fatalities had bacterial sepsis, one spleen abscess and malignancy, and one had lymphomalignant disorder.Diabetes and increasing age were significant risk factors for fatal outcome in unadjusted analyses, but only increasing age was a risk factor for death in adjusted analysis. CONCLUSIONS: A high number of tuberculosis and bacterial infections and a high case fatality rate from sepsis were found in this cohort, underlining the importance of microbiological diagnostics and targeted antimicrobial treatment in the management of fever. P. falciparum was identified in all malaria cases, and this rapidly fatal infection should be considered in patients with acute undifferentiated fever in India.
ER  - 
TY  - JOUR
T1  - 24 Control of Tuberculosis
A1  - Abubakar, I
A1  - Aldridge, R
Y1  - 2013///
JF  - Innovation, Communication and
UR  - https://books.google.co.in/books?hl=en&lr=&id=whLlAgAAQBAJ&oi=fnd&pg=PA361&dq=(((Tuberculosis+AND+%22treatment+outcome%22)+AND+%22Diabetes+Mellitus%22)+AND+(trial+OR+RCT))&ots=50HdW9hf3F&sig=njVviVnTytdiOsqGgZCyd6EFDEk
ER  - 
TY  - JOUR
T1  - Chronic liver disease in the human immunodeficiency virus patient
A1  - Acharya, C
A1  - Dharel, N
A1  - Sterling, RK
Y1  - 2015///
JF  - Clinics in liver disease
UR  - http://www.sciencedirect.com/science/article/pii/S108932611400083X
ER  - 
TY  - JOUR
T1  - Long-term mortality after gastric bypass surgery
A1  - Adams, TD
A1  - Gress, RE
A1  - Smith, SC
Y1  - 2007///
JF  - England Journal of  …
UR  - http://www.nejm.org/doi/full/10.1056/nejmoa066603
ER  - 
TY  - JOUR
T1  - Trend of diabetic admissions in Tikur Anbessa and St. Paul's University Teaching  Hospitals from January 2005-December 2009, Addis Ababa, Ethiopia.
A1  - Adem, Amir
A1  - Demis, Tilahun
A1  - Feleke, Yeweyenhareg
Y1  - 2011/07//
KW  - Adult
KW  - Age Distribution
KW  - Aged
KW  - Comorbidity
KW  - Diabetes Complications
KW  - Diabetes Mellitus
KW  - Ethiopia
KW  - Female
KW  - Hospitals, Teaching
KW  - Humans
KW  - Length of Stay
KW  - Male
KW  - Middle Aged
KW  - Patient Admission
KW  - Prevalence
KW  - Retrospective Studies
KW  - Sex Distribution
KW  - Surveys and Questionnaires
KW  - Treatment Outcome
KW  - Young Adult
KW  - classification
KW  - diagnosis
KW  - epidemiology
KW  - statistics & numerical data
KW  - trends
JF  - Ethiopian medical journal
VL  - 49
LA  - eng
IS  - 3
SP  - 231
EP  - 238
N2  - BACKGROUND: The prevalence of diabetes has been shown to increase especially in developing countries, over the last decades. OBJECTIVES: We investigated the trend of diabetic admissions, indications, chronic complications, comorbidities and outcomes in Ethiopian diabetic patients. METHODS: A retrospective study was conducted in all diabetic admissions at the Department of Internal Medicine of Tikur Anbessa and St. Paul's Specialized University teaching hospitals from January 2005-December 2009. Data were collected from medical records, diabetic clinic registries, admissions, discharges and death certificates using structured questionnaires. RESULTS: Total of 724 admissions, 51.7% males and 48.3%females were analyzed Among them 375 (51.8%) patients were Type-1 diabetes, 345 (47.6%) were Type 2 diabetes and the rest three were associated with Hyperthyroidism, and one with Cushing's syndrome. The median and mean age was 27.5 years, 30.1 +/- 12.6 years and 56.00 years, 55.1 +/- 14.5 yrs (p < 0.001) for Types 1 and 2 Diabetes respectively. The median and mean duration of diabetes for Type 1 before admission was 6.00, 8.7 +/- 7.6 and for Type 2 was 10.00, 11.3 +/- 7.5.years (p < 0.001). The admission rate increased serially from 51 (7.1%) patients in year 2005 to 86 (12.0%) in 2006, 144 (20.0%) in 2007, 193 (26.8%) in 2008 and 245 (34.1%) in 2009. There was no statistical significance difference between the types of diabetes (P = 0. 73, X2 = 2.0). Eleven percent and 3.6% were admitted twice and three times respectively. Commonest cause for admission was Diabetic Ketoacidosis (DKA) (71.1%), followed by who had infections (36.3%). Among those with infection, pneumonia occurred in 67 (9.9%), UTI occurred in 55 (8.1%), diabetic foot ulcer in 70 (9.7%), tuberculosis in 42 (5.5%) other infections in 10 (1.4%) of patients. Cardiovascular diseases (CVD) occurred in 126 (18.4%) and Hypertension was found in 250 (34%), hypoglycemia in 1.2% diabetic patients. Diabetic nephropathy, retinopathy, and neuropathy accounted 32% 15.5% and 12.4% respectively. Of total deaths (10.6%), CVD accounted for 28% infections for 14.8% and DKA for 5.8% In each year of the studied period, DKA persisted to be the leading cause for admission followed by infections. CONCLUSION: This study showed the serial increment of diabetic admissions over the study period Commonest causes for admission were DKA followed by infection and cardiovascular diseases. Mainly Cardiovascular diseases were the leading causes of death in hospitalized diabetic patients. So we recommend the. health policy makers to be alarmed of the growing magnitude of Diabetes Mellitus and strengthen methods of prevention and control of Diabetes Mellitus and associated cardiovascular diseases.
ER  - 
TY  - JOUR
T1  - Relationship between injury severity, random blood glucose and management outcome in a cohort of Nigerian patients with head injury
A1  - Adeolu, AA
A1  - Rabiu, TB
A1  - Orhorhoro, OI
Y1  - 2015///
JF  - of neurosciences in  …
UR  - http://www.ncbi.nlm.nih.gov/pmc/articles/PMC4387814/
ER  - 
TY  - JOUR
T1  - Cervical spinal tuberculosis with tuberculous otitis media masquerading as otitis externa malignans in an elderly diabetic patient: case report.
A1  - Aderibigbe, A
A1  - Ologe, F E
Y1  - 2004/05//
KW  - Aged
KW  - Anti-Bacterial Agents
KW  - Antitubercular Agents
KW  - Cervical Vertebrae
KW  - Chronic Disease
KW  - Diabetes Complications
KW  - Diabetes Mellitus
KW  - Diagnosis, Differential
KW  - Facial Nerve Diseases
KW  - Female
KW  - Follow-Up Studies
KW  - Humans
KW  - Hypoglossal Nerve Diseases
KW  - Hypoglycemic Agents
KW  - Otitis Externa
KW  - Otitis Media
KW  - Treatment Outcome
KW  - Tuberculosis, Spinal
KW  - complications
KW  - diagnosis
KW  - drug therapy
KW  - etiology
KW  - radiography
KW  - therapeutic use
KW  - therapy
JF  - East African medical journal
VL  - 81
LA  - eng
IS  - 5
SP  - 267
EP  - 270
N2  - Extrapulmonary manifestation of tuberculosis (Tb), a medieval disease, occurs in  every part of the body with varying degree of frequency but commonly in the pleural and lymph nodes. When it occurs in bones thoracolumbar vertebrae is the usual site of involvement. Other bones are less involved hence seldomly reported. This is true for other organs and parts of the body including larynx, pharynx nose and the middle ear. More importantly, isolated extrapulmonary tuberculosis without pulmonary involvement is uncommon. The case of a 65 year old Nigerian trader who presented with headache, chronic ear ache with otorrhoea, persistent neck pain and found to be diabetic on further evaluation is presented. She was hitherto managed as a case of otitis external malignans without any improvement but rather her clinical condition worsened with evidence of cervical vertebra destruction and multiple cranial nerve palsies without pulmonary tuberculosis. Prompt and effective response to anti tuberculosis drugs informed the diagnosis of tuberculosis of the cervical vertebra and tuberculous otitis media with multiple cranial nerve palsies. This case underscores the value of high index of suspicion, thorough and complete clinical evaluation in any patient with chronic symptoms and signs unresponsive to conventional treatment.
ER  - 
TY  - JOUR
T1  - Treatment outcomes in patients infected with multidrug resistant tuberculosis and in patients with multidrug resistant tuberculosis coinfected with human
A1  - Adewumi, OA
Y1  - 2012///
UR  - http://etd.uwc.ac.za/xmlui/handle/11394/2987
ER  - 
TY  - JOUR
T1  - Prevention of hepatotoxicity due to anti tuberculosis treatment: a novel integrative approach
A1  - Adhvaryu, MR
A1  - Reddy, N
A1  - Vakharia, BC
Y1  - 2008///
JF  - World J Gastroenterol
UR  - http://www.wjgnet.com/1007-9327/e-journal/wjgv14i30.pdf#page=44
ER  - 
TY  - JOUR
T1  - EFFECT OF SMOKING ON TREATMENT OUTCOMES AMONG TUBERCULOSIS PATIENTS: A COHORT ANALYSIS FROM PAKISTAN
A1  - Aftab, RA
A1  - Khan, AH
A1  - Adnan, AS
Y1  - 2015///
JF  - Malaysian Journal of
UR  - http://search.proquest.com/openview/8e791e5fd471308f3089ca1a0c7f586a/1?pq-origsite=gscholar&cbl=2032011
ER  - 
TY  - JOUR
T1  - TUBERCULOSIS TREATMENT OUTCOMES BASED ON GENDER DIFFERENCE: A RETROSPECTIVE ANALYSIS FROM PAKISTAN
A1  - Aftab, RA
A1  - Khan, AH
A1  - Adnan, AS
Y1  - 2015///
JF  - Malaysian Journal of
UR  - http://search.proquest.com/openview/8e791e5fd471308f9bf65aeff4af744e/1?pq-origsite=gscholar&cbl=2032011
ER  - 
TY  - JOUR
T1  - The association between diabetes and tuberculosis may be the next challenge for global tuberculosis control worldwide
A1  - Agarwal, AK
A1  - Ginisha, G
A1  - Preeti, G
A1  - Dwivedi, S
Y1  - 2016///
JF  - Indian Journal of
UR  - http://www.ijem.in/article.asp?issn=2230-8210;year=2016;volume=20;issue=5;spage=732;epage=733;aulast=Agarwal
ER  - 
TY  - JOUR
T1  - HEALTH CARE JOURNAL
A1  - Agoo, LU
JF  - ichams.dmmmsu-sluc.com
UR  - http://ichams.dmmmsu-sluc.com/wp-content/uploads/2015/05/2014-HEALTH-CARE-JOURNAL.pdf
ER  - 
TY  - JOUR
T1  - Chronic lymphocytic leukemia in India-A clinico-hematological profile
A1  - Agrawal, N
A1  - Naithani, R
A1  - Mahapatra, M
A1  - Panigrahi, I
Y1  - 2007///
UR  - http://www.tandfonline.com/doi/abs/10.1080/10245330701255064
ER  - 
TY  - JOUR
T1  - ROLE OF VITAMIN A AND ZINC SUPPLEMANTATION ON SPUTUM SMEAR CONVERSION TIME IN PULMONARY TUBERCULOSIS PATIENTS
A1  - Ahmad, I
A1  - Kushwaha, RAS
A1  - Kant, S
Y1  - 2013///
JF  - JOURNAL OF
UR  - https://www.researchgate.net/profile/Irfan_Ahmad5/publication/260321357_ROLE_OF_VITAMIN_A_AND_ZINC_SUPPLEMANTATION_ON_SPUTUM_SMEAR_CONVERSION_TIME_IN_PULMONARY_TUBERCULOSIS_PATIENTS/links/54c7cee30cf238bb7d0b4fb2.pdf
ER  - 
TY  - JOUR
T1  - Management and treatment outcomes of MDR-TB: results from a setting with high rates of drug resistance
A1  - Ahmad, N
A1  - Javaid, A
A1  - Basit, A
A1  - Afridi, AK
Y1  - 2015///
JF  - of Tuberculosis and  …
UR  - http://www.ingentaconnect.com/content/iuatld/ijtld/2015/00000019/00000009/art00021
ER  - 
TY  - JOUR
T1  - Tuberculosis: risk factors, drug resistance, rapid detection and treatment
A1  - Ahmad, S
A1  - Mokaddas, E
JF  - researchgate.net
UR  - https://www.researchgate.net/profile/Suhail_Ahmad3/publication/285984833_Tuberculosis_Risk_factors_drug_resistance_rapid_detection_and_treatment/links/569cc28508ae879c64b607ef.pdf
ER  - 
TY  - JOUR
T1  - Role of fluoroquinolones in the treatment of tuberculosis
A1  - Ahmad, S
A1  - Mokaddas, E
Y1  - 2012///
JF  - Rev Health Care
UR  - https://www.researchgate.net/profile/Suhail_Ahmad3/publication/230602668_Role_of_fluoroquinolones_in_the_treatment_of_tuberculosis/links/0046352d6336c420c8000000.pdf
ER  - 
TY  - BOOK
T1  - Epidemiology and treatment of Kaposi's sarcoma in HIV-1 infected individuals in a poor resource setting
A1  - Ahmed, A
A1  - Muktar, HM
Y1  - 2011///
UR  - http://cdn.intechweb.org/pdfs/22271.pdf
ER  - 
TY  - JOUR
T1  - Validation of evidence-based clinical practice guideline: Nursing intervention for newly diagnosed pulmonary tuberculosis patients at community setting
A1  - Ahmed, AI
A1  - Soliman, SM
A1  - Awad, LA
Y1  - 2012///
JF  - Alexandria Journal of Medicine
UR  - http://www.sciencedirect.com/science/article/pii/S2090506811000637
ER  - 
TY  - JOUR
T1  - A validated Clinical Practice Guideline for Community Health Nurse Working in Tuberculosis Out-patient Clinics
A1  - Ahmed, AI
A1  - Soliman, SM
A1  - Awad, LA
Y1  - 2016///
JF  - Journal of High Institute of
UR  - http://jhiph.alexu.edu.eg/index.php/jhiph/article/view/214
ER  - 
TY  - JOUR
T1  - Surgical treatment of morbid obesity among patients with bipolar disorder: a research agenda
A1  - Ahmed, AT
A1  - Blair, TRW
A1  - McIntyre, RS
Y1  - 2011///
JF  - Advances in therapy
UR  - http://link.springer.com/article/10.1007/s12325-011-0015-3
ER  - 
TY  - JOUR
T1  - Tuberculosis in California dialysis patients
A1  - Ahmed, AT
A1  - Karter, AJ
Y1  - 2004///
JF  - International Journal of Tuberculosis  …
UR  - http://www.ingentaconnect.com/content/iuatld/ijtld/2004/00000008/00000003/art00011
ER  - 
TY  - JOUR
T1  - E-Posters Crucial Biopsychosocial Obstetrics and Gynaecology
A1  - Ahmed, F
A1  - Ikiran, N
A1  - Yasir, S
JF  - Wiley Online Library
UR  - http://onlinelibrary.wiley.com/doi/10.1111/1471-0528.12302/full
ER  - 
TY  - JOUR
T1  - Survival analysis of adult tuberculosis disease
A1  - Ajagbe, OB Olurotimi Bankole
A1  - Kabir, Zubair
A1  - O'Connor, Terry
A1  - O.B., Ajagbe
A1  - Z., Kabair
A1  - Kabair, Z
A1  - O'Connor, Terry
Y1  - 2014///
KW  - *survival rate
KW  - *tuberculosis/dt [Drug Therapy]
KW  - *tuberculosis/pc [Prevention]
KW  - 80 and over
KW  - Adolescent
KW  - Adult
KW  - Aged
KW  - Analysis of Variance
KW  - BCG vaccine/dt [Drug Therapy]
KW  - Female
KW  - Human immunodeficiency virus infection
KW  - Humans
KW  - Ireland
KW  - Kaplan Meier method
KW  - Kaplan-Meier Estimate
KW  - Male
KW  - Middle Aged
KW  - Risk Factors
KW  - Survival Rate
KW  - Tuberculosis
KW  - Young Adult
KW  - adult
KW  - age
KW  - aged
KW  - alcohol consumption
KW  - article
KW  - cohort analysis
KW  - diabetes mellitus
KW  - disease association
KW  - drug misuse
KW  - endemic disease
KW  - ethnicity
KW  - female
KW  - hazard ratio
KW  - human
KW  - immunosuppressive agent
KW  - major clinical study
KW  - male
KW  - medical history
KW  - medical record review
KW  - middle aged
KW  - mixed infection
KW  - mortality
KW  - multivariate analysis
KW  - overall survival
KW  - prediction
KW  - proportional hazards model
KW  - retrospective study
KW  - risk factor
KW  - sex difference
KW  - smoking
KW  - survival time
KW  - teaching hospital
KW  - treatment failure
KW  - tuberculostatic agent/dt [Drug Therapy]
KW  - tumor necrosis factor inhibitor
KW  - very elderly
PB  - Public Library of Science
JF  - PLoS ONE
VL  - 9
LA  - eng
IS  - 11
SP  - no pagination
EP  - no pagination
CY  - United States
DO  - 10.1371/journal.pone.0112838
UR  - http://journals.plos.org/plosone/article?id=10.1371/journal.pone.0112838
UR  - http://www.plosone.org/article/fetchObject.action?uri=info%3Adoi%2F10.1371%2Fjournal.pone.0112838&representation=PDF
UR  - http://ovidsp.ovid.com/ovidweb.cgi?T=JS&PAGE=reference&D=emed12&NEWS=N&AN=2014954075
N2  - Background: We conducted a survival analysis of all the confirmed cases of Adult Tuberculosis (TB) patients treated in Cork-City, Ireland. The aim of this study was to estimate Survival time (ST), including median time of survival and to assess the association and impact of covariates (TB risk factors) to event status and ST. The outcome of the survival analysis is reported in this paper., Methods: We used a retrospective cohort study research design to review data of 647 bacteriologically confirmed TB patients from the medical record of two teaching hospitals. Mean age 49 years (Range 18-112). We collected information on potential risk factors of all confirmed cases of TB treated between 2008-2012. For the survival analysis, the outcome of interest was 'treatment failure' or 'death' (whichever came first). A univariate descriptive statistics analysis was conducted using a non-parametric procedure, Kaplan-Meier (KM) method to estimate overall survival (OS), while the Cox proportional hazard model was used for the multivariate analysis to determine possible association of predictor variables and to obtain adjusted hazard ratio. P value was set at <0.05, log likelihood ratio test at >0.10. Data were analysed using SPSS version 15.0., Results: There was no significant difference in the survival curves of male and female patients. (Log rank statistic = 0.194, df = 1, p = 0.66) and among different age group (Log rank statistic = 1.337, df = 3, p = 0.72). The mean overall survival (OS) was 209 days (95%CI: 92-346) while the median was 51 days (95% CI: 35.7-66). The mean ST for women was 385 days (95%CI: 76.6-694) and for men was 69 days (95%CI: 48.8-88.5). Multivariate Cox regression showed that patient who had history of drug misuse had 2.2 times hazard than those who do not have drug misuse. Smokers and alcohol drinkers had hazard of 1.8 while patients born in country of high endemicity (BICHE) had hazard of 6.3 and HIV co-infection hazard was 1.2., Conclusion: There was no significant difference in survival curves of male and female and among age group. Women had a higher ST compared to men. But men had a higher hazard rate compared to women. Anti-TNF, immunosuppressive medication and diabetes were found to be associated with longer ST, while alcohol, smoking, RICHE, BICHE was associated with shorter ST.
ER  - 
TY  - JOUR
T1  - Karakteristik dan Evaluasi Perjalanan Penyakit Multidrug Resistant Tuberculosisdengan Diabetes Melitus dan Non Diabetes Melitus
A1  - Akaputra, R
A1  - Burhan, E
A1  - Nawas, A
Y1  - 2008///
JF  - Diabetes
UR  - http://www.jurnalrespirologi.org/wp-content/uploads/2013/05/jri-2013-33-2-92-102.pdf
ER  - 
TY  - JOUR
T1  - Low Hemoglobin Levels and Hypo‐Responsiveness to Erythropoiesis‐Stimulating Agent Associated With Poor Survival in Incident Japanese Hemodialysis Patients
A1  - Akizawa, T
A1  - Saito, A
A1  - Gejyo, F
A1  - Suzuki, M
Y1  - 2014///
JF  - Therapeutic
UR  - http://onlinelibrary.wiley.com/doi/10.1111/1744-9987.12155/full
ER  - 
TY  - JOUR
T1  - A description of patients with recurrence of pulmonary tuberculosis in TB hospital, Ermelo
A1  - Akpabio, US
Y1  - 2015///
UR  - http://scholar.sun.ac.za/handle/10019.1/97199
ER  - 
TY  - JOUR
T1  - Management of multidrug resistant tuberculosis (MDR-TB)–Monitoring is the key to successful outcome
A1  - Akshata, JS
A1  - Chakrabarthy, A
Y1  - 2016///
JF  - Journal of Chest Diseases and Tuberculosis
UR  - http://www.sciencedirect.com/science/article/pii/S0422763815301023
ER  - 
TY  - JOUR
T1  - Clozapine: the past, present, and future.
A1  - Alam, SA
A1  - Baruah, A
A1  - Timungpi, B
Y1  - 2015///
JF  - Dysphrenia
UR  - http://search.ebscohost.com/login.aspx?direct=true&profile=ehost&scope=site&authtype=crawler&jrnl=22499377&AN=109235256&h=byqz5bQG8Xgc48SBU5YfYjUYOM43JhMf9k6muSGiQ8amEVa0V145079ZtLL7dZeaTn3e9%2BEUxDe3oIjLKHuGzg%3D%3D&crl=c
ER  - 
TY  - JOUR
T1  - Factors Associated With Delay in Diagnosis and Treatment of Pulmonary Tuberculosis
A1  - Alavi, SM
A1  - Bakhtiyariniya, P
A1  - Albagi, A
Y1  - 2015///
JF  - Jundishapur journal of
UR  - http://www.ncbi.nlm.nih.gov/pmc/articles/PMC4385251/
ER  - 
TY  - JOUR
T1  - Factors associated with mortality in tuberculosis patients
A1  - Alavi-Naini, R
A1  - Moghtaderi, A
A1  - Metanat, M
Y1  - 2013///
JF  - Journal of Research in
UR  - http://jrms.mui.ac.ir/index.php/jrms/article/view/8897
ER  - 
TY  - JOUR
T1  - Stroke Admission to Tikur Anbassa Teaching Hospital: With Emphasis on Stroke in the Young
A1  - Alemayehu, B
A1  - Oli, K
Y1  - 2002///
JF  - Ethiopian Journal of Health Development
UR  - http://www.ajol.info/index.php/ejhd/article/view/9799
ER  - 
TY  - JOUR
T1  - INDEX TO VOLUME 307 FOR 1993
A1  - Alexander, M
A1  - Should, CT
JF  - ncbi.nlm.nih.gov
UR  - http://www.ncbi.nlm.nih.gov/pmc/articles/PMC1677549/
ER  - 
TY  - JOUR
T1  - Safety of high-dose corticosteroids for the treatment of autoimmune inner ear disease
A1  - Alexander, TH
A1  - Weisman, MH
A1  - Derebery, JM
Y1  - 2009///
JF  - Otology &
UR  - http://journals.lww.com/otology-neurotology/Abstract/2009/06000/Safety_of_High_Dose_Corticosteroids_for_the.3.aspx
ER  - 
TY  - JOUR
T1  - Congenital anomalies and other perinatal outcomes in ICSI vs. naturally conceived pregnancies: a comparative study
A1  - Al-Fifi, S
A1  - Al-Binali, A
A1  - Al-Shahrani, M
A1  - Shafiq, H
Y1  - 2009///
JF  - Journal of assisted
UR  - http://link.springer.com/article/10.1007/s10815-009-9329-3
ER  - 
TY  - JOUR
T1  - Adverse drug reactions and pharmacogenomics: recent advances
A1  - Alfirevic, A
A1  - Pirmohamed, M
Y1  - 2008///
JF  - Personalized Medicine
UR  - https://www.futuremedicine.com/doi/full/10.2217/17410541.5.1.11
ER  - 
TY  - JOUR
T1  - The effect of type 2 diabetes mellitus on the presentation and treatment response of pulmonary tuberculosis
A1  - Alisjahbana, Bachti
A1  - Sahiratmadja, Edhyana
A1  - Nelwan, Erni J
A1  - Purwa, Anugrah Maya
A1  - Ahmad, Yana
A1  - Ottenhoff, Tom H M
A1  - Nelwan, Ronald H H
A1  - Parwati, Ida
A1  - van der Meer, Jos W M
A1  - van Crevel, Reinout
A1  - B., Alisjahbana
A1  - E., Sahiratmadja
A1  - E.J., Nelwan
A1  - A.M., Purwa
A1  - Y., Ahmad
A1  - T.H.M., Ottenhoff
A1  - R.H.H., Nelwan
A1  - I., Parwati
A1  - J.W.M., Van Der Meer
Y1  - 2007/08//
KW  - *lung tuberculosis/dt [Drug Therapy]
KW  - *non insulin dependent diabetes mellitus
KW  - Adult
KW  - Antitubercular Agents
KW  - Antitubercular Agents: therapeutic use
KW  - Cohort Studies
KW  - Diabetes Complications
KW  - Diabetes Complications: diagnosis
KW  - Diabetes Complications: drug therapy
KW  - Diabetes Mellitus
KW  - Female
KW  - Humans
KW  - Indonesia
KW  - Indonesia: epidemiology
KW  - Male
KW  - Middle Aged
KW  - Multivariate Analysis
KW  - Mycobacterium tuberculosis
KW  - Prospective Studies
KW  - Pulmonary
KW  - Pulmonary: complications
KW  - Pulmonary: diagnosis
KW  - Pulmonary: drug therapy
KW  - Treatment Outcome
KW  - Tuberculosis
KW  - Type 2
KW  - Type 2: complications
KW  - adult
KW  - antidiabetic agent/dt [Drug Therapy]
KW  - antidiabetic agent/po [Oral Drug Administration]
KW  - article
KW  - body weight
KW  - clinical feature
KW  - comorbidity
KW  - ethambutol/cb [Drug Combination]
KW  - ethambutol/dt [Drug Therapy]
KW  - female
KW  - glycemic control
KW  - human
KW  - infection risk
KW  - isoniazid/cb [Drug Combination]
KW  - isoniazid/dt [Drug Therapy]
KW  - major clinical study
KW  - male
KW  - priority journal
KW  - prospective study
KW  - pyrazinamide/cb [Drug Combination]
KW  - pyrazinamide/dt [Drug Therapy]
KW  - rifampicin/cb [Drug Combination]
KW  - rifampicin/dt [Drug Therapy]
KW  - screening
KW  - sputum analysis
KW  - treatment response
KW  - urban area
PB  - University of Chicago Press
JF  - Clinical Infectious Diseases
VL  - 45
IS  - 4
SP  - 428
EP  - 435
CY  - R. Van Crevel, Dept. of Internal Medicine, Radboud University, Medical Center Nijmegen, PO Box 9101, 6500 HB, Nijmegen, Netherlands. E-mail: r.vancrevel@aig.umcn.nl
SN  - 1058-4838
DO  - 10.1086/519841
UR  - http://ovidsp.ovid.com/ovidweb.cgi?T=JS&PAGE=reference&D=emed8&NEWS=N&AN=2007381906
UR  - http://www.ncbi.nlm.nih.gov/pubmed/17638189
UR  - http://cid.oxfordjournals.org/content/45/4/428.short
N2  - Background. Diabetes mellitus (DM) is a known risk factor for tuberculosis (TB), and with the increasing prevalence of type 2 DM in less developed regions, many patients with TB will have concomitant DM. Presently, little is known about the effect of DM on the clinical presentation and treatment outcome of TB. Methods. In an urban setting in Indonesia, 737 patients with pulmonary TB were screened for DM and were followed up prospectively during TB treatment. Clinical characteristics and outcome were compared between patients with TB who had DM and patients with TB who did not have DM. Results. DM was diagnosed in 14.8% of patients with TB and was associated with older age and a greater body weight. On presentation, diabetic patients with TB had more symptoms but had no evidence of more-severe TB. After 2 months, results of sputum microscopic examination was more often positive in diabetic patients (18.1% vs. 10.0%). After 6 months, 22.2% of cultured sputum specimens from diabetic patients were positive for Mycobacterium tuberculosis (adjusted odds ratio, 7.65; P = .004). Conclusion. DM seems to have a negative effect on the outcome of TB treatment. The underlying mechanisms for the different response to treatment in diabetic patients with TB must be explored. Screening for DM and subsequent glycemic control may improve the outcome of TB treatment. © 2007 by the Infectious Diseases Society of America. All rights reserved.
ER  - 
TY  - JOUR
T1  - Yoga practice for the management of type II diabetes mellitus in adults: a systematic review
A1  - Aljasir, B
A1  - Bryson, M
A1  - Al-shehri, B
Y1  - 2010///
JF  - Evidence-Based Complementary and
UR  - http://www.hindawi.com/journals/ecam/2010/269290/abs/
ER  - 
TY  - JOUR
T1  - Applying lessons learnt from the 'DOTS' Tuberculosis Model to monitoring and evaluating persons with diabetes mellitus in Blantyre, Malawi.
A1  - Allain, Theresa J
A1  - van Oosterhout, Joep J
A1  - Douglas, Gerald P
A1  - Joukes, Sabine
A1  - Gadabu, Oliver J
A1  - Darts, Christopher
A1  - Kapur, Anil
A1  - Harries, Anthony D
Y1  - 2011/09//
KW  - Developing Countries
KW  - Diabetes Complications
KW  - Diabetes Mellitus
KW  - Directly Observed Therapy
KW  - Electronic Health Records
KW  - Female
KW  - Financial Support
KW  - Humans
KW  - Hypoglycemic Agents
KW  - Malawi
KW  - Male
KW  - Retrospective Studies
KW  - Treatment Outcome
KW  - epidemiology
KW  - therapeutic use
KW  - therapy
KW  - utilization
JF  - Tropical medicine & international health : TM & IH
VL  - 16
LA  - eng
IS  - 9
SP  - 1077
EP  - 1084
DO  - 10.1111/j.1365-3156.2011.02808.x
N2  - The global burden of diabetes mellitus (DM) is immense and predicted to reach 438 million by 2030, with 80% of the cases being in the developing world. The management of chronic non-communicable diseases like DM is poor in most resource-limited settings, and the 'directly observed therapy, short course' (DOTS) framework for tuberculosis control has been proposed as a feasible way to improve this situation. In late 2009, aspects of the DOTS model were applied to the management of persons with DM in the diabetes clinic in Queen Elizabeth Central Hospital, Blantyre, Malawi, and a point-of-care electronic medical record system was set up to support and monitor patients in care. This is the first quarterly and cumulative report of persons with DM registered for care stratified by treatment outcomes, complications and medication history up to 31 December 2010. There were 170 new patients registered between October and December 2010, with 1864 ever registered by 31 December 2010. Most patients were alive and in care; 3 died, 53 defaulted and 3 transferred out. Of those on oral hypoglycaemic agents, metformin was most commonly used. Complications were common. The monitoring and evaluation will be further refined, and at the same time, the systems developed in Blantyre will be expanded to other parts of the country.
ER  - 
TY  - JOUR
T1  - Applying lessons learnt from the 'DOTS'tuberculosis model to monitoring and evaluating persons with diabetes mellitus in Blantyre, Malawi
A1  - Allain, TJ
A1  - Oosterhout, JJ van
Y1  - 2011///
JF  - Tropical Medicine &
UR  - http://onlinelibrary.wiley.com/doi/10.1111/j.1365-3156.2011.02808.x/full
ER  - 
TY  - JOUR
T1  - High self-reported rates of neglect and emotional abuse, by persons with binge eating disorder and night eating syndrome
A1  - Allison, KC
A1  - Grilo, CM
A1  - Masheb, RM
Y1  - 2007///
JF  - Behaviour research and
UR  - http://www.sciencedirect.com/science/article/pii/S000579670700112X
ER  - 
TY  - JOUR
T1  - products (sRAGE) and its ligand S100A12 for the course and extent of lung involvement in smear positive pulmonary tuberculosis in a cohort study in Hyderabad-India …
A1  - Almanza, LCB
Y1  - 2015///
UR  - http://www.diss.fu-berlin.de/diss/receive/FUDISS_thesis_000000098898?lang=en
ER  - 
TY  - JOUR
T1  - Bisphosphonate and nonbisphosphonate-associated osteonecrosis of the jaw: a review
A1  - Almazrooa, SA
A1  - Woo, SB
Y1  - 2009///
JF  - The Journal of the American Dental Association
UR  - http://www.sciencedirect.com/science/article/pii/S000281771464472X
ER  - 
TY  - JOUR
T1  - What predicts a poor outcome in older stroke survivors? A systematic review of the literature
A1  - Almenkerk, S
A1  - Smalbrugge, M
A1  - Depla, MFIA
Y1  - 2013///
JF  - Disability and
UR  - http://www.tandfonline.com/doi/abs/10.3109/09638288.2012.756941
ER  - 
TY  - JOUR
T1  - Clinical characteristics and treatment outcomes of tuberculosis cases hospitalised in the intensive phase in Fiji
A1  - Alo, A
A1  - Gounder, S
A1  - Graham, SM
Y1  - 2014///
JF  - Public health action
UR  - http://www.ingentaconnect.com/content/iuatld/pha/2014/00000004/00000003/art00010
ER  - 
TY  - JOUR
T1  - Profile and determinants of treatment failure among smear-positive pulmonary tuberculosis patients in Ebonyi, Southeastern Nigeria
A1  - Alobu, I
A1  - Oshi, DC
A1  - Oshi, SN
A1  - Ukwaja, KN
Y1  - 2014///
JF  - International journal of
UR  - http://www.sciencedirect.com/science/article/pii/S221255311400017X
ER  - 
TY  - JOUR
T1  - Soayed, Amina A.; Refaat, Heba M.
A1  - Al-Rejaie, SS
A1  - Abuohashish, HM
A1  - Ahmed, MM
Y1  - 2015///
JF  - CLINICAL
UR  - http://www.uod.edu.sa/sites/default/files/resources/college_of_medicine_2.pdf
ER  - 
TY  - JOUR
T1  - Fungal Peritonitis: Risk Factors and Prognosis
A1  - Altiparmak, MR
A1  - Murtezaoglu, A
A1  - Oygar, DD
JF  - Peritoneal Dialysis  …
UR  - http://www.pdiconnect.com/content/26/Supplement_2/S44.full.pdf
ER  - 
TY  - JOUR
T1  - A prospective, randomised, controlled clinical study on the assessment of tolerability and of clinical efficacy of Merional (hMG-IBSA) administered
A1  - Alviggi, C
A1  - Revelli, A
A1  - Anserini, P
Y1  - 2007///
JF  - Reproductive
UR  - http://rbej.biomedcentral.com/articles/10.1186/1477-7827-5-45
ER  - 
TY  - JOUR
T1  - The Italian AIPO study on tuberculosis treatment results, report 1997. National AIPO "Tuberculosis" Study Group.
A1  - Ambrosetti, M
A1  - Besozzi, G
A1  - Codecasa, L R
A1  - Farris, B
A1  - Nutini, S
A1  - Saini, L
A1  - Casali, L
A1  - Nardini, S
A1  - Migliori, G B
Y1  - 1999/10//
KW  - Adolescent
KW  - Adult
KW  - Aged
KW  - Aged, 80 and over
KW  - Child
KW  - Child, Preschool
KW  - Female
KW  - Humans
KW  - Italy
KW  - Male
KW  - Middle Aged
KW  - Risk Factors
KW  - Treatment Outcome
KW  - Tuberculosis, Pulmonary
KW  - drug therapy
KW  - epidemiology
KW  - transmission
JF  - Monaldi archives for chest disease = Archivio Monaldi per le malattie del torace  / Fondazione clinica del lavoro, IRCCS [and] Istituto di clinica tisiologica e malattie apparato respiratorio, Universita di Napoli, Secondo ateneo
VL  - 54
LA  - eng
IS  - 5
SP  - 407
EP  - 412
N2  - In Italy no national data have been available on tuberculosis (TB) treatment results. In 1995 the AIPO (Italian Association of Hospital Pneumologists) TB Study Group, in collaboration with the Istituto Superiore di Sanita (technical branch of the Ministry of Health) started a prospective monitoring activity based on the recommendations of the World Health Organization and the International Union Against Tuberculosis and Lung Disease. The aim of this study was to analyse the case findings and treatment results during 1997. Data were collected from a representative network of TB units nation-wide, managing a significant proportion of all TB cases notified in Italy each year. A total of 715 TB cases were reported (56% males; 24% immigrants), of which 635 (89%) were new cases. Of these cases 493 (69%) were pulmonary, 187 (26%) extra-pulmonary cases and 35 (5%) both pulmonary and extrapulmonary. The main risk factors for TB were history of recent contact and diabetes among native Italians, human immunodeficiency virus-seropositive status and a history of recent contact among immigrants. The majority of immigrants came from Africa and Central and South America, and stayed in Italy for more than 24 months before the diagnosis of TB was made. Thirty-six per cent of patients had a positive direct sputum smear examination for alcohol acid-fast bacilli and 27% were resistant to any drug (monoresistance to isoniazid: 2.4%; multi-drug resistance: 7.5%). In 97% of cases the duration of treatment was < 12 months. The overall success rate (cured plus treatment completed) was 78.1%. A significantly higher percentage of deaths, which was age related, was found in native Italians, while immigrants had a higher default rate. In conclusion, case finding and treatment results in Italy in 1997 are similar to those described in 1995 and 1996.
ER  - 
TY  - JOUR
T1  - The Italian AIPO study on tuberculosis treatment results, report 1996. National AIPO "Tuberculosis" Study Group. Associazione Italiana Pneumologi Ospedalieri.
A1  - Ambrosetti, M
A1  - Besozzi, G
A1  - Farris, B
A1  - Nutini, S
A1  - Saini, L
A1  - Casali, L
A1  - Pretto, P
A1  - Orani, G
A1  - Calabro, S
A1  - Migliori, G B
Y1  - 1999/06//
KW  - Antitubercular Agents
KW  - Drug Resistance, Microbial
KW  - Emigration and Immigration
KW  - Female
KW  - Humans
KW  - Incidence
KW  - Italy
KW  - Male
KW  - Outcome Assessment (Health Care)
KW  - Prospective Studies
KW  - Risk Factors
KW  - Treatment Outcome
KW  - Tuberculosis
KW  - drug therapy
KW  - epidemiology
KW  - therapeutic use
JF  - Monaldi archives for chest disease = Archivio Monaldi per le malattie del torace  / Fondazione clinica del lavoro, IRCCS [and] Istituto di clinica tisiologica e malattie apparato respiratorio, Universita di Napoli, Secondo ateneo
VL  - 54
LA  - eng
IS  - 3
SP  - 237
EP  - 241
N2  - In Italy, no national data on tuberculosis (TB) treatment results were available. In 1995, the AIPO (Italian Association of Hospital Pneumologists) TB Study Group, in collaboration with the Istituto Superiore di Sanita (technical branch of the Ministry of Health), started a prospective monitoring activity based on World Health Organization (WHO) and International Union against Tuberculosis and Lung Disease (IUATLD) recommendations. Data were collected from a nationwide network of 41 TB units, managing a significant proportion of all the TB cases notified in Italy each year. The aim of this study was to analyse the case findings and treatment results for the year 1996. Eight hundred and thirty eight TB cases were reported (56% males; 26% immigrants), 708 (84%) being new cases. Of these cases, 565 (67%) were pulmonary, 235 (28%) extrapulmonary and 38 (5%) both pulmonary and extrapulmonary. The main risk factors for TB were a history of recent contact and diabetes among native Italians and recent contact and human immunodeficiency virus-seropositive status among immigrants. The majority of immigrants were from Africa and Asia, and had been in Italy > 24 months before diagnosis of TB. Thirty-six per cent of patients had a positive direct sputum smear examination for alcohol acid-fast bacilli; 37% were resistant to any drug (monoresistance to isoniazid 4.4%; multidrug resistance 10.4%). In 96% of cases, the duration of treatment was < 12 months. The overall success rate (cured plus treatment completed) was 84.1%. A significantly higher percentage of deaths was found in native Italians (being age-related), whereas immigrants had a higher default rate.
ER  - 
TY  - JOUR
T1  - Factors associated with death among HIV‐uninfected TB patients in Thailand, 2004–2006
A1  - Amnuaiphon, W
A1  - Anuwatnonthakate, A
Y1  - 2009///
JF  - Tropical Medicine &
UR  - http://onlinelibrary.wiley.com/doi/10.1111/j.1365-3156.2009.02376.x/full
ER  - 
TY  - JOUR
T1  - The elderly with synchronous non-small cell lung cancer and solitary brain metastasis: Does palliative thoracic radiotherapy have a useful role?
A1  - Ampil, F
A1  - Caldito, G
A1  - Milligan, S
A1  - Mills, G
A1  - Nanda, A
Y1  - 2007///
JF  - Lung Cancer
UR  - http://www.sciencedirect.com/science/article/pii/S0169500207001201
ER  - 
TY  - JOUR
T1  - A nested case-control study on relapse predictors among tuberculosis patients treated in Yemen's NTCP
A1  - Anaam, MS
A1  - Ibrahim, MIM
A1  - Serouri, AW Al
Y1  - 2012///
JF  - Public health
UR  - http://www.ingentaconnect.com/content/iuatld/pha/2012/00000002/00000004/art00019
ER  - 
TY  - JOUR
T1  - Isolated paediatric neurosarcoidosis presenting as epilepsia partialis continua: A case report and review of literature
A1  - Anand, G
A1  - Sin, FE
A1  - Soilleux, E
A1  - Chandra, J
Y1  - 2013///
JF  - European Journal of
UR  - http://www.sciencedirect.com/science/article/pii/S1090379813000317
ER  - 
TY  - JOUR
T1  - Multidrug-resistant Tuberculosis at Maharat Nakhon Ratchasima Hospital
A1  - Anantasetagoon, T
A1  - Wiwatworapan, T
JF  - thaichest.net
UR  - http://thaichest.net/images/article/art_31_4/art_31_4.pdf
ER  - 
TY  - JOUR
T1  - CHARM-Chengalpattu Academic and Research Meet 2013
A1  - Ananth, S
Y1  - 2013///
UR  - http://search.proquest.com/openview/0c2f71e8f6916099c35390522e55cb70/1?pq-origsite=gscholar
ER  - 
TY  - JOUR
T1  - The profile and treatment outcomes of the older (aged 60 years and above) tuberculosis patients in Tamilnadu, South India
A1  - Ananthakrishnan, R
A1  - Kumar, K
A1  - Ganesh, M
A1  - Kumar, AMV
Y1  - 2013///
JF  - PloS one
UR  - http://journals.plos.org/plosone/article?id=10.1371/journal.pone.0067288
ER  - 
TY  - JOUR
T1  - Treating the obese patient: suggestions for primary care practice
A1  - Anderson, DA
A1  - Wadden, TA
Y1  - 1999///
JF  - Archives of Family Medicine
UR  - https://triggered.clockss.org/ServeContent?url=http://archfami.ama-assn.org%2Fcgi%2Fcontent%2Ffull%2F8%2F2%2F156
ER  - 
TY  - JOUR
T1  - Treatment outcome of multi-drug resistant tuberculosis in the United Kingdom: retrospective-prospective cohort study from 2004 to 2007
A1  - Anderson, LF
A1  - Tamne, S
A1  - Watson, JP
A1  - Cohen, T
Y1  - 2013///
JF  - Euro
UR  - http://www.eurosurveillance.org/images/dynamic/EE/V18N40/art20601.pdf
ER  - 
TY  - JOUR
T1  - Contributions of culture and antimicrobial susceptibility tests to the retreatment of patients with pulmonary tuberculosis
A1  - Andrade, BH
A1  - Greco, DB
A1  - Oliveira, MTC
Y1  - 2013///
JF  - Revista da Sociedade
UR  - http://www.scielo.br/scielo.php?pid=S0037-86822013000400441&script=sci_arttext
ER  - 
TY  - JOUR
T1  - A health services perspective on delivery of psychiatric services in primary care including internal medicine
A1  - Anfinson, TJ
A1  - Bona, JR
Y1  - 2001///
JF  - Medical Clinics of North America
UR  - http://www.sciencedirect.com/science/article/pii/S002571250570331X
ER  - 
TY  - ELEC
T1  - All you need to read in the other general journals
A1  - Anonymous.
Y1  - 2012///
KW  - *acetylsalicylic acid/ae [Adverse Drug Reaction]
KW  - *acetylsalicylic acid/do [Drug Dose]
KW  - *acetylsalicylic acid/dt [Drug Therapy]
KW  - *brain cancer
KW  - *cognitive therapy
KW  - *computer assisted tomography
KW  - *exendin 4/ae [Adverse Drug Reaction]
KW  - *exendin 4/cm [Drug Comparison]
KW  - *exendin 4/ct [Clinical Trial]
KW  - *exendin 4/dt [Drug Therapy]
KW  - *glimepiride/ae [Adverse Drug Reaction]
KW  - *glimepiride/cm [Drug Comparison]
KW  - *glimepiride/ct [Clinical Trial]
KW  - *glimepiride/dt [Drug Therapy]
KW  - *leukemia
KW  - *metformin/dt [Drug Therapy]
KW  - *multidrug resistant tuberculosis/dr [Drug Resista
KW  - *non insulin dependent diabetes mellitus/dt [Drug
KW  - *non insulin dependent diabetes mellitus/pc [Preve
KW  - *non insulin dependent diabetes mellitus/th [Thera
KW  - *telemedicine
KW  - *troponin T/ec [Endogenous Compound]
KW  - add on therapy
KW  - antibiotic resistance
KW  - article
KW  - bedaquiline
KW  - bleeding/si [Side Effect]
KW  - brain hemorrhage/si [Side Effect]
KW  - cancer incidence
KW  - cancer risk
KW  - cardiovascular disease/dt [Drug Therapy]
KW  - cardiovascular disease/pc [Prevention]
KW  - cardiovascular surgery
KW  - delamanid
KW  - depression/th [Therapy]
KW  - drug tolerability
KW  - drug withdrawal
KW  - ethambutol
KW  - gastrointestinal hemorrhage/si [Side Effect]
KW  - glucose blood level
KW  - glucose/ec [Endogenous Compound]
KW  - glycemic control
KW  - health care quality
KW  - hemoglobin A1c/ec [Endogenous Compound]
KW  - human
KW  - hypoglycemia/si [Side Effect]
KW  - intermethod comparison
KW  - isoniazid
KW  - kanamycin
KW  - lifestyle modification
KW  - low drug dose
KW  - medical decision making
KW  - multicenter study (topic)
KW  - nausea/si [Side Effect]
KW  - ofloxacin
KW  - open study
KW  - pancreatitis/si [Side Effect]
KW  - patient compliance
KW  - prediction
KW  - priority journal
KW  - psychotherapy
KW  - radiation dose
KW  - randomized controlled trial (topic)
KW  - remission
KW  - rifampicin
KW  - risk assessment
KW  - risk benefit analysis
KW  - side effect/si [Side Effect]
KW  - streptomycin
KW  - surgical mortality
KW  - survival rate
KW  - treatment outcome
KW  - unnecessary procedure
KW  - weight gain
KW  - weight reduction
PB  - BMJ Publishing Group (Tavistock Square, London WC1H 9JR, United Kingdom)
JF  - BMJ (Online)
VL  - 344
IS  - 7861
SP  - no pagination
EP  - no pagination
CY  - United Kingdom
SN  - 1756-1833
UR  - http://www.bmj.com/highwire/filestream/589477/field_highwire_article_pdf/0.pdf
UR  - http://ovidsp.ovid.com/ovidweb.cgi?T=JS&PAGE=reference&D=emed10&NEWS=N&AN=2012345872
ER  - 
TY  - ELEC
T1  - Diabetes and tuberculosis-a wake-up call
A1  - Anonymous.
Y1  - 2014///
KW  - *diabetes mellitus
KW  - *tuberculosis
KW  - Human immunodeficiency virus infection
KW  - communicable disease
KW  - disease association
KW  - disease severity
KW  - editorial
KW  - health care access
KW  - health program
KW  - human
KW  - infection prevention
KW  - infection risk
KW  - non communicable disease
KW  - non insulin dependent diabetes mellitus
KW  - obesity
KW  - patient care
KW  - treatment outcome
KW  - tuberculosis control
PB  - Lancet Publishing Group
JF  - The Lancet Diabetes and Endocrinology
VL  - 2
IS  - 9
SP  - 677
EP  - 677
CY  - United Kingdom
SN  - 2213-8587
UR  - http://www.journals.elsevier.com/the-lancet-diabetes-and-endocrinology
UR  - http://ovidsp.ovid.com/ovidweb.cgi?T=JS&PAGE=reference&D=emed12&NEWS=N&AN=2014859612
ER  - 
TY  - ELEC
T1  - Breastfeeding and the use of human milk
A1  - Anonymous.
Y1  - 2005///
KW  - *breast feeding
KW  - *breast feeding education
KW  - *health care policy
KW  - Africa
KW  - T cell leukemia
KW  - United States
KW  - ambulatory care
KW  - antiinfective agent
KW  - antimetabolite
KW  - antineoplastic agent
KW  - bacteremia/ep [Epidemiology]
KW  - bacteremia/pc [Prevention]
KW  - bacterial meningitis/ep [Epidemiology]
KW  - bacterial meningitis/pc [Prevention]
KW  - brain development
KW  - breast lesion
KW  - breast milk
KW  - cancer radiotherapy
KW  - child care
KW  - child health
KW  - clinical practice
KW  - cognitive development
KW  - community care
KW  - cost benefit analysis
KW  - cost minimization analysis
KW  - developing country
KW  - diarrhea/ep [Epidemiology]
KW  - diarrhea/pc [Prevention]
KW  - disease severity
KW  - drug abuse
KW  - fever
KW  - galactose 1 phosphate uridyltransferase deficiency
KW  - health care cost
KW  - health care delivery
KW  - health care management
KW  - health care personnel
KW  - health care quality
KW  - health program
KW  - health promotion
KW  - hepatitis C
KW  - herpes simplex
KW  - high risk patient
KW  - high risk population
KW  - hospital care
KW  - human
KW  - human t cell leukemia virus 1
KW  - hyperbilirubinemia
KW  - infant disease
KW  - infection control
KW  - infection prevention
KW  - insulin dependent diabetes mellitus/ep [Epidemiolo
KW  - insulin dependent diabetes mellitus/pc [Prevention
KW  - jaundice
KW  - lactation
KW  - maternal behavior
KW  - maternal care
KW  - maternal disease
KW  - maternal welfare
KW  - medical literature
KW  - medical practice
KW  - medical school
KW  - necrotizing enterocolitis/ep [Epidemiology]
KW  - necrotizing enterocolitis/pc [Prevention]
KW  - newborn mortality
KW  - newborn screening
KW  - non insulin dependent diabetes mellitus/ep [Epidem
KW  - non insulin dependent diabetes mellitus/pc [Preven
KW  - nutritional deficiency
KW  - otitis media/ep [Epidemiology]
KW  - otitis media/pc [Prevention]
KW  - outcomes research
KW  - pediatrician
KW  - perinatal development
KW  - population research
KW  - postpartum hemorrhage/pc [Prevention]
KW  - practice guideline
KW  - prematurity
KW  - prenatal care
KW  - priority journal
KW  - public health service
KW  - radiodiagnosis
KW  - respiratory tract infection/ep [Epidemiology]
KW  - respiratory tract infection/pc [Prevention]
KW  - review
KW  - risk assessment
KW  - risk reduction
KW  - sepsis/ep [Epidemiology]
KW  - sepsis/pc [Prevention]
KW  - smoking
KW  - sudden infant death syndrome/ep [Epidemiology]
KW  - sudden infant death syndrome/pc [Prevention]
KW  - treatment contraindication
KW  - tuberculosis
KW  - urinary tract infection/ep [Epidemiology]
KW  - urinary tract infection/pc [Prevention]
KW  - virus transmission
PB  - American Academy of Pediatrics
JF  - Pediatrics
VL  - 115
IS  - 2
SP  - 496
EP  - 506
CY  - United States
SN  - 0031-4005
UR  - http://pediatrics.aappublications.org/cgi/reprint/115/2/496
UR  - http://ovidsp.ovid.com/ovidweb.cgi?T=JS&PAGE=reference&D=emed7&NEWS=N&AN=2006067823
N2  - Considerable advances have occurred in recent years in the scientific knowledge of the benefits of breastfeeding, the mechanisms underlying these benefits, and in the clinical management of breastfeeding. This policy statement on breastfeeding replaces the 1997 policy statement of the American Academy of Pediatrics and reflects this newer knowledge and the supporting publications. The benefits of breastfeeding for the infant, the mother, and the community are summarized, and recommendations to guide the pediatrician and other health care professionals in assisting mothers in the initiation and maintenance of breastfeeding for healthy term infants and high-risk infants are presented. The policy statement delineates various ways in which pediatricians can promote, protect, and support breastfeeding not only in their individual practices but also in the hospital, medical school, community, and nation. Copyright © 2005 by the American Academy of Pediatrics.
ER  - 
TY  - JOUR
T1  - Sequential treatment with biologics: switching from efalizumab to etanercept in 35 patients with high‐need psoriasis
A1  - Antoniou, C
A1  - Dessinioti, C
A1  - Vergou, T
Y1  - 2010///
JF  - Journal of the
UR  - http://onlinelibrary.wiley.com/doi/10.1111/j.1468-3083.2010.03661.x/full
ER  - 
TY  - JOUR
T1  - Cost Utility Analysis of Fixed Dose and Free Dose Combinations of Oral Medications in Type 2 Diabetes Patients
A1  - Anupindi, VR
Y1  - 2015///
UR  - http://rave.ohiolink.edu/etdc/view?acc_num=mco1438889070
ER  - 
TY  - JOUR
T1  - Effect of mycobacterial drug resistance patterns on patients' survival: a cohort study in Thailand
A1  - Anuwatnonthakate, A
A1  - Whitehead, SJ
Y1  - 2013///
JF  - Global journal of
UR  - http://www.ncbi.nlm.nih.gov/pmc/articles/PMC4776856/
ER  - 
TY  - JOUR
T1  - A review on sex differences in stroke treatment and outcome
A1  - Appelros, P
A1  - Stegmayr, B
A1  - Terént, A
Y1  - 2010///
JF  - Acta Neurologica
UR  - http://onlinelibrary.wiley.com/doi/10.1111/j.1600-0404.2009.01258.x/full
ER  - 
TY  - JOUR
T1  - Role of the nonhuman primate for research related to women's health
A1  - Archer, DF
Y1  - 2004///
JF  - ILAR journal
UR  - http://ilarjournal.oxfordjournals.org/content/45/2/212.short
ER  - 
TY  - JOUR
T1  - Langerhans cell histiocytosis in adults: more questions than answers?
A1  - Arico, M
Y1  - 2004///
JF  - European Journal of Cancer
UR  - http://www.sciencedirect.com/science/article/pii/S0959804904001637
ER  - 
TY  - JOUR
T1  - Special aspects of Langerhans cell histiocytosis in adult
A1  - Aricó, M
A1  - Juli, E De
A1  - Genereau, T
Y1  - 2005///
JF  - Histiocytic disorders of
UR  - https://books.google.co.in/books?hl=en&lr=&id=Zuyk2pL3H8IC&oi=fnd&pg=PA174&dq=(((Tuberculosis+AND+%22treatment+outcome%22)+AND+%22Diabetes+Mellitus%22)+AND+(trial+OR+RCT))&ots=LBegbrfw2n&sig=QeEmDRT-cIIojdfPNcd-xpFSyrA
ER  - 
TY  - JOUR
T1  - Development of a classification system for periodontal diseases and conditions
A1  - Armitage, GC
Y1  - 1999///
JF  - Annals of periodontology
UR  - http://www.joponline.org/doi/abs/10.1902/annals.1999.4.1.1
ER  - 
TY  - BOOK
T1  - Hyperbaric oxygen therapy in the treatment of diabetic foot ulcers and late radiation tissue injuries of the pelvis
A1  - Arnell, P
A1  - Ekre, O
A1  - Oscarsson, N
A1  - Rosén, A
A1  - Eriksson, M
Y1  - 2012///
UR  - http://www.shms.se/documents/ab4170b2-6150-4b66-82ee-b6f0a030d8f7/HTA-report HBO 2012-02-16.pdf
ER  - 
TY  - JOUR
T1  - Multicentre study design in survival analysis
A1  - Arsene, CTC
A1  - Lisboa, PJ
Y1  - 2012///
JF  - Computational Intelligence in
UR  - http://ieeexplore.ieee.org/xpls/abs_all.jsp?arnumber=6217222
ER  - 
TY  - JOUR
T1  - Spondylodiscitis: diagnosis and treatment.
A1  - Asamoto, Shunji
A1  - Doi, Hiroshi
A1  - Kobayashi, Nobusuke
A1  - Endoh, Takahiro
A1  - Sakagawa, Hajime
A1  - Iwanaga, Yoichi
A1  - Ida, Masahiro
A1  - Jinbo, Hiroyuki
Y1  - 2005/08//
KW  - Adult
KW  - Aged
KW  - Aged, 80 and over
KW  - Diabetes Complications
KW  - Discitis
KW  - Female
KW  - Humans
KW  - Male
KW  - Middle Aged
KW  - Postoperative Complications
KW  - Retrospective Studies
KW  - Treatment Outcome
KW  - complications
KW  - diagnosis
KW  - surgery
JF  - Surgical neurology
VL  - 64
LA  - eng
IS  - 2
SP  - 103
EP  - 8; discussion 108
DO  - 10.1016/j.surneu.2004.11.034
N2  - BACKGROUND: We present our experience in the diagnosis and treatment of spondylodiscitis. METHODS: 27 patients with spondylodiscitis were studied. There were 15 men and 12 women, with ages ranging from 26 to 85 years. Of the 27 cases, there were 21 patients with pyogenic spondylodiscitis, 6 patients with tuberculosis spondylodiscitis, and 8 patients with diabetes mellitus complication. Two patients presented with tetraparesis, 13 with paraparesis, and 1 with hemiparesis. Seventeen patients underwent surgical treatment, among whom surgical intervention with instrumentation was performed on 5 patients, and emergency operation was performed on 6 patients. RESULTS: Fourteen patients were judged as "excellent," 8 patients as "good," and 4 patients as "no change." One patient died because of infection by penicillin-resistant Staphylococcus pneumoniae. CONCLUSION: It is very difficult to diagnose spondylodiscitis at the first medical examination. Most spondylodiscitis patients often first visit a department of internal medicine. We strongly recommend that all doctors, especially doctors examining diabetes mellitus patients daily, should be well informed of spondylodiscitis in order to improve its diagnosis.
ER  - 
TY  - JOUR
T1  - [Surgical treatment of pulmonary tuberculosis in patients with diabetes mellitus].
A1  - Asanov, B M
A1  - Ostrovskii, V K
Y1  - 1997///
KW  - Adolescent
KW  - Adult
KW  - Blood Glucose
KW  - Diabetes Complications
KW  - Diabetes Mellitus
KW  - Diet
KW  - Female
KW  - Follow-Up Studies
KW  - Humans
KW  - Hypoglycemic Agents
KW  - Insulin
KW  - Male
KW  - Middle Aged
KW  - Pneumonectomy
KW  - Postoperative Complications
KW  - Thoracoplasty
KW  - Treatment Outcome
KW  - Tuberculosis, Pulmonary
KW  - adverse effects
KW  - blood
KW  - complications
KW  - metabolism
KW  - methods
KW  - surgery
KW  - therapeutic use
KW  - therapy
JF  - Problemy tuberkuleza
LA  - rus
IS  - 6
SP  - 53
EP  - 54
ER  - 
TY  - JOUR
T1  - Revascularization options in patients with chronic kidney disease.
A1  - Ashrith, G
A1  - Elayda, MAA
Y1  - 2010///
JF  - Texas Heart Institute
UR  - http://search.ebscohost.com/login.aspx?direct=true&profile=ehost&scope=site&authtype=crawler&jrnl=07302347&AN=48133594&h=lhWI6RE5FFuhr4a5f4JDCd5t%2Btk8EZLAHNC1UidyhhI3dLt0OaTWUbAkP%2BwK4%2FkoGr08M3NgX5rCJCT5Y%2B9rtA%3D%3D&crl=c
ER  - 
TY  - JOUR
T1  - Systemic and intrahepatic interferon‐gamma‐inducible protein 10 kDa predicts the first‐phase decline in hepatitis C virus RNA and overall viral response to
A1  - Askarieh, G
A1  - Alsiö, Å
A1  - Pugnale, P
A1  - Negro, F
A1  - Ferrari, C
Y1  - 2010///
UR  - http://onlinelibrary.wiley.com/doi/10.1002/hep.23509/full
ER  - 
TY  - JOUR
T1  - management for those requiring long-term dialysis: rationale and design for an observational study, and a quantitative description of study variables and data
A1  - Aspden, T
A1  - Wolley, MJ
A1  - Ma, TM
Y1  - 2015///
JF  - BMC
UR  - https://bmcnephrol.biomedcentral.com/articles/10.1186/s12882-015-0097-2
ER  - 
TY  - JOUR
T1  - Incidence of bisphosphonate-related osteonecrosis of the jaw in consideration of primary diseases and concomitant therapies
A1  - Assaf, AT
A1  - Smeets, R
A1  - Riecke, B
A1  - Weise, E
Y1  - 2013///
JF  - Anticancer
UR  - http://ar.iiarjournals.org/content/33/9/3917.short
ER  - 
TY  - JOUR
T1  - The diagnosis and treatment of limbic encephalitis
A1  - Asztely, F
A1  - Kumlien, E
Y1  - 2012///
JF  - Acta Neurologica Scandinavica
UR  - http://onlinelibrary.wiley.com/doi/10.1111/j.1600-0404.2012.01691.x/full
ER  - 
TY  - JOUR
T1  - Pharmacokinetic concerns in the management of drug induced vomiting in co-morbid tuberculosis patient: A case report from Malaysia
A1  - Atif, M
A1  - Sulaiman, SAS
A1  - Shafie, AA
Y1  - 2011///
JF  - Journal of Applied
UR  - http://search.proquest.com/openview/776f92d88a294dac7e741cfe54c19983/1?pq-origsite=gscholar
ER  - 
TY  - JOUR
T1  - Treatment outcome of new smear positive pulmonary tuberculosis patients in Penang, Malaysia
A1  - Atif, Muhammad
A1  - Sulaiman, Syed Azhar Syed SAS
A1  - Shafie, AA Asrul Akmal
A1  - M., Atif Asif
A1  - S.A.S., Sulaiman
A1  - A.A., Shafie
A1  - I., Ali
A1  - M., Atif Asif
A1  - Atif, Muhammad
A1  - Sulaiman, Syed Azhar Syed SAS
A1  - Shafie, AA Asrul Akmal
A1  - Ali, Irfhan
A1  - Asif, Muhammad
A1  - Babar, Zaheer-Ud-Din
Y1  - 2014///
KW  - *lung tuberculosis
KW  - Adolescent
KW  - Adult
KW  - Aged
KW  - Antitubercular Agents
KW  - Female
KW  - Humans
KW  - Malaysia
KW  - Male
KW  - Middle Aged
KW  - Pulmonary
KW  - Risk Factors
KW  - Sputum
KW  - Treatment Outcome
KW  - Tuberculosis
KW  - Young Adult
KW  - administration & dosage
KW  - adult
KW  - aged
KW  - article
KW  - cause of death
KW  - controlled study
KW  - disease association
KW  - drug therapy
KW  - epidemiology
KW  - female
KW  - human
KW  - lung cavity
KW  - major clinical study
KW  - male
KW  - microbiology
KW  - middle aged
KW  - mortality
KW  - outcome assessment
KW  - patient assessment
KW  - prediction
KW  - risk assessment
KW  - risk factor
KW  - sputum smear
KW  - therapeutic use
KW  - treatment duration
KW  - treatment outcome
KW  - young adult
PB  - BioMed Central Ltd.
JF  - BMC Infectious Diseases
VL  - 14
LA  - eng
IS  - 1
SP  - no pagination
EP  - no pagination
CY  - M. Atif, Discipline of Clinical Pharmacy, School of Pharmaceutical Sciences, Universiti Sains Malaysia, Penang, Malaysia. E-mail: pharmacist_atif@yahoo.com
DO  - 10.1186/1471-2334-14-399
UR  - http://www.biomedcentral.com/1471-2334/14/399
UR  - http://ovidsp.ovid.com/ovidweb.cgi?T=JS&PAGE=reference&D=emed12&NEWS=N&AN=2014498044
UR  - http://bmcinfectdis.biomedcentral.com/articles/10.1186/1471-2334-14-399
N2  - Background: According to the World Health Organization's recent report, in Malaysia, tuberculosis (TB) treatment success rate for new smear positive pulmonary tuberculosis (PTB) patients is still below the global success target of 85%. In this study, we evaluated TB treatment outcome among new smear positive PTB patients, and identified the predictors of unsuccessful treatment outcome and longer duration of treatment (i.e., > 6 months).Methods: The population in this study consisted of all new smear positive PTB patients who were diagnosed at the chest clinic of Penang General Hospital between March 2010 and February 2011. During the study period, a standardized data collection form was used to obtain socio-demographic, clinical and treatment related data of the patients from their medical charts and TB notification forms (Tuberculosis Information System; TBIS). These data sources were reviewed at the time of the diagnosis of the patients and then at the subsequent follow-up visits until their final treatment outcomes were available. The treatment outcomes of the patients were reported in line with six outcome categories recommended by World Health Organization. Multiple logistic regression analysis was used to find the independent risk factors for unsuccessful treatment outcome and longer treatment duration. Data were analyzed using the PASW (Predictive Analysis SoftWare, version 19.0. Armonk, NY: IBM Corp).Results: Among the 336 PTB patients (236 male and 100 female) notified during the study period, the treatment success rate was 67.26% (n = 226). Out of 110 patients in unsuccessful outcome category, 30 defaulted from the treatment, 59 died and 21 were transferred to other health care facilities. The mean duration of TB treatment was 8.19 (SD 1.65) months. In multiple logistic regression analysis, risk factors for unsuccessful treatment outcome were foreign nationality, male gender and being illiterate. Similarly, risk factors for mortality due to TB included high-grade sputum and presence of lung cavities at the start of treatment, being alcoholic and elderly. Likewise, concurrent diabetes, presence of lung cavities at the start of the treatment and being a smoker were the significant predictors of longer treatment duration.Conclusion: Our findings indicated that the treatment success rate among the new smear positive PTB patients was less than the success target set by World Health Organization. The proportion of patients in the successful outcome category may be increased by closely monitoring the treatment progress of the patients with aforementioned high risk characteristics. Similarly, more aggressive follow-up of the treatment defaulters and transferred out patients could also improve the TB treatment success rate. © 2014 Atif et al.; licensee BioMed Central Ltd.
ER  - 
TY  - JOUR
T1  - Supplementary Online Content
A1  - Aune, D
A1  - Saugstad, O Didrik
A1  - Henriksen, T
A1  - Tonstad, S
Y1  - 2014///
UR  - http://jama.jamanetwork.com/data/Journals/JAMA/929991/JOI140024supp1_prod.pdf
ER  - 
TY  - JOUR
T1  - Time of highest tuberculosis death risk and associated factors: an observation of 12 years in Northern Thailand
A1  - Aung, M nyein
A1  - Kantipong, P
Y1  - 2011///
JF  - International journal of general
UR  - https://www.researchgate.net/profile/Myo_Aung3/publication/51034802_Time_of_highest_tuberculosis_death_risk_and_associated_factors_an_observation_of_12_years_in_Northern_Thailand/links/00b7d514ad87701cfe000000.pdf
ER  - 
TY  - JOUR
T1  - Outcome of Tuberculosis Treatment on Measures of Obesity and Adiposity Indices Among the Tribals of Northeast India
A1  - Aurora, H
A1  - Kapoor, S
A1  - Tungdim, MG
Y1  - 2015///
JF  - Mycobacterial Diseases
UR  - http://www.omicsonline.org/open-access/outcome-of-tuberculosis-treatment-on-measures-of-obesity-and-adiposity-indices-among-the-tribals-of-northeast-india-2161-1068-1000182.php?aid=56069
ER  - 
TY  - JOUR
T1  - Vitamin D status in perinatally HIV-infected Thai children receiving antiretroviral therapy
A1  - Aurpibul, L
A1  - Sricharoenchai, S
Y1  - 2016///
JF  - Journal of Pediatric
UR  - http://www.degruyter.com/view/j/jpem.ahead-of-print/jpem-2015-0203/jpem-2015-0203.xml
ER  - 
TY  - JOUR
T1  - Autoimmune Autonomic Disorders
A1  - AUTONOMIC, P
Y1  - 2014///
JF  - Autonomic Neurology
UR  - https://books.google.co.in/books?hl=en&lr=&id=FspGAwAAQBAJ&oi=fnd&pg=PA227&dq=(((Tuberculosis+AND+%22treatment+outcome%22)+AND+%22Diabetes+Mellitus%22)+AND+(trial+OR+RCT))&ots=chZBjxtAO5&sig=Oe5xe20IkxuGLi1FutSQxx28WQA
ER  - 
TY  - JOUR
T1  - Economic Burden of Diabetic Tuberculosis Patients
A1  - Aweis, DMI
A1  - Suleiman, SAS
Y1  - 2013///
JF  - British Journal of Medicine and
UR  - http://search.proquest.com/openview/f428cf4456d43e9e36af2c217aaa533e/1?pq-origsite=gscholar
ER  - 
TY  - JOUR
T1  - Outcome of treatment with valacyclovir and prednisone in patients with Bell's palsy
A1  - Axelsson, S
A1  - Lindberg, S
Y1  - 2003///
JF  - Annals of Otology,
UR  - http://aor.sagepub.com/content/112/3/197.short
ER  - 
TY  - JOUR
T1  - Tuberculosis Treatment Outcomes Using Treatment Supporters in Ketu South Municipality of Volta Region in Ghana
A1  - Azagba, CK
Y1  - 2013///
UR  - http://ugspace.ug.edu.gh/handle/123456789/5535
ER  - 
TY  - ELEC
T1  - Epidemiology and in-hospital outcome of stroke in South Ethiopia
A1  - B., Deresse
A1  - Shaweno D.  AO  - Deresse, Birrie; ORCID: http://orcid.org/0000-0003-4371-6087
Y1  - 2015///
KW  - *brain hemorrhage/ep [Epidemiology]
KW  - *brain hemorrhage/et [Etiology]
KW  - *brain ischemia/ep [Epidemiology]
KW  - *brain ischemia/et [Etiology]
KW  - Ethiopia
KW  - Human immunodeficiency virus infection
KW  - Rankin scale
KW  - adolescent
KW  - adult
KW  - aged
KW  - alcohol consumption
KW  - article
KW  - aspiration pneumonia
KW  - atherosclerosis
KW  - brain infarction
KW  - brain stem infarction
KW  - cardioembolic stroke
KW  - carotid atherosclerosis
KW  - cerebellum infarction
KW  - computer assisted tomography
KW  - consciousness disorder
KW  - controlled study
KW  - diabetes mellitus
KW  - disease severity
KW  - dyslipidemia
KW  - echocardiography
KW  - electrocardiography
KW  - family history
KW  - female
KW  - headache
KW  - heart disease
KW  - hospital acquired pneumonia
KW  - human
KW  - hypertension
KW  - intracranial hypertension
KW  - lumbar puncture
KW  - major clinical study
KW  - male
KW  - middle aged
KW  - obesity
KW  - outcome assessment
KW  - priority journal
KW  - prospective study
KW  - risk assessment
KW  - risk factor
KW  - seizure
KW  - smoking
KW  - subarachnoid hemorrhage/ep [Epidemiology]
KW  - transient ischemic attack
KW  - tuberculous meningitis
PB  - Elsevier
JF  - Journal of the Neurological Sciences
VL  - 355
IS  - 1-2
SP  - 138
EP  - 142
CY  - B. Deresse, Neurology Unit, Department of Internal Medicine, School of Medicine, College of Medicine and Health Sciences, Hawassa University, Hawassa, Ethiopia
SN  - 0022-510X
UR  - http://www.elsevier.com/locate/jns
UR  - http://ovidsp.ovid.com/ovidweb.cgi?T=JS&PAGE=reference&D=emed13&NEWS=N&AN=2015099941
N2  - Introduction Although the burden of stroke in Sub-Saharan Africa, including Ethiopia, is increasing, there are few available data on stroke in Ethiopia. Objective To describe the magnitude of risk factors, sub-types and in-hospital outcome of stroke at Hawassa University Referral Hospital, Ethiopia. Methods A prospective hospital-based study was conducted with all adult patients admitted to Hawassa University Referral Hospital with stroke diagnosis between May 2013 and April 2014. Computerized tomography scan was performed in all patients to confirm the type of stroke. Stroke severity at admission was assessed by the National Institute of Health Stroke Scale. Stroke outcome at discharge was measured using the modified Rankin stroke scale. Results A total of 163 stroke patients were recruited during the study period, of which 82 (50.3%) patients had ischemic stroke while 81 (49.7%) had hemorrhagic stroke. Stroke risk factors included hypertension (50.9%), cardiac diseases (16.6%), diabetes mellitus (7.4%), alcohol (10.4%), cigarette smoking (4.9%) and tuberculous meningitis (3.1%). In-hospital stroke mortality was 14.7%. The main predictors of in-hospital stroke mortality were stroke severity at admission, hemorrhagic stroke, decreased level of consciousness and seizure. Conclusion The proportion of hemorrhagic stroke is higher than in Western countries. Hypertension is the most common risk factor for stroke. More than half of the patients were discharged with severe disability. We recommend establishing stroke units in resource limited countries like Ethiopia in order to reduce stroke mortality and post stroke disability.
ER  - 
TY  - ELEC
T1  - HCV-related advanced fibrosis/cirrhosis: Randomized controlled trial of pegylated interferon alpha-2a and ribavirin
A1  - B., Helbling
A1  - W., Jochum
A1  - I., Stamenic
A1  - M., Knopfli
A1  - A., Cerny
A1  - J., Borovicka
A1  - J.-J., Gonvers
A1  - M., Wilhelmi
A1  - S., Dinges
A1  - B., Mullhaupt
A1  - A., Esteban
A1  - B., Meyer-Wyss
Y1  - 2006///
KW  - *hepatitis C/dt [Drug Therapy]
KW  - *hepatitis C/et [Etiology]
KW  - *liver cirrhosis/co [Complication]
KW  - *liver cirrhosis/di [Diagnosis]
KW  - *liver fibrosis/co [Complication]
KW  - *liver fibrosis/di [Diagnosis]
KW  - *peginterferon alpha2a/ae [Adverse Drug Reaction]
KW  - *peginterferon alpha2a/cb [Drug Combination]
KW  - *peginterferon alpha2a/ct [Clinical Trial]
KW  - *peginterferon alpha2a/do [Drug Dose]
KW  - *peginterferon alpha2a/dt [Drug Therapy]
KW  - *peginterferon alpha2a/sc [Subcutaneous Drug Admin
KW  - *ribavirin/ae [Adverse Drug Reaction]
KW  - *ribavirin/cb [Drug Combination]
KW  - *ribavirin/ct [Clinical Trial]
KW  - *ribavirin/do [Drug Dose]
KW  - *ribavirin/dt [Drug Therapy]
KW  - *ribavirin/po [Oral Drug Administration]
KW  - Hepatitis C virus
KW  - abdominal bleeding/si [Side Effect]
KW  - acute coronary syndrome/si [Side Effect]
KW  - adult
KW  - aged
KW  - article
KW  - cancer recurrence/si [Side Effect]
KW  - cardiovascular disease/si [Side Effect]
KW  - clinical trial
KW  - controlled clinical trial
KW  - controlled study
KW  - depression/si [Side Effect]
KW  - diabetes mellitus/si [Side Effect]
KW  - dose response
KW  - drug dose reduction
KW  - drug dose regimen
KW  - drug effect
KW  - drug efficacy
KW  - drug fatality/si [Side Effect]
KW  - eczema/si [Side Effect]
KW  - endocrine disease/si [Side Effect]
KW  - eye disease/si [Side Effect]
KW  - female
KW  - gastroenteritis/si [Side Effect]
KW  - gastrointestinal disease/si [Side Effect]
KW  - genotype
KW  - hemiparesis/si [Side Effect]
KW  - human
KW  - infection/si [Side Effect]
KW  - insomnia/si [Side Effect]
KW  - leukopenia/si [Side Effect]
KW  - liver biopsy
KW  - liver cell carcinoma/si [Side Effect]
KW  - lumbar disk hernia/si [Side Effect]
KW  - lung tuberculosis/si [Side Effect]
KW  - major clinical study
KW  - male
KW  - mental disease/si [Side Effect]
KW  - metabolic disorder/si [Side Effect]
KW  - multicenter study
KW  - multivariate analysis
KW  - neoplasm/si [Side Effect]
KW  - nervousness
KW  - neurologic disease/si [Side Effect]
KW  - nonhodgkin lymphoma/si [Side Effect]
KW  - open study
KW  - outcome assessment
KW  - peroneus nerve paralysis/si [Side Effect]
KW  - pleura empyema/si [Side Effect]
KW  - pneumonia/si [Side Effect]
KW  - polyneuropathy/si [Side Effect]
KW  - priority journal
KW  - psychosis/si [Side Effect]
KW  - randomized controlled trial
KW  - risk benefit analysis
KW  - septic shock/si [Side Effect]
KW  - skin disease/si [Side Effect]
KW  - suicide attempt/si [Side Effect]
KW  - thrombocyte count
KW  - thrombocytopenia/si [Side Effect]
KW  - tongue carcinoma/si [Side Effect]
KW  - viremia
KW  - visual impairment/si [Side Effect]
PB  - Blackwell Publishing Ltd (9600 Garsington Road, Oxford OX4 2XG, United Kingdom)
JF  - Journal of Viral Hepatitis
VL  - 13
IS  - 11
SP  - 762
EP  - 769
CY  - E.L. Renner, Department of Internal Medicine, University of Manitoba, John Buhler Research Centre, McDermot Avenue, Winnipeg, Man. R3A 1R9, Canada. E-mail: rennerel@cc.UManitoba.CA
SN  - 1352-0504
UR  - http://ovidsp.ovid.com/ovidweb.cgi?T=JS&PAGE=reference&D=emed7&NEWS=N&AN=2006511425
N2  - In patients with hepatitis C virus (HCV)-related advanced fibrosis/cirrhosis, 30% of sustained HCV clearance has been reported with pegylated interferon alpha-2a (PEG-IFN) alone, but the efficacy and tolerability of the PEG-IFN/ribavirin (RBV) combination remain poorly defined. A total of 124 treatment-naive patients with biopsy proved HCV-related advanced fibrosis/cirrhosis (Ishak score F4-F6, Child-Pugh score <7) were randomized to 48 weeks of PEG-IFN (180 mug sc weekly) and standard dose of RBV (1000/1200 mg po daily, STD) or PEG-IFN (180 mug sc weekly) and low-dose of RBV (600/800 mg po daily, LOW). Sustained virologic response (SVR) rates with PEG-IFN/STD RBV (52%) were higher - albeit not significantly - than that with PEG-IFN/LOW RBV (38%, P = 0.153). In multivariate analysis, genotype 2/3 and a baseline platelet count >150 x 109/L were independently associated with SVR. The likelihood of SVR was <7% if viraemia had not declined by >2 log or to undetectable levels after 12 weeks. Nine adverse events in the STD RBV and 15 in the LOW RBV group were classified as severe (including two deaths); dose reductions for intolerance were required in 78% and 57% (P = 0.013), and treatment was terminated early in 23% and 27% of patients (P = n.s.). The benefit/risk ratio of treating compensated HCV-cirrhotics with STD PEG-IFN/RBV is favourable. © 2006 The Authors.
ER  - 
TY  - ELEC
T1  - A series of critically challenging case scenarios in moderate to severe psoriasis: A Delphi consensus approach
A1  - B., Strober
A1  - E., Berger
A1  - J., Cather
A1  - D., Cohen
A1  - J.J., Crowley
A1  - K.B., Gordon
A1  - A., Gottlieb
A1  - E.J., Horn
A1  - A.F., Kavanaugh
A1  - N.J., Korman
A1  - G.G., Krueger
A1  - C.L., Leonardi
A1  - A., Menter
A1  - S., Schwartzman
A1  - J.M., Sobell
Y1  - 2009///
KW  - *antipsoriasis agent
KW  - *psoriasis/dm [Disease Management]
KW  - *psoriasis/dt [Drug Therapy]
KW  - *psoriasis/th [Therapy]
KW  - B cell lymphoma/si [Side Effect]
KW  - Crohn disease/dt [Drug Therapy]
KW  - Delphi study
KW  - Hepatitis B virus
KW  - PUVA
KW  - abatacept/ct [Clinical Trial]
KW  - abatacept/dt [Drug Therapy]
KW  - abdominal obesity
KW  - absence of side effects/si [Side Effect]
KW  - abt 874
KW  - accidental injury/si [Side Effect]
KW  - adalimumab/ae [Adverse Drug Reaction]
KW  - adalimumab/cb [Drug Combination]
KW  - adalimumab/cm [Drug Comparison]
KW  - adalimumab/ct [Clinical Trial]
KW  - adalimumab/dt [Drug Therapy]
KW  - adalimumab/pe [Pharmacoeconomics]
KW  - adalimumab/sc [Subcutaneous Drug Administration]
KW  - alanine aminotransferase blood level
KW  - alefacept/ae [Adverse Drug Reaction]
KW  - alefacept/ct [Clinical Trial]
KW  - alefacept/dt [Drug Therapy]
KW  - alefacept/pe [Pharmacoeconomics]
KW  - aminotransferase blood level
KW  - amyloidosis/dt [Drug Therapy]
KW  - anemia/si [Side Effect]
KW  - ankylosing spondylitis/dt [Drug Therapy]
KW  - anus atresia/si [Side Effect]
KW  - article
KW  - aseptic meningitis/si [Side Effect]
KW  - aspartate aminotransferase blood level
KW  - atopic dermatitis/dt [Drug Therapy]
KW  - azathioprine/ae [Adverse Drug Reaction]
KW  - azathioprine/cb [Drug Combination]
KW  - azathioprine/cm [Drug Comparison]
KW  - azathioprine/ct [Clinical Trial]
KW  - azathioprine/dt [Drug Therapy]
KW  - biological therapy
KW  - birth defect/co [Complication]
KW  - blastomycosis/dt [Drug Therapy]
KW  - body mass
KW  - breast feeding education
KW  - calcipotriol/ae [Adverse Drug Reaction]
KW  - calcipotriol/cb [Drug Combination]
KW  - calcipotriol/ct [Clinical Trial]
KW  - calcipotriol/dt [Drug Therapy]
KW  - calcipotriol/pe [Pharmacoeconomics]
KW  - calcipotriol/to [Drug Toxicity]
KW  - calcipotriol/tp [Topical Drug Administration]
KW  - case study
KW  - chickenpox vaccine
KW  - climatotherapy
KW  - clinical trial
KW  - coal tar/ae [Adverse Drug Reaction]
KW  - coal tar/ct [Clinical Trial]
KW  - coal tar/dt [Drug Therapy]
KW  - coccidioidomycosis/si [Side Effect]
KW  - common cold/si [Side Effect]
KW  - comorbidity
KW  - congestive heart failure/si [Side Effect]
KW  - consensus
KW  - convulsion/si [Side Effect]
KW  - corticosteroid/ae [Adverse Drug Reaction]
KW  - corticosteroid/ar [Intraarticular Drug Administrat
KW  - corticosteroid/cb [Drug Combination]
KW  - corticosteroid/ct [Clinical Trial]
KW  - corticosteroid/dt [Drug Therapy]
KW  - corticosteroid/il [Intralesional Drug Administrati
KW  - corticosteroid/pe [Pharmacoeconomics]
KW  - corticosteroid/tp [Topical Drug Administration]
KW  - cutaneous T cell lymphoma/et [Etiology]
KW  - cyclosporin/ae [Adverse Drug Reaction]
KW  - cyclosporin/cb [Drug Combination]
KW  - cyclosporin/cm [Drug Comparison]
KW  - cyclosporin/ct [Clinical Trial]
KW  - cyclosporin/dt [Drug Therapy]
KW  - cyclosporin/pk [Pharmacokinetics]
KW  - demyelinating disease
KW  - disease severity
KW  - dithranol/ct [Clinical Trial]
KW  - dithranol/dt [Drug Therapy]
KW  - dithranol/tp [Topical Drug Administration]
KW  - dizziness/si [Side Effect]
KW  - drug bioavailability
KW  - drug cost
KW  - drug dose comparison
KW  - drug dose reduction
KW  - drug efficacy
KW  - drug excretion
KW  - drug fatality/si [Side Effect]
KW  - drug half life
KW  - drug megadose
KW  - drug safety
KW  - drug tolerability
KW  - drug treatment failure
KW  - drug withdrawal
KW  - efalizumab/ae [Adverse Drug Reaction]
KW  - efalizumab/ct [Clinical Trial]
KW  - efalizumab/dt [Drug Therapy]
KW  - efalizumab/pe [Pharmacoeconomics]
KW  - efalizumab/pk [Pharmacokinetics]
KW  - enteritis/dt [Drug Therapy]
KW  - esophagus atresia/si [Side Effect]
KW  - etanercept/ae [Adverse Drug Reaction]
KW  - etanercept/cb [Drug Combination]
KW  - etanercept/cm [Drug Comparison]
KW  - etanercept/ct [Clinical Trial]
KW  - etanercept/dt [Drug Therapy]
KW  - etanercept/pe [Pharmacoeconomics]
KW  - etanercept/sc [Subcutaneous Drug Administration]
KW  - etretin/ae [Adverse Drug Reaction]
KW  - etretin/cb [Drug Combination]
KW  - etretin/ct [Clinical Trial]
KW  - etretin/do [Drug Dose]
KW  - etretin/dt [Drug Therapy]
KW  - etretin/pe [Pharmacoeconomics]
KW  - etretin/po [Oral Drug Administration]
KW  - evidence based medicine
KW  - evidence based practice
KW  - excimer laser
KW  - experimental study
KW  - headache/si [Side Effect]
KW  - health care cost
KW  - health insurance
KW  - health program
KW  - hepatitis B/co [Complication]
KW  - hepatitis B/di [Diagnosis]
KW  - hepatitis B/et [Etiology]
KW  - hepatitis B/pc [Prevention]
KW  - hepatitis C/dt [Drug Therapy]
KW  - hepatitis C/si [Side Effect]
KW  - high risk patient
KW  - histoplasmosis/si [Side Effect]
KW  - human
KW  - hydroxychloroquine/ct [Clinical Trial]
KW  - hydroxychloroquine/dt [Drug Therapy]
KW  - hydroxyurea/cb [Drug Combination]
KW  - hydroxyurea/ct [Clinical Trial]
KW  - hydroxyurea/dt [Drug Therapy]
KW  - hydroxyurea/pe [Pharmacoeconomics]
KW  - hyperkalemia/si [Side Effect]
KW  - hypersensitivity reaction/si [Side Effect]
KW  - hypertension/si [Side Effect]
KW  - immune response
KW  - immunosuppressive treatment
KW  - infection/si [Side Effect]
KW  - infliximab/ae [Adverse Drug Reaction]
KW  - infliximab/cb [Drug Combination]
KW  - infliximab/cm [Drug Comparison]
KW  - infliximab/ct [Clinical Trial]
KW  - infliximab/dt [Drug Therapy]
KW  - infliximab/pe [Pharmacoeconomics]
KW  - injection site reaction/si [Side Effect]
KW  - juvenile rheumatoid arthritis/dt [Drug Therapy]
KW  - kidney dysfunction/si [Side Effect]
KW  - kidney malformation/si [Side Effect]
KW  - leflunomide/ct [Clinical Trial]
KW  - leflunomide/dt [Drug Therapy]
KW  - listeriosis/si [Side Effect]
KW  - liver cirrhosis/si [Side Effect]
KW  - liver failure/si [Side Effect]
KW  - liver fibrosis/di [Diagnosis]
KW  - liver fibrosis/et [Etiology]
KW  - liver fibrosis/si [Side Effect]
KW  - liver function test
KW  - liver injury/si [Side Effect]
KW  - liver toxicity/si [Side Effect]
KW  - low drug dose
KW  - lung cancer/si [Side Effect]
KW  - lymphoma/si [Side Effect]
KW  - medical personnel
KW  - medical research
KW  - melanoma/di [Diagnosis]
KW  - melanoma/dt [Drug Therapy]
KW  - melanoma/et [Etiology]
KW  - melanoma/si [Side Effect]
KW  - mercaptopurine/ct [Clinical Trial]
KW  - mercaptopurine/dt [Drug Therapy]
KW  - metabolic syndrome X
KW  - methotrexate/ae [Adverse Drug Reaction]
KW  - methotrexate/cb [Drug Combination]
KW  - methotrexate/cm [Drug Comparison]
KW  - methotrexate/ct [Clinical Trial]
KW  - methotrexate/do [Drug Dose]
KW  - methotrexate/dt [Drug Therapy]
KW  - methotrexate/im [Intramuscular Drug Administration
KW  - methotrexate/pe [Pharmacoeconomics]
KW  - methotrexate/pk [Pharmacokinetics]
KW  - methotrexate/po [Oral Drug Administration]
KW  - methotrexate/sc [Subcutaneous Drug Administration]
KW  - monotherapy
KW  - myalgia/si [Side Effect]
KW  - mycophenolic acid 2 morpholinoethyl ester/ae [Adve
KW  - mycophenolic acid 2 morpholinoethyl ester/cm [Drug
KW  - mycophenolic acid 2 morpholinoethyl ester/ct [Clin
KW  - mycophenolic acid 2 morpholinoethyl ester/dt [Drug
KW  - mycosis/si [Side Effect]
KW  - non insulin dependent diabetes mellitus
KW  - nonhodgkin lymphoma/et [Etiology]
KW  - nonhodgkin lymphoma/si [Side Effect]
KW  - nonhuman
KW  - opportunistic infection/si [Side Effect]
KW  - pharyngitis/si [Side Effect]
KW  - phototherapy
KW  - pimecrolimus/ae [Adverse Drug Reaction]
KW  - pimecrolimus/ct [Clinical Trial]
KW  - pimecrolimus/dt [Drug Therapy]
KW  - pimecrolimus/tp [Topical Drug Administration]
KW  - placebo
KW  - polyneuropathy/si [Side Effect]
KW  - polyradiculoneuropathy/si [Side Effect]
KW  - pregnancy
KW  - priority journal
KW  - progressive multifocal leukoencephalopathy/si [Sid
KW  - prophylaxis
KW  - psoriasis vulgaris/dt [Drug Therapy]
KW  - psoriatic arthritis/dt [Drug Therapy]
KW  - pyoderma/dt [Drug Therapy]
KW  - rash/si [Side Effect]
KW  - relaxation training
KW  - rheumatoid arthritis/dt [Drug Therapy]
KW  - rituximab/ct [Clinical Trial]
KW  - rituximab/dt [Drug Therapy]
KW  - salazosulfapyridine/ct [Clinical Trial]
KW  - salazosulfapyridine/dt [Drug Therapy]
KW  - salazosulfapyridine/pe [Pharmacoeconomics]
KW  - seizure/si [Side Effect]
KW  - sensorimotor neuropathy/si [Side Effect]
KW  - sepsis/si [Side Effect]
KW  - serum sickness/si [Side Effect]
KW  - side effect/si [Side Effect]
KW  - skin carcinoma/si [Side Effect]
KW  - solid tumor/si [Side Effect]
KW  - spontaneous abortion/si [Side Effect]
KW  - squamous cell carcinoma/si [Side Effect]
KW  - tacrolimus/ae [Adverse Drug Reaction]
KW  - tacrolimus/cm [Drug Comparison]
KW  - tacrolimus/ct [Clinical Trial]
KW  - tacrolimus/dt [Drug Therapy]
KW  - tacrolimus/po [Oral Drug Administration]
KW  - tacrolimus/tp [Topical Drug Administration]
KW  - tazarotene/cb [Drug Combination]
KW  - tazarotene/ct [Clinical Trial]
KW  - tazarotene/dt [Drug Therapy]
KW  - tazarotene/tp [Topical Drug Administration]
KW  - teratogenesis
KW  - tioguanine/ct [Clinical Trial]
KW  - tioguanine/dt [Drug Therapy]
KW  - tracheoesophageal fistula/si [Side Effect]
KW  - treatment duration
KW  - treatment response
KW  - tremor/si [Side Effect]
KW  - tuberculosis/di [Diagnosis]
KW  - tuberculosis/et [Etiology]
KW  - tuberculosis/pc [Prevention]
KW  - tuberculosis/si [Side Effect]
KW  - tumor necrosis factor inhibitor/ae [Adverse Drug R
KW  - tumor necrosis factor inhibitor/cb [Drug Combinati
KW  - tumor necrosis factor inhibitor/cm [Drug Compariso
KW  - tumor necrosis factor inhibitor/ct [Clinical Trial
KW  - tumor necrosis factor inhibitor/dt [Drug Therapy]
KW  - ultraviolet A radiation
KW  - ultraviolet B radiation
KW  - unindexed drug
KW  - ustekinumab/ct [Clinical Trial]
KW  - ustekinumab/dt [Drug Therapy]
KW  - uveitis/dt [Drug Therapy]
KW  - vaccination
KW  - varicella zoster vaccine
KW  - vertebra malformation/si [Side Effect]
KW  - virus meningitis/si [Side Effect]
KW  - virus reactivation
PB  - Mosby Inc. (11830 Westline Industrial Drive, St. Louis MO 63146, United States)
JF  - Journal of the American Academy of Dermatology
VL  - 61
IS  - 1 SUPPL. 1
SP  - S1
EP  - S46
CY  - B. Strober, Department of Dermatology, New York University Medical Center, New York, NY, United States. E-mail: b_strober@hotmail.com
SN  - 0190-9622
UR  - http://ovidsp.ovid.com/ovidweb.cgi?T=JS&PAGE=reference&D=emed9&NEWS=N&AN=2009324737
N2  - Clinical trials for systemic psoriasis therapy typically enroll healthy patients and exclude patients with cardiovascular disease, latent tuberculosis, liver disease, histories of malignancies, viral infections, children, and pregnant or breast-feeding women. Physicians often require guidance for optimum management of severe psoriasis in patients that have a combination of underlying disease states. To provide treatment recommendations for complex psoriasis scenarios, a consensus panel comprising 15 experts in psoriatic disease convened to review and discuss available evidence-based data and to arrive at a consensus for treatment options of difficult cases. An application of the Delphi Method was used to select case scenarios, provide medical treatment options, present the case study with existing medical evidence, and anonymously vote on treatment options. The top 10 treatment options were ranked and statistically analyzed to compare the differences between treatments. The final rankings and analysis provide guidance for practical, safe, and efficacious treatment options in a number of complex psoriasis scenarios. © 2009 American Academy of Dermatology, Inc.
ER  - 
TY  - ELEC
T1  - Drug repositioning: Re-investigating existing drugs for new therapeutic indications
A1  - B.M., Padhy
Y1  - 2011///
KW  - *drug repositioning
KW  - *treatment indication
KW  - African trypanosomiasis/dt [Drug Therapy]
KW  - Caenorhabditis elegans
KW  - Drosophila melanogaster
KW  - Europe
KW  - Human immunodeficiency virus
KW  - Human immunodeficiency virus infection/dt [Drug Th
KW  - India
KW  - Parkinson disease/dt [Drug Therapy]
KW  - Plasmodium falciparum
KW  - Plasmodium vivax
KW  - United States
KW  - acetylsalicylic acid/dt [Drug Therapy]
KW  - acne/dt [Drug Therapy]
KW  - acquired immune deficiency syndrome/dt [Drug Thera
KW  - acute heart infarction
KW  - alcoholism/dt [Drug Therapy]
KW  - amantadine/dt [Drug Therapy]
KW  - amfebutamone/dt [Drug Therapy]
KW  - amphotericin/dt [Drug Therapy]
KW  - amyotrophic lateral sclerosis/dt [Drug Therapy]
KW  - angina pectoris/dt [Drug Therapy]
KW  - angiogenesis
KW  - anthelmintic activity
KW  - atomoxetine/dt [Drug Therapy]
KW  - attention deficit disorder/dt [Drug Therapy]
KW  - auranofin/dt [Drug Therapy]
KW  - autoimmune disease
KW  - bacterial infection/dt [Drug Therapy]
KW  - bimatoprost/dt [Drug Therapy]
KW  - bioinformatics
KW  - breast cancer/dt [Drug Therapy]
KW  - bromocriptine/dt [Drug Therapy]
KW  - cachexia
KW  - ceftriaxone/dt [Drug Therapy]
KW  - cell assay
KW  - clinical trial (topic)
KW  - clofazimine/dt [Drug Therapy]
KW  - colchicine/dt [Drug Therapy]
KW  - computer program
KW  - dapsone/dt [Drug Therapy]
KW  - data base
KW  - data mining
KW  - depression/dt [Drug Therapy]
KW  - developed country
KW  - developing country
KW  - diabetes mellitus/dt [Drug Therapy]
KW  - disulfiram/dt [Drug Therapy]
KW  - drug control
KW  - drug cost
KW  - drug efficacy
KW  - drug identification
KW  - drug manufacture
KW  - drug marketing
KW  - drug mechanism
KW  - drug quality
KW  - drug safety
KW  - drug screening
KW  - drug treatment failure
KW  - duloxetine/dt [Drug Therapy]
KW  - eflornithine/dt [Drug Therapy]
KW  - epilepsy/dt [Drug Therapy]
KW  - erectile dysfunction/dt [Drug Therapy]
KW  - erythema nodosum leprosum/dt [Drug Therapy]
KW  - ex vivo study
KW  - eye disease
KW  - eyelash
KW  - fibromyalgia/dt [Drug Therapy]
KW  - food and drug administration
KW  - gabapentin/dt [Drug Therapy]
KW  - genomics
KW  - glaucoma/dt [Drug Therapy]
KW  - gout/dt [Drug Therapy]
KW  - government
KW  - hematopoietic stem cell
KW  - high throughput screening
KW  - hirsutism/dt [Drug Therapy]
KW  - human
KW  - hypertension/dt [Drug Therapy]
KW  - in vivo study
KW  - infection
KW  - inflammation/dt [Drug Therapy]
KW  - influenza/dt [Drug Therapy]
KW  - leishmaniasis/dt [Drug Therapy]
KW  - leprosy/dt [Drug Therapy]
KW  - library
KW  - lifestyle
KW  - lymphatic filariasis
KW  - malaria/dt [Drug Therapy]
KW  - male type alopecia/dt [Drug Therapy]
KW  - melanoma/dt [Drug Therapy]
KW  - methotrexate/dt [Drug Therapy]
KW  - migraine/dt [Drug Therapy]
KW  - migraine/pc [Prevention]
KW  - milnacipran/dt [Drug Therapy]
KW  - miltefosine/dt [Drug Therapy]
KW  - minocycline/dt [Drug Therapy]
KW  - minoxidil/dt [Drug Therapy]
KW  - morbidity
KW  - morning sickness/dt [Drug Therapy]
KW  - mortality
KW  - multiple myeloma/dt [Drug Therapy]
KW  - mycosis/dt [Drug Therapy]
KW  - neoplasm/dt [Drug Therapy]
KW  - neurologic disease
KW  - neuropathic pain/dt [Drug Therapy]
KW  - nonhuman
KW  - obesity
KW  - osteoarthritis
KW  - osteoporosis/dt [Drug Therapy]
KW  - pain/dt [Drug Therapy]
KW  - patent
KW  - pediatrics
KW  - pericarditis/dt [Drug Therapy]
KW  - pharmacogenetics
KW  - phase 1 clinical trial (topic)
KW  - phenotype
KW  - plerixafor/dt [Drug Therapy]
KW  - pregnant woman
KW  - promyelocytic leukemia/dt [Drug Therapy]
KW  - propranolol/dt [Drug Therapy]
KW  - proteomics
KW  - psoriasis/dt [Drug Therapy]
KW  - raloxifene/ct [Clinical Trial]
KW  - raloxifene/dt [Drug Therapy]
KW  - recurrent disease/dt [Drug Therapy]
KW  - restless legs syndrome/dt [Drug Therapy]
KW  - retinoic acid/dt [Drug Therapy]
KW  - review
KW  - rheumatoid arthritis/dt [Drug Therapy]
KW  - risk
KW  - ropinirole/dt [Drug Therapy]
KW  - sildenafil/ct [Clinical Trial]
KW  - sildenafil/dt [Drug Therapy]
KW  - smoking cessation
KW  - stress incontinence/dt [Drug Therapy]
KW  - thalidomide/dt [Drug Therapy]
KW  - tropical disease
KW  - tuberculosis/dt [Drug Therapy]
KW  - unindexed drug
KW  - visceral leishmaniasis/dt [Drug Therapy]
KW  - yaws
KW  - zidovudine/dt [Drug Therapy]
PB  - Medknow Publications and Media Pvt. Ltd (B9, Kanara Business Centre, off Link Road, Ghatkopar (E), Mumbai 400 075, India)
JF  - Journal of Postgraduate Medicine
VL  - 57
IS  - 2
SP  - 153
EP  - 160
CY  - B.M. Padhy, Department of Pharmacology, Hamdard Institute of Medical Sciences and Research, New Delhi, India. E-mail: drbisu7@gmail.com
SN  - 0022-3859
UR  - http://ovidsp.ovid.com/ovidweb.cgi?T=JS&PAGE=reference&D=emed10&NEWS=N&AN=2011479478
N2  - Drug discovery and development is an expensive, time-consuming, and risky enterprise. In order to accelerate the drug development process with reduced risk of failure and relatively lower costs, pharmaceutical companies have adopted drug repositioning as an alternative. This strategy involves exploration of drugs that have already been approved for treatment of other diseases and/or whose targets have already been discovered. Various techniques including data mining, bioinformatics, and usage of novel screening platforms have been used for identification and screening of potential repositioning candidates. However, challenges in clinical trials and intellectual property issues may be encountered during the repositioning process. Nevertheless, such initiatives not only add value to the portfolio of pharmaceutical companies but also provide an opportunity for academia and government laboratories to develop new and innovative uses of existing drugs for infectious and neglected diseases, especially in emerging countries like India.
ER  - 
TY  - ELEC
T1  - Adverse events associated with treatment of latent tuberculosis in the general population
A1  - B.M., Smith
A1  - K., Schwartzman
A1  - G., Bartlett
Y1  - 2011///
KW  - *isoniazid/ae [Adverse Drug Reaction]
KW  - *latent tuberculosis
KW  - *rifampicin/ae [Adverse Drug Reaction]
KW  - adult
KW  - aged
KW  - article
KW  - chronic lung disease/si [Side Effect]
KW  - comorbidity
KW  - controlled study
KW  - dermatitis/si [Side Effect]
KW  - diabetes mellitus/si [Side Effect]
KW  - drug intoxication/si [Side Effect]
KW  - dyspepsia/si [Side Effect]
KW  - female
KW  - gastrointestinal disease/si [Side Effect]
KW  - hospital admission
KW  - human
KW  - kidney disease/si [Side Effect]
KW  - liver disease/si [Side Effect]
KW  - major clinical study
KW  - male
KW  - peptic ulcer/si [Side Effect]
KW  - thrombocytopenia/si [Side Effect]
KW  - toxic hepatitis/si [Side Effect]
KW  - treatment outcome
KW  - vomiting/si [Side Effect]
PB  - Canadian Medical Association (1867 Alta Vista Drive, Ottawa KIG5W8, Canada)
JF  - CMAJ
VL  - 183
IS  - 3
SP  - E173
EP  - E179
CY  - D. Menzies, Respiratory Division, Montreal Chest Institute, McGill University, Montreal, QC, Canada. E-mail: dick.menzies@mcgill.ca
SN  - 0820-3946
UR  - http://www.cmaj.ca/cgi/reprint/183/3/E173
UR  - http://ovidsp.ovid.com/ovidweb.cgi?T=JS&PAGE=reference&D=emed10&NEWS=N&AN=2011112612
N2  - Background: Guidelines recommend treatment of latent tuberculosis in patients at increased risk for active tuberculosis. Studies investigating the association of therapy with serious adverse events have not included the entire treated population nor accounted for comorbidities or occurrence of similar events in the untreated general population. Our objective was to estimate the risk of adverse events requiring hospital admission that were associated with therapy for latent tuberculosis infection in the general population. Methods: Using administrative health data from the province of Quebec, we created a historical cohort of all residents dispensed therapy for latent tuberculosis between 1998 and 2003. Each patient was matched on age, sex and postal region with two untreated residents. The observation period was 18 months (from 6 months before to 12 months after initiation of therapy). The primary outcome was hospital admission for therapy-associated adverse events. Results: During the period of observation, therapy for latent tuberculosis was dispensed to 9145 residents, of whom 95% started isoniazid and 5% started rifampin. Pretreatment comorbid illness was significantly more common among patients receiving such therapy compared with the matched untreated cohort. Of all patients dispensed therapy, 45 (0.5%) were admitted to hospital for a hepatic event compared with 15 (0.1%) of the untreated patients. For people over age 65 years, the odds of hospital admission for a hepatic event among patients treated for latent tuberculosis infection was significantly greater than among matched untreated people after adjustment for comorbidities (odds ratio [OR] 6.4, 95% CI 2.2-18.3). Excluding patients with comorbid illness, there were two excess admissions to hospital for hepatic events per 100 patients initiating therapy compared with the rate among untreated people over 65 years (95% CI 0.1-3.87). Interpretation: The risk of adverse events requiring hospital admission increased significantly among patients over 65 years receiving treatment for latent tuberculosis infection. The decision to treat latent tuberculosis infection in elderly patients should be made after careful consideration of risks and benefits. © 2011 Canadian Medical Association or its licensors.
ER  - 
TY  - ELEC
T1  - Update on Janus Kinase Antagonists in Inflammatory Bowel Disease
A1  - B.S., Boland
A1  - W.J., Sandborn
Y1  - 2014///
KW  - *Janus kinase inhibitor/dt [Drug Therapy]
KW  - *inflammatory bowel disease/dt [Drug Therapy]
KW  - Crohn disease/dt [Drug Therapy]
KW  - Janus kinase 1/ec [Endogenous Compound]
KW  - Janus kinase 2/ec [Endogenous Compound]
KW  - Janus kinase 3/ec [Endogenous Compound]
KW  - STAT protein/ec [Endogenous Compound]
KW  - abdominal pain/si [Side Effect]
KW  - adalimumab/cb [Drug Combination]
KW  - adalimumab/cm [Drug Comparison]
KW  - adalimumab/dt [Drug Therapy]
KW  - autoimmune disease/dt [Drug Therapy]
KW  - baricitinib/dt [Drug Therapy]
KW  - baricitinib/pd [Pharmacology]
KW  - bone marrow suppression
KW  - bronchiectasis/si [Side Effect]
KW  - bronchitis/si [Side Effect]
KW  - cancer risk
KW  - cardiovascular disease/si [Side Effect]
KW  - cellulitis/si [Side Effect]
KW  - certolizumab pegol/ct [Clinical Trial]
KW  - certolizumab pegol/dt [Drug Therapy]
KW  - cholesterol blood level
KW  - colitis/dt [Drug Therapy]
KW  - congestive heart failure/si [Side Effect]
KW  - cytokine receptor 1/ec [Endogenous Compound]
KW  - cytokine receptor 2/ec [Endogenous Compound]
KW  - cytokine receptor/ec [Endogenous Compound]
KW  - decernotinib/ct [Clinical Trial]
KW  - decernotinib/dt [Drug Therapy]
KW  - decernotinib/pd [Pharmacology]
KW  - diabetic foot/si [Side Effect]
KW  - disease exacerbation/si [Side Effect]
KW  - disease modifying antirheumatic drug/cb [Drug Comb
KW  - disease modifying antirheumatic drug/dt [Drug Ther
KW  - drug dose comparison
KW  - drug efficacy
KW  - drug fatality/si [Side Effect]
KW  - drug mechanism
KW  - drug safety
KW  - drug tolerability
KW  - drug withdrawal
KW  - dyslipidemia/si [Side Effect]
KW  - enzyme analysis
KW  - enzyme deficiency
KW  - enzyme inhibition
KW  - genetic association
KW  - glpg 0634/ct [Clinical Trial]
KW  - glpg 0634/dt [Drug Therapy]
KW  - glpg 0634/pd [Pharmacology]
KW  - glpg 0974/ct [Clinical Trial]
KW  - glpg 0974/dt [Drug Therapy]
KW  - glpg 0974/pd [Pharmacology]
KW  - glpg 0974/po [Oral Drug Administration]
KW  - graft rejection/dt [Drug Therapy]
KW  - herpes zoster/si [Side Effect]
KW  - high density lipoprotein/ec [Endogenous Compound]
KW  - human
KW  - infection risk
KW  - infection/si [Side Effect]
KW  - influenza/si [Side Effect]
KW  - jnj 54781532/ct [Clinical Trial]
KW  - jnj 54781532/dt [Drug Therapy]
KW  - jnj 54781532/pd [Pharmacology]
KW  - lipoprotein blood level
KW  - liver abscess/si [Side Effect]
KW  - liver toxicity/si [Side Effect]
KW  - low density lipoprotein cholesterol/ec [Endogenous
KW  - lung tuberculosis/si [Side Effect]
KW  - lymphoma/si [Side Effect]
KW  - malignant neoplastic disease/si [Side Effect]
KW  - methotrexate/cb [Drug Combination]
KW  - methotrexate/dt [Drug Therapy]
KW  - multicenter study (topic)
KW  - myelofibrosis/dt [Drug Therapy]
KW  - nausea/si [Side Effect]
KW  - nephrotoxicity/si [Side Effect]
KW  - neutropenia/si [Side Effect]
KW  - neutrophil count
KW  - nonhuman
KW  - opportunistic infection/si [Side Effect]
KW  - outcome assessment
KW  - peficitinib/pd [Pharmacology]
KW  - perianal abscess/si [Side Effect]
KW  - phase 1 clinical trial (topic)
KW  - phase 2 clinical trial(topic)
KW  - phase 3 clinical trial (topic)
KW  - placebo
KW  - pneumonia/si [Side Effect]
KW  - protein expression
KW  - protein family
KW  - psoriasis/dt [Drug Therapy]
KW  - pulmonary cryptococcosis/si [Side Effect]
KW  - randomized controlled trial (topic)
KW  - review
KW  - rheumatoid arthritis/dt [Drug Therapy]
KW  - rhinopharyngitis/si [Side Effect]
KW  - ruxolitinib/cm [Drug Comparison]
KW  - ruxolitinib/ct [Clinical Trial]
KW  - ruxolitinib/dt [Drug Therapy]
KW  - ruxolitinib/pd [Pharmacology]
KW  - sepsis/si [Side Effect]
KW  - side effect/si [Side Effect]
KW  - signal transduction
KW  - single nucleotide polymorphism
KW  - solid tumor/si [Side Effect]
KW  - tofacitinib/ae [Adverse Drug Reaction]
KW  - tofacitinib/cb [Drug Combination]
KW  - tofacitinib/cm [Drug Comparison]
KW  - tofacitinib/ct [Clinical Trial]
KW  - tofacitinib/do [Drug Dose]
KW  - tofacitinib/dt [Drug Therapy]
KW  - tofacitinib/pd [Pharmacology]
KW  - treatment duration
KW  - tuberculous pleurisy/si [Side Effect]
KW  - ulcerative colitis/dt [Drug Therapy]
KW  - unclassified drug
KW  - vomiting/si [Side Effect]
KW  - vulva abscess/si [Side Effect]
KW  - vulva disease/si [Side Effect]
PB  - W.B. Saunders
JF  - Gastroenterology Clinics of North America
VL  - 43
IS  - 3
SP  - 603
EP  - 617
CY  - J.T. Chang, University of California San Diego, 9500 Gilman Drive #0726, La Jolla, CA 92093, United States. E-mail: changj@ucsd.edu
SN  - 0889-8553
UR  - http://www.elsevier.com/inca/publications/store/6/2/3/2/9/8/index.htt
UR  - http://ovidsp.ovid.com/ovidweb.cgi?T=JS&PAGE=reference&D=emed12&NEWS=N&AN=2014534256
N2  - Janus kinase (JAK) inhibitors have emerged as a novel orally administered small-molecule therapy for the treatment of ulcerative colitis and possibly Crohn disease. These molecules are designed to selectively target the activity of specific JAKs and to offer a targeted mechanism of action without risk of immunogenicity. Based on data from clinical trials in rheumatoid arthritis and phase 2 studies in inflammatory bowel disease, tofacitinib and other JAK inhibitors are likely to become a new form of medical therapy for the treatment of inflammatory bowel disease. © 2014 Elsevier Inc.
ER  - 
TY  - JOUR
T1  - The outcome of tuberculosis cases with persistent smear positivity at the end of extended initial phase
A1  - BABALIK, A
A1  - ÇALIŞIR, H
A1  - BAKIRCI, N
A1  - ARDA, H
Y1  - 2012///
JF  - Tuberk
UR  - https://www.researchgate.net/profile/Nadi_Bakirci/publication/234068112_The_outcome_of_tuberculosis_cases_with_persistent_smear_positivity_at_the_end_of_extended_initial_phase/links/541c08990cf2218008c4e295.pdf
ER  - 
TY  - JOUR
T1  - A registry-based cohort study of pulmonary tuberculosis treatment outcomes in Istanbul, Turkey
A1  - Babalik, A
A1  - Kilicaslan, Z
A1  - Caner, SS
A1  - Gungor, G
Y1  - 2013///
JF  - Japanese journal of
UR  - http://jlc.jst.go.jp/DN/JALC/10016326841?from=Google
ER  - 
TY  - JOUR
T1  - Factors affecting smear conversion in tuberculosis management
A1  - Babalık, A
A1  - Kızıltaş, Ş
A1  - Arda, H
Y1  - 2012///
JF  - Medicine Science
UR  - http://dergipark.ulakbim.gov.tr/mdhmedsci/article/view/5000036484/0
ER  - 
TY  - JOUR
T1  - An investigation into the relationship between region specific quality of life and adverse tuberculosis treatment outcomes in Istanbul, Turkey
A1  - Babalik, A
A1  - Kiziltas, S
A1  - Gencer, S
A1  - Kilicaslan, Z
Y1  - 2014///
JF  - Revista Portuguesa de
UR  - http://www.sciencedirect.com/science/article/pii/S2173511514000827
ER  - 
TY  - JOUR
T1  - Tuberculosis treatment discontinuation and symptom persistence: an observational study of Bihar, India's public care system covering&gt; 100,000,000
A1  - Babiarz, KS
A1  - Suen, S
Y1  - 2014///
JF  - BMC public
UR  - https://bmcpublichealth.biomedcentral.com/articles/10.1186/1471-2458-14-418
ER  - 
TY  - JOUR
T1  - Bisphosphonates in periodontal treatment: a review
A1  - Badran, Z
A1  - Kraehenmann, MA
A1  - Guicheux, J
Y1  - 2009///
JF  - Oral Health Prev
UR  - https://www.researchgate.net/profile/Zahi_Badran/publication/24395660_Bisphosphonates_in_periodontal_treatment_a_review/links/55b5ffa308ae092e9655ab36.pdf
ER  - 
TY  - JOUR
T1  - Primary Stemal Aspergillus Osteomyelitis
A1  - Baez-Escudero, JL
A1  - Greene, JN
Y1  - 2000///
JF  - Infections in
UR  - https://www.researchgate.net/profile/John_Greene7/publication/286853292_Primary_sternal_Aspergillus_osteomyelitis/links/567855a508ae502c99d56b6e.pdf
ER  - 
TY  - BILL
T1  - Diabetes mellitus and tuberculosis facts and controversies
A1  - Baghaei, P
A1  - Marjani, M
A1  - P., Baghaei
A1  - M., Marjani
A1  - P., Javanmard
A1  - P., Tabarsi
Y1  - 2013///
KW  - *diabetes mellitus/di [Diagnosis]
KW  - *diabetes mellitus/ep [Epidemiology]
KW  - *tuberculosis/dt [Drug Therapy]
KW  - *tuberculosis/ep [Epidemiology]
KW  - *tuberculosis/pc [Prevention]
KW  - adverse drug reaction
KW  - clinical feature
KW  - disease activity
KW  - disease association
KW  - drug blood level
KW  - ethambutol/dt [Drug Therapy]
KW  - human
KW  - hyperglycemia
KW  - incidence
KW  - isoniazid/dt [Drug Therapy]
KW  - latent tuberculosis
KW  - liver toxicity/si [Side Effect]
KW  - multidrug resistant tuberculosis/dr [Drug Resistan
KW  - prevalence
KW  - pyrazinamide/dt [Drug Therapy]
KW  - radiography
KW  - review
KW  - rifampicin/cr [Drug Concentration]
KW  - rifampicin/dt [Drug Therapy]
KW  - risk assessment
KW  - risk factor
KW  - screening
KW  - sputum culture
KW  - sulfonylurea/cr [Drug Concentration]
KW  - treatment outcome
KW  - treatment response
KW  - tuberculostatic agent/ae [Adverse Drug Reaction]
KW  - tuberculostatic agent/cr [Drug Concentration]
KW  - tuberculostatic agent/dt [Drug Therapy]
PB  - BioMed Central Ltd.
JF  - Journal of Diabetes and Metabolic Disorders
VL  - 12
IS  - 1
SP  - no pagination
EP  - no pagination
CY  - M.R. Masjedi, Chronic Respiratory Diseases Research Center, National Research Institute of Tuberculosis and Lung Diseases (NRITLD), Shahid Beheshti University of Medical Sciences, Tehran, Iran, Islamic Republic of
UR  - http://www.jdmdonline.com/content/12/1/58
UR  - http://ovidsp.ovid.com/ovidweb.cgi?T=JS&PAGE=reference&D=emed11&NEWS=N&AN=2014846891
UR  - http://jdmdonline.biomedcentral.com/articles/10.1186/2251-6581-12-58
N2  - Tuberculosis (TB) and diabetes mellitus (DM) are both important health issues. A bidirectional association between them has been demonstrated by many researchers. The link of DM and TB is more prominent in developing countries where TB is endemic and the burden of diabetes mellitus is increasing. The association between diabetes and tuberculosis may be the next challenge for global tuberculosis control worldwide. Proper planning and collaboration are necessary to reduce the dual burden of diabetes and TB. One model similar to the TB-HIV program for prevention, screening and treatment of both diseases can be the best approach. In this paper, we review existing data and discuss the matters of controversy that would be helpful for determining research priorities in different countries.
ER  - 
TY  - JOUR
T1  - Impact of chronic renal failure on anti-tuberculosis treatment outcomes
A1  - Baghaei, P
A1  - Marjani, M
A1  - Tabarsi, P
Y1  - 2014///
JF  - of Tuberculosis and  …
UR  - http://www.ingentaconnect.com/content/iuatld/ijtld/2014/00000018/00000003/art00020
ER  - 
TY  - JOUR
T1  - Incidence, clinical and epidemiological risk factors, and outcome of drug-induced hepatitis due to antituberculous agents in new tuberculosis cases
A1  - Baghaei, P
A1  - Tabarsi, P
A1  - Chitsaz, E
A1  - Saleh, M
Y1  - 2010///
JF  - American journal of
UR  - http://journals.lww.com/americantherapeutics/Abstract/2010/01000/Incidence,_Clinical_and_Epidemiological_Risk.4.aspx
ER  - 
TY  - JOUR
T1  - Adverse effects of multidrug-resistant tuberculosis treatment with a standardized regimen: a report from Iran
A1  - Baghaei, P
A1  - Tabarsi, P
A1  - Dorriz, D
A1  - Marjani, M
Y1  - 2011///
JF  - American journal of
UR  - http://journals.lww.com/americantherapeutics/Abstract/2011/03000/Adverse_Effects_of_Multidrug_Resistant.8.aspx
ER  - 
TY  - JOUR
T1  - Impact of diabetes mellitus on tuberculosis drug resistance in new cases of tuberculosis
A1  - Baghaei, P
A1  - Tabarsi, P
A1  - Javanmard, P
A1  - Farnia, P
Y1  - 2016///
JF  - Journal of Global
UR  - http://www.sciencedirect.com/science/article/pii/S2213716515001290
ER  - 
TY  - JOUR
T1  - Tuberculosis and Diabetes Mellitus Control and Care: A Rapid Situational Analysis for Planning a Coordinated Program Response
A1  - Baja, ES
Y1  - 2014///
UR  - http://dirp4.pids.gov.ph/webportal/CDN/PUBLICATIONS/pidsdps1440.pdf
ER  - 
TY  - JOUR
T1  - PTSD and Bipolar Disorder: Approaches to Pharmacology, Psychotherapy, and Psychoeducation
A1  - Bajora, L
A1  - Luceroc, J
A1  - Melguizoc, J
A1  - Raffic, E
A1  - Wangc, D
Y1  - 2015///
UR  - http://link.springer.com/content/pdf/10.1007/978-3-319-08613-2_128-1.pdf
ER  - 
TY  - JOUR
T1  - Prognostic factors for treatment outcomes in transient tachypnea of the newborn
A1  - Bak, SY
A1  - Shin, YH
A1  - Jeon, JH
A1  - Park, KH
Y1  - 2012///
JF  - Pediatrics
UR  - http://onlinelibrary.wiley.com/doi/10.1111/j.1442-200X.2012.03693.x/full
ER  - 
TY  - JOUR
T1  - High diabetes prevalence among tuberculosis cases in Kerala, India
A1  - Balakrishnan, S
A1  - Vijayan, S
A1  - Nair, S
A1  - Subramoniapillai, J
Y1  - 2012///
JF  - PloS one
UR  - http://journals.plos.org/plosone/article?id=10.1371/journal.pone.0046502
ER  - 
TY  - JOUR
T1  - Evaluation of an intermittent six-month regimen in new pulmonary tuberculosis patients with diabetes mellitus
A1  - Balasubramanian, Rani
A1  - Ramanathan, Usha
A1  - Thyagarajan, K
A1  - Ramachandran, Rajeswari
A1  - Rajaram, K
A1  - Bhaskar, D
A1  - Shantharam
A1  - Hariharan, R S
A1  - Narayanan, P R
Y1  - 2007/10//
KW  - Adult
KW  - Aged
KW  - Antitubercular Agents
KW  - Diabetes Complications
KW  - Female
KW  - Follow-Up Studies
KW  - Humans
KW  - Male
KW  - Middle Aged
KW  - Pulmonary
KW  - Recurrence
KW  - Sputum
KW  - Time Factors
KW  - Treatment Outcome
KW  - Tuberculosis
KW  - adverse effects
KW  - complications
KW  - drug therapy
KW  - microbiology
KW  - radiography
KW  - therapeutic use
JF  - The Indian journal of tuberculosis
VL  - 54
LA  - eng
IS  - 4
SP  - 168
EP  - 176
UR  - http://www.nitrd.nic.in/IJTB/Year 2007/October 2007/168-176.pdf
N2  - BACKGROUND: The treatment of tuberculosis (TB) with category I regimen of the Revised National Tuberculosis Control Programme (RNTCP) for patients with diabetes mellitus (DM) needs evaluation. OBJECTIVE: To assess the cure and relapse rates in 3 years, among the new smear-positive TB patients with Type-2 DM (DMTB) treated with CAT-I regimen (2E3H3R3Z3/4R3H3) of RNTCP. METHODOLOGY: TB suspects attending the diabetology units and the TB research centre (TRC) Chennai, were investigated. Eligible DMTB cases were enrolled. Baseline estimation of cardiac, renal, liver function tests and glycosylated-HBA1c were undertaken. All patients received 2E3H3R3Z3/4R3H3 under supervision at TRC. Clinical and sputum (smear and culture) examinations and monitoring of diabetic status were undertaken every month up to 24 months, then once in 3 months up to 36 months. RESULTS: Of 100 patients admitted, 7 were excluded for various reasons from analysis. Of 93 patients, 87 (94%) had a favourable response at the end of treatment. Pre and post treatment mean glycosylated-HBA1c were 9.7% and 8.4% (>7% poor control). During follow-up period, 6 died and one lost to follow-up. Of the remaining, four relapsed. CONCLUSION: Category-I regimen, recommended for all the new smear-positive patients in the Indian TB programme, is effective in the treatment of DMTB patients, despite poor control of diabetes.
ER  - 
TY  - JOUR
T1  - Childhood obesity in Canada: a review of prevalence estimates and risk factors for cardiovascular diseases and type 2 diabetes
A1  - Ball, GDC
A1  - McCargar, LJ
Y1  - 2003///
JF  - Canadian Journal of Applied
UR  - http://www.nrcresearchpress.com/doi/abs/10.1139/h03-010
ER  - 
TY  - BOOK
T1  - Infections in Diabetes-ECAB
A1  - Banerjee, S
Y1  - 2012///
UR  - https://books.google.co.in/books?hl=en&lr=&id=yYXZAwYTbWUC&oi=fnd&pg=PT4&dq=(((Tuberculosis+AND+%22treatment+outcome%22)+AND+%22Diabetes+Mellitus%22)+AND+(trial+OR+RCT))&ots=ex3Yb-5ZYL&sig=hSTF7Iov-aCvXhU2FPILKxklPwY
ER  - 
TY  - JOUR
T1  - Multidrug-resistant tuberculosis: treatment outcome in Denmark, 1992–2007
A1  - Bang, D
A1  - Lillebaek, T
A1  - Thomsen, VØ
Y1  - 2010///
JF  - Scandinavian journal of
UR  - http://www.tandfonline.com/doi/abs/10.3109/00365540903456282
ER  - 
TY  - JOUR
T1  - Sputum conversion at the end of intensive phase of Category-1 regimen in the treatment of pulmonary tuberculosis patients with diabetes mellitus or HIV infection: An analysis of risk factors.
A1  - Banu Rekha, V V
A1  - Balasubramanian, Rani
A1  - Swaminathan, Soumya
A1  - Ramachandran, Rajeswari
A1  - Rahman, Fathima
A1  - Sundaram, V
A1  - Thyagarajan, K
A1  - Selvakumar, N
A1  - Adhilakshmi, A R
A1  - Iliayas, Sheik
A1  - Narayanan, P R
Y1  - 2007/11//
KW  - Adolescent
KW  - Adult
KW  - Aged
KW  - Antitubercular Agents
KW  - Antitubercular Agents: therapeutic use
KW  - Comorbidity
KW  - Diabetes Mellitus, Type 2
KW  - Diabetes Mellitus, Type 2: physiopathology
KW  - Female
KW  - HIV Infections
KW  - HIV Infections: physiopathology
KW  - Humans
KW  - India
KW  - Male
KW  - Middle Aged
KW  - Retrospective Studies
KW  - Risk Factors
KW  - Sputum
KW  - Sputum: microbiology
KW  - Treatment Outcome
KW  - Tuberculosis, Pulmonary
KW  - Tuberculosis, Pulmonary: drug therapy
JF  - The Indian journal of medical research
VL  - 126
IS  - 5
SP  - 452
EP  - 8
UR  - http://www.ncbi.nlm.nih.gov/pubmed/18160750
N2  - BACKGROUND & OBJECTIVE: New smear-positive pulmonary tuberculosis (PTB) patients in the Revised National Tuberculosis Control Programme (RNTCP) are treated with a 6-month short-course chemotherapy (SCC) regimen irrespective of co-morbid conditions. We undertook this retrospective analysis to compare sputum conversion rates (smear, culture) at the end of intensive phase (IP) of Category-1 regimen among patients admitted to concurrent controlled clinical trials: pulmonary tuberculosis alone (PTB) or with type 2 diabetes mellitus (DM-TB) or HIV infection (HIV-TB), and to identify the risk factors influencing sputum conversion.

METHODS: In this retrospective analysis sputum conversion rates at the end of intensive phase (IP) in three concurrent studies undertaken among PTB, DM-TB and HIV-TB patients, during 1998 - 2002 at the Tuberculosis Research Centre (TRC), Chennai, were compared. Sputum smears were examined by fluorescent microscopy. HIV infected patients did not receive anti-retroviral treatment (ART). Patients with DM were treated with oral hypoglycaemic drugs or insulin (sc).

RESULTS: The study population included 98, 92 and 88 patients in the PTB, DM-TB and HIV-TB studies. At the end of IP the smear conversion (58, 61, and 62%) and culture conversion (86, 88 and 92%) rates were similar in the three groups respectively. The variables associated with lack of sputum smear or culture conversion were age >45 yr, higher pre-treatment smear and culture grading, and extent of the radiographic involvement.

INTERPRETATION & CONCLUSION: Our findings confirm that the current policy of the control programme to treat all pulmonary TB patients with or with out co-morbid conditions with Category-I regimen appears to be appropriate.
ER  - 
TY  - JOUR
T1  - Risk factors for oral postoperative infection in patients with diabetes
A1  - Barasch, A
A1  - Safford, MM
A1  - Litaker, MS
Y1  - 2008///
JF  - Special Care in
UR  - http://onlinelibrary.wiley.com/doi/10.1111/j.1754-4505.2008.00035.x/full
ER  - 
TY  - JOUR
T1  - The importance of dyspnoea in the diagnosis of chronic obstructive pulmonary disease–a descriptive analysis of a stable cohort in Portugal (SAFE Trial)
A1  - Bárbara, C
A1  - Moita, J
A1  - Cardoso, J
A1  - Costa, R
Y1  - 2011///
JF  - Revista Portuguesa de
UR  - http://www.sciencedirect.com/science/article/pii/S217351151170029X
ER  - 
TY  - JOUR
T1  - Management of infections of osteoarticular prosthesis
A1  - Barberan, J
Y1  - 2006///
JF  - Clinical Microbiology and Infection
UR  - http://onlinelibrary.wiley.com/doi/10.1111/j.1469-0691.2006.01400.x/full
ER  - 
TY  - JOUR
T1  - Tuberculosis caused by RDRio Mycobacterium tuberculosis is not associated with differential clinical features
A1  - Barbosa, CB
A1  - Lazzarini, LCO
A1  - Elias, AR
Y1  - 2012///
JF  - of Tuberculosis and  …
UR  - http://www.ingentaconnect.com/content/iuatld/ijtld/2012/00000016/00000010/art00018
ER  - 
TY  - JOUR
T1  - Rosuvastatin along the cardiovascular continuum: from JUPITER to AURORA
A1  - Barrios, V
A1  - Escobar, C
Y1  - 2009///
JF  - Expert review of cardiovascular therapy
UR  - http://www.tandfonline.com/doi/abs/10.1586/erc.09.119
ER  - 
TY  - JOUR
T1  - Perspectives in pharmacological management of Graves' hyperthyroidism and orbitopathy
A1  - Bartalena, L
A1  - Lai, A
A1  - Tanda, ML
Y1  - 2008///
JF  - Expert review of clinical
UR  - http://www.tandfonline.com/doi/abs/10.1586/1744666X.4.3.321
ER  - 
TY  - JOUR
T1  - Future Directions in clinical periodontics
A1  - Bartold, PM
Y1  - 2006///
JF  - Research Advances and Clinical Practice in
UR  - http://www.apsperio.org/APSPProceedings2005.pdf#page=103
ER  - 
TY  - BILL
T1  - Factors associated with multidrug-resistant tuberculosis: Comparison of patients born inside and outside of the Czech Republic
A1  - Bartu, V
A1  - Kopecka, E
A1  - Havelkova, M
A1  - V., Bartu
A1  - E., Kopecka
Y1  - 2010///
KW  - *multidrug resistant tuberculosis/dr [Drug Resista
KW  - *multidrug resistant tuberculosis/dt [Drug Therapy
KW  - Czech Republic
KW  - Mycobacterium tuberculosis
KW  - adult
KW  - aged
KW  - amikacin/cb [Drug Combination]
KW  - amikacin/dt [Drug Therapy]
KW  - aminosalicylic acid/cb [Drug Combination]
KW  - aminosalicylic acid/dt [Drug Therapy]
KW  - article
KW  - birthplace
KW  - capreomycin/dt [Drug Therapy]
KW  - cardiovascular disease
KW  - chronic obstructive lung disease
KW  - ciprofloxacin/cb [Drug Combination]
KW  - ciprofloxacin/dt [Drug Therapy]
KW  - clinical article
KW  - clofazimine/cb [Drug Combination]
KW  - clofazimine/dt [Drug Therapy]
KW  - comorbidity
KW  - controlled study
KW  - cycloserine/cb [Drug Combination]
KW  - cycloserine/dt [Drug Therapy]
KW  - diabetes mellitus
KW  - drug treatment failure
KW  - ethambutol/dt [Drug Therapy]
KW  - female
KW  - human
KW  - immigrant
KW  - isoniazid/dt [Drug Therapy]
KW  - length of stay
KW  - liver disease
KW  - male
KW  - nonhuman
KW  - pyrazinamide/dt [Drug Therapy]
KW  - quinoline derived antiinfective agent/dt [Drug The
KW  - rifampicin/dt [Drug Therapy]
KW  - smoking habit
KW  - sputum culture
KW  - streptomycin/dt [Drug Therapy]
KW  - treatment duration
PB  - Field House Publishing (6 Sompting Ave, Worthing BN14 8HN, United Kingdom)
JF  - Journal of International Medical Research
VL  - 38
IS  - 3
SP  - 1156
EP  - 1163
CY  - V. Bartu, Department of Respiratory Diseases, Medicon, Antala Staska 1670/80, Prague, Czech Republic. E-mail: vaclava.bartu@mediconas
SN  - 0300-0605
UR  - http://www.jimronline.net/nav/issue.asp?IssueID=97#145
UR  - http://ovidsp.ovid.com/ovidweb.cgi?T=JS&PAGE=reference&D=emed9&NEWS=N&AN=2010398935
UR  - http://imr.sagepub.com/content/38/3/1156.short
N2  - Multidrug-resistant tuberculosis (MDR-TB) is defined as resistance of Mycobacterium tuberculosis complex (MTB) to at least isoniazid and rifampicin. The aim of this study was to evaluate and compare a cohort of 50 patients with MDR-TB according to birthplace, resistance type, clinical outcome, length of bacteriological positivity of sputum and length of hospitalization. Thirty-three of the patients were born in the Czech Republic (group A) and 17 were immigrants to the Czech Republic (group B). Patients in group B were significantly younger (mean [range] age 33 [19-56] years) than those in group A (mean [range] age 48 [33-80] years). Primary resistance was present in 16 (48%) cases in group A and in 13 (76%) cases in group B. There were 36 (72%) cured patients, five (10%) remained on treatment and nine (18%) died; no patients failed or transferred out of the study. The mean length of bacteriological positivity of sputum samples was 5.9 months and the mean length of hospitalization was 8.2 months. Resistance to capreomycin was an important predictor of poor outcome. © 2010 Field House Publishing LLP.
ER  - 
TY  - JOUR
T1  - The effect of women's occupational psychologic stress on outcome of fertility treatments
A1  - Barzilai-Pesach, V
A1  - Sheiner, EK
A1  - Sheiner, E
Y1  - 2006///
JF  - of occupational and  …
UR  - http://journals.lww.com/joem/Abstract/2006/01000/The_Effect_of_Women_s_Occupational_Psychologic.7.aspx
ER  - 
TY  - JOUR
T1  - Outcome after renal transplantation in a "senior" program: the Croatian experience.
A1  - Basic-Jukic, N
A1  - Furic-Cunko, V
A1  - Kes, P
A1  - Bubic-Filipi, L
A1  - Pasini, J
A1  - Hudolin, T
A1  - Juric, I
Y1  - 2008/12//
KW  - Aged
KW  - Body Mass Index
KW  - Croatia
KW  - Diabetes Mellitus
KW  - Europe
KW  - Female
KW  - Humans
KW  - Kidney Transplantation
KW  - Length of Stay
KW  - Male
KW  - Postoperative Complications
KW  - Prospective Studies
KW  - Renal Replacement Therapy
KW  - Treatment Outcome
KW  - adverse effects
KW  - epidemiology
KW  - physiology
KW  - statistics & numerical data
JF  - Transplantation proceedings
VL  - 40
LA  - eng
IS  - 10
SP  - 3418
EP  - 3421
DO  - 10.1016/j.transproceed.2008.06.109
N2  - BACKGROUND: The Eurotransplant "senior" program allocates kidneys from elderly donors to patients >65 years old. It aims to increase the number of renal transplantations. Kidneys are allocated locally without human leukocyte antigen (HLA) matching to decrease the cold ischemia time. Croatia has introduced its own "senior" program based on HLA matching. We compared results with those from Eurotransplant. METHODS: We identified and prospectively followed all patients aged of >or=65 years who underwent a first renal transplantation. We recorded their HLA matching, cold ischemia time, renal function, surgical and medical complications, and duration of hospitalization. RESULTS: Through October 2007, 22 elderly patients received an allograft from donors who were >65 years old. There were 8 female and 14 male patients of mean age at transplantation of 67.4 years. Mean donor age was 66 years. The number of HLA mismatches ranged from 1 to 5, and cold ischemia time from 7 to 15 hours. One-year patient survival was 95.4%, and graft survival was 81.8%. Delayed graft function, defined as the need for dialysis for >7 days after transplantation, occurred in 63.6% of patients. Older recipients required prolonged hospitalization after transplantation (45 days; range, 16-131). Frequent posttransplant complications included posttransplant diabetes mellitus in 1 patient, delayed wound healing in 5 patients, and lymphocoel in 2 patients. Maligancies occurred in 3 patients, neoplasm of the native kidney, posttransplant lymphoproliferative disease, and skin cancer. One patient experienced acute rejection that was successfully treated with steroids. Seventeen patients experienced 20 viral infections. There was only 1 serious infection (pulmonary tuberculosis). The major problems were cardiovascular complications which occurred in 40.9% of patients.
ER  - 
TY  - JOUR
T1  - Phase I trial with escalating doses of idarubicin and multidrug resistance reversal by short-course cyclosporin A, sequential high-dose cytosine arabinoside, and
A1  - Bassan, R
A1  - Lerede, T
A1  - Borleri, G
A1  - Chiodini, B
Y1  - 2002///
UR  - http://www.haematologica.org/content/87/3/257.short
ER  - 
TY  - JOUR
T1  - Tuberculosis comorbidity with communicable and noncommunicable diseases
A1  - Bates, M
A1  - Marais, BJ
A1  - Zumla, A
Y1  - 2015///
JF  - Cold Spring
UR  - http://perspectivesinmedicine.cshlp.org/content/5/11/a017889.short
ER  - 
TY  - JOUR
T1  - Visceral fat and body composition changes in a female population after RYGBP: a two-year follow-up by DXA
A1  - Bazzocchi, A
A1  - Ponti, F
A1  - Cariani, S
A1  - Diano, D
A1  - Leuratti, L
Y1  - 2015///
JF  - Obesity surgery
UR  - http://link.springer.com/article/10.1007/s11695-014-1422-8
ER  - 
TY  - JOUR
T1  - Directly observed therapy for tuberculosis given twice weekly in the workplace in urban South Africa
A1  - Bechan, S
A1  - Connolly, C
A1  - Short, GM
Y1  - 1997///
JF  - Transactions of the
UR  - http://trstmh.oxfordjournals.org/content/91/6/704.short
ER  - 
TY  - JOUR
T1  - Clinical outcomes associated with the use of subcutaneous insulin-by-glucose sliding scales to manage hyperglycemia in hospitalized patients with pneumonia.
A1  - Becker, Taryn
A1  - Moldoveanu, Andrei
A1  - Cukierman, Tali
A1  - Gerstein, Hertzel C
Y1  - 2007/12//
KW  - Aged
KW  - Blood Glucose
KW  - Diabetes Complications
KW  - Dose-Response Relationship, Drug
KW  - Female
KW  - Humans
KW  - Hyperglycemia
KW  - Injections, Subcutaneous
KW  - Inpatients
KW  - Insulin
KW  - Male
KW  - Middle Aged
KW  - Patient Selection
KW  - Pneumonia
KW  - Retrospective Studies
KW  - Treatment Outcome
KW  - administration & dosage
KW  - complications
KW  - drug effects
KW  - drug therapy
KW  - metabolism
KW  - therapeutic use
JF  - Diabetes research and clinical practice
VL  - 78
LA  - eng
IS  - 3
SP  - 392
EP  - 397
DO  - 10.1016/j.diabres.2007.05.003
N2  - OBJECTIVE: Despite its ubiquitous use, the value of subcutaneous insulin-by-glucose sliding scales (SISS) for the management of in-patient hyperglycemia has not been carefully assessed. METHODS: The medical charts of 391 patients >45 years of age admitted with pneumonia from January 2003 to May 2004 who had a recorded glucose within 24h of admission and who did not have active cancer, tuberculosis or AIDS were reviewed. Abstracted data included demographics, clinical characteristics, admission and daily glucose levels, medications, SISS use and clinical outcomes. The primary outcome was pre-defined as a composite of in-hospital mortality, cardiovascular complications, sepsis or ICU admission. RESULTS: Compared to patients not prescribed an SISS during the admission, the 47 patients prescribed an SISS had a higher rate of the following outcomes: primary outcome (OR=2.55; 95% CI 1.38-4.73); cardiovascular complications or death (OR=1.86; 95% CI 0.99-3.49), sepsis or ICU admission (OR=4.98; 95% CI 2.38-10.42). The relationship between sliding scale use and the primary outcome was statistically significant, even after controlling for age, sex, diabetes, steroids, CHF and COPD (P<0.0001). Patients receiving a sliding scale had mean in-hospital glucose values of 11.83 mmol/L versus 7.2 mmol/L (P<0.0001) in patients not receiving an insulin sliding scale. CONCLUSION: Among patients admitted to a medical ward with pneumonia, an SISS is associated with higher glucose levels and poorer clinical outcomes.
ER  - 
TY  - JOUR
T1  - Five-Year Assessment of Time of Sputum Smears Conversion and Outcome and Risk Factors of Tuberculosis Patients in Central Iran
A1  - Behnaz, F
A1  - Mohammadzadeh, M
Y1  - 2015///
JF  - Tuberculosis research
UR  - http://www.hindawi.com/journals/trt/2015/609083/abs/
ER  - 
TY  - JOUR
T1  - Implants in the medically compromised patient
A1  - Beikler, T
A1  - Flemmig, TF
Y1  - 2003///
JF  - Critical Reviews in Oral Biology &
UR  - http://cro.sagepub.com/content/14/4/305.short
ER  - 
TY  - JOUR
T1  - Total pancreatectomy with islet autotransplantation: summary of an NIDDK workshop.
A1  - Bellin, MD
A1  - Gelrud, A
A1  - Arreaza-Rubin, G
A1  - Dunn, TB
Y1  - 2015///
JF  - Annals of
UR  - http://europepmc.org/articles/pmc4567980
ER  - 
TY  - JOUR
T1  - Vertebral osteomyelitis in northern Spain. Report of 62 cases.
A1  - Belzunegui, J
A1  - Del Val, N
A1  - Intxausti, J J
A1  - De Dios, J R
A1  - Queiro, R
A1  - Gonzalez, C
A1  - Rodriguez-Valverde, V
A1  - Figueroa, M
Y1  - 1999///
KW  - Adolescent
KW  - Adult
KW  - Aged
KW  - Aged, 80 and over
KW  - Algorithms
KW  - Anti-Bacterial Agents
KW  - Antitubercular Agents
KW  - Brucella melitensis
KW  - Brucellosis
KW  - Cervical Vertebrae
KW  - Cloxacillin
KW  - Doxycycline
KW  - Female
KW  - Follow-Up Studies
KW  - Humans
KW  - Lumbar Vertebrae
KW  - Male
KW  - Middle Aged
KW  - Osteomyelitis
KW  - Penicillins
KW  - Risk Factors
KW  - Sacrum
KW  - Spain
KW  - Staphylococcal Infections
KW  - Staphylococcus aureus
KW  - Treatment Outcome
KW  - Tuberculosis, Spinal
KW  - administration & dosage
KW  - drug therapy
KW  - epidemiology
KW  - microbiology
JF  - Clinical and experimental rheumatology
VL  - 17
LA  - eng
IS  - 4
SP  - 447
EP  - 452
N2  - OBJECTIVE: The records of 62 patients with clinical and radiographic evidence of  vertebral osteomyelitis and positive bacteriological diagnosis, seen between 1979 and 1996, were reviewed in order to gather data on the epidemiology and the clinical pattern displayed by patients with this condition in northern Spain. RESULTS: Staphylococcus aureus (15 cases), Mycobacterium tuberculosis (15 cases) and Brucella melitensis (13 cases) were the microorganisms most frequently found in our patient series. After improvement of the sanitary and hygienic control of food products, the role of Brucella melitensis is decreasing as a causative agent (only 3 cases in the last 6 years). Staphylococcus epidermidis, present in 4 cases (6.6%), should be suspected in elderly patients with previous intravenous cannulations (3 of 4 cases). The most frequent risk factors were alcoholism (7 cases), chronic hepatic disease (7 cases), diabetes (6 cases) and previous surgery (6 cases). Delay in diagnosis was high (the mean number of days between the onset of symptoms and diagnosis was 125). The lumbar region was the most commonly affected site. Neurologic involvement was present in 10 patients on admission (16%). ESR was > 50 mm/hr in a high number of cases. Blood cultures were found to be the most valuable routine test. Plain x-rays were normal in 10 patients (16%); in 6 of them Staphylococcus aureus was the responsible organism. Other imaging modalities showed a high sensitivity. Surgical drainage was necessary in 12 individuals (in 7 due to Mycobacterium tuberculosis). Outcome was good in the majority of cases: only 2 patients with associated endocarditis died. Neurologic sequelae were present in another 3 patients. CONCLUSION: Vertebral osteomyelitis can be caused by a variety of pathogens. Therefore, bacteriological studies are necessary to establish the etiologic diagnosis and determine the specific antimicrobial treatment required.
ER  - 
TY  - JOUR
T1  - Removal of tattoos by q-switched laser: variables influencing outcome and sequelae in a large cohort of treated patients
A1  - Bencini, PL
A1  - Cazzaniga, S
A1  - Tourlaki, A
Y1  - 2012///
JF  - Archives of
UR  - http://archderm.jamanetwork.com/article.aspx?articleID=1358585
ER  - 
TY  - JOUR
T1  - FACING THE CHALLENGES OF TODAY'S PATIENT LIVING WITH HIV
A1  - Benson, CA
JF  - jhasim.com
UR  - http://www.jhasim.com/files/articlefiles/pdf/p991-994 (V3-10B).pdf
ER  - 
TY  - JOUR
T1  - Medical and social factors of relapse development in patients with multidrug resistant tuberculosis
A1  - Berikova, E
A1  - Ismailov, S
Y1  - 2011///
JF  - Medical and
UR  - http://www.academicpublishingplatforms.com/downloads/pdfs/mhsj/volume6/201104080509_17_V6_MHSJ_KZ_Berikova_et_al_Medical_Social_Factors.pdf
ER  - 
TY  - JOUR
T1  - Predictors of Diet-Induced Weight Loss in Overweight Adults with Type 2 Diabetes
A1  - Berk, KA
A1  - Mulder, MT
A1  - Verhoeven, AJM
Y1  - 2016///
JF  - PloS one
UR  - http://journals.plos.org/plosone/article?id=10.1371/journal.pone.0160774
ER  - 
TY  - GEN
T1  - Pharmacokinetics of rifampicin.
A1  - Beth Gadkowski, L
A1  - Stout, Jason E
Y1  - 2007/02//
KW  - Diabetes Mellitus, Type 2
KW  - Dose-Response Relationship, Drug
KW  - Drug Administration Schedule
KW  - Female
KW  - Humans
KW  - Male
KW  - Rifampin
KW  - Risk Factors
KW  - Sensitivity and Specificity
KW  - Treatment Outcome
KW  - Tuberculosis
KW  - administration & dosage
KW  - complications
KW  - diagnosis
KW  - drug therapy
KW  - pharmacokinetics
JF  - Clinical infectious diseases : an official publication of the Infectious Diseases Society of America
VL  - 44
LA  - eng
IS  - 4
SP  - 618
EP  - 9; author reply 619
DO  - 10.1086/511081
ER  - 
TY  - JOUR
T1  - Mortality in diabetes: a retrospective analysis from a tertiary care hospital in North India
A1  - Bhansali, A
A1  - Chattopadhyay, A
A1  - Dash, RJ
Y1  - 2003///
JF  - Diabetes research and clinical
UR  - http://www.sciencedirect.com/science/article/pii/S0168822703000135
ER  - 
TY  - JOUR
T1  - Predicting response of vitreous hemorrhage after intravitreous injection of highly purified ovine hyaluronidase (Vitrase) in patients with diabetes
A1  - Bhavsar, AR
A1  - Grillone, LR
A1  - McNamara, TR
Y1  - 2008///
JF  - & visual science
UR  - http://iovs.arvojournals.org/article.aspx?articleid=2125187
ER  - 
TY  - JOUR
T1  - The International Union Against Tuberculosis and Lung Disease: past, present and future
A1  - Billo, N
A1  - Castro, JL
A1  - Jones, S
A1  - Rusen, ID
A1  - Chiang, CY
Y1  - 2009///
JF  - International health
UR  - http://www.sciencedirect.com/science/article/pii/S1876341309000382
ER  - 
TY  - JOUR
T1  - Referral sources to a weight management program
A1  - Binks, M
A1  - O'Neil, P Mahlen
Y1  - 2002///
JF  - Journal of general internal
UR  - http://onlinelibrary.wiley.com/doi/10.1046/j.1525-1497.2002.11028.x/full
ER  - 
TY  - JOUR
T1  - Promoting treatment adherence through motivational interviewing
A1  - Bisonó, AM
A1  - Manuel, JK
A1  - Forcehimes, AA
Y1  - 2006///
JF  - Handbook for Health …
UR  - https://books.google.co.in/books?hl=en&lr=&id=90x2AwAAQBAJ&oi=fnd&pg=PT81&dq=(((Tuberculosis+AND+%22treatment+outcome%22)+AND+%22Diabetes+Mellitus%22)+AND+(trial+OR+RCT))&ots=OqlytUKoUt&sig=bWK46QX5RnB6nzVuGtcpihA6bbM
ER  - 
TY  - JOUR
T1  - Hemimandibulectomy after bisphosphonate treatment for complex regional pain syndrome: A case report and review on the prevention and treatment of
A1  - Bittner, T
A1  - Lorbeer, N
A1  - Reuther, T
A1  - Böhm, H
Y1  - 2012///
JF  - Oral surgery, oral
UR  - http://www.sciencedirect.com/science/article/pii/S1079210411000217
ER  - 
TY  - JOUR
T1  - Coccidioidomycosis in solid organ transplantation
A1  - Blair, JE
A1  - Logan, JL
Y1  - 2001///
JF  - Clinical infectious diseases
UR  - http://cid.oxfordjournals.org/content/33/9/1536.short
ER  - 
TY  - JOUR
T1  - Reducing health inequities through public health programmes
A1  - Blas, E
A1  - Kurup, AS
JF  - Improving Equity in Health by Addressing Social  …
UR  - http://pt.esacproject.net/sites/intranet.esacproject.net/files/improving_equity_in_health_by_addressing_social_determinants_eng.pdf#page=231
ER  - 
TY  - JOUR
T1  - Endovascular and open surgery for acute occlusion of the superior mesenteric artery
A1  - Block, TA
A1  - Acosta, S
A1  - Björck, M
Y1  - 2010///
JF  - Journal of vascular surgery
UR  - http://www.sciencedirect.com/science/article/pii/S0741521410012401
ER  - 
TY  - JOUR
T1  - Adverse events related to multidrug-resistant tuberculosis treatment, Latvia, 2000–2004
A1  - Bloss, E
A1  - Kukša, L
A1  - Holtz, TH
A1  - Riekstina, V
Y1  - 2010///
JF  - of Tuberculosis and  …
UR  - http://www.ingentaconnect.com/content/iuatld/ijtld/2010/00000014/00000003/art00009
ER  - 
TY  - JOUR
T1  - Health access and integration for adults with serious and persistent mental illness.
A1  - Boardman, JB
Y1  - 2006///
JF  - Families, Systems, & Health
UR  - http://psycnet.apa.org/journals/fsh/24/1/3/
ER  - 
TY  - JOUR
T1  - Raunak Parikh1*, Gita Nataraj2, Swapna Kanade3, Vijay Khatri4, Preeti Mehta5 1PG Resident, 2Professor, 3Associate Professor, Department of Microbiology
A1  - Body, G
A1  - Order, J
Y1  - 2012///
JF  - Order
UR  - http://japi.org/august_2012/05_oa_time_to_sputum.html
ER  - 
TY  - JOUR
T1  - Who receives depression-specific treatment? A secondary data-based analysis of outpatient care received by over 780,000 statutory health-insured individuals
A1  - Boenisch, S
A1  - Kocalevent, RD
A1  - Matschinger, H
Y1  - 2012///
JF  - Social psychiatry and
UR  - http://link.springer.com/article/10.1007/s00127-011-0355-y
ER  - 
TY  - JOUR
T1  - Delayed culture conversion due to cigarette smoking in active pulmonary tuberculosis patients
A1  - Boer, RN de
A1  - Souza, JBO e
A1  - Cobelens, F
Y1  - 2014///
JF  - Tuberculosis
UR  - http://www.sciencedirect.com/science/article/pii/S147297921300187X
ER  - 
TY  - JOUR
T1  - Transient hyperglycemia in patients with tuberculosis in Tanzania: implications for diabetes screening algorithms
A1  - Boillat-Blanco, N
A1  - Ramaiya, KL
Y1  - 2015///
JF  - Journal of Infectious
UR  - http://jid.oxfordjournals.org/content/early/2015/12/30/infdis.jiv568.short
ER  - 
TY  - JOUR
T1  - Transient hyperglycemia in patients with tuberculosis in Tanzania: Implications for diabetes screening algorithms
A1  - Boillat-Blanco, Noemie
A1  - Ramaiya, Kaushik L
A1  - Mganga, Maliwasa
A1  - Minja, Lilian T
A1  - Bovet, Pascal
A1  - Schindler, Christian
A1  - Von Eckardstein, Arnold
A1  - Gagneux, Sebastien
A1  - Daubenberger, Claudia
A1  - Reither, Klaus
A1  - Probst-Hensch, Nicole
A1  - N., Boillat-Blanco
A1  - K.L., Ramaiya
A1  - M., Mganga
A1  - L.T., Minja
A1  - P., Bovet
A1  - C., Schindler
A1  - A., Von Eckardstein
A1  - S., Gagneux
A1  - C., Daubenberger
A1  - K., Reither
Y1  - 2016/04//
KW  - *diabetes mellitus/di [Diagnosis]
KW  - *hyperglycemia
KW  - *tuberculosis/dt [Drug Therapy]
KW  - Adult
KW  - Algorithms
KW  - Antitubercular Agents
KW  - Blood Glucose
KW  - Case-Control Studies
KW  - Cross-Sectional Studies
KW  - Diabetes Mellitus
KW  - Female
KW  - Glycosylated
KW  - Hemoglobin A
KW  - Human immunodeficiency virus infection
KW  - Humans
KW  - Hyperglycemia
KW  - Longitudinal Studies
KW  - Male
KW  - Middle Aged
KW  - Prevalence
KW  - Pulmonary
KW  - Tanzania
KW  - Time Factors
KW  - Tuberculosis
KW  - Young Adult
KW  - administration & dosage
KW  - adult
KW  - age
KW  - article
KW  - blood
KW  - body mass
KW  - capillary blood
KW  - case control study
KW  - complications
KW  - controlled study
KW  - diagnosis
KW  - diet restriction
KW  - disease association
KW  - drug treatment failure
KW  - epidemiology
KW  - etiology
KW  - female
KW  - follow up
KW  - glucose blood level
KW  - hemoglobin A1c/ec [Endogenous Compound]
KW  - human
KW  - logistic regression analysis
KW  - major clinical study
KW  - male
KW  - metabolism
KW  - mortality
KW  - prevalence
KW  - priority journal
KW  - prognosis
KW  - risk assessment
KW  - screening test
KW  - sex difference
KW  - social status
KW  - therapeutic use
KW  - tuberculostatic agent/dt [Drug Therapy]
PB  - Oxford University Press
JF  - Journal of Infectious Diseases
VL  - 213
LA  - eng
IS  - 7
SP  - 1163
EP  - 1172
CY  - N. Boillat-Blanco, Infectious Diseases Service, Lausanne University Hospital, Rue du Bugnon 46, Lausanne 1011, Switzerland. E-mail: noemie.boillat@chuv.ch
SN  - 0022-1899
DO  - 10.1093/infdis/jiv568
UR  - http://jid.oxfordjournals.org/content/current
UR  - http://ovidsp.ovid.com/ovidweb.cgi?T=JS&PAGE=reference&D=emed13&NEWS=N&AN=20160240084
N2  - Background. Diabetes mellitus (DM) increases tuberculosis risk while tuberculosis, as an infectious disease, leads to hyperglycemia. We compared hyperglycemia screening strategies in controls and patients with tuberculosis in Dar es Salaam, Tanzania. Methods. Consecutive adults with tuberculosis and sex- and age-matched volunteers were included in a case-control study between July 2012 and June 2014. All underwent DM screening tests (fasting capillary glucose [FCG] level, 2-hour CG [2-hCG] level, and glycated hemoglobin A1c [HbA1c] level) at enrollment, and cases were tested again after receipt of tuberculosis treatment. Association of tuberculosis and its outcome with hyperglycemia was assessed using logistic regression analysis adjusted for sex, age, body mass index, human immunodeficiency virus infection status, and socioeconomic status. Patients with tuberculosis and newly diagnosed DM were not treated for hyperglycemia. Results. At enrollment, DM prevalence was significantly higher among patients with tuberculosis (n = 539; FCG level > 7 mmol/ L, 4.5% of patients, 2-hCG level > 11 mmol/L, 6.8%; and HbA1c level > 6.5%, 9.3%), compared with controls (n = 496; 1.2%, 3.1%, and 2.2%, respectively). The association between hyperglycemia and tuberculosis disappeared after tuberculosis treatment (adjusted odds ratio [aOR] for the FCG level: 9.6 [95% confidence interval {CI}, 3.7-24.7] at enrollment vs 2.4 [95% CI, .7-8.7] at follow-up; aOR for the 2-hCG level: 6.6 [95% CI, 4.0-11.1] vs 1.6 [95% CI, .8-2.9]; and aOR for the HbA1c level, 4.2 [95% CI, 2.9-6.0] vs 1.4 [95% CI, .9-2.0]). Hyperglycemia, based on the FCG level, at enrollment was associated with tuberculosis treatment failure or death (aOR, 3.3; 95% CI, 1.2-9.3). Conclusions. Transient hyperglycemia is frequent during tuberculosis, and DM needs confirmation after tuberculosis treatment. Performance of DM screening at tuberculosis diagnosis gives the opportunity to detect patients at risk of adverse outcome.
ER  - 
TY  - JOUR
T1  - Linezolid safety and tolerability in multidrug-resistant tuberculosis patients: a retrospective observational study
A1  - Bolhuis, MS
A1  - Tiberi, S
A1  - Sotgiu, G
A1  - Lorenzo, S De
Y1  - 2015///
JF  - Linezolid
UR  - https://www.rug.nl/research/portal/files/15889947/Complete_dissertation.pdf#page=85
ER  - 
TY  - JOUR
T1  - The positive effect of oral zinc sulphate on sputum conversion of patients with pulmonary tuberculosis
A1  - Boloorsaz, MR
A1  - Milanifar, AR
A1  - Khalilzadeh, S
Y1  - 2003///
UR  - http://tanaffosjournal.sbmu.ac.ir/files_site/paperlist/r_551_120927093219.pdf
ER  - 
TY  - JOUR
T1  - Article Name
A1  - Boloorsaz, MR
A1  - Milanifar, AR
A1  - Khalilzadeh, S
A1  - Dizaji, MK
JF  - sid.ir
UR  - http://www.sid.ir/EN/VEWSSID/J_pdf/100220030707.pdf
ER  - 
TY  - JOUR
T1  - Low-dose acitretin in treatment of plaque-type psoriasis: descriptive study of efficacy and safety
A1  - Borghi, A
A1  - Corazza, M
A1  - Bertoldi, AM
A1  - Caroppo, F
Y1  - 2015///
JF  - Acta Derm
UR  - http://medicaljournals.se/acta/content/download.php?doi=10.2340/00015555-1921
ER  - 
TY  - JOUR
T1  - The effect of age on hypertension control and management
A1  - Borzecki, AM
A1  - Glickman, ME
A1  - Kader, B
Y1  - 2006///
JF  - American journal of
UR  - http://www.sciencedirect.com/science/article/pii/S0895706105013348
ER  - 
TY  - JOUR
T1  - Constructing trials to show whether urodynamic studies are necessary in lower urinary tract dysfunction
A1  - Bosch, JLH
A1  - Cardozo, L
A1  - Hashim, H
Y1  - 2011///
JF  - Neurourology and
UR  - http://onlinelibrary.wiley.com/doi/10.1002/nau.21130/full
ER  - 
TY  - JOUR
T1  - Contracts between patients and healthcare practitioners for improving patients' adherence to treatment, prevention and health promotion activities
A1  - Bosch‐Capblanch, X
A1  - Abba, K
A1  - Prictor, M
Y1  - 2007///
JF  - The Cochrane
UR  - http://onlinelibrary.wiley.com/doi/10.1002/14651858.CD004808.pub3/full
ER  - 
TY  - JOUR
T1  - [Pneumonectomy for active and sequelae forms of tuberculosis].
A1  - Bouchikh, M
A1  - Smahi, M
A1  - Ouadnouni, Y
A1  - Achir, A
A1  - Msougar, Y
A1  - Lakranbi, M
A1  - Herrak, L
A1  - El Aziz, S
A1  - El Malki, H-O
A1  - Benosman, A
Y1  - 2009/05//
KW  - Adolescent
KW  - Adult
KW  - Aged
KW  - Empyema, Tuberculous
KW  - Female
KW  - Follow-Up Studies
KW  - Humans
KW  - Male
KW  - Middle Aged
KW  - Pneumonectomy
KW  - Retrospective Studies
KW  - Risk Factors
KW  - Survival Analysis
KW  - Treatment Outcome
KW  - Tuberculosis, Multidrug-Resistant
KW  - Tuberculosis, Pulmonary
KW  - adverse effects
KW  - complications
KW  - methods
KW  - microbiology
KW  - mortality
KW  - pathology
KW  - surgery
JF  - Revue des maladies respiratoires
VL  - 26
LA  - fre
IS  - 5
SP  - 505
EP  - 513
N2  - OBJECTIVE: Lung resection retains an important place in the treatment of certain  forms of tuberculosis. The purpose of this review was to review the indications for and outcomes of pneumonectomy both in the management of active TB and the treatment of its consequences. MATERIALS AND METHODS: Between 2003 and 2007 85 patients underwent a pneumonectomy for TB; 48 men and 37 women with a mean (sd) age of 36.7 (10.9) years. Chronic sputum production and haemoptysis were the main presenting features. RESULTS: The indication for surgery was a single destroyed lung in 34 cases, an aspergilloma in 29 cases, tuberculous empyema in 14 and multidrug resistant TB in 5. The procedure undertaken was a pneumonectomy in 32 cases a pleurectomy and pneumonectomy in 45 cases and a completion pneumonectomy in 8 cases. There were 4 deaths (4.7%) and in 13 cases (15.3%) a pyothorax developed in the pneumonectomy cavity. In 4 cases a broncho-pleural fistula occurred. Long term results were satisfactory with a median follow up of 2.8years (range 3 months to 5 years). Male sex (p=0.02), right sided pneumonectomy (p=0.01) diabetes (p=0.001), a low level of haemoglobin (p=0.03) or serum protein (p<0.001) were associated with an increased risk of pneumonectomy cavity infection. Right sided surgery (p=0.01), post operative transfusion (p=0.01) and pre-operative empyema (p=0.05) were all associated with risk of bronchial dehiscence. CONCLUSION: Optimising preoperative condition and identification of patients at risk of complications are essential for reducing the burden of post-operative complications.
ER  - 
TY  - JOUR
T1  - Factors influencing sputum conversion among smear-positive pulmonary tuberculosis patients in Morocco
A1  - Bouti, K
A1  - Aharmim, M
A1  - Marc, K
A1  - Soualhi, M
Y1  - 2013///
JF  - ISRN
UR  - http://downloads.hindawi.com/journals/isrn.pulmonology/2013/486507.pdf
ER  - 
TY  - JOUR
T1  - Effect of purpose in life on the relation between Alzheimer disease pathologic changes on cognitive function in advanced age
A1  - Boyle, PA
A1  - Buchman, AS
A1  - Wilson, RS
Y1  - 2012///
JF  - Archives of
UR  - http://archpsyc.jamanetwork.com/article.aspx?articleid=1151486+
ER  - 
TY  - JOUR
T1  - EXCLUDED STUDIES
A1  - Bradford, DW
A1  - Slubicki, MN
A1  - McDuffie, J
A1  - Kilbourne, A
Y1  - 2011///
UR  - http://www.ncbi.nlm.nih.gov/books/NBK100932
ER  - 
TY  - JOUR
T1  - Tuberculosis: clinical management and medicolegal pitfalls
A1  - Branley, HM
Y1  - 2009///
JF  - Clinical Risk
UR  - http://cri.sagepub.com/content/15/6/247.short
ER  - 
TY  - JOUR
T1  - Immunosuppressive treatment for focal segmental glomerulosclerosis in adults
A1  - Braun, N
A1  - Schmutzler, F
A1  - Lange, C
A1  - Perna, A
Y1  - 2008///
JF  - The Cochrane
UR  - http://onlinelibrary.wiley.com/doi/10.1002/14651858.CD003233.pub2/full
ER  - 
TY  - JOUR
T1  - Overrepresentation of Diabetes in Soft Tissue Nontuberculous Mycobacterial Infections
A1  - Bridson, T
A1  - Govan, B
A1  - Ketheesan, N
A1  - Norton, R
Y1  - 2016///
JF  - The American Journal of
UR  - http://www.ajtmh.org/content/95/3/528.short
ER  - 
TY  - JOUR
T1  - Diabetes: A Contributor to Tuberculosis in Tropical Australia
A1  - Bridson, T
A1  - Matthiesson, A
A1  - Owens, L
A1  - Govan, B
Y1  - 2015///
JF  - The American journal of
UR  - http://www.ajtmh.org/content/93/3/547.short
ER  - 
TY  - JOUR
T1  - Pulmonary disease caused by M. malmoense in HIV negative patients: 5‐yr follow-up of patients receiving standardised treatment
A1  - British, Research Committee of the
Y1  - 2003///
JF  - European
UR  - http://erj.ersjournals.com/content/21/3/478.short
ER  - 
TY  - JOUR
T1  - Multidrug-resistant tuberculosis: Treatment and outcomes of 93 patients
A1  - Brode, SK
A1  - Varadi, R
A1  - McNamee, J
A1  - Malek, N
Y1  - 2015///
JF  - Canadian Respiratory
UR  - http://www.hindawi.com/journals/crj/2015/359301/abs/
ER  - 
TY  - JOUR
T1  - Anti-Müllerian hormone: ovarian reserve testing and its potential clinical implications
A1  - Broer, SL
A1  - Broekmans, FJM
A1  - Laven, JSE
Y1  - 2014///
JF  - Human reproduction
UR  - http://humupd.oxfordjournals.org/content/20/5/688.short
ER  - 
TY  - JOUR
T1  - systemIC CondItIons affeCtInG baLanCe
A1  - Broomfield, S
Y1  - 2014///
JF  - Dizziness and Vertigo: An Introduction and
UR  - https://books.google.co.in/books?hl=en&lr=&id=AgANAwAAQBAJ&oi=fnd&pg=PA125&dq=(((Tuberculosis+AND+%22treatment+outcome%22)+AND+%22Diabetes+Mellitus%22)+AND+(trial+OR+RCT))&ots=Qx88vROFJv&sig=3RR7K7aocK8vFI7Fhl-sXZzmVDU
ER  - 
TY  - JOUR
T1  - Epidemiology, diagnosis, and antimicrobial treatment of acute bacterial meningitis
A1  - Brouwer, MC
A1  - Tunkel, AR
Y1  - 2010///
JF  - Clinical microbiology
UR  - http://cmr.asm.org/content/23/3/467.short
ER  - 
TY  - JOUR
T1  - Predictors of mortality in patients with serious mental illness and co-occurring type 2 diabetes
A1  - Brown, C
A1  - Leith, J
A1  - Dickerson, F
A1  - Medoff, D
Y1  - 2010///
JF  - Psychiatry
UR  - http://www.sciencedirect.com/science/article/pii/S0165178110000399
ER  - 
TY  - JOUR
T1  - Treatment of chronic hepatitis C virus infection–Dutch national guidelines
A1  - Bruijne, J De
A1  - Buster, E
A1  - Gelderblom, HC
A1  - Brouwer, JT
Y1  - 2008///
JF  - Neth J Med
UR  - https://njmonline.nl/getpdf.php?id=693
ER  - 
TY  - JOUR
T1  - Pancreatic cancer-improved care achievable
A1  - Buanes, TA
Y1  - 2014///
JF  - World journal of gastroenterology: WJG
UR  - http://www.ncbi.nlm.nih.gov/pmc/articles/PMC4130847/
ER  - 
TY  - JOUR
T1  - Academic Content and Language Evaluation of This Article
A1  - Buanes, TA
Y1  - 2014///
JF  - World J Gastroenterol
UR  - http://www.wjgnet.com/1007-9327/full/v20/i30/10405.htm
ER  - 
TY  - JOUR
T1  - PREVALENCE OF DEPRESSION AMONG TUBERCULOSIS PATIENTS ATTENDING CLINICS IN TEMEKE MUNICIPAL, DAR ES SALAAM, TANZANIA
A1  - Buberwa, G
Y1  - 2013///
UR  - http://ir.muhas.ac.tz:8080/jspui/bitstream/123456789/1686/1/Gilbert Buberwa.pdf
ER  - 
TY  - JOUR
T1  - Association of Smoking Status With Angina and Health-Related Quality of Life After Acute Myocardial Infarction
A1  - Buchanan, DM
A1  - Arnold, SV
A1  - Gosch, KL
Y1  - 2015///
JF  - Quality and Outcomes
UR  - http://circoutcomes.ahajournals.org/content/8/5/493.short
ER  - 
TY  - JOUR
T1  - Rediscovering the association between tuberculosis and diabetes mellitus: a perspective
A1  - Bukhary, ZA
Y1  - 2008///
JF  - Journal of Taibah University Medical Sciences
UR  - http://www.sciencedirect.com/science/article/pii/S1658361208700386
ER  - 
TY  - JOUR
T1  - Extrapulmonary tuberculosis, clinical presentation and outcome.
A1  - Bukhary, Zakeya A
A1  - Alrajhi, Abdulrahman A
Y1  - 2004/07//
KW  - Adult
KW  - Antitubercular Agents
KW  - Comorbidity
KW  - Cross-Sectional Studies
KW  - Early Diagnosis
KW  - Female
KW  - Humans
KW  - Male
KW  - Middle Aged
KW  - Opportunistic Infections
KW  - Outcome Assessment (Health Care)
KW  - Recurrence
KW  - Retrospective Studies
KW  - Saudi Arabia
KW  - Survival Rate
KW  - Tuberculosis
KW  - Tuberculosis, Pulmonary
KW  - diagnosis
KW  - drug therapy
KW  - epidemiology
KW  - mortality
KW  - therapeutic use
JF  - Saudi medical journal
VL  - 25
LA  - eng
IS  - 7
SP  - 881
EP  - 885
N2  - OBJECTIVE: To identify patterns, features, and outcome of extrapulmonary tuberculosis in a tertiary care setting. METHODS: A retrospective case-series was carried out of all cases diagnosed and treated as extrapulmonary tuberculosis during 1991 through to 2000 at King Faisal Specialist Hospital and Research Centre (KFSH and RC), Riyadh, Kingdom of Saudi Arabia. Demographic, clinical, laboratory, and outcome data were abstracted from medical records. RESULTS: Over a 10-year period, 394 cases of extrapulmonary tuberculosis were diagnosed and treated at KFSH and RC. Isolated extrapulmonary tuberculosis was identified in 339 (86%) patients, 55 cases (14%) had both pulmonary and extrapulmonary tuberculosis. Mean age was 45-years, and 188 patients (47%) had co-morbidities, most commonly diabetes mellitus in 14.2% of patients. Laboratory confirmation of extrapulmonary tuberculosis was available on 386 patients. The most frequent site involvement was lymphadenopathy in 41% of the time. Chest x-ray was normal in 75% of patients. Among 298 patients with follow up data, 10 (3.4%) had documented relapse and 50 (16%) died. Death was related to tuberculosis in 24 (48%) patients. CONCLUSION: A high level of clinical suspicion is essential for early diagnosis and treatment of extrapulmonary tuberculosis to reduce the significant morbidity and mortality.
ER  - 
TY  - JOUR
T1  - Add-on prednisolone in the management of cervical lymph node tuberculosis
A1  - Bunkar, ML
A1  - Agnihotri, SP
A1  - Gupta, PR
A1  - Arya, S
Y1  - 2016///
JF  - Indian Journal of Tuberculosis
UR  - http://www.sciencedirect.com/science/article/pii/S0019570715000876
ER  - 
TY  - JOUR
T1  - DNA methylation, insulin resistance and second-generation antipsychotics in bipolar disorder
A1  - Burghardt, KJ
A1  - Goodrich, JM
A1  - Dolinoy, DC
A1  - Ellingrod, VL
Y1  - 2015///
UR  - https://www.futuremedicine.com/doi/full/10.2217/epi.15.5
ER  - 
TY  - JOUR
T1  - Treatment of multidrug-resistant tuberculosis in San Francisco: an outpatient-based approach
A1  - Burgos, M
A1  - Gonzalez, LC
A1  - Paz, EA
Y1  - 2005///
JF  - Clinical Infectious
UR  - http://cid.oxfordjournals.org/content/40/7/968.short
ER  - 
TY  - JOUR
T1  - Isoniazid, rifampin, and pyrazinamide plasma concentrations in relation to treatment response in Indonesian pulmonary tuberculosis patients
A1  - Burhan, E
A1  - Ruesen, C
A1  - Ruslami, R
Y1  - 2013///
JF  - Antimicrobial agents
UR  - http://aac.asm.org/content/57/8/3614.short
ER  - 
TY  - JOUR
T1  - Factors associated with mortality and default among patients with tuberculosis attending a teaching hospital clinic in Accra, Ghana
A1  - Burton, NT
A1  - Forson, A
A1  - Lurie, MN
A1  - Kudzawu, S
Y1  - 2011///
JF  - Transactions of the
UR  - http://www.sciencedirect.com/science/article/pii/S0035920311001611
ER  - 
TY  - JOUR
T1  - Symptom domains of schizophrenia: the role of atypical antipsychotic agents
A1  - Burton, S
Y1  - 2006///
JF  - Journal of Psychopharmacology
UR  - http://jop.sagepub.com/content/20/6_suppl/6.short
ER  - 
TY  - JOUR
T1  - The follow-up of dietary treatment of obesity
A1  - Buscemi, S
A1  - Verga, S
Y1  - 2008///
JF  - on Endocrine, Metabolic & Immune Drug …
UR  - http://www.ingentaconnect.com/content/ben/emi/2008/00000002/00000002/art00004
ER  - 
TY  - JOUR
T1  - An exploration of outcome criteria in nocturnal enuresis treatment the way forward
A1  - Butler, RJ
A1  - Robinson, JC
A1  - Holland, P
Y1  - 2004///
JF  - journal of urology  …
UR  - http://www.tandfonline.com/doi/abs/10.1080/00365590310025470
ER  - 
TY  - JOUR
T1  - Target-based biomarker selection–Mineralocorticoid receptor-related biomarkers and treatment outcome in major depression
A1  - Büttner, M
A1  - Jezova, D
A1  - Greene, B
A1  - Konrad, C
Y1  - 2015///
JF  - Journal of psychiatric
UR  - http://www.sciencedirect.com/science/article/pii/S0022395615001156
ER  - 
TY  - ELEC
T1  - Do kinetics of interferon-gamma responses predict TB relapse?
A1  - C., Chee
A1  - K.-W.K., Mar
A1  - S.-H., Gan
A1  - T., Barkham
Y1  - 2011///
KW  - *European
KW  - *gamma interferon
KW  - *kinetics
KW  - *relapse
KW  - *society
KW  - Human immunodeficiency virus
KW  - T lymphocyte
KW  - antigen specificity
KW  - assay
KW  - biological marker
KW  - chemotherapy
KW  - diabetes mellitus
KW  - enzyme linked immunospot assay
KW  - gold
KW  - human
KW  - interferon gamma release assay
KW  - isoniazid
KW  - male
KW  - patient
KW  - recurrence risk
KW  - register
KW  - rifampicin
KW  - smoking
KW  - sputum
KW  - sputum culture
KW  - treatment outcome
KW  - tube
KW  - tuberculosis
PB  - European Respiratory Society
JF  - European Respiratory Journal
VL  - 38
T3  - European Respiratory Society Annual Congress 2011 Amsterdam Netherlands. Conference Start: 20110924 Conference End: 20110928
SP  - no pagination
EP  - no pagination
CY  - C. Chee
SN  - 0903-1936
UR  - http://erj.ersjournals.com/content/38/Suppl_55/p2666
UR  - http://ovidsp.ovid.com/ovidweb.cgi?T=JS&PAGE=reference&D=emed13&NEWS=N&AN=72117861
N2  - Evidence that quantitative T-cell interferon-gamma responses to M. tuberculosis-specific antigens may reflect mycobacterial burden has raised interest in these responses as biomarkers for treatment outcomes. A cohort of 263 HIV-negative, culture-positive pulmonary TB patients enrolled between August 2005 and May 2007 who completed treatment and who were tested with QuantiFERON-Gold In-tube (QFT-IT) and T-SPOT.TB assays pre- and post-treatment were matched with the national TB registry for any renotification as at December 31 2010. Four patients relapsed with culture-positive, pansensitive pulmonary TB (relapse rate 1.5%). The time to relapse was 11, 17, 35 and 44 months. All were male. At the time of the first TB episode, their mean age was 45.4 years old, two were diabetic, two were cigarette smokers; all were baseline sputum AFB smearpositive; two had cavitary disease. All received directly-observed, 6-month chemotherapy with four first-line drugs in the intensive phase, followed by thrice weekly Rifampicin and Isoniazid in the continuation phase. All had one negative sputum culture (done once only) at two months of treatment. All four patients were IGRA positive at baseline. The QFT-IT was negative at end of treatment and 6 months post treatment-completion in three and four patients respectively. All remained T-SPOT positive at treatment completion, while two reverted their T-SPOT results 6 months thereafter. Compared to the whole treatment cohort, a lower proportion of relapsed patients tested IGRA positive at 6 months post-treatment completion (0% vs 46.3% for QFT-IT; 50% vs 79.2% for T-SPOT). Our observations suggest that the kinetics of interferon-gamma responses are not useful for predicting disease relapse.
ER  - 
TY  - ELEC
T1  - Risk factors for multidrug-resistant tuberculosis among patients with pulmonary tuberculosis at the central chest institute of Thailand
A1  - C., Chuchottaworn
A1  - V., Thanachartwet
A1  - P., Sangsayunh
A1  - T.Z.M., Than
A1  - D., Sahassananda
A1  - M., Surabotsophon
Y1  - 2015///
KW  - *lung tuberculosis/dr [Drug Resistance]
KW  - *lung tuberculosis/dt [Drug Therapy]
KW  - *multidrug resistant tuberculosis/dr [Drug Resista
KW  - *multidrug resistant tuberculosis/dt [Drug Therapy
KW  - Human immunodeficiency virus infection
KW  - Mycobacterium tuberculosis
KW  - Thailand
KW  - acid fast bacterium
KW  - adult
KW  - article
KW  - atelectasis/di [Diagnosis]
KW  - cardiovascular disease
KW  - cohort analysis
KW  - controlled study
KW  - coughing
KW  - diabetes mellitus
KW  - disease duration
KW  - ethambutol/dt [Drug Therapy]
KW  - female
KW  - hemoptysis
KW  - human
KW  - isoniazid/dt [Drug Therapy]
KW  - lung disease
KW  - lung nodule
KW  - major clinical study
KW  - male
KW  - microbiological examination
KW  - mortality
KW  - pleura effusion
KW  - prevalence
KW  - pyrazinamide/dt [Drug Therapy]
KW  - retrospective study
KW  - rifampicin/dt [Drug Therapy]
KW  - risk factor
KW  - short course therapy
KW  - sputum smear
KW  - thorax radiography
KW  - treatment failure
KW  - treatment outcome
PB  - Public Library of Science
JF  - PLoS ONE
VL  - 10
IS  - 10
SP  - no pagination
EP  - no pagination
CY  - United States
UR  - http://www.plosone.org/article/fetchObject.action?uri=info:doi/10.1371/journal.pone.0139986&representation=PDF
UR  - http://ovidsp.ovid.com/ovidweb.cgi?T=JS&PAGE=reference&D=emed13&NEWS=N&AN=2015550285
N2  - There are limited data available on the risk factors for multidrug-resistant tuberculosis (MDR-TB). Therefore, we here conducted a retrospective matched case-control study among adults with pulmonary TB who received treatment at the Central Chest Institute of Thailand (CCIT) between January 2007 and December 2013, in order to determine the risk factors associated with MDR-TB among patients with pulmonary TB. We identified 145 patients with pulmonary MDR-TB (cases) and 145 patients with drug-sensitive pulmonary TB (controls). Multivariate analysis identified the independent risk factors for MDR-TB as follows: (1) > 2 episodes of prior pulmonary TB (odds ratio [OR] 39.72, 95% confidence interval (95% CI) 7.86-200.66), (2) duration of illness > 60 days (OR 3.08, 95% CI 1.52 -6.22), (3) sputum acid fast bacilli smear 3+ (OR 13.09, 95% CI 4.64-36.91), (4) presence of lung cavities (OR 3.82, 95% CI 1.89-7.73), and (5) presence of pleural effusion (OR 2.75, 95% CI 1.06-7.16). Prior pulmonary TB management with a non-category I regimen (P = 0.012) and having treatment failure or default as treatment outcomes (P = 0.036) were observed in a higher proportion among patients with MDR-TB. Particular characteristics of lung cavities, including the maximum diameter > 30 mm (P < 0.001), the number of cavities > 3 (P = 0.001), bilateral involvement (P < 0.001), and > 2 lung zones involved (P = 0.001) were more commonly observed in patients with MDR-TB. In conclusion, these clinical factors and chest radiographic findings associated with MDR-TB among patients with pulmonary TB may help physicians to provide proper management of cases for prevention of the development and spread of MDR-TB in future.
ER  - 
TY  - ELEC
T1  - Treatment optimization: An outline for future success
A1  - C., Flexner
A1  - B., Plumley
Y1  - 2013///
KW  - *Human immunodeficiency virus infection/dt [Drug T
KW  - *Human immunodeficiency virus infection/pc [Preven
KW  - *anti human immunodeficiency virus agent/dt [Drug
KW  - *anti human immunodeficiency virus agent/pe [Pharm
KW  - *antiviral therapy
KW  - Human immunodeficiency virus
KW  - Human immunodeficiency virus proteinase inhibitor/
KW  - absence of side effects/si [Side Effect]
KW  - cardiovascular disease
KW  - cobicistat/cb [Drug Combination]
KW  - cobicistat/dt [Drug Therapy]
KW  - comorbidity
KW  - concurrent infection
KW  - darunavir/cb [Drug Combination]
KW  - darunavir/cm [Drug Comparison]
KW  - darunavir/dt [Drug Therapy]
KW  - diabetes mellitus
KW  - dolutegravir/cb [Drug Combination]
KW  - dolutegravir/ct [Clinical Trial]
KW  - dolutegravir/dt [Drug Therapy]
KW  - drug bioavailability
KW  - drug cost
KW  - drug efficacy
KW  - drug safety
KW  - drug tolerability
KW  - drug treatment failure
KW  - drug withdrawal
KW  - efavirenz/cb [Drug Combination]
KW  - efavirenz/dt [Drug Therapy]
KW  - emtricitabine/ae [Adverse Drug Reaction]
KW  - emtricitabine/cb [Drug Combination]
KW  - emtricitabine/dt [Drug Therapy]
KW  - hepatitis B/si [Side Effect]
KW  - human
KW  - hypertension
KW  - lamivudine/ae [Adverse Drug Reaction]
KW  - lamivudine/cb [Drug Combination]
KW  - lamivudine/dt [Drug Therapy]
KW  - low drug dose
KW  - medication compliance
KW  - mixed infection
KW  - patient compliance
KW  - phase 3 clinical trial (topic)
KW  - priority journal
KW  - raltegravir/ae [Adverse Drug Reaction]
KW  - raltegravir/dt [Drug Therapy]
KW  - recurrent infection/si [Side Effect]
KW  - review
KW  - rifampicin/dt [Drug Therapy]
KW  - risk reduction
KW  - ritonavir/cb [Drug Combination]
KW  - ritonavir/dt [Drug Therapy]
KW  - tenofovir alafenamide/cb [Drug Combination]
KW  - tenofovir alafenamide/ct [Clinical Trial]
KW  - tenofovir alafenamide/dt [Drug Therapy]
KW  - tenofovir disoproxil/dt [Drug Therapy]
KW  - tenofovir/cb [Drug Combination]
KW  - tenofovir/dt [Drug Therapy]
KW  - tenofovir/po [Oral Drug Administration]
KW  - tuberculosis/dt [Drug Therapy]
KW  - unspecified side effect/si [Side Effect]
PB  - Lippincott Williams and Wilkins (250 Waterloo Road, London SE1 8RD, United Kingdom)
JF  - Current Opinion in HIV and AIDS
VL  - 8
IS  - 6
SP  - 523
EP  - 527
CY  - C. Flexner, Johns Hopkins University School of Medicine and Bloomberg School of Public Health, Osler 527, 600 N, Wolfe Street, Baltimore, MD 21287-5554, United States. E-mail: flex@jhmi.edu
SN  - 1746-630X
UR  - http://ovidsp.ovid.com/ovidweb.cgi?T=JS&PAGE=reference&D=emed11&NEWS=N&AN=2013669462
N2  - PURPOSE OF REVIEW: In this issue of Current Opinion, the Guest Editors and their colleagues provide a comprehensive overview of current activities aimed at optimizing global HIV treatment. In this introduction, we outline current goals and approaches that will be described in more detail elsewhere in this issue. RECENT FINDINGS: Two recent conferences, the first and second Conference on Antiretroviral Drug Optimization (CADO), brought together experts from academia, governments, foundations, the pharmaceutical industry, and community activists to develop a global HIV-treatment research agenda for the coming decade focused on better therapies and how to make them accessible to a broader population of people living with HIV. Important recommendations included a focus on more efficient process chemistry for antiretroviral drugs, investigation of antiretroviral dose reduction as a possible optimization strategy, recognition of the increasing importance of concurrent infections and comorbidities especially tuberculosis and aging-related diseases, and identifying a highly effective and affordable nontoxic, once-daily fixed-dose combination regimen for first-line treatment. SUMMARY: HIV treatment optimization is a process intended to enhance the long-term efficacy, adherence, tolerability, safety, convenience, and affordability of combination ART. The ultimate goal of this process is to expand access to well tolerated and effective lifetime treatment to all those in need. © 2013 Wolters Kluwer Health.
ER  - 
TY  - ELEC
T1  - Outcomes of open repair of mycotic descending thoracic and thoracoabdominal aortic aneurysms
A1  - C., Lau
A1  - M., Gaudino
A1  - A.R., De Biasi
A1  - M., Munjal
Y1  - 2015///
KW  - *mycotic aneurysm/su [Surgery]
KW  - *mycotic descending thoracic aortic aneurysm/su [S
KW  - *thoracoabdominal aorta aneurysm/su [Surgery]
KW  - New York Heart Association class
KW  - Staphylococcus aureus
KW  - adult
KW  - aged
KW  - article
KW  - blood culture
KW  - cardiac patient
KW  - cardiovascular risk
KW  - cerebrovascular accident
KW  - chronic lung disease
KW  - clinical article
KW  - cohort analysis
KW  - computer assisted tomography
KW  - deep hypothermic circulatory arrest
KW  - diabetes mellitus
KW  - end stage renal disease/th [Therapy]
KW  - female
KW  - follow up
KW  - gold standard
KW  - heart muscle revascularization
KW  - human
KW  - hypertension
KW  - male
KW  - mean arterial pressure
KW  - nafcillin
KW  - outcome assessment
KW  - oxacillin
KW  - peritoneal dialysis
KW  - piperacillin plus tazobactam
KW  - positron emission tomography
KW  - priority journal
KW  - prospective study
KW  - salmonellosis
KW  - spinal cord injury
KW  - sternotomy
KW  - sultamicillin
KW  - surgical patient
KW  - tracheostomy
KW  - treatment duration
KW  - tuberculosis/dt [Drug Therapy]
KW  - vancomycin/dt [Drug Therapy]
PB  - Elsevier USA
JF  - Annals of Thoracic Surgery
VL  - 100
IS  - 5
SP  - 1712
EP  - 1717
CY  - C. Lau, Box 110, 525 E 68th St, New York, NY 10065, United States
SN  - 0003-4975
UR  - http://www.elsevier.com/locate/athoracsur
UR  - http://ovidsp.ovid.com/ovidweb.cgi?T=JS&PAGE=reference&D=emed13&NEWS=N&AN=2015323381
N2  - Background The purpose of this study was to evaluate the short- and intermediate-term outcomes of open repair of mycotic thoracic and thoracoabdominal aneurysms. Contemporary surgical and perioperative techniques were utilized. Methods From November 1997 to May 2014, 14 consecutive patients underwent open repair of descending thoracic (n = 9, 64.3%) and thoracoabdominal (n = 5, 35.7%) mycotic aortic aneurysms. All procedures were performed through the left side of the chest. Infected tissue was completely debrided and excised. Aortic continuity was restored in situ with a Dacron prosthesis (Macquet Corp, Oakland, NJ). Soft tissue coverage of the prosthesis was performed when anatomy and patient condition permitted. Perioperative outcomes, intermediate-term survival, and reinfection rates were examined. Results All patients presented with either aneurysm-related symptoms or a clinical picture of sepsis. Diagnosis was confirmed utilizing computed tomography imaging. Mean age was 66 +/- 13 years, 8 patients (57.1%) were male, and mean aneurysm size was 5.9 +/- 1.3 cm. All patients were hypertensive, 3 (21.4%) had prior coronary revascularization, 7 (50%) had chronic pulmonary disease, 5 (35.7%) had diabetes mellitus, and 2 (14.3%) had end-stage renal disease requiring dialysis. Twelve patients (85.7%) had aneurysm-related pain, and 9 (64.3%) of them had contained rupture. Mean time from onset of illness to surgery was 36 days (range, 0 to 153). On preoperative blood cultures, 4 (28.6%) grew Staphylococcus aureus, 4 (28.6%) grew gram negative organisms, 2 (14.3%) grew mycobacterium, and 4 cultures (28.6%) had negative results. Empiric broad-spectrum antibiotics were initiated on all patients and adjusted based on final cultures. A majority of patients underwent repair utilizing a clamp-and-sew technique (n = 10, 71.4%); the remainder (n = 4, 28.6%) required repair under profound hypothermic circulatory arrest. After radical debridement of the infected tissue, grafts were placed in the normal anatomic position; 6 (42.9%) patients had additional soft tissue coverage, 5 (35.7%) utilizing an omental flap and 1 (7.1%), a serratus muscle flap. There was 1 in-hospital death (7.1%) secondary to ischemic bowel. Four patients (28.6%) required tracheostomy, and 1 (7.1%) had recurrent nerve injury. None of the patients incurred spinal cord injury, stroke, or new onset renal failure requiring dialysis. After surgery, all patients were given 6 weeks of intravenous antibiotics. Lifelong suppression therapy was maintained with oral antibiotics. There were no episodes of prosthetic graft infection on follow-up. Univariate analysis revealed that New York Heart Association functional class, diabetes, and preoperative renal dysfunction were preoperative risk factors for major adverse events. Mean follow-up time was 26.5 months (median 8.2; range, 1 to 142). Actuarial 5-year survival was 71%. Conclusions Open repair of mycotic descending thoracic and thoracoabdominal aortic aneurysms remains the gold standard of therapy. Aggressive intraoperative debridement with in situ prosthetic reconstruction permits a high rate of success in this very high risk cohort of patients. Lifelong antibiotic suppression therapy may prevent late prosthetic graft infection.
ER  - 
TY  - ELEC
T1  - When TB associates with diabetes
A1  - C., Perez-Guzman
A1  - F.J., Serna-Vela
Y1  - 2012///
KW  - *diabetes mellitus/pc [Prevention]
KW  - *lung tuberculosis/co [Complication]
KW  - *lung tuberculosis/dt [Drug Therapy]
KW  - Arabian
KW  - diabetic patient
KW  - disease association
KW  - drug absorption
KW  - drug bioavailability
KW  - drug elimination
KW  - drug metabolism
KW  - editorial
KW  - ethambutol/dt [Drug Therapy]
KW  - ethambutol/pk [Pharmacokinetics]
KW  - ethnic group
KW  - glucose blood level
KW  - glucose/ec [Endogenous Compound]
KW  - human
KW  - hyperglycemia
KW  - metabolic regulation
KW  - pyrazinamide/dt [Drug Therapy]
KW  - pyrazinamide/pk [Pharmacokinetics]
KW  - rifampicin/dt [Drug Therapy]
KW  - rifampicin/pk [Pharmacokinetics]
KW  - risk factor
KW  - treatment failure
KW  - treatment outcome
KW  - tuberculostatic agent/dt [Drug Therapy]
KW  - tuberculostatic agent/pk [Pharmacokinetics]
KW  - urinary tract infection
PB  - Expert Reviews Ltd. (2 Albert Place, London N3 1QB, United Kingdom)
JF  - Expert Review of Anti-Infective Therapy
VL  - 10
IS  - 7
SP  - 727
EP  - 728
CY  - C. Perez-Guzman, Research Unit, State Health Ministry of Aguascalientes, Aguascalientes, Mexico. E-mail: carperguz1@hotmail.com
SN  - 1478-7210
UR  - http://ovidsp.ovid.com/ovidweb.cgi?T=JS&PAGE=reference&D=emed10b&NEWS=N&AN=2012520518
ER  - 
TY  - ELEC
T1  - Spinal tuberculosis: A retrospective chart review
A1  - C., Sezgi
A1  - M., Taylan
A1  - H., Kaya
A1  - H.S., Sen
A1  - O., Abakay
A1  - M., Bulut
Y1  - 2014///
KW  - *tuberculous spondylitis/di [Diagnosis]
KW  - *tuberculous spondylitis/dt [Drug Therapy]
KW  - *tuberculous spondylitis/su [Surgery]
KW  - C reactive protein/ec [Endogenous Compound]
KW  - Turkey (republic)
KW  - X ray
KW  - adult
KW  - article
KW  - backache
KW  - cause of death
KW  - chronic kidney failure
KW  - clinical article
KW  - clinical feature
KW  - computer assisted tomography
KW  - erythrocyte sedimentation rate
KW  - ethambutol/ae [Adverse Drug Reaction]
KW  - ethambutol/dt [Drug Therapy]
KW  - female
KW  - fever
KW  - hepatitis B
KW  - human
KW  - isoniazid/ae [Adverse Drug Reaction]
KW  - isoniazid/dt [Drug Therapy]
KW  - leukocyte count
KW  - limb weakness
KW  - male
KW  - medical record review
KW  - non insulin dependent diabetes mellitus
KW  - nuclear magnetic resonance imaging
KW  - outcome assessment
KW  - paraplegia
KW  - paraspinal abscess
KW  - paresthesia
KW  - psoas abscess
KW  - pyrazinamide/ae [Adverse Drug Reaction]
KW  - pyrazinamide/dt [Drug Therapy]
KW  - retrospective study
KW  - rifampicin/ae [Adverse Drug Reaction]
KW  - rifampicin/dt [Drug Therapy]
KW  - spinal cord compression/su [Surgery]
KW  - spinal tenderness
KW  - spine disease
KW  - spine instability/su [Surgery]
KW  - spine malformation/su [Surgery]
KW  - spine surgery
KW  - streptomycin/ae [Adverse Drug Reaction]
KW  - streptomycin/dt [Drug Therapy]
KW  - thoracic spine
KW  - thoracolumbar spine
KW  - time
KW  - treatment duration
KW  - unspecified side effect/si [Side Effect]
PB  - Acta Medica Mediterranea
JF  - Acta Medica Mediterranea
VL  - 30
IS  - 3
SP  - 725
EP  - 730
CY  - C. Sezgi, Dicle University School of Medicine, Department of Pulmonary Diseases, 21280 Diyarbakir, Turkey
SN  - 0393-6384
UR  - http://www.actamedicamediterranea.com/medica/2014/med2014_pag-725-730.pdf
UR  - http://ovidsp.ovid.com/ovidweb.cgi?T=JS&PAGE=reference&D=emed13&NEWS=N&AN=2014424239
N2  - Aims: Background and objectives: This study aimed to investigate the clinical characteristics, diagnostic methods, and therapeutic outcomes in patients with spinal tuberculosis (TB) in Southeastern Turkey Methods: Patients diagnosed with spinal TB at Dicle University Hospital, Diyarbakir, Turkey, between October 2005 to December 2010 were enrolled in the study retrospectively. Patients were evaluated for the following: Clinical presentation, underlying diseases, laboratory results, imaging findings, medical therapies, and treatment outcomes Results: A total of 23 patients including 14 men and 9 women with spinal TB, also known as Pott's disease, were enrolled. The study subjects' ages ranged from 17 to 69 years with a mean age of 38.4 years. Patients most often presented with back pain (69.5%, n=16) and fever (56.5%, n=13), and the most frequent physical finding was spinal tenderness (91.3%). Only 17.4% of the patients demonstrated neurological deficits and no paraplegia was observed. The time interval between onset of symptoms and treatment initiation was 3.2 months. Of all the patients, 47.8% exhibited Pott's disease in the thoracolumbar region while 34.8% only had thoracic involvement. On average, 2.5 vertebrae were diseased in this cohort. Furthermore, 82.6% of the patients had paraspinal and psoas abscesses. All patients were treated with anti-TB therapy. However, 26.1% required additional surgery, and one patient with miliary TB died. The mean treatment course lasted for 12.3 months. Conclusions: It may be possible to refine methods of spinal TB detection and diagnosis by studying thoracolumbar pathology in young adults with Pott's disease in endemic countries such as Turkey. By studying the clinical progression of this disease, the delay between symptom onset and diagnosis may be decreased so that complications such as paraplegia and surgical interventions are avoided.
ER  - 
TY  - ELEC
T1  - Risk of tuberculosis among people with diabetes mellitus: An Australian nationwide cohort study
A1  - C.C., Dobler
A1  - J.R., Flack
Y1  - 2012///
KW  - *diabetic patient
KW  - *latent tuberculosis
KW  - Australia
KW  - article
KW  - diabetes mellitus/dt [Drug Therapy]
KW  - disease surveillance
KW  - female
KW  - high risk population
KW  - human
KW  - insulin/dt [Drug Therapy]
KW  - major clinical study
KW  - male
KW  - medical decision making
KW  - outcome assessment
KW  - prevalence
KW  - risk factor
KW  - screening test
PB  - BMJ Publishing Group (Tavistock Square, London WC1H 9JR, United Kingdom)
JF  - BMJ Open
VL  - 2
IS  - 1
SP  - no pagination
EP  - no pagination
CY  - C.C. Dobler, Department of Respiratory and Environmental Epidemiology, Woolcock Institute of Medical Research, University of Sydney, Sydney, Australia. E-mail: cdobler@med.usyd.edu.au
UR  - http://bmjopen.bmj.com/content/2/1/e000666.full.pdf+html
UR  - http://ovidsp.ovid.com/ovidweb.cgi?T=JS&PAGE=reference&D=emed10&NEWS=N&AN=2012134172
N2  - Objective: Previous studies that have found an increased risk for tuberculosis (TB) in people with diabetes mellitus (DM) have been conducted in segments of the population and have not adjusted for important potential confounders. We sought to determine the RR for TB in the presence of DM in a national population with data on confounding factors in order to inform the decision-making process about latent tuberculosis infection (LTBI) screening in people with diabetes. Design: Whole population historical cohort study. Setting: All Australian States and Territories with a mean TB incidence of 5.8/100 000. Participants: Cases of TB in people with DM were identified by record linkage using the National Diabetes Services Scheme Database and TB notification databases for the years 2001-2006. Primary and secondary outcome measures: Primary outcome was notified cases of TB. Secondary outcome was notified cases of culture-confirmed TB. RR of TB was estimated with adjustment for age, sex, TB incidence in country of birth and indigenous status. Results: There were 6276 cases of active TB among 19 855 283 people living in Australia between 2001 and 2006. There were 271 (188 culture positive) cases of TB among 802 087 members of the DM cohort and 130 cases of TB among 273 023 people using insulin. The crude RR of TB was 1.78 (95% CI 1.17 to 2.73) in all people with DM and 2.16 (95% CI 1.19 to 3.93) in people with DM using insulin. The adjusted RRs were 1.48 (95% CI 1.04 to 2.10) and 2.27 (95% CI 1.41 to 3.66), respectively. Conclusions: The presence of DM alone does not justify screening for LTBI. However, when combined with other risk factors for TB, the presence of DM may be sufficient to justify screening and treatment for LTBI.
ER  - 
TY  - ELEC
T1  - Outcomes of overseas kidney transplantation in chronic haemodialysis patients in Taiwan
A1  - C.-C., Hsu
A1  - C.-H., Lee
A1  - S.-J., Hwang
A1  - S.-W., Huang
A1  - W.-C., Yang
A1  - Y.-K., Chang
A1  - D.F.-C., Tsai
Y1  - 2011///
KW  - *hemodialysis patient
KW  - *kidney transplantation
KW  - *overseas kidney transplantation
KW  - Taiwan
KW  - adult
KW  - article
KW  - brain abscess/co [Complication]
KW  - cerebrovascular disease/co [Complication]
KW  - comorbidity
KW  - controlled study
KW  - cytomegalovirus infection/co [Complication]
KW  - data base
KW  - diabetes mellitus/co [Complication]
KW  - endocarditis/co [Complication]
KW  - female
KW  - graft failure/co [Complication]
KW  - graft recipient
KW  - graft rejection/co [Complication]
KW  - graft rejection/dt [Drug Therapy]
KW  - graft rejection/pc [Prevention]
KW  - graft survival
KW  - hematoma/co [Complication]
KW  - hepatitis B/co [Complication]
KW  - hepatitis C/co [Complication]
KW  - herpes simplex/co [Complication]
KW  - herpes zoster/co [Complication]
KW  - human
KW  - hydronephrosis/co [Complication]
KW  - hypertension/co [Complication]
KW  - incidence
KW  - ischemic heart disease/co [Complication]
KW  - kidney cancer/co [Complication]
KW  - kidney infection/co [Complication]
KW  - kidney vein thrombosis/co [Complication]
KW  - liver abscess/co [Complication]
KW  - lymphocele/co [Complication]
KW  - lymphocyte antibody/dt [Drug Therapy]
KW  - major clinical study
KW  - male
KW  - medical tourism
KW  - meningitis/co [Complication]
KW  - methylprednisolone/dt [Drug Therapy]
KW  - mortality
KW  - outcome assessment
KW  - postoperative complication/co [Complication]
KW  - postoperative infection/co [Complication]
KW  - priority journal
KW  - risk assessment
KW  - septicemia/co [Complication]
KW  - survival rate
KW  - survivor
KW  - thymocyte antibody/dt [Drug Therapy]
KW  - tuberculosis/co [Complication]
KW  - urinary tract obstruction/co [Complication]
KW  - urinoma/co [Complication]
PB  - Blackwell Publishing (550 Swanston Street, Carlton South VIC 3053, Australia)
JF  - Nephrology
VL  - 16
IS  - 3
SP  - 341
EP  - 348
CY  - D. F.-C. Tsai, Department of Social Medicine, National Taiwan University, College of Medicine, Jen-Ai Road, Taipei 100, Taiwan (Republic of China). E-mail: fctsai@ntu.edu.tw
SN  - 1320-5358
UR  - http://ovidsp.ovid.com/ovidweb.cgi?T=JS&PAGE=reference&D=emed10&NEWS=N&AN=2011112328
N2  - Aim: Overseas kidney transplantation has often been reported to have unsatisfactory outcomes. This study aims to compare post-transplantation outcomes between overseas and domestic kidney transplant (KT) recipients in Taiwan. Methods: The Taiwanese National Health Insurance Research Database was used to identify 310 domestic and 643 overseas KT recipients, who survived for longer than 1 month after the transplantation, in a cohort of 45 453 chronic haemodialysis patients in 1997-2002. Cox proportional hazards models were used to assess risks of mortality and graft failure. Results: The 1, 3 and 5 year survival rates for domestic KT recipients were 96.5%, 93.3% and 91.6%, respectively, while those for overseas KT recipients were 94.9%, 87.9% and 77.1%, respectively (P = 0.015). For the overseas group, those who received a KT before 2001 had significantly higher hazard ratios of mortality and graft failure (2.85 and 1.71, respectively). However, for those receiving a KT in 2001-2002, no significant outcome difference could be found between overseas and domestic recipients. Conclusion: The risk disparity between overseas and domestic KT recipients is mainly attributable to when the transplantation was performed. In attempting to dissuade potential recipients from organ trafficking, merely emphasizing the previously acknowledged poor outcomes no longer suffices as a valid reason. © 2011 The Authors. Nephrology © 2011 Asian Pacific Society of Nephrology.
ER  - 
TY  - ELEC
T1  - A nationwide population-based study of the risk of tuberculosis in different solid organ transplantations in Taiwan
A1  - C.-H., Chen
A1  - K.-H., Shu
A1  - H.-C., Ho
A1  - S.-B., Cheng
A1  - C.-C., Lin
A1  - H.-J., Wei
A1  - C.-H., Lin
A1  - S.-N., Chang
Y1  - 2014///
KW  - *organ transplantation
KW  - *tuberculosis
KW  - Taiwan
KW  - acute graft rejection
KW  - adult
KW  - azathioprine
KW  - chronic obstructive lung disease
KW  - clinical feature
KW  - conference paper
KW  - coronary artery disease
KW  - cyclosporin
KW  - diabetes mellitus
KW  - early diagnosis
KW  - female
KW  - graft recipient
KW  - high risk patient
KW  - human
KW  - hyperlipidemia
KW  - hypertension
KW  - major clinical study
KW  - male
KW  - outcome assessment
KW  - population research
KW  - prednisolone
KW  - priority journal
KW  - rifampicin
KW  - tacrolimus
PB  - Elsevier USA
JF  - Transplantation Proceedings
VL  - 46
IS  - 4
SP  - 1032
EP  - 1035
CY  - M.-J. Wu, Division of Nephrology, Department of Medicine, Taichung Veterans General Hospital, 1650 Taiwan Boulevard, Taichung 40705, Taiwan (Republic of China). E-mail: wmj530708@yahoo.com
SN  - 0041-1345
UR  - http://www.elsevier.com/locate/transproceed
UR  - http://ovidsp.ovid.com/ovidweb.cgi?T=JS&PAGE=reference&D=emed12&NEWS=N&AN=2014325628
N2  - Advances in immunosuppressants for solid organ transplantation (SOT) have improved prevention and treatment of acute rejection as well as reduced the risk of chronic graft damage. However, SOT recipients are prone to developing opportunistic infections because of their long-term immunosuppressed status. Tuberculosis (TB) is a serious opportunistic infection that is associated with increased morbidity and mortality in SOT recipients. However, nationwide population-based research specifically focused on the associations between kidney transplantation (KTx), liver transplantation (LTx), and heart transplantation (HTx), and subsequent TB infection is lacking. This study was conducted using Taiwan's National Health Insurance Research Database, which provided claims data for SOT recipients from 2000 to 2009. Clinical features, treatment, and outcomes were analyzed to determine the risk for TB after SOT. In total, 153 (3.2%) RTx, 19 (1.1%) LTx, and 26 (2.8%) HTx recipients became infected with TB. Compared with non-TB patients, HTx recipients with TB had significantly higher prevalence of older age (P =.037), hypertension (P <.001), and coronary artery disease (CAD) (P =.002). There were also greater percentages of male sex (P =.018), diabetes (P =.029), hyperlipidemia (P =.016), CAD (P <.001), and chronic obstructive pulmonary disease (COPD) (P <.001) in RTx recipients with TB than in those without. In conclusion, posttransplantation TB is a serious problem worldwide, and a high index of suspicion is warranted to ensure early diagnosis and prompt initiation of treatment for TB among SOT patients. In this preliminary study, KTx recipients had a higher risk of TB infection than LTx and HTx recipients, and the high-risk factors were male sex, diabetes, hyperlipidemia, CAD, and COPD. The use of optimal immunosuppressive agents to minimize acute rejection, monitoring of high-risk recipients, prompt diagnosis, and appropriate treatment are required for the management of TB infection in endemic areas such as Taiwan. © 2014 by Elsevier Inc. All rights reserved.
ER  - 
TY  - ELEC
T1  - The pieces of the puzzle - Disseminated bcg infection with mycotic abdominal aneurysm identified on a blood culture
A1  - C.M., Denkinger
A1  - J.M., Aroesty
A1  - A.N., Weinberg
Y1  - 2013///
KW  - *BCG vaccine/ae [Adverse Drug Reaction]
KW  - *BCG vaccine/dt [Drug Therapy]
KW  - *abdominal aorta aneurysm/su [Surgery]
KW  - *bovine tuberculosis/dt [Drug Therapy]
KW  - *bovine tuberculosis/si [Side Effect]
KW  - *disseminated bacillus calmette guerin infection/d
KW  - *disseminated bacillus calmette guerin infection/s
KW  - *mycotic aneurysm/dt [Drug Therapy]
KW  - *mycotic aneurysm/si [Side Effect]
KW  - *mycotic aneurysm/su [Surgery]
KW  - Mycobacterium bovis
KW  - abdominal radiography
KW  - aged
KW  - anemia
KW  - anorexia
KW  - antibiotic therapy
KW  - artery anastomosis
KW  - bacterium identification
KW  - bladder carcinoma/dt [Drug Therapy]
KW  - bladder carcinoma/th [Therapy]
KW  - blood culture
KW  - bone marrow biopsy
KW  - cachexia
KW  - cancer surgery
KW  - case report
KW  - chronic obstructive lung disease
KW  - computer assisted tomography
KW  - congestive cardiomyopathy
KW  - coughing
KW  - diabetes mellitus
KW  - disease duration
KW  - disease severity
KW  - drug instillation
KW  - drug substitution
KW  - drug withdrawal
KW  - duodenum
KW  - dyspnea
KW  - enteritis
KW  - ethambutol/dt [Drug Therapy]
KW  - fatigue
KW  - fever
KW  - gastrointestinal endoscopy
KW  - heart atrium fibrillation
KW  - high risk patient
KW  - histopathology
KW  - human
KW  - hypertension
KW  - ileum
KW  - iliac artery
KW  - iliac artery aneurysm/su [Surgery]
KW  - immunocompetence
KW  - incubation time
KW  - indium 111
KW  - isoniazid/ae [Adverse Drug Reaction]
KW  - isoniazid/dt [Drug Therapy]
KW  - kidney perfusion
KW  - leukocyte
KW  - low level laser therapy
KW  - male
KW  - medical history
KW  - moxifloxacin/dt [Drug Therapy]
KW  - muscle atrophy
KW  - outcome assessment
KW  - pelvis radiography
KW  - physical examination
KW  - prostate cancer/su [Surgery]
KW  - prostatectomy
KW  - renal artery
KW  - review
KW  - rifampicin/dt [Drug Therapy]
KW  - saccular aneurysm/su [Surgery]
KW  - sedimentation rate
KW  - spleen artery
KW  - surgical risk
KW  - thorax radiography
KW  - toxic hepatitis/si [Side Effect]
KW  - transitional cell carcinoma/dt [Drug Therapy]
KW  - transitional cell carcinoma/th [Therapy]
KW  - treatment duration
KW  - upper gastrointestinal tract
KW  - urine culture
KW  - weakness
KW  - weight reduction
KW  - wheezing
PB  - Lippincott Williams and Wilkins (530 Walnut Street,P O Box 327, Philadelphia PA 19106-3621, United States)
JF  - Infectious Diseases in Clinical Practice
VL  - 21
IS  - 1
SP  - 17
EP  - 20
CY  - C.M. Denkinger, Department of Medicine, Division of Infectious Diseases, Beth Israel Deaconess Medical Center, 110 Francis St, Boston, MA 02215, United States. E-mail: cdenking@bidmc.harvard.edu
SN  - 1056-9103
UR  - http://ovidsp.ovid.com/ovidweb.cgi?T=JS&PAGE=reference&D=emed11&NEWS=N&AN=2013023183
N2  - Intravesicular bacillus Calmette-Guerin (BCG) instillation is a widely used immunotherapy for superficial bladder cancer. Although this treatment is generally well tolerated with primarily local adverse effects, systemic adverse effects, including fever, pneumonitis, and hepatitis, have been reported. A disseminated infection with the development of mycotic aneurysms is very rare and results in significant morbidity and mortality.We report an immunocompetent patient with disseminated BCG infection and mycotic aneurysms diagnosed based on imaging and a positive mycolytic blood culture and subsequently confirmed by histopathology. We review the literature of other cases of disseminated BCG infection with mycotic aneurysms and summarize the classic presentation, the treatment, and outcomes. Copyright © 2013 by Lippincott Williams & Wilkins.
ER  - 
TY  - ELEC
T1  - Opioid pharmacotherapy for chronic non-cancer pain in the United States: A research guideline for developing an evidence-base
A1  - C.R., Chapman
A1  - D.L., Lipschitz
A1  - M.S., Angst
A1  - R., Chou
A1  - R.C., Denisco
A1  - G.W., Donaldson
A1  - P.G., Fine
A1  - K.M., Foley
A1  - R.M., Gallagher
A1  - A.M., Gilson
A1  - J.D., Haddox
A1  - S.D., Horn
A1  - C.E., Inturrisi
A1  - S.S., Jick
A1  - A.G., Lipman
A1  - J.D., Loeser
A1  - M., Noble
A1  - L., Porter
A1  - M.C., Rowbotham
A1  - K.M., Schoelles
A1  - D.C., Turk
A1  - E., Volinn
A1  - M.R., Von Korff
A1  - L.R., Webster
Y1  - 2010///
KW  - *chronic pain/dt [Drug Therapy]
KW  - *chronic pain/th [Therapy]
KW  - *opiate/ae [Adverse Drug Reaction]
KW  - *opiate/ct [Clinical Trial]
KW  - *opiate/do [Drug Dose]
KW  - *opiate/dt [Drug Therapy]
KW  - *opiate/po [Oral Drug Administration]
KW  - *opiate/td [Transdermal Drug Administration]
KW  - *opiate/tl [Intrathecal Drug Administration]
KW  - United States
KW  - abdominal cramp/si [Side Effect]
KW  - anticonvulsive agent/dt [Drug Therapy]
KW  - bloating/si [Side Effect]
KW  - cardiotoxicity/si [Side Effect]
KW  - clinical trial
KW  - codeine/cb [Drug Combination]
KW  - codeine/dt [Drug Therapy]
KW  - cognitive defect/si [Side Effect]
KW  - comorbidity
KW  - constipation/si [Side Effect]
KW  - cross tolerance
KW  - dental caries/si [Side Effect]
KW  - depression/si [Side Effect]
KW  - diabetes mellitus/si [Side Effect]
KW  - drug abuse
KW  - drug efficacy
KW  - drug misuse
KW  - drug overdose
KW  - drug safety
KW  - drug tolerability
KW  - drug treatment failure
KW  - drug withdrawal
KW  - endocrine disease/si [Side Effect]
KW  - evidence based medicine
KW  - falling
KW  - fentanyl/dt [Drug Therapy]
KW  - fracture/si [Side Effect]
KW  - growth hormone deficiency/si [Side Effect]
KW  - health care policy
KW  - heart arrhythmia/si [Side Effect]
KW  - human
KW  - hydrocodone bitartrate plus paracetamol/dt [Drug T
KW  - hydrocodone/dt [Drug Therapy]
KW  - hydromorphone/dt [Drug Therapy]
KW  - hyperalgesia/si [Side Effect]
KW  - immune deficiency/si [Side Effect]
KW  - incidence
KW  - infection sensitivity
KW  - infection/si [Side Effect]
KW  - intestine function disorder/si [Side Effect]
KW  - levorphanol/dt [Drug Therapy]
KW  - long term care
KW  - low back pain/dt [Drug Therapy]
KW  - lung tuberculosis/si [Side Effect]
KW  - medical research
KW  - methadone/ae [Adverse Drug Reaction]
KW  - methadone/dt [Drug Therapy]
KW  - morphine/dt [Drug Therapy]
KW  - nausea/si [Side Effect]
KW  - nonhuman
KW  - omega conotoxin MVIIA/dt [Drug Therapy]
KW  - omega conotoxin MVIIA/tl [Intrathecal Drug Adminis
KW  - opiate addiction/si [Side Effect]
KW  - osteoporosis/si [Side Effect]
KW  - oxycodone/dt [Drug Therapy]
KW  - oxymorphone/dt [Drug Therapy]
KW  - paracetamol/cb [Drug Combination]
KW  - paracetamol/dt [Drug Therapy]
KW  - patient compliance
KW  - periodontal disease/si [Side Effect]
KW  - pethidine/dt [Drug Therapy]
KW  - practice guideline
KW  - prescription
KW  - psychosocial environment
KW  - psychotropic agent/dt [Drug Therapy]
KW  - quantitative analysis
KW  - review
KW  - risk benefit analysis
KW  - sedation
KW  - side effect/si [Side Effect]
KW  - sleep disordered breathing/si [Side Effect]
KW  - socioeconomics
KW  - sudden death
KW  - treatment duration
KW  - treatment indication
KW  - treatment outcome
KW  - tricyclic antidepressant agent/dt [Drug Therapy]
KW  - vomiting/si [Side Effect]
KW  - xerostomia/si [Side Effect]
PB  - Churchill Livingstone Inc. (650 Avenue of the Americas, New York NY 10011, United States)
JF  - Journal of Pain
VL  - 11
IS  - 9
SP  - 807
EP  - 829
CY  - C. R. Chapman, Pain Research Center, Department of Anesthesiology, University of Utah, 615 Arapeen Drive, Salt Lake City, UT 84108, United States. E-mail: crc20@utah.edu
SN  - 1526-5900
UR  - http://ovidsp.ovid.com/ovidweb.cgi?T=JS&PAGE=reference&D=emed9&NEWS=N&AN=2010471692
N2  - This document reports the consensus of an interdisciplinary panel of research and clinical experts charged with reviewing the use of opioids for chronic noncancer pain (CNCP) and formulating guidelines for future research. Prescribing opioids for chronic noncancer pain has recently escalated in the United States. Contrasting with increasing opioid use are: 1) The lack of evidence supporting long-term effectiveness; 2) Escalating misuse of prescription opioids including abuse and diversion; and 3) Uncertainty about the incidence and clinical salience of multiple, poorly characterized adverse drug events (ADEs) including endocrine dysfunction, immunosuppression and infectious disease, opioid-induced hyperalgesia and xerostomia, overdose, falls and fractures, and psychosocial complications. Chief among the limitations of current evidence are: 1) Sparse evidence on long-term opioid effectiveness in chronic pain patients due to the short-term time frame of clinical trials; 2) Insufficiently comprehensive outcome assessment; and 3) Incomplete identification and quantification of ADEs. The panel called for a strategic interdisciplinary approach to the problem domain in which basic scientists and clinicians cooperate to resolve urgent issues and generate a comprehensive evidence base. It offered 4 recommendations in 3 areas: 1) A research strategy for studying the effectiveness of long-term opioid pharmacotherapy; 2) Improvements in evidence-generation methodology; and 3) Potential research topics for generating new evidence. Perspective: Prescribing opioids for CNCP has outpaced the growth of scientific evidence bearing on the benefits and harms of these interventions. The need for a strong evidence base is urgent. This guideline offers a strategic approach to creating a comprehensive evidence base to guide safe and effective management of CNCP. © 2010 by the American Pain Society.
ER  - 
TY  - BILL
T1  - Diabetes and the risk of tuberculosis: A neglected threat to public health?
A1  - C.R., Stevenson
A1  - J.A., Critchley
A1  - N.G., Forouhi
A1  - G., Roglic
A1  - B.G., Williams
A1  - C., Dye
A1  - Stevenson, CR
A1  - Critchley, JA
A1  - Forouhi, NG
A1  - Roglic, G
Y1  - 2007///
KW  - *diabetes mellitus
KW  - *public health
KW  - *tuberculosis
KW  - Medline
KW  - age distribution
KW  - correlation analysis
KW  - data extraction
KW  - disease association
KW  - disease severity
KW  - evaluation
KW  - gender
KW  - glycemic control
KW  - human
KW  - immune system
KW  - iron overload
KW  - kidney failure
KW  - microangiopathy
KW  - mortality
KW  - public health problem
KW  - review
KW  - risk factor
KW  - sample size
KW  - social status
KW  - statistical significance
KW  - trace element
KW  - treatment failure
KW  - vitamin deficiency
PB  - SAGE Publications Ltd (55 City Road, London EC1Y 1SP, United Kingdom)
JF  - Chronic Illness
VL  - 3
IS  - 3
SP  - 228
EP  - 245
CY  - J. A. Critchley, Institute of Health and Society, Newcastle University, William Leech Building, Newcastle upon Tyne NE2 4HH, United Kingdom. E-mail: J.A.Critchley@ncl.ac.uk
SN  - 1742-3953
UR  - http://chi.sagepub.com/content/3/3/228.short
UR  - http://ovidsp.ovid.com/ovidweb.cgi?T=JS&PAGE=reference&D=emed8&NEWS=N&AN=2008318588
N2  - Objectives: Tuberculosis (TB) remains a major global public health problem. In the past, a relationship between TB and diabetes mellitus (DM) was recognized, and its importance was acknowledged through joint treatment clinics. However, this is rarely highlighted in current research or control priorities. This paper aims to evaluate the evidence for an association between these two diseases. Methods: A Medline literature search was undertaken, supplemented by checking references and contacting experts. We critically appraised studies that quantified the association between TB and DM, and were published after 1995. We assessed study quality according to criteria such as sample size, method of selection of cases and controls, losses to follow-up, quality and method of control of confounding, and summarized the results narratively and in tabular form. Results: All studies identified statistically significant and clinically important associations, with the increase in risk or odds of TB varying between 1.5- and 7.8-fold for those with DM. Risk was highest at younger ages. Most studies had not measured and controlled adequately for potential major confounders. Discussion: There is strong evidence for an association between TB and DM, which has potential public health implications. Further well-designed studies are needed to assess the magnitude precisely. © SAGE Publications 2007.
ER  - 
TY  - JOUR
T1  - Clinical characteristics of pulmonary tuberculosis patients from a southern Taiwan hospital-based survey
A1  - C.-S., Wang
A1  - H.-C., Chen
A1  - C.-J., Yang
A1  - J.-R., Tsai
A1  - I.-W., Chong
A1  - J.-J., Hwang
A1  - Wang, Chuan-Sheng
A1  - Chen, Huang-Chi
A1  - Yang, Chih-Jen
A1  - Tsai, Jong-Rung
A1  - Chong, Inn-Wen
A1  - Hwang, Jhi-Jhu
A1  - Huang, Ming-Shyan
Y1  - 2008/01//
KW  - *lung tuberculosis/dt [Drug Therapy]
KW  - *lung tuberculosis/ep [Epidemiology]
KW  - 80 and over
KW  - Adult
KW  - Aged
KW  - Female
KW  - Humans
KW  - Male
KW  - Middle Aged
KW  - Multidrug-Resistant
KW  - Mycobacterium tuberculosis
KW  - Pulmonary
KW  - Retrospective Studies
KW  - Risk Factors
KW  - Taiwan
KW  - Treatment Outcome
KW  - Tuberculosis
KW  - acid fast bacterium
KW  - adult
KW  - aged
KW  - antibiotic resistance
KW  - article
KW  - clinical feature
KW  - combination chemotherapy
KW  - controlled study
KW  - coughing
KW  - diabetes mellitus
KW  - drug therapy
KW  - epidemiology
KW  - ethambutol/cb [Drug Combination]
KW  - ethambutol/dt [Drug Therapy]
KW  - female
KW  - fever
KW  - health survey
KW  - hemoptysis
KW  - hospital based case control study
KW  - human
KW  - infection risk
KW  - infection sensitivity
KW  - isoniazid/cb [Drug Combination]
KW  - isoniazid/dt [Drug Therapy]
KW  - major clinical study
KW  - male
KW  - medical record
KW  - morbidity
KW  - mortality
KW  - multidrug resistance
KW  - ofloxacin/dt [Drug Therapy]
KW  - rifampicin/cb [Drug Combination]
KW  - rifampicin/dt [Drug Therapy]
KW  - sex difference
KW  - sputum culture
KW  - streptomycin/cb [Drug Combination]
KW  - streptomycin/dt [Drug Therapy]
KW  - treatment failure
KW  - treatment outcome
PB  - Elsevier (Singapore) Pte Ltd
JF  - Kaohsiung Journal of Medical Sciences
VL  - 24
LA  - eng
IS  - 1
SP  - 17
EP  - 24
CY  - M.-S. Huang, Division of Pulmonary and Critical Care Medicine, Department of Internal Medicine, Kaohsiung Medical University Hospital, 100 Shih-Chuan 1st Road, Kaohsiung 807, Taiwan (Republic of China). E-mail: shyang@kmu.edu.tw
SN  - 1607-551X
DO  - 10.1016/S1607-551X(08)70068-8
UR  - http://ovidsp.ovid.com/ovidweb.cgi?T=JS&PAGE=reference&D=emed8&NEWS=N&AN=2008095219
N2  - This study aimed to identify the clinical characteristics of culture-positive pulmonary tuberculosis (TB) patients from a southern Taiwan hospital-based survey between August 1, 2003 and July 31, 2006. Demographics, symptoms, susceptibility patterns, sputum acid-fast bacilli (AFB) stain status and treatment outcomes were recorded. The medical records of 154 patients who presented to the Kaohsiung Municipal Hsiao-Kang Hospital were analyzed retrospectively. The mean age of patients was 59.5 years; 115 patients were male and 39 were female. Diabetes mellitus (48/154; 31.2%) was the most frequent risk factor for pulmonary TB infection. Nearly all patients (139/154; 90.3%) had a cough. Fever was only seen in 27.9% and hemoptysis in 14.9% of patients. The combined resistance rates of Mycobacterium tuberculosis to the tested first-line agents were as follows: isoniazid, 3.2%; rifampin, 7.8%; ethambutol, 5.8%; and streptomycin, 2.6%. The combined resistance rate to any one of four first-line drugs was 12.3%. The combined resistance rate to ofloxacin was 3.9%. The combined resistance rate of multidrug resistant-TB was 1.9%. Sputum AFB stains were positive in 68.2% of cases. Analysis of treatment outcomes showed overall treatment success at 76.6%. The proportions of patients who died, defaulted treatment or in whom treatment failed were 16.2%, 3.9% and 0.0%, respectively. In conclusion, our study showed: (1) a higher frequency of pulmonary TB in male subjects than in other areas of Taiwan; (2) a higher frequency of cough and lower frequency of fever and hemoptysis than previous studies; (3) that the combined resistance rates to isoniazid and streptomycin were lower than both average levels in Taiwan and the global combined drug resistance rate; and (4) a higher proportion of patients responding to treatment and lower proportions of patients suffering mortality, defaulting treatment or not responding to treatment compared with other areas of Taiwan. With regard to resistance rates, the combined resistance rate to ethambutol was similar to the average level in Taiwan and higher than the global combined drug resistance rate. However, the combined resistance rate to rifampin was higher than both the average level in Taiwan and the global combined drug resistance rate. The combined resistance rates to at least any one of four first-line drugs and multidrug resistant-TB were lower than the average levels in Taiwan and higher than the global combined drug resistance rate. Our results may help to identify local variations in the disease and improve the effectiveness of TB infection control programs. © 2008 Elsevier. All rights reserved.
ER  - 
TY  - JOUR
T1  - Voriconazole for chronic pulmonary aspergillosis: a prospective multicenter trial
A1  - Cadranel, J
A1  - Philippe, B
A1  - Hennequin, C
Y1  - 2012///
JF  - European journal of
UR  - http://link.springer.com/article/10.1007/s10096-012-1690-y
ER  - 
TY  - JOUR
T1  - Beyond the guidelines for bipolar disorder: practical issues in long-term treatment with lithium
A1  - Calkin, C
A1  - Alda, M
Y1  - 2012///
JF  - The Canadian Journal of Psychiatry
UR  - http://cpa.sagepub.com/content/57/7/437.short
ER  - 
TY  - JOUR
T1  - Characteristics and outcomes of chronic pulmonary aspergillosis: a retrospective analysis of a tertiary hospital registry
A1  - Camara, B
A1  - Reymond, E
Y1  - 2015///
JF  - The clinical
UR  - http://onlinelibrary.wiley.com/doi/10.1111/crj.12105/full
ER  - 
TY  - JOUR
T1  - Two-year follow-up of directly-observed intermittent regimens for smear-positive pulmonary tuberculosis in China
A1  - Cao, JP
A1  - Zhang, LY
A1  - Zhu, JQ
Y1  - 1998///
JF  - Journal of Tuberculosis  …
UR  - http://www.ingentaconnect.com/content/iuatld/ijtld/1998/00000002/00000005/art00002
ER  - 
TY  - JOUR
T1  - Strong Association of Health Literacy With Functional Status Among Rheumatoid Arthritis Patients: A Cross‐Sectional Study
A1  - Caplan, L
A1  - Wolfe, F
A1  - Michaud, K
Y1  - 2014///
JF  - Arthritis care &
UR  - http://onlinelibrary.wiley.com/doi/10.1002/acr.22165/full
ER  - 
TY  - JOUR
T1  - The diabetes-tuberculosis co-epidemic: the role of international migration
A1  - Caraffa, E
A1  - Schepisi, MS
A1  - Gualano, G
Y1  - 2016///
JF  - of Tuberculosis and  …
UR  - http://www.ingentaconnect.com/contentone/iuatld/ijtld/2016/00000020/00000006/art00011
ER  - 
TY  - JOUR
T1  - Community-acquired pneumonia
A1  - Carbonara, S
A1  - Monno, L
A1  - Longo, B
Y1  - 2009///
JF  - Current opinion in
UR  - http://journals.lww.com/co-pulmonarymedicine/Abstract/2009/05000/Community_acquired_pneumonia.13.aspx
ER  - 
TY  - JOUR
T1  - Enhancing Parental Motivation to Monitor African American Adolescents' Diabetes Care: Development and Beta Test of a Brief Computer-Delivered
A1  - Carcone, AI
A1  - Ellis, DA
A1  - Naar, S
A1  - Ondersma, SJ
Y1  - 2014///
JF  - JMIR research
UR  - http://www.ncbi.nlm.nih.gov/pmc/articles/PMC4180328/
ER  - 
TY  - JOUR
T1  - The era of genomics: impact on sepsis clinical trial design
A1  - Cariou, A
A1  - Chiche, JD
A1  - Charpentier, J
Y1  - 2002///
JF  - Critical care
UR  - http://journals.lww.com/ccmjournal/Abstract/2002/05001/The_era_of_genomics__Impact_on_sepsis_clinical.26.aspx
ER  - 
TY  - JOUR
T1  - To study the effect of various regimens on the outcome of
A1  - Carlos, N
Y1  - 2014///
UR  - https://www.medpulse.in/Article/Volume1Issue3/MedPulse_1_3_11.pdf
ER  - 
TY  - JOUR
T1  - Relationships between obesity and DSM-IV major depressive disorder, suicide ideation, and suicide attempts: results from a general population study.
A1  - Carpenter, KM
A1  - Hasin, DS
A1  - Allison, DB
Y1  - 2000///
JF  - American journal of
UR  - http://www.ncbi.nlm.nih.gov/pmc/articles/PMC1446144/
ER  - 
TY  - JOUR
T1  - Características del diagnóstico y tratamiento de la tuberculosis pulmonar en pacientes con y sin diabetes mellitus tipo 2
A1  - Carrión-Torres, O
A1  - Cazorla-Saravia, P
Y1  - 2015///
JF  - Revista peruana de
UR  - http://www.scielo.org.pe/scielo.php?pid=S1726-46342015000400008&script=sci_arttext
ER  - 
TY  - JOUR
T1  - Prediction of delayed treatment response in pulmonary tuberculosis: use of time to positivity values of Bactec cultures
A1  - Carroll, NM
A1  - Uys, P
A1  - Hesseling, A
A1  - Lawrence, K
A1  - Pheiffer, C
Y1  - 2008///
JF  - Tuberculosis
UR  - http://www.sciencedirect.com/science/article/pii/S1472979208000309
ER  - 
TY  - JOUR
T1  - POSTSURGICAL RECURRENT CUSHING'S DISEASE: CLINICAL BENEFIT OF EARLY INTERVENTION IN PATIENTS WITH NORMAL URINARY FREE CORTISOL
A1  - Carroll, TB
A1  - Javorsky, BR
A1  - Findling, JW
Y1  - 2016///
JF  - Endocrine Practice
UR  - http://journals.aace.com/doi/abs/10.4158/EP161380.OR
ER  - 
TY  - JOUR
T1  - The efficacy of sildenafil citrate (Viagra®) in clinical populations: an update
A1  - Carson, CC
A1  - Burnett, AL
A1  - Levine, LA
A1  - Nehra, A
Y1  - 2002///
JF  - Urology
UR  - http://www.sciencedirect.com/science/article/pii/S0090429502016874
ER  - 
TY  - JOUR
T1  - Angiotensin-converting enzyme inhibition intervention in elderly persons: effects on body composition and physical performance
A1  - Carter, CS
A1  - Onder, G
Y1  - 2005///
JF  - The Journals
UR  - http://biomedgerontology.oxfordjournals.org/content/60/11/1437.short
ER  - 
TY  - JOUR
T1  - Research Protocol-Effectiveness and safety of a simplified short regimen for Multidrug Resistant Tuberculosis treatment in Manzini Region, Swaziland
A1  - Casas, E
A1  - Dlamini, T
A1  - Dietrich, S
A1  - Keus, K
A1  - Gashu, T
Y1  - 2014///
UR  - http://fieldresearch.msf.org/msf/handle/10144/322431
ER  - 
TY  - JOUR
T1  - Results of the implementation of a pilot model for the bidirectional screening and joint management of patients with pulmonary Tuberculosis and Diabetes mellitus in Mexico
A1  - Castellanos-Joya, Martin
A1  - Delgado-Sánchez, G
A1  - M., Castellanos-Joya
A1  - G., Delgado-Sanchez
A1  - L., Ferreyra-Reyes
A1  - P., Cruz-Hervert
A1  - E., Ferreira-Guerrero
A1  - G., Ortiz-Solis
A1  - M.I., Jimenez
A1  - L.L., Salazar
A1  - R., Montero-Campos
A1  - N., Mongua-Rodriguez
A1  - R., Baez-Saldana
A1  - M., Bobadilla-Del-Valle
A1  - J.F., Gonza Lez-Roldan
A1  - A., Ponce-De-Leon
A1  - J., Sifuentes-Osornio
A1  - Castellanos-Joya, Martin
A1  - Delgado-Sanchez, Guadalupe
A1  - Ferreyra-Reyes, Leticia
A1  - Cruz-Hervert, Pablo
A1  - Ferreira-Guerrero, Elizabeth
A1  - Ortiz-Solis, Gabriela
A1  - Jimenez, Mirtha Irene
A1  - Salazar, Leslie Lorena
A1  - Montero-Campos, Rogelio
A1  - Mongua-Rodriguez, Norma
A1  - Baez-Saldana, Renata
A1  - Bobadilla-del-Valle, Miriam
A1  - Gonzalez-Roldan, Jesus Felipe
A1  - Ponce-de-Leon, Alfredo
A1  - Sifuentes-Osornio, Jose
A1  - Garcia-Garcia, Lourdes
Y1  - 2014///
KW  - *bidirectional screening
KW  - *diabetes mellitus/di [Diagnosis]
KW  - *diabetes mellitus/dt [Drug Therapy]
KW  - *diabetes mellitus/ep [Epidemiology]
KW  - *diabetes mellitus/pc [Prevention]
KW  - *health care planning
KW  - *lung tuberculosis/di [Diagnosis]
KW  - *lung tuberculosis/dt [Drug Therapy]
KW  - *lung tuberculosis/ep [Epidemiology]
KW  - *lung tuberculosis/pc [Prevention]
KW  - *patient care
KW  - Aged
KW  - Collaborative Framework for the Care and Control o
KW  - Diabetes Mellitus
KW  - Disease Management
KW  - Humans
KW  - Mexico
KW  - Middle Aged
KW  - Prospective Studies
KW  - Pulmonary
KW  - Tuberculosis
KW  - adult
KW  - age
KW  - aged
KW  - article
KW  - clinical effectiveness
KW  - cohort analysis
KW  - control strategy
KW  - controlled study
KW  - diagnosis
KW  - disease control
KW  - feasibility study
KW  - female
KW  - follow up
KW  - glucose blood level
KW  - glucose/ec [Endogenous Compound]
KW  - hemoglobin A1c/ec [Endogenous Compound]
KW  - hemoglobin blood level
KW  - human
KW  - human cell
KW  - insulin/dt [Drug Therapy]
KW  - isoniazid/dt [Drug Therapy]
KW  - major clinical study
KW  - male
KW  - multiple linear regression analysis
KW  - observational study
KW  - oral antidiabetic agent/dt [Drug Therapy]
KW  - oral antidiabetic agent/po [Oral Drug Administrati
KW  - physical activity
KW  - pilot study
KW  - prospective study
KW  - rifampicin/dt [Drug Therapy]
KW  - screening
KW  - sex difference
PB  - Public Library of Science
JF  - PLoS ONE
VL  - 9
LA  - eng
IS  - 9
SP  - no pagination
EP  - no pagination
CY  - M. Castellanos-Joya, Direccion Del Programa de Micobacteriosis, Centro Nacional de Programas Preventivos y Control de Enfermedades, Mexico, Distrito Federal, Mexico
DO  - 10.1371/journal.pone.0106961
UR  - http://www.plosone.org/article/fetchObject.action?uri=info%3Adoi%2F10.1371%2Fjournal.pone.0106961&representation=PDF
UR  - http://ovidsp.ovid.com/ovidweb.cgi?T=JS&PAGE=reference&D=emed12&NEWS=N&AN=2014804910
UR  - http://journals.plos.org/plosone/article?id=10.1371/journal.pone.0106961
N2  - Objective: To evaluate the feasibility and effectiveness of the CFTB/DM in Mexico. Design. Prospective observational cohort. Setting. 15 primary care units in 5 states in Mexico. Participants: Patients aged >20 years diagnosed with DM or pulmonary TB who sought care at participating clinics. Intervention: The WHO/Union CFTB/DM was adapted and implemented according to official Mexican guidelines. We recruited participants from July 2012 to April 2013 and followed up until March 2014. Bidirectional screening was performed. Patients diagnosed with TB and DM were invited to receive TB treatment under joint management. Main outcome measures. Diagnoses of TB among DM, of DM among TB, and treatment outcomes among patients with DM and TB., Background: Recently, the World Health Organisation and the International Union Against Tuberculosis and Lung Disease published a Collaborative Framework for the Care and Control of Tuberculosis (TB) and Diabetes (DM) (CFTB/DM) proposing bidirectional screening and joint management., Results: Of 783 DM patients, 11 (1.4%) were unaware of their TB. Of 361 TB patients, 16 (4.4%) were unaware of their DM. 95 TB/DM patients accepted to be treated under joint management, of whom 85 (89.5%) successfully completed treatment. Multiple linear regression analysis with change in HbA1c and random capillary glucose as dependent variables revealed significant decrease with time (regression coefficients (beta) =20.660, (95% confidence interval (CI), 20.96 to 20.35); and beta =21.889 (95% CI, 22.77 to 21.01, respectively)) adjusting by sex, age and having been treated for a previous TB episode. Patients treated under joint management were more likely to experience treatment success than patients treated under routine DM and TB programs as compared to historical (adjusted OR (aOR), 2.8, 95%CI 1.28-6.13) and same period (aOR 2.37, 95% CI 1.13-4.96) comparison groups., Conclusions: Joint management of TB and DM is feasible and appears to improve clinical outcomes.
ER  - 
TY  - JOUR
T1  - Association of total serum cholesterol with functional outcome following home care rehabilitation in Italian patients with stroke
A1  - Cataldo, MC
A1  - Calcara, ML
A1  - Caputo, G
Y1  - 2012///
JF  - Disability and health
UR  - http://www.sciencedirect.com/science/article/pii/S1936657411001026
ER  - 
TY  - JOUR
T1  - Tuberculosis treatment adherence and fatality in Spain
A1  - Caylà, JA
A1  - Rodrigo, T
Y1  - 2009///
JF  - Respiratory
UR  - http://respiratory-research.biomedcentral.com/articles/10.1186/1465-9921-10-121
ER  - 
TY  - JOUR
T1  - Multidrug-resistant tuberculosis treatment outcomes in relation to treatment, initial and acquired second-line drug resistance
A1  - Cegielski, JP
A1  - Kurbatova, E
Y1  - 2015///
JF  - Clinical Infectious
UR  - http://cid.oxfordjournals.org/content/early/2015/10/26/cid.civ910.short
ER  - 
TY  - JOUR
T1  - Photobiomodulation for the management of radiation dermatitis: the DERMIS trial, a pilot study of MLS® laser therapy in breast cancer patients
A1  - Censabella, S
A1  - Claes, S
A1  - Robijns, J
A1  - Bulens, P
Y1  - 2016///
JF  - Supportive Care in
UR  - http://link.springer.com/article/10.1007/s00520-016-3232-0
ER  - 
TY  - JOUR
T1  - Evaluation of tuberculosis treatment results in Italy, report 1998. Tuberculosis  section of the National AIPO Study Group on Infectious Disease and the SMIRA Group.
A1  - Centis, R
A1  - Ianni, A
A1  - Migliori, G B
Y1  - 2000/08//
KW  - Adolescent
KW  - Adult
KW  - Aged
KW  - Antitubercular Agents
KW  - Emigration and Immigration
KW  - Female
KW  - Humans
KW  - Italy
KW  - Male
KW  - Middle Aged
KW  - Prospective Studies
KW  - Risk Factors
KW  - Treatment Outcome
KW  - Tuberculosis
KW  - Tuberculosis, Multidrug-Resistant
KW  - drug therapy
KW  - epidemiology
KW  - therapeutic use
JF  - Monaldi archives for chest disease = Archivio Monaldi per le malattie del torace  / Fondazione clinica del lavoro, IRCCS [and] Istituto di clinica tisiologica e malattie apparato respiratorio, Universita di Napoli, Secondo ateneo
VL  - 55
LA  - eng
IS  - 4
SP  - 293
EP  - 298
N2  - In Italy no national data on tuberculosis (TB) treatment results were available.  In 1995 the AIPO (Italian Association of Hospital Pneumologists) TB Study Group, in collaboration with the Istituto Superiore di Sanita (technical branch of the Ministry of Health), started a prospective monitoring activity based on World Health Organization (WHO) and International Union against Tuberculosis and Lung Disease (IUATLD) recommendations. Data were collected from a representative network of TB units nationwide, managing a significant proportion of all TB cases notified in Italy each year. The aim of this study was to analyse the case findings and treatment results for the year 1998. The number of TB cases reported was 1162 (61.7% males; 28.2% immigrants), 888 (76.6%) being new cases. Of these cases, 1,001 (86.4%) were pulmonary, 132 (11.4%) extrapulmonary and 26 (2.2%) both pulmonary and extrapulmonary. The main risk factors for TB were a history of recent contact, diabetes and alcohol abuse among native Italians and human immunodeficiency virus-seropositive status and history of recent contact among immigrants. The majority of immigrants were from Africa and South America, and had been in Italy > 24 months before diagnosis of TB. Forty-seven per cent (552 of 1,162) of patients had a positive direct sputum smear examination for alcohol acidfast bacilli; 30% were resistant to any drug (combined monoresistance (the sum of primary and acquired drug resistance) to rifampicin 2.3%; combined multidrug resistance 11.4%). In 97% of cases, the duration of treatment was < 12 months. The overall success rate (cured plus treatment completed excluding transferred out from the denominator) was 83%. A significantly higher percentage of deaths was found in native Italians (being age-related; p < 0.001), whereas immigrants had a higher default rate.
ER  - 
TY  - JOUR
T1  - Sensory polyneuropathy in human immunodeficiency virus-infected patients receiving tuberculosis treatment
A1  - Centner, CM
A1  - Carrara, H
A1  - Harrison, TB
Y1  - 2014///
JF  - of Tuberculosis and  …
UR  - http://www.ingentaconnect.com/content/iuatld/ijtld/2014/00000018/00000001/art00007
ER  - 
TY  - JOUR
T1  - Serum trace metal and ceruloplasmin variability in individuals treated for pulmonary tuberculosis
A1  - Cernat, RI
A1  - Mihaescu, T
A1  - Vornicu, M
Y1  - 2011///
JF  - of Tuberculosis and  …
UR  - http://www.ingentaconnect.com/content/iuatld/ijtld/2011/00000015/00000009/art00019
ER  - 
TY  - JOUR
T1  - Change of platelet count after receiving of garlic supplementation: An observation in cancerous patient
A1  - Chaiyasit, K
A1  - Wiwanitkit, V
Y1  - 2013///
JF  - Annals of Tropical Medicine and
UR  - http://search.proquest.com/openview/24f5f1178da6dcbd9a7d483c2f02d470/1.pdf?pq-origsite=gscholar&cbl=226528
ER  - 
TY  - JOUR
T1  - Tuberculosis and its incidence, special nature, and relationship with chronic obstructive pulmonary disease
A1  - Chakrabarti, B
A1  - Calverley, PMA
A1  - Davies, PDO
Y1  - 2007///
JF  - International journal of
UR  - http://citeseerx.ist.psu.edu/viewdoc/download?doi=10.1.1.358.8548&rep=rep1&type=pdf
ER  - 
TY  - JOUR
T1  - Aetiological spectrum, injury characteristics and treatment outcome of head injury patients at Bugando Medical Centre in north-western Tanzania
A1  - Chalya, PL
A1  - Kanumba, ES
A1  - Mabula, JB
A1  - Giiti, G
Y1  - 2011///
JF  - Tanzania journal of
UR  - http://www.ajol.info/index.php/thrb/article/view/55118
ER  - 
TY  - JOUR
T1  - Clinicopathological profile and surgical treatment of abdominal tuberculosis: a single centre experience in northwestern Tanzania
A1  - Chalya, PL
A1  - Mchembe, MD
Y1  - 2013///
JF  - BMC infectious
UR  - https://bmcinfectdis.biomedcentral.com/articles/10.1186/1471-2334-13-270
ER  - 
TY  - JOUR
T1  - Tuberculous bowel obstruction at a university teaching hospital in Northwestern Tanzania: a surgical experience with 118 cases
A1  - Chalya, PL
A1  - Mchembe, MD
Y1  - 2013///
JF  - World Journal of
UR  - https://wjes.biomedcentral.com/articles/10.1186/1749-7922-8-12
ER  - 
TY  - JOUR
T1  - MULTIDRUG-RESISTANT TUBERCULOSIS
A1  - Chan, CK
A1  - Yew, WW
A1  - Mok, TYW
Y1  - 2006///
JF  - Tuberculosis Manual
UR  - http://www.info.gov.hk/tb_chest/doc/Tuberculosis_Manual2006.pdf#page=131
ER  - 
TY  - JOUR
T1  - Lifestyle health promotion interventions for the nursing workforce: a systematic review
A1  - Chan, CW
A1  - Perry, L
Y1  - 2012///
JF  - Journal of clinical nursing
UR  - http://onlinelibrary.wiley.com/doi/10.1111/j.1365-2702.2012.04213.x/full
ER  - 
TY  - JOUR
T1  - Obesity and breast cancer: not only a risk factor of the disease
A1  - Chan, DSM
A1  - Norat, T
Y1  - 2015///
JF  - Current treatment options in oncology
UR  - http://link.springer.com/article/10.1007/s11864-015-0341-9
ER  - 
TY  - JOUR
T1  - Epidemiology of diabetes mellitus in China
A1  - Chan, JC
A1  - Cockram, CS
Y1  - 2008///
JF  - : The epidemiology of diabetes mellitus,  …
UR  - https://books.google.co.in/books?hl=en&lr=&id=sZODtZoWvlEC&oi=fnd&pg=PA179&dq=(((Tuberculosis+AND+%22treatment+outcome%22)+AND+%22Diabetes+Mellitus%22)+AND+(trial+OR+RCT))&ots=m4kvfIfmhV&sig=2uWaKfsXwoQLWXJ97_suvseINOs
ER  - 
TY  - JOUR
T1  - Hypotension is a predictor of mortality in acute exacerbations of chronic obstructive pulmonary disease
A1  - Chandra, D
A1  - Guntupalli, KK
A1  - Guleria, R
Y1  - 2007///
JF  - INDIAN JOURNAL OF CHEST
UR  - http://citeseerx.ist.psu.edu/viewdoc/download?doi=10.1.1.128.1146&rep=rep1&type=pdf#page=13
ER  - 
TY  - JOUR
T1  - A study of lower lung tuberculosis
A1  - Chandrasekhara, P
A1  - Aslam, M
A1  - Koshy, S
Y1  - 2013///
JF  - IOSR-JDMS
UR  - https://www.researchgate.net/profile/Dr_Mohsin/publication/280933437_A_Study_of_Lower_Lung_Tuberculosis/links/55cc703f08aea2d9bdce40e9.pdf
ER  - 
TY  - JOUR
T1  - Effect of Type 2 Diabetes Mellitus on the Clinical Severity and Treatment Outcome in Patients With Pulmonary Tuberculosis: A Potential Role in the Emergence of Multidrug-resistance
A1  - Chang, Jenn-Tyang
A1  - Dou, Horng-Yunn
A1  - Yen, Chia-Liang
A1  - Wu, Ying-Hsun
A1  - Huang, Ruay-Ming
A1  - Lin, Huey-Juan
A1  - Su, Ih-Jen
A1  - Shieh, Chi-Chang
Y1  - 2011/06//
KW  - Adult
KW  - Aged
KW  - Antitubercular Agents
KW  - Antitubercular Agents: therapeutic use
KW  - Bacterial Load
KW  - Bacterial Load: drug effects
KW  - Diabetes Mellitus, Type 2
KW  - Diabetes Mellitus, Type 2: complications
KW  - Diabetes Mellitus, Type 2: epidemiology
KW  - Female
KW  - Follow-Up Studies
KW  - Genome, Bacterial
KW  - Humans
KW  - Male
KW  - Middle Aged
KW  - Mycobacterium
KW  - Mycobacterium: drug effects
KW  - Mycobacterium: genetics
KW  - Prevalence
KW  - Severity of Illness Index
KW  - Taiwan
KW  - Taiwan: epidemiology
KW  - Treatment Failure
KW  - Tuberculosis, Multidrug-Resistant
KW  - Tuberculosis, Multidrug-Resistant: drug therapy
KW  - Tuberculosis, Multidrug-Resistant: epidemiology
KW  - Tuberculosis, Multidrug-Resistant: etiology
KW  - Tuberculosis, Multidrug-Resistant: microbiology
KW  - Tuberculosis, Pulmonary
KW  - Tuberculosis, Pulmonary: complications
KW  - Tuberculosis, Pulmonary: drug therapy
KW  - Tuberculosis, Pulmonary: epidemiology
KW  - Tuberculosis, Pulmonary: microbiology
JF  - Journal of the Formosan Medical Association
VL  - 110
IS  - 6
SP  - 372
EP  - 381
DO  - 10.1016/S0929-6646(11)60055-7
UR  - http://www.ncbi.nlm.nih.gov/pubmed/21741005
N2  - BACKGROUND/PURPOSE: A globally increasing trend of type 2 diabetes mellitus (DM), the rising prevalence of tuberculosis (TB) in many countries, and the emergence of multidrug-resistant TB (MDR-TB) in recent years pose a serious challenge for TB control.

METHODS: We investigated pulmonary tuberculosis patients with and without type 2 DM (DMTB and TB, respectively) treated at the Chest Hospital, Taiwan, between November 2004 and October 2005.

RESULTS: One hundred and ninety-two new patients (60 DMTB, 132 TB) were regularly treated for a full course (≥ 6 months) and prospectively followed for more than 1 year. The DMTB patients had more severe infections (far-advanced: 45.0%vs. 22.7%, p < 0.01), higher mycobacterial loads (sputum smear: 2.9 ± 1.3(+)vs. 1.9 ± 1.7(+), p < 0.01), higher treatment failure rates (17%vs. 2%, p < 0.01), and longer delayed clearance of mycobacteria than did the TB patients (2.5 ± 3.0 months vs. 1.6 ± 1.4 months, p < 0.01). After one year, three DMTB patients and one TB patient had MDR-TB (5.0%vs. 0.8%, p = 0.056). Bacterial genotyping revealed that the proportion of mycobacterial strains was not significantly different in DMTB and TB patients (Beijing strain: 46.7%vs. 40.6%, Non-Beijing strain: 53.3%vs. 59.4%, p = 0.632).

CONCLUSION: DMTB patients have more severe TB infections, which require longer treatment and are more likely to develop MDR-TB than are patients with TB alone.
ER  - 
TY  - JOUR
T1  - Risk factors for defaulting from anti-tuberculosis treatment under directly observed treatment in Hong Kong
A1  - Chang, KC
A1  - Leung, CC
A1  - Tam, CM
Y1  - 2004///
JF  - Journal of Tuberculosis and  …
UR  - http://www.ingentaconnect.com/content/iuatld/ijtld/2004/00000008/00000012/art00015
ER  - 
TY  - JOUR
T1  - Pyrazinamide may improve fluoroquinolone-based treatment of multidrug-resistant tuberculosis
A1  - Chang, KC
A1  - Leung, CC
A1  - Yew, WW
Y1  - 2012///
JF  - Antimicrobial agents
UR  - http://aac.asm.org/content/early/2012/07/31/AAC.01300-12.short
ER  - 
TY  - JOUR
T1  - A nested case–control study on treatment-related risk factors for early relapse of tuberculosis
A1  - Chang, KC
A1  - Leung, CC
A1  - Yew, WW
A1  - Ho, SC
Y1  - 2004///
JF  - American journal of
UR  - http://www.atsjournals.org/doi/abs/10.1164/rccm.200407-905OC
ER  - 
TY  - JOUR
T1  - ACTIVE TB
A1  - Chang, KC
A1  - Nuermberger, EL
Y1  - 2012///
JF  - Int J Tuberc Lung Dis
UR  - http://saludesa.org.ec/biblioteca/TUBERCULOSIS/EVIDENCIA_TB_2011_PARTE_I.pdf
ER  - 
TY  - JOUR
T1  - A pilot study on Trichomonas vaginalis in women with recurrent urinary tract infections
A1  - Chang, PC
A1  - Hsu, YC
A1  - Hsieh, ML
A1  - Huang, ST
A1  - Huang, HC
Y1  - 2016///
JF  - Biomedical Journal
UR  - http://www.sciencedirect.com/science/article/pii/S2319417016301809
ER  - 
TY  - JOUR
T1  - Tuberculosis in the elderly in Hong Kong
A1  - Chan-Yeung, M
A1  - Noertjojo, K
A1  - Tan, J
Y1  - 2002///
JF  - of Tuberculosis and  …
UR  - http://www.ingentaconnect.com/content/iuatld/ijtld/2002/00000006/00000009/art00006
ER  - 
TY  - JOUR
T1  - Outcome correlation of smear-positivity but culture-negativity during standard anti-tuberculosis treatment in Taiwan
A1  - Chao, WC
A1  - Huang, YW
A1  - Yu, MC
A1  - Yang, WT
Y1  - 2015///
JF  - BMC infectious
UR  - http://www.biomedcentral.com/1471-2334/15/67/
ER  - 
TY  - JOUR
T1  - Fulminant amoebic colitis: a clinicopathological study of 30 cases.
A1  - Chaturvedi, Rachana
A1  - Gupte, Prajakta A
A1  - Joshi, Amita S
Y1  - 2015/04//
KW  - Abdominal Pain
KW  - Adult
KW  - Aged
KW  - Aged, 80 and over
KW  - Cecum
KW  - Colectomy
KW  - Diagnosis, Differential
KW  - Dysentery, Amebic
KW  - Female
KW  - Fever
KW  - Humans
KW  - Immunohistochemistry
KW  - India
KW  - Length of Stay
KW  - Male
KW  - Middle Aged
KW  - Retrospective Studies
KW  - Survival Rate
KW  - Treatment Outcome
KW  - Vomiting
KW  - complications
KW  - diagnosis
KW  - epidemiology
KW  - methods
KW  - parasitology
KW  - pathology
JF  - Postgraduate medical journal
VL  - 91
LA  - eng
IS  - 1074
SP  - 200
EP  - 205
DO  - 10.1136/postgradmedj-2014-132597
N2  - AIMS: To review the clinical and pathological factors associated with fulminant amoebic colitis (FAC) requiring colonic resection and its outcome. METHODS: We retrospectively identified adult patients admitted to our centre between June 2007 and December 2011 with FAC who underwent colonic resection and were diagnosed with amoebic colitis based on the presence of trophozoites on histological examination. The clinical details were extracted from the medical notes and correlated with the pathological findings. RESULTS: Thirty patients (18 men and 12 women) met the inclusion criteria. Their mean age was 50.1 years (range 21-89). The most frequent symptoms were abdominal pain, vomiting and fever. More than half the patients (16/30) had underlying conditions associated with immunosuppression including diabetes mellitus and tuberculosis. Pathological investigation of colonic resections showed predominantly right-sided involvement with geographic colonic ulcers covered with a creamy-white pseudomembrane, perforations, gangrenous changes, amoeboma and lesions mimicking inflammatory bowel disease. All showed basophilic dirty necrosis with abundant nuclear debris and amoebic trophozoites on histological examination. 21/30 patients (70%) had involvement beyond the caecum. 17/30 patients (57%) died. Those with involvement beyond the caecum were more likely to die (15/21, 71.4%) than those with less extensive disease. CONCLUSIONS: FAC presents as acute abdomen and can mimic appendicitis, ischaemic bowel disease, tuberculosis and malignancy. Comorbidities causing immunosuppression frequently associated. Mortality remains high despite surgery, so FAC should be suspected in every case of acute abdomen with colonic perforation if associated with typical gross and microscopic findings and a history of stay in an endemic area.
ER  - 
TY  - JOUR
T1  - The rates of sputum conversion among new smear positive open pulmonary tuberculosis patients treated under directly observed treatment, short course strategy
A1  - Chaudhry, LA
A1  - Al-Shamri, AS
A1  - Essa, EMB
Y1  - 2014///
JF  - Saudi medical
UR  - http://smj.org.sa/index.php/smj/article/view/1141
ER  - 
TY  - JOUR
T1  - Prevalence of diabetes type-2 &amp; pulmonary tuberculosis among Filipino and treatment outcomes: A surveillance study in the Eastern Saudi Arabia
A1  - Chaudhry, LA
A1  - Essa, EB
A1  - Al-Solaiman, S
Y1  - 2012///
JF  - International journal of
UR  - http://www.sciencedirect.com/science/article/pii/S2212553112000325
ER  - 
TY  - JOUR
T1  - Mycobacterium tuberculosis infection following renal transplantation in Taiwan.
A1  - Chen, C-H
A1  - Lian, J-D
A1  - Cheng, C-H
A1  - Wu, M-J
A1  - Lee, W-C
A1  - Shu, K-H
Y1  - 2006/09//
KW  - Adult
KW  - Aged
KW  - Female
KW  - Humans
KW  - Immunosuppressive Agents
KW  - Kidney Transplantation
KW  - Male
KW  - Middle Aged
KW  - Mycobacterium tuberculosis
KW  - Retrospective Studies
KW  - Taiwan
KW  - Tuberculosis
KW  - adverse effects
KW  - etiology
KW  - growth & development
KW  - immunology
KW  - therapeutic use
JF  - Transplant infectious disease : an official journal of the Transplantation Society
VL  - 8
LA  - eng
IS  - 3
SP  - 148
EP  - 156
DO  - 10.1111/j.1399-3062.2006.00147.x
N2  - BACKGROUND: Tuberculosis (TB) is one of the major causes of morbidity and mortality worldwide. Post-transplant (post-Tx) TB is a problem in successful long-term outcome of renal transplantation recipients. It is a life-threatening opportunistic infection that is frequently encountered, but the diagnosis is often delayed. With the emergence of newer potent immunosuppressive regimens and an increased incidence of TB in the general population, post-Tx TB among transplant recipients can be anticipated. Our objective was to describe the pattern and risk factors of TB infection, and the prognosis in an endemic area. METHODS: This study was a retrospective review of the records of 756 renal transplant recipients in our hospital during the period from January 1983 to December 2003. The demographic data, transplant characteristics, clinical manifestations, diagnostic criteria, treatment protocol, and long-term outcome of this cohort of patients were analyzed. RESULTS: Thirty-one episodes developed into TB in 29 patients (3.8%) with a mean age of 45.5 (range: 24.2-66.2) years and a mean post-Tx period of 57.9 (range: 1.2-145.2) months. The forms of the diseases were pulmonary in 22/31 (71%), disseminated in 1/31 (3%), miliary in 1/31 (3%), and extrapulmonary in 7/31 (23%). All patients initially received 4-drug combination therapy, and then dosage was adjusted based on clinical condition. Because of drug interaction, a mean 2-fold increase in the dose of calcineurium inhibitor, but no change in steroid, was required. Twenty-two patients (71%) had an elevated creatinine (Cr) level, and 6 (19%) patients did not recover owing to tissue-proof acute rejection (3 cases) and chronic allograft nephropathy (3 cases), respectively, after treatment. The serum Cr level on diagnosis of TB was 1.9+/-0.7 mg/dL; it then deteriorated to 2.4+/-1.5 mg/dL (P=0.134). Hepatotoxicity developed in 11 patients (35.5%) during treatment. Twenty-five patients were successfully treated, 2 patients remain under treatment, and 4 (12.9%) died. Based on univariate analysis, we found the post-Tx TB risk factors were diabetes and more than 3 episodes of rejection, modalities for acute rejection (high-dose steroid and anti-lymphocyte globulin), and maintenance therapy with steroid. CONCLUSION: Post-Tx TB is a serious problem worldwide, and a high index of suspicion is warranted to ensure early diagnosis and prompt initiation of treatment for TB among renal transplant patients. The use of optimal immunosuppressive agents to minimize acute rejection seems reasonable to prevent TB infection in endemic areas like Taiwan. More than 9 months of treatment may be necessary to prevent recurrence.
ER  - 
TY  - JOUR
T1  - Mycobacterial infections in adult patients with hematological malignancy
A1  - Chen, CY
A1  - Sheng, WH
A1  - Lai, CC
A1  - Liao, CH
Y1  - 2012///
JF  - European journal of
UR  - http://link.springer.com/article/10.1007/s10096-011-1407-7
ER  - 
TY  - JOUR
T1  - Acute thoracic empyema: Clinical characteristics and outcome analysis of video-assisted thoracoscopic surgery
A1  - Chen, KC
A1  - Chen, HY
A1  - Lin, JW
A1  - Tseng, YT
A1  - Kuo, SW
Y1  - 2014///
JF  - Journal of the Formosan
UR  - http://www.sciencedirect.com/science/article/pii/S0929664614000059
ER  - 
TY  - JOUR
T1  - Relationship of teicoplanin MICs to treatment failure in teicoplanin-treated patients with methicillin-resistant Staphylococcus aureus pneumonia
A1  - Chen, KY
A1  - Chang, HJ
A1  - Hsu, PC
A1  - Yang, CC
A1  - Chia, JH
Y1  - 2013///
JF  - Journal of Microbiology,
UR  - http://www.sciencedirect.com/science/article/pii/S1684118212001429
ER  - 
TY  - JOUR
T1  - 以資通訊技術強化健康照護的連續性--以糖尿病照護為例
A1  - Chen, L
Y1  - 2014///
JF  - 臺灣大學生醫電子與資訊學研究所學位論文
UR  - http://www.airitilibrary.com/Publication/alDetailedMesh?docid=U0001-1806201423012600
ER  - 
TY  - JOUR
T1  - Evaluating self-management behaviors of diabetic patients in a telehealthcare program: longitudinal study over 18 months
A1  - Chen, L
A1  - Chuang, LM
A1  - Chang, CH
A1  - Wang, CS
Y1  - 2013///
JF  - Journal of medical
UR  - http://www.jmir.org/2013/12/e266
ER  - 
TY  - JOUR
T1  - An architecture model for multiple disease management information systems
A1  - Chen, L
A1  - Yu, HC
A1  - Li, HC
A1  - Wang, YV
A1  - Chen, HJ
Y1  - 2013///
JF  - Journal of medical
UR  - http://link.springer.com/article/10.1007/s10916-013-9931-x
ER  - 
TY  - JOUR
T1  - Sarcopenia in Asia: consensus report of the Asian Working Group for Sarcopenia
A1  - Chen, LK
A1  - Liu, LK
A1  - Woo, J
A1  - Assantachai, P
Y1  - 2014///
JF  - Journal of the American
UR  - http://www.sciencedirect.com/science/article/pii/S1525861013006671
ER  - 
TY  - JOUR
T1  - Corticosteroids for preventing postherpetic neuralgia
A1  - Chen, N
A1  - Yang, M
A1  - He, L
A1  - Zhang, D
A1  - Zhou, M
Y1  - 2010///
JF  - The Cochrane
UR  - http://onlinelibrary.wiley.com/doi/10.1002/14651858.CD005582.pub3/full
ER  - 
TY  - JOUR
T1  - Risk factors for development of paradoxical response during antituberculosis therapy in HIV-negative patients
A1  - Cheng, VCC
A1  - Yam, WC
A1  - Woo, PCY
A1  - Lau, SKP
Y1  - 2003///
JF  - European Journal of
UR  - http://link.springer.com/article/10.1007/s10096-003-0998-z
ER  - 
TY  - JOUR
T1  - Chronic cough with multiple causes
A1  - Chew, BH
Y1  - 2010///
JF  - Malaysian family physician: the official journal of the
UR  - http://www.ncbi.nlm.nih.gov/pmc/articles/PMC4170399/
ER  - 
TY  - JOUR
T1  - The influence of diabetes, glycemic control, and diabetes-related comorbidities on pulmonary tuberculosis
A1  - Chiang, CY
A1  - Bai, KJ
A1  - Lin, HH
A1  - Chien, ST
A1  - Lee, JJ
Y1  - 2015///
JF  - PloS one
UR  - http://journals.plos.org/plosone/article?id=10.1371/journal.pone.0121698
ER  - 
TY  - JOUR
T1  - Gatifloxacin for short, effective treatment of multidrug-resistant tuberculosis
A1  - Chiang, CY
A1  - Deun, A Van
Y1  - 2016///
JF  - Journal of Tuberculosis  …
UR  - http://www.ingentaconnect.com/contentone/iuatld/ijtld/2016/00000020/00000009/art00006
ER  - 
TY  - JOUR
T1  - Glycemic control and radiographic manifestations of tuberculosis in diabetic patients
A1  - Chiang, CY
A1  - Lee, JJ
A1  - Chien, ST
A1  - Enarson, DA
A1  - Chang, YC
Y1  - 2014///
JF  - PloS one
UR  - http://journals.plos.org/plosone/article?id=10.1371/journal.pone.0093397
ER  - 
TY  - JOUR
T1  - Tuberculosis outcomes in Taipei: factors associated with treatment interruption for 2 months and death
A1  - Chiang, CY
A1  - Lee, JJ
A1  - Yu, MC
A1  - Enarson, DA
Y1  - 2009///
JF  - of Tuberculosis and  …
UR  - http://www.ingentaconnect.com/content/iuatld/ijtld/2009/00000013/00000001/art00018
ER  - 
TY  - JOUR
T1  - Challenges to the global control of tuberculosis
A1  - Chiang, CY
A1  - Weezenbeek, C Van
A1  - Mori, T
Y1  - 2013///
UR  - http://onlinelibrary.wiley.com/doi/10.1111/resp.12067/full
ER  - 
TY  - JOUR
T1  - Tobacco consumption is a reversible risk factor associated with reduced successful treatment outcomes of anti-tuberculosis therapy
A1  - Chiang, YC
A1  - Lin, YM
A1  - Lee, JA
A1  - Lee, CN
Y1  - 2012///
JF  - International Journal of
UR  - http://www.sciencedirect.com/science/article/pii/S1201971211002256
ER  - 
TY  - JOUR
T1  - Infection risk in patients with rheumatoid arthritis treated with etanercept or adalimumab
A1  - Chiang, Yi-Chun
A1  - Kuo, Li-Na
A1  - Yen, Yu-Hsuan
A1  - Tang, Chao-Hsiun
A1  - Chen, Hsiang-Yin
A1  - Y.-C., Chiang
A1  - L.-N., Kuo
A1  - Y.-H., Yen
A1  - C.-H., Tang
Y1  - 2014/10//
KW  - *adalimumab/ae [Adverse Drug Reaction]
KW  - *adalimumab/dt [Drug Therapy]
KW  - *etanercept/ae [Adverse Drug Reaction]
KW  - *etanercept/dt [Drug Therapy]
KW  - *infection/et [Etiology]
KW  - *infection/si [Side Effect]
KW  - *rheumatoid arthritis/dt [Drug Therapy]
KW  - 80 and over
KW  - Adalimumab
KW  - Adult
KW  - Age Distribution
KW  - Aged
KW  - Antibodies
KW  - Antirheumatic Agents
KW  - Arthritis
KW  - Bacterial Infections
KW  - Causality
KW  - Comorbidity
KW  - Disease-Free Survival
KW  - Etanercept
KW  - Female
KW  - Humanized
KW  - Humans
KW  - Immunoglobulin G
KW  - Incidence
KW  - Intracellular Signaling Peptides and Proteins
KW  - Kaplan Meier method
KW  - Male
KW  - Middle Aged
KW  - Monoclonal
KW  - Proportional Hazards Models
KW  - Receptors
KW  - Rheumatoid
KW  - Risk Factors
KW  - Sex Distribution
KW  - Taiwan
KW  - Treatment Outcome
KW  - Tumor Necrosis Factor
KW  - adult
KW  - antagonists & inhibitors
KW  - article
KW  - diagnosis
KW  - drug therapy
KW  - epidemiology
KW  - female
KW  - high risk patient
KW  - hospitalization
KW  - human
KW  - infection risk
KW  - major clinical study
KW  - male
KW  - outcome assessment
KW  - propensity score
KW  - therapeutic use
KW  - tumor necrosis factor inhibitor/ae [Adverse Drug R
KW  - tumor necrosis factor inhibitor/dt [Drug Therapy]
PB  - Elsevier Ireland Ltd
JF  - Computer Methods and Programs in Biomedicine
VL  - 116
LA  - eng
IS  - 3
SP  - 319
EP  - 327
CY  - H.-Y. Chen, Department of Pharmacy, Wan Fang Hospital, Taipei Medical University, 111, Hsing-Long Road, Section 3, Taipei 116, Taiwan (Republic of China). E-mail: shawn@tmu.edu.tw
SN  - 0169-2607
DO  - 10.1016/j.cmpb.2014.06.008
UR  - http://www.elsevier.com/locate/cmpb
UR  - http://ovidsp.ovid.com/ovidweb.cgi?T=JS&PAGE=reference&D=emed12&NEWS=N&AN=2014482167
N2  - Objectives: To compare the risk of infection for rheumatoid arthritis (RA) patients who took etanercept or adalimumab medication in a nationwide population. Methods: RA patients who took etanercept or adalimumab were identified in the Taiwan's National Health Insurance Research Database. The composite outcome of serious infections, including hospitalization for infection, reception of an antimicrobial injection, and tuberculosis were followed for 365 days. A Kaplan-Meier survival curve with a log-rank test and Cox proportional hazards regression were used to compare risks of infection between the two cohorts of tumor necrosis factor (TNF)-alpha antagonists users. Hazard ratios (HRs) were obtained and adjusted with propensity scores and clinical factors. Sensitivity analyses and subgroup analyses were also performed. Results: In total, 1660 incident etanercept users and 484 incident adalimumab users were eligible for the analysis. The unadjusted HR for infection of the etanercept users was significantly higher than that of the adalimumab users (HR: 1.93; 95% confidence interval (CI): 1.09-3.42; p= 0.024). The HRs were 2.04 (95% CI: 1.14-3.65; p= 0.016) and 2.02 (95% CI: 1.13-3.61; p= 0.018) after adjusting for propensity scores and for propensity scores in addition to clinical factors, respectively. The subgroup analyses revealed that HRs for composite infection was significantly higher in patient subgroups of older age, female, as well as patients who did not have DM, COPD, and hospitalization history at the baseline. Conclusion: In this head-to-head cohort study involving a nationwide population of patients with RA, etanercept users demonstrated a higher risk of infection than adalimumab users. Results of this study suggest the possible existence of an intra-class difference in infection risk among TNF-alpha antagonists. © 2014 Elsevier Ireland Ltd.
ER  - 
TY  - JOUR
T1  - Outcome Correlation of Smear-Positivity for Acid-Fast Bacilli at the Fifth Month of Treatment in Non-Multidrug–Resistant TB
A1  - Chien, JY
A1  - Chen, YT
A1  - Shu, CC
A1  - Lee, JJ
Y1  - 2013///
JF  - CHEST
UR  - http://journal.publications.chestnet.org/article.aspx?articleid=1555399
ER  - 
TY  - JOUR
T1  - Treatment outcome of patients with isoniazid mono-resistant tuberculosis
A1  - Chien, JY
A1  - Chen, YT
A1  - Wu, SG
A1  - Lee, JJ
A1  - Wang, JY
Y1  - 2015///
JF  - Clinical Microbiology and
UR  - http://www.sciencedirect.com/science/article/pii/S1198743X14000159
ER  - 
TY  - JOUR
T1  - Can serial qualitative polymerase chain reaction monitoring predict outcome of pulmonary tuberculosis treatment?
A1  - Chierakul, N
A1  - Chaiprasert, A
A1  - Tingtoy, N
Y1  - 2001///
UR  - http://onlinelibrary.wiley.com/doi/10.1046/j.1440-1843.2001.00355.x/full
ER  - 
TY  - JOUR
T1  - A systematic review of neurobiological and clinical features of mindfulness meditations
A1  - Chiesa, A
A1  - Serretti, A
Y1  - 2010///
JF  - Psychological medicine
UR  - http://journals.cambridge.org/abstract_S0033291709991747
ER  - 
TY  - JOUR
T1  - Aorto-oesophageal and aortobronchial fistulae following thoracic endovascular aortic repair: a national survey
A1  - Chiesa, R
A1  - Melissano, G
A1  - Marone, EM
Y1  - 2010///
JF  - European Journal of
UR  - http://www.sciencedirect.com/science/article/pii/S1078588409006169
ER  - 
TY  - JOUR
T1  - Obesity: Implications for Women's Reproductive Health
A1  - Chin, JR
A1  - Murtaugh, MA
A1  - Silver, R
Y1  - 2014///
JF  - Current Epidemiology Reports
UR  - http://link.springer.com/article/10.1007/s40471-013-0003-z
ER  - 
TY  - JOUR
T1  - Combined Positron-emission Tomography-Computed Tomography: Merging Form with Function
A1  - Ching, ASC
A1  - Au-Yong, TK
A1  - Tong, CM
Y1  - 2004///
JF  - JOURNAL-HONG KONG COLLEGE
UR  - http://www.hkjr.org/system/files/%252Fhome/hkjrorg/upload_file/v7n3_combined.pdf
ER  - 
TY  - JOUR
T1  - Percutaneous treatment of failed native dialysis fistulas: use of pulse-spray pharmacomechanical thrombolysis as the primary mode of therapy
A1  - Cho, SK
A1  - Han, H
A1  - Kim, SS
A1  - Lee, JY
Y1  - 2006///
JF  - Korean journal of
UR  - http://synapse.koreamed.org/DOIx.php?id=10.3348/kjr.2006.7.3.180
ER  - 
TY  - JOUR
T1  - Vitamin D and Depression
A1  - Cho, SK
A1  - Koo, S
A1  - Park, K
Y1  - 2014///
JF  - Journal of the Korean Society of Food
UR  - http://www.koreascience.or.kr/article/ArticleFullRecord.jsp?cn=SPOOBG_2014_v43n10_1467
ER  - 
TY  - JOUR
T1  - Clarithromycin and amikacin vs. clarithromycin and moxifloxacin for the treatment of post‐acupuncture cutaneous infections due to Mycobacterium abscessus:
A1  - Choi, WS
A1  - Kim, MJ
A1  - Park, DW
A1  - Son, SW
Y1  - 2011///
JF  - Clinical Microbiology
UR  - http://onlinelibrary.wiley.com/doi/10.1111/j.1469-0691.2010.03395.x/full
ER  - 
TY  - JOUR
T1  - Symptoms of depression in a Hispanic primary care population with and without chronic medical illnesses
A1  - Chong, J
A1  - Reinschmidt, KM
Y1  - 2010///
JF  - The Primary Care
UR  - http://www.psychiatrist.com/_layouts/PPP.Psych.Controls/ArticleViewer.ashx?ArticleURL=/PCC/article/Pages/2010/v12n03/09m00846blu.aspx&Abstract=0&EditMode=0
ER  - 
TY  - JOUR
T1  - Long-chain polyunsaturated fatty acid status during pregnancy and maternal mental health in pregnancy and the postpartum period: results from the Gusto Study
A1  - Chong, MFF
A1  - Ong, YL
A1  - Calder, PC
A1  - Colega, M
Y1  - 2015///
JF  - The Journal of clinical
UR  - http://www.psychiatrist.com/jcp/article/Pages/2015/v76n07/v76n0702.aspx
ER  - 
TY  - JOUR
T1  - Validation of patient reports, automated pharmacy records, and pill counts with electronic monitoring of adherence to antihypertensive therapy
A1  - Choo, PW
A1  - Rand, CS
A1  - Inui, TS
A1  - Lee, MLT
A1  - Cain, E
Y1  - 1999///
JF  - Medical care
UR  - http://journals.lww.com/lww-medicalcare/Abstract/1999/09000/Validation_of_Patient_Reports,_Automated_Pharmacy.2.aspx
ER  - 
TY  - JOUR
T1  - Clinical profiles and treatment outcomes of systemic corticosteroids for toxic epidermal necrolysis: A retrospective study
A1  - Choonhakarn, C
A1  - Limpawattana, P
Y1  - 2016///
JF  - The Journal of
UR  - http://onlinelibrary.wiley.com/doi/10.1111/1346-8138.13040/full
ER  - 
TY  - JOUR
T1  - Abdominal tuberculosis in adult: 10-year experience in a teaching hospital in central Taiwan.
A1  - Chou, Chia-Huei
A1  - Ho, Mao-Wang
A1  - Ho, Cheng-Mao
A1  - Lin, Po-Chang
A1  - Weng, Chin-Yun
A1  - Chen, Tsung-Chia
A1  - Chi, Chih-Yu
A1  - Wang, Jen-Hsian
Y1  - 2010/10//
KW  - Adult
KW  - Aged
KW  - Aged, 80 and over
KW  - Diabetes Mellitus
KW  - Female
KW  - Hospitals, Teaching
KW  - Humans
KW  - Kidney Failure, Chronic
KW  - Liver Cirrhosis
KW  - Male
KW  - Middle Aged
KW  - Peritoneum
KW  - Peritonitis, Tuberculous
KW  - Prognosis
KW  - Retrospective Studies
KW  - Risk Factors
KW  - Taiwan
KW  - Treatment Outcome
KW  - Tuberculosis, Gastrointestinal
KW  - Young Adult
KW  - diagnosis
KW  - drug therapy
KW  - epidemiology
KW  - microbiology
JF  - Journal of microbiology, immunology, and infection = Wei mian yu gan ran za zhi
VL  - 43
LA  - eng
IS  - 5
SP  - 395
EP  - 400
DO  - 10.1016/S1684-1182(10)60062-X
N2  - BACKGROUND/PURPOSE: Tuberculosis (TB) is an important communicable disease worldwide. The clinical presentation of abdominal TB often mimics various gastrointestinal disorders and may delay accurate diagnosis. In this study, we conducted a 10-year retrospective study to investigate the clinical manifestations, treatment responses and outcomes of abdominal TB. METHODS: This retrospective study recruited patients presenting between January 1998 and December 2007; all patients >/= 18 years of age with a diagnosis of abdominal TB were enrolled. Patient charts were thoroughly reviewed and clinical specimens were processed in the laboratory using the BBL MycoPrep System and BACTEC MGIT 960 Mycobacterial Detection System. Mycobacterium tuberculosis complex was confirmed by acid fast stain and the BD ProbeTec ET System. RESULTS: During the study period, 34 patients were diagnosed with abdominal TB. The mean age was 55+18 years. Fourteen patients (41%) had no risk factors; however, 20 patients (59%) had at least one risk factor. Abdominal pain (94.1%), abdominal fullness (91.2%), anorexia (88.2%) and ascites (76.5%) were the most common presenting symptoms. The peritoneum (88%) was the most commonly involved site. Patients with risk factors such as liver cirrhosis, end-stage renal disease and diabetes mellitus had a higher positive rate of acid-fast stain and mycobacterial culture from abdominal specimens (p = 0.02 and 0.05, respectively). The crude mortality rate was 9% and the attributed mortality rate was 3%. CONCLUSION: In an endemic area like Taiwan, regardless of whether a patient has risk factors for TB, abdominal TB should be seriously considered as a differential diagnosis when a patient presents with gastrointestinal symptoms and unexplained ascites.
ER  - 
TY  - JOUR
T1  - Obstructive sleep apnea therapy: Treatment and reliever in co-morbid diseases
A1  - Choudhary, S
Y1  - 2014///
JF  - PANACEA JOURNAL OF MEDICAL SCIENCES
UR  - http://pjms.in/index.php/panacea/article/view/132
ER  - 
TY  - JOUR
T1  - Autoimmune hepatitis in India: profile of an uncommon disease
A1  - Choudhuri, G
A1  - Somani, SK
Y1  - 2005///
JF  - BMC
UR  - http://bmcgastroenterol.biomedcentral.com/articles/10.1186/1471-230X-5-27
ER  - 
TY  - JOUR
T1  - Tuberculous peritonitis-associated mortality is high among patients waiting for the results of mycobacterial cultures of ascitic fluid samples.
A1  - Chow, Kai Ming
A1  - Chow, Viola Chi Ying
A1  - Hung, Lawrence Cheung Tsui
A1  - Wong, Shiu Man
A1  - Szeto, Cheuk Chun
Y1  - 2002/08//
KW  - Adolescent
KW  - Adult
KW  - Aged
KW  - Aged, 80 and over
KW  - Ascitic Fluid
KW  - Female
KW  - Humans
KW  - Male
KW  - Middle Aged
KW  - Mortality
KW  - Mycobacterium tuberculosis
KW  - Patients
KW  - Peritonitis, Tuberculous
KW  - Retrospective Studies
KW  - Treatment Outcome
KW  - isolation & purification
KW  - microbiology
KW  - mortality
JF  - Clinical infectious diseases : an official publication of the Infectious Diseases Society of America
VL  - 35
LA  - eng
IS  - 4
SP  - 409
EP  - 413
DO  - 10.1086/341898
N2  - We identified 60 cases of tuberculous peritonitis during the past 12 years at our health care center. Most of the patients had severe underlying medical conditions, such as cirrhosis, renal failure, diabetes mellitus, and malignancy. Abnormal chest radiograph findings, ascitic fluid lymphocytosis, and biochemical findings for exudates could only identify 33%, 37%, and 53% of the cases, respectively. On the other hand, peritoneal biopsy allowed early definitive diagnosis for 9 patients. Thirty-one patients died, 26 of whom died < or =6 weeks after their initial presentation, often before the result of mycobacterial culture was available. Only 8 patients died of advanced disease after antituberculous therapy was started. Univariate analysis showed that advanced age, underlying diagnosis, and delayed initiation of therapy were associated with higher mortality rates. Standard antituberculous chemotherapy is highly effective. However, conventional microbiologic diagnostic methods are slow and not sensitive enough for establishing a diagnosis of tuberculous peritonitis.
ER  - 
TY  - JOUR
T1  - Risk factors for rebleeding and death from peptic ulcer in the very elderly
A1  - Chow, LW
A1  - Gertsch, P
A1  - Poon, RTP
Y1  - 1998///
JF  - British journal of
UR  - http://onlinelibrary.wiley.com/doi/10.1046/j.1365-2168.1998.00665.x/full
ER  - 
TY  - JOUR
T1  - Smoking and dental implants: a systematic review and meta-analysis
A1  - Chrcanovic, BR
A1  - Albrektsson, T
A1  - Wennerberg, A
Y1  - 2015///
JF  - Journal of dentistry
UR  - http://www.sciencedirect.com/science/article/pii/S0300571215000603
ER  - 
TY  - JOUR
T1  - Aspergillus bronchitis without significant immunocompromise
A1  - Chrdle, A
A1  - Mustakim, S
Y1  - 2012///
JF  - Annals of the New
UR  - http://onlinelibrary.wiley.com/doi/10.1111/j.1749-6632.2012.06816.x/full
ER  - 
TY  - JOUR
T1  - Long-term mortality in patients with pulmonary and extrapulmonary tuberculosis: a Danish nationwide cohort study
A1  - Christensen, ASH
A1  - Roed, C
A1  - Andersen, PH
Y1  - 2014///
JF  - Clinical
UR  - http://www.ncbi.nlm.nih.gov/pmc/articles/PMC4235508/
ER  - 
TY  - JOUR
T1  - Male–female differences in the risk of tuberculosis in dialysis patients
A1  - Christopoulos, AI
A1  - Diamantopoulos, AA
Y1  - 2009///
JF  - urology and nephrology
UR  - http://link.springer.com/article/10.1007/s11255-008-9479-8
ER  - 
TY  - JOUR
T1  - Implementation tools Package of Essential Noncommunicable (PEN) disease interventions for primary health care in low-resource settings
A1  - CHRONIC, D
JF  - mscforum.org
UR  - http://www.mscforum.org/images/Package_of_Essential.pdf
ER  - 
TY  - JOUR
T1  - Clinico-epidemiological features of the hospitalized patients with 2009 pandemic influenza A (H1N1) virus infection in Saurashtra region, India (September,
A1  - Chudasama, RK
A1  - Patel, UV
A1  - Verma, PB
A1  - Amin, CD
Y1  - 2011///
JF  - Lung India
UR  - http://lungindia.com/article.asp?issn=0970-2113;year=2011;volume=28;issue=1;spage=11;epage=16;aulast=Chudasama
ER  - 
TY  - JOUR
T1  - The relationship between patient satisfaction and treatment outcomes in schizophrenia
A1  - Chue, P
Y1  - 2006///
JF  - Journal of Psychopharmacology
UR  - http://jop.sagepub.com/content/20/6_suppl/38.short
ER  - 
TY  - JOUR
T1  - Mortality among MDR-TB cases: Comparison with drug-susceptible tuberculosis and associated factors
A1  - Chung-Delgado, Kocfa
A1  - Guillen-Bravo, Sonia
A1  - Revilla-Montag, Alejandro
A1  - Bernabe-Ortiz, Antonio
A1  - K., Chung-Delgado
A1  - S., Guillen-Bravo
A1  - A., Revilla-Montag
Y1  - 2015///
KW  - *drug susceptible tuberculosis
KW  - *mortality
KW  - *multidrug resistant tuberculosis/dt [Drug Therapy
KW  - *risk factor
KW  - *tuberculosis/dt [Drug Therapy]
KW  - Adult
KW  - Antitubercular Agents
KW  - Female
KW  - HIV Infections
KW  - Human immunodeficiency virus infection
KW  - Humans
KW  - Male
KW  - Middle Aged
KW  - Multidrug-Resistant
KW  - Peru
KW  - Proportional Hazards Models
KW  - Risk Factors
KW  - Treatment Outcome
KW  - Tuberculosis
KW  - adult
KW  - adverse effects
KW  - article
KW  - cohort analysis
KW  - complications
KW  - controlled study
KW  - diabetes mellitus
KW  - drug susceptible tuberculosis/dt [Drug Therapy]
KW  - drug therapy
KW  - educational status
KW  - female
KW  - high risk patient
KW  - human
KW  - major clinical study
KW  - male
KW  - medical history
KW  - mixed infection
KW  - mortality
KW  - outcome assessment
KW  - pathology
KW  - prevalence
KW  - retrospective study
KW  - risk assessment
KW  - tuberculostatic agent/dt [Drug Therapy]
PB  - Public Library of Science
JF  - PLoS ONE
VL  - 10
LA  - eng
IS  - 3
SP  - no pagination
EP  - no pagination
CY  - United States
DO  - 10.1371/journal.pone.0119332
UR  - http://www.plosone.org/article/fetchObject.action?uri=info:doi/10.1371/journal.pone.0119332&representation=PDF
UR  - http://ovidsp.ovid.com/ovidweb.cgi?T=JS&PAGE=reference&D=emed13&NEWS=N&AN=2015861675
N2  - Background: An increase in multidrug-resistant tuberculosis (MDR-TB) cases is evident worldwide. Its management implies a complex treatment, high costs, more toxic anti-tuberculosis drug use, longer treatment time and increased treatment failure and mortality. The aims of this study were to compare mortality between MDR and drug-susceptible cases of tuberculosis, and to determine risk factors associated with mortality among MDR-TB cases. Methods and Results: A retrospective cohort study was performed using data from clinical records of the National Strategy for Prevention and Control of Tuberculosis in Lima, Peru. In the first objective, MDR-TB, compared to drug-susceptible cases, was themain exposure variable and time to death, censored at 180 days, the outcome of interest. For the second objective, different variables obtained from clinical records were assessed as potential risk factors for death among MDR-TB cases. Cox regression analysis was used to determine hazard ratios (HR) and 95%confidence intervals (95%CI). A total of 1,232 patients were analyzed: mean age 30.9 +/-14.0 years, 60.0%were males. 61 patients (5.0%) died during treatment, whereas the MDR-TB prevalence was 19.2%. MDR-TB increased the risk of death during treatment (HR = 7.5; IC95%: 4.1-13.4) when compared to presumed drug-susceptible cases after controlling for potential confounders. Education level (p = 0.01), previous TB episodes (p<0.001), diabetes history (p<0.001) and HIV infection (p = 0.04) were factors associated with mortality among MDR-TB cases. Conclusions: MDR-TB is associated with an increased risk of death during treatment. Lower education, greater number of previous TB episodes, diabetes history, and HIV infection were independently associated with mortality among MDR-TB cases. New strategies for appropriate MDR-TB detection and management should be implemented, including drug sensitivity tests, diabetes and HIV screening, as well as guarantee for a complete adherence to therapy.
ER  - 
TY  - JOUR
T1  - Association between Mycobacterium tuberculosis lineage and time to sputum culture conversion
A1  - Click, ES
A1  - Winston, CA
A1  - Oeltmann, JE
Y1  - 2013///
JF  - of Tuberculosis and  …
UR  - http://www.ingentaconnect.com/content/iuatld/ijtld/2013/00000017/00000007/art00005
ER  - 
TY  - JOUR
T1  - The human immune response to tuberculosis and its treatment: a view from the blood
A1  - Cliff, JM
A1  - Kaufmann, SHE
A1  - McShane, H
Y1  - 2015///
JF  - Immunological
UR  - http://onlinelibrary.wiley.com/doi/10.1111/imr.12269/full
ER  - 
TY  - JOUR
T1  - Distinct phases of blood gene expression pattern through tuberculosis treatment reflect modulation of the humoral immune response
A1  - Cliff, JM
A1  - Lee, JS
A1  - Constantinou, N
Y1  - 2012///
JF  - Journal of Infectious
UR  - http://jid.oxfordjournals.org/content/early/2012/08/07/infdis.jis499.short
ER  - 
TY  - JOUR
T1  - Prevention programmes of progressive renal disease in developing nations (Review Article)
A1  - Codreanu, I
A1  - Perico, N
A1  - Sharma, SK
A1  - Schieppati, A
Y1  - 2006///
UR  - http://onlinelibrary.wiley.com/doi/10.1111/j.1440-1797.2006.00587.x/full
ER  - 
TY  - JOUR
T1  - Iron overload, public health, and genetics: evaluating the evidence for hemochromatosis screening
A1  - Cogswell, ME
A1  - McDonnell, SM
A1  - Khoury, MJ
Y1  - 1998///
JF  - Annals of internal
UR  - http://annals.org/article.aspx?articleid=712383
ER  - 
TY  - JOUR
T1  - Assessment and preparation of patients for bariatric surgery
A1  - Collazo-Clavell, ML
A1  - Clark, MM
A1  - McAlpine, DE
Y1  - 2006///
JF  - Mayo Clinic
UR  - http://www.sciencedirect.com/science/article/pii/S0025619611611762
ER  - 
TY  - JOUR
T1  - Assessing the outcome of tuberculosis treatment in the Cameroon Baptist convention health board tuberculosis treatment centers
A1  - Collins, BN
Y1  - 2012///
UR  - http://www.phmed.umu.se/digitalAssets/91/91837_bong-ngeasham-collinsnew.pdf
ER  - 
TY  - JOUR
T1  - A new initiative on precision medicine
A1  - Collins, FS
A1  - Varmus, H
Y1  - 2015///
JF  - New England Journal of Medicine
UR  - http://www.nejm.org/doi/full/10.1056/nejmp1500523
ER  - 
TY  - JOUR
T1  - Pyogenic, tuberculous, and brucellar vertebral osteomyelitis: a descriptive and comparative study of 219 cases.
A1  - Colmenero, J D
A1  - Jimenez-Mejias, M E
A1  - Sanchez-Lora, F J
A1  - Reguera, J M
A1  - Palomino-Nicas, J
A1  - Martos, F
A1  - Garcia de las Heras, J
A1  - Pachon, J
Y1  - 1997/12//
KW  - Adolescent
KW  - Adult
KW  - Aged
KW  - Aged, 80 and over
KW  - Brucellosis
KW  - Female
KW  - Follow-Up Studies
KW  - Humans
KW  - Male
KW  - Middle Aged
KW  - Osteomyelitis
KW  - Retrospective Studies
KW  - Spinal Diseases
KW  - Spondylitis
KW  - Treatment Outcome
KW  - Tuberculosis, Spinal
KW  - complications
KW  - diagnosis
KW  - microbiology
KW  - therapy
JF  - Annals of the rheumatic diseases
VL  - 56
LA  - eng
IS  - 12
SP  - 709
EP  - 715
N2  - OBJECTIVES: To describe a large series of patients with vertebral osteomyelitis (VO), and to compare the clinical, biological, radiological, and prognostic features of pyogenic (PVO), tuberculous (TVO), and brucellar vertebral osteomyelitis (BVO). METHODS: A retrospective multicentre study, which included 219 adult patients with VO with confirmed aetiology, who were diagnosed between 1983 and 1995 in two tertiary care centres. Of these patients, 105 (48%) had BVO, 72 (33%) PVO, and 42 (19%) TVO. RESULTS: One hundred and forty eight (67.6%) patients were male and 71 (32.4%) female. The mean (SD) age was 50.4 (16.4) years (range 14-84) and the mean (SD) duration of symptoms before the diagnosis was 14 (16.8) weeks. In 127 patients (57.9%) the vertebral level involved was lumbar, in 70 (31.9%) thoracic, and in 16 (7.3%) cervical. One hundred and nineteen patients (54.4%) received only medical treatment and 100 (45.6%) required both medical and surgical treatment. The presence of diabetes mellitus, intravenous drug abuse, underlying chronic debilitating diseases or immunosuppression, previous infections, preceding bacteraemia, recent vertebral surgery, leucocytosis, neutrophilia, and increased erythrocyte sedimentation rate (ESR) were significantly associated to PVO. A prolonged clinical course, thoracic segment involvement, absence of fever, presence of spinal deformity, neurological deficit, and paravertebral or epidural masses, were significantly more frequent in the group of TVO. The need for surgical treatment and the presence of severe functional sequelae were more frequent in the groups of PVO and TVO. CONCLUSION: There are significant clinical, biological, radiological, and prognostic differences between BVO, PVO, and TVO. These differences can point to the causal agent and orient the initial empirical medical treatment while awaiting a final microbiological diagnosis.
ER  - 
TY  - JOUR
T1  - Psycho-education, the Lithium of Psycho-therapies. Some Considerations Regarding its efficiency and Implementation in Daily Practice
A1  - Colom, F
Y1  - 2011///
JF  - Revista Colombiana de Psiquiatría
UR  - http://www.scielo.org.co/scielo.php?pid=S0034-74502011000500011&script=sci_arttext&tlng=es
ER  - 
TY  - JOUR
T1  - Social determinants and risk factors for tuberculosis in national surveillance systems in Europe
A1  - Colombani, P de
A1  - Hovhannesyan, A
Y1  - 2015///
JF  - Public health action
UR  - http://www.ingentaconnect.com/content/iuatld/pha/2015/00000005/00000003/art00011
ER  - 
TY  - JOUR
T1  - Randomized, controlled trials, observational studies, and the hierarchy of research designs
A1  - Concato, J
A1  - Shah, N
A1  - Horwitz, RI
Y1  - 2000///
JF  - New England Journal of
UR  - http://www.nejm.org/doi/full/10.1056/nejm200006223422507
ER  - 
TY  - JOUR
T1  - Second-generation antipsychotics for schizophrenia: a review of clinical pharmacology and medication-associated side effects
A1  - Conley, RR
A1  - Kelly, DL
Y1  - 2005///
JF  - The Israel journal of psychiatry and
UR  - http://search.proquest.com/openview/f2a28f8f0b5db498a751ee812a8363d8/1?pq-origsite=gscholar
ER  - 
TY  - JOUR
T1  - Corticosteroids and peptic ulcer: meta-analysis of adverse events during steroid  therapy.
A1  - Conn, H O
A1  - Poynard, T
Y1  - 1994/12//
KW  - Adrenal Cortex Hormones
KW  - Confounding Factors (Epidemiology)
KW  - Double-Blind Method
KW  - Humans
KW  - Peptic Ulcer
KW  - Randomized Controlled Trials as Topic
KW  - Retrospective Studies
KW  - adverse effects
KW  - chemically induced
KW  - therapeutic use
JF  - Journal of internal medicine
VL  - 236
LA  - eng
IS  - 6
SP  - 619
EP  - 632
N2  - OBJECTIVES: This meta-analysis was performed to determine whether corticosteroid  therapy induces the development of peptic ulcer and other putative complications of steroid therapy. DESIGN: A retrospective investigation in which we analysed all the randomized, double-blind, controlled trials (RDBCT) in which steroids had been administered that we were able to identify. The number of episodes of peptic ulcer, dermatological effects, sepsis, diabetes, hypertension, osteoporosis, psychosis and tuberculosis reported in both the placebo and steroid groups were compared. SETTING: The international medical literature was analysed for any RDBCT in which any steroid or ACTH had been administered in any dosage for any duration, and any putative complication of steroid therapy was reported. SUBJECTS: Of 1857 articles, 93 satisfied our requirements and were analysed by the meta-analytic techniques of Peto, DerSimonian and Laird. A total of 6602 patients were included. MAIN OUTCOME MEASURES: The relative frequencies of each of these eight 'complications' were compared in the placebo and steroid groups using conventional statistics and meta-analysis. The relative frequencies of 'annualized' subgroups of patients who received treatment for 1 to 7 days, 1 week to 1 month, 1 to 3 months and more than 3 months, were similarly analysed. RESULTS: Nine of 3267 patients in the placebo group (0.3%) and 13 of 3335 patients in the steroid group (0.4%) were reported to develop peptic ulcer (P > 0.05). The dermatological cosmetic effects of steroid therapy were observed more frequently in the steroid group (P < 0.001), as was diabetes (P < 0.001), hypertension (P < 0.01) and psychosis (P < 0.001). Sepsis, osteoporosis and tuberculosis all occurred more frequently in the steroid than in the placebo group, but the differences are not statistically significant. CONCLUSIONS: Peptic ulcer is a rare complication of corticosteroid therapy that should not be considered a contraindication when steroid therapy is indicated.
ER  - 
TY  - JOUR
T1  - Insulin Sensitivity Following Exercise Interventions Systematic Review and Meta-Analysis of Outcomes Among Healthy Adults
A1  - Conn, VS
A1  - Koopman, RJ
A1  - Ruppar, TM
Y1  - 2014///
JF  - Journal of primary
UR  - http://jpc.sagepub.com/content/early/2014/01/27/2150131913520328.abstract
ER  - 
TY  - JOUR
T1  - Obesity in Pregnancy
A1  - Conner, SN
A1  - Cahill, AG
Y1  - 2015///
JF  - Obesity and Fertility
UR  - http://link.springer.com/chapter/10.1007/978-1-4939-2611-4_8
ER  - 
TY  - JOUR
T1  - Epidemiological aspects of rheumatoid arthritis patients affected by oral bisphosphonate-related osteonecrosis of the jaws
A1  - Conte-Neto, N
A1  - Bastos, AS
Y1  - 2012///
JF  - Head & face
UR  - https://head-face-med.biomedcentral.com/articles/10.1186/1746-160X-8-5
ER  - 
TY  - JOUR
T1  - Peritonitis/Infections
A1  - Contraindications, A
JF  - Peritoneal Dialysis International
UR  - http://www.pdiconnect.com/content/30/Supplement_2/S56.full.pdf
ER  - 
TY  - JOUR
T1  - [Infection due to Strongyloides stercoralis: epidemiological, clinical, diagnosis findings and outcome in 30 patients].
A1  - Corti, Marcelo
A1  - Villafane, Maria F
A1  - Trione, Norberto
A1  - Risso, Daniel
A1  - Abuin, Juan Carlos
A1  - Palmieri, Omar
Y1  - 2011/06//
KW  - AIDS-Related Opportunistic Infections
KW  - Adult
KW  - Animals
KW  - Antinematodal Agents
KW  - Child
KW  - Female
KW  - Humans
KW  - Ivermectin
KW  - Male
KW  - Middle Aged
KW  - Retrospective Studies
KW  - Strongyloides stercoralis
KW  - Strongyloidiasis
KW  - Superinfection
KW  - Young Adult
KW  - diagnosis
KW  - drug therapy
KW  - isolation & purification
KW  - mortality
KW  - parasitology
KW  - therapeutic use
JF  - Revista chilena de infectologia : organo oficial de la Sociedad Chilena de Infectologia
VL  - 28
LA  - spa
IS  - 3
SP  - 217
EP  - 222
DO  - /S0716-10182011000300003
N2  - BACKGROUND: Strongyloides stercoralis is a nematode parasite, which is endemic in tropical and subtropical regions. Infection usually remains asymptomatic, but in immunocompromised hosts severe and life-threatening manifestations such as hyperinfection syndrome and disseminated disease might occur. METHODS: We retrospectively analyzed the epidemiological and clinical characteristics, including HIV co-infection, microbiological findings, and outcome in 30 patients with strongyloidiasis, who attended in the Infectious Diseases F. J. Muniz Hospital in Buenos Aires from January 2004 to December 2008. RESULTS: The study included 20 men and 10 women with an average age of 33 years. HIV co-infection was present in 21 patients (70%) with a median CD4 T cell count of 50 cells/mm(3) (range 7-355) (average 56 cells/mm(3)). Among HIV negative patients the following comorbidities were detected: tuberculosis (n = 3) and chronic alcoholism, leprosy treated with corticosteroids, immunosuppressive treatment for psoriasis, and diabetes mellitus (each in one patient). Two patients did not have any predisposing diseases or immunosuppressive treatments. Seventeen patients presented with diarrhea and were classified as chronic intestinal strongyloidiasis (57%), asymptomatic infection with peripheral eosinophilia was diagnosed in 7 (23%), and 6 patients (20%) developed hyperinfection syndrome. Seventeen patients (57%) presented peripheral eosinophilia. Diagnosis was achieved by direct visualization of larvae in feces by Baermann technique (n = 20), by multiple stool smears examinations (n = 2), by combination of both (n = 1), by visualization of the filariform larvae in duodenal fluid and stool (n = 1), and in fecal and bronchoalveolar lavage specimens (n = 6). Overall mortality in this series was 20% (6/30). There was no significant correlation between age and mortality. A significant inverse correlation between the survival rate and CD4 T-cell count as well as eosinophilia was observed. There was also a significant correlation between HIV co-infection and mortality. Twenty-two patients responded favorably to treatment with ivermectin.
ER  - 
TY  - JOUR
T1  - Evolution of co-infection tuberculosis/HIV cases with positive culture after treatment outcome of tuberculosis
A1  - Costa, CF
A1  - Cavalcante, NJF
Y1  - 2010///
JF  - BEPA. Boletim
UR  - http://periodicos.ses.sp.bvs.br/scielo.php?script=sci_arttext&pid=S1806-42722010000100001&lng=en&nrm=iso&tlng=en
ER  - 
TY  - JOUR
T1  - Supplemental Material The Next Generation of Risk Assessment Multiyear Study—Highlights of Findings, Applications to Risk Assessment and Future
A1  - Cote, I
A1  - Andersen, ME
A1  - Ankley, GT
A1  - Barone, S
JF  - ehp.niehs.nih.gov
UR  - http://ehp.niehs.nih.gov/wp-content/uploads/advpub/2016/4/EHP233.s001.acco.pdf
ER  - 
TY  - JOUR
T1  - The'Switch'study protocol: a randomised-controlled trial of switching to an alternative tumour-necrosis factor (TNF)-inhibitor drug or abatacept or rituximab in
A1  - Coy, NCN
A1  - Brown, S
A1  - Bosworth, A
Y1  - 2014///
JF  - BMC
UR  - https://bmcmusculoskeletdisord.biomedcentral.com/articles/10.1186/1471-2474-15-452
ER  - 
TY  - JOUR
T1  - Tuberculosis and noncommunicable diseases: neglected links and missed opportunities
A1  - Creswell, J
A1  - Raviglione, M
A1  - Ottmani, S
Y1  - 2011///
JF  - European
UR  - http://erj.ersjournals.com/content/37/5/1269.short
ER  - 
TY  - JOUR
T1  - Are we misunderstanding beta-blockers
A1  - Cruickshank, JM
Y1  - 2007///
JF  - International journal of cardiology
UR  - http://www.sciencedirect.com/science/article/pii/S0167527307004676
ER  - 
TY  - JOUR
T1  - Tuberculosis in ageing: high rates, complex diagnosis and poor clinical outcomes
A1  - Cruz-Hervert, LP
A1  - García-García, L
Y1  - 2012///
JF  - Age and
UR  - http://ageing.oxfordjournals.org/content/41/4/488.short
ER  - 
TY  - JOUR
T1  - Violent reinjury and mortality among youth seeking emergency department care for assault-related injury: a 2-year prospective cohort study
A1  - Cunningham, RM
A1  - Carter, PM
A1  - Ranney, M
Y1  - 2015///
JF  - JAMA
UR  - http://archpedi.jamanetwork.com/article.aspx?articleid=1919643
ER  - 
TY  - JOUR
T1  - The role of diabetes co-morbidity for tuberculosis treatment outcomes: a prospective cohort study from Mwanza, Tanzania
A1  - D., Faurholt-Jepsen
A1  - N., Range
A1  - G., Praygod
A1  - J., Kidola
A1  - M., Faurholt-Jepsen
A1  - M.G., Aabye
A1  - J., Changalucha
A1  - D.L., Christensen
A1  - T., Martinussen
A1  - H., Krarup
A1  - D.R., Witte
A1  - T.B., Andersen
A1  - Faurholt-Jepsen, Daniel
A1  - Range, Nyagosya
A1  - Praygod, George
A1  - Kidola, Jeremiah
A1  - Faurholt-Jepsen, Maria
A1  - Aabye, Martine Grosos
A1  - Changalucha, John
A1  - Christensen, Dirk Lund
A1  - Martinussen, Torben
A1  - Krarup, Henrik
A1  - Witte, Daniel Rinse
A1  - Andersen, Ase Bengard
A1  - Friis, Henrik
Y1  - 2012///
KW  - *diabetes mellitus
KW  - *lung tuberculosis/dt [Drug Therapy]
KW  - Adult
KW  - Body Mass Index
KW  - CD4 lymphocyte count
KW  - Cohort Studies
KW  - Diabetes Complications
KW  - Female
KW  - Hemoglobins
KW  - Humans
KW  - Male
KW  - Middle Aged
KW  - Prospective Studies
KW  - Pulmonary
KW  - Tanzania
KW  - Treatment Outcome
KW  - Tuberculosis
KW  - adult
KW  - analysis
KW  - arm circumference
KW  - article
KW  - body mass
KW  - cohort analysis
KW  - comorbidity
KW  - complications
KW  - controlled study
KW  - drug therapy
KW  - female
KW  - follow up
KW  - grip strength
KW  - hemoglobin/ec [Endogenous Compound]
KW  - human
KW  - leukocyte count
KW  - major clinical study
KW  - male
KW  - mixed infection
KW  - prospective study
KW  - skinfold thickness
KW  - treatment outcome
KW  - tuberculostatic agent/dt [Drug Therapy]
KW  - waist circumference
KW  - weight gain
PB  - BioMed Central Ltd. (Floor 6, 236 Gray's Inn Road, London WC1X 8HB, United Kingdom)
JF  - BMC infectious
VL  - 12
LA  - eng
SP  - no pagination
EP  - no pagination
CY  - D. Faurholt-Jepsen, Department of Human Nutrition, University of Copenhagen, Frederiksberg, Denmark. E-mail: daniel@faurholt-jepsen.dk
DO  - 10.1186/1471-2334-12-165
UR  - http://bmcinfectdis.biomedcentral.com/articles/10.1186/1471-2334-12-165
UR  - http://www.biomedcentral.com/1471-2334/12/165
UR  - http://ovidsp.ovid.com/ovidweb.cgi?T=JS&PAGE=reference&D=emed10b&NEWS=N&AN=2012579890
N2  - Background: Due to the association between diabetes and pulmonary tuberculosis (TB), diabetes may threaten the control of TB. In a prospective cohort study nested in a nutrition trial, we investigated the role of diabetes on changes in anthropometry, grip strength, and clinical parameters over a five months follow-up period.Methods: Among pulmonary TB patients with known diabetes status, we assessed anthropometry and clinical parameters (e.g. haemoglobin) at baseline and after two and five months of TB treatment. A linear mixed-effects model (repeated measurements) was used to investigate the role of diabetes during recovery.Results: Of 1205 TB patients, the mean (standard deviation) age was 36.6 (13.0) years, 40.9% were females, 48.9% were HIV co-infected, and 16.3% had diabetes. TB patients with diabetes co-morbidity experienced a lower weight gain at two (1.3 kg, CI95% 0.5; 2.0, p = 0.001) and five months (1.0 kg, CI95% 0.3; 1.7, p = 0.007). Similarly, the increase in the level of haemoglobin was lower among TB patients with diabetes co-morbidity after two (DELTA 0.6 g/dL, CI95% 0.3; 0.9 p < 0.001) and five months (DELTA 0.5 g/dL, CI95% 0.2; 0.9 p = 0.004) of TB treatment, respectively.Conclusion: TB patients initiating TB treatment with diabetes co-morbidity experience delayed recovery of body mass and haemoglobin, which are important for the functional recovery from disease. © 2012 Faurholt-Jepsen et al.; licensee BioMed Central Ltd.
ER  - 
TY  - ELEC
T1  - A comparative study of dot and sat in rural tertiary care hospital: A two years retrospective study
A1  - D., Jagadish Babu
Y1  - 2012///
KW  - *directly observed therapy
KW  - *drug self administration
KW  - adult
KW  - age distribution
KW  - aged
KW  - antibiotic resistance
KW  - article
KW  - bacterial transmission
KW  - clinical assessment
KW  - comparative effectiveness
KW  - comparative study
KW  - controlled study
KW  - diabetes mellitus
KW  - drug treatment failure
KW  - follow up
KW  - human
KW  - hypertension
KW  - infant
KW  - infection risk
KW  - intermethod comparison
KW  - ischemic heart disease
KW  - lung tuberculosis/dt [Drug Therapy]
KW  - major clinical study
KW  - mortality
KW  - occupational exposure
KW  - outcome assessment
KW  - relapse
KW  - retrospective study
KW  - risk reduction
KW  - social stigma
KW  - tertiary health care
KW  - tuberculostatic agent/dt [Drug Therapy]
PB  - Society of Pharmaceutical Sciences and Research (1117, Sector 12 A, Panchakula, Haryana, India)
JF  - International Journal of Pharmaceutical Sciences and Research
VL  - 3
IS  - 7
SP  - 2283
EP  - 2286
CY  - D. Jagadish Babu, Sri Adichunchanagari College of Pharmacy, Department of Clinical Pharmacy, B.G.nagara-571 448, Mandaya District, Karnataka, India
SN  - 2320-5148
UR  - http://www.ijpsr.com/V3I7/59 Vol. 3, Issue 7, July 2012, RA-1393 Paper 59.pdf
UR  - http://ovidsp.ovid.com/ovidweb.cgi?T=JS&PAGE=reference&D=emed10b&NEWS=N&AN=2013131174
N2  - Directly observed therapy (DOT) of tuberculosis patients talking their drugs is supposed to improve treatment completion and outcome .we compared DOT and Self Administered therapy (SAT), in which patients on the same drug regimen are not, observed taking their pills, to assess the effect of each on the success of tuberculosis treatment. This was the two year (2010 and 2011) retrospective study of tuberculosis patients admitted to the AH and RC.A total of 308 patients cases were analyzed. The majority of the cases were within 21-40 years TB patients were 38.96% of the total. Among the all TB patients with chronic illness others were 18(58.44%) more. Among 308 patients TB patients 131(42.53%) TB patients undergone DOT and 177 (57.46%) TB patient's undergone SAT therapy. The comparative outcome between DOT and SAT were 110(86.61%) of cure and in SAT were 90 (57.32%). Only 5(03.93%) treatment failure, acquired drug resistance 01(00.78%), follow up lost were 11(08.66%) in DOT as compared to SAT 23(14.64%), 06(03.82%), 23(14.64%) respectively. There is no relapse and death in DOT therapy but in SAT therapy relapse were 10(06.36%) and deaths were 05(03.18%). There were large and significant difference in the cure, treatment failure, relapse and death rates between TB patient who receive DOT and SAT therapy respectively.
ER  - 
TY  - ELEC
T1  - Survival benefit associated with early cyclosporine treatment for dermatomyositis-associated interstitial lung disease
A1  - D.J., Go
A1  - J.K., Park
A1  - E.H., Kang
A1  - H.M., Kwon
A1  - Y.J., Lee
A1  - Y.W., Song
Y1  - 2016///
KW  - *cyclosporin A/ae [Adverse Drug Reaction]
KW  - *cyclosporin A/dt [Drug Therapy]
KW  - *cyclosporin A/iv [Intravenous Drug Administration
KW  - *cyclosporin A/po [Oral Drug Administration]
KW  - *dermatomyositis
KW  - *interstitial lung disease/co [Complication]
KW  - *interstitial lung disease/dt [Drug Therapy]
KW  - *survival
KW  - *time to treatment
KW  - adult
KW  - article
KW  - azathioprine/cm [Drug Comparison]
KW  - azathioprine/dt [Drug Therapy]
KW  - clinical article
KW  - cohort analysis
KW  - corticosteroid/cm [Drug Comparison]
KW  - corticosteroid/dt [Drug Therapy]
KW  - cyclophosphamide/cm [Drug Comparison]
KW  - cyclophosphamide/dt [Drug Therapy]
KW  - cyclophosphamide/iv [Intravenous Drug Administrati
KW  - disease association
KW  - disease course
KW  - drug withdrawal
KW  - dyspnea
KW  - female
KW  - hand tremor/si [Side Effect]
KW  - high resolution computer tomography
KW  - human
KW  - infection/si [Side Effect]
KW  - leukopenia/si [Side Effect]
KW  - lung function
KW  - male
KW  - methotrexate/cm [Drug Comparison]
KW  - methotrexate/dt [Drug Therapy]
KW  - middle aged
KW  - mortality
KW  - nephrotoxicity/si [Side Effect]
KW  - priority journal
KW  - rash/si [Side Effect]
KW  - retrospective study
KW  - therapy delay
KW  - thorax pain/si [Side Effect]
KW  - treatment outcome
KW  - tuberculosis/si [Side Effect]
KW  - upper abdominal pain/si [Side Effect]
PB  - Springer Verlag
JF  - Rheumatology International
VL  - 36
IS  - 1
SP  - 125
EP  - 131
CY  - E.B. Lee, Division of Rheumatology, Department of Internal Medicine, Seoul National University College of Medicine, Seoul, South Korea. E-mail: leb7616@snu.ac.kr
SN  - 0172-8172
UR  - http://link.springer.de/link/service/journals/00296/index.htm
UR  - http://ovidsp.ovid.com/ovidweb.cgi?T=JS&PAGE=reference&D=emed13&NEWS=N&AN=2015246394
N2  - Interstitial lung disease (ILD) is the most common cause of death in dermatomyositis (DM). Cyclosporine A (CsA) has shown to be effective in DM-associated ILD (DM-ILD). This study aimed to define the optimal time of CsA administration. A total of 47 patients with DM-ILD, who were treated with CsA at Seoul National University Hospital between January 1998 and June 2013, were enrolled. ILD was diagnosed based on typical chest high-resolution computed tomography (HRCT) findings. Patients with early and delayed CsA treatment were compared in regard to the mortality and ILD progression on HRCT. The early (n = 16) and the delayed treatment group (n = 31) did not differ in regard to baseline clinical characteristics including HRCT scores and pulmonary function. Patients with clinically amyopathic DM (CADM) were more common in the early treatment group. The mortality rate was significantly lower in the early treatment group than in the delayed treatment group (p = 0.009). The survival benefit of early CsA treatment remained significant even after adjusting for age, degree of dyspnea, CADM status, and the year of CsA treatment (hazard ratio 0.057, 95 % confidence interval 0.007-0.472). CsA stabilized disease progression on HRCT in the early treatment group (p = 0.738). Delay in CsA treatment is associated with a worse survival in patients with DM-ILD. Early CsA treatment should be considered at DM-ILD diagnosis especially in patients at a higher risk of developing a rapidly progressive ILD.
ER  - 
TY  - ELEC
T1  - Risk factors and characteristics of post-transplant tuberculosis in an endemic area
A1  - D.J., Joo
A1  - B., Seok Kim
A1  - S., Jin Kim
A1  - K., Ha Huh
A1  - M., Soo Kim
A1  - M.K., Ju
A1  - S.I.I., Kim
Y1  - 2013///
KW  - *post transplant tuberculosis/di [Diagnosis]
KW  - *post transplant tuberculosis/dt [Drug Therapy]
KW  - *tuberculosis/di [Diagnosis]
KW  - *tuberculosis/dt [Drug Therapy]
KW  - Hepatitis B virus
KW  - OKT 3
KW  - acute graft rejection/dt [Drug Therapy]
KW  - adenosine deaminase/ec [Endogenous Compound]
KW  - adult
KW  - article
KW  - azathioprine/cb [Drug Combination]
KW  - azathioprine/dt [Drug Therapy]
KW  - basiliximab/dt [Drug Therapy]
KW  - calcineurin inhibitor/cb [Drug Combination]
KW  - calcineurin inhibitor/dt [Drug Therapy]
KW  - clinical feature
KW  - cyclosporin A/cb [Drug Combination]
KW  - cyclosporin A/dt [Drug Therapy]
KW  - diabetes mellitus
KW  - ethambutol/cb [Drug Combination]
KW  - ethambutol/dt [Drug Therapy]
KW  - extrapulmonary tuberculosis
KW  - female
KW  - follow up
KW  - gender
KW  - graft survival
KW  - human
KW  - isoniazid/cb [Drug Combination]
KW  - isoniazid/dt [Drug Therapy]
KW  - major clinical study
KW  - male
KW  - medical history
KW  - methylprednisolone/dt [Drug Therapy]
KW  - miliary tuberculosis
KW  - morbidity
KW  - mycophenolic acid 2 morpholinoethyl ester/cb [Drug
KW  - mycophenolic acid 2 morpholinoethyl ester/dt [Drug
KW  - outcome assessment
KW  - prednisolone/cb [Drug Combination]
KW  - prednisolone/dt [Drug Therapy]
KW  - prognosis
KW  - pyrazinamide/cb [Drug Combination]
KW  - pyrazinamide/dt [Drug Therapy]
KW  - retrospective study
KW  - rifampicin/cb [Drug Combination]
KW  - rifampicin/dt [Drug Therapy]
KW  - risk factor
KW  - steroid/cb [Drug Combination]
KW  - steroid/dt [Drug Therapy]
KW  - streptomycin/cb [Drug Combination]
KW  - streptomycin/dt [Drug Therapy]
KW  - survival
KW  - survival rate
KW  - tacrolimus/dt [Drug Therapy]
KW  - thymocyte antibody
KW  - tuberculous pleurisy
PB  - Medical Science International (ul. Ustrzycka 11, Warsaw 02-141, Poland)
JF  - Annals of Transplantation
VL  - 18
IS  - 1
SP  - 163
EP  - 173
CY  - M. Soo Kim, Departments of Surgery, Yonsei University College of Medicine, 134 Shinchon-Dong, Seodaemun-Gu, Seoul 120-752, South Korea. E-mail: ysms91@yuhs.ac
SN  - 1425-9524
UR  - http://www.annalsoftransplantation.com/download/index/idArt/883882
UR  - http://ovidsp.ovid.com/ovidweb.cgi?T=JS&PAGE=reference&D=emed11&NEWS=N&AN=2013282096
N2  - Tuberculosis (TB) is a major post-transplant concern in endemic areas. This report summarizes the clinical characteristics, risk factors, and effects of post-transplant TB on graft and patient survival at a single center in Korea. We retrospectively analyzed data from 2799 kidney recipients at Yonsei University Health System between April 1979 and August 2008 to determine the incidence, outcome, and risk factors affecting the development of TB infections and the effect of TB on graft and patient survival rates. TB developed in 144 (109 males and 35 females; mean age, 37+/-12 years) out of 2799 (5.1%) recipients. Newly developed TB occurred in 116 recipients (81%) and recurrent TB occurred in 28 (19%) recipients with a pre-transplant history of a mycobacterial infection. The mean interval to TB diagnosis was 55.6+/-47.9 months after transplantation without a peak interval incidence for 8 years after transplantation. Based on Cox regression analysis, a history of TB was the strongest risk factor (hazard ratio [HR] PERSOONLY =11.618) affecting the development of TB. TB negatively affected graft and patient survival after kidney transplantation. Non-pleurisy extrapulmonary and miliary TB resulted in inferior treatment results and a poor prognosis in the early treatment period. A history of TB is the strongest predictor of post-transplant TB. Therefore, patients with a pre-transplant history of TB should be carefully monitored. © Ann Transplant.
ER  - 
TY  - ELEC
T1  - Treatment outcome of multi-drug-resistant tuberculosis patients at DOTS Plus site, Trivandrum
A1  - D.S., Nair
A1  - K., Anitha Kumari
Y1  - 2012///
KW  - *human
KW  - *lung disease
KW  - *multidrug resistant tuberculosis
KW  - *patient
KW  - *short course therapy
KW  - *treatment outcome
KW  - adverse outcome
KW  - body mass
KW  - cat
KW  - cross-sectional study
KW  - death
KW  - diabetes mellitus
KW  - female
KW  - information processing
KW  - informed consent
KW  - male
KW  - medical school
KW  - pulmonology
KW  - risk factor
KW  - structured questionnaire
KW  - study design
PB  - Medknow Publications and Media Pvt. Ltd
JF  - Lung India
VL  - 29
T3  - National Conference on Pulmonary Diseases, NAPCON 2011 New Delhi India. Conference Start: 20111127 Conference End: 20111130
SP  - S21
EP  - S21
CY  - D.S. Nair, Department of Pulmonary Medicine, Medical College, Trivandrum, Kerala, India. E-mail: drnairdeepa@yahoo.co.in
SN  - 0970-2113
UR  - http://ovidsp.ovid.com/ovidweb.cgi?T=JS&PAGE=reference&D=emed10&NEWS=N&AN=71210730
N2  - Background: The DOTS Plus site at Trivandrum started providing treatment to multi-drug-resistant tuberculosis (MDR TB) patients in December 2008. It provides DOTS Plus treatment to seven districts in South Kerala. This study looks into the treatment outcome of MDR-TB patients started on Cat IV RNTCP treatment. Objectives: 1. To study the treatment outcome of MDR TB patients on Cat IV RNTCP treatment. 2. To study the risk factors associated with adverse outcomes. Study Design: Cross-sectional study. Study Setting: DOTS-Plus site, Trivandrum, located at the Department of Pulmonary Medicine, Medical College, Trivandrum. Study Period: July 2010 to July 2011. Data Collection and Analysis: Patient details collected using a structured questionnaire after getting informed consent and analyzed by Epi-info-3.5.1. Results: Of the 70 MDR TB patients started on Cat IV ATT, 55 were males and 15 were females, the mean age being 42.2 years. 15.7% of the patients were declared cured, 21% have completed treatment, 31.5% have defaulted and 31.5% patients died. The risk factors associated with death during treatment in this study are low body mass index (BMI), higher age and male sex. Diabetes mellitus had no significant association with death or default during treatment for this cohort. Conclusion: Main factors associated with adverse outcomes were low BMI, higher age and male sex. Strategies should be designed to address these so as to improve the treatment outcomes for MDR patients.
ER  - 
TY  - JOUR
T1  - 在 II 型糖尿病患者進行自我管理教育, 在布基納法索和海地的生活成果質量的國際比較
A1  - Dahourou, C
Y1  - 2012///
JF  - 臺北醫學大學醫務管理學研究所學位論文
UR  - http://www.airitilibrary.com/Publication/alDetailedMesh?docid=U0007-2806201214474100
ER  - 
TY  - JOUR
T1  - Intentional and unintentional treatment nonadherence in patients with systemic lupus erythematosus
A1  - Daleboudt, G
A1  - Broadbent, E
A1  - McQueen, F
Y1  - 2011///
JF  - Arthritis care &
UR  - http://onlinelibrary.wiley.com/doi/10.1002/acr.20411/full
ER  - 
TY  - JOUR
T1  - Systemic lupus erythematosus: a behavioural medicine perspective
A1  - Daleboudt, GMN
Y1  - 2014///
UR  - https://openaccess.leidenuniv.nl/handle/1887/28866
ER  - 
TY  - JOUR
T1  - Prevalence of and risk factors for resistance to second-line drugs in people with multidrug-resistant tuberculosis in eight countries: a prospective cohort study
A1  - Dalton, T
A1  - Cegielski, P
A1  - Akksilp, S
A1  - Asencios, L
A1  - Caoili, JC
Y1  - 2012///
JF  - The Lancet
UR  - http://www.sciencedirect.com/science/article/pii/S014067361260734X
ER  - 
TY  - JOUR
T1  - Guidelines for control of tuberculosis in prisons
A1  - Dara, M
A1  - Grzemska, M
A1  - Kimerling, ME
A1  - Reyes, H
Y1  - 2009///
JF  - , DC, United States  …
UR  - http://xa.yimg.com/kq/groups/13416053/768115649/name/Guidelines_TB+Control+Prisons+2009.pdf
ER  - 
TY  - JOUR
T1  - properties of second-and third-line antituberculous agents used in the management of multidrug-resistant (MDR) and extensively-drug resistant (XDR) tuberculosis
A1  - Dartois, V
A1  - Barry, CE
Y1  - 2010///
JF  - Current clinical pharmacology
UR  - http://www.ingentaconnect.com/content/ben/ccp/2010/00000005/00000002/art00004
ER  - 
TY  - JOUR
T1  - Selected Abstracts from NAPCON 2013
A1  - Dave, A
A1  - Sahasrabudhe, T
A1  - Joseph, T
A1  - Gadge, G
Y1  - 2013///
JF  - Lung India
UR  - http://search.proquest.com/openview/cef3fea9706da830d76491a9b62e6474/1?pq-origsite=gscholar
ER  - 
TY  - BOOK
T1  - Clinical tuberculosis
A1  - Davies, PD
A1  - Gordon, SB
A1  - Davies, G
Y1  - 2014///
UR  - https://books.google.co.in/books?hl=en&lr=&id=39EgCAAAQBAJ&oi=fnd&pg=PP1&dq=(((Tuberculosis+AND+%22treatment+outcome%22)+AND+%22Diabetes+Mellitus%22)+AND+(trial+OR+RCT))&ots=BetBX8C4fm&sig=bxfFGxP1bYgFGz_izibYB71hIyE
ER  - 
TY  - JOUR
T1  - Pandemic of Pregnant Obese Women: Is It Time to Re-Evaluate Antenatal Weight Loss?
A1  - Davis, AM
Y1  - 2015///
JF  - Healthcare
UR  - http://www.mdpi.com/2227-9032/3/3/733/htm
ER  - 
TY  - JOUR
T1  - Associations of toll-like receptor (TLR)-4 single nucleotide polymorphisms and rheumatoid arthritis disease progression: An observational cohort study
A1  - Davis, MLR
A1  - LeVan, TD
A1  - Yu, F
A1  - Sayles, H
Y1  - 2015///
JF  - International
UR  - http://www.sciencedirect.com/science/article/pii/S1567576914005086
ER  - 
TY  - JOUR
T1  - Unusual Presentations of Tuberculosis: A Case Series
A1  - Dayalan, MR
A1  - Johnson, HD
A1  - Kasinathan, G
A1  - Pillai, N
Y1  - 2016///
UR  - https://www.researchgate.net/profile/Ganesh_Kasinathan3/publication/297651180_Unusual_Presentations_of_Tuberculosis_A_Case_Series/links/56f53ef808ae7c1fda2ee1ec.pdf
ER  - 
TY  - JOUR
T1  - Review: Use of Electronic Medical Records for Health Outcomes Research A Literature Review
A1  - Dean, BB
A1  - Lam, J
A1  - Natoli, JL
A1  - Butler, Q
Y1  - 2009///
JF  - Care Research and  …
UR  - http://mcr.sagepub.com/content/66/6/611.short
ER  - 
TY  - JOUR
T1  - Diabetes Intrusiveness and Wellness Among Elders: A Test of the Illness Intrusiveness Model
A1  - DeCoster, VA
A1  - Killian, T
A1  - Roessler, RT
Y1  - 2013///
JF  - Educational Gerontology
UR  - http://www.tandfonline.com/doi/abs/10.1080/03601277.2012.700868
ER  - 
TY  - JOUR
T1  - MDR-TB Outbreak among HIV-Negative Tunisian Patients followed during 11 Years
A1  - Dekhil, N
A1  - Meftahi, N
A1  - Mhenni, B
A1  - Fraj, SB
A1  - Haltiti, R
Y1  - 2016///
JF  - PloS one
UR  - http://journals.plos.org/plosone/article?id=10.1371/journal.pone.0153983
ER  - 
TY  - JOUR
T1  - Critical issues in the assessment of regimen adherence in children with diabetes
A1  - Delamater, AM
Y1  - 2000///
JF  - Promoting adherence to medical treatment in
UR  - https://books.google.co.in/books?hl=en&lr=&id=O1p4AgAAQBAJ&oi=fnd&pg=PA150&dq=(((Tuberculosis+AND+%22treatment+outcome%22)+AND+%22Diabetes+Mellitus%22)+AND+(trial+OR+RCT))&ots=MeNVcJ-Yo6&sig=sn3XBr2lYBcfxF0cH_PGhfM-p3k
ER  - 
TY  - JOUR
T1  - Automatically identifying health outcome information in MEDLINE records
A1  - Demner-Fushman, D
A1  - Few, B
A1  - Hauser, SE
Y1  - 2006///
JF  - Journal of the American
UR  - http://www.sciencedirect.com/science/article/pii/S1067502705001866
ER  - 
TY  - JOUR
T1  - Non-surgical interventional treatment of cervical and thoracic radiculopathies
A1  - Derby, R
A1  - Chen, Y
A1  - Lee, SH
A1  - Seo, KS
A1  - Kim, BJ
Y1  - 2004///
JF  - Pain physician
UR  - https://www.researchgate.net/profile/Richard_Derby/publication/6928433_Non-surgical_interventional_treatment_of_cervical_and_thoracic_radiculopathies/links/0046352093486247a4000000.pdf
ER  - 
TY  - JOUR
T1  - Do common mental disorders decline over time in TB/HIV co-infected and HIV patients without TB who are on antiretroviral treatment?
A1  - Deribew, A
A1  - Deribe, K
A1  - Reda, AA
Y1  - 2013///
JF  - BMC
UR  - http://bmcpsychiatry.biomedcentral.com/articles/10.1186/1471-244X-13-174
ER  - 
TY  - JOUR
T1  - Erhöhtes kardiovaskuläres Risiko bei depressiven Patienten
A1  - Deuschle, M
A1  - Lederbogen, F
A1  - Borggrefe, M
Y1  - 2002///
JF  - Deutsches
UR  - http://www.aerzteblatt.de/archiv/34755
ER  - 
TY  - JOUR
T1  - Obesity: what mental health professionals need to know
A1  - Devlin, MJ
A1  - Yanovski, SZ
Y1  - 2000///
JF  - American Journal of
UR  - http://ajp.psychiatryonline.org/doi/abs/10.1176/appi.ajp.157.6.854
ER  - 
TY  - JOUR
T1  - Acute exacerbation of COPD: factors associated with poor treatment outcome
A1  - Dewan, NA
A1  - Rafique, S
A1  - Kanwar, B
Y1  - 2000///
JF  - CHEST
UR  - http://journal.publications.chestnet.org/article.aspx?articleid=1078694
ER  - 
TY  - JOUR
T1  - Outcome of multi-drug resistant tuberculosis cases treated by individualized regimens at a tertiary level clinic
A1  - Dhingra, VK
A1  - Rajpal, S
A1  - Mittal, A
A1  - Hanif, M
Y1  - 2008///
JF  - Indian Journal of Tuberculosis
UR  - http://citeseerx.ist.psu.edu/viewdoc/download?doi=10.1.1.578.5466&rep=rep1&type=pdf
ER  - 
TY  - JOUR
T1  - Clinical profile and treatment outcomes of drug-resistant tuberculosis before directly observed treatment strategy plus: Lessons for the program
A1  - Dholakia, YN
A1  - Shah, DP
Y1  - 2013///
JF  - Lung India
UR  - http://www.thoracicmedicine.org/article.asp?issn=0970-2113;year=2013;volume=30;issue=4;spage=316;epage=320;aulast=Dholakia
ER  - 
TY  - JOUR
T1  - Genetic variants of drug metabolizing enzymes and drug transporter (ABCB1) as possible biomarkers for adverse drug reactions in an HIV/AIDS cohort in Zimbabwe
A1  - Dhoro, M
A1  - Ngara, B
A1  - Kadzirange, G
A1  - Nhachi, C
Y1  - 2013///
JF  - Current HIV
UR  - http://www.ingentaconnect.com/content/ben/chr/2013/00000011/00000006/art00006
ER  - 
TY  - JOUR
T1  - Lifestyle interventions to reduce raised blood pressure: a systematic review of randomized controlled trials
A1  - Dickinson, HO
A1  - Mason, JM
A1  - Nicolson, DJ
Y1  - 2006///
JF  - Journal of
UR  - http://journals.lww.com/jhypertension/Abstract/2006/02000/Lifestyle_interventions_to_reduce_raised_blood.2.aspx
ER  - 
TY  - JOUR
T1  - Adverse reactions among patients being treated for multi-drug resistant tuberculosis at Abbassia Chest Hospital
A1  - Din, MAT El
A1  - Maraghy, AA El
A1  - Hay, AHRA
Y1  - 2015///
JF  - Chest Diseases and Tuberculosis
UR  - http://www.sciencedirect.com/science/article/pii/S042276381520115X
ER  - 
TY  - JOUR
T1  - Depression in association with severe obesity: changes with weight loss
A1  - Dixon, JB
A1  - Dixon, ME
A1  - O'Brien, PE
Y1  - 2003///
JF  - Archives of internal
UR  - http://archinte.jamanetwork.com/article.aspx?articleid=216057&resultclick=1
ER  - 
TY  - JOUR
T1  - Delay in sputum smear conversion and outcomes of smear-positive tuberculosis patients: a retrospective cohort study in Bafoussam, Cameroon
A1  - Djouma, FN
A1  - Noubom, M
Y1  - 2015///
JF  - BMC infectious
UR  - https://bmcinfectdis.biomedcentral.com/articles/10.1186/s12879-015-0876-1
ER  - 
TY  - JOUR
T1  - HIV status and the risk of post-extraction complications
A1  - Dodson, TB
Y1  - 1997///
JF  - Journal of dental research
UR  - http://jdr.sagepub.com/content/76/10/1644.short
ER  - 
TY  - BOOK
T1  - Psoriasis: a disease of systemic inflammation with comorbidities
A1  - Dogan, S
A1  - Atakan, N
Y1  - 2013///
UR  - http://cdn.intechopen.com/pdfs/44102/InTech-Psoriasis_a_disease_of_systemic_inflammation_with_comorbidities_.pdf
ER  - 
TY  - JOUR
T1  - Chemerin as a Novel Crevicular Fluid Marker of Periodontitis Patients With Type 2 Diabetes Mellitus
A1  - Doğan, ŞB
A1  - Ballı, U
A1  - Dede, FÖ
Y1  - 2016///
JF  - Journal of
UR  - http://www.joponline.org/doi/abs/10.1902/jop.2016.150657
ER  - 
TY  - JOUR
T1  - Levels of vaspin and omentin-1 in gingival crevicular fluid as potential markers of inflammation in patients with chronic periodontitis and type 2 diabetes mellitus
A1  - Doğan, ŞB
A1  - Dede, FÖ
A1  - Ballı, U
A1  - Sertoğlu, E
Y1  - 2016///
JF  - Journal of Oral Science
UR  - https://www.jstage.jst.go.jp/article/josnusd/58/3/58_15-0731/_article/-char/ja/
ER  - 
TY  - JOUR
T1  - Pattern of primary tuberculosis drug resistance and associated treatment outcomes in Transnistria, Moldova
A1  - Dolgusev, O
A1  - Obevzenco, N
A1  - Padalco, O
Y1  - 2014///
JF  - Public health
UR  - http://www.ingentaconnect.com/content/iuatld/pha/2014/00000004/A00202s2/art00013
ER  - 
TY  - JOUR
T1  - Isoniazid, Rifampin, and Pyrazinamide
A1  - Donders, R
A1  - Crevel, R van
A1  - Aarnoutse, R
Y1  - 2013///
UR  - http://www.academia.edu/download/44996139/Isoniazid_Rifampin_and_Pyrazinamide_Plas20160422-11526-j9a2kj.pdf
ER  - 
TY  - JOUR
T1  - Dental implants in patients affected by systemic diseases
A1  - Donos, N
A1  - Calciolari, E
Y1  - 2014///
JF  - British dental journal
UR  - http://www.nature.com/bdj/journal/v217/n8/abs/sj.bdj.2014.911.html
ER  - 
TY  - BOOK
T1  - Methodological Challenges in the Evaluation of New Tuberculosis Treatment Regimens
A1  - Dooley, KE
Y1  - 2009///
UR  - https://books.google.co.in/books?hl=en&lr=&id=T1PFqjnpLf8C&oi=fnd&pg=PA1&dq=(((Tuberculosis+AND+%22treatment+outcome%22)+AND+%22Diabetes+Mellitus%22)+AND+(trial+OR+RCT))&ots=ovRPDZ2-v4&sig=ODQkmQOZIkGods0P03olMFcdebU
ER  - 
TY  - JOUR
T1  - Antimicrobial susceptibility testing of Mycobacterium tuberculosis
A1  - Dorbniewski, F
Y1  - 2002///
JF  - Clinical Microbiology and Infection
UR  - http://www.sciencedirect.com/science/article/pii/S1198743X14625064
ER  - 
TY  - JOUR
T1  - Using touchscreen electronic medical record systems to support and monitor national scale-up of antiretroviral therapy in Malawi
A1  - Douglas, GP
A1  - Gadabu, OJ
A1  - Joukes, S
A1  - Mumba, S
Y1  - 2010///
JF  - PLoS Med
UR  - http://journals.plos.org/plosmedicine/article?id=10.1371/journal.pmed.1000319
ER  - 
TY  - JOUR
T1  - Factors affecting outcomes for single-tooth implants and endodontic restorations
A1  - Doyle, SL
A1  - Hodges, JS
A1  - Pesun, IJ
A1  - Baisden, MK
Y1  - 2007///
JF  - Journal of
UR  - http://www.sciencedirect.com/science/article/pii/S0099239906012295
ER  - 
TY  - JOUR
T1  - tuberculosis (EUCAST document E. DEF 8.1)− Report of the Subcommittee on Antimicrobial Susceptibility Testing of Mycobacterium tuberculosis of the  …
A1  - Drobniewski, F
A1  - Rüsch‐Gerdes, S
Y1  - 2007///
JF  - Clinical Microbiology
UR  - http://onlinelibrary.wiley.com/doi/10.1111/j.1469-0691.2007.01813.x/full
ER  - 
TY  - JOUR
T1  - .
A1  - Du, J
A1  - Gao, W
A1  - Ma, Y
A1  - Zhong, Q
A1  - Liang, X
A1  - Fu, Y
Y1  - 2015///
JF  - journal of tuberculosis …
UR  - http://europepmc.org/abstract/med/26850888
ER  - 
TY  - JOUR
T1  - [Treatment effect analysis of the standard regimen and the optimized regimen for  retreatment pulmonary tuberculosis complicated with diabetes].
A1  - Du, Jian
A1  - Gao, Weiwei
A1  - Ma, Yan
A1  - Zhong, Qiu
A1  - Liang, Xuan
A1  - Fu, Yanyong
A1  - Ji, Binying
A1  - Xie, Li
A1  - Huang, Xuerui
A1  - Ge, Qiping
A1  - Han, Xiqin
A1  - Tian, Xizhong
A1  - Shu, Wei
A1  - Li, Liang
A1  - J., Du
A1  - W., Gao
A1  - Y., Ma
A1  - Q., Zhong
A1  - X., Liang
A1  - Y., Fu
A1  - B., Ji
A1  - L., Xie
A1  - X., Han Huang
A1  - Q., Ge
A1  - X., Han Huang
A1  - X., Tian
A1  - W., Shu
A1  - Du, Jian
A1  - Gao, Weiwei
A1  - Ma, Yan
A1  - Zhong, Qiu
A1  - Liang, Xuan
A1  - Fu, Yanyong
A1  - Ji, Binying
A1  - Xie, Li
A1  - Huang, Xuerui
A1  - Ge, Qiping
A1  - Han, Xiqin
A1  - Tian, Xizhong
A1  - Shu, Wei
A1  - Li, Liang
Y1  - 2015/12//
KW  - *lung tuberculosis
KW  - Adult
KW  - Cohort Studies
KW  - Diabetes Complications
KW  - Diabetes Mellitus
KW  - Female
KW  - Humans
KW  - Male
KW  - Middle Aged
KW  - Pulmonary
KW  - Retreatment
KW  - Treatment Outcome
KW  - Tuberculosis
KW  - adult
KW  - cohort analysis
KW  - controlled study
KW  - diabetes mellitus
KW  - female
KW  - human
KW  - male
KW  - middle aged
KW  - randomized controlled trial
KW  - retreatment
KW  - treatment outcome
JF  - Zhonghua jie he he hu xi za zhi = Zhonghua jiehe he huxi zazhi = Chinese journal  of tuberculosis and respiratory diseases
VL  - 38
LA  - chi
IS  - 12
SP  - 886
EP  - 891
CY  - China
SN  - 1001-0939
UR  - http://ovidsp.ovid.com/ovidweb.cgi?T=JS&PAGE=reference&D=emed14&NEWS=N&AN=26850888
N2  - OBJECTIVE: To analyze the therapeutic effects of the standard regimen and the optimized regimen in retreatment pulmonary tuberculosis complicated with diabetes mellitus (DM). METHODS: In a multi-center cohort study, patients with smear positive retreatment pulmonary tuberculosis (TB) with DM and those without DM [excluding multi-drug resistance (MDR), extensively drug-resistant (XDR) and non-tuberculosis Mycobacterium pulmonary disease(NTM)] were enrolled. There were a total of 178 cases, including 60 smear positive retreatment TB patients with DM and 118 without DM, who were randomly divided into 4 groups: Optimized group 1 [individualized treatment in 30 DM cases, 29 males, age (48 +/- 11)], retreatment group 1 [standard retreatment regimen in 30 DM cases, 28 males, age(48 +/- 10)], Optimized group 2[individual regimen in 57 non-DM cases, 37 males, age (41 +/- 14)], and retreatment group 2 [standard retreatment regimen in 61 non-DM cases, 49 males, age (43 +/- 13)]. Patients in the optimized group were treated with optimized individualized regimen based on DST result, with 3-4 sensitive drugs in the regimen, while those in the retreatment group were treated with national standard retreatment regimen. The therapeutic effect of different groups were recorded and the related factors of treatment outcome were analyzed with Chi-square test and multi-factor analysis. RESULTS: The treatment success rates of the optimized group 1 and the retreatment group 1 were 83.3%(25/30) and 60.0%(18/30), respectively, and the difference was statistically significant (chi(2)=4.02, P=0.045<0.05). The treatment failure rate of the optimized group 1 (6.7%, 2/30) and the retreatment group 1(30.0%, 9/30) was statistically different (chi(2)=5.46, P=0.02<0.05). The outcome difference between the optimized group 2 and the retreatment group 2 showed no statistical significance. Multi-factor analysis showed that treatment regimen, DM, gender and drug resistance were the significant factors related with treatment outcome. The probability of treatment success using the individualized treatment regimen was 2.7 times higher than that using the standard regimen (P=0.025). The risk of treatment failure of the drug resistance cases was 2.8 times higher than that of the drug sensitive cases (P=0.038). The probability of treatment success in DM cases was 0.4 times that in non-DM cases (P<0.05). CONCLUSION: The outcome of the optimized regimen group was better than that of the standard regimen group, and retreatment TB patients complicated with DM faced a higher risk of treatment failure, which should receive more attention.
ER  - 
TY  - JOUR
T1  - Discordance between Sputum Smear and Culture Conversion Rates In Newly Diagnosed Pulmonary Tuberculosis: A Retrospective Study in Developing Country.
A1  - Duangrithi, D
A1  - Phojanamongkolkij, K
A1  - Thanachartwet, V
Y1  - 2014///
UR  - http://imsear.li.mahidol.ac.th/handle/123456789/153466
ER  - 
TY  - JOUR
T1  - Impact of diabetes mellitus on clinical parameters and treatment outcomes of newly diagnosed pulmonary tuberculosis patients in Thailand.
A1  - Duangrithi, D
A1  - Thanachartwet, V
A1  - Desakorn, V
A1  - Jitruckthai, P
A1  - Phojanamongkolkij, K
A1  - Rienthong, S
A1  - Chuchottaworn, C
A1  - Pitisuttithum, P
Y1  - 2013/11//
KW  - Adolescent
KW  - Adult
KW  - Age Factors
KW  - Aged
KW  - Antitubercular Agents
KW  - Diabetes Complications
KW  - Female
KW  - Humans
KW  - Male
KW  - Middle Aged
KW  - Multidrug-Resistant
KW  - Prospective Studies
KW  - Pulmonary
KW  - Thailand
KW  - Treatment Outcome
KW  - Tuberculosis
KW  - Young Adult
KW  - complications
KW  - drug therapy
KW  - therapeutic use
JF  - International journal of clinical practice
VL  - 67
LA  - eng
IS  - 11
SP  - 1199
EP  - 1209
DO  - 10.1111/ijcp.12215
UR  - http://onlinelibrary.wiley.com/doi/10.1111/ijcp.12215/full
N2  - BACKGROUND: To assess the clinical and laboratory parameters, response to therapy and development of antituberculosis (TB) drug resistance in pulmonary TB (PTB) patients with diabetes mellitus (DM) and without DM. METHODS: Using a prospective design, 227 of 310 new cases of culture-positive PTB diagnosed at the Queen Savang Vadhana Memorial Hospital and the Chonburi Hospital between April 2010 and July 2012 that met the study criteria were selected. Data regarding clinical and laboratory parameters, drug susceptibility and treatment outcomes were compared between PTB patients with DM and those without DM. To control for age, the patients were stratified into two age groups (< 50 and >/= 50 years) and their data were analysed. RESULTS: Of the 227 patients, 37 (16.3%) had DM, of which 26 (70.3%) had been diagnosed with DM prior to PTB diagnosis and 11 (29.7%) had developed DM at PTB diagnosis. After controlling for age, no significant differences were found between the two groups regarding mycobacterium burden, sputum-culture conversion rate, evidence of multidrug-resistant tuberculosis, frequency of adverse drug events from anti-TB medications, treatment outcomes and relapse rate. The presenting symptoms of anorexia (p = 0.050) and haemoptysis (p = 0.036) were observed significantly more frequently in PTB patients with DM, while the presenting symptom of cough was observed significantly more frequently in PTB patients without DM (p = 0.047). CONCLUSIONS: Plasma glucose levels should be monitored in all newly diagnosed PTB patients and a similar treatment regimen should be prescribed to PTB patients with DM and those without DM in high TB-burden countries.
ER  - 
TY  - JOUR
T1  - Health-related quality of life as a predictor of tuberculosis treatment outcomes in Iraq
A1  - Dujaili, JA
A1  - Sulaiman, SAS
A1  - Hassali, MA
A1  - Awaisu, A
Y1  - 2015///
JF  - International Journal of
UR  - http://www.sciencedirect.com/science/article/pii/S1201971214017214
ER  - 
TY  - JOUR
T1  - No Title
A1  - DUNEAR-JACOB, J
A1  - Erlen, JA
A1  - JACQUELINE, JAE
Y1  - 2000///
UR  - https://books.google.co.in/books?hl=en&lr=&id=JqPner-EcP4C&oi=fnd&pg=PA48&dq=(((Tuberculosis+AND+%22treatment+outcome%22)+AND+%22Diabetes+Mellitus%22)+AND+(trial+OR+RCT))&ots=baU-CEh1ik&sig=Debg7gGK3XE9SyvxIJ0ubCIqcKw
UR  - http://www.ingentaconnect.com/content/springer/arnr/2000/00000018/00000001/art00004
ER  - 
TY  - JOUR
T1  - Chitosan for overweight or obesity
A1  - Dunshea‐Mooij, CAE
A1  - Ni, MC
A1  - Bennett, D
JF  - The Cochrane  …
UR  - http://onlinelibrary.wiley.com/doi/10.1002/14651858.CD003892/full
ER  - 
TY  - JOUR
T1  - Risk factors for central nervous system tuberculosis
A1  - Duque-Silva, A
A1  - Robsky, K
A1  - Flood, J
A1  - Barry, PM
Y1  - 2015///
JF  - Pediatrics
UR  - http://pediatrics.aappublications.org/content/136/5/e1276.abstract
ER  - 
TY  - JOUR
T1  - Does alcohol consumption during multidrug-resistant tuberculosis treatment affect outcome? A population-based study in Kerala, India
A1  - Duraisamy, Karthickeyan
A1  - Mrithyunjayan, Sunilkumar
A1  - Ghosh, Smita
A1  - Nair, Sreenivas Achuthan
A1  - Balakrishnan, Shibu
A1  - Subramoniapillai, Jayasankar
A1  - Oeltmann, John E
A1  - Moonan, Patrick K
A1  - Kumar, Ajay M V
A1  - K., Duraisamy
A1  - S., Mrithyunjayan
A1  - S., Ghosh
A1  - S.A., Nair
A1  - S., Balakrishnan
[truncated: 1,351,468 more chars]
