# Supplementary material for: Effect of glycemic control and type of diabetes treatment on TB treatment outcomes among people with TB-diabetes: A systematic review (updated August 2024)
Source: PLoS One. 2025 Jul 18;20(7):e0328619. doi: 10.1371/journal.pone.0328619 (PMC12273911; doi:10.1371/journal.pone.0328619)
Supplement: S1 Appendix — (ZIP) [file pone.0328619.s004.zip › S1 appendix_old/Records retrieved_all databases/Oct 2016 to Apr 2017_214_pm_eb.ris]

TY  - JOUR
T1  - Opportunities and Challenges in the New Emerging Role of Clinical Pharmacists in Ethiopia: Systematic Review
A1  - Gelaw, BK
A1  - Tegegne, GT
A1  - Aynalem, GA
Y1  - 2016///
JF  - Journal of Pharmaceutical
UR  - http://www.omicsgroup.org/journals/opportunities-and-challenges-in-the-new-emerging-role-of-clinicalpharmacists-in-ethiopia-systematic-review-2376-0419-1000150.php?aid=69302
ER  - 
TY  - JOUR
T1  - An Assessment of Patient's Perception on Tuberculosis, Prevention and Control in a Teaching Hospital
A1  - Rehman, F
A1  - Rao, AS
A1  - Hasan, A
Y1  - 2016///
JF  - & Drug Safety
UR  - http://www.omicsgroup.org/journals/an-assessment-of-patients-perception-on-tuberculosis-prevention-andcontrol-in-a-teaching-hospital-2167-1052-1000201.php?aid=70941
ER  - 
TY  - JOUR
T1  - Bacteremia due to Citrobacter braakii: A case report and literature review
A1  - Hirai, J
A1  - Uechi, K
A1  - Hagihara, M
A1  - Sakanashi, D
Y1  - 2016///
JF  - Journal of Infection and
UR  - http://www.sciencedirect.com/science/article/pii/S1341321X16301076
ER  - 
TY  - JOUR
T1  - Low Level of Extensively Drug-resistant Tuberculosis Among MDR-TB Isolates and its Relationship to Risk Factors: Surveillance in Tehran-Iran, 2006–2014
A1  - Tasbiti, AH
A1  - Yari, S
A1  - Ghanei, M
A1  - Shokrgozar, MA
Y1  - 2016///
JF  - Osong Public Health
UR  - http://www.sciencedirect.com/science/article/pii/S2210909915300060
ER  - 
TY  - JOUR
T1  - The prevalence and risk factors of diabetes mellitus among tuberculosis patients at Ubuntu clinic, Khayelitsha
A1  - Kubjane, M
Y1  - 2016///
UR  - https://open.uct.ac.za/handle/11427/20523
ER  - 
TY  - ELEC
T1  - Social, economic, and immunological impacts of TB treatment in Eastern rural China
A1  - X., Xiao
A1  - L., Yuan
A1  - L., Qiu
A1  - W., Lu
A1  - W., Jiang
Y1  - 2016///
KW  - *China
KW  - *infection
KW  - comorbidity
KW  - cytokine
KW  - diabetes mellitus
KW  - drug resistant tuberculosis
KW  - enzyme linked immunosorbent assay
KW  - health
KW  - health service
KW  - human
KW  - interferon
KW  - interleukin 4
KW  - male
KW  - nutrition
KW  - patient
KW  - public health
KW  - questionnaire
KW  - retreatment
KW  - risk
KW  - serum
KW  - smear
KW  - sputum
KW  - treatment outcome
KW  - tuberculosis
PB  - Elsevier
JF  - International Journal of Infectious Diseases
VL  - 45
T3  - 17th International Congress on Infectious Diseases Hyderabad India. Conference Start: 20160302 Conference End: 20160305
SP  - 250
EP  - 250
CY  - X. Xiao, School of Public Health, Fudan University, Shanghai, China
SN  - 1201-9712
UR  - http://ovidsp.ovid.com/ovidweb.cgi?T=JS&PAGE=reference&D=emed13&NEWS=N&AN=72245512
N2  - Background: Drug resistant TB in China has been rapidly growing and becoming a cause for critical public health concern. It was reported that the acquired drug-resistant TB mainly results from incompliance to treatment, uncompleted treatment, irregular treatment and unqualified health services. Methods & Materials: Case-cohort was established in four counties in eastern rural China. All registered active TB patients from April 2013 to March 2014 were investigated using structure questionnaire to collect demographic, geographic, socioeconomic information and disease profile. Enzyme-linked immunosorbent assay (ELISA) was used to assess the level of serum cytokines (IFN-gamma, IL - 4) before anti-TB treatment. All the participants were followed up 6 or 8 months until treatment was completed. Results: In total, 1404 patients were recruited, in which 1270 (94.5%) were newly diagnosed TB patients, 447 (33.8%) were smearpositive (SS+). The average age was 49.5+/-18.8, and 76.2% was male. The serum IFN-gamma and IL-4 before anti-TB treatment was 7.936 and 12.292 pg/ml respectively. 80.9% of newly diagnosed TB patients received standard anti-TB treatment, while 87.7% retreatment TB patients received standard anti-TB treatment. The successfully treated rate was 92.5% and 78.6% of new TB patients and retreatment TB patients respectively. The sputum conversion rate of SS+ TB patients after 2 month anti-TB treatment was 96.5%, while the cure rate and successful rate was 80.5% and 90.0% respectively. 92.6% smear-negative patients completed anti-TB treatment. The successful rate in Jiangsu (97.3%), the more developed area, was higher than in Jiangxi (87.6%) (OR = 6.276, 95% CI: 2.528 15.579). Patients with BMI<18.5 may be more risk to fail the treatment compared with the health BMI (18.5-23.9) patients (OR = 3.196, 95% CI: 1.592 6.418). There was no relationship between serum cytokines level and treatment outcomes. The cure rate of TB comorbidity with diabetes was same as the one without diabetes. Conclusion: The sputum conversion rate, cure rate and successful rate of TB patients were high in eastern rural China. Improving patients' nutrition, keeping a healthy BMI could be the key point of increasing successfully treated rate of tuberculosis. More research should be done in future to evaluate the impact of the serum cytokines during anti-TB treatment.
ER  - 
TY  - JOUR
T1  - Clinical Features and Treatment Outcomes of Patients with Drug-Resistant and Drug-Sensitive Tuberculosis: A Historical Cohort Study in Porto Alegre, Brazil
A1  - Micheletti, VCD
A1  - Kritski, AL
A1  - Braga, JU
Y1  - 2016///
JF  - PloS one
UR  - http://journals.plos.org/plosone/article?id=10.1371/journal.pone.0160109
ER  - 
TY  - JOUR
T1  - Evidence for varicose vein surgery in venous leg ulceration
A1  - Kheirelseid, EAH
A1  - Bashar, K
A1  - Aherne, T
A1  - Babiker, T
Y1  - 2016///
JF  - The Surgeon
UR  - http://www.sciencedirect.com/science/article/pii/S1479666X1630004X
ER  - 
TY  - JOUR
T1  - The prevalence and determinants of active tuberculosis among diabetes patients attending a primary health care clinic in Cape Town, South Africa
A1  - O'Jiaku-Okorie, A
Y1  - 2016///
UR  - https://open.uct.ac.za/handle/11427/21375
ER  - 
TY  - JOUR
T1  - The increasing incidence of paranasal sinus fungus ball: a retrospective cohort study in two hundred forty‐five patients for fifteen years
A1  - Kim, JS
A1  - So, SS
A1  - Kwon, SH
Y1  - 2016///
JF  - Clinical Otolaryngology
UR  - http://onlinelibrary.wiley.com/doi/10.1111/coa.12588/pdf
ER  - 
TY  - JOUR
T1  - Predictors of death among drug-resistant tuberculosis patients in Kuala Lumpur, Malaysia: A retrospective cohort study from 2009 to 2013
A1  - Shariff, NM
A1  - Shah, SA
A1  - Kamaludin, F
Y1  - 2016///
JF  - Journal of Global Antimicrobial
UR  - http://www.sciencedirect.com/science/article/pii/S221371651630039X
ER  - 
TY  - JOUR
T1  - Pre-Treatment Serum C-Reactive Protein Level Is An Independent Risk Factor for Development of Nephrotoxicity in Patients Receiving High-Dose Vancomycin
A1  - He, J
A1  - Mao, EQ
A1  - Jing, F
A1  - Jiang, HT
A1  - Yang, WH
A1  - Chen, EZ
Y1  - 2016///
JF  - Pharmacology
UR  - http://www.karger.com/Article/FullText/443895
ER  - 
TY  - ELEC
T1  - Diabetes and tuberculosis co-epidemic: The Bali Declaration
A1  - A., Kapur
A1  - A.D., Harries
A1  - K., Lonnroth
A1  - P., Wilson
Y1  - 2016///
KW  - *diabetes mellitus/dt [Drug Therapy]
KW  - *diabetes mellitus/ep [Epidemiology]
KW  - *epidemic
KW  - *tuberculosis/dt [Drug Therapy]
KW  - *tuberculosis/ep [Epidemiology]
KW  - Indonesia
KW  - Mycobacterium tuberculosis
KW  - clinical feature
KW  - communicable disease
KW  - glucose tolerance
KW  - human
KW  - infection risk
KW  - medical documentation
KW  - morbidity
KW  - mortality
KW  - non communicable disease
KW  - note
KW  - poverty
KW  - practice guideline
KW  - prevalence
KW  - priority journal
KW  - recurrent infection
KW  - rifampicin/dt [Drug Therapy]
KW  - rifampicin/to [Drug Toxicity]
KW  - sulfonylurea derivative/dt [Drug Therapy]
KW  - sulfonylurea derivative/po [Oral Drug Administrati
KW  - sustainable development
KW  - treatment failure
KW  - urban population
PB  - Lancet Publishing Group
JF  - The Lancet Diabetes and Endocrinology
VL  - 4
IS  - 1
SP  - 8
EP  - 10
CY  - A.D. Harries, World Diabetes Foundation, Gentofte, Denmark. E-mail: adharries@theunion.org
SN  - 2213-8587
UR  - http://www.journals.elsevier.com/the-lancet-diabetes-and-endocrinology
UR  - http://ovidsp.ovid.com/ovidweb.cgi?T=JS&PAGE=reference&D=emed13&NEWS=N&AN=20151026283
ER  - 
TY  - JOUR
T1  - Management of multidrug resistant tuberculosis (MDR-TB)–Monitoring is the key to successful outcome
A1  - Akshata, JS
A1  - Chakrabarthy, A
Y1  - 2016///
JF  - Journal of Chest Diseases and Tuberculosis
UR  - http://www.sciencedirect.com/science/article/pii/S0422763815301023
ER  - 
TY  - JOUR
T1  - High Prevalence and Heterogeneity of Diabetes in TB Patients from South India: A Report from the Effects of Diabetes on Tuberculosis Severity (EDOTS) Study
A1  - Kornfeld, H
A1  - West, K
A1  - Kane, K
A1  - Kumpatla, S
A1  - Zacharias, RR
Y1  - 2016///
JF  - Chest
UR  - http://www.sciencedirect.com/science/article/pii/S0012369216416181
ER  - 
TY  - JOUR
T1  - The impact of diabetes on tuberculosis treatment outcomes: evidence based on a cumulative meta-analysis
A1  - Han, X
A1  - Wang, Q
A1  - Wang, Y
A1  - Cai, J
A1  - Ma, Y
A1  - Zhou, X
Y1  - 2016///
JF  - International Journal of
UR  - http://link.springer.com/article/10.1007/s13410-016-0514-5
ER  - 
TY  - JOUR
T1  - Prevalence, risk factors, management, and treatment outcomes of first‐line antituberculous drug‐induced liver injury: a prospective cohort study
A1  - Sun, Q
A1  - Zhang, Q
A1  - Gu, J
A1  - Sun, W
A1  - Wang, P
Y1  - 2016///
JF  - and drug safety
UR  - http://onlinelibrary.wiley.com/doi/10.1002/pds.3988/pdf
ER  - 
TY  - JOUR
T1  - Pyrazinamide Resistance Assays and Two-Month Sputum Culture Status in MDR-TB Patients
A1  - Velásquez, GE
A1  - Calderon, RI
A1  - Mitnick, CD
Y1  - 2016///
JF  - Antimicrobial Agents
UR  - http://aac.asm.org/content/early/2016/08/30/AAC.00632-16.abstract
ER  - 
TY  - JOUR
T1  - Risk factors for tuberculosis smear non-conversion in Eden district, Western Cape, South Africa, 2007–2013: a retrospective cohort study
A1  - Mlotshwa, M
A1  - Abraham, N
Y1  - 2016///
JF  - BMC Infectious
UR  - https://bmcinfectdis.biomedcentral.com/articles/10.1186/s12879-016-1712-y
ER  - 
TY  - JOUR
T1  - Cardiac Fluoroscopic Interventions Stratified by Procedure Number, Exposure Latent Time, and Sex: A Nationwide Population-Based Case-Control Study
A1  - Wei, KC
A1  - Lin, HY
A1  - Hung, SK
A1  - Huang, YT
A1  - Lee, MS
Y1  - 2016///
JF  - Medicine
UR  - http://journals.lww.com/md-journal/subjects/Epidemiology/Fulltext/2016/03080/Leukemia_Risk_After_Cardiac_Fluoroscopic.32.aspx
ER  - 
TY  - JOUR
T1  - Tuberculosis biomarkers: from diagnosis to protection
A1  - Goletti, D
A1  - Petruccioli, E
A1  - Joosten, SA
Y1  - 2016///
JF  - Infectious Disease
UR  - https://www.ncbi.nlm.nih.gov/pmc/articles/PMC4927936/
ER  - 
TY  - JOUR
T1  - Predictors of cure in rifampicin-resistant tuberculosis in prison settings with low loss to follow-up
A1  - Gurbanova, E
A1  - Mehdiyev, R
A1  - Blondal, K
A1  - Altraja, A
Y1  - 2016///
JF  - Int J Tuberc Lung Dis
VL  - 20
IS  - 5
SP  - 645
EP  - 651
SN  - 1815-7920 (Electronic)
1027-3719 (Linking)
DO  - 10.5588/ijtld.15.0545
UR  - http://www.ncbi.nlm.nih.gov/pubmed/27084819
N1  - Gurbanova, E
Mehdiyev, R
Blondal, K
Altraja, A
eng
France
2016/04/17 06:00
Int J Tuberc Lung Dis. 2016 May;20(5):645-51. doi: 10.5588/ijtld.15.0545.
N2  - OBJECTIVE: To determine the factors predictive of cure among inmates with pulmonary rifampicin-resistant tuberculosis (R(R)-TB). DESIGN: A total of 444 new and previously treated patients with pulmonary R(R)-TB who started treatment with second-line anti-tuberculosis drugs in the penitentiary system of Azerbaijan during the period 1 April 2007-28 February 2013 were retrospectively subjected to multivariate logistic regression analysis. RESULTS: Of the 444 patients, 78.4% were cured. A higher number of effective bactericidal drugs in the regimen at months 7-12 and 13-18, normal chest X-ray and body mass index 18.5 kg/m(2) at the treatment start significantly increased the chances of cure both in all cases (aOR 2.29, aOR 4.39, aOR 1.18, aOR 1.98 and aOR 1.97, respectively) and in retreatment cases (aOR 3.88, aOR 5.02, aOR 1.17, aOR 2.26 and aOR 1.90, respectively). There was no added benefit of using moxifloxacin (MFX) as compared to levofloxacin (LVX) in case of resistance to ofloxacin. CONCLUSION: The use of a higher number of effective bactericidal drugs after month 6 of treatment for R(R)-TB was found to be the main factor associated with cure. No added benefit of using MFX instead of LVX was found. High cure rates can be achieved among vulnerable population groups such as prisoners if comprehensive TB control measures are in place to ensure low loss to follow-up.
ER  - 
TY  - JOUR
T1  - Adverse Obstetric Outcomes Associated With In Vitro Fertilization in Singleton Pregnancies A Prospective Cohort Study
A1  - Qin, J
A1  - Sheng, X
A1  - Wu, D
A1  - Gao, S
A1  - You, Y
A1  - Yang, T
Y1  - 2016///
JF  - Reproductive
UR  - http://rsx.sagepub.com/content/early/2016/09/09/1933719116667229.abstract
ER  - 
TY  - JOUR
T1  - Estimation of Ten-Year Survival of Patients with Pulmonary Tuberculosis Based on the Competing Risks Model in Iran
A1  - Kazempour-Dizaji, M
A1  - Kazemnejad, A
A1  - Tabarsi, P
Y1  - 2016///
JF  - Tanaffos
UR  - https://www.ncbi.nlm.nih.gov/pmc/articles/PMC4937760/
ER  - 
TY  - JOUR
T1  - Organization of care for persons with HIV-infection: a systematic review
A1  - Handford, CD
A1  - Tynan, AM
A1  - Agha, A
A1  - Rzeznikiewiz, D
Y1  - 2016///
JF  - AIDS care
UR  - http://www.tandfonline.com/doi/abs/10.1080/09540121.2016.1199846
ER  - 
TY  - JOUR
T1  - Nutritional supplements for people being treated for active tuberculosis
A1  - Grobler, L
A1  - Nagpal, S
A1  - Sudarsanam, TD
Y1  - 2016///
JF  - The Cochrane
UR  - http://onlinelibrary.wiley.com/doi/10.1002/14651858.CD006086.pub4/full
ER  - 
TY  - JOUR
T1  - Pharmacokinetics of thrice-weekly rifampicin, isoniazid and pyrazinamide in adult tuberculosis patients in India
A1  - Kumar, AK Hemanth
A1  - Kannan, T
Y1  - 2016///
JF  - of Tuberculosis and  …
UR  - http://www.ingentaconnect.com/contentone/iuatld/ijtld/2016/00000020/00000009/art00021
ER  - 
TY  - JOUR
T1  - WORLD JOURNAL OF PHARMACEUTICAL RESEARCH
A1  - Manandhar, S
A1  - Upadhyay, N
A1  - Gautam, S
A1  - Ghimire, S
Y1  - 2016///
UR  - http://www.wjpr.net/download/article/1459423314.pdf
ER  - 
TY  - JOUR
T1  - Mortality after anti-tuberculosis treatment completion: results of long-term follow-up.
A1  - Shuldiner, J
A1  - Leventhal, A
A1  - Chemtob, D
A1  - Mor, Z
Y1  - 2016/01//
KW  - Adolescent
KW  - Adult
KW  - Aged
KW  - Antitubercular Agents
KW  - Child
KW  - Child, Preschool
KW  - Cohort Studies
KW  - Female
KW  - Follow-Up Studies
KW  - Humans
KW  - Infant
KW  - Infant, Newborn
KW  - Israel
KW  - Male
KW  - Middle Aged
KW  - Proportional Hazards Models
KW  - Retrospective Studies
KW  - Risk Factors
KW  - Treatment Outcome
KW  - Tuberculosis, Pulmonary
KW  - Young Adult
KW  - drug therapy
KW  - epidemiology
KW  - mortality
KW  - therapeutic use
JF  - The international journal of tuberculosis and lung disease : the official journal of the International Union against Tuberculosis and Lung Disease
VL  - 20
LA  - eng
IS  - 1
SP  - 43
EP  - 48
DO  - 10.5588/ijtld.14.0427
N2  - BACKGROUND: Mycobacterium tuberculosis affects the lung parenchyma even after successful treatment. OBJECTIVE: To assess long-term mortality in a cohort of individuals who had recovered from tuberculosis (TB), and to compare their mortality rate and causes of death with those of the general population. METHODS: This retrospective cohort study of all Israeli citizens who recovered from tuberculosis between 2000 and 2010 included all patient files and death certificates and/or hospitalisation records of deceased individuals. Death rates were computed using standard mortality rates (SMR). Cox proportional hazard regression was conducted to identify risk factors for death, and causes of death were compared with those in the general Israeli population. RESULTS: Over 11 years of follow-up, comprising 18,246 person-years, 389 (12.0%) Israeli citizens died after completion of anti-tuberculosis treatment, giving an SMR of 3.7. The SMR was strongly correlated with age, and was highest in males and individuals aged 25-44 years. Compared to the general population, among individuals who recovered from TB there were more deaths due to septicaemia and pneumonia, and fewer deaths due to cerebrovascular diseases, stroke and diabetes (P < 0.05). CONCLUSIONS: Individuals who recover from TB are at higher risk of long-term mortality than the general population, and their causes of death are different. Periodical follow-up might be beneficial for individuals to facilitate early diagnosis.
ER  - 
TY  - JOUR
T1  - A review of the use of ethionamide and prothionamide in childhood tuberculosis
A1  - Thee, S
A1  - Garcia-Prats, AJ
A1  - Donald, PR
A1  - Hesseling, AC
Y1  - 2016///
JF  - Tuberculosis
UR  - http://www.sciencedirect.com/science/article/pii/S1472979215300469
ER  - 
TY  - JOUR
T1  - Levels of vaspin and omentin-1 in gingival crevicular fluid as potential markers of inflammation in patients with chronic periodontitis and type 2 diabetes mellitus
A1  - Doğan, ŞB
A1  - Dede, FÖ
A1  - Ballı, U
A1  - Sertoğlu, E
Y1  - 2016///
JF  - Journal of Oral Science
UR  - https://www.jstage.jst.go.jp/article/josnusd/58/3/58_15-0731/_article/-char/ja/
ER  - 
TY  - JOUR
T1  - Lung cancer incidence in never smokers: Genetic and gender basis
A1  - Peddireddy, V
Y1  - 2016///
JF  - Gene Reports
UR  - http://www.sciencedirect.com/science/article/pii/S2452014416300371
ER  - 
TY  - JOUR
T1  - Predictors of Diet-Induced Weight Loss in Overweight Adults with Type 2 Diabetes
A1  - Berk, KA
A1  - Mulder, MT
A1  - Verhoeven, AJM
Y1  - 2016///
JF  - PloS one
UR  - http://journals.plos.org/plosone/article?id=10.1371/journal.pone.0160774
ER  - 
TY  - JOUR
T1  - research PreVaLenCe, CharaCTerISTICS anD TreaTmenT ouTComeS of aLL PaTIenTS WITh neW TuBerCuLoSIS anD DIaBeTeS meLLITuS In 2011–2013,  …
A1  - Jumaev, G
A1  - Tillashaykhov, M
A1  - Muazzamov, B
Y1  - 2016///
JF  - Panorama
UR  - http://www.euro.who.int/__data/assets/pdf_file/0020/304463/Full-Volume2-Issue1-march-2016.pdf?ua=1#page=42
ER  - 
TY  - JOUR
T1  - Potent Antigen-Adjuvant Delivery System by Conjugation of Mycobacterium tuberculosis Ag85B-HspX Fusion Protein with Arabinogalactan-Poly (I: C) Conjugate
A1  - Huang, Q
A1  - Yu, W
A1  - Hu, T
Y1  - 2016///
JF  - Bioconjugate chemistry
UR  - http://pubs.acs.org/doi/abs/10.1021/acs.bioconjchem.6b00116
ER  - 
TY  - JOUR
T1  - Non-communicable diseases increased risk of recurrent tuberculosis in epidemic area of Human Immunodeficiency Virus infection, Thailand
A1  - Tipayamongkholgul, M
A1  - Marin, W
A1  - Sujirarat, D
Y1  - 2016///
JF  - Tropical
UR  - http://ns2.ph.mahidol.ac.th/phklb/knowledgefiles/Mat_2016_2.pdf
ER  - 
TY  - JOUR
T1  - Treatment Outcomes with Fluoroquinolone-Containing Regimens for Isoniazid-Resistant Pulmonary Tuberculosis
A1  - Lee, H
A1  - Jeong, BH
A1  - Park, HY
A1  - Jeon, K
Y1  - 2016///
JF  - Antimicrobial agents
UR  - http://aac.asm.org/content/60/1/471.short
ER  - 
TY  - ELEC
T1  - Survival benefit associated with early cyclosporine treatment for dermatomyositis-associated interstitial lung disease
A1  - D.J., Go
A1  - J.K., Park
A1  - E.H., Kang
A1  - H.M., Kwon
A1  - Y.J., Lee
A1  - Y.W., Song
Y1  - 2016///
KW  - *cyclosporin A/ae [Adverse Drug Reaction]
KW  - *cyclosporin A/dt [Drug Therapy]
KW  - *cyclosporin A/iv [Intravenous Drug Administration
KW  - *cyclosporin A/po [Oral Drug Administration]
KW  - *dermatomyositis
KW  - *interstitial lung disease/co [Complication]
KW  - *interstitial lung disease/dt [Drug Therapy]
KW  - *survival
KW  - *time to treatment
KW  - adult
KW  - article
KW  - azathioprine/cm [Drug Comparison]
KW  - azathioprine/dt [Drug Therapy]
KW  - clinical article
KW  - cohort analysis
KW  - corticosteroid/cm [Drug Comparison]
KW  - corticosteroid/dt [Drug Therapy]
KW  - cyclophosphamide/cm [Drug Comparison]
KW  - cyclophosphamide/dt [Drug Therapy]
KW  - cyclophosphamide/iv [Intravenous Drug Administrati
KW  - disease association
KW  - disease course
KW  - drug withdrawal
KW  - dyspnea
KW  - female
KW  - hand tremor/si [Side Effect]
KW  - high resolution computer tomography
KW  - human
KW  - infection/si [Side Effect]
KW  - leukopenia/si [Side Effect]
KW  - lung function
KW  - male
KW  - methotrexate/cm [Drug Comparison]
KW  - methotrexate/dt [Drug Therapy]
KW  - middle aged
KW  - mortality
KW  - nephrotoxicity/si [Side Effect]
KW  - priority journal
KW  - rash/si [Side Effect]
KW  - retrospective study
KW  - therapy delay
KW  - thorax pain/si [Side Effect]
KW  - treatment outcome
KW  - tuberculosis/si [Side Effect]
KW  - upper abdominal pain/si [Side Effect]
PB  - Springer Verlag
JF  - Rheumatology International
VL  - 36
IS  - 1
SP  - 125
EP  - 131
CY  - E.B. Lee, Division of Rheumatology, Department of Internal Medicine, Seoul National University College of Medicine, Seoul, South Korea. E-mail: leb7616@snu.ac.kr
SN  - 0172-8172
UR  - http://link.springer.de/link/service/journals/00296/index.htm
UR  - http://ovidsp.ovid.com/ovidweb.cgi?T=JS&PAGE=reference&D=emed13&NEWS=N&AN=2015246394
N2  - Interstitial lung disease (ILD) is the most common cause of death in dermatomyositis (DM). Cyclosporine A (CsA) has shown to be effective in DM-associated ILD (DM-ILD). This study aimed to define the optimal time of CsA administration. A total of 47 patients with DM-ILD, who were treated with CsA at Seoul National University Hospital between January 1998 and June 2013, were enrolled. ILD was diagnosed based on typical chest high-resolution computed tomography (HRCT) findings. Patients with early and delayed CsA treatment were compared in regard to the mortality and ILD progression on HRCT. The early (n = 16) and the delayed treatment group (n = 31) did not differ in regard to baseline clinical characteristics including HRCT scores and pulmonary function. Patients with clinically amyopathic DM (CADM) were more common in the early treatment group. The mortality rate was significantly lower in the early treatment group than in the delayed treatment group (p = 0.009). The survival benefit of early CsA treatment remained significant even after adjusting for age, degree of dyspnea, CADM status, and the year of CsA treatment (hazard ratio 0.057, 95 % confidence interval 0.007-0.472). CsA stabilized disease progression on HRCT in the early treatment group (p = 0.738). Delay in CsA treatment is associated with a worse survival in patients with DM-ILD. Early CsA treatment should be considered at DM-ILD diagnosis especially in patients at a higher risk of developing a rapidly progressive ILD.
ER  - 
TY  - JOUR
T1  - Tuberculosis in native- and foreign-born populations in Portugal
A1  - Paulino, J
A1  - Martins, A
A1  - Machado, M
A1  - Gomes, M
A1  - Gaio, A R
A1  - Duarte, R
Y1  - 2016///
JF  - Int J Tuberc Lung Dis
VL  - 20
IS  - 3
SP  - 357
EP  - 362
SN  - 1815-7920 (Electronic)
1027-3719 (Linking)
DO  - 10.5588/ijtld.15.0430
UR  - http://www.ncbi.nlm.nih.gov/pubmed/27046717
N1  - Paulino, J
Martins, A
Machado, M
Gomes, M
Gaio, A R
Duarte, R
eng
Research Support, Non-U.S. Gov't
France
2016/04/06 06:00
Int J Tuberc Lung Dis. 2016 Mar;20(3):357-62. doi: 10.5588/ijtld.15.0430.
N2  - BACKGROUND: Tuberculosis (TB) is a major global health problem, and during the last 20 years, industrialised countries have shown similar patterns in TB notifications: decreasing TB incidence in native populations and increasing incidence in foreign-born populations. OBJECTIVES: To characterise risk factors associated with TB among native- and foreign-born TB patients in Portugal and identify barriers to the management of foreign cases. METHODS: Analysis of the data from the national tuberculosis surveillance system and data from an online survey of physicians managing TB cases in the country. RESULTS: Risk factors in the two populations differed. Foreign-born patients were younger, less likely to use drugs or alcohol and had fewer comorbidities. They were also more likely to be human immunodeficiency virus positive, to be employed and to be homeless/living in shelters. The outcome of the disease and the time to diagnosis were not significantly different between the two populations. The most important barriers to the management of foreign-born TB cases were language and fear of deportation. CONCLUSIONS: As there are significant differences between the two populations, different TB control strategies should be implemented in the two populations.
ER  - 
TY  - JOUR
T1  - The Validity of Vascular Depression as a Diagnostic Construct
A1  - Taylor, L
A1  - Mohan, A
A1  - Sachdev, PS
Y1  - 2016///
JF  - Cardiovascular Diseases and
UR  - http://link.springer.com/chapter/10.1007/978-3-319-32480-7_7
ER  - 
TY  - JOUR
T1  - The role of mobile devices in doctor-patient communication: A systematic review and meta-analysis
A1  - Kashgary, A
A1  - Alsolaimani, R
A1  - Mosli, M
Y1  - 2016///
JF  - Journal of Telemedicine
UR  - http://jtt.sagepub.com/content/early/2016/09/15/1357633X16661604.abstract
ER  - 
TY  - JOUR
T1  - Survival of Cuban Patients with Pulmonary Tuberculosis
A1  - Martínez-Rodríguez, A
A1  - Martínez-Morales, MA
Y1  - 2016///
UR  - http://www.medigraphic.com/pdfs/medicreview/mrw-2016/mrw161_2f.pdf
ER  - 
TY  - JOUR
T1  - Association of Body Mass Index With Tuberculosis Mortality: A Population-Based Follow-Up Study
A1  - Yen, YF
A1  - Chuang, PH
A1  - Yen, MY
A1  - Lin, SY
A1  - Chuang, P
Y1  - 2016///
JF  - Medicine
UR  - http://www.ncbi.nlm.nih.gov/pmc/articles/PMC4706252/
ER  - 
TY  - JOUR
T1  - Incidence, characteristics, and treatment outcomes of mycobacterial diseases in transplant recipients
A1  - Yoo, JW
A1  - Jo, KW
A1  - Kim, SH
A1  - Lee, SO
A1  - Kim, JJ
Y1  - 2016///
JF  - Transplant
UR  - http://onlinelibrary.wiley.com/doi/10.1111/tri.12752/pdf
ER  - 
TY  - JOUR
T1  - Evaluation of Health-Related Quality of Life among Tuberculosis Patients in Two Cities in Yemen
A1  - Jaber, AAS
A1  - Khan, AH
A1  - Sulaiman, SAS
A1  - Ahmad, N
Y1  - 2016///
JF  - PloS one
UR  - http://journals.plos.org/plosone/article?id=10.1371/journal.pone.0156258
ER  - 
TY  - JOUR
T1  - Contrasting trends of tuberculosis in the cities of San Pedro Sula and Tegucigalpa, Honduras, 2005–2014
A1  - Varela-Martínez, C
A1  - Yadon, ZE
Y1  - 2016///
JF  - de Salud Pública
UR  - http://www.scielosp.org/scielo.php?pid=S1020-49892016000100051&script=sci_arttext
ER  - 
TY  - JOUR
T1  - A validated Clinical Practice Guideline for Community Health Nurse Working in Tuberculosis Out-patient Clinics
A1  - Ahmed, AI
A1  - Soliman, SM
A1  - Awad, LA
Y1  - 2016///
JF  - Journal of High Institute of
UR  - http://jhiph.alexu.edu.eg/index.php/jhiph/article/view/214
ER  - 
TY  - JOUR
T1  - POSTSURGICAL RECURRENT CUSHING'S DISEASE: CLINICAL BENEFIT OF EARLY INTERVENTION IN PATIENTS WITH NORMAL URINARY FREE CORTISOL
A1  - Carroll, TB
A1  - Javorsky, BR
A1  - Findling, JW
Y1  - 2016///
JF  - Endocrine Practice
UR  - http://journals.aace.com/doi/abs/10.4158/EP161380.OR
ER  - 
TY  - JOUR
T1  - Effect of Pycnogenol on the Healing of Venous Ulcers
Y1  - 2016///
JF  - Annals of Vascular
UR  - http://www.sciencedirect.com/science/article/pii/S0890509616306021
ER  - 
TY  - JOUR
T1  - A Randomized Controlled Noninferiority Trial of Single Dose of Oral Dexamethasone Versus 5 Days of Oral Prednisone in Acute Adult Asthma
A1  - Rehrer, MW
A1  - Liu, B
A1  - Rodriguez, M
A1  - Lam, J
Y1  - 2016///
JF  - Annals of emergency
UR  - http://www.sciencedirect.com/science/article/pii/S0196064416002158
ER  - 
TY  - JOUR
T1  - Treatment outcome of new smear positive pulmonary tuberculosis patients in Hamadan, Iran: A registry-based cross-sectional study
A1  - Khazaei, S
A1  - Hassanzadeh, J
A1  - Rezaeian, S
Y1  - 2016///
JF  - and Tuberculosis
UR  - http://www.sciencedirect.com/science/article/pii/S0422763816300826
ER  - 
TY  - JOUR
T1  - Multifactorial intervention to prevent cardiovascular disease in patients with early rheumatoid arthritis: protocol for a multicentre randomised controlled trial
A1  - Svensson, AL
A1  - Christensen, R
A1  - Persson, F
Y1  - 2016///
JF  - BMJ open
UR  - http://bmjopen.bmj.com/content/6/4/e009134.abstract
ER  - 
TY  - JOUR
T1  - Cohort for Tuberculosis Research by the Indo-US Medical Partnership (CTRIUMPH): protocol for a multicentric prospective observational study
A1  - Gupte, A
A1  - Padmapriyadarsini, C
A1  - Mave, V
A1  - Kadam, D
Y1  - 2016///
JF  - BMJ open
UR  - http://bmjopen.bmj.com/content/6/2/e010542.abstract
ER  - 
TY  - JOUR
T1  - MDR-TB Outbreak among HIV-Negative Tunisian Patients followed during 11 Years
A1  - Dekhil, N
A1  - Meftahi, N
A1  - Mhenni, B
A1  - Fraj, SB
A1  - Haltiti, R
Y1  - 2016///
JF  - PloS one
UR  - http://journals.plos.org/plosone/article?id=10.1371/journal.pone.0153983
ER  - 
TY  - JOUR
T1  - Evaluating the effectiveness of a smartphone app to reduce excessive alcohol consumption: protocol for a factorial randomised control trial
A1  - Garnett, C
A1  - Crane, D
A1  - Michie, S
Y1  - 2016///
JF  - BMC public
UR  - https://bmcpublichealth.biomedcentral.com/articles/10.1186/s12889-016-3140-8
ER  - 
TY  - ELEC
T1  - Incidence of tuberculosis is high in chronic kidney disease patients in South East England and drug resistance common
A1  - M., Ostermann
A1  - P., Palchaudhuri
A1  - A., Riding
A1  - P., Begum
Y1  - 2016///
KW  - *chronic kidney disease
KW  - *tuberculosis/di [Diagnosis]
KW  - *tuberculosis/dr [Drug Resistance]
KW  - *tuberculosis/ep [Epidemiology]
KW  - *tuberculostatic agent/ae [Adverse Drug Reaction]
KW  - United Kingdom
KW  - adult
KW  - anorexia
KW  - article
KW  - atypical mycobacteriosis
KW  - clinical article
KW  - cohort analysis
KW  - cycloserine
KW  - ethambutol
KW  - female
KW  - fever
KW  - graft recipient
KW  - hemodialysis patient
KW  - hemoptysis
KW  - human
KW  - hyperparathyroidism/dt [Drug Therapy]
KW  - hyperphosphatasemia/dt [Drug Therapy]
KW  - immunocompromized patient
KW  - immunosuppressive agent
KW  - incidence
KW  - interferon gamma release assay
KW  - isoniazid
KW  - kidney transplantation
KW  - male
KW  - peritoneal dialysis
KW  - phosphate binding agent/dt [Drug Therapy]
KW  - priority journal
KW  - pyrazinamide
KW  - renal replacement therapy
KW  - retrospective study
KW  - streptomycin
KW  - thorax radiography
KW  - treatment duration
KW  - treatment outcome
KW  - unspecified side effect/si [Side Effect]
KW  - vitamin D
KW  - vitamin blood level
KW  - vitamin supplementation
KW  - weight reduction
PB  - Taylor and Francis Ltd
JF  - Renal Failure
VL  - 38
IS  - 2
SP  - 256
EP  - 261
CY  - M. Ostermann, Guys and St Thomas NHS Foundation Trust, Kings College London, Great Maze Pond, London SE1 9RT, United Kingdom. E-mail: marlies.ostermann@gstt.nhs.uk
SN  - 0886-022X
UR  - http://ovidsp.ovid.com/ovidweb.cgi?T=JS&PAGE=reference&D=emed13&NEWS=N&AN=20160022470
N2  - The risk of tuberculosis (TB) is significantly increased in chronic kidney disease (CKD). Data on TB in CKD in the UK are sparse; most information stems from countries with high background prevalence. The aim of this study was to estimate the incidence of TB in CKD patients in South East London and to describe the epidemiology, treatment, and outcome. CKD patients with TB between 1994 and 2010 were identified retrospectively. Data were collected on type of renal replacement therapy, the method of TB diagnosis, disease site, treatment regimens, and risk factors. Forty patients were identified of whom 67.5% had CKD stages IV-V. Sixty-five percent were from non-UK born ethnic minorities. Median time from diagnosis of CKD to TB development was 12 months (range 0-192 months). Cumulative incidence of TB was 1267/100,000 [95% confidence interval (CI): 630-1904; 85 x background UK rate] in hemodialysis patients; 398/100,000 (95% CI: 80-1160; 26 x background UK rate) in peritoneal dialysis; and 522/100,000 (CI: 137-909; 35 x background UK rate) in transplant recipients. Sixty-three percent of patients had pulmonary TB and 25% of patients with culture-positive TB had resistant isolates. Fifty percent of patients were immunosuppressed due to drugs, diabetes, and/or retroviral disease. Treatment regimens were according to recent national guidance in 73% of cases. Seventy-six percent of patients experienced side effects. Greater awareness of risk factors, drug resistance, treatment regimens, and potential side effects is needed.
ER  - 
TY  - JOUR
T1  - Patient‐level predictors of achieving early glycaemic control in Type 2 diabetes mellitus: a population‐based study
A1  - Svensson, E
A1  - Baggesen, LM
A1  - Thomsen, RW
Y1  - 2016///
JF  - Diabetic
UR  - http://onlinelibrary.wiley.com/doi/10.1111/dme.13184/full
ER  - 
TY  - JOUR
T1  - , mycobacterial loads in sputum and radiological improvement after treatment initiation in pulmonary TB patients from Brazil: a prospective cohort study
A1  - Mesquita, EDD
A1  - Gil-Santana, L
Y1  - 2016///
JF  - BMC Infectious
UR  - https://bmcinfectdis.biomedcentral.com/articles/10.1186/s12879-016-1736-3
ER  - 
TY  - ELEC
T1  - Prevalence, risk factors, management, and treatment outcomes of first-line antituberculous drug-induced liver injury: a prospective cohort study
A1  - Q., Sun
A1  - Q., Zhang
A1  - J., Gu
A1  - W.-W., Sun
A1  - P., Wang
A1  - C., Bai
A1  - H.-P., Xiao
Y1  - 2016///
KW  - *toxic hepatitis/ep [Epidemiology]
KW  - *toxic hepatitis/et [Etiology]
KW  - *toxic hepatitis/si [Side Effect]
KW  - *tuberculostatic agent/ae [Adverse Drug Reaction]
KW  - adult
KW  - age
KW  - albumin blood level
KW  - albumin/ec [Endogenous Compound]
KW  - alcoholism
KW  - article
KW  - body mass
KW  - cohort analysis
KW  - convalescence
KW  - diabetes mellitus
KW  - extrapulmonary tuberculosis
KW  - female
KW  - follow up
KW  - gender
KW  - hemoglobin blood level
KW  - hemoglobin/ec [Endogenous Compound]
KW  - hepatitis B
KW  - hepatitis B surface antigen
KW  - hepatitis B(e) antigen
KW  - human
KW  - hypertension
KW  - incidence
KW  - liver function
KW  - lung cavity
KW  - major clinical study
KW  - male
KW  - prevalence
KW  - priority journal
KW  - prognosis
KW  - prospective study
KW  - risk factor
KW  - smoking
KW  - sputum culture
KW  - systemic lupus erythematosus
KW  - treatment outcome
PB  - John Wiley and Sons Ltd (Southern Gate, Chichester, West Sussex PO19 8SQ, United Kingdom)
JF  - Pharmacoepidemiology and Drug Safety
VL  - 25
IS  - 8
SP  - 908
EP  - 917
CY  - C. Bai, Department of Respiratory and Critical Care Medicine, Changhai Hospital, the Second Military Medical University, Shanghai, China. E-mail: bc7878@sohu.com
SN  - 1053-8569
UR  - http://onlinelibrary.wiley.com/journal/10.1002/(ISSN)1099-1557
UR  - http://ovidsp.ovid.com/ovidweb.cgi?T=JS&PAGE=reference&D=emed14&NEWS=N&AN=20160572220
N2  - Purpose: Antituberculosis drug-induced liver injury (ATDILI) is one of the most deleterious side effects associated with chemotherapy against tuberculosis (TB). In this study, our objective was to determine the incidence, risk factors, and management of ATDILI and analyze its impact on the treatment outcome in patients receiving standard anti-TB chemotherapy. Methods: A prospective cohort study of ATDILI prevalence was conducted in 938 enrolled patients of the 1426 TB cases in Shanghai from March 2011 to September 2012. Patients were followed up until February 2014. Univariate and multivariate logistic regression analyses were used to determine the risk factors of ATDILI. Successful therapeutic outcome, rates of drug resistance conversion, sputum smear/culture conversion, and lung cavity closure were analyzed. Results: Hepatitis B surface antigen/hepatitis B e antigen-positive hepatitis B carriers, complicated with systemic lupus erythematosus, albumin < 25 g/L, and chronic alcoholism were independent risk factors for ATDILI. Of the 121 cases with ATDILI (incidence rate of 12.9%), 84 (69.4%) used modified anti-TB therapy after recovery of liver function. Compared with the non-ATDILI group, patients with ATDILI exhibited remarkably decreased lung cavity closure rate (84.6% vs. 93.0%, P < 0.001) along with significantly reduced sputum smear/culture conversion rate (85.4% vs. 94.0%, P < 0.001). Conclusions: Our findings indicated that 12.9% patients developed ATDILI during standard anti-TB therapy, resulting in poor therapeutic outcome. Hepatitis B carriers with systemic lupus erythematosus, albumin < 25 g/L, and chronic alcoholism manifested increased risks for ATDILI. Copyright © 2016 John Wiley & Sons, Ltd.
ER  - 
TY  - JOUR
T1  - TACKLING THE CO-EPIDEMIC OF DIABETES AND TUBERCULOSIS: FROM EVIDENCE TO POLICY AND PRACTICE
A1  - Mukhtar, F
A1  - Butt, ZA
Y1  - 2016///
JF  - Journal of Ayub Medical College Abbottabad
UR  - http://ayubmed.edu.pk/jamc/index.php/jamc/article/view/935
ER  - 
TY  - JOUR
T1  - The association between diabetes and tuberculosis may be the next challenge for global tuberculosis control worldwide
A1  - Agarwal, AK
A1  - Ginisha, G
A1  - Preeti, G
A1  - Dwivedi, S
Y1  - 2016///
JF  - Indian Journal of
UR  - http://www.ijem.in/article.asp?issn=2230-8210;year=2016;volume=20;issue=5;spage=732;epage=733;aulast=Agarwal
ER  - 
TY  - JOUR
T1  - Efficacy of Methotrexate Versus Leflunomide Versus Combination of Both in Active Rheumatoid Arthritis
A1  - Nisar, A
A1  - Farooqi, AZ
A1  - Aziz, W
A1  - Rasheed, U
Y1  - 2016///
JF  - Ann. Pak. Inst. Med. Sci
UR  - http://apims.net/Volumes/Vol12-1/EFFICACY_OF_METHOTREXATE_VERSUS_LEFLUNOMIDE_VERSUS__COMBINATION_OF_BOTH_IN_ACTIVE_RHEUMATOID_ARTHRITIS.PDF
ER  - 
TY  - JOUR
T1  - Chemerin as a Novel Crevicular Fluid Marker of Periodontitis Patients With Type 2 Diabetes Mellitus
A1  - Doğan, ŞB
A1  - Ballı, U
A1  - Dede, FÖ
Y1  - 2016///
JF  - Journal of
UR  - http://www.joponline.org/doi/abs/10.1902/jop.2016.150657
ER  - 
TY  - JOUR
T1  - Frequency of cutaneous fungal infections and azole resistance of the isolates in patients with diabetes mellitus
A1  - Raiesi, O
A1  - Siavash, M
A1  - Mohammadi, F
A1  - Chabavizadeh, J
Y1  - 2016///
UR  - http://www.advbiores.net/mbr.asp?date=0-2016
ER  - 
TY  - JOUR
T1  - A pilot study on Trichomonas vaginalis in women with recurrent urinary tract infections
A1  - Chang, PC
A1  - Hsu, YC
A1  - Hsieh, ML
A1  - Huang, ST
A1  - Huang, HC
Y1  - 2016///
JF  - Biomedical Journal
UR  - http://www.sciencedirect.com/science/article/pii/S2319417016301809
ER  - 
TY  - JOUR
T1  - Test–retest reliability of self-reported diabetes diagnosis in the Norwegian Women and Cancer Study: A population-based longitudinal study (n= 33,919)
A1  - Sheikh, MA
A1  - Lund, E
A1  - Braaten, T
Y1  - 2016///
JF  - SAGE open medicine
UR  - http://smo.sagepub.com/content/4/2050312115622857.full
ER  - 
TY  - JOUR
T1  - Diabetes mellitus among HIV-infected individuals in follow-up care at University of Gondar Hospital, Northwest Ethiopia
A1  - Abebe, SM
A1  - Getachew, A
A1  - Fasika, S
A1  - Bayisa, M
Y1  - 2016///
JF  - BMJ open
UR  - http://bmjopen.bmj.com/content/6/8/e011175.short
ER  - 
TY  - ELEC
T1  - Tuberculosis prevention and control: We need to pay heed to diabetes care
Y1  - 2016///
KW  - *diabetes control
KW  - *patient care
KW  - *tuberculosis control
KW  - CD4 lymphocyte count
KW  - Human immunodeficiency virus infection
KW  - adaptive immunity
KW  - chronic inflammation
KW  - clinical feature
KW  - editorial
KW  - human
KW  - hyperglycemia
KW  - infection risk
KW  - innate immunity
KW  - insulin resistance
KW  - outcome assessment
KW  - primary medical care
KW  - priority journal
KW  - total quality management
KW  - world health organization
PB  - International Union against Tubercul. and Lung Dis.
JF  - International Journal of Tuberculosis and Lung Disease
VL  - 20
IS  - 3
SP  - 287
EP  - 287
CY  - A. Kapur, World Diabetes Foundation, Gentofte, Denmark. E-mail: dranilkapur@gmail.com
SN  - 1027-3719
UR  - http://docstore.ingenta.com/cgi-bin/ds_deliver/1/u/d/ISIS/86007123.1/iuatld/ijtld/2016/00000020/00000003/art00002/72FAFA2276053475145514841877628B87B7A6E7FA.pdf?link=http://www.ingentaconnect.com/error/delivery&format=pdf
UR  - http://ovidsp.ovid.com/ovidweb.cg
ER  - 
TY  - ELEC
T1  - Glycated hemoglobin screening identifies patients admitted for retreatment of tuberculosis at risk for diabetes in Tanzania
A1  - M.L., Sariko
A1  - S.G., Mpagama
A1  - J., Gratz
A1  - R., Kisonga
A1  - Q., Saidi
A1  - G.S., Kibiki
Y1  - 2016///
KW  - *diabetes mellitus/di [Diagnosis]
KW  - *glycosylated hemoglobin/ec [Endogenous Compound]
KW  - *multidrug resistant tuberculosis/di [Diagnosis]
KW  - *multidrug resistant tuberculosis/dr [Drug Resista
KW  - Tanzania
KW  - adult
KW  - article
KW  - blood analysis
KW  - body mass
KW  - controlled study
KW  - cross sectional study
KW  - drug treatment failure
KW  - female
KW  - hemoglobin A1c/ec [Endogenous Compound]
KW  - high risk population
KW  - human
KW  - impaired glucose tolerance
KW  - major clinical study
KW  - male
KW  - point of care testing
KW  - prevalence
KW  - retreatment
PB  - Journal of Infection in Developing Countries
JF  - Journal of Infection in Developing Countries
VL  - 10
IS  - 4
SP  - 423
EP  - 426
CY  - S.K. Heysell, Division of Infectious Diseases and International Health, University of Virginia, PO Box 81340, Charlottesville, VA 22908, United States. E-mail: skh8r@virginia.edu
SN  - 2036-6590
UR  - http://www.jidc.org/index.php/journal/article/download/7324/1499
UR  - http://ovidsp.ovid.com/ovidweb.cgi?T=JS&PAGE=reference&D=emed14&NEWS=N&AN=20160342821
N2  - Introduction: World Health Organization recommendations of bidirectional screening for tuberculosis (TB) and diabetes have been met with varying levels of uptake by national TB programs in resource-limited settings. Methodology: Kibong'oto Infectious Diseases Hospital (KIDH) is a referral hospital for TB from northern Tanzania, and the national referral hospital for multidrug-resistant (MDR)-TB. Glycated hemoglobin (HgbA1c) testing was done on patients admitted to KIDH for newly diagnosed TB, retreatment TB, and MDR-TB, to determine the point prevalence of diabetes (HgbA1c > 6.5%) and prediabetes (HgbA1c 5.7%-6.4%). Results: Of 148 patients hospitalized at KIDH over a single week, 59 (38%) had no prior TB treatment, 22 (15%) were retreatment cases, and 69 (47%) had MDR-TB. Only 3 (2%) had a known history of diabetes. A total of 144 (97%) had successful screening, of which 110 (77%) had an HgbA1c < 5.6%, 28 (19%) had > 5.7 < 6.5, and 6 (4%) had > 6.5. Comparing subjects with prediabetes or diabetes to those with normal A1c levels, retreatment patients were significantly more likely to have a A1c > 5.7% (odds ratio: 3.2, 95% CI: 1.2-9.0; p = 0.02) compared to those without prior TB treatment. No retreatment case was a known diabetic, thus the number needed to screen to diagnose one new case of diabetes among retreatment cases was 11. Conclusions: Diabetes prevalence by HgbA1c was less common than expected, but higher HgA1c values were significantly more frequent among retreatment cases, allowing for a rational, resource-conscious screening approach.
ER  - 
TY  - JOUR
T1  - Risk Related to Pre–Diabetes Mellitus and Diabetes Mellitus in Heart Failure With Reduced Ejection Fraction Insights From Prospective Comparison of ARNI
A1  - Kristensen, SL
A1  - Preiss, D
A1  - Jhund, PS
A1  - Squire, I
Y1  - 2016///
JF  - Circulation: Heart
UR  - http://circheartfailure.ahajournals.org/content/9/1/e002560.short
ER  - 
TY  - JOUR
T1  - The best of respiratory infections from the 2015 European Respiratory Society International Congress
A1  - Polverino, E
A1  - Bothamley, GH
A1  - Goletti, D
Y1  - 2016///
JF  - ERJ Open
UR  - http://openres.ersjournals.com/content/2/3/00049-2016?trendmd-shared=0
ER  - 
TY  - JOUR
T1  - The effect of green tea extract supplementation on sputum smear conversion and weight changes in pulmonary TB patients: A randomized controlled trial
A1  - Honarvar, MR
A1  - Eghtesadi, S
A1  - Gill, P
Y1  - 2016///
JF  - Medical Journal of The
UR  - http://mjiri.iums.ac.ir/article-1-3752-en.html
ER  - 
TY  - JOUR
T1  - Factors Related with Sputum Smear Conversion Time among Tuberculosis Patients.
A1  - GARCELL, H Guanche
Y1  - 2016///
JF  - Walailak Journal of
UR  - http://search.ebscohost.com/login.aspx?direct=true&profile=ehost&scope=site&authtype=crawler&jrnl=16863933&AN=116307010&h=rv1xj3kEXdXI3fic%2Bw0%2FWYffWqzlAfIOQL6JIpfvuSwRWv%2Bc%2B38R0K9QG9nM0%2FFu5NMsHPP5PtXI1d9CaCKs0A%3D%3D&crl=c
ER  - 
TY  - JOUR
T1  - Diagnosis and Treatment of Drug-Resistant Tuberculosis
A1  - Seung, K
A1  - Rich, ML
Y1  - 2016///
JF  - Tuberculosis: The Essentials
UR  - https://books.google.co.in/books?hl=en&lr=&id=IlvvBQAAQBAJ&oi=fnd&pg=PA170&dq=(((Tuberculosis+AND+%22treatment+outcome%22)+AND+%22Diabetes+Mellitus%22)+AND+(trial+OR+RCT))&ots=mzn14mDq6v&sig=MKt4IbEakpVQq-KSyuUSCSFmG2Y
ER  - 
TY  - ELEC
T1  - Diabetes is associated with worse clinical presentation in tuberculosis patients from Brazil: A retrospective cohort study
A1  - L., Gil-Santana
A1  - J.L., Almeida
A1  - C.A.M., Oliveira
A1  - L.S., Hickson
A1  - C., Daltro
A1  - S., Castro
A1  - H., Kornfeld
A1  - E.M., Netto
Y1  - 2016///
KW  - *diabetes mellitus
KW  - *tuberculosis
KW  - Brazil
KW  - Human immunodeficiency virus infection
KW  - Mycobacterium tuberculosis
KW  - acid fast bacterium
KW  - adult
KW  - alcoholism
KW  - article
KW  - body mass
KW  - clinical feature
KW  - cohort analysis
KW  - comorbidity
KW  - controlled study
KW  - coughing
KW  - disease association
KW  - disease severity
KW  - extrapulmonary tuberculosis
KW  - female
KW  - hemoptysis
KW  - human
KW  - illicit drug
KW  - major clinical study
KW  - malaise
KW  - male
KW  - mortality
KW  - neoplasm
KW  - night sweat
KW  - outcome assessment
KW  - prevalence
KW  - primary medical care
KW  - retrospective study
KW  - scoring system
KW  - sex ratio
KW  - smoking
KW  - thorax radiography
KW  - tuberculin test
PB  - Public Library of Science
JF  - PLoS ONE
VL  - 11
IS  - 1
SP  - no pagination
EP  - no pagination
CY  - United States
UR  - http://www.plosone.org/article/fetchObject.action?uri=info:doi/10.1371/journal.pone.0146876&representation=PDF
UR  - http://ovidsp.ovid.com/ovidweb.cgi?T=JS&PAGE=reference&D=emed13&NEWS=N&AN=20160054999
N2  - Background. The rising prevalence of diabetes mellitus (DM) worldwide, especially in developing countries, and the persistence of tuberculosis (TB) as a major public health issue in these same regions, emphasize the importance of investigating this association. Here, we compared the clinical profile and disease outcomes of TB patients with or without coincident DM in a TB reference center in Brazil. Methods. We performed a retrospective analysis of a TB patient cohort (treatment naive) of 408 individuals recruited at a TB primary care center in Brazil between 2004 and 2010. Data on diagnosis of TB and DM were used to define the groups. The study groups were compared with regard to TB disease presentation at diagnosis as well as to clinical outcomes such as cure and mortality rates upon anti-tuberculosis therapy (ATT) initiation. A composite score utilizing clinical, radiological and microbiological parameters was used to compare TB severity between the groups. Results. DM patients were older than non-diabetic TB patients. In addition, diabetic individuals more frequently presented with cough, night sweats, hemoptysis and malaise than those without DM. The overall pattern of lung lesions assessed by chest radiographic examination was similar between the groups. Compared to non-diabetic patients, those with TB-diabetes exhibited positive acid-fast bacilli in sputum samples more frequently at diagnosis and at 30 days after ATT initiation. Notably, higher values of the TB severity score were significantly associated with TB-diabetes comorbidity after adjustment for confounding factors. Moreover, during ATT, diabetic patients required more frequent transfers to TB reference hospitals for complex clinical management. Nevertheless, overall mortality and cure rates were indistinguishable between the study groups. Conclusions. These findings reinforce the idea that diabetes negatively impacts pulmonary TB severity. Our study argues for the systematic screening for DM in TB reference centers in endemic areas.
ER  - 
TY  - JOUR
T1  - Warm saline mouth rinse instructions after dental extractions: How well do patients comply?
A1  - Osunde, OD
A1  - Bassey, GO
Y1  - 2016///
JF  - Journal of Medicine in the
UR  - http://www.jmedtropics.org/article.asp?issn=2276-7096;year=2016;volume=18;issue=1;spage=33;epage=37;aulast=Osunde
ER  - 
TY  - JOUR
T1  - Photobiomodulation for the management of radiation dermatitis: the DERMIS trial, a pilot study of MLS® laser therapy in breast cancer patients
A1  - Censabella, S
A1  - Claes, S
A1  - Robijns, J
A1  - Bulens, P
Y1  - 2016///
JF  - Supportive Care in
UR  - http://link.springer.com/article/10.1007/s00520-016-3232-0
ER  - 
TY  - JOUR
T1  - HIV testing, antiretroviral therapy, and treatment outcomes in new cases of tuberculosis in Brazil, 2011
A1  - Torrens, A
A1  - Bartholomay, P
A1  - Silva, S
Y1  - 2016///
JF  - de Salud Pública
UR  - http://www.scielosp.org/scielo.php?script=sci_arttext&pid=S1020-49892016000100026
ER  - 
TY  - JOUR
T1  - Mortality with Tuberculosis in Los Angeles County, 2010-2014: The Effect of Public Health Supervision
A1  - Redick, B
Y1  - 2016///
UR  - http://escholarship.org/uc/item/44g4h6zt.pdf
ER  - 
TY  - JOUR
T1  - Current challenges in treatment options for visceral leishmaniasis in India: a public health perspective
A1  - Singh, OP
A1  - Singh, B
Y1  - 2016///
JF  - diseases of poverty
UR  - https://idpjournal.biomedcentral.com/articles/10.1186/s40249-016-0112-2
ER  - 
TY  - JOUR
T1  - Successfully treated but not fit for purpose: paying attention to chronic lung impairment after TB treatment
A1  - Harries, A D
A1  - Ade, S
A1  - Burney, P
A1  - Hoa, N B
A1  - Schluger, N W
A1  - Castro, J L
Y1  - 2016///
JF  - Int J Tuberc Lung Dis
VL  - 20
IS  - 8
SP  - 1010
EP  - 1014
SN  - 1815-7920 (Electronic)
1027-3719 (Linking)
DO  - 10.5588/ijtld.16.0277
UR  - http://www.ncbi.nlm.nih.gov/pubmed/27393532
N1  - Harries, A D
Ade, S
Burney, P
Hoa, N B
Schluger, N W
Castro, J L
eng
France
2016/07/10 06:00
Int J Tuberc Lung Dis. 2016 Aug;20(8):1010-4. doi: 10.5588/ijtld.16.0277.
N2  - In 2013, 86% of patients with newly diagnosed tuberculosis (TB) successfully completed treatment and were discharged from care. However, long-term studies in industrialised and resource-poor countries all point to a higher risk of death in TB survivors than in the general population. The likely explanation is chronic restrictive and obstructive lung disease consequent to TB. We call for better linkages between TB control programmes and respiratory medicine services, a better understanding of the burden of respiratory disability at the end of anti-tuberculosis treatment, and political, programmatic, clinical and research action to improve the quality of life of affected patients.
ER  - 
TY  - ELEC
T1  - Alcohol: Taking a population perspective
A1  - W., Gilmore
A1  - T., Chikritzhs
A1  - T., Stockwell
A1  - D., Jernigan
A1  - T., Naimi
Y1  - 2016///
KW  - *alcohol consumption
KW  - *alcohol/to [Drug Toxicity]
KW  - Human immunodeficiency virus infection
KW  - Scotland
KW  - advertising
KW  - alcohol intoxication
KW  - alcoholism
KW  - automutilation
KW  - cardiovascular disease
KW  - cost of living
KW  - depression
KW  - diabetes mellitus
KW  - education
KW  - epilepsy
KW  - fetal alcohol syndrome
KW  - gastrointestinal disease
KW  - government
KW  - health care policy
KW  - health hazard
KW  - human
KW  - information
KW  - liver disease
KW  - marketing
KW  - neoplasm
KW  - outcome assessment
KW  - priority journal
KW  - public health
KW  - review
KW  - risk factor
KW  - socioeconomics
KW  - tuberculosis
PB  - Nature Publishing Group (Houndmills, Basingstoke, Hampshire RG21 6XS, United Kingdom)
JF  - Nature Reviews Gastroenterology and Hepatology
VL  - 13
IS  - 7
SP  - 426
EP  - 434
CY  - I. Gilmore, University of Liverpool, Liverpool Science Park, 131 Mount Pleasant, Liverpool L3 5TF, United Kingdom. E-mail: i.gilmore@liverpool.ac.uk
SN  - 1759-5045
UR  - http://www.nature.com/nrgastro/index.html
UR  - http://ovidsp.ovid.com/ovidweb.cgi?T=JS&PAGE=reference&D=emed14&NEWS=N&AN=20160382888
N2  - Alcohol consumption is a global phenomenon, as is the resultant health, social and economic harm. The nature of these harms varies with different drinking patterns and with the societal and political responses to the burden of harm; nevertheless, alcohol-related chronic diseases have a major effect on health. Strong evidence exists for the effectiveness of different strategies to minimize this damage and those policies that target price, availability and marketing of alcohol come out best, whereas those using education and information are much less effective. However, these policies can be portrayed as anti-libertarian and so viewing them in the context of alcohol-related harm to those other than the drinker, such as the most vulnerable in society, is important. When this strategy is successful, as in Scotland, it has been possible to pass strong and effective legislation, such as for a minimum unit price for alcohol.
ER  - 
TY  - JOUR
T1  - Previous treatment, sputum-smear nonconversion, and suburban living: The risk factors of multidrug-resistant tuberculosis among Malaysians
A1  - Shariff, NM
A1  - Shah, SA
A1  - Kamaludin, F
Y1  - 2016///
JF  - International journal of
UR  - http://www.sciencedirect.com/science/article/pii/S2212553115001624
ER  - 
TY  - JOUR
T1  - Impact of immune status on the clinical characteristics and treatment outcomes of nocardiosis
A1  - Kim, YK
A1  - Sung, H
A1  - Jung, J
A1  - Yu, SN
A1  - Lee, JY
A1  - Kim, SH
Y1  - 2016///
JF  - and infectious disease
UR  - http://www.sciencedirect.com/science/article/pii/S0732889316301262
ER  - 
TY  - JOUR
T1  - Unusual Presentations of Tuberculosis: A Case Series
A1  - Dayalan, MR
A1  - Johnson, HD
A1  - Kasinathan, G
A1  - Pillai, N
Y1  - 2016///
UR  - https://www.researchgate.net/profile/Ganesh_Kasinathan3/publication/297651180_Unusual_Presentations_of_Tuberculosis_A_Case_Series/links/56f53ef808ae7c1fda2ee1ec.pdf
ER  - 
TY  - JOUR
T1  - The diabetes-tuberculosis co-epidemic: the role of international migration
A1  - Caraffa, E
A1  - Schepisi, M S
A1  - Gualano, G
A1  - Parracino, M P
A1  - Rianda, A
A1  - Corpolongo, A
A1  - Pinnetti, C
A1  - Galati, V
A1  - Carballo, M
A1  - Ippolito, G
A1  - Palmieri, F
A1  - Girardi, E
Y1  - 2016///
JF  - Int J Tuberc Lung Dis
VL  - 20
IS  - 6
SP  - 771
EP  - 777
SN  - 1815-7920 (Electronic)
1027-3719 (Linking)
DO  - 10.5588/ijtld.15.0295
UR  - http://www.ncbi.nlm.nih.gov/pubmed/27155180
N1  - Caraffa, E
Schepisi, M Sane
Gualano, G
Parracino, M P
Rianda, A
Corpolongo, A
Pinnetti, C
Galati, V
Carballo, M
Ippolito, G
Palmieri, F
Girardi, E
eng
France
2016/05/09 06:00
Int J Tuberc Lung Dis. 2016 Jun;20(6):771-7. doi: 10.5588/ijtld.15.0295.
N2  - SETTING: A tuberculosis (TB) referral centre in Rome, Italy. OBJECTIVE: To identify demographic and epidemiological characteristics associated with diabetes mellitus (DM) among patients with TB and to compare the clinical presentation of TB and TB-DM in the light of the growing worldwide burden of DM. DESIGN: We performed a retrospective study of TB cases diagnosed from 2007 to 2012. RESULTS: Among 971 TB patients, 723 were foreign-born and 63 (6.5%) had DM. DM prevalence was 12.7% (8/63) among those born in countries with DM prevalence 8%, 4.7% (31/660) among patients from countries with DM prevalence <8% and 9.7% among Italian patients (24/248). In multivariable analysis, DM was independently associated with older age, and with being born in countries other than Italy, compared to Italians; this latter association was stronger in older patients. DM patients were also significantly more likely to be male and less likely to test positive for the human immunodeficiency virus. The presence of cavities was significantly associated with DM. CONCLUSIONS: As individuals born in high TB incidence and high DM prevalence countries emerge as a vulnerable population, greater attention to bidirectional low-cost screening in people from these countries is needed.
ER  - 
TY  - JOUR
T1  - Risk factors and clinical outcomes for carbapenem-resistant Enterobacteriaceae nosocomial infections
A1  - Wang, Q
A1  - Zhang, Y
A1  - Yao, X
A1  - Xian, H
A1  - Liu, Y
A1  - Li, H
Y1  - 2016///
JF  - European Journal of
UR  - http://link.springer.com/article/10.1007/s10096-016-2710-0
ER  - 
TY  - JOUR
T1  - The Epidemiology of Tuberculosis
A1  - Murray, M
Y1  - 2016///
JF  - Tuberculosis: The Essentials
UR  - https://books.google.co.in/books?hl=en&lr=&id=IlvvBQAAQBAJ&oi=fnd&pg=PA23&dq=(((Tuberculosis+AND+%22treatment+outcome%22)+AND+%22Diabetes+Mellitus%22)+AND+(trial+OR+RCT))&ots=mzn14mDr0u&sig=IA5dVr5vFouema0wpbV2mTdyyKE
ER  - 
TY  - JOUR
T1  - Risk of Treatment Failure in Patients with Drug-susceptible Pulmonary Tuberculosis in China
A1  - Ni, W
A1  - Yan, MA
A1  - LIU, YUH
A1  - Jian, DU
A1  - ZHANG, H
Y1  - 2016///
JF  - Biomedical and
UR  - http://www.sciencedirect.com/science/article/pii/S0895398816301003
ER  - 
TY  - JOUR
T1  - Opium tincture versus methadone syrup in management of acute raw opium withdrawal: A randomized, double-blind, controlled trial
A1  - Tabassomi, F
A1  - Zarghami, M
A1  - Shiran, MR
Y1  - 2016///
JF  - Journal of addictive
UR  - http://www.tandfonline.com/doi/abs/10.1080/10550887.2015.1074504
ER  - 
TY  - JOUR
T1  - A Critical Review of the Current Evidence for Measuring Drug Concentrations of First-Line Agents Used to Treat Tuberculosis in Children
A1  - Wilby, KJ
A1  - Shabana, S
A1  - Ensom, MHH
A1  - Marra, F
Y1  - 2016///
JF  - Clinical pharmacokinetics
UR  - http://link.springer.com/article/10.1007/s40262-015-0303-1
ER  - 
TY  - JOUR
T1  - TUBERCULOUS PATIENTS; DIAGNOSTIC SIGNIFICANCE OF FASTING BLOOD GLUCOSE (AFB).
A1  - Naeem, A
Y1  - 2016///
JF  - Professional Medical Journal
UR  - http://search.ebscohost.com/login.aspx?direct=true&profile=ehost&scope=site&authtype=crawler&jrnl=10248919&AN=113010207&h=Wym%2BfN7tlpJu0Eryi1Xs%2FtjZcMtCYXkQ6Je%2FQBkQDfEYXZDDHwZ9NUvsQbNWSv1eQqw50K5yY8v%2FV876wqAa2Q%3D%3D&crl=c
ER  - 
TY  - JOUR
T1  - Imaging Features of Pulmonary CT in Type 2 Diabetic Patients with Multidrug-Resistant Tuberculosis
A1  - Song, Q
A1  - Zhang, G
A1  - Jiang, H
A1  - Ren, Y
A1  - Lu, X
Y1  - 2016///
JF  - PloS one
UR  - http://journals.plos.org/plosone/article?id=10.1371/journal.pone.0152507
ER  - 
TY  - JOUR
T1  - A new risk-scoring model for predicting 30-day mortality after repair of abdominal aortic aneurysms in the era of endovascular procedures
A1  - Kim, JT
A1  - Kim, MJ
A1  - Han, Y
A1  - Choi, JY
Y1  - 2016///
JF  - Annals of surgical
UR  - http://synapse.koreamed.org/DOIx.php?id=10.4174/astr.2016.90.2.95
ER  - 
TY  - JOUR
T1  - with Unfavorable Treatment Outcome among Pulmonary Tuberculosis Patients in West Gojjam Zone, Northwest Ethiopia: A Prospective Cohort Study
A1  - Gebreegziabher, SB
A1  - Bjune, GA
A1  - Yimer, SA
Y1  - 2016///
JF  - PloS one
UR  - http://journals.plos.org/plosone/article?id=10.1371/journal.pone.0159579
ER  - 
TY  - JOUR
T1  - Analysis of drug treatment outcome in clarithromycin-resistant Mycobacterium avium complex lung disease
A1  - Kadota, T
A1  - Matsui, H
A1  - Hirose, T
A1  - Suzuki, J
Y1  - 2016///
JF  - BMC infectious
UR  - http://www.biomedcentral.com/1471-2334/16/31/
ER  - 
TY  - JOUR
T1  - Time to culture conversion in smokers with pulmonary tuberculosis
A1  - Gullón, JA
A1  - Suárez, I
A1  - Lecuona, M
Y1  - 2016///
JF  - Archives for Chest  …
UR  - http://www.monaldi-archives.org/index.php/macd/article/view/358
ER  - 
TY  - JOUR
T1  - A Study of the Timing of Death in Patients with Tuberculosis Who Die During Anti-Tuberculosis Treatment
A1  - Patel, B
A1  - Gohil, P
A1  - Patel, JN
A1  - Mandke, K
Y1  - 2016///
JF  - National Journal of
UR  - http://www.ejmanager.com/mnstemps/78/78-1469987979.pdf
ER  - 
TY  - JOUR
T1  - Predictive factors of mortality and deterioration in performance of activities of daily living after hip fracture surgery in Kagoshima, Japan
A1  - Ishidou, Y
A1  - Koriyama, C
A1  - Kakoi, H
Y1  - 2016///
JF  - Geriatrics &
UR  - http://onlinelibrary.wiley.com/doi/10.1111/ggi.12718/pdf
ER  - 
TY  - JOUR
T1  - Fixed-dose combination and therapeutic drug monitoring in tuberculosis: friend or foe?
A1  - Zuur, MA
A1  - Akkerman, OW
A1  - Forsman, LD
Y1  - 2016///
JF  - European
UR  - http://erj.ersjournals.com/content/early/2016/08/31/13993003.00833-2016.abstract
ER  - 
TY  - JOUR
T1  - Decline of common mental disorders over time in public primary care tuberculosis patients in South Africa
A1  - Peltzer, K
Y1  - 2016///
JF  - The International Journal of Psychiatry in Medicine
UR  - http://ijp.sagepub.com/content/51/3/236.short
ER  - 
TY  - JOUR
T1  - A low TSH profile predicts olanzapine-induced weight gain and relief by adjunctive topiramate in healthy male volunteers
A1  - Evers, SS
A1  - Vliet, A van
A1  - Vugt, B van
Y1  - 2016///
UR  - http://www.sciencedirect.com/science/article/pii/S0306453015300391
ER  - 
TY  - JOUR
T1  - Macrolide-Resistant Mycobacterium avium Complex Lung Infection: An Analysis of 102 Consecutive Cases
A1  - Morimoto, K
A1  - Namkoong, H
A1  - Hasegawa, N
Y1  - 2016///
JF  - Annals of the
UR  - http://www.atsjournals.org/doi/abs/10.1513/AnnalsATS.201604-246OC
ER  - 
TY  - JOUR
T1  - Prospective open-label randomized comparative, non-inferiority study of two initial antibiotic strategies for patients with nursing-and healthcare-associated pneumonia
A1  - Matsuda, S
A1  - Ogasawara, T
A1  - Sugimoto, S
A1  - Kato, S
Y1  - 2016///
JF  - Journal of Infection and
UR  - http://www.sciencedirect.com/science/article/pii/S1341321X16300137
ER  - 
TY  - JOUR
T1  - Opioid treatment and hypoalbuminemia are associated with increased hospitalisation rates in chronic pancreatitis outpatients
A1  - Olesen, SS
A1  - Poulsen, JL
A1  - Broberg, MCH
A1  - Madzak, A
Y1  - 2016///
JF  - Pancreatology
UR  - http://www.sciencedirect.com/science/article/pii/S1424390316304690
ER  - 
TY  - JOUR
T1  - Frequency of adverse events observed with second-line drugs among patients treated for multidrug-resistant tuberculosis
A1  - Prasad, R
A1  - Singh, A
A1  - Srivastava, R
A1  - Hosmane, GB
Y1  - 2016///
JF  - Journal of Tuberculosis
UR  - http://www.sciencedirect.com/science/article/pii/S0019570716000329
ER  - 
TY  - JOUR
T1  - A Prospective Study on Trea Tuberculosis
A1  - Kumar, B
Y1  - 2016///
JF  - Int. J. Med. Pharm. Res
UR  - http://www.pharmaresearchlibrary.com/wp-content/uploads/2016/06/IJMPR2886.pdf
ER  - 
TY  - JOUR
T1  - Home-Based and Facility-Based Directly Observed Therapy of Tuberculosis Treatment under Programmatic Conditions in Urban Tanzania
A1  - Mhimbira, F
A1  - Hella, J
A1  - Maroa, T
A1  - Kisandu, S
Y1  - 2016///
JF  - PloS one
UR  - http://journals.plos.org/plosone/article?id=10.1371/journal.pone.0161171
ER  - 
TY  - ELEC
T1  - Factors affecting patient outcome in primary cutaneous aspergillosis
A1  - A.M., Tatara
A1  - A.G., Mikos
Y1  - 2016///
KW  - *aspergillosis/di [Diagnosis]
KW  - *aspergillosis/ep [Epidemiology]
KW  - *aspergillosis/pc [Prevention]
KW  - *primary cutaneous aspergillosis/di [Diagnosis]
KW  - *primary cutaneous aspergillosis/ep [Epidemiology]
KW  - *primary cutaneous aspergillosis/pc [Prevention]
KW  - Aspergillus flavus
KW  - Aspergillus fumigatus
KW  - Aspergillus terreus
KW  - Escherichia coli infection
KW  - Human immunodeficiency virus infection
KW  - Mycobacterium tuberculosis
KW  - Pneumocystis jiroveci
KW  - Staphylococcus capitis
KW  - Staphylococcus infection
KW  - acquired immune deficiency syndrome
KW  - adult
KW  - aged
KW  - agricultural worker
KW  - antifungal agent
KW  - article
KW  - burn
KW  - computer assisted tomography
KW  - concurrent infection
KW  - corticosteroid
KW  - cytomegalovirus infection
KW  - diabetes mellitus
KW  - disease association
KW  - early diagnosis
KW  - female
KW  - foreign body
KW  - galactomannan/ec [Endogenous Compound]
KW  - human
KW  - immunocompromised patient
KW  - immunosuppressive treatment
KW  - major clinical study
KW  - male
KW  - mixed infection
KW  - morbidity
KW  - mortality rate
KW  - organ transplantation
KW  - outcome assessment
KW  - pharmaceutical care
KW  - pneumocystosis
KW  - priority journal
KW  - recurrent disease
KW  - risk factor
KW  - sputum culture
KW  - systematic review
KW  - systemic therapy
KW  - thorax radiography
KW  - tuberculosis
PB  - Lippincott Williams and Wilkins
JF  - Medicine (United States)
VL  - 95
IS  - 26
SP  - no pagination
EP  - no pagination
CY  - D.P. Kontoyiannis, Department of Infectious Diseases Infection Control and Employee Health, Unit 1416, University of Texas MD Anderson Cancer Center, 1515 Holcombe Boulevard, Houston, TX 77030, United States. E-mail: dkontoyi@mdanderson.org
SN  - 0025-7974
UR  - http://journals.lww.com/md-journal
UR  - http://ovidsp.ovid.com/ovidweb.cgi?T=JS&PAGE=reference&D=emed14&NEWS=N&AN=20160538979
N2  - Primary cutaneous aspergillosis (PCA) is an uncommon infection of the skin. There is a paucity of organized literature regarding this entity in regard to patient characteristics, associated Aspergillus species, and treatment modalities on outcome (disease recurrence, disease dissemination, and mortality). We reviewed all published reports of PCA from 1967 to 2015. Cases were deemed eligible if they included the following: patient baseline characteristics (age, sex, underlying condition), evidence of proven or probable PCA, primary treatment strategy, and outcome. We identified 130 eligible cases reported from 1967 to 2015. The patients were predominantly male (63.8%) with a mean age of 30.4 +/- 22.1 years. Rates of PCA recurrence, dissemination, and mortality were 10.8%, 18.5%, and 31.5%, respectively. In half of the cases, there was an association with a foreign body. Seven different Aspergillus species were reported to cause PCA. Systemic antifungal therapy without surgery was the most common form of therapy (60% of cases). Disease dissemination was more common in patients with underlying systemic conditions and occurred on average 41.4 days after PCA diagnosis (range of 3-120 days). In a multivariate linear regression model of mortality including only patients with immunosuppressive conditions, dissemination and human immunodeficiency virus/acquired immune deficiency syndrome were statistically significantly associated with increased mortality. Nearly one-third of patients with PCA die with the disease. Dissemination and host status are critical in patient outcome.
ER  - 
TY  - JOUR
T1  - Clinical profiles and treatment outcomes of systemic corticosteroids for toxic epidermal necrolysis: A retrospective study
A1  - Choonhakarn, C
A1  - Limpawattana, P
Y1  - 2016///
JF  - The Journal of
UR  - http://onlinelibrary.wiley.com/doi/10.1111/1346-8138.13040/full
ER  - 
TY  - JOUR
T1  - High mortality in tuberculosis patients despite HIV interventions in Swaziland
A1  - Mchunu, G
A1  - Griensven, J van
A1  - Hinderaker, SG
Y1  - 2016///
JF  - Public Health
UR  - http://www.ingentaconnect.com/contentone/iuatld/pha/2016/00000006/00000002/art00011
ER  - 
TY  - JOUR
T1  - CHI-CHIU LEUNG
A1  - YEW, WWAI
Y1  - 2016///
JF  - Respiratory Infections
UR  - https://books.google.co.in/books?hl=en&lr=&id=gwbMBQAAQBAJ&oi=fnd&pg=PA221&dq=(((Tuberculosis+AND+%22treatment+outcome%22)+AND+%22Diabetes+Mellitus%22)+AND+(trial+OR+RCT))&ots=T0yFAQixxh&sig=2qNmHcHBX07a_0QPeThtZSyr_Vg
ER  - 
TY  - JOUR
T1  - Treatment Outcomes of Patients with Multidrug-Resistant Tuberculosis (MDR-TB) Compared with Non-MDR-TB Infections in Peninsular Malaysia
A1  - Elmi, OS
A1  - Hasan, H
A1  - Abdullah, S
A1  - Jeab, MZM
Y1  - 2016///
JF  - Malaysian Journal of  …
UR  - https://www.ncbi.nlm.nih.gov/pmc/articles/PMC5025059/
ER  - 
TY  - ELEC
T1  - Clinical spectrum and outcome of pulmonary nocardiosis: 5-year experience
A1  - A., Singh
A1  - D., Chhina
A1  - R.K., Soni
A1  - C., Kakkar
Y1  - 2016///
KW  - *lung infection/di [Diagnosis]
KW  - *lung infection/dt [Drug Therapy]
KW  - *lung infection/et [Etiology]
KW  - *lung infection/th [Therapy]
KW  - *nocardiosis/di [Diagnosis]
KW  - *nocardiosis/dt [Drug Therapy]
KW  - *nocardiosis/et [Etiology]
KW  - *nocardiosis/th [Therapy]
KW  - *pulmonary nocardiosis/di [Diagnosis]
KW  - *pulmonary nocardiosis/dt [Drug Therapy]
KW  - *pulmonary nocardiosis/et [Etiology]
KW  - *pulmonary nocardiosis/th [Therapy]
KW  - Acinetobacter infection/di [Diagnosis]
KW  - Hospital Mortality
KW  - Human immunodeficiency virus infected patient
KW  - Human immunodeficiency virus infection
KW  - Klebsiella pneumoniae infection/di [Diagnosis]
KW  - Pseudomonas infection/di [Diagnosis]
KW  - Wegener granulomatosis/di [Diagnosis]
KW  - abdominal abscess/su [Surgery]
KW  - abdominal pain
KW  - abnormal laboratory result
KW  - adolescent
KW  - adult
KW  - aged
KW  - amikacin/cb [Drug Combination]
KW  - amikacin/dt [Drug Therapy]
KW  - antibiotic agent/ae [Adverse Drug Reaction]
KW  - antibiotic agent/dt [Drug Therapy]
KW  - antibiotic sensitivity
KW  - antibiotic therapy
KW  - article
KW  - artificial ventilation
KW  - brain abscess
KW  - cefotaxime/cb [Drug Combination]
KW  - cefotaxime/dt [Drug Therapy]
KW  - chronic drug administration
KW  - chronic lung disease
KW  - clinical feature
KW  - community acquired pneumonia/di [Diagnosis]
KW  - corticosteroid therapy
KW  - corticosteroid/to [Drug Toxicity]
KW  - cotrimoxazole/cb [Drug Combination]
KW  - cotrimoxazole/dt [Drug Therapy]
KW  - coughing
KW  - crackle
KW  - diabetes mellitus
KW  - diagnostic error
KW  - diagnostic value
KW  - disease duration
KW  - dyspnea
KW  - empyema/su [Surgery]
KW  - female
KW  - fever
KW  - graft recipient
KW  - headache
KW  - hemoptysis
KW  - human
KW  - human tissue
KW  - imipenem/cb [Drug Combination]
KW  - imipenem/dt [Drug Therapy]
KW  - immunosuppressive agent/to [Drug Toxicity]
KW  - immunosuppressive treatment
KW  - leukocytosis
KW  - linezolid/cb [Drug Combination]
KW  - linezolid/dt [Drug Therapy]
KW  - lung abscess/di [Diagnosis]
KW  - lung cancer/di [Diagnosis]
KW  - lung lavage
KW  - lung tuberculosis/di [Diagnosis]
KW  - major clinical study
KW  - malaise
KW  - male
KW  - medical record review
KW  - minocycline/cb [Drug Combination]
KW  - minocycline/dt [Drug Therapy]
KW  - mixed infection/di [Diagnosis]
KW  - mortality rate
KW  - neutrophilia
KW  - night sweat
KW  - organ transplantation
KW  - outcome assessment
KW  - pancytopenia/si [Side Effect]
KW  - rash/si [Side Effect]
KW  - retrospective study
KW  - risk factor
KW  - seizure
KW  - sensory dysfunction
KW  - skin abscess
KW  - skin ulcer
KW  - sputum analysis
KW  - symptom
KW  - systemic mycosis/di [Diagnosis]
KW  - tertiary care center
KW  - thorax pain
KW  - thorax radiography
KW  - thrombocytopenia/si [Side Effect]
KW  - thrombocytosis
KW  - tracheal aspiration procedure
KW  - transthoracic aspiration
KW  - treatment response
KW  - tuberculosis/di [Diagnosis]
KW  - uremia/si [Side Effect]
KW  - ventilated patient
KW  - weight reduction
KW  - wheezing
PB  - Medknow Publications (B9, Kanara Business Centre, off Link Road, Ghatkopar (E), Mumbai 400 075, India)
JF  - Lung India
VL  - 33
IS  - 4
SP  - 398
EP  - 403
CY  - A. Singh, Department of Pulmonary Medicine, Dayanand Medical College and Hospital, Ludhiana, Punjab, India. E-mail: drsinghakashdeep@gmail.com
SN  - 0970-2113
UR  - http://www.lungindia.com
UR  - http://ovidsp.ovid.com/ovidweb.cgi?T=JS&PAGE=reference&D=emed14&NEWS=N&AN=20160517919
N2  - Background: Pulmonary nocardiosis is a rare but a life-threatening infection caused by Nocardia spp. The diagnosis is often missed and delayed resulting in delay in appropriate treatment and thus higher mortality. Aim: In this study, we aim to evaluate the clinical spectrum and outcome of patients with pulmonary nocardiosis. Methods: A retrospective, 5-year (2009-2014) review of demographic profile, risk factors, clinical manifestations, imaging findings, treatment, and outcome of patients with pulmonary nocardiosis admitted to a tertiary care hospital. Results: The median age of the study subjects was 54 years (range, 16-76) and majority of them (75%) were males. The risk factors for pulmonary nocardiosis identified in our study were long-term steroid use (55.6%), chronic lung disease (52.8%), diabetes (27.8%), and solid-organ transplantation (22.2%). All the patients were symptomatic, and the most common symptoms were cough (91.7%), fever (78%), and expectoration (72%). Almost two-third of the patients were initially misdiagnosed and the alternative diagnosis included pulmonary tuberculosis (n = 7), community-acquired pneumonia (n = 5), lung abscess (n = 4), invasive fungal infection (n = 3), lung cancer (n = 2), and Wegener's granulomatosis (n = 2). The most common radiographic features were consolidation (77.8%) and nodules (56%). The mortality rate for indoor patients was 33% despite treatment. Higher mortality rate was observed among those who had brain abscess (100.0%), HIV positivity (100%), need for mechanical ventilation (87.5%), solid-organ transplantation (50%), and elderly (age > 60 years) patients (43%). Conclusion: The diagnosis of pulmonary nocardiosis is often missed and delayed resulting in delay in appropriate treatment and thus high mortality. A lower threshold for diagnosing pulmonary nocardiosis needs to be exercised, in chest symptomatic patients with underlying chronic lung diseases or systemic immunosuppression, for the early diagnosis, and treatment of this uncommon but potentially lethal disease. Despite treatment mortality remains high, especially in those with brain abscess, HIV positivity, need for mechanical ventilation, solid-organ transplantation, and elderly.
ER  - 
TY  - JOUR
T1  - Mass gathering medicine (Hajj Pilgrimage in Saudi Arabia): The clinical pattern of pneumonia among pilgrims during Hajj
A1  - Shirah, BH
A1  - Zafar, SH
A1  - Alferaidi, OA
A1  - Sabir, AMM
Y1  - 2016///
JF  - Journal of infection and
UR  - http://www.sciencedirect.com/science/article/pii/S1876034116300624
ER  - 
TY  - JOUR
T1  - Effectiveness of a conditional cash transfer programme on TB cure rate: a retrospective cohort study in Brazil
A1  - Torrens, AW
A1  - Rasella, D
A1  - Boccia, D
Y1  - 2016///
JF  - of The Royal  …
UR  - http://trstmh.oxfordjournals.org/content/110/3/199.short
ER  - 
TY  - JOUR
T1  - Chronic Pancreatitis in the 21st Century-Research Challenges and Opportunities: Summary of a National Institute of Diabetes and Digestive and Kidney Diseases
A1  - Uc, A
A1  - Andersen, DK
A1  - Bellin, MD
A1  - Bruce, JI
A1  - Drewes, AM
Y1  - 2016///
JF  - Pancreas
UR  - http://journals.lww.com/pancreasjournal/Fulltext/2016/11000/Chronic_Pancreatitis_in_the_21st_Century__.3.aspx
ER  - 
TY  - ELEC
T1  - The influence of smoking on pulmonary tuberculosis in diabetic and non-diabetic patients
A1  - K.-J., Bai
A1  - J.-J., Lee
A1  - S.-T., Chien
A1  - C.-W., Suk
Y1  - 2016///
KW  - *diabetic patient
KW  - *lung tuberculosis/di [Diagnosis]
KW  - *smoking
KW  - Taiwan
KW  - adult
KW  - aged
KW  - article
KW  - cohort analysis
KW  - controlled study
KW  - disease association
KW  - disease course
KW  - disease severity
KW  - female
KW  - human
KW  - major clinical study
KW  - male
KW  - outcome assessment
KW  - sputum culture
KW  - sputum smear
PB  - Public Library of Science
JF  - PLoS ONE
VL  - 11
IS  - 6
SP  - no pagination
EP  - no pagination
CY  - United States
UR  - http://journals.plos.org/plosone/article/asset?id=10.1371%2Fjournal.pone.0156677.PDF
UR  - http://ovidsp.ovid.com/ovidweb.cgi?T=JS&PAGE=reference&D=emed14&NEWS=N&AN=20160457069
N2  - Background: Both smoking and diabetes can increase the risk and influence the manifestations and outcomes of tuberculosis (TB). It is not clear whether the influence of smoking on pulmonary TB differs between non-diabetic and diabetic patients. Herein, we assessed the manifestations and outcomes of TB in relation to smoking in both diabetic and non-diabetic TB patients. Methodology/Principal Findings: All diabetic culture-positive pulmonary TB patients notified from 2005-2010 at three teaching hospitals in Taiwan were enrolled. A culture-positive pulmonary TB patient without DM who was notified to the health authority immediately prior to each diabetic TB patient was selected for comparison. The 972 patients in this study cohort included 365 (37.6%) nondiabetic non-smokers, 149 (15.3%) non-diabetic smokers, 284 (29.2%) diabetic non-smokers, and 174 (17.9%) diabetic smokers. The adjusted relative risk of a pretreatment positive smear for a smoker compared with a non-smoker was 2.19 (95% CI 1.38-3.47) in non-diabetic patients and 2.23 (95% CI 1.29-3.87) in diabetic culture-positive pulmonary TB patients. The adjusted relative risk for a positive smear among diabetic smokers was 5.61 (95% CI 3.35-9.41) compared with non-diabetic non-smokers. Smoking was significantly associated with an increased frequency of bilateral lung parenchyma involvement (AdjOR 1.84, 95% CI 1.16-2.93), far-advanced pulmonary TB (AdjOR 1.91, 95% CI 1.04-3.50), cavitary lesions (AdjOR 2.03, 95% CI 1.29-3.20), and unfavorable outcomes of TB (AdjOR 2.35, 95% CI 1.02-5.41) in non-diabetic patients. However, smoking was not associated with cavitary lung parenchyma lesions regarding the location, number or size of the cavity in diabetic TB patients. Conclusions/Significance: Smoking and diabetes have joint effects on a pretreatment positive smear. Diabetic smokers had more than a 5-fold increased risk of a pretreatment positive smear than did non-diabetic non-smokers, indicating remarkable joint effects of diabetes and smoking on the risk of TB transmission.
ER  - 
TY  - JOUR
T1  - Add-on prednisolone in the management of cervical lymph node tuberculosis
A1  - Bunkar, ML
A1  - Agnihotri, SP
A1  - Gupta, PR
A1  - Arya, S
Y1  - 2016///
JF  - Indian Journal of Tuberculosis
UR  - http://www.sciencedirect.com/science/article/pii/S0019570715000876
ER  - 
TY  - ELEC
T1  - Efficacy and effect of free treatment on multidrug-resistant tuberculosis
A1  - Q., Zhang
A1  - Z., Wu
A1  - Z., Zhang
A1  - W., Sha
A1  - X., Shen
Y1  - 2016///
KW  - *multidrug resistant tuberculosis/dt [Drug Therapy
KW  - adult
KW  - amikacin/dt [Drug Therapy]
KW  - aminosalicylic acid/ae [Adverse Drug Reaction]
KW  - aminosalicylic acid/dt [Drug Therapy]
KW  - article
KW  - bacteriology
KW  - drug efficacy
KW  - female
KW  - human
KW  - isoniazid/ae [Adverse Drug Reaction]
KW  - isoniazid/dt [Drug Therapy]
KW  - leukopenia/si [Side Effect]
KW  - liver injury/si [Side Effect]
KW  - logistic regression analysis
KW  - major clinical study
KW  - male
KW  - medical record review
KW  - middle aged
KW  - mortality
KW  - protionamide/ae [Adverse Drug Reaction]
KW  - protionamide/dt [Drug Therapy]
KW  - pyrazinamide/ae [Adverse Drug Reaction]
KW  - pyrazinamide/dt [Drug Therapy]
KW  - rifabutin/ae [Adverse Drug Reaction]
KW  - rifabutin/dt [Drug Therapy]
KW  - risk factor
KW  - treatment outcome
KW  - treatment planning
PB  - Spandidos Publications (10 Vriaxidos Street, Athens 116 10, Greece)
JF  - Experimental and Therapeutic Medicine
VL  - 11
IS  - 3
SP  - 777
EP  - 782
CY  - H. Xiao, Clinic and Research Center of Tuberculosis, Shanghai Key Laboratory of Tuberculosis, Shanghai Pulmonary Hospital, Tongji University School of Medicine, 507 Zhengmin Road, Shanghai 200433, China. E-mail: 13621682327@163.com
SN  - 1792-0981
UR  - http://www.spandidos-publications.com/etm/11/3/777/download
UR  - http://ovidsp.ovid.com/ovidweb.cgi?T=JS&PAGE=reference&D=emed13&NEWS=N&AN=20160084966
N2  - Multidrug-resistant tuberculosis (MDR-TB) is a serious public health and social issue. It pertains to the type of tuberculosis that is resistant simultaneously to isoniazid and rifampicin. MDR-TB has a high mortality and is expensive to treat. The aim of the present study was to examine the therapeutic effects of individualized free treatment and the relevant influencing factors on the treatment outcome for MDR-TB. A prospective study module was used to analyze the therapeutic outcome of MDR-TB with individualized free treatment for 160 patients between 2011 and 2014. Statistical analysis was performed using the Chi-square or Fisher's exact test, and the odds ratio was calculated using a logistic regression analysis model. In total, 160 patients were enrolled in the study for treatment of MDR-TB. From these, 88 cases completed the course of treatment, and 70 cases were successfully treated. Of the remaining 72 cases, 37 cases exhibited treatment failure, 18 cases were suspended during treatment and 17 patients succumbed to the disease. The results showed that the confounding factors were: i) retreatment (p<0.05); ii) occurrence of diabetes (p<0.001); iii) lesion without improvement in radiography during treatment (p=0.001); iv) positive sputum culture for Mycobacterium tuberculosis after 3-month treatment (p<0.05); and v) termination of treatment due to adverse reaction (p<0.05). These factors were associated with poor treatment outcomes by logistic regression analysis. Adverse drug reaction was observed in 33 cases and treatment was terminated or changed permanently in 29 of these cases. The most common adverse reaction was liver function damage caused by pyrazinamide and leucopenia caused by rifabutin. One patient suffered from serious liver failure. In conclusion, the success rate of long treatment course for MDR-TB is not high due to many adverse reactions. Occurrence of diabetes is the main factor that caused poor efficacy.
ER  - 
TY  - ELEC
T1  - Health and ethical consequences of outsourcing pivotal clinical trials to Latin America: A cross-sectional, descriptive study
A1  - N., Homedes
Y1  - 2016///
KW  - *South and Central America
KW  - *financial management
KW  - *medical ethics
KW  - Argentina
KW  - Chile
KW  - Colombia
KW  - Cushing syndrome/dt [Drug Therapy]
KW  - Human immunodeficiency virus infection/dt [Drug Th
KW  - Philadelphia 1 chromosome/dt [Drug Therapy]
KW  - aclidinium bromide/ct [Clinical Trial]
KW  - aclidinium bromide/dt [Drug Therapy]
KW  - aclidinium bromide/pe [Pharmacoeconomics]
KW  - acute coronary syndrome/dt [Drug Therapy]
KW  - aflibercept/ct [Clinical Trial]
KW  - aflibercept/dt [Drug Therapy]
KW  - aflibercept/pe [Pharmacoeconomics]
KW  - age related macular degeneration/dt [Drug Therapy]
KW  - apixaban/ct [Clinical Trial]
KW  - apixaban/dt [Drug Therapy]
KW  - apixaban/pe [Pharmacoeconomics]
KW  - article
KW  - atrial fibrillation/dt [Drug Therapy]
KW  - bedaquiline/ct [Clinical Trial]
KW  - bedaquiline/dt [Drug Therapy]
KW  - bedaquiline/pe [Pharmacoeconomics]
KW  - belatacept/ct [Clinical Trial]
KW  - belatacept/dt [Drug Therapy]
KW  - belatacept/pe [Pharmacoeconomics]
KW  - belimumab/ct [Clinical Trial]
KW  - belimumab/dt [Drug Therapy]
KW  - belimumab/pe [Pharmacoeconomics]
KW  - bosutinib/ct [Clinical Trial]
KW  - bosutinib/dt [Drug Therapy]
KW  - bosutinib/pe [Pharmacoeconomics]
KW  - breast cancer/dt [Drug Therapy]
KW  - cabozantinib/ct [Clinical Trial]
KW  - cabozantinib/dt [Drug Therapy]
KW  - cabozantinib/pe [Pharmacoeconomics]
KW  - castration resistant prostate cancer/dt [Drug Ther
KW  - chronic hepatitis C/dt [Drug Therapy]
KW  - chronic myeloid leukemia/dt [Drug Therapy]
KW  - chronic obstructive lung disease/dt [Drug Therapy]
KW  - cobicistat/ct [Clinical Trial]
KW  - cobicistat/dt [Drug Therapy]
KW  - cobicistat/pe [Pharmacoeconomics]
KW  - controlled clinical trial
KW  - controlled study
KW  - crizotinib/ct [Clinical Trial]
KW  - crizotinib/dt [Drug Therapy]
KW  - crizotinib/pe [Pharmacoeconomics]
KW  - cross sectional study
KW  - deep vein thrombosis/dt [Drug Therapy]
KW  - drug approval
KW  - drug cost
KW  - drug efficacy
KW  - drug safety
KW  - elvitegravir/ct [Clinical Trial]
KW  - elvitegravir/dt [Drug Therapy]
KW  - elvitegravir/pe [Pharmacoeconomics]
KW  - emtricitabine/ct [Clinical Trial]
KW  - emtricitabine/dt [Drug Therapy]
KW  - emtricitabine/pe [Pharmacoeconomics]
KW  - enzalutamide/ct [Clinical Trial]
KW  - enzalutamide/dt [Drug Therapy]
KW  - enzalutamide/pe [Pharmacoeconomics]
KW  - government regulation
KW  - human
KW  - indacaterol/ct [Clinical Trial]
KW  - indacaterol/dt [Drug Therapy]
KW  - indacaterol/pe [Pharmacoeconomics]
KW  - ipilimumab/ct [Clinical Trial]
KW  - ipilimumab/dt [Drug Therapy]
KW  - ipilimumab/pe [Pharmacoeconomics]
KW  - kidney graft rejection/dt [Drug Therapy]
KW  - linagliptin/ct [Clinical Trial]
KW  - linagliptin/dt [Drug Therapy]
KW  - linagliptin/pe [Pharmacoeconomics]
KW  - lung embolism/dt [Drug Therapy]
KW  - melanoma/dt [Drug Therapy]
KW  - metastatic colorectal cancer/dt [Drug Therapy]
KW  - multidrug resistant tuberculosis/dt [Drug Therapy]
KW  - non insulin dependent diabetes mellitus/dt [Drug T
KW  - non small cell lung cancer/dt [Drug Therapy]
KW  - outcome assessment
KW  - overall survival
KW  - pasireotide/ct [Clinical Trial]
KW  - pasireotide/dt [Drug Therapy]
KW  - pasireotide/pe [Pharmacoeconomics]
KW  - perampanel/ct [Clinical Trial]
KW  - perampanel/dt [Drug Therapy]
KW  - perampanel/pe [Pharmacoeconomics]
KW  - pertuzumab/ct [Clinical Trial]
KW  - pertuzumab/dt [Drug Therapy]
KW  - pertuzumab/pe [Pharmacoeconomics]
KW  - progression free survival
KW  - regorafenib/ct [Clinical Trial]
KW  - regorafenib/dt [Drug Therapy]
KW  - regorafenib/pe [Pharmacoeconomics]
KW  - rilpivirine/ct [Clinical Trial]
KW  - rilpivirine/dt [Drug Therapy]
KW  - rilpivirine/pe [Pharmacoeconomics]
KW  - risk assessment
KW  - risk benefit analysis
KW  - rivaroxaban/ct [Clinical Trial]
KW  - rivaroxaban/dt [Drug Therapy]
KW  - rivaroxaban/pe [Pharmacoeconomics]
KW  - roflumilast/ct [Clinical Trial]
KW  - roflumilast/dt [Drug Therapy]
KW  - roflumilast/pe [Pharmacoeconomics]
KW  - seizure/dt [Drug Therapy]
KW  - systemic lupus erythematosus/dt [Drug Therapy]
KW  - telaprevir/ct [Clinical Trial]
KW  - telaprevir/dt [Drug Therapy]
KW  - telaprevir/pe [Pharmacoeconomics]
KW  - tenofovir/ct [Clinical Trial]
KW  - tenofovir/dt [Drug Therapy]
KW  - tenofovir/pe [Pharmacoeconomics]
KW  - thyroid medullary carcinoma/dt [Drug Therapy]
KW  - ticagrelor/ct [Clinical Trial]
KW  - ticagrelor/dt [Drug Therapy]
KW  - ticagrelor/pe [Pharmacoeconomics]
KW  - vandetanib/ct [Clinical Trial]
KW  - vandetanib/dt [Drug Therapy]
KW  - vandetanib/pe [Pharmacoeconomics]
PB  - Public Library of Science
JF  - PLoS ONE
VL  - 11
IS  - 6
SP  - no pagination
EP  - no pagination
CY  - United States
UR  - http://journals.plos.org/plosone/article?id=10.1371/journal.pone.0157756
UR  - http://ovidsp.ovid.com/ovidweb.cgi?T=JS&PAGE=reference&D=emed14&NEWS=N&AN=20160489947
N2  - Introduction: The implications of conducting clinical trials in low and middle income countries on the financial accessibility and safety of the pharmaceutical products available in those markets have not been studied. Regulatory practices and ethical declarations lead to the commercialization of the new products, referred to as New Molecular Entities (NMEs), in the countries where tested as soon as they are approved in high surveillance countries. Patients and patients' associations use the Latin American courts to access new and expensive treatments, regardless of their safety profile and therapeutic value. Design and Objectives: Cross-sectional, descriptive study. To determine the therapeutic value and safety profile of the NMEs approved by the Food and Drug Administration (FDA) in 2011 and 2012 that had been tested in Latin America, and the implications of their market approval for the pharmaceutical budgets in the countries where tested. Setting: Latin America. Measures: To assess the therapeutic value and safety of the NMEs commercialized in the different countries we used f independent drug bulletins. The prices of the NMEs for the consumers were obtained from the pharmaceutical price observatories of the countries were the medicines had been tested. If the price was not available in the observatories, it was obtained from pharmaceutical distributors. We used the countries' minimum wage and per capita income to calculate the financial accessibility of a course of treatment with the NMEs. Results: We found that 33 NMEs approved by the FDA in 2011 and 2012 have been tested in Latin America. Of these, 26 had been evaluated by independent drug bulletins and only five were found to add some value to a subset of patients and had significant side-effects. The pharmaceutical prices were very high, varied widely across countries and were unrelated to the countries' income per capita or minimum wage. Conclusion: The implementation of clinical trials in Latin America results in the commercialization of medicines with questionable safety profiles and limited therapeutic value, putting patients at risk and causing budgetary strains in pharmaceutical budgets.
ER  - 
TY  - JOUR
T1  - Vitamin D status in perinatally HIV-infected Thai children receiving antiretroviral therapy
A1  - Aurpibul, L
A1  - Sricharoenchai, S
Y1  - 2016///
JF  - Journal of Pediatric
UR  - http://www.degruyter.com/view/j/jpem.ahead-of-print/jpem-2015-0203/jpem-2015-0203.xml
ER  - 
TY  - ELEC
T1  - Diabetes mellitus is associated with increased mortality during tuberculosis treatment: A prospective cohort study among tuberculosis patients in South-Eastern Amahra Region, Ethiopia
A1  - M.H., Workneh
A1  - G.A., Bjune
Y1  - 2016///
KW  - *diabetes mellitus
KW  - *tuberculosis
KW  - Ethiopia
KW  - adolescent
KW  - adult
KW  - aged
KW  - article
KW  - comorbidity
KW  - disease association
KW  - female
KW  - human
KW  - major clinical study
KW  - male
KW  - mortality
KW  - prevalence
KW  - priority journal
KW  - prospective study
KW  - treatment outcome
PB  - BioMed Central Ltd.
JF  - Infectious Diseases of Poverty
VL  - 5
IS  - 1
SP  - no pagination
EP  - no pagination
CY  - M.H. Workneh, University of Oslo, Institute of Health and Society, Faculty of Medicine, Oslo, Norway. E-mail: maykm24@yahoo.com
UR  - http://www.idpjournal.com/
UR  - http://ovidsp.ovid.com/ovidweb.cgi?T=JS&PAGE=reference&D=emed13&NEWS=N&AN=20160294293
N2  - Background: There is growing evidence suggesting that diabetes mellitus (DM) affects disease presentation and treatment outcome in tuberculosis (TB) patients. This study aimed at investigating the role of DM on clinical presentations and treatment outcomes among newly diagnosed TB patients. Methods: A prospective cohort study was conducted in South-Eastern Amhara Region, Ethiopia from September 2013 till March 2015. Study subjects were consecutively recruited from 44 randomly selected health facilities in the study area. Participants were categorized into two patient groups, namely, patients with TB and DM (TBDM) and TB patients without DM (TBNDM). Findings on clinical presentations and treatment outcomes were compared between the two patient groups. Cox proportional hazard regression analysis was applied to identify factors associated with death. Results: Out of 1314 TB patients enrolled in the study, 109 (8.3 %) had coexisting DM. TBDM comorbidity [adjusted hazard ratio (AHR) 3.96; 95 % confidence interval (C.I.) (1.76-8.89)], and TB coinfection with human immunodeficiency virus (HIV) [AHR 2.59; 95 % C.I. (1.21-5.59)] were associated with increased death. TBDM and TBNDM patients did not show significant difference in clinical symptoms at baseline and during anti-TB treatment period. However, at the 2nd month of treatment, TBDM patients were more symptomatic compared to patients in the TBNDM group. Conclusions: The study showed that DM is associated with increased death during TB treatment. DM has no association with clinical presentation of TB except at the end of the intensive phase treatment. Routine screening of TB patients for DM is recommended for early diagnosis and treatment of patients with TBDM comorbidity.
ER  - 
TY  - JOUR
T1  - Adapting HIV patient and program monitoring tools for chronic non-communicable diseases in Ethiopia
A1  - Letebo, M
A1  - Shiferaw, F
Y1  - 2016///
JF  - Globalization and health
UR  - http://globalizationandhealth.biomedcentral.com/articles/10.1186/s12992-016-0163-y
ER  - 
TY  - JOUR
T1  - Factors associated with increased risk for pain catastrophizing in patients with chronic neck pain: A retrospective cross-sectional study
A1  - Park, SJ
A1  - Lee, R
A1  - Yoon, DM
A1  - Yoon, KB
A1  - Kim, K
A1  - Kim, SH
Y1  - 2016///
JF  - Medicine
UR  - http://journals.lww.com/md-journal/Abstract/2016/09130/Factors_associated_with_increased_risk_for_pain.19.aspx
ER  - 
TY  - JOUR
T1  - Impact of HIV on mortality among patients treated for tuberculosis in Lima, Peru: a prospective cohort study
A1  - Velásquez, GE
A1  - Cegielski, JP
A1  - Murray, MB
Y1  - 2016///
JF  - BMC infectious
UR  - http://www.biomedcentral.com/1471-2334/16/45
ER  - 
TY  - JOUR
T1  - Diabetes mellitus and its complications in India
A1  - Unnikrishnan, R
A1  - Anjana, RM
A1  - Mohan, V
Y1  - 2016///
JF  - Nature Reviews Endocrinology
UR  - http://www.nature.com/nrendo/journal/vaop/ncurrent/full/nrendo.2016.53.html
ER  - 
TY  - JOUR
T1  - An Assessment of Patient's Perception on Tuberculosis
A1  - Rehman, F
A1  - Rao, AS
A1  - Hasan, A
Y1  - 2016///
JF  - and Control in a  …
UR  - http://www.omicsgroup.org/journals/an-assessment-of-patients-perception-on-tuberculosis-prevention-andcontrol-in-a-teaching-hospital-2167-1052-1000201.pdf
ER  - 
TY  - JOUR
T1  - The impact of being homeless on the unsuccessful outcome of treatment of pulmonary TB in São Paulo State, Brazil
A1  - Ranzani, OT
A1  - Carvalho, CRR
Y1  - 2016///
JF  - BMC
UR  - http://bmcmedicine.biomedcentral.com/articles/10.1186/s12916-016-0584-8
ER  - 
TY  - JOUR
T1  - Profile and determinants of unsuccessful tuberculosis outcome in rural Nigeria: Implications for tuberculosis control
A1  - Ukwaja, KN
A1  - Oshi, SN
A1  - Alobu, I
Y1  - 2016///
JF  - World journal of
UR  - http://www.ncbi.nlm.nih.gov/pmc/articles/PMC4804247/
ER  - 
TY  - JOUR
T1  - of Minimum Inhibitory Concentration (MIC) Breakpoints for second-line drugs associated with clinical outcomes in multidrug-resistant tuberculosis treatment in China
A1  - Zheng, X
A1  - Zheng, R
A1  - Hu, Y
A1  - Werngren, J
Y1  - 2016///
JF  - Antimicrobial agents
UR  - http://aac.asm.org/content/early/2016/05/25/AAC.03008-15.abstract
ER  - 
TY  - JOUR
T1  - International Models of Care that Address the Growing Diabetes Prevalence in Developing Countries
A1  - Singh, K
A1  - Ranjani, H
A1  - Rhodes, E
A1  - Weber, MB
Y1  - 2016///
JF  - Current Diabetes Reports
UR  - http://link.springer.com/article/10.1007/s11892-016-0768-9
ER  - 
TY  - ELEC
T1  - Global urine metabolomics in patients treated with first-line tuberculosis drugs and identification of a novel metabolite of ethambutol
A1  - M.K., Das
A1  - R., Arya
A1  - S., Debnath
A1  - R., Debnath
A1  - A., Lodh
A1  - S.C., Bishwal
A1  - A., Das
Y1  - 2016///
KW  - *ethambutol/dt [Drug Therapy]
KW  - *isoniazid/dt [Drug Therapy]
KW  - *lung tuberculosis/dt [Drug Therapy]
KW  - *metabolomics
KW  - *pyrazinamide/dt [Drug Therapy]
KW  - *urinalysis
KW  - 2 aminobutyric acid
KW  - 2,2' (ethylenediimino)dibutyric acid
KW  - 5 hydroxypyrazinamide
KW  - 5 hydroxypyrazinoic acid
KW  - acetylisoniazid
KW  - adult
KW  - aged
KW  - alanine aminotransferase/ec [Endogenous Compound]
KW  - alkaline phosphatase
KW  - article
KW  - aspartate aminotransferase blood level
KW  - body mass
KW  - chemical structure
KW  - chronic kidney disease
KW  - clinical article
KW  - cohort analysis
KW  - computer assisted tomography
KW  - controlled study
KW  - diabetes mellitus
KW  - drug megadose
KW  - drug metabolism
KW  - female
KW  - gas chromatography
KW  - human
KW  - isonicotinic acid
KW  - isonicotinuric acid
KW  - male
KW  - metabolic ratio
KW  - obesity
KW  - priority journal
KW  - pyrazinoic acid
KW  - sputum cytodiagnosis
KW  - time of flight mass spectrometry
KW  - unclassified drug
KW  - underweight
KW  - very elderly
PB  - American Society for Microbiology
JF  - Antimicrobial Agents and Chemotherapy
VL  - 60
IS  - 4
SP  - 2257
EP  - 2264
CY  - M.K. Das, Immunology Group, International Centre for Genetic Engineering and Biotechnology (ICGEB), New Delhi, India. E-mail: mrinaldu@gmail.com
SN  - 0066-4804
UR  - http://aac.asm.org/content/60/4/2257.full.pdf+html
UR  - http://ovidsp.ovid.com/ovidweb.cgi?T=JS&PAGE=reference&D=emed14&NEWS=N&AN=20160308876
N2  - Population level variation of drug metabolism phenotype (DMP) has great implications in treatment outcome, drug-related side effects, and resistance development. In this study, we used a gas chromatography-time of flight-mass spectrometry (GC-TOF-MS)-based untargeted urine metabolomics approach to understand the DMP of a tuberculosis (TB) patient cohort (n = 20) from Tripura, a state in the northeastern part of India. Urine samples collected at different postdose time points (2 h, 6 h, 12 h, 24 h, 36 h, and 48 h) from these newly diagnosed TB patients receiving first-line anti-TB drugs were analyzed, and we have successfully detected three of the four first-line drugs, viz., isoniazid (INH), ethambutol (ETB), andpyrazinamide (PZA). The majority of their known metabolites, acetyl-isoniazid (AcINH), isonicotinic acid (INA), isonicotinuric acid (INTA), 2,2'-(ethylenediimino)-dibutyric acid (EDBA), 5-hydroxypyrazinamide (5OH-PZA), pyrazinoic acid (POA), and 5-hydroxypyrazinoic acid (5OH-POA), were also detected. Analyzing the variation in abundances of drugs and their known metabolites and calculating the metabolic ratios in these samples, we offer comprehensive DMP information on this small patient cohort that represents Tripura, India. The majority (75%) of these patients are found to be slow acetylators of INH. The average metabolic ratios of POA/PZA and 5OH-POA/POA are 3.16 +/- 3.03 and 6.09 +/- 6.15, respectively. Employing correlation analysis of the metabolomics metadata and a manual prediction of drug catabolism, we have proposed 2-aminobutyric acid (AABA) as a novel metabolite of ETB. These observations indicate the usefulness of GC-MS-based metabolomics to characterize the DMP at a population level and also to identify novel drug metabolites.
ER  - 
TY  - JOUR
T1  - Overrepresentation of Diabetes in Soft Tissue Nontuberculous Mycobacterial Infections
A1  - Bridson, T
A1  - Govan, B
A1  - Ketheesan, N
A1  - Norton, R
Y1  - 2016///
JF  - The American Journal of
UR  - http://www.ajtmh.org/content/95/3/528.short
ER  - 
TY  - JOUR
T1  - The rise and fall of tuberculosis in Malawi: associations with HIV infection and antiretroviral therapy
A1  - Kanyerere, H
A1  - Harries, AD
Y1  - 2016///
JF  - Tropical Medicine &
UR  - http://onlinelibrary.wiley.com/doi/10.1111/tmi.12630/full
ER  - 
TY  - JOUR
T1  - Screening diabetes in tuberculosis patients in eastern rural China: a community-based cross-sectional study
A1  - Zhao, Q
A1  - Xiao, X
A1  - Lu, W
A1  - Qiu, LX
A1  - Zhou, CM
Y1  - 2016///
JF  - of Tuberculosis and  …
UR  - http://www.ingentaconnect.com/contentone/iuatld/ijtld/2016/00000020/00000010/art00021
ER  - 
TY  - JOUR
T1  - Treatment Outcome in Patients of Abdominal Tuberculosis receiving Antitubercular Chemotherapy according to National Tuberculosis Guideline of Bangladesh
A1  - SARKAR, DN
A1  - AMIN, R
A1  - MOHAMMED, H
Y1  - 2016///
JF  - Official Journal of the
UR  - http://www.bcpsbd.org/Journal/April 34(2) - 2016  BCPS J.pdf#page=34
ER  - 
TY  - JOUR
T1  - Potential of immunomodulatory agents as adjunct host-directed therapies for multidrug-resistant tuberculosis
A1  - Zumla, A
A1  - Rao, M
A1  - Dodoo, E
Y1  - 2016///
JF  - BMC
UR  - https://bmcmedicine.biomedcentral.com/articles/10.1186/s12916-016-0635-1
ER  - 
TY  - JOUR
T1  - Timeline of History of Hypertension Treatment
A1  - Saklayen, MG
A1  - Deshpande, NV
Y1  - 2016///
JF  - Frontiers in cardiovascular
UR  - http://www.ncbi.nlm.nih.gov/pmc/articles/PMC4763852/
ER  - 
TY  - JOUR
T1  - Evaluation of treatment failure outcome and its predictors among pulmonary tuberculosis patients in Sharkia Governorate, 2013–2014
A1  - El-Shabrawy, M
A1  - El-Shafei, DA
Y1  - 2016///
JF  - Journal of Chest Diseases and Tuberculosis
UR  - http://www.sciencedirect.com/science/article/pii/S0422763815301114
ER  - 
TY  - JOUR
T1  - High diabetes mellitus prevalence with increasing trend among newly-diagnosed tuberculosis patients in an Asian population: A nationwide population-based study
A1  - Ko, PY
A1  - Lin, SD
A1  - Tu, ST
A1  - Hsieh, MC
A1  - Su, SL
A1  - Hsu, SR
Y1  - 2016///
JF  - Primary care
UR  - http://www.sciencedirect.com/science/article/pii/S1751991815001254
ER  - 
TY  - JOUR
T1  - Convergence of a diabetes mellitus, protein energy malnutrition, and TB epidemic: the neglected elderly population
A1  - Menon, S
A1  - Rossi, R
Y1  - 2016///
JF  - BMC Infectious
UR  - https://bmcinfectdis.biomedcentral.com/articles/10.1186/s12879-016-1718-5
ER  - 
TY  - JOUR
T1  - Change in Health-Related Quality of Life among Pulmonary Tuberculosis Patients at Primary Health Care Settings in South Africa: A Prospective Cohort Study
A1  - Louw, JS
A1  - Mabaso, M
A1  - Peltzer, K
Y1  - 2016///
JF  - PloS one
UR  - http://journals.plos.org/plosone/article?id=10.1371/journal.pone.0151892
ER  - 
TY  - JOUR
T1  - Gatifloxacin for short, effective treatment of multidrug-resistant tuberculosis
A1  - Chiang, CY
A1  - Deun, A Van
Y1  - 2016///
JF  - Journal of Tuberculosis  …
UR  - http://www.ingentaconnect.com/contentone/iuatld/ijtld/2016/00000020/00000009/art00006
ER  - 
TY  - ELEC
T1  - Diabetic tuberculosis
A1  - S., Kalra
Y1  - 2016///
KW  - *diabetes mellitus/et [Etiology]
KW  - *diabetic tuberculosis/et [Etiology]
KW  - *tuberculosis/et [Etiology]
KW  - Mycobacterium tuberculosis
KW  - antidiabetic agent
KW  - article
KW  - clinical feature
KW  - disease association
KW  - glucose/ec [Endogenous Compound]
KW  - human
KW  - infection risk
KW  - interleukin 10/ec [Endogenous Compound]
KW  - mortality
KW  - pathogenesis
KW  - recurrent disease
KW  - risk assessment
KW  - screening
KW  - sputum analysis
KW  - systematic review (topic)
KW  - treatment failure
KW  - tuberculostatic agent
PB  - Pakistan Medical Association
JF  - Journal of the Pakistan Medical Association
VL  - 66
IS  - 9
SP  - 1194
EP  - 1195
CY  - S. Kalra, Department of Endocrinology, Bharti Hospital, Karnal, India. E-mail: brideknl@gmail.com
SN  - 0030-9982
UR  - http://jpma.org.pk/PdfDownload/7915.pdf
UR  - http://ovidsp.ovid.com/ovidweb.cgi?T=JS&PAGE=reference&D=emed14&NEWS=N&AN=20160595722
N2  - Diabetes and tuberculosis coexist together, and influence each other's natural history and treatment outcomes significantly. This assumes clinical as well as public health significance. This article describes these associations, and discusses action that can be taken at the primary care level to tackle this challenge.
ER  - 
TY  - JOUR
T1  - Missed appointments among rifampicin-resistant tuberculosis (RR-TB) patients at a decentralised RR-TB outpatient clinic in Johannesburg, South Africa
A1  - Gajee, R
A1  - Schnippel, K
A1  - Mthupha, N
A1  - Muzah, B
Y1  - 2016///
JF  - SAMJ: South African
UR  - http://www.scielo.org.za/scielo.php?script=sci_arttext&pid=S0256-95742016000900034
ER  - 
TY  - JOUR
T1  - Host-directed therapies for infectious diseases: current status, recent progress, and future prospects
A1  - Zumla, A
A1  - Rao, M
A1  - Wallis, RS
A1  - Kaufmann, SHE
Y1  - 2016///
JF  - The Lancet Infectious
UR  - http://www.sciencedirect.com/science/article/pii/S1473309916000785
ER  - 
TY  - JOUR
T1  - Impact of diabetes mellitus on tuberculosis drug resistance in new cases of tuberculosis
A1  - Baghaei, P
A1  - Tabarsi, P
A1  - Javanmard, P
A1  - Farnia, P
Y1  - 2016///
JF  - Journal of Global
UR  - http://www.sciencedirect.com/science/article/pii/S2213716515001290
ER  - 
TY  - ELEC
T1  - Thoracic tuberculosis (TB) in 75 to 100 year-old patients
A1  - I.S., Garrido
A1  - E.T., Huguet
A1  - J.G., Garay
A1  - P.G., Alana
A1  - E.C., Ayuso
A1  - I.L., Aranaga
A1  - , Basanez R A
Y1  - 2016///
KW  - *thorax
KW  - *tuberculosis
KW  - Charlson Comorbidity Index
KW  - aged
KW  - chronic obstructive lung disease
KW  - clinical article
KW  - clinical feature
KW  - controlled clinical trial
KW  - controlled study
KW  - delayed diagnosis
KW  - dementia
KW  - diabetes mellitus
KW  - heart failure
KW  - hospital admission
KW  - human
KW  - liver toxicity
KW  - mortality
KW  - neoplasm
KW  - randomized controlled trial
KW  - retrospective study
KW  - urban area
KW  - very elderly
PB  - European Respiratory Society
JF  - European Respiratory Journal
VL  - 48
T3  - European Respiratory Society Annual Congress 2016. United Kingdom. Conference Start: 20160903. Conference End: 20160907.
SP  - no pagination
EP  - no pagination
CY  - I.S. Garrido
SN  - 1399-3003
UR  - http://erj.ersjournals.com/content/48/suppl_60/PA2654
UR  - http://ovidsp.ovid.com/ovidweb.cgi?T=JS&PAGE=reference&D=emed18b&NEWS=N&AN=614780228
N2  - In developed countries, the incidence of TB is decreasing and the age of onset is delayed relying more on the reactivation of old infection. In 2014, the age-group >64 had the highest incidence in our area (21.4/100,000). The immunosenescence and comorbidities appear to play an important role. Aim: To analyse the clinical aspects and treatment outcome of TB in our elderly patients. Methods: Retrospective study. All patients with TB >75 years in the urban area of Bilbao between 2009- 2013 were included. Controls were randomly selected from patients <65 years with TB from the same metropolitan area and period. VIH-positive patients were excluded. Variables collected were sociodemographic data, comorbidities, clinico-radiological and microbiologic features, toxicity and mortality. Results: 50 patients with TB >75 years, mean age 82+/-5, with a Charlson index 2.9: COPD (38%), heart failure (36%), diabetes (24%), dementia (24%), neoplasms (20%). 19% were institutionalized. Previous history of TB was present in 44% of patients. Main results are shown in the table below. CONCLUSIONS: TB in very elderly patients represents a major challenge for the future: -Miliary presentations are more frequent -Mortality and liver toxicity are higher -Difficult and delayed diagnosis due to unespecific clinico-radiological features -Institutionalized patients present a great epidemiological risk. -More hospital admissions.
ER  - 
TY  - ELEC
T1  - Tolerability and healthcare utilization in maintenance hemodialysis patients undergoing treatment for tuberculosis-related conditions
A1  - A.M., Hamadah
A1  - L.M., Beaulieu
A1  - J.W., Wilson
A1  - T.R., Aksamit
A1  - J.R., Gregoire
A1  - A.W., Williams
A1  - J.J., Dillon
A1  - R.C., Albright
A1  - M., Onuigbo
A1  - V.K., Iyer
A1  - , Hickson L J
Y1  - 2016///
KW  - *health care utilization
KW  - *hemodialysis patient
KW  - *maintenance therapy
KW  - *patient attitude
KW  - *tuberculosis
KW  - *tuberculosis/dm [Disease Management]
KW  - *tuberculosis/dt [Drug Therapy]
KW  - Mycobacterium tuberculosis
KW  - adult
KW  - aged
KW  - alanine aminotransferase blood level
KW  - alanine aminotransferase/ec [Endogenous Compound]
KW  - albumin blood level
KW  - albumin/ec [Endogenous Compound]
KW  - antiinfective agent
KW  - arthralgia/si [Side Effect]
KW  - aspartate aminotransferase blood level
KW  - aspartate aminotransferase/ec [Endogenous Compound]
KW  - case study
KW  - clinical article
KW  - clinical trial
KW  - conference paper
KW  - controlled study
KW  - cytopenia/si [Side Effect]
KW  - dizziness/si [Side Effect]
KW  - drug toxicity
KW  - emergency ward
KW  - end stage renal disease/th [Therapy]
KW  - ethambutol/ae [Adverse Drug Reaction]
KW  - ethambutol/cb [Drug Combination]
KW  - ethambutol/dt [Drug Therapy]
KW  - faintness/si [Side Effect]
KW  - female
KW  - hepatitis/si [Side Effect]
KW  - hospital admission
KW  - hospitalization
KW  - human
KW  - isoniazid
KW  - isoniazid/ae [Adverse Drug Reaction]
KW  - isoniazid/cb [Drug Combination]
KW  - isoniazid/dt [Drug Therapy]
KW  - male
KW  - medical record review
KW  - medication compliance
KW  - monitoring
KW  - nausea/si [Side Effect]
KW  - outcome assessment
KW  - peripheral neuropathy/si [Side Effect]
KW  - priority journal
KW  - pyrazinamide/ae [Adverse Drug Reaction]
KW  - pyrazinamide/cb [Drug Combination]
KW  - pyrazinamide/dt [Drug Therapy]
KW  - rash/si [Side Effect]
KW  - rifampicin/ae [Adverse Drug Reaction]
KW  - rifampicin/cb [Drug Combination]
KW  - rifampicin/dt [Drug Therapy]
KW  - serum albumin XT  - arthralgia / side effect / ethambutol XT  - arthralgia / side effect / isoniazid XT  - arthralgia / side effect / pyrazinamide XT  - arthralgia / side effect / rifampicin XT  - cytopenia / side effect / ethambutol XT  - cytopenia / side effect / isoniazid XT  - cytopenia / side effect / pyrazinamide XT  - cytopenia / side effect / rifampicin XT  - dizziness / side effect / ethambutol XT  - dizziness / side effect / isoniazid XT  - dizziness / side effect / pyrazinamide XT  - dizziness / side effect / rifampicin XT  - faintness / side effect / ethambutol XT  - faintness / side effect / isoniazid XT  - faintness / side effect / pyrazinamide XT  - faintness / side effect / rifampicin XT  - hepatitis / side effect / ethambutol XT  - hepatitis / side effect / isoniazid XT  - hepatitis / side effect / pyrazinamide XT  - hepatitis / side effect / rifampicin XT  - nausea / side effect / ethambutol XT  - nausea / side effect / isoniazid XT  - nausea / side effect / pyrazinamide XT  - nausea / side effect / rifampicin XT  - peripheral neuropathy / side effect / ethambutol XT  - peripheral neuropathy / side effect / isoniazid XT  - peripheral neuropathy / side effect / pyrazinamide XT  - peripheral neuropathy / side effect / rifampicin XT  - rash / side effect / ethambutol XT  - rash / side effect / isoniazid XT  - rash / side effect / pyrazinamide XT  - rash / side effect / rifampicin XT  - side effect / side effect / ethambutol XT  - side effect / side effect / isoniazid XT  - side effect / side effect / pyrazinamide XT  - side effect / side effect / rifampicin XT  - tuberculosis / drug therapy / ethambutol XT  - tuberculosis / drug therapy / isoniazid XT  - tuberculosis / drug therapy / pyrazinamide XT  - tuberculosis / drug therapy / rifampicin XT  - vomiting / side effect / ethambutol XT  - vomiting / side effect / isoniazid XT  - vomiting / side effect / pyrazinamide XT  - vomiting / side effect / rifampicin XT  - ethambutol / adverse drug reaction / arthralgia XT  - ethambutol / adverse drug reaction / cytopenia XT  - ethambutol / adverse drug reaction / dizziness XT  - ethambutol / adverse drug reaction / faintness XT  - ethambutol / adverse drug reaction / hepatitis XT  - ethambutol / adverse drug reaction / nausea XT  - ethambutol / adverse drug reaction / peripheral neuropathy XT  - ethambutol / adverse drug reaction / rash XT  - ethambutol / adverse drug reaction / side effect XT  - ethambutol / adverse drug reaction / vomiting XT  - ethambutol / drug combination / isoniazid XT  - ethambutol / drug combination / pyrazinamide XT  - ethambutol / drug combination / rifampicin XT  - ethambutol / drug therapy / tuberculosis XT  - isoniazid / adverse drug reaction / arthralgia XT  - isoniazid / adverse drug reaction / cytopenia XT  - isoniazid / adverse drug reaction / dizziness XT  - isoniazid / adverse drug reaction / faintness XT  - isoniazid / adverse drug reaction / hepatitis XT  - isoniazid / adverse drug reaction / nausea XT  - isoniazid / adverse drug reaction / peripheral neuropathy XT  - isoniazid / adverse drug reaction / rash XT  - isoniazid / adverse drug reaction / side effect XT  - isoniazid / adverse drug reaction / vomiting XT  - isoniazid / drug combination / ethambutol XT  - isoniazid / drug combination / pyrazinamide XT  - isoniazid / drug combination / rifampicin XT  - isoniazid / drug therapy / tuberculosis XT  - pyrazinamide / adverse drug reaction / arthralgia XT  - pyrazinamide / adverse drug reaction / cytopenia XT  - pyrazinamide / adverse drug reaction / dizziness XT  - pyrazinamide / adverse drug reaction / faintness XT  - pyrazinamide / adverse drug reaction / hepatitis XT  - pyrazinamide / adverse drug reaction / nausea XT  - pyrazinamide / adverse drug reaction / peripheral neuropathy XT  - pyrazinamide / adverse drug reaction / rash XT  - pyrazinamide / adverse drug reaction / side effect XT  - pyrazinamide / adverse drug reaction / vomiting XT  - pyrazinamide / drug combination / ethambutol XT  - pyrazinamide / drug combination / isoniazid XT  - pyrazinamide / drug combination / rifampicin XT  - pyrazinamide / drug therapy / tuberculosis XT  - rifampicin / adverse drug reaction / arthralgia XT  - rifampicin / adverse drug reaction / cytopenia XT  - rifampicin / adverse drug reaction / dizziness XT  - rifampicin / adverse drug reaction / faintness XT  - rifampicin / adverse drug reaction / hepatitis XT  - rifampicin / adverse drug reaction / nausea XT  - rifampicin / adverse drug reaction / peripheral neuropathy XT  - rifampicin / adverse drug reaction / rash XT  - rifampicin / adverse drug reaction / side effect XT  - rifampicin / adverse drug reaction / vomiting XT  - rifampicin / drug combination / ethambutol XT  - rifampicin / drug combination / isoniazid XT  - rifampicin / drug combination / pyrazinamide XT  - rifampicin / drug therapy / tuberculosis
KW  - side effect
KW  - side effect/si [Side Effect]
KW  - symptom
KW  - treatment duration
KW  - tuberculosis/dt [Drug Therapy]
KW  - vomiting/si [Side Effect]
PB  - S. Karger AG
JF  - Nephron
VL  - 132
IS  - 3
SP  - 198
EP  - 206
CY  - L.J. Hickson, Division of Nephrology and Hypertension, Department of Medicine, Mayo Clinic, 200 First Street SW, Rochester, MN 55905, United States. E-mail: hickson.latonya@mayo.edu
SN  - 1660-8151
UR  - http://www.karger.com/Journal/Home/223854
UR  - http://ovidsp.ovid.com/ovidweb.cgi?T=JS&PAGE=reference&D=emed18b&NEWS=N&AN=608327383
N2  - Background: The incidence of tuberculosis (TB) in end-stage renal disease is significantly higher than that in the general population. Among those with kidney dysfunction, anti-TB treatment is associated with increased side effects, but the effect on healthcare utilization is unknown. Methods/Aim: To assess patient-reported symptoms, adverse effects and describe changes in healthcare utilization patterns during treatment for TB, we conducted a case series (n = 12) of patients receiving maintenance hemodialysis (HD) from Mayo Clinic Dialysis Services and concurrent drug therapy for TB from January 2002 through May 2014. Healthcare utilization (hospitalizations and emergency department (ED) visits independent of hospital admission) was compared before and during treatment. Results: Patients were treated for latent (n = 7) or active (n = 5) TB. The majority of patients with latent disease were treated with isoniazid (n = 5, 71%), while active-disease patients received a 4-drug regimen. Adverse effects were reported in 83% of patients. Compared to measurements prior to drug initiation, serum albumin and dialysis weights were similar at 3 months. Commonly reported anti-TB drug toxicities were described. More than half (58%) of the patients were hospitalized at least once. No ED or hospital admissions occurred in the period prior to drug therapy, but healthcare utilization increased during treatment in the latent disease group (hospitalization rate per person-month: pre 0 vs. post 1). Conclusions: Among HD patients, anti-TB therapy is associated with frequently reported symptoms and increased healthcare utilization. Among this subset, patients receiving treatment for latent disease may be those with greatest increase in healthcare use. Careful monitoring and early complication detection may help optimize medication adherence and minimize hospitalizations. Copyright © 2016 S. Karger AG, Basel.
ER  - 
TY  - ELEC
T1  - Host-directed therapies for multidrug resistant tuberculosis
A1  - A., Zumla
A1  - , Maeurer M
Y1  - 2016///
KW  - *multidrug resistant tuberculosis
KW  - *tuberculous meningitis
KW  - Africa south of the Sahara
KW  - CD8 T lymphocyte
KW  - DNA vaccine
KW  - Human immunodeficiency virus
KW  - Human immunodeficiency virus infection
KW  - Mycobacterium indicus pranii
KW  - Mycobacterium vaccae
KW  - analgesic agent
KW  - antibody
KW  - asthma
KW  - atypical Mycobacterium
KW  - bacterial vaccine
KW  - bone marrow
KW  - cancer epidemiology
KW  - cancer susceptibility
KW  - cell therapy
KW  - clinical study
KW  - clinical trial
KW  - comorbidity
KW  - conference paper
KW  - controlled clinical trial
KW  - controlled study
KW  - cyclooxygenase 2 inhibitor
KW  - deacylation
KW  - diabetes mellitus
KW  - drug resistance
KW  - drug synthesis
KW  - drug therapy
KW  - employment
KW  - endogenous compound
KW  - extensively drug resistant tuberculosis
KW  - gene inactivation
KW  - granulysin
KW  - heart disease
KW  - histone
KW  - human
KW  - hydroxymethylglutaryl coenzyme A reductase
KW  - ibuprofen
KW  - immune reconstitution inflammatory syndrome
KW  - immunotherapy
KW  - interleukin 6
KW  - interleukin 6 antibody
KW  - leukotriene
KW  - liver disease
KW  - lung function
KW  - lung injury
KW  - malignant neoplasm
KW  - medical research
KW  - metformin
KW  - miliary tuberculosis
KW  - morbidity
KW  - mortality
KW  - non communicable disease
KW  - nonhuman
KW  - nonsteroid antiinflammatory agent
KW  - pericarditis
KW  - physical disability
KW  - pipeline
KW  - placebo
KW  - prevention
KW  - priority journal
KW  - probiotic agent
KW  - randomized controlled trial
KW  - reactive oxygen metabolite
KW  - simvastatin
KW  - stroma cell
KW  - tissue injury
KW  - trace element
KW  - treatment duration
KW  - treatment outcome
KW  - tuberculous meningitis
KW  - tuberculous pericarditis
KW  - vaccine
KW  - valproic acid
KW  - vitamin D
KW  - zileuton
KW  - zinc
PB  - Elsevier Ltd
JF  - International Journal of Mycobacteriology
VL  - 5
SP  - S21
EP  - S22
CY  - A. Zumla, Division of Infection and Immunity, University College London, NIHR Biomedical Research Center, UCL Hospitals NHS, Foundation Trust, London, United Kingdom. E-mail: a.zumla@ucl.ac.uk
SN  - 2212-5531
UR  - http://www.journals.elsevier.com/international-journal-of-mycobacteriology/
UR  - http://ovidsp.ovid.com/ovidweb.cgi?T=JS&PAGE=reference&D=emed18b&NEWS=N&AN=613939627
N2  - Tuberculosis (TB) causes 1.3 million deaths annually. There are 0.5 million cases of multidrug resistant TB (MDR-TB) and the number of cases is rising globally. The current status quo of the lengthy treatment duration and poor treatment outcomes associated with MDR/extensively drug-resistant TB, and those with comorbidity of TB with human immunodeficiency virus and noncommunicable diseases in sub-Saharan Africa is unacceptable. The TB drug pipeline remains sparse. New innovations for shortening the duration of therapy and improving treatment outcomes (cure and long-term functional disability due to lung damage) are urgently required. A wide range of host-directed therapies (HDT) are now available which require evaluation as adjuncts to current TB drug treatment. Examples are: (1) Repurposed drugs: * Analgesics/nonsteroidal anti-inflammatory drugs (cyclooxygenase-2 inhibitors, e.g., ibupofen).* Cholesterol-lowering drugs (3-hydroxy-3-methylglutaryl-coenzyme A reductase inhibitors, e.g., simvastatin).* Asthma drugs (leukotriene synthesis inhibitors, e.g., zileuton).* Diabetes drugs (reactive oxygen species removal and increased CD8+ T-cell responses (e.g., metformin).* Anticonvulsants (inhibition of histone deacylation, e.g., valproic acid).(2) Cellular therapy: using the patient's own bone marrow-derived stromal cells.(3) Immune therapies: for example, anti-interleukin-6/interleulin-6 receptor monoclonal antibody.(4) Therapeutic vaccines: protein vaccines (e.g., granulysin), DNA vaccines, environmental mycobacteria vaccines (e.g., Mycobacterium vaccae, Mycobacterium indicus pranii).(5) Micronutrients: for example, Vitamin D, zinc, probiotics, and so forth.The Host-directed Therapies Network consortium of 64 partners was launched in Cape Town after a meeting hosted by the South African Medical Research Council in April 2015. This network (which is open to anyone interested) plans to take forward a wide range of HDTs in randomized, placebo-controlled clinical trials as adjuncts to current TB treatment regimens with the aims of: (1) Shortening the duration of treatment for drug-sensitive TB and MDR-TB.(2) Improving treatment outcomes (mortality/morbidity) for MDR/extensively drug-resistant TB patients.(3) Improving lung function and preventing lung damage so that the patient can return to gainful employment after treatment.(4) Improving treatment outcomes for clinical presentations associated with tissue injury: (i) Miliary TB (including TB meningitis and TB pericarditis).(ii) Immune reconstitution inflammatory syndrome.(5) Improving treatment outcome of TB and/or human immunodeficiency virus-positive individuals with comorbidities such as noncommunicable diseases (e.g., diabetes, liver disease, and cardiac disease), and cancers. Copyright © 2016
ER  - 
TY  - ELEC
T1  - Assessment of diabetes among tuberculosis patients presenting at a tertiary care facility in Pakistan
A1  - M., Irfan
A1  - N., Salahuddin
A1  - Q., Masood
A1  - O., Ahmed
A1  - U.S., Moosajee
A1  - , Hasan Z
Y1  - 2016///
KW  - *Pakistan
KW  - *diabetes mellitus/ep [Epidemiology]
KW  - *impaired glucose tolerance
KW  - *tertiary care center
KW  - *tuberculosis
KW  - Pakistan
KW  - blood sampling
KW  - body mass
KW  - conference paper
KW  - diagnosis
KW  - glucose blood level
KW  - glucose/ec [Endogenous Compound]
KW  - health center
KW  - hemoglobin A1c
KW  - hemoglobin A1c/ec [Endogenous Compound]
KW  - human
KW  - impaired glucose tolerance
KW  - major clinical study
KW  - morbidity
KW  - prevalence
KW  - priority journal
KW  - retreatment
KW  - screening
KW  - sugar
KW  - tertiary care center
KW  - underweight
PB  - Elsevier Ltd
JF  - International Journal of Mycobacteriology
VL  - 5
SP  - S248
EP  - S248
CY  - Z. Hasan, The Aga Khan University, Karachi, Pakistan. E-mail: zahra.hasan@aku.edu
SN  - 2212-5531
UR  - http://www.journals.elsevier.com/international-journal-of-mycobacteriology/
UR  - http://ovidsp.ovid.com/ovidweb.cgi?T=JS&PAGE=reference&D=emed18b&NEWS=N&AN=613939477
N2  - Objective/background Pakistan ranks sixth among high-tuberculosis (TB)-burden countries worldwide and fifth worldwide for diabetes incidence. Although both these factors are independently known, the rate of diabetes among TB patients is not well known. We aimed to determine the prevalence of diabetes among patients with TB presenting at tertiary care health centers in Karachi, Pakistan. Methods A total of 216 patients with TB were recruited and their blood samples were taken for testing of glycosylated hemoglobin (HbA1c) and random blood sugar. Diabetes was defined as HbA1c > 6.5% and random blood sugar > 180 mg/dL, pre-diabetes as HbA1c 5.7-6.4%, and normoglycemia as HbA1c < 5.7%. Results Data for 211 patients were available and showed that 24 (11.4%) patients had diabetes. Of these, 17 were newly diagnosed, while seven were known diabetics. Prediabetes was identified in 45 (21.3%) cases. Of the TB patients, 165 were newly diagnosed, while 46 were retreatment cases. The majority of patients (60%) were underweight with a body mass index of <18.5. Conclusion This study identified 11.4% diabetics among TB patients presenting to a tertiary care facility. Despite the high diabetes incidence in Pakistan, 71% of the diabetics in the group studied did not know their status. Given the negative impact of diabetes on treatment outcomes of TB, it is important that screening for diabetes be included as initial workup for TB patients. Identification and management of diabetes would result in improved outcomes for TB treatment. Copyright © 2016
ER  - 
TY  - ELEC
T1  - Trends of comorbidities in taiwanese patients infected with multi-drug resistant tuberculosis in seeking favorable treatment outcomes
A1  - S., Cheng
A1  - A., Lin
A1  - , Chien L C
Y1  - 2016///
KW  - *Taiwanese
KW  - *comorbidity
KW  - *multidrug resistant tuberculosis
KW  - adverse drug reaction
KW  - anemia
KW  - awareness
KW  - chronic hepatitis B
KW  - clinical article
KW  - clinical trial
KW  - diabetes mellitus
KW  - drug sensitivity
KW  - female
KW  - hospital
KW  - human
KW  - human tissue
KW  - hypertension
KW  - independent variable
KW  - male
KW  - neoplasm
KW  - probability
KW  - public health problem
KW  - retrospective study
KW  - side effect
KW  - toxicity
PB  - Elsevier USA
JF  - Annals of Global Health
VL  - 82
T3  - 7th Annual CUGH Conference: Bridging to a Sustainable Future in Global Health. United States. Conference Start: 20160409. Conference End: 20160411.
IS  - 3
SP  - 334
EP  - 335
CY  - S. Cheng, Touro University California, College of Osteopathic Medicine, Vallejo, CA, United States
SN  - 2214-9996
UR  - http://ovidsp.ovid.com/ovidweb.cgi?T=JS&PAGE=reference&D=emed18b&NEWS=N&AN=614045107
N2  - Background: Multi-drug resistant tuberculosis (MDRTB) accounts for 3.5% of new tuberculosis (TB) cases globally and is a major public health problem with potential global threats. Patients with comorbidities further complicate the complex treatment of MDRTB. Studies have shown that MDRTB patients with comorbidities have poorer treatment outcomes. The aim of this study is to evaluate clinical characteristics in MDRTB patients at TIHTC Taipei Hospital, Taiwan and raise awareness to help establish effective treatment regimens among comorbid patients infected with MDRTB. Methods: As a retrospective study, data for 26 patients with MDRTB from the years 2009 to 2014 was gathered from the TIHTC Taipei Hospital. The independent variables in the data included age, drug treatment regimen, drug sensitivities, and type as well as number of comorbidities. Trends were observed on the variables of age and the various comorbidities with theMDRTB patients. Findings: The sample (N=26) consisted of 16 males (61.5%) and 10 females (38.5%) and the mean age (+/-SD) of the patients with MDRTB was 58.3 +/- 19.4 years. Patients with at least one comorbidity was 50.0% (N=13) and at least two comorbidities was 25.9% (N=7). 68.8% (N=11) of the males and 20.0% (N=2) of the females had at least one comorbidity in addition to the MDRTB infection. There were higher percentages of MDRTB patients presenting with hypertension, 23.1% (N=6), and cancer, 15.4% (N=4). Other comorbidities included diabetes mellitus, 11.5% (N=3), hepatitis B, 7.7% (N=2), anemia, 7.7% (N=2), and miscellaneous- grouped diseases, 38.5% (N=10). Out of the 13 patients with comorbidities, hypertension counts 46.2% (N=6). Interpretation: This study suggests that patients infected with MDRTB at Taipei Hospital tend to be male (68.8%) over female (20.0%) and altogether have a higher probability of having comorbidities (38.5%). Among the MDRTB patients with comorbidities, hypertension counts 46.2%, suggesting that hypertension is the most likely comorbidity in MDRTB patients received at Taipei Hospital. Because many anti-hypertension drugs are associated with serious toxicities, which can complicate the management of MDRTB, it is thus necessary to establish favorable treatment regimens for MDRTB patients with hypertension to improve patient outcomes.
ER  - 
TY  - ELEC
T1  - Cost and cost-effectiveness of tuberculosis treatment shortening: A model-based analysis
A1  - G.B., Gomez
A1  - D.W., Dowdy
A1  - M.L., Bastos
A1  - A., Zwerling
A1  - S., Sweeney
A1  - N., Foster
A1  - A., Trajman
A1  - M.A., Islam
A1  - S., Kapiga
A1  - E., Sinanovic
A1  - G.M., Knight
A1  - R.G., White
A1  - W.A., Wells
A1  - F.G., Cobelens
A1  - , Vassall A
Y1  - 2016///
KW  - *cost effectiveness analysis
KW  - *disease model
KW  - *drug cost
KW  - *rifampicin/dt [Drug Therapy]
KW  - *rifampicin/pe [Pharmacoeconomics]
KW  - *treatment duration
KW  - *tuberculosis
KW  - *tuberculosis/dm [Disease Management]
KW  - *tuberculosis/dt [Drug Therapy]
KW  - Bangladesh
KW  - Brazil
KW  - Disability Adjusted Life Year
KW  - South Africa
KW  - Tanzania
KW  - antibiotic resistance
KW  - antibiotic sensitivity
KW  - article
KW  - clinical study
KW  - clinical trial
KW  - controlled clinical trial
KW  - controlled study
KW  - cost control
KW  - drug cost
KW  - drug efficacy
KW  - drug treatment failure
KW  - gross national product
KW  - human
KW  - investment
KW  - major clinical study
KW  - medication compliance
KW  - mortality rate
KW  - new drug XT  - tuberculosis / drug therapy / rifampicin XT  - rifampicin / drug therapy / tuberculosis
KW  - patient compliance
KW  - phase 3 clinical trial
KW  - prevalence
KW  - protocol compliance
KW  - quality of life
KW  - survival time
KW  - treatment outcome
KW  - treatment withdrawal
KW  - tuberculosis/dt [Drug Therapy]
PB  - BioMed Central Ltd. (E-mail: info@biomedcentral.com)
JF  - BMC Infectious Diseases
VL  - 16
IS  - 1
SP  - no pagination
EP  - no pagination
CY  - G.B. Gomez, Academic Medical Center, University of Amsterdam, Amsterdam Institute for Global Health and Development and Department of Global Health, Trinity Building C, Pietersbergweg 17, Amsterdam 1105 BM, Netherlands. E-mail: g.gomez@aighd.org
UR  - http://www.biomedcentral.com/bmcinfectdis/
UR  - http://ovidsp.ovid.com/ovidweb.cgi?T=JS&PAGE=reference&D=emed18b&NEWS=N&AN=613465606
N2  - Background: Despite improvements in treatment success rates for tuberculosis (TB), current six-month regimen duration remains a challenge for many National TB Programmes, health systems, and patients. There is increasing investment in the development of shortened regimens with a number of candidates in phase 3 trials. Methods: We developed an individual-based decision analytic model to assess the cost-effectiveness of a hypothetical four-month regimen for first-line treatment of TB, assuming non-inferiority to current regimens of six-month duration. The model was populated using extensive, empirically-collected data to estimate the economic impact on both health systems and patients of regimen shortening for first-line TB treatment in South Africa, Brazil, Bangladesh, and Tanzania. We explicitly considered 'real world' constraints such as sub-optimal guideline adherence. Results: From a societal perspective, a shortened regimen, priced at USD1 per day, could be a cost-saving option in South Africa, Brazil, and Tanzania, but would not be cost-effective in Bangladesh when compared to one gross domestic product (GDP) per capita. Incorporating 'real world' constraints reduces cost-effectiveness. Patient-incurred costs could be reduced in all settings. From a health service perspective, increased drug costs need to be balanced against decreased delivery costs. The new regimen would remain a cost-effective option, when compared to each countries' GDP per capita, even if new drugs cost up to USD7.5 and USD53.8 per day in South Africa and Brazil; this threshold was above USD1 in Tanzania and under USD1 in Bangladesh. Conclusion: Reducing the duration of first-line TB treatment has the potential for substantial economic gains from a patient perspective. The potential economic gains for health services may also be important, but will be context-specific and dependent on the appropriate pricing of any new regimen. Copyright © 2016 The Author(s).
ER  - 
TY  - ELEC
T1  - Clinical effectiveness and cost-effectiveness of use of therapeutic monitoring of tumour necrosis factor alpha (TNF-alpha) inhibitors [LISA-TRACKER enzyme-linked immunosorbent assay (ELISA) kits, TNF-alpha-Blocker ELISA kits and Promonitor ELISA kits] versus standard care in patients with Crohn's disease: Systematic reviews and economic modelling
A1  - K., Freeman
A1  - M., Connock
A1  - P., Auguste
A1  - S., Taylor-Phillips
A1  - H., Mistry
A1  - D., Shyangdan
A1  - R., Court
A1  - R., Arasaradnam
A1  - P., Sutcliffe
A1  - , Clarke A
Y1  - 2016///
KW  - *Crohn disease/dm [Disease Management]
KW  - *Crohn disease/dt [Drug Therapy]
KW  - *ELISA kit
KW  - *ELISA kit/ct [Clinical Trial]
KW  - *ELISA kit/de [Device Economics]
KW  - *clinical effectiveness
KW  - *cost effectiveness analysis
KW  - *disease simulation
KW  - *enzyme linked immunosorbent assay
KW  - *monitoring
KW  - *tumor necrosis factor
KW  - *tumor necrosis factor inhibitor XT  - allergic reaction / side effect / adalimumab XT  - allergic reaction / side effect / infliximab XT  - arthralgia / side effect / infliximab XT  - bacterial infection / side effect / infliximab XT  - chill / side effect / infliximab XT  - Crohn disease / drug therapy / adalimumab XT  - Crohn disease / drug therapy / infliximab XT  - Crohn disease / drug therapy / tumor necrosis factor inhibitor XT  - demyelination / side effect / adalimumab XT  - disease exacerbation / side effect / infliximab XT  - dysphagia / side effect / infliximab XT  - dyspnea / side effect / adalimumab XT  - dyspnea / side effect / infliximab XT  - eczema / side effect / adalimumab XT  - face edema / side effect / adalimumab XT  - face edema / side effect / infliximab XT  - fever / side effect / infliximab XT  - foot edema / side effect / adalimumab XT  - hand edema / side effect / adalimumab XT  - hand edema / side effect / infliximab XT  - hepatitis / side effect / infliximab XT  - infusion related reaction / side effect / infliximab XT  - injection site contusion / side effect / adalimumab XT  - injection site pain / side effect / adalimumab XT  - injection site pruritus / side effect / adalimumab XT  - injection site swelling / side effect / adalimumab XT  - leukemia / side effect / adalimumab XT  - lupus like syndrome / side effect / infliximab XT  - lupus vulgaris / side effect / adalimumab XT  - lymphoma / side effect / adalimumab XT  - myalgia / side effect / infliximab XT  - pneumonia / side effect / infliximab XT  - psoriasis / side effect / adalimumab XT  - psoriasis / side effect / infliximab XT  - rash / side effect / adalimumab XT  - rash / side effect / infliximab XT  - skin cancer / side effect / adalimumab XT  - skin defect / side effect / infliximab XT  - skin manifestation / side effect / adalimumab XT  - skin manifestation / side effect / infliximab XT  - skin ulcer / side effect / adalimumab XT  - skin ulcer / side effect / infliximab XT  - thorax pain / side effect / infliximab XT  - tuberculosis / side effect / infliximab XT  - urticaria / side effect / adalimumab XT  - urticaria / side effect / infliximab XT  - virus infection / side effect / infliximab XT  - adalimumab / adverse drug reaction / allergic reaction XT  - adalimumab / adverse drug reaction / demyelination XT  - adalimumab / adverse drug reaction / dyspnea XT  - adalimumab / adverse drug reaction / eczema XT  - adalimumab / adverse drug reaction / face edema XT  - adalimumab / adverse drug reaction / foot edema XT  - adalimumab / adverse drug reaction / hand edema XT  - adalimumab / adverse drug reaction / injection site contusion XT  - adalimumab / adverse drug reaction / injection site pain XT  - adalimumab / adverse drug reaction / injection site pruritus XT  - adalimumab / adverse drug reaction / injection site swelling XT  - adalimumab / adverse drug reaction / leukemia XT  - adalimumab / adverse drug reaction / lupus vulgaris XT  - adalimumab / adverse drug reaction / lymphoma XT  - adalimumab / adverse drug reaction / psoriasis XT  - adalimumab / adverse drug reaction / rash XT  - adalimumab / adverse drug reaction / skin cancer XT  - adalimumab / adverse drug reaction / skin manifestation XT  - adalimumab / adverse drug reaction / skin ulcer XT  - adalimumab / adverse drug reaction / urticaria XT  - adalimumab / drug therapy / Crohn disease XT  - infliximab / adverse drug reaction / allergic reaction XT  - infliximab / adverse drug reaction / arthralgia XT  - infliximab / adverse drug reaction / bacterial infection XT  - infliximab / adverse drug reaction / chill XT  - infliximab / adverse drug reaction / disease exacerbation XT  - infliximab / adverse drug reaction / dysphagia XT  - infliximab / adverse drug reaction / dyspnea XT  - infliximab / adverse drug reaction / face edema XT  - infliximab / adverse drug reaction / fever XT  - infliximab / adverse drug reaction / hand edema XT  - infliximab / adverse drug reaction / hepatitis XT  - infliximab / adverse drug reaction / infusion related reaction XT  - infliximab / adverse drug reaction / lupus like syndrome XT  - infliximab / adverse drug reaction / myalgia XT  - infliximab / adverse drug reaction / pneumonia XT  - infliximab / adverse drug reaction / psoriasis XT  - infliximab / adverse drug reaction / rash XT  - infliximab / adverse drug reaction / skin defect XT  - infliximab / adverse drug reaction / skin manifestation XT  - infliximab / adverse drug reaction / skin ulcer XT  - infliximab / adverse drug reaction / thorax pain XT  - infliximab / adverse drug reaction / tuberculosis XT  - infliximab / adverse drug reaction / urticaria XT  - infliximab / adverse drug reaction / virus infection XT  - infliximab / drug therapy / Crohn disease XT  - tumor necrosis factor inhibitor / drug therapy / Crohn disease
KW  - *tumor necrosis factor inhibitor/cr [Drug Concentration]
KW  - *tumor necrosis factor inhibitor/dt [Drug Therapy]
KW  - Crohn disease/dt [Drug Therapy]
KW  - France
KW  - Germany
KW  - Illinois
KW  - Software
KW  - Spain
KW  - adalimumab
KW  - adalimumab/ae [Adverse Drug Reaction]
KW  - adalimumab/cr [Drug Concentration]
KW  - adalimumab/ct [Clinical Trial]
KW  - adalimumab/dt [Drug Therapy]
KW  - adalimumab/sc [Subcutaneous Drug Administration]
KW  - algorithm
KW  - allergic reaction/si [Side Effect]
KW  - arthralgia/si [Side Effect]
KW  - article
KW  - assay
KW  - bacterial infection/si [Side Effect]
KW  - case study
KW  - checklist
KW  - chill/si [Side Effect]
KW  - clinical effectiveness
KW  - controlled study
KW  - cost control
KW  - cost effectiveness analysis
KW  - data base
KW  - demyelination/si [Side Effect]
KW  - diagnostic accuracy
KW  - diagnostic test accuracy study
KW  - disease exacerbation/si [Side Effect]
KW  - drug antibody
KW  - drug antibody/ec [Endogenous Compound]
KW  - drug blood level
KW  - drug dose escalation
KW  - drug dose increase
KW  - drug dose intensification
KW  - drug monitoring
KW  - drug response
KW  - drug therapy
KW  - drug withdrawal
KW  - dysphagia/si [Side Effect]
KW  - dyspnea/si [Side Effect]
KW  - economic model
KW  - eczema/si [Side Effect]
KW  - endogenous compound
KW  - enzyme linked immunosorbent assay
KW  - face edema/si [Side Effect]
KW  - false negative result
KW  - false positive result
KW  - fever/si [Side Effect]
KW  - foot edema/si [Side Effect]
KW  - gold standard
KW  - hand edema/si [Side Effect]
KW  - health care cost
KW  - health care utilization
KW  - hepatitis/si [Side Effect]
KW  - homogenous mobility shift assay
KW  - human
KW  - human tissue
KW  - infliximab
KW  - infliximab/ae [Adverse Drug Reaction]
KW  - infliximab/cr [Drug Concentration]
KW  - infliximab/ct [Clinical Trial]
KW  - infliximab/dt [Drug Therapy]
KW  - infliximab/iv [Intravenous Drug Administration]
KW  - infliximab/pe [Pharmacoeconomics]
KW  - infusion related reaction/si [Side Effect]
KW  - injection site contusion/si [Side Effect]
KW  - injection site pain/si [Side Effect]
KW  - injection site pruritus/si [Side Effect]
KW  - injection site swelling/si [Side Effect]
KW  - intermethod comparison
KW  - leukemia/si [Side Effect]
KW  - lupus like syndrome/si [Side Effect]
KW  - lupus vulgaris/si [Side Effect]
KW  - lymphoma/si [Side Effect]
KW  - measurement accuracy
KW  - meta analysis
KW  - minimum plasma concentration
KW  - myalgia/si [Side Effect]
KW  - narrative
KW  - observational study
KW  - patient assessment
KW  - pneumonia/si [Side Effect]
KW  - predictive value
KW  - psoriasis/si [Side Effect]
KW  - quality adjusted life year
KW  - radioimmunoassay
KW  - randomized controlled trial (topic)
KW  - rash/si [Side Effect]
KW  - recommended drug dose
KW  - relapse
KW  - remission
KW  - sensitivity analysis
KW  - sensitivity and specificity
KW  - skin cancer/si [Side Effect]
KW  - skin defect/si [Side Effect]
KW  - skin manifestation/si [Side Effect]
KW  - skin ulcer/si [Side Effect]
KW  - social work
KW  - systematic review
KW  - thorax pain/si [Side Effect]
KW  - treatment outcome
KW  - tuberculosis/si [Side Effect]
KW  - uncertainty
KW  - urticaria/si [Side Effect]
KW  - virus infection/si [Side Effect]
PB  - NIHR Journals Library
JF  - Health Technology Assessment
VL  - 20
IS  - 83
SP  - no pagination
EP  - no pagination
CY  - P. Sutcliffe, Warwick Evidence, Division of Health Sciences, Warwick Medical School, University of Warwick, Coventry, United Kingdom. E-mail: p.a.sutcliffe@warwick.ac.uk
SN  - 1366-5278
UR  - https://njl-admin.nihr.ac.uk/document/download/2009155
UR  - http://ovidsp.ovid.com/ovidweb.cgi?T=JS&PAGE=reference&D=emed18b&NEWS=N&AN=613569956
N2  - Background and objectives: Systematic reviews and economic modelling of clinical effectiveness and cost-effectiveness of therapeutic monitoring of tumour necrosis factor alpha (TNF-alpha) inhibitors [using LISA-TRACKER enzyme-linked immunosorbent assay (ELISA) kits (Theradiag, Marne La Vallee France, or Alpha Laboratories, Heriot, UK), TNF-alpha-Blocker ELISA kits (Immundiagnostik AG, Bensheim, Germany) and Promonitor ELISA kits (Proteomika, Progenika Biopharma, Bizkaia, Spain)] versus standard care for Crohn's disease (CD). Methods: Multiple electronic databases were searched from inception to December 2014 in order to identify primary studies and meta-analyses. Population: Patients with moderate to severe active CD treated with infliximab (IFX) (Remicade,Merck Sharp & Dohme Ltd, Kenilworth, NJ, USA) or adalimumab (ADA) (Humira, AbbVie Inc., North Chicago, IL, USA). Intervention: Monitoring of serum anti-TNF-alpha (IFX or ADA) and/or of anti-drug antibody levels using test assays with a test-treatment algorithm. Comparator: Standard care. Outcomes: Any patient-related outcome, test agreement and cost-effectiveness estimates. The quality assessments used recognised checklists (Quality Assessment of Diagnostic Accuracy Studies-2, Cochrane, Philips and Consolidated Health Economic Evaluation Reporting Standards). Evidence was synthesised using narrative review and meta-analysis. A Markov model was built in TreeAge Pro 2013 (TreeA Software, Inc., Williamstown, MA, USA). The model had a 4-week cycle and a 10-year time horizon, adopted a NHS and Personal Social Services perspective and used a linked evidence approach. Costs were adjusted to 2013/14 prices and discounted at 3.5%. Results: We included 68 out of 2434 and 4 out of 2466 studies for the clinical effectiveness and cost-effectiveness reviews, respectively. Twenty-three studies comparing test methods were identified. Evidence on test concordance was sparse and contradictory, offering scant data for a linked evidence approach. Three studies [two randomised controlled trials (RCTs) and one retrospective observational study] investigated outcomes following implementation of a test algorithm. None used the specified commercial ELISA immunoassay test kits. Neither of the two RCTs demonstrated clinical benefit of a test-treatment regimen. A meta-analysis of 31 studies to estimate test accuracy for predicting clinical status indicated that 20-30% of test results are likely to be inaccurate. The four cost-effectiveness studies suggested that testing results in small cost reductions. In the economic analysis the base-case analysis showed that standard practice (no testing/therapeutic monitoring with the intervention tests) was more costly and more effective than testing for IFX. Sensitivity and scenario analyses gave similar results. The probabilistic sensitivity analysis indicated a 92% likelihood that the 'no-testing' strategy was cost-effective at a willingness to pay of 20,000 per quality-adjusted life-year. Strengths and limitations: Rigorous systematic reviews were undertaken; however, the underlying evidence base was poor or lacking. There was uncertainty about a linked evidence approach and a lack of gold standard for assay comparison. The only comparative evidence available for economic evaluation was for assays other than the intervention assays. Conclusions: Our finding that testing is not cost-effective for IFX should be viewed cautiously in view of the limited evidence. Clinicians should be mindful of variation in performance of different assays and of the absence of standardised approaches to patient assessment and treatment algorithms. Copyright © Queen's Printer and Controller of HMSO 2016.
ER  - 
TY  - ELEC
T1  - Cohort profile: The diabetes-tuberculosis treatment outcome (DITTO) study in Pakistan
A1  - F., Mukhtar
A1  - , Butt Z A
Y1  - 2016///
KW  - *Pakistan
KW  - *diabetes mellitus
KW  - *lung tuberculosis
KW  - *lung tuberculosis/dt [Drug Therapy]
KW  - Pakistan
KW  - adolescent
KW  - adult
KW  - article
KW  - cohort analysis
KW  - controlled study
KW  - death
KW  - developing country
KW  - disease duration
KW  - economic aspect
KW  - ethambutol plus isoniazid plus pyrazinamide plus rifampicin/dt [Drug Therapy]
KW  - female
KW  - follow up
KW  - funding
KW  - glucose blood level
KW  - glucose/ec [Endogenous Compound]
KW  - glycemic control
KW  - glycosylated hemoglobin XT  - lung tuberculosis / drug therapy / ethambutol plus isoniazid plus pyrazinamide plus rifampicin XT  - lung tuberculosis / drug therapy / isoniazid plus rifampicin XT  - ethambutol plus isoniazid plus pyrazinamide plus rifampicin / drug therapy / lung tuberculosis XT  - isoniazid plus rifampicin / drug therapy / lung tuberculosis
KW  - glycosylated hemoglobin/ec [Endogenous Compound]
KW  - government
KW  - health care policy
KW  - health care practice
KW  - heart disease
KW  - human
KW  - hypertension
KW  - interpersonal communication
KW  - isoniazid plus rifampicin/dt [Drug Therapy]
KW  - lung tuberculosis/dt [Drug Therapy]
KW  - major clinical study
KW  - male
KW  - prospective study
KW  - reinfection
KW  - relapse
KW  - social class
KW  - treatment duration
KW  - treatment outcome
KW  - world health organization
KW  - young adult
PB  - BMJ Publishing Group (E-mail: subscriptions@bmjgroup.com)
JF  - BMJ Open
VL  - 6
IS  - 12
SP  - no pagination
EP  - no pagination
CY  - F. Mukhtar, Health Services Academy, Islamabad, Pakistan. E-mail: fatimamukhtar@doctor.com
UR  - http://bmjopen.bmj.com/content/early/by/section
UR  - http://ovidsp.ovid.com/ovidweb.cgi?T=JS&PAGE=reference&D=emed18b&NEWS=N&AN=613514830
N2  - Purpose: Pakistan is faced with an increasing prevalence of diabetes in addition to its existing high burden of tuberculosis (TB). Diabetes has a detrimental effect on treatment outcomes of patients with TB, which may hinder achieving the goals of the End-TB strategy by 2030. We conducted a prospective cohort study to determine difference between treatment outcomes among patients with diabetes and new pulmonary tuberculosis (PTB) and patients without diabetes and new PTB. This would help generate contextual and valid scientific evidence from a developing country like Pakistan with its unique interplay of sociocultural, economic and health system factors to inform policy and practice. Participants: This paper outlines the baseline characteristics of 614 new cases of PTB, aged 15 years and older, which were followed up prospectively at 2nd, 5th and 6th months while on antituberculosis treatment and at 6 months after treatment completion. Findings to date: We ascertained patients' diabetic status by conducting random and fasting blood glucose tests and their glycaemic control by determining glycosylated haemoglobin. Treatment outcomes were established using standardised definitions provided by WHO. The assessment of 614 respondents' diabetic status revealed that 113 (18%) were diabetic and 501 (82%) were nondiabetic. A greater proportion of patients with diabetes and PTB were illiterate (n=74/113, 65.5%) as compared to patients without diabetes and PTB (n=249/501, 50%) ( p=0.035). More patients with diabetes and PTB gave a history of heart disease (n=14/113, 12%) and hypertension (n=26/113, 23%) as compared to patients without diabetes and PTB (n=2/501, 0.4% (heart disease) and n=13 501, 3% (hypertension)) ( p<0.001). Unfavourable treatment outcome was more likely among patients with diabetes and PTB (n=23/93, 25%) as opposed to patients without diabetes and PTB (n=46/410, 11%) (p=0.001). Future plans: We are negotiating with the government regarding funding for a further 2-year follow-up of the cohort to ascertain death and relapse in the post-treatment period and also differentiate between re-infection and recurrence among these patients with respect to their diabetic status.
ER  - 
TY  - ELEC
T1  - Effectiveness and safety of imipenem/clavulanate and linezolid to treat multidrug and extensively drug-resistant tuberculosis at a referral hospital in brazil
A1  - M.A., Arbex
A1  - E.H., Bonini
A1  - G., Kawakame Pirolla
A1  - L., D'Ambrosio
A1  - R., Centis
A1  - , Migliori G B
Y1  - 2016///
KW  - *Brazil
KW  - *clavulanic acid
KW  - *clavulanic acid/cb [Drug Combination]
KW  - *clavulanic acid/dt [Drug Therapy]
KW  - *drug resistant tuberculosis/dt [Drug Therapy]
KW  - *extensively drug resistant tuberculosis
KW  - *hospital
KW  - *imipenem
KW  - *imipenem/cb [Drug Combination]
KW  - *imipenem/dt [Drug Therapy]
KW  - *linezolid XT  - diarrhea / side effect / linezolid XT  - drug resistant tuberculosis / drug therapy / amoxicillin XT  - drug resistant tuberculosis / drug therapy / clavulanic acid XT  - drug resistant tuberculosis / drug therapy / imipenem XT  - drug resistant tuberculosis / drug therapy / linezolid XT  - peripheral neuropathy / side effect / linezolid XT  - amoxicillin / drug combination / clavulanic acid XT  - amoxicillin / drug therapy / drug resistant tuberculosis XT  - clavulanic acid / drug combination / amoxicillin XT  - clavulanic acid / drug combination / imipenem XT  - clavulanic acid / drug therapy / drug resistant tuberculosis XT  - imipenem / drug combination / clavulanic acid XT  - imipenem / drug therapy / drug resistant tuberculosis XT  - linezolid / adverse drug reaction / diarrhea XT  - linezolid / adverse drug reaction / peripheral neuropathy XT  - linezolid / drug therapy / drug resistant tuberculosis
KW  - *linezolid/ae [Adverse Drug Reaction]
KW  - *linezolid/dt [Drug Therapy]
KW  - *patient referral
KW  - *safety
KW  - Brazil
KW  - Human immunodeficiency virus
KW  - acute respiratory failure
KW  - adult
KW  - adverse drug reaction
KW  - amoxicillin/cb [Drug Combination]
KW  - amoxicillin/dt [Drug Therapy]
KW  - article
KW  - clinical article
KW  - clinical trial
KW  - controlled study
KW  - diabetes mellitus
KW  - diarrhea/si [Side Effect]
KW  - drug abuse
KW  - drug dose regimen
KW  - drug efficacy
KW  - drug resistance
KW  - drug resistant tuberculosis/dt [Drug Therapy]
KW  - drug safety
KW  - drug therapy
KW  - efavirenz
KW  - exposure
KW  - female
KW  - health care facility
KW  - highly active antiretroviral therapy
KW  - hospitalization
KW  - human
KW  - hypertension
KW  - lamivudine
KW  - male
KW  - nonhuman
KW  - observational study
KW  - outcome assessment
KW  - peripheral neuropathy/si [Side Effect]
KW  - pharmacokinetics
KW  - retrospective study
KW  - side effect
KW  - sputum culture
KW  - sputum smear
KW  - tenofovir
KW  - treatment failure
PB  - Elsevier Doyma (E-mail: editorial@elsevier.com)
JF  - Revista Portuguesa de Pneumologia
VL  - 22
IS  - 6
SP  - 337
EP  - 341
CY  - G.B. Migliori, WHO Collaborating Centre for TB and Lung Diseases, Fondazione S. Maugeri, Tradate, Italy. E-mail: giovannibattista.migliori@fsm.it
UR  - http://www.journals.elsevier.com/revista-portuguesa-de-pneumologia-english-edition
UR  - http://ovidsp.ovid.com/ovidweb.cgi?T=JS&PAGE=reference&D=emed18b&NEWS=N&AN=613727328
N2  - Evidence on effectiveness, safety, and tolerability of imipenem/clavulanate (IC) and linezolid containing regimens to treat multidrug-resistant (MDR-) and extensively drug-resistant tuberculosis (XDR-TB) is scarce. The aim of this observational study is to evaluate the therapeutic contribution of IC and linezolid to manage MDR/XDR-TB cases at the reference centre of Sao Paulo state, Brazil. Twelve patients (9 males, 1 HIV positive in antiretroviral treatment, 4 MDR, 8 XDR) were treated with IC, 11 of them within linezolid-containing regimens. They all were previously treated with treatment failure, for a median (IQR, interquartile range) of 4.5 (2-6.5) times, having a severe resistance pattern (median number of resistances: 7 (5-8)) and being sputum smear and culture positive. IC and linezolid were prescribed at the dose of 1000 mg/day and 600 mg/day, respectively. The overall exposure was (median (IQR)) 419 (375.5-658) days for IC and 678 (392-720) days for linezolid. All of them converted their sputum (time to sputum conversion; 60 (37.5-90) days) and culture (75 (60-135) days), and 7 were cured while 5 are still on treatment with a gradually improving clinical picture. While no adverse events were reported for IC, 2 minor side effects, only, were attributed to linezolid (17%); in both cases the drug was re-started without further problems. Our study suggests that IC and linezolid-containing regimens can be used safely and with satisfactory outcomes in reference centres to treat MDR/XDR-TB patients. Copyright © 2016 Sociedade Portuguesa de Pneumologia.
ER  - 
TY  - ELEC
T1  - Clinical predictors of aminoglycoside-induced ototoxicity in drug-resistant Tuberculosis patients on intensive therapy
A1  - O.A., Sogebi
A1  - B.O., Adefuye
A1  - S.O., Adebola
A1  - S.M., Oladeji
A1  - , Adedeji T O
Y1  - 2016///
KW  - *aminoglycoside
KW  - *drug resistant tuberculosis
KW  - *intensive care
KW  - *ototoxicity
KW  - *pure tone audiometry
KW  - adverse drug reaction
KW  - body mass
KW  - clinical trial
KW  - controlled study
KW  - diabetes mellitus
KW  - diagnosis
KW  - drug resistance
KW  - drug therapy
KW  - female
KW  - human
KW  - logistic regression analysis
KW  - machine
KW  - major clinical study
KW  - male
KW  - retrovirus infection
KW  - rifampicin
KW  - side effect
KW  - treatment duration
KW  - treatment failure
KW  - univariate analysis
PB  - Elsevier Ireland Ltd
JF  - Auris Nasus Larynx
SP  - no pagination
EP  - no pagination
CY  - O.A. Sogebi, ENT Unit, Department of Surgery, OACHS, Olabisi Onabanjo University, Sagamu, Nigeria
SN  - 0385-8146
UR  - http://www.elsevier.com/inca/publications/store/6/0/0/1/0/4
UR  - http://ovidsp.ovid.com/ovidweb.cgi?T=JS&PAGE=reference&D=emed18b&NEWS=N&AN=613767631
N2  - Objective: The study objectives were to determine the incidence of aminoglycoside-induced ototoxicity in institutionalized patients on intensive phase of therapy for drug-resistant Tuberculosis (DR Tb) and also to assess clinical factors which could predict the ototoxicity. Methods: The study was a prospective analytical study among consecutive DR Tb patients who were admitted for intensive phase of therapy (of 4 months) at the DR-Tb center over a 12-month period. Patients were diagnosed as DR Tb using the Gene Xpert machine to confirm Rifampicin resistance. All eligible 70 out of 87 consenting patients were consecutively recruited into the study. Patients had baseline (admission) and serial pure tone audiometries (PTAs) performed at 4 weekly intervals until discharge after 4 months of admission. Audiometric confirmation of aminoglycoside-induced ototoxicity was done by comparing serial with baseline PTA. Results: Among the 70 patients the male:female ratio was 1.7:1. Nine patients (12.9%) were retroviral-positive, and 16 patients (22.9%) were confirmed to have ototoxicity by audiometric criteria. The duration of treatment when ototoxicity was detected in the patients ranged 4-17 (Mean. +/-. SD; 9.4. +/-. 3.4) weeks. Ototoxicity was detected in the audiometric low frequency ranges in 7 (43.8%) and at the high frequencies in 4 (25.0%) of the patients. Univariate analyses of clinical parameters found that age, underlying diabetes mellitus, deranged baseline PTAv >25. dB HL, BMI on admission and retroviral status were significantly associated, while sex and previous drug regimen failure were not associated with ototoxicity. Multivariate adjusted logistic regression analyses, controlling for sex, revealed age (OR. = 1.068, . p = . 0.018), BMI on admission (OR. = 0.673, . p = . 0.012) and retroviral positivity (OR. = 8.822, . p = . 0.014) of patients could significantly predict aminoglycoside-induced ototoxicity. Conclusion: Incidence of aminoglycoside-induced ototoxicity in DR Tb patients was 22.9%. The clinical predictors for ototoxicity were age, BMI on admission, and co-existing retroviral infection in the patients. Clinicians should consider these factors in making choices of aminoglycosides to be used during intensive phase of treatment with second line anti-Tuberculous therapy. Copyright © 2016 Elsevier Ireland Ltd.
ER  - 
TY  - ELEC
T1  - Longitudinal assessment of health related quality of life of HIV infected patients treated for tuberculosis and HIV in a high burden setting
A1  - T., Mthiyane
A1  - A., Pym
A1  - K., Dheda
A1  - R., Rustomjee
A1  - T., Reddy
A1  - Manie S.  AO  - Mthiyane, Thuli; ORCID: http://orcid.org/0000-0002-1782-5485
Y1  - 2016///
KW  - *Human immunodeficiency virus infected patient
KW  - *Human immunodeficiency virus infection/dm [Disease Management]
KW  - *Human immunodeficiency virus infection/dt [Drug Therapy]
KW  - *adverse drug reaction
KW  - *quality of life
KW  - *quality of life assessment
KW  - *tuberculosis XT  - anemia / side effect / efavirenz XT  - anemia / side effect / ethambutol XT  - anemia / side effect / isoniazid plus rifampicin XT  - anemia / side effect / isoniazid XT  - anemia / side effect / lamivudine plus zidovudine XT  - anemia / side effect / pyrazinamide XT  - anemia / side effect / rifampicin XT  - Human immunodeficiency virus infection / drug therapy / efavirenz XT  - Human immunodeficiency virus infection / drug therapy / lamivudine plus zidovudine XT  - respiratory tract disease / side effect / efavirenz XT  - respiratory tract disease / side effect / ethambutol XT  - respiratory tract disease / side effect / isoniazid plus rifampicin XT  - respiratory tract disease / side effect / isoniazid XT  - respiratory tract disease / side effect / lamivudine plus zidovudine XT  - respiratory tract disease / side effect / pyrazinamide XT  - respiratory tract disease / side effect / rifampicin XT  - tuberculosis / drug therapy / ethambutol XT  - tuberculosis / drug therapy / isoniazid plus rifampicin XT  - tuberculosis / drug therapy / isoniazid XT  - tuberculosis / drug therapy / pyrazinamide XT  - tuberculosis / drug therapy / rifampicin XT  - efavirenz / adverse drug reaction / anemia XT  - efavirenz / adverse drug reaction / respiratory tract disease XT  - efavirenz / drug therapy / Human immunodeficiency virus infection XT  - ethambutol / adverse drug reaction / anemia XT  - ethambutol / adverse drug reaction / respiratory tract disease XT  - ethambutol / drug therapy / tuberculosis XT  - isoniazid / adverse drug reaction / anemia XT  - isoniazid / adverse drug reaction / respiratory tract disease XT  - isoniazid / drug therapy / tuberculosis XT  - isoniazid plus rifampicin / adverse drug reaction / anemia XT  - isoniazid plus rifampicin / adverse drug reaction / respiratory tract disease XT  - isoniazid plus rifampicin / drug therapy / tuberculosis XT  - lamivudine plus zidovudine / adverse drug reaction / anemia XT  - lamivudine plus zidovudine / adverse drug reaction / respiratory tract disease XT  - lamivudine plus zidovudine / drug therapy / Human immunodeficiency virus infection XT  - pyrazinamide / adverse drug reaction / anemia XT  - pyrazinamide / adverse drug reaction / respiratory tract disease XT  - pyrazinamide / drug therapy / tuberculosis XT  - rifampicin / adverse drug reaction / anemia XT  - rifampicin / adverse drug reaction / respiratory tract disease XT  - rifampicin / drug therapy / tuberculosis
KW  - *tuberculosis/dm [Disease Management]
KW  - *tuberculosis/dt [Drug Therapy]
KW  - CD4 lymphocyte count
KW  - Human immunodeficiency virus infected patient
KW  - Human immunodeficiency virus infection
KW  - Human immunodeficiency virus infection/dt [Drug Therapy]
KW  - adult
KW  - aged
KW  - anemia/si [Side Effect]
KW  - antiretroviral therapy
KW  - antiviral therapy
KW  - article
KW  - clinical trial
KW  - controlled study
KW  - efavirenz/ae [Adverse Drug Reaction]
KW  - efavirenz/ct [Clinical Trial]
KW  - efavirenz/dt [Drug Therapy]
KW  - efavirenz/pk [Pharmacokinetics]
KW  - ethambutol/ae [Adverse Drug Reaction]
KW  - ethambutol/ct [Clinical Trial]
KW  - ethambutol/dt [Drug Therapy]
KW  - ethambutol/pk [Pharmacokinetics]
KW  - female
KW  - functional assessment
KW  - human
KW  - human cell
KW  - isoniazid plus rifampicin/ae [Adverse Drug Reaction]
KW  - isoniazid plus rifampicin/ct [Clinical Trial]
KW  - isoniazid plus rifampicin/dt [Drug Therapy]
KW  - isoniazid plus rifampicin/pk [Pharmacokinetics]
KW  - isoniazid/ae [Adverse Drug Reaction]
KW  - isoniazid/ct [Clinical Trial]
KW  - isoniazid/dt [Drug Therapy]
KW  - isoniazid/pk [Pharmacokinetics]
KW  - lamivudine plus zidovudine/ae [Adverse Drug Reaction]
KW  - lamivudine plus zidovudine/ct [Clinical Trial]
KW  - lamivudine plus zidovudine/dt [Drug Therapy]
KW  - lamivudine plus zidovudine/pk [Pharmacokinetics]
KW  - major clinical study
KW  - pharmacokinetics
KW  - priority journal
KW  - pyrazinamide/ae [Adverse Drug Reaction]
KW  - pyrazinamide/ct [Clinical Trial]
KW  - pyrazinamide/dt [Drug Therapy]
KW  - pyrazinamide/pk [Pharmacokinetics]
KW  - randomized controlled trial
KW  - reliability
KW  - respiratory tract disease/si [Side Effect]
KW  - rifampicin/ae [Adverse Drug Reaction]
KW  - rifampicin/ct [Clinical Trial]
KW  - rifampicin/dt [Drug Therapy]
KW  - rifampicin/pk [Pharmacokinetics]
KW  - scoring system
KW  - statistical significance
KW  - symptom
KW  - treatment outcome
KW  - treatment response
KW  - tuberculosis/dt [Drug Therapy]
KW  - validity
PB  - Springer International Publishing
JF  - Quality of Life Research
VL  - 25
IS  - 12
SP  - 3067
EP  - 3076
CY  - T. Mthiyane, South African Medical Research Council, Durban, South Africa. E-mail: thulimthiyane24@gmail.com
SN  - 0962-9343
UR  - http://www.wkap.nl/journalhome.htm/0962-9343
UR  - http://ovidsp.ovid.com/ovidweb.cgi?T=JS&PAGE=reference&D=emed18b&NEWS=N&AN=610774932
N2  - Introduction: Assessment of patients receiving treatment for human immunodeficiency virus (HIV) and tuberculosis (TB) using a Health Related Quality of Life (HRQoL) instrument is important to get the subjective view of the patients' wellbeing. Methods: We used the Functional Assessment of HIV Infection (FAHI) HRQoL instrument to collect perceived wellness information at baseline, month 3, 6 and 12 from patients enrolled in a pharmacokinetic study between March 2007 and April 2008. Composite domain scores at each time point and their relationship with the rate of adverse events (AEs) and serious adverse events were compared between treatment arms. Results: Out of the 82 patients enrolled, 76 were analysed. There was a significant increase in total score in all groups between baseline, month 3, 6 and 12 (all p values < 0.0001), and over time (p < 0.001). Adjusting for baseline total score, baseline CD4 count had a significant effect on the total score over time (p = 0.002) and the rate of change in total score over time, that is; interaction effect (p < 0.001). There was no difference in each domain scores between participants that received ART with TB treatment and those that received TB treatment only. Respiratory AEs had a significant effect on HRQoL. Conclusion: We found that assessment of HRQoL of participants in TB-HIV treatment using the FAHI instrument was useful in evaluating treatment responses. It showed improvement consistent with decrease in adverse events and signs and symptoms of TB. Number and type of AEs was related to lower HRQoL in spite of TB cure. Copyright © 2016, Springer International Publishing Switzerland.
ER  - 
TY  - ELEC
T1  - Outcomes of radical debridement versus no debridement for the treatment of thoracic and lumbar spinal tuberculosis
A1  - J., Qian
A1  - A., Rijiepu
A1  - B., Zhu
A1  - D., Tian
A1  - L., Chen
A1  - , Jing J
Y1  - 2016///
KW  - *chemotherapy
KW  - *debridement
KW  - *lumbar region
KW  - *lumbar spine
KW  - *radical
KW  - *radical resection
KW  - *thoracic spine
KW  - *thorax
KW  - *tuberculous spondylitis
KW  - *tuberculous spondylitis/dm [Disease Management]
KW  - *tuberculous spondylitis/su [Surgery]
KW  - Frankel grade
KW  - adolescent
KW  - adult
KW  - aged
KW  - article
KW  - bleeding
KW  - bone graft
KW  - clinical outcome
KW  - controlled clinical trial
KW  - controlled study
KW  - drawing
KW  - drug therapy
KW  - erythrocyte sedimentation rate
KW  - female
KW  - follow up
KW  - human
KW  - intermethod comparison
KW  - lung infection
KW  - lung infection/co [Complication]
KW  - major clinical study
KW  - male
KW  - nervous system function
KW  - operation duration
KW  - operative blood loss
KW  - outcome assessment
KW  - postoperative complication/co [Complication]
KW  - priority journal
KW  - prospective study
KW  - randomized controlled trial
KW  - spinal cord decompression
KW  - spine fusion
KW  - surgery
KW  - surgical infection/co [Complication]
KW  - surgical injury
KW  - surgical injury/co [Complication]
KW  - visual analog scale
KW  - wound infection
PB  - Springer Verlag (E-mail: service@springer.de)
JF  - International Orthopaedics
VL  - 40
IS  - 10
SP  - 2081
EP  - 2088
CY  - J. Jing, Department of Orthopaedics, the Second Hospital of AnHui Medical University, Hefei, Anhui 230601, China. E-mail: jjhpaper@sina.com
SN  - 0341-2695
UR  - http://link.springer.de/link/service/journals/00264/index.htm
UR  - http://ovidsp.ovid.com/ovidweb.cgi?T=JS&PAGE=reference&D=emed18b&NEWS=N&AN=610987115
N2  - Purpose: Whether radical debridement is necessary for the treatment of thoracic and lumbar tuberculosis is still questionable. The objective of this prospective randomized study was to compare the outcomes of radical debridement versus no debridement for the treatment of thoracic and lumbar tuberculosis. Methods: Seventy-four thoracic and lumbar tuberculosis patients with a neurological function of grade D and E underwent surgery and received the same chemotherapy regiment from January 2009 to October 2014. All patients were divided into group A and B by taking the drawing of lots. In group A, radical debridement, bone graft, and instrumentation were performed. Isolated posterior instrumentation without debridement were performed in group B. The operative time, blood loss, visual analogue score (VAS), erythrocyte sedimentation rate (ESR), kyphotic angle, Frankel grading, fusion rate, and complications were evaluated. Results: Group B had a better clinical outcome with regard to the operative time, blood loss, VAS score first week post-operatively, and the ESR value in the third and sixth month post-operatively than group A, and the differences between the two groups about those values all presented a significant difference (P < 0.05). However, no difference was observed between the two groups for the kyphotic angle (P = 0.088) and fusion rate (P = 0.164) at the final follow-up. Neurological function of all cases exhibited normal neurological function in the two groups at the final follow-up. Two cases of pulmonary infection and four cases of wound infection in group A. No serious complications were observed in group B. Conclusions: Isolated posterior instrumentation without debridement is a suitable treatment for selected patients because of minor surgical trauma, fewer complications, and spontaneous fusion. Copyright © 2016, SICOT aisbl.
ER  - 
TY  - ELEC
T1  - Extensively Drug-Resistant Tuberculosis: Principles of Resistance, Diagnosis, and Management
A1  - J.W., Wilson
A1  - , Tsukayama D T
Y1  - 2016///
KW  - *extensively drug resistant tuberculosis
KW  - *extensively drug resistant tuberculosis/di [Diagnosis]
KW  - *extensively drug resistant tuberculosis/dm [Disease Management]
KW  - *extensively drug resistant tuberculosis/dr [Drug Resistance]
KW  - *extensively drug resistant tuberculosis/dt [Drug Therapy]
KW  - *extensively drug resistant tuberculosis/et [Etiology]
KW  - *extensively drug resistant tuberculosis/su [Surgery]
KW  - CD4 lymphocyte count
KW  - DNA sequence
KW  - Human immunodeficiency virus
KW  - Human immunodeficiency virus infection
KW  - Mycobacterium tuberculosis
KW  - QT prolongation/si [Side Effect]
KW  - abdominal pain/si [Side Effect]
KW  - acid fast bacterium
KW  - amikacin/ae [Adverse Drug Reaction]
KW  - amikacin/dt [Drug Therapy]
KW  - amikacin/im [Intramuscular Drug Administration]
KW  - amikacin/iv [Intravenous Drug Administration]
KW  - amikacin/pd [Pharmacology]
KW  - aminoglycoside antibiotic agent/pd [Pharmacology]
KW  - aminosalicylic acid/pd [Pharmacology]
KW  - amoxicillin plus clavulanic acid/ae [Adverse Drug Reaction]
KW  - amoxicillin plus clavulanic acid/dt [Drug Therapy]
KW  - amoxicillin plus clavulanic acid/pd [Pharmacology]
KW  - antacid agent/it [Drug Interaction]
KW  - antibiotic resistance
KW  - antibiotic sensitivity
KW  - antimicrobial activity
KW  - article
KW  - bacterial gene
KW  - bacterium culture
KW  - bedaquiline/ae [Adverse Drug Reaction]
KW  - bedaquiline/ct [Clinical Trial]
KW  - bedaquiline/dt [Drug Therapy]
KW  - bedaquiline/pd [Pharmacology]
KW  - bedaquiline/pk [Pharmacokinetics]
KW  - bedaquiline/po [Oral Drug Administration]
KW  - behavior change
KW  - bone marrow suppression/si [Side Effect]
KW  - brain disease/si [Side Effect]
KW  - brain toxicity/si [Side Effect]
KW  - capreomycin/ae [Adverse Drug Reaction]
KW  - capreomycin/dt [Drug Therapy]
KW  - capreomycin/pd [Pharmacology]
KW  - case management
KW  - clarithromycin/ae [Adverse Drug Reaction]
KW  - clarithromycin/dt [Drug Therapy]
KW  - clarithromycin/pd [Pharmacology]
KW  - clarithromycin/po [Oral Drug Administration]
KW  - clofazimine/ae [Adverse Drug Reaction]
KW  - clofazimine/dt [Drug Therapy]
KW  - clofazimine/it [Drug Interaction]
KW  - clofazimine/pd [Pharmacology]
KW  - clofazimine/po [Oral Drug Administration]
KW  - combination chemotherapy
KW  - cyclophosphamide
KW  - cycloserine/ae [Adverse Drug Reaction]
KW  - cycloserine/dt [Drug Therapy]
KW  - cycloserine/pd [Pharmacology]
KW  - delamanid/ae [Adverse Drug Reaction]
KW  - delamanid/dt [Drug Therapy]
KW  - delamanid/po [Oral Drug Administration]
KW  - depression/si [Side Effect]
KW  - diagnosis
KW  - diagnostic accuracy
KW  - diagnostic test accuracy study
KW  - diarrhea/si [Side Effect]
KW  - disease transmission
KW  - drug dose reduction
KW  - drug efficacy
KW  - drug half life
KW  - drug megadose
KW  - drug potency
KW  - drug potentiation
KW  - drug resistance
KW  - drug resistant tuberculosis/di [Diagnosis]
KW  - drug resistant tuberculosis/dm [Disease Management]
KW  - drug resistant tuberculosis/dr [Drug Resistance]
KW  - drug resistant tuberculosis/dt [Drug Therapy]
KW  - drug resistant tuberculosis/et [Etiology]
KW  - drug safety
KW  - drug susceptibility testing
KW  - drug tolerability
KW  - dysglycemia/si [Side Effect]
KW  - embB gene
KW  - ethambutol/dt [Drug Therapy]
KW  - ethionamide/ae [Adverse Drug Reaction]
KW  - ethionamide/cb [Drug Combination]
KW  - ethionamide/dt [Drug Therapy]
KW  - ethionamide/pd [Pharmacology]
KW  - ethionamide/po [Oral Drug Administration]
KW  - extensively drug resistant tuberculosis/dt [Drug Therapy]
KW  - gatifloxacin
KW  - genotype
KW  - gynecomastia/si [Side Effect]
KW  - gyrA gene
KW  - hemoptysis
KW  - hospitalization
KW  - human
KW  - hypoglycemia/si [Side Effect]
KW  - hypothyroidism/si [Side Effect]
KW  - infection control
KW  - infection prevention
KW  - inhA egene
KW  - irritability
KW  - isoniazid
KW  - isoniazid/dt [Drug Therapy]
KW  - kanamycin/ae [Adverse Drug Reaction]
KW  - kanamycin/dt [Drug Therapy]
KW  - kanamycin/im [Intramuscular Drug Administration]
KW  - kanamycin/iv [Intravenous Drug Administration]
KW  - kanamycin/pd [Pharmacology]
KW  - katG gene
KW  - levofloxacin/ae [Adverse Drug Reaction]
KW  - levofloxacin/cm [Drug Comparison]
KW  - levofloxacin/dt [Drug Therapy]
KW  - levofloxacin/iv [Intravenous Drug Administration]
KW  - levofloxacin/pd [Pharmacology]
KW  - levofloxacin/po [Oral Drug Administration]
KW  - linezolid/ae [Adverse Drug Reaction]
KW  - linezolid/do [Drug Dose]
KW  - linezolid/dt [Drug Therapy]
KW  - linezolid/iv [Intravenous Drug Administration]
KW  - linezolid/pd [Pharmacology]
KW  - linezolid/pe [Pharmacoeconomics]
KW  - linezolid/po [Oral Drug Administration]
KW  - liver toxicity/si [Side Effect]
KW  - lobectomy
KW  - lung capacity
KW  - lung resection
KW  - medical history
KW  - mental health
KW  - meropenem/ae [Adverse Drug Reaction]
KW  - meropenem/dt [Drug Therapy]
KW  - meropenem/it [Drug Interaction]
KW  - meropenem/iv [Intravenous Drug Administration]
KW  - meropenem/pd [Pharmacology]
KW  - mixed infection
KW  - mortality
KW  - moxifloxacin/ae [Adverse Drug Reaction]
KW  - moxifloxacin/dt [Drug Therapy]
KW  - moxifloxacin/iv [Intravenous Drug Administration]
KW  - moxifloxacin/pd [Pharmacology]
KW  - moxifloxacin/po [Oral Drug Administration]
KW  - multidrug resistant tuberculosis/dr [Drug Resistance]
KW  - nausea/si [Side Effect]
KW  - nephrotoxicity/si [Side Effect]
KW  - new drug
KW  - nitroimidazole/ae [Adverse Drug Reaction]
KW  - nitroimidazole/pd [Pharmacology]
KW  - nitroimidazole/po [Oral Drug Administration]
KW  - nonhuman
KW  - nutritional status
KW  - ofloxacin/cm [Drug Comparison]
KW  - ofloxacin/dt [Drug Therapy]
KW  - ofloxacin/pd [Pharmacology]
KW  - optic nerve disease/si [Side Effect]
KW  - optic neuritis/si [Side Effect]
KW  - pathophysiology
KW  - peripheral neuropathy/si [Side Effect]
KW  - phase 2 clinical trial (topic)
KW  - phenotype
KW  - phenytoin/it [Drug Interaction]
KW  - protionamide/cb [Drug Combination]
KW  - protionamide/dt [Drug Therapy]
KW  - psychosis/si [Side Effect]
KW  - public health
KW  - quinoline derived antiinfective agent/dt [Drug Therapy]
KW  - rash/si [Side Effect]
KW  - real time polymerase chain reaction
KW  - relapse
KW  - reliability
KW  - reproducibility
KW  - rifampicin XT  - abdominal pain / side effect / clarithromycin XT  - abdominal pain / side effect / clofazimine XT  - abdominal pain / side effect / ethionamide XT  - bone marrow suppression / side effect / linezolid XT  - brain disease / side effect / ethionamide XT  - brain toxicity / side effect / cycloserine XT  - depression / side effect / cycloserine XT  - diarrhea / side effect / amoxicillin plus clavulanic acid XT  - diarrhea / side effect / clarithromycin XT  - diarrhea / side effect / clofazimine XT  - drug resistant tuberculosis / drug therapy / amikacin XT  - drug resistant tuberculosis / drug therapy / amoxicillin plus clavulanic acid XT  - drug resistant tuberculosis / drug therapy / bedaquiline XT  - drug resistant tuberculosis / drug therapy / capreomycin XT  - drug resistant tuberculosis / drug therapy / clarithromycin XT  - drug resistant tuberculosis / drug therapy / clofazimine XT  - drug resistant tuberculosis / drug therapy / cycloserine XT  - drug resistant tuberculosis / drug therapy / delamanid XT  - drug resistant tuberculosis / drug therapy / kanamycin XT  - drug resistant tuberculosis / drug therapy / levofloxacin XT  - drug resistant tuberculosis / drug therapy / linezolid XT  - drug resistant tuberculosis / drug therapy / meropenem XT  - drug resistant tuberculosis / drug therapy / moxifloxacin XT  - drug resistant tuberculosis / drug therapy / streptomycin XT  - dysglycemia / side effect / levofloxacin XT  - dysglycemia / side effect / moxifloxacin XT  - extensively drug resistant tuberculosis / drug therapy / capreomycin XT  - extensively drug resistant tuberculosis / drug therapy / clofazimine XT  - extensively drug resistant tuberculosis / drug therapy / cycloserine XT  - extensively drug resistant tuberculosis / drug therapy / ethionamide XT  - extensively drug resistant tuberculosis / drug therapy / levofloxacin XT  - extensively drug resistant tuberculosis / drug therapy / moxifloxacin XT  - extensively drug resistant tuberculosis / drug therapy / protionamide XT  - extensively drug resistant tuberculosis / drug therapy / quinoline derived antiinfective agent XT  - gynecomastia / side effect / ethionamide XT  - hypoglycemia / side effect / ethionamide XT  - hypothyroidism / side effect / ethionamide XT  - liver toxicity / side effect / amoxicillin plus clavulanic acid XT  - liver toxicity / side effect / bedaquiline XT  - liver toxicity / side effect / ethionamide XT  - nausea / side effect / clarithromycin XT  - nausea / side effect / clofazimine XT  - nausea / side effect / ethionamide XT  - nephrotoxicity / side effect / amikacin XT  - nephrotoxicity / side effect / capreomycin XT  - nephrotoxicity / side effect / kanamycin XT  - nephrotoxicity / side effect / streptomycin XT  - optic nerve disease / side effect / linezolid XT  - optic neuritis / side effect / linezolid XT  - peripheral neuropathy / side effect / ethionamide XT  - peripheral neuropathy / side effect / levofloxacin XT  - peripheral neuropathy / side effect / linezolid XT  - peripheral neuropathy / side effect / moxifloxacin XT  - psychosis / side effect / cycloserine XT  - QT prolongation / side effect / bedaquiline XT  - QT prolongation / side effect / clarithromycin XT  - QT prolongation / side effect / clofazimine XT  - QT prolongation / side effect / delamanid XT  - QT prolongation / side effect / levofloxacin XT  - QT prolongation / side effect / moxifloxacin XT  - QT prolongation / side effect / nitroimidazole XT  - rash / side effect / amoxicillin plus clavulanic acid XT  - rash / side effect / meropenem XT  - seizure / side effect / meropenem XT  - serotonin syndrome / side effect / linezolid XT  - side effect / side effect / cycloserine XT  - side effect / side effect / ethionamide XT  - skin discoloration / side effect / clofazimine XT  - tendinitis / side effect / levofloxacin XT  - tendinitis / side effect / moxifloxacin XT  - tuberculosis / drug therapy / ethambutol XT  - tuberculosis / drug therapy / isoniazid XT  - tuberculosis / drug therapy / levofloxacin XT  - tuberculosis / drug therapy / moxifloxacin XT  - tuberculosis / drug therapy / ofloxacin XT  - tuberculosis / drug therapy / quinoline derived antiinfective agent XT  - tuberculosis / drug therapy / rifampicin XT  - vestibular disorder / side effect / amikacin XT  - vestibular disorder / side effect / capreomycin XT  - vestibular disorder / side effect / kanamycin XT  - vestibular disorder / side effect / streptomycin XT  - vestibulotoxicity / side effect / amikacin XT  - vestibulotoxicity / side effect / capreomycin XT  - vestibulotoxicity / side effect / kanamycin XT  - vestibulotoxicity / side effect / streptomycin XT  - visual disorder / side effect / linezolid XT  - vomiting / side effect / clarithromycin XT  - vomiting / side effect / clofazimine XT  - vomiting / side effect / ethionamide XT  - amikacin / adverse drug reaction / nephrotoxicity XT  - amikacin / adverse drug reaction / vestibular disorder XT  - amikacin / adverse drug reaction / vestibulotoxicity XT  - amikacin / drug therapy / drug resistant tuberculosis XT  - amoxicillin plus clavulanic acid / adverse drug reaction / diarrhea XT  - amoxicillin plus clavulanic acid / adverse drug reaction / liver toxicity XT  - amoxicillin plus clavulanic acid / adverse drug reaction / rash XT  - amoxicillin plus clavulanic acid / drug therapy / drug resistant tuberculosis XT  - antacid agent / drug interaction / clofazimine XT  - bedaquiline / adverse drug reaction / liver toxicity XT  - bedaquiline / adverse drug reaction / QT prolongation XT  - bedaquiline / drug therapy / drug resistant tuberculosis XT  - capreomycin / adverse drug reaction / nephrotoxicity XT  - capreomycin / adverse drug reaction / vestibular disorder XT  - capreomycin / adverse drug reaction / vestibulotoxicity XT  - capreomycin / drug therapy / drug resistant tuberculosis XT  - capreomycin / drug therapy / extensively drug resistant tuberculosis XT  - clarithromycin / adverse drug reaction / abdominal pain XT  - clarithromycin / adverse drug reaction / diarrhea XT  - clarithromycin / adverse drug reaction / nausea XT  - clarithromycin / adverse drug reaction / QT prolongation XT  - clarithromycin / adverse drug reaction / vomiting XT  - clarithromycin / drug therapy / drug resistant tuberculosis XT  - clofazimine / adverse drug reaction / abdominal pain XT  - clofazimine / adverse drug reaction / diarrhea XT  - clofazimine / adverse drug reaction / nausea XT  - clofazimine / adverse drug reaction / QT prolongation XT  - clofazimine / adverse drug reaction / skin discoloration XT  - clofazimine / adverse drug reaction / vomiting XT  - clofazimine / drug interaction / antacid agent XT  - clofazimine / drug interaction / phenytoin XT  - clofazimine / drug therapy / drug resistant tuberculosis XT  - clofazimine / drug therapy / extensively drug resistant tuberculosis XT  - cycloserine / adverse drug reaction / brain toxicity XT  - cycloserine / adverse drug reaction / depression XT  - cycloserine / adverse drug reaction / psychosis XT  - cycloserine / adverse drug reaction / side effect XT  - cycloserine / drug therapy / drug resistant tuberculosis XT  - cycloserine / drug therapy / extensively drug resistant tuberculosis XT  - delamanid / adverse drug reaction / QT prolongation XT  - delamanid / drug therapy / drug resistant tuberculosis XT  - ethambutol / drug therapy / tuberculosis XT  - ethionamide / adverse drug reaction / abdominal pain XT  - ethionamide / adverse drug reaction / brain disease XT  - ethionamide / adverse drug reaction / gynecomastia XT  - ethionamide / adverse drug reaction / hypoglycemia XT  - ethionamide / adverse drug reaction / hypothyroidism XT  - ethionamide / adverse drug reaction / liver toxicity XT  - ethionamide / adverse drug reaction / nausea XT  - ethionamide / adverse drug reaction / peripheral neuropathy XT  - ethionamide / adverse drug reaction / side effect XT  - ethionamide / adverse drug reaction / vomiting XT  - ethionamide / drug combination / protionamide XT  - ethionamide / drug therapy / extensively drug resistant tuberculosis XT  - isoniazid / drug therapy / tuberculosis XT  - kanamycin / adverse drug reaction / nephrotoxicity XT  - kanamycin / adverse drug reaction / vestibular disorder XT  - kanamycin / adverse drug reaction / vestibulotoxicity XT  - kanamycin / drug therapy / drug resistant tuberculosis XT  - levofloxacin / adverse drug reaction / dysglycemia XT  - levofloxacin / adverse drug reaction / peripheral neuropathy XT  - levofloxacin / adverse drug reaction / QT prolongation XT  - levofloxacin / adverse drug reaction / tendinitis XT  - levofloxacin / drug comparison / ofloxacin XT  - levofloxacin / drug therapy / drug resistant tuberculosis XT  - levofloxacin / drug therapy / extensively drug resistant tuberculosis XT  - levofloxacin / drug therapy / tuberculosis XT  - linezolid / adverse drug reaction / bone marrow suppression XT  - linezolid / adverse drug reaction / optic nerve disease XT  - linezolid / adverse drug reaction / optic neuritis XT  - linezolid / adverse drug reaction / peripheral neuropathy XT  - linezolid / adverse drug reaction / serotonin syndrome XT  - linezolid / adverse drug reaction / visual disorder XT  - linezolid / drug therapy / drug resistant tuberculosis XT  - meropenem / adverse drug reaction / rash XT  - meropenem / adverse drug reaction / seizure XT  - meropenem / drug interaction / valproic acid XT  - meropenem / drug therapy / drug resistant tuberculosis XT  - moxifloxacin / adverse drug reaction / dysglycemia XT  - moxifloxacin / adverse drug reaction / peripheral neuropathy XT  - moxifloxacin / adverse drug reaction / QT prolongation XT  - moxifloxacin / adverse drug reaction / tendinitis XT  - moxifloxacin / drug therapy / drug resistant tuberculosis XT  - moxifloxacin / drug therapy / extensively drug resistant tuberculosis XT  - moxifloxacin / drug therapy / tuberculosis XT  - nitroimidazole / adverse drug reaction / QT prolongation XT  - ofloxacin / drug comparison / levofloxacin XT  - ofloxacin / drug therapy / tuberculosis XT  - phenytoin / drug interaction / clofazimine XT  - protionamide / drug combination / ethionamide XT  - protionamide / drug therapy / extensively drug resistant tuberculosis XT  - quinoline derived antiinfective agent / drug therapy / extensively drug resistant tuberculosis XT  - quinoline derived antiinfective agent / drug therapy / tuberculosis XT  - rifampicin / drug therapy / tuberculosis XT  - streptomycin / adverse drug reaction / nephrotoxicity XT  - streptomycin / adverse drug reaction / vestibular disorder XT  - streptomycin / adverse drug reaction / vestibulotoxicity XT  - streptomycin / drug therapy / drug resistant tuberculosis XT  - valproic acid / drug interaction / meropenem
KW  - rifampicin/dt [Drug Therapy]
KW  - risk factor
KW  - rpoB gene
KW  - rrs gene
KW  - seizure/si [Side Effect]
KW  - sensitivity and specificity
KW  - serotonin syndrome/si [Side Effect]
KW  - side effect/si [Side Effect]
KW  - skin discoloration/si [Side Effect]
KW  - streptomycin/ae [Adverse Drug Reaction]
KW  - streptomycin/dt [Drug Therapy]
KW  - streptomycin/im [Intramuscular Drug Administration]
KW  - streptomycin/iv [Intravenous Drug Administration]
KW  - streptomycin/pd [Pharmacology]
KW  - surgical technique
KW  - tendinitis/si [Side Effect]
KW  - treatment failure
KW  - treatment outcome
KW  - tuberculosis/dm [Disease Management]
KW  - tuberculosis/dr [Drug Resistance]
KW  - tuberculosis/dt [Drug Therapy]
KW  - unindexed drug
KW  - valproic acid/it [Drug Interaction]
KW  - vestibular disorder/si [Side Effect]
KW  - vestibulotoxicity/si [Side Effect]
KW  - visual disorder/si [Side Effect]
KW  - vomiting/si [Side Effect]
PB  - Elsevier Ltd
JF  - Mayo Clinic Proceedings
VL  - 91
IS  - 4
SP  - 482
EP  - 495
CY  - J.W. Wilson, Division of Infectious Diseases, Mayo Clinic, 200 First St SW, Rochester, MN 55905, United States. E-mail: wilson.john@mayo.edu
SN  - 0025-6196
UR  - http://www.journals.elsevier.com/mayo-clinic-proceedings
UR  - http://ovidsp.ovid.com/ovidweb.cgi?T=JS&PAGE=reference&D=emed18b&NEWS=N&AN=608510141
N2  - Extensively drug-resistant (XDR) tuberculosis (TB) is an unfortunate by-product of mankind's medical and pharmaceutical ingenuity during the past 60 years. Although new drug developments have enabled TB to be more readily curable, inappropriate TB management has led to the emergence of drug-resistant disease. Extensively drug-resistant TB describes Mycobacterium tuberculosis that is collectively resistant to isoniazid, rifampin, a fluoroquinolone, and an injectable agent. It proliferates when established case management and infection control procedures are not followed. Optimized treatment outcomes necessitate time-sensitive diagnoses, along with expanded combinations and prolonged durations of antimicrobial drug therapy. The challenges to public health institutions are immense and most noteworthy in underresourced communities and in patients coinfected with human immunodeficiency virus. A comprehensive and multidisciplinary case management approach is required to optimize outcomes. We review the principles of TB drug resistance and the risk factors, diagnosis, and managerial approaches for extensively drug-resistant TB. Treatment outcomes, cost, and unresolved medical issues are also discussed. Copyright © 2016 Mayo Foundation for Medical Education and Research.
ER  - 
TY  - ELEC
T1  - An integrated community TB-HIV adherence model provides an alternative to DOT for tuberculosis patients in Cape Town
A1  - R., Kaplan
A1  - J., Caldwell
A1  - S., Hermans
A1  - S., Adriaanse
A1  - L., Mtwisha
A1  - L.-G., Bekker
A1  - K., Jennings
A1  - , Wood R
Y1  - 2016///
KW  - *Human immunodeficiency virus
KW  - *Human immunodeficiency virus infection/dm [Disease Management]
KW  - *community based adherence support
KW  - *community care
KW  - *directly observed therapy
KW  - *disease model
KW  - *extrapulmonary tuberculosis/dm [Disease Management]
KW  - *lung tuberculosis/dm [Disease Management]
KW  - *tuberculosis
KW  - South Africa
KW  - adult
KW  - antimicrobial therapy
KW  - antiviral therapy
KW  - article
KW  - community care
KW  - controlled study
KW  - death
KW  - deterioration
KW  - female
KW  - hazard ratio
KW  - health literacy
KW  - human
KW  - logistic regression analysis
KW  - major clinical study
KW  - male
KW  - mixed infection/dm [Disease Management]
KW  - odds ratio
KW  - patient education
KW  - priority journal
KW  - professional practice
KW  - proportional hazards model
KW  - quantitative analysis
KW  - retrospective study
KW  - time to treatment
KW  - treatment duration
KW  - treatment outcome
KW  - worker
PB  - International Union against Tubercul. and Lung Dis.
JF  - International Journal of Tuberculosis and Lung Disease
VL  - 20
IS  - 9
SP  - 1185
EP  - i
CY  - R. Kaplan, Desmond Tutu HIV Centre, Institute for Infectious Disease and Molecular Medicine, Faculty of Health Sciences, University of Cape Town, Anzio Road, Observatory 7925, South Africa. E-mail: Richard.Kaplan@hiv-research.org.za
SN  - 1027-3719
UR  - http://docserver.ingentaconnect.com/deliver/connect/iuatld/10273719/v20n9/s13.pdf?expires=1471484116&id=88414197&titleid=3764&accname=Elsevier+BV&checksum=B4F604D74AAF313FD4BD5023D50B4447
UR  - http://ovidsp.ovid.com/ovidweb.cgi?T=JS&PAGE=reference&D=emed18b&NEWS=N&AN=611736437
N2  - SETTING: Cape Town, South Africa. OBJECTIVE: To evaluate anti-tuberculosis treatment outcomes and rate of antiretroviral therapy (ART) initiation using weekly community-based adherence support compared to daily directly observed therapy (DOT). METHODS: This was a retrospective analysis comparing two cohorts treated for tuberculosis (TB) in 70 TB clinics during 6-month periods before and after the introduction of a new adherence model comprising treatment literacy sessions during 2 weeks of DOT, followed by weekly home visits by community care workers to eligible patients managing their own treatment. Odds ratios (ORs) of treatment success and ART initiation were calculated using multivariable random effects logistic regression models. Hazard ratios (HRs) of default and death were calculated using multivariable random effects Cox regression models. RESULTS: The pre-intervention cohort comprised 11 896 patients with TB and the post-intervention cohort 11 314. There was no difference in pre- and post-intervention anti-tuberculosis treatment success rates (respectively 82.8% and 82.5%, adjusted OR [aOR] 1.02, 95%CI 0.89-1.17, P = 0.76) nor an increased hazard of death (adjusted HR [aHR] 0.98, 95%CI 0.80-1.21, P = 0.87) or default (aHR 0.97, 95%CI 0.81-1.15, P = 0.69). The ART initiation rate increased from 67% to 74% (aOR 1.43; 95%CI 1.01-1.85, P < 0.01). CONCLUSION: Weekly community-based adherence support was a viable alternative to daily DOT, with no deterioration in anti-tuberculosis treatment outcomes and an increase in ART initiation. Copyright © 2016 The Union.
ER  - 
TY  - ELEC
T1  - Infliximab, adalimumab and golimumab for treating moderately to severely active ulcerative colitis after the failure of conventional therapy (Including a review of TA140 and TA262): Clinical effectiveness systematic review and economic model
A1  - R., Archer
A1  - P., Tappenden
A1  - S., Ren
A1  - M.M.-S., James
A1  - R., Harvey
A1  - H., Basarir
A1  - J., Stevens
A1  - C., Carroll
A1  - A., Cantrel
A1  - A., Lobo
A1  - , Hoque S
Y1  - 2016///
KW  - *adalimumab
KW  - *adalimumab/ae [Adverse Drug Reaction]
KW  - *adalimumab/cm [Drug Comparison]
KW  - *adalimumab/ct [Clinical Trial]
KW  - *adalimumab/dt [Drug Therapy]
KW  - *adalimumab/pe [Pharmacoeconomics]
KW  - *adalimumab/sc [Subcutaneous Drug Administration]
KW  - *drug therapy
KW  - *golimumab
KW  - *golimumab/ae [Adverse Drug Reaction]
KW  - *golimumab/cm [Drug Comparison]
KW  - *golimumab/ct [Clinical Trial]
KW  - *golimumab/dt [Drug Therapy]
KW  - *golimumab/pe [Pharmacoeconomics]
KW  - *golimumab/sc [Subcutaneous Drug Administration]
KW  - *infliximab XT  - allergic reaction / side effect / adalimumab XT  - allergic reaction / side effect / golimumab XT  - allergic reaction / side effect / infliximab XT  - autoimmune disease / side effect / golimumab XT  - autoimmune disease / side effect / infliximab XT  - basal cell carcinoma / side effect / adalimumab XT  - breast cancer / side effect / adalimumab XT  - delayed hypersensitivity / side effect / infliximab XT  - demyelinating disease / side effect / adalimumab XT  - heart failure / side effect / adalimumab XT  - heart failure / side effect / golimumab XT  - heart failure / side effect / infliximab XT  - hematologic disease / side effect / adalimumab XT  - hematologic disease / side effect / golimumab XT  - hematologic disease / side effect / infliximab XT  - hepatitis B / side effect / adalimumab XT  - hepatitis B / side effect / golimumab XT  - hepatitis B / side effect / infliximab XT  - hepatobiliary disease / side effect / adalimumab XT  - hepatobiliary disease / side effect / azathioprine XT  - hepatobiliary disease / side effect / golimumab XT  - hepatobiliary disease / side effect / infliximab XT  - infection / side effect / adalimumab XT  - infection / side effect / golimumab XT  - infection / side effect / infliximab XT  - infusion related reaction / side effect / azathioprine XT  - infusion related reaction / side effect / infliximab XT  - injection site reaction / side effect / adalimumab XT  - injection site reaction / side effect / golimumab XT  - lupus like syndrome / side effect / adalimumab XT  - lupus like syndrome / side effect / infliximab XT  - lymphoma / side effect / adalimumab XT  - malignant neoplastic disease / side effect / adalimumab XT  - malignant neoplastic disease / side effect / golimumab XT  - malignant neoplastic disease / side effect / infliximab XT  - neurologic disease / side effect / adalimumab XT  - neurologic disease / side effect / golimumab XT  - optic neuritis / side effect / infliximab XT  - pneumonia / side effect / adalimumab XT  - postprimary tuberculosis / side effect / adalimumab XT  - postprimary tuberculosis / side effect / golimumab XT  - postprimary tuberculosis / side effect / infliximab XT  - rectum carcinoma / side effect / infliximab XT  - sepsis / side effect / adalimumab XT  - Staphylococcus infection / side effect / adalimumab XT  - ulcerative colitis / drug therapy / adalimumab XT  - ulcerative colitis / drug therapy / azathioprine XT  - ulcerative colitis / drug therapy / corticosteroid XT  - ulcerative colitis / drug therapy / golimumab XT  - ulcerative colitis / drug therapy / infliximab XT  - ulcerative colitis / drug therapy / mercaptopurine XT  - ulcerative colitis / drug therapy / mesalazine XT  - wound infection / side effect / adalimumab XT  - adalimumab / adverse drug reaction / allergic reaction XT  - adalimumab / adverse drug reaction / basal cell carcinoma XT  - adalimumab / adverse drug reaction / breast cancer XT  - adalimumab / adverse drug reaction / demyelinating disease XT  - adalimumab / adverse drug reaction / heart failure XT  - adalimumab / adverse drug reaction / hematologic disease XT  - adalimumab / adverse drug reaction / hepatitis B XT  - adalimumab / adverse drug reaction / hepatobiliary disease XT  - adalimumab / adverse drug reaction / infection XT  - adalimumab / adverse drug reaction / injection site reaction XT  - adalimumab / adverse drug reaction / lupus like syndrome XT  - adalimumab / adverse drug reaction / lymphoma XT  - adalimumab / adverse drug reaction / malignant neoplastic disease XT  - adalimumab / adverse drug reaction / neurologic disease XT  - adalimumab / adverse drug reaction / pneumonia XT  - adalimumab / adverse drug reaction / postprimary tuberculosis XT  - adalimumab / adverse drug reaction / sepsis XT  - adalimumab / adverse drug reaction / Staphylococcus infection XT  - adalimumab / adverse drug reaction / wound infection XT  - adalimumab / drug comparison / placebo XT  - adalimumab / drug comparison / golimumab XT  - adalimumab / drug comparison / infliximab XT  - adalimumab / drug therapy / ulcerative colitis XT  - azathioprine / adverse drug reaction / hepatobiliary disease XT  - azathioprine / adverse drug reaction / infusion related reaction XT  - azathioprine / drug combination / corticosteroid XT  - azathioprine / drug combination / infliximab XT  - azathioprine / drug comparison / infliximab XT  - azathioprine / drug therapy / ulcerative colitis XT  - corticosteroid / drug combination / azathioprine XT  - corticosteroid / drug combination / immunomodulating agent XT  - corticosteroid / drug combination / mercaptopurine XT  - corticosteroid / drug therapy / ulcerative colitis XT  - golimumab / adverse drug reaction / allergic reaction XT  - golimumab / adverse drug reaction / autoimmune disease XT  - golimumab / adverse drug reaction / heart failure XT  - golimumab / adverse drug reaction / hematologic disease XT  - golimumab / adverse drug reaction / hepatitis B XT  - golimumab / adverse drug reaction / hepatobiliary disease XT  - golimumab / adverse drug reaction / infection XT  - golimumab / adverse drug reaction / injection site reaction XT  - golimumab / adverse drug reaction / malignant neoplastic disease XT  - golimumab / adverse drug reaction / neurologic disease XT  - golimumab / adverse drug reaction / postprimary tuberculosis XT  - golimumab / drug comparison / placebo XT  - golimumab / drug comparison / adalimumab XT  - golimumab / drug comparison / infliximab XT  - golimumab / drug therapy / ulcerative colitis XT  - infliximab / adverse drug reaction / allergic reaction XT  - infliximab / adverse drug reaction / autoimmune disease XT  - infliximab / adverse drug reaction / delayed hypersensitivity XT  - infliximab / adverse drug reaction / heart failure XT  - infliximab / adverse drug reaction / hematologic disease XT  - infliximab / adverse drug reaction / hepatitis B XT  - infliximab / adverse drug reaction / hepatobiliary disease XT  - infliximab / adverse drug reaction / infection XT  - infliximab / adverse drug reaction / infusion related reaction XT  - infliximab / adverse drug reaction / lupus like syndrome XT  - infliximab / adverse drug reaction / malignant neoplastic disease XT  - infliximab / adverse drug reaction / optic neuritis XT  - infliximab / adverse drug reaction / postprimary tuberculosis XT  - infliximab / adverse drug reaction / rectum carcinoma XT  - infliximab / drug combination / azathioprine XT  - infliximab / drug comparison / placebo XT  - infliximab / drug comparison / adalimumab XT  - infliximab / drug comparison / azathioprine XT  - infliximab / drug comparison / golimumab XT  - infliximab / drug therapy / ulcerative colitis XT  - mercaptopurine / drug combination / corticosteroid XT  - mercaptopurine / drug therapy / ulcerative colitis XT  - mesalazine / drug therapy / ulcerative colitis
KW  - *infliximab/ae [Adverse Drug Reaction]
KW  - *infliximab/cb [Drug Combination]
KW  - *infliximab/cm [Drug Comparison]
KW  - *infliximab/cr [Drug Concentration]
KW  - *infliximab/ct [Clinical Trial]
KW  - *infliximab/dt [Drug Therapy]
KW  - *infliximab/iv [Intravenous Drug Administration]
KW  - *infliximab/pe [Pharmacoeconomics]
KW  - *infliximab/pk [Pharmacokinetics]
KW  - *model
KW  - *treatment failure
KW  - *ulcerative colitis
KW  - *ulcerative colitis/dm [Disease Management]
KW  - *ulcerative colitis/dt [Drug Therapy]
KW  - *ulcerative colitis/su [Surgery]
KW  - Cinahl
KW  - Cochrane Library
KW  - Embase
KW  - European Medicines Agency
KW  - Mayo score
KW  - Medline
KW  - SciSearch
KW  - Staphylococcus infection/si [Side Effect]
KW  - United States
KW  - Web of Science
KW  - adult
KW  - allergic reaction/si [Side Effect]
KW  - area under the curve
KW  - article
KW  - autoimmune disease/si [Side Effect]
KW  - azathioprine/ae [Adverse Drug Reaction]
KW  - azathioprine/cb [Drug Combination]
KW  - azathioprine/cm [Drug Comparison]
KW  - azathioprine/ct [Clinical Trial]
KW  - azathioprine/dt [Drug Therapy]
KW  - azathioprine/po [Oral Drug Administration]
KW  - basal cell carcinoma/si [Side Effect]
KW  - breast cancer/si [Side Effect]
KW  - budget
KW  - clearance at steady-state
KW  - clinical effectiveness
KW  - colon resection
KW  - comparative effectiveness
KW  - concentration at steady-state
KW  - controlled study
KW  - corticosteroid/cb [Drug Combination]
KW  - corticosteroid/dt [Drug Therapy]
KW  - corticosteroid/po [Oral Drug Administration]
KW  - cost effectiveness analysis
KW  - delayed hypersensitivity/si [Side Effect]
KW  - demyelinating disease/si [Side Effect]
KW  - digestive system disease assessment
KW  - disease activity
KW  - disease severity
KW  - drug cost
KW  - drug dose comparison
KW  - drug dose increase
KW  - drug response
KW  - drug safety
KW  - drug withdrawal
KW  - elimination half-life
KW  - food and drug administration
KW  - health economics
KW  - heart failure/si [Side Effect]
KW  - hematologic disease/si [Side Effect]
KW  - hepatitis B/si [Side Effect]
KW  - hepatobiliary disease/si [Side Effect]
KW  - hospitalization
KW  - human
KW  - immunomodulating agent
KW  - infection
KW  - infection/si [Side Effect]
KW  - information service
KW  - infusion related reaction/si [Side Effect]
KW  - injection site reaction/si [Side Effect]
KW  - lupus like syndrome/si [Side Effect]
KW  - lymphoma/si [Side Effect]
KW  - malignant neoplastic disease
KW  - malignant neoplastic disease/si [Side Effect]
KW  - maximum plasma concentration
KW  - mercaptopurine/cb [Drug Combination]
KW  - mercaptopurine/dt [Drug Therapy]
KW  - mesalazine/dt [Drug Therapy]
KW  - mesalazine/po [Oral Drug Administration]
KW  - meta analysis
KW  - mortality
KW  - national health service
KW  - neurologic disease/si [Side Effect]
KW  - optic neuritis/si [Side Effect]
KW  - placebo
KW  - pneumonia/si [Side Effect]
KW  - postprimary tuberculosis/si [Side Effect]
KW  - publication
KW  - quality adjusted life year
KW  - quality of life
KW  - randomized controlled trial (topic)
KW  - rectum carcinoma/si [Side Effect]
KW  - relapse
KW  - remission
KW  - research priority
KW  - safety
KW  - sensitivity analysis
KW  - sepsis/si [Side Effect]
KW  - surgery
KW  - systematic review
KW  - ulcerative colitis/dt [Drug Therapy]
KW  - uncertainty
KW  - volume of distribution
KW  - wound infection/si [Side Effect]
PB  - NIHR Journals Library
JF  - Health Technology Assessment
VL  - 20
IS  - 39
SP  - no pagination
EP  - no pagination
CY  - R. Archer, Health Economics and Decision Science, School of Health and Related Research (ScHARR), University of Sheffield, Sheffield, United Kingdom. E-mail: r.archer@sheffield.ac.uk
SN  - 1366-5278
UR  - http://www.journalslibrary.nihr.ac.uk/__data/assets/pdf_file/0003/166053/FullReport-hta20380.pdf
UR  - http://ovidsp.ovid.com/ovidweb.cgi?T=JS&PAGE=reference&D=emed18a&NEWS=N&AN=610521840
N2  - Background: Ulcerative colitis (UC) is the most common form of inflammatory bowel disease in the UK. UC can have a considerable impact on patients' quality of life. The burden for the NHS is substantial. Objectives: To evaluate the clinical effectiveness and safety of interventions, to evaluate the incremental cost-effectiveness of all interventions and comparators (including medical and surgical options), to estimate the expected net budget impact of each intervention, and to identify key research priorities. Data sources: Peer-reviewed publications, European Public Assessment Reports and manufacturers' submissions. The following databases were searched from inception to December 2013 for clinical effectiveness searches and from inception to January 2014 for cost-effectiveness searches for published and unpublished research evidence: MEDLINE, EMBASE, Cumulative Index to Nursing and Allied Health Literature, The Cochrane Library including the Cochrane Systematic Reviews Database, Cochrane Controlled Trials Register, Database of Abstracts of Reviews of Effects, the Health Technology Assessment database and NHS Economic Evaluation Database; ISI Web of Science, including Science Citation Index, and the Conference Proceedings Citation Index-Science and Bioscience Information Service Previews. The US Food and Drug Administration website and the European Medicines Agency website were also searched, as were research registers, conference proceedings and key journals. Review methods: A systematic review [including network meta-analysis (NMA)] was conducted to evaluate the clinical effectiveness and safety of named interventions. The health economic analysis included a review of published economic evaluations and the development of a de novo model. Results: Ten randomised controlled trials were included in the systematic review. The trials suggest that adult patients receiving infliximab (IFX) [Remicade, Merck Sharp Dohme Ltd (MSD)], adalimumab (ADA) (Humira, AbbVie) or golimumab (GOL) (Simponi, MSD) were more likely to achieve clinical response and remission than those receiving placebo (PBO). Hospitalisation data were limited, but suggested more favourable outcomes for ADA- and IFX-treated patients. Data on the use of surgical intervention were sparse, with a potential benefit for intervention-treated patients. Data were available from one trial to support the use of IFX in paediatric patients. Safety issues identified included serious infections, malignancies and administration site reactions. Based on the NMA, in the induction phase, all biological treatments were associated with statistically significant beneficial effects relative to PBO, with the greatest effect associated with IFX. For patients in response following induction, all treatments except ADA and GOL 100 mg at 32-52 weeks were associated with beneficial effects when compared with PBO, although these were not significant. The greatest effects at 8-32 and 32-52 weeks were associated with 100 mg of GOL and 5 mg/kg of IFX, respectively. For patients in remission following induction, all treatments except ADA at 8-32 weeks and GOL 50 mg at 32-52 weeks were associated with beneficial effects when compared with PBO, although only the effect of ADA at 32-52 weeks was significant. The greatest effects were associated with GOL (at 8-32 weeks) and ADA (at 32-52 weeks). The economic analysis suggests that colectomy is expected to dominate drug therapies, but for some patients, colectomy may not be considered acceptable. In circumstances in which only drug options are considered, IFX and GOL are expected to be ruled out because of dominance, while the incremental cost-effectiveness ratio for ADA versus conventional treatment is approximately 50,300 per QALY gained. Limitations: The health economic model is subject to several limitations: uncertainty associated with extrapolating trial data over a lifetime horizon, the model does not consider explicit sequential pathways of non-biological treatments, and evidence relating to complications of colectomy was identified through consideration of approaches used within previous models rather than a full systematic review. Conclusions: Adult patients receiving IFX, ADA or GOL were more likely to achieve clinical response and remission than those receiving PBO. Further data are required to conclusively demonstrate the effect of interventions on hospitalisation and surgical outcomes. The economic analysis indicates that colectomy is expected to dominate medical treatments for moderate to severe UC.Study registration:This study is registered as PROSPERO CRD42013006883. Funding:The National Institute for Health Research Health Technology Assessment programme. Copyright © Queen's Printer and Controller of HMSO 2016.
ER  - 
TY  - ELEC
T1  - Management of Pemphigus Vulgaris
A1  - M., Cholera
A1  - , Chainani-Wu N
Y1  - 2016///
KW  - *azathioprine
KW  - *corticosteroid
KW  - *human immunoglobulin
KW  - *methotrexate
KW  - *mycophenolate mofetil
KW  - *pemphigus vulgaris
KW  - *pemphigus vulgaris/di [Diagnosis]
KW  - *pemphigus vulgaris/dt [Drug Therapy]
KW  - *pemphigus vulgaris/th [Therapy]
KW  - *rituximab XT  - abdominal discomfort / side effect / immunoglobulin XT  - acidosis / side effect / corticosteroid XT  - acute psychosis / side effect / corticosteroid XT  - alopecia / side effect / azathioprine XT  - anemia / side effect / azathioprine XT  - angioneurotic edema / side effect / rituximab XT  - arthralgia / side effect / mycophenolate mofetil XT  - bacterial infection / side effect / methotrexate XT  - bone marrow depression / side effect / corticosteroid XT  - bronchopneumonia / side effect / methotrexate XT  - candidiasis / side effect / corticosteroid XT  - cataract / side effect / corticosteroid XT  - chill / side effect / rituximab XT  - constipation / side effect / immunoglobulin XT  - coughing / side effect / rituximab XT  - Cushingoid syndrome / side effect / corticosteroid XT  - depression / side effect / mycophenolate mofetil XT  - diabetes mellitus / side effect / corticosteroid XT  - diarrhea / side effect / methotrexate XT  - electrolyte disturbance / side effect / corticosteroid XT  - eye disease / side effect / mycophenolate mofetil XT  - fatigue / side effect / corticosteroid XT  - fatigue / side effect / mycophenolate mofetil XT  - fever / side effect / mycophenolate mofetil XT  - gastrointestinal symptom / side effect / azathioprine XT  - gastrointestinal symptom / side effect / corticosteroid XT  - gastrointestinal symptom / side effect / methotrexate XT  - gastrointestinal symptom / side effect / mycophenolate mofetil XT  - gingivitis / side effect / methotrexate XT  - headache / side effect / immunoglobulin XT  - headache / side effect / mycophenolate mofetil XT  - heart palpitation / side effect / immunoglobulin XT  - hepatitis C / side effect / immunoglobulin XT  - herpes simplex / side effect / corticosteroid XT  - hyperglycemia / side effect / corticosteroid XT  - hyperkalemia / side effect / corticosteroid XT  - hyperlipidemia / side effect / corticosteroid XT  - hypertension / side effect / azathioprine XT  - hypertension / side effect / corticosteroid XT  - hypertension / side effect / mycophenolate mofetil XT  - hypocalcemia / side effect / corticosteroid XT  - infusion related reaction / side effect / rituximab XT  - insomnia / side effect / corticosteroid XT  - lethargy / side effect / azathioprine XT  - leukopenia / side effect / azathioprine XT  - leukopenia / side effect / methotrexate XT  - liver toxicity / side effect / azathioprine XT  - lymphocytopenia / side effect / immunoglobulin XT  - lymphocytopenia / side effect / mycophenolate mofetil XT  - muscle weakness / side effect / azathioprine XT  - myalgia / side effect / mycophenolate mofetil XT  - mycosis / side effect / corticosteroid XT  - myopathy / side effect / corticosteroid XT  - nausea / side effect / methotrexate XT  - nausea / side effect / mycophenolate mofetil XT  - nausea / side effect / rituximab XT  - neutropenia / side effect / mycophenolate mofetil XT  - osteoporosis / side effect / corticosteroid XT  - pain / side effect / rituximab XT  - pancytopenia / side effect / azathioprine XT  - pemphigus vulgaris / drug therapy / azathioprine XT  - pemphigus vulgaris / drug therapy / corticosteroid XT  - pemphigus vulgaris / drug therapy / cyclophosphamide XT  - pemphigus vulgaris / drug therapy / cyclosporin XT  - pemphigus vulgaris / drug therapy / dapsone XT  - pemphigus vulgaris / drug therapy / glucose XT  - pemphigus vulgaris / drug therapy / gold salt XT  - pemphigus vulgaris / drug therapy / immunoglobulin XT  - pemphigus vulgaris / drug therapy / levamisole XT  - pemphigus vulgaris / drug therapy / methotrexate XT  - pemphigus vulgaris / drug therapy / mycophenolate mofetil XT  - pemphigus vulgaris / drug therapy / nicotinamide XT  - pemphigus vulgaris / drug therapy / prednisolone XT  - pemphigus vulgaris / drug therapy / prednisone XT  - pemphigus vulgaris / drug therapy / rituximab XT  - pemphigus vulgaris / drug therapy / steroid XT  - pemphigus vulgaris / drug therapy / tetracycline XT  - phlebitis / side effect / corticosteroid XT  - pyoderma / side effect / methotrexate XT  - rash / side effect / azathioprine XT  - sepsis / side effect / rituximab XT  - septicemia / side effect / methotrexate XT  - side effect / side effect / azathioprine XT  - side effect / side effect / corticosteroid XT  - side effect / side effect / mycophenolate mofetil XT  - thrombocytopenia / side effect / azathioprine XT  - tuberculosis / side effect / corticosteroid XT  - virus infection / side effect / corticosteroid XT  - azathioprine / adverse drug reaction / alopecia XT  - azathioprine / adverse drug reaction / anemia XT  - azathioprine / adverse drug reaction / gastrointestinal symptom XT  - azathioprine / adverse drug reaction / hypertension XT  - azathioprine / adverse drug reaction / lethargy XT  - azathioprine / adverse drug reaction / leukopenia XT  - azathioprine / adverse drug reaction / liver toxicity XT  - azathioprine / adverse drug reaction / muscle weakness XT  - azathioprine / adverse drug reaction / pancytopenia XT  - azathioprine / adverse drug reaction / rash XT  - azathioprine / adverse drug reaction / side effect XT  - azathioprine / adverse drug reaction / thrombocytopenia XT  - azathioprine / drug combination / corticosteroid XT  - azathioprine / drug therapy / pemphigus vulgaris XT  - corticosteroid / adverse drug reaction / acidosis XT  - corticosteroid / adverse drug reaction / acute psychosis XT  - corticosteroid / adverse drug reaction / bone marrow depression XT  - corticosteroid / adverse drug reaction / candidiasis XT  - corticosteroid / adverse drug reaction / cataract XT  - corticosteroid / adverse drug reaction / Cushingoid syndrome XT  - corticosteroid / adverse drug reaction / diabetes mellitus XT  - corticosteroid / adverse drug reaction / electrolyte disturbance XT  - corticosteroid / adverse drug reaction / fatigue XT  - corticosteroid / adverse drug reaction / gastrointestinal symptom XT  - corticosteroid / adverse drug reaction / herpes simplex XT  - corticosteroid / adverse drug reaction / hyperglycemia XT  - corticosteroid / adverse drug reaction / hyperkalemia XT  - corticosteroid / adverse drug reaction / hyperlipidemia XT  - corticosteroid / adverse drug reaction / hypertension XT  - corticosteroid / adverse drug reaction / hypocalcemia XT  - corticosteroid / adverse drug reaction / insomnia XT  - corticosteroid / adverse drug reaction / mycosis XT  - corticosteroid / adverse drug reaction / myopathy XT  - corticosteroid / adverse drug reaction / osteoporosis XT  - corticosteroid / adverse drug reaction / phlebitis XT  - corticosteroid / adverse drug reaction / side effect XT  - corticosteroid / adverse drug reaction / tuberculosis XT  - corticosteroid / adverse drug reaction / virus infection XT  - corticosteroid / drug combination / azathioprine XT  - corticosteroid / drug combination / mycophenolate mofetil XT  - corticosteroid / drug therapy / pemphigus vulgaris XT  - cyclophosphamide / drug therapy / pemphigus vulgaris XT  - cyclosporin / drug therapy / pemphigus vulgaris XT  - dapsone / drug therapy / pemphigus vulgaris XT  - glucose / drug therapy / pemphigus vulgaris XT  - gold salt / drug therapy / pemphigus vulgaris XT  - immunoglobulin / adverse drug reaction / abdominal discomfort XT  - immunoglobulin / adverse drug reaction / constipation XT  - immunoglobulin / adverse drug reaction / headache XT  - immunoglobulin / adverse drug reaction / heart palpitation XT  - immunoglobulin / adverse drug reaction / hepatitis C XT  - immunoglobulin / adverse drug reaction / lymphocytopenia XT  - immunoglobulin / drug therapy / pemphigus vulgaris XT  - levamisole / drug therapy / pemphigus vulgaris XT  - methotrexate / adverse drug reaction / bacterial infection XT  - methotrexate / adverse drug reaction / bronchopneumonia XT  - methotrexate / adverse drug reaction / diarrhea XT  - methotrexate / adverse drug reaction / gastrointestinal symptom XT  - methotrexate / adverse drug reaction / gingivitis XT  - methotrexate / adverse drug reaction / leukopenia XT  - methotrexate / adverse drug reaction / nausea XT  - methotrexate / adverse drug reaction / pyoderma XT  - methotrexate / adverse drug reaction / septicemia XT  - methotrexate / drug therapy / pemphigus vulgaris XT  - mycophenolate mofetil / adverse drug reaction / arthralgia XT  - mycophenolate mofetil / adverse drug reaction / depression XT  - mycophenolate mofetil / adverse drug reaction / eye disease XT  - mycophenolate mofetil / adverse drug reaction / fatigue XT  - mycophenolate mofetil / adverse drug reaction / fever XT  - mycophenolate mofetil / adverse drug reaction / gastrointestinal symptom XT  - mycophenolate mofetil / adverse drug reaction / headache XT  - mycophenolate mofetil / adverse drug reaction / hypertension XT  - mycophenolate mofetil / adverse drug reaction / lymphocytopenia XT  - mycophenolate mofetil / adverse drug reaction / myalgia XT  - mycophenolate mofetil / adverse drug reaction / nausea XT  - mycophenolate mofetil / adverse drug reaction / neutropenia XT  - mycophenolate mofetil / adverse drug reaction / side effect XT  - mycophenolate mofetil / drug combination / corticosteroid XT  - mycophenolate mofetil / drug therapy / pemphigus vulgaris XT  - nicotinamide / drug therapy / pemphigus vulgaris XT  - prednisolone / drug therapy / pemphigus vulgaris XT  - prednisone / drug therapy / pemphigus vulgaris XT  - rituximab / adverse drug reaction / angioneurotic edema XT  - rituximab / adverse drug reaction / chill XT  - rituximab / adverse drug reaction / coughing XT  - rituximab / adverse drug reaction / infusion related reaction XT  - rituximab / adverse drug reaction / nausea XT  - rituximab / adverse drug reaction / pain XT  - rituximab / adverse drug reaction / sepsis XT  - rituximab / drug therapy / pemphigus vulgaris XT  - steroid / drug therapy / pemphigus vulgaris XT  - tetracycline / drug therapy / pemphigus vulgaris
KW  - Cushingoid syndrome/si [Side Effect]
KW  - abdominal discomfort/si [Side Effect]
KW  - acidosis/si [Side Effect]
KW  - acute psychosis/si [Side Effect]
KW  - adjuvant therapy
KW  - adrenal suppression
KW  - alopecia/si [Side Effect]
KW  - anemia/si [Side Effect]
KW  - angioneurotic edema/si [Side Effect]
KW  - arthralgia/si [Side Effect]
KW  - azathioprine/ae [Adverse Drug Reaction]
KW  - azathioprine/cb [Drug Combination]
KW  - azathioprine/ct [Clinical Trial]
KW  - azathioprine/dt [Drug Therapy]
KW  - azathioprine/pd [Pharmacology]
KW  - bacterial infection/si [Side Effect]
KW  - body fat
KW  - bone marrow depression/si [Side Effect]
KW  - bronchopneumonia/si [Side Effect]
KW  - candidiasis/si [Side Effect]
KW  - case study
KW  - cataract/si [Side Effect]
KW  - chill/si [Side Effect]
KW  - chronic drug administration
KW  - clinical evaluation
KW  - constipation/si [Side Effect]
KW  - controlled study
KW  - corticosteroid therapy
KW  - corticosteroid/ae [Adverse Drug Reaction]
KW  - corticosteroid/cb [Drug Combination]
KW  - corticosteroid/ct [Clinical Trial]
KW  - corticosteroid/do [Drug Dose]
KW  - corticosteroid/dt [Drug Therapy]
KW  - corticosteroid/to [Drug Toxicity]
KW  - coughing/si [Side Effect]
KW  - cyclophosphamide/dt [Drug Therapy]
KW  - cyclosporin/dt [Drug Therapy]
KW  - dapsone/dt [Drug Therapy]
KW  - data base
KW  - depression/si [Side Effect]
KW  - diabetes mellitus/si [Side Effect]
KW  - diarrhea/si [Side Effect]
KW  - drug combination
KW  - drug dose reduction
KW  - drug mechanism
KW  - drug megadose
KW  - drug use
KW  - early diagnosis
KW  - electrolyte disturbance/si [Side Effect]
KW  - english language
KW  - eye disease/si [Side Effect]
KW  - fatigue/si [Side Effect]
KW  - fever/si [Side Effect]
KW  - follow up
KW  - gastrointestinal symptom/si [Side Effect]
KW  - gingivitis/si [Side Effect]
KW  - glucose blood level
KW  - glucose/dt [Drug Therapy]
KW  - glucose/ec [Endogenous Compound]
KW  - gold salt/dt [Drug Therapy]
KW  - headache/si [Side Effect]
KW  - heart palpitation/si [Side Effect]
KW  - hepatitis C/si [Side Effect]
KW  - herpes simplex/si [Side Effect]
KW  - human
KW  - hyperglycemia/si [Side Effect]
KW  - hyperkalemia/si [Side Effect]
KW  - hyperlipidemia/si [Side Effect]
KW  - hypertension/si [Side Effect]
KW  - hypocalcemia/si [Side Effect]
KW  - immunoadsorption
KW  - immunoglobulin/ae [Adverse Drug Reaction]
KW  - immunoglobulin/ct [Clinical Trial]
KW  - immunoglobulin/dt [Drug Therapy]
KW  - immunoglobulin/iv [Intravenous Drug Administration]
KW  - immunoglobulin/pd [Pharmacology]
KW  - immunotherapy
KW  - infusion related reaction/si [Side Effect]
KW  - insomnia/si [Side Effect]
KW  - lethargy/si [Side Effect]
KW  - leukopenia/si [Side Effect]
KW  - levamisole/dt [Drug Therapy]
KW  - liver function test
KW  - liver toxicity/si [Side Effect]
KW  - lymphocytopenia/si [Side Effect]
KW  - meta analysis
KW  - methotrexate/ae [Adverse Drug Reaction]
KW  - methotrexate/ct [Clinical Trial]
KW  - methotrexate/dt [Drug Therapy]
KW  - methotrexate/pd [Pharmacology]
KW  - morbidity
KW  - mortality
KW  - mortality rate
KW  - muscle weakness/si [Side Effect]
KW  - myalgia/si [Side Effect]
KW  - mycophenolate mofetil/ae [Adverse Drug Reaction]
KW  - mycophenolate mofetil/cb [Drug Combination]
KW  - mycophenolate mofetil/ct [Clinical Trial]
KW  - mycophenolate mofetil/dt [Drug Therapy]
KW  - mycophenolate mofetil/pd [Pharmacology]
KW  - mycophenolic acid
KW  - mycosis/si [Side Effect]
KW  - myopathy/si [Side Effect]
KW  - nausea/si [Side Effect]
KW  - neutropenia/si [Side Effect]
KW  - nicotinamide/dt [Drug Therapy]
KW  - observational study
KW  - osteoporosis/si [Side Effect]
KW  - outcome assessment
KW  - pain/si [Side Effect]
KW  - pancytopenia/si [Side Effect]
KW  - pemphigus vulgaris/dt [Drug Therapy]
KW  - phlebitis/si [Side Effect]
KW  - plasmapheresis
KW  - prednisolone/dt [Drug Therapy]
KW  - prednisone/dt [Drug Therapy]
KW  - prognosis
KW  - publication
KW  - pyoderma/si [Side Effect]
KW  - randomized controlled trial (topic)
KW  - rash/si [Side Effect]
KW  - remission
KW  - review
KW  - rituximab/ae [Adverse Drug Reaction]
KW  - rituximab/ct [Clinical Trial]
KW  - rituximab/dt [Drug Therapy]
KW  - rituximab/pd [Pharmacology]
KW  - sepsis/si [Side Effect]
KW  - septicemia/si [Side Effect]
KW  - side effect
KW  - side effect/si [Side Effect]
KW  - steroid/dt [Drug Therapy]
KW  - systematic review
KW  - tetracycline/dt [Drug Therapy]
KW  - thrombocytopenia/si [Side Effect]
KW  - treatment duration
KW  - treatment response
KW  - tuberculosis/si [Side Effect]
KW  - virus infection/si [Side Effect]
KW  - weight change
KW  - weight gain
PB  - Springer Healthcare (E-mail: kathleen.burke@springer.com)
JF  - Advances in Therapy
VL  - 33
IS  - 6
SP  - 910
EP  - 958
CY  - N. Chainani-Wu, Private Practice in Oral Medicine Clinic, 100 West El Camino Real Suite 76, Mountain View, CA 94040, United States. E-mail: nitacwu@gmail.com
SN  - 0741-238X
UR  - http://www.springer.com/springer+healthcare/journal/12325
UR  - http://ovidsp.ovid.com/ovidweb.cgi?T=JS&PAGE=reference&D=emed18a&NEWS=N&AN=610774927
N2  - Introduction: Pemphigus vulgaris (PV) is a chronic, autoimmune, vesiculobullous disease. As a result of the relative rarity of PV, published randomized controlled trials (RCTs) are limited, which makes it difficult to evaluate the efficacy of different treatment regimens in this disease. This also precludes conduct of a meta-analysis. Methods: English-language publications describing treatment outcomes of patients with PV were identified by searches of electronic databases through May 2015, and additionally by review of the bibliography of these publications. A total of 89 papers, which included 21 case reports, 47 case series, 8 RCTs, and 13 observational studies, were identified. The findings from these publications, including information on disease course and prognosis, medications used, treatment responses, and side effects, are summarized in the tables and text of this review. Results: Prior to availability of corticosteroid therapy, PV had a high fatality rate. Early publications from the 1970s reported high-dose, prolonged corticosteroid use and significant associated side effects. Later reports described use of corticosteroids along with steroid-sparing adjuvants, which allows a reduction in the total dose of corticosteroids and a reduction in observed mortality and morbidity. For the majority of patients in these reports, a long-term course on medications lasting about 5-10 years was observed; however, subgroups of patients requiring shorter courses or needing longer-term therapy have also been described. Early diagnosis of PV and early initiation of treatment were prognostic factors. In recent publications, commonly used initial regimens include corticosteroids in combination with mycophenolate or azathioprine; whereas, for patients with inadequate response to these regimens, adjuvants such as intravenous immunoglobulin (IVIg) or rituximab are used. Conclusion: The review findings emphasize the importance of early diagnosis, early initiation of treatment, and use of steroid-sparing adjuvants to allow a reduced total dose and duration on corticosteroids. Also highlighted is the need for more RCTs. Copyright © 2016, The Author(s).
ER  - 
TY  - ELEC
T1  - Endovascular stent graft repair of aorto-iliac pseudoaneurysms - Hospital Kuala Lumpur experience
A1  - N.C., Khang
A1  - , bin Azizi Z A B
Y1  - 2016///
KW  - *aortic aneurysm endovascular graft
KW  - *endovascular surgery
KW  - *false aneurysm
KW  - *false aneurysm/su [Surgery]
KW  - *hospital
KW  - *iliac bone
KW  - *stent
KW  - *vascular stent/am [Adverse Device Effect]
KW  - C reactive protein XT  - vascular stent / adverse device effect / endoleak XT  - vascular stent / adverse device effect / stent graft migration XT  - vascular stent / adverse device effect / medical device complication
KW  - C reactive protein/ec [Endogenous Compound]
KW  - Enterococcus
KW  - Klebsiella infection
KW  - Malaysia
KW  - Salmonella
KW  - abdominal aorta
KW  - abdominal pain
KW  - adult
KW  - aged
KW  - amoxicillin plus clavulanic acid/iv [Intravenous Drug Administration]
KW  - antibiotic agent
KW  - aortitis
KW  - aortoduodenal fistula/co [Complication]
KW  - aortointestinal fistula
KW  - article
KW  - blood culture
KW  - ceftazidime/iv [Intravenous Drug Administration]
KW  - ceftriaxone/iv [Intravenous Drug Administration]
KW  - chill
KW  - ciprofloxacin/po [Oral Drug Administration]
KW  - clinical article
KW  - clinical trial
KW  - comorbidity
KW  - computer assisted tomography
KW  - controlled study
KW  - diabetes mellitus
KW  - doxycycline
KW  - encephalitis/co [Complication]
KW  - endoleak
KW  - endoleak/co [Complication]
KW  - erythrocyte sedimentation rate
KW  - fever
KW  - follow up
KW  - graft infection
KW  - graft infection/co [Complication]
KW  - hospital discharge
KW  - hospitalization
KW  - human
KW  - human cell
KW  - hypertension
KW  - imipenem/iv [Intravenous Drug Administration]
KW  - internal iliac artery
KW  - length of stay
KW  - leukocyte count
KW  - ligation
KW  - male
KW  - medical device complication/co [Complication]
KW  - middle aged
KW  - morbidity
KW  - mortality
KW  - outcome assessment
KW  - politef implant
KW  - postoperative complication/co [Complication]
KW  - public hospital
KW  - retroperitoneal abscess/co [Complication]
KW  - stent graft migration/co [Complication]
KW  - surgery
KW  - surgical drainage
KW  - survival
KW  - thoracic aorta
KW  - tissue culture
KW  - tuberculosis
PB  - Malaysian Medical Association (E-mail: mma@tm.net.my)
JF  - Medical Journal of Malaysia
VL  - 71
IS  - 1
SP  - 17
EP  - 22
CY  - N.C. Khang, Department of Surgery, Hospital Kuala Lumpur, Jalan Pahang, Kuala Lumpur 50586, Malaysia. E-mail: khangnc@hotmail.com
SN  - 0300-5283
UR  - http://www.e-mjm.org/2016/v71n1/endovascular-stent-graft.pdf
UR  - http://ovidsp.ovid.com/ovidweb.cgi?T=JS&PAGE=reference&D=emed18a&NEWS=N&AN=610216318
N2  - Background: This is a single institutional review of aortoiliac pseudoaneurysm of various aetiologies managed with endovascular stent graft repair. Methods: From 2009 to 2014, 16 patients had endovascular stent graft inserted for pseudoaneurysm of the thoracic aorta, abdominal aorta and iliac arteries in Hospital Kuala Lumpur. Co-morbidity, causative agents, in-hospital mortality, complications and outcomes were examined. Results: The average age was 59.1 years (range 36-77). Comorbidities include hypertension, diabetes mellitus, tuberculosis, prior infection and previous open aneurysmal repair. All patients had raised WBC (>10.0x109 /L), ESR or Creactive protein on admission while 50% of patients had fever. Blood cultures were positive in 4 patients. All patients were given antibiotics. Only one in-hospital mortality was noted at day-47 post-procedure. Two patients died of aortoenteric fistula at district hospital eight and 16 months later. One patient died of chronic graft infection two years later. One died of unrelated cause. One patient developed type IB endoleak from internal iliac artery two years later and surgical ligation was performed. The average follow up was 15.8 months. Conclusion: Endovascular stent graft repair for pseudoaneurysm is a viable option compared to open surgery. It is less invasive, has lower operative morbidity and fair outcomes. However, some cases may be due to inflammatory aortitis instead of infective pseudoaneurysm, given the frequent culture-negative results. In order to obtain high yield of bacteria culture for infected pseudoaneurysm, open repair with tissue culture is still the main mode of treatment especially for patients with low comorbidity. Copyright © 2016, Malaysian Medical Association. All rights reserved.
ER  - 
TY  - ELEC
T1  - Personalized medicine for patients with MDR-TB
A1  - I.D., Olaru
A1  - C., Lange
A1  - , Heyckendorf J
Y1  - 2016///
KW  - *multidrug resistant tuberculosis
KW  - *multidrug resistant tuberculosis/dm [Disease Management]
KW  - *multidrug resistant tuberculosis/dt [Drug Therapy]
KW  - *personalized medicine
KW  - Mycobacterium tuberculosis
KW  - article
KW  - bacterial genome
KW  - clinical study
KW  - clinical trial
KW  - drug monitoring
KW  - drug resistance
KW  - gene mutation
KW  - gene sequence
KW  - genetic susceptibility
KW  - host pathogen interaction
KW  - human
KW  - multidrug resistant tuberculosis/dt [Drug Therapy]
KW  - mutation
KW  - nonhuman
KW  - pathogenesis
KW  - patient care
KW  - quality of life
KW  - treatment duration XT  - multidrug resistant tuberculosis / drug therapy / tuberculostatic agent XT  - tuberculostatic agent / drug therapy / multidrug resistant tuberculosis
KW  - treatment outcome
KW  - tuberculostatic agent/dt [Drug Therapy]
PB  - Oxford University Press (E-mail: jnl.info@oup.co.uk)
JF  - Journal of Antimicrobial Chemotherapy
VL  - 71
IS  - 4
SP  - 852
EP  - 855
CY  - C. Lange, Clinical Infectious Diseases, Research Center Borstel, Parkallee 35, Borstel 23845, Germany. E-mail: clange@fz-borstel.de
SN  - 0305-7453
UR  - http://jac.oxfordjournals.org/
UR  - http://ovidsp.ovid.com/ovidweb.cgi?T=JS&PAGE=reference&D=emed18a&NEWS=N&AN=610060891
N2  - The emergence of MDR-TB is a cause of great concern due to difficulties in patient management and poor treatment outcomes. Currently the duration of treatment and the choice of drugs for patients with MDR-TB are standardized in many countries. This might not be the best approach since the optimal therapy may depend on different pathogen- and host-related features. Combining the introduction of technological innovations such as whole bacillary genome sequencing for the identification of drug-resistance-associated mutations, therapeutic drug monitoring and host-directed therapies with an individualized approach to MDR-TB management will likely lead to more tolerable, shorter and more efficient treatment regimens and an increase in the quality of life of those affected by MDR-TB. Copyright © The Author 2015. Published by Oxford University Press on behalf of the British Society for Antimicrobial Chemotherapy. All rights reserved.
ER  - 
TY  - ELEC
T1  - Pemphigus in North-Western Yemen: A therapeutic study of 75 cases
A1  - , Khatri M L
Y1  - 2016///
KW  - *Yemen
KW  - *azathioprine/ae [Adverse Drug Reaction]
KW  - *azathioprine/cb [Drug Combination]
KW  - *azathioprine/ct [Clinical Trial]
KW  - *azathioprine/dt [Drug Therapy]
KW  - *azathioprine/po [Oral Drug Administration]
KW  - *cyclophosphamide/ae [Adverse Drug Reaction]
KW  - *cyclophosphamide/cb [Drug Combination]
KW  - *cyclophosphamide/ct [Clinical Trial]
KW  - *cyclophosphamide/dt [Drug Therapy]
KW  - *cyclophosphamide/po [Oral Drug Administration]
KW  - *dexamethasone/ae [Adverse Drug Reaction]
KW  - *dexamethasone/cb [Drug Combination]
KW  - *dexamethasone/ct [Clinical Trial]
KW  - *dexamethasone/dt [Drug Therapy]
KW  - *dexamethasone/iv [Intravenous Drug Administration]
KW  - *drug pulse therapy
KW  - *pemphigus
KW  - *pemphigus Vegetans
KW  - *pemphigus foliaceus/dt [Drug Therapy]
KW  - *pemphigus herpetiformis
KW  - *pemphigus vulgaris/dt [Drug Therapy]
KW  - *pemphigus/dt [Drug Therapy]
KW  - *prednisolone/ae [Adverse Drug Reaction]
KW  - *prednisolone/cb [Drug Combination]
KW  - *prednisolone/ct [Clinical Trial]
KW  - *prednisolone/dt [Drug Therapy]
KW  - *prednisolone/po [Oral Drug Administration]
KW  - Cushingoid syndrome/si [Side Effect]
KW  - Yemen
KW  - Yemeni
KW  - adjuvant therapy
KW  - adolescent
KW  - adult
KW  - aged
KW  - alopecia/si [Side Effect]
KW  - amenorrhea/si [Side Effect]
KW  - article
KW  - azathioprine
KW  - chickenpox/si [Side Effect]
KW  - child
KW  - clinical feature
KW  - clinical trial
KW  - controlled clinical trial
KW  - controlled study
KW  - cyclophosphamide
KW  - dexamethasone
KW  - diabetes mellitus/si [Side Effect]
KW  - diagnosis
KW  - diarrhea/si [Side Effect]
KW  - disease severity
KW  - drug dose increase
KW  - drug efficacy
KW  - drug safety
KW  - drug tolerability
KW  - drug withdrawal
KW  - epilepsy/si [Side Effect]
KW  - epistaxis/si [Side Effect]
KW  - female
KW  - follow up
KW  - genital candidiasis/si [Side Effect]
KW  - herpes simplex/si [Side Effect]
KW  - herpes zoster/si [Side Effect]
KW  - hiccup/si [Side Effect]
KW  - histopathology
KW  - human
KW  - hyperbilirubinemia
KW  - hypertension/si [Side Effect]
KW  - hypertransaminasemia/si [Side Effect]
KW  - immunofluorescence
KW  - immunoglobulin/dt [Drug Therapy]
KW  - immunoglobulin/iv [Intravenous Drug Administration]
KW  - leukopenia/si [Side Effect]
KW  - major clinical study
KW  - male
KW  - monotherapy
KW  - outcome assessment
KW  - pemphigus Vegetans/dt [Drug Therapy]
KW  - pemphigus foliaceus
KW  - pemphigus foliaceus/dt [Drug Therapy]
KW  - pemphigus herpetiformis/dt [Drug Therapy]
KW  - pemphigus vulgaris
KW  - pemphigus vulgaris/dt [Drug Therapy]
KW  - pemphigus/dt [Drug Therapy]
KW  - phase 4 clinical trial
KW  - prednisolone XT  - alopecia / side effect / azathioprine XT  - alopecia / side effect / cyclophosphamide XT  - alopecia / side effect / dexamethasone XT  - alopecia / side effect / prednisolone XT  - amenorrhea / side effect / azathioprine XT  - amenorrhea / side effect / cyclophosphamide XT  - amenorrhea / side effect / dexamethasone XT  - amenorrhea / side effect / prednisolone XT  - chickenpox / side effect / azathioprine XT  - chickenpox / side effect / cyclophosphamide XT  - chickenpox / side effect / dexamethasone XT  - chickenpox / side effect / prednisolone XT  - Cushingoid syndrome / side effect / azathioprine XT  - Cushingoid syndrome / side effect / cyclophosphamide XT  - Cushingoid syndrome / side effect / dexamethasone XT  - Cushingoid syndrome / side effect / prednisolone XT  - diabetes mellitus / side effect / azathioprine XT  - diabetes mellitus / side effect / cyclophosphamide XT  - diabetes mellitus / side effect / dexamethasone XT  - diabetes mellitus / side effect / prednisolone XT  - diarrhea / side effect / azathioprine XT  - diarrhea / side effect / cyclophosphamide XT  - diarrhea / side effect / dexamethasone XT  - diarrhea / side effect / prednisolone XT  - epilepsy / side effect / azathioprine XT  - epilepsy / side effect / cyclophosphamide XT  - epilepsy / side effect / dexamethasone XT  - epilepsy / side effect / prednisolone XT  - epistaxis / side effect / azathioprine XT  - epistaxis / side effect / cyclophosphamide XT  - epistaxis / side effect / dexamethasone XT  - epistaxis / side effect / prednisolone XT  - genital candidiasis / side effect / azathioprine XT  - genital candidiasis / side effect / cyclophosphamide XT  - genital candidiasis / side effect / dexamethasone XT  - genital candidiasis / side effect / prednisolone XT  - herpes simplex / side effect / azathioprine XT  - herpes simplex / side effect / cyclophosphamide XT  - herpes simplex / side effect / dexamethasone XT  - herpes simplex / side effect / prednisolone XT  - herpes zoster / side effect / azathioprine XT  - herpes zoster / side effect / cyclophosphamide XT  - herpes zoster / side effect / dexamethasone XT  - herpes zoster / side effect / prednisolone XT  - hiccup / side effect / azathioprine XT  - hiccup / side effect / cyclophosphamide XT  - hiccup / side effect / dexamethasone XT  - hiccup / side effect / prednisolone XT  - hypertension / side effect / azathioprine XT  - hypertension / side effect / cyclophosphamide XT  - hypertension / side effect / dexamethasone XT  - hypertension / side effect / prednisolone XT  - hypertransaminasemia / side effect / azathioprine XT  - hypertransaminasemia / side effect / cyclophosphamide XT  - hypertransaminasemia / side effect / dexamethasone XT  - hypertransaminasemia / side effect / prednisolone XT  - leukopenia / side effect / azathioprine XT  - leukopenia / side effect / cyclophosphamide XT  - leukopenia / side effect / dexamethasone XT  - leukopenia / side effect / prednisolone XT  - pemphigus / drug therapy / azathioprine XT  - pemphigus / drug therapy / cyclophosphamide XT  - pemphigus / drug therapy / dexamethasone XT  - pemphigus / drug therapy / prednisolone XT  - pemphigus foliaceus / drug therapy / azathioprine XT  - pemphigus foliaceus / drug therapy / cyclophosphamide XT  - pemphigus foliaceus / drug therapy / dexamethasone XT  - pemphigus foliaceus / drug therapy / prednisolone XT  - pemphigus herpetiformis / drug therapy / azathioprine XT  - pemphigus herpetiformis / drug therapy / cyclophosphamide XT  - pemphigus herpetiformis / drug therapy / dexamethasone XT  - pemphigus herpetiformis / drug therapy / prednisolone XT  - pemphigus vegetans / drug therapy / azathioprine XT  - pemphigus vegetans / drug therapy / cyclophosphamide XT  - pemphigus vegetans / drug therapy / dexamethasone XT  - pemphigus vegetans / drug therapy / prednisolone XT  - pemphigus vulgaris / drug therapy / azathioprine XT  - pemphigus vulgaris / drug therapy / cyclophosphamide XT  - pemphigus vulgaris / drug therapy / dexamethasone XT  - pemphigus vulgaris / drug therapy / immunoglobulin XT  - pemphigus vulgaris / drug therapy / prednisolone XT  - thrush / side effect / azathioprine XT  - thrush / side effect / cyclophosphamide XT  - thrush / side effect / dexamethasone XT  - thrush / side effect / prednisolone XT  - tuberculosis / side effect / azathioprine XT  - tuberculosis / side effect / cyclophosphamide XT  - tuberculosis / side effect / dexamethasone XT  - tuberculosis / side effect / prednisolone XT  - azathioprine / adverse drug reaction / alopecia XT  - azathioprine / adverse drug reaction / amenorrhea XT  - azathioprine / adverse drug reaction / chickenpox XT  - azathioprine / adverse drug reaction / Cushingoid syndrome XT  - azathioprine / adverse drug reaction / diabetes mellitus XT  - azathioprine / adverse drug reaction / diarrhea XT  - azathioprine / adverse drug reaction / epilepsy XT  - azathioprine / adverse drug reaction / epistaxis XT  - azathioprine / adverse drug reaction / genital candidiasis XT  - azathioprine / adverse drug reaction / herpes simplex XT  - azathioprine / adverse drug reaction / herpes zoster XT  - azathioprine / adverse drug reaction / hiccup XT  - azathioprine / adverse drug reaction / hypertension XT  - azathioprine / adverse drug reaction / hypertransaminasemia XT  - azathioprine / adverse drug reaction / leukopenia XT  - azathioprine / adverse drug reaction / thrush XT  - azathioprine / adverse drug reaction / tuberculosis XT  - azathioprine / drug combination / dexamethasone XT  - azathioprine / drug combination / prednisolone XT  - azathioprine / drug therapy / pemphigus foliaceus XT  - azathioprine / drug therapy / pemphigus herpetiformis XT  - azathioprine / drug therapy / pemphigus vegetans XT  - azathioprine / drug therapy / pemphigus vulgaris XT  - azathioprine / drug therapy / pemphigus XT  - cyclophosphamide / adverse drug reaction / alopecia XT  - cyclophosphamide / adverse drug reaction / amenorrhea XT  - cyclophosphamide / adverse drug reaction / chickenpox XT  - cyclophosphamide / adverse drug reaction / Cushingoid syndrome XT  - cyclophosphamide / adverse drug reaction / diabetes mellitus XT  - cyclophosphamide / adverse drug reaction / diarrhea XT  - cyclophosphamide / adverse drug reaction / epilepsy XT  - cyclophosphamide / adverse drug reaction / epistaxis XT  - cyclophosphamide / adverse drug reaction / genital candidiasis XT  - cyclophosphamide / adverse drug reaction / herpes simplex XT  - cyclophosphamide / adverse drug reaction / herpes zoster XT  - cyclophosphamide / adverse drug reaction / hiccup XT  - cyclophosphamide / adverse drug reaction / hypertension XT  - cyclophosphamide / adverse drug reaction / hypertransaminasemia XT  - cyclophosphamide / adverse drug reaction / leukopenia XT  - cyclophosphamide / adverse drug reaction / thrush XT  - cyclophosphamide / adverse drug reaction / tuberculosis XT  - cyclophosphamide / drug combination / dexamethasone XT  - cyclophosphamide / drug combination / prednisolone XT  - cyclophosphamide / drug therapy / pemphigus foliaceus XT  - cyclophosphamide / drug therapy / pemphigus herpetiformis XT  - cyclophosphamide / drug therapy / pemphigus vegetans XT  - cyclophosphamide / drug therapy / pemphigus vulgaris XT  - cyclophosphamide / drug therapy / pemphigus XT  - dexamethasone / adverse drug reaction / alopecia XT  - dexamethasone / adverse drug reaction / amenorrhea XT  - dexamethasone / adverse drug reaction / chickenpox XT  - dexamethasone / adverse drug reaction / Cushingoid syndrome XT  - dexamethasone / adverse drug reaction / diabetes mellitus XT  - dexamethasone / adverse drug reaction / diarrhea XT  - dexamethasone / adverse drug reaction / epilepsy XT  - dexamethasone / adverse drug reaction / epistaxis XT  - dexamethasone / adverse drug reaction / genital candidiasis XT  - dexamethasone / adverse drug reaction / herpes simplex XT  - dexamethasone / adverse drug reaction / herpes zoster XT  - dexamethasone / adverse drug reaction / hiccup XT  - dexamethasone / adverse drug reaction / hypertension XT  - dexamethasone / adverse drug reaction / hypertransaminasemia XT  - dexamethasone / adverse drug reaction / leukopenia XT  - dexamethasone / adverse drug reaction / thrush XT  - dexamethasone / adverse drug reaction / tuberculosis XT  - dexamethasone / drug combination / azathioprine XT  - dexamethasone / drug combination / cyclophosphamide XT  - dexamethasone / drug therapy / pemphigus foliaceus XT  - dexamethasone / drug therapy / pemphigus herpetiformis XT  - dexamethasone / drug therapy / pemphigus vegetans XT  - dexamethasone / drug therapy / pemphigus vulgaris XT  - dexamethasone / drug therapy / pemphigus XT  - immunoglobulin / drug therapy / pemphigus vulgaris XT  - prednisolone / adverse drug reaction / alopecia XT  - prednisolone / adverse drug reaction / amenorrhea XT  - prednisolone / adverse drug reaction / chickenpox XT  - prednisolone / adverse drug reaction / Cushingoid syndrome XT  - prednisolone / adverse drug reaction / diabetes mellitus XT  - prednisolone / adverse drug reaction / diarrhea XT  - prednisolone / adverse drug reaction / epilepsy XT  - prednisolone / adverse drug reaction / epistaxis XT  - prednisolone / adverse drug reaction / genital candidiasis XT  - prednisolone / adverse drug reaction / herpes simplex XT  - prednisolone / adverse drug reaction / herpes zoster XT  - prednisolone / adverse drug reaction / hiccup XT  - prednisolone / adverse drug reaction / hypertension XT  - prednisolone / adverse drug reaction / hypertransaminasemia XT  - prednisolone / adverse drug reaction / leukopenia XT  - prednisolone / adverse drug reaction / thrush XT  - prednisolone / adverse drug reaction / tuberculosis XT  - prednisolone / drug combination / azathioprine XT  - prednisolone / drug combination / cyclophosphamide XT  - prednisolone / drug therapy / pemphigus foliaceus XT  - prednisolone / drug therapy / pemphigus herpetiformis XT  - prednisolone / drug therapy / pemphigus vegetans XT  - prednisolone / drug therapy / pemphigus vulgaris XT  - prednisolone / drug therapy / pemphigus
KW  - prospective study
KW  - randomization
KW  - randomized controlled trial
KW  - recurrent disease
KW  - remission
KW  - side effect
KW  - thrush/si [Side Effect]
KW  - tuberculosis/si [Side Effect]
PB  - Medknow Publications (B9, Kanara Business Centre, off Link Road, Ghatkopar (E), Mumbai 400 075, India)
JF  - Indian Journal of Dermatology, Venereology and Leprology
VL  - 82
IS  - 3
SP  - 359
EP  - 359
CY  - M.L. Khatri, Saudi Hospital, Hajjah, P.O. Box: 2757, Sana'a, Yemen. E-mail: mishrik1@yahoo.co.in
SN  - 0378-6323
UR  - http://www.ijdvl.com
UR  - http://ovidsp.ovid.com/ovidweb.cgi?T=JS&PAGE=reference&D=emed18a&NEWS=N&AN=610199424
N2  - Background: The incidence of pemphigus, though not documented, seems to be quite high in Yemen. There is no universal consensus on the treatment of this disease. Aims: The aim was to evaluate the efficacy and side effects of different therapeutic regimens used in patients of pemphigus in North-Western Yemen. Patients and Methods: Seventy-five Yemeni patients (39 males and 36 females) were included. Diagnosis was based on clinical features, histopathology and the Tzanck test. Results of treatment with these different therapeutic regimens were compared: (1) dexamethasone-cyclophosphamide pulse (DCP), (2) dexamethasone pulse with oral azathioprine, (3) oral prednisolone with azathioprine, (4) oral prednisolone with oral cyclophosphamide, and (5) prednisolone monotherapy. Results: Pemphigus vulgaris (PV) was diagnosed in 46 patients, pemphigus foliaceus (PF) in 23, pemphigus vegetans (PVEG) in 5 and pemphigus herpetiformis (PH) in one. Among the 16 patients who received regular DCP therapy, 13 were in remission for 6 months to 11 years without medications (phase 4). Remission without pharmacotherapy could not be achieved with the other regimens and steroid-induced side-effects appeared to be more than with DCP. Limitations: Immunofluorescence was not available to confirm the diagnosis of pemphigus. Randomization was not done. Conclusion: The DCP regimen seemed to be superior to the other regimens used. Copyright © 2016 Indian Journal of Dermatology, Venereology, and Leprology.
ER  - 
TY  - ELEC
T1  - Impact of point-of-care diagnostics on maternal outcomes in HIV-infected women: Systematic review and meta-analysis protocol
A1  - T.P., Mashamba-Thompson
A1  - B., Sartorius
A1  - L., Thabane
A1  - C.X., Shi
A1  - , Drain P K
Y1  - 2016///
KW  - *Human immunodeficiency virus
KW  - *Human immunodeficiency virus infection/di [Diagnosis]
KW  - *Human immunodeficiency virus infection/dm [Disease Management]
KW  - *maternal welfare
KW  - *point of care testing
KW  - Cochrane Library
KW  - Human immunodeficiency virus infected patient
KW  - Medline
KW  - communicable disease
KW  - data base
KW  - data extraction
KW  - diagnosis
KW  - ethics
KW  - female
KW  - health care policy
KW  - human
KW  - maternal morbidity
KW  - maternal mortality
KW  - maternal welfare
KW  - meta analysis
KW  - outcome assessment
KW  - quality control
KW  - registration
KW  - review
KW  - systematic review
PB  - BMJ Publishing Group (E-mail: subscriptions@bmjgroup.com)
JF  - BMJ Open
VL  - 6
IS  - 1
SP  - no pagination
EP  - no pagination
CY  - T.P. Mashamba-Thompson, Discipline of Public Health, School of Nursing and Public Health, University of KwaZulu Natal, Durban, South Africa. E-mail: Mashamba-Thompson@ukzn.ac.za
UR  - http://bmjopen.bmj.com/content/6/1/e008002.full.pdf+html
UR  - http://ovidsp.ovid.com/ovidweb.cgi?T=JS&PAGE=reference&D=emed18a&NEWS=N&AN=608798197
N2  - Introduction: Studies indicate substandard diagnostic care, delayed and missed diagnosis as some of the contributing factors to maternal mortality. The clinical impact of point-of-care (POC) diagnostics has been shown in the monitoring and treatment of a variety of infectious diseases, including HIV/AIDS and tuberculosis. The objective of this systematic review is to investigate the impact of POC diagnostics on maternal outcomes for HIV-infected women. Methods: We will conduct a systematic review to evaluate the impact of POC diagnostics for improving desired healthcare outcomes for HIV-infected women. The search strategy will involve electronic databases including: Cochrane Infectious Disease Group Specialised Register; Cochrane Central Register of Control Trials, published in The Cochrane Library; PubMed; EBSCOhost and LILACS. The studies will be mapped in 2 stages: stage 1 will map studies descriptively by focus and method; stage 2 will involve additional inclusion criteria, quality assessment and data extraction undertaken by 2 reviewers in parallel. Evidence will be synthesised using relevant systematic research tools: meta-analysis and subgroup analysis will be conducted using RevMan and Stata 13 will be used for meta-regressions. We will follow recommendations described in the Preferred Reporting Items for Systematic Reviews and Meta-Analyses (PRISMA) statement and the Cochrane Handbook for Intervention Reviews. Ethics and dissemination: We anticipate finding a large number of studies on POC diagnostic interventions on maternal outcomes in HIV-infected women, which, once summarised, will be useful to guide future diagnostic interventions. The protocol for the systematic review has been registered in PROSPERO. The study will be disseminated electronically and in print. It will also be presented to conferences related to HIV/AIDS, POC diagnostics and maternal health. Trial registration number: PROSPERO CRD42014015439.
ER  - 
TY  - ELEC
T1  - Comparison of Efficacy and Safety of Ciclosporin to Prednisolone in the Treatment of Erythema Nodosum Leprosum: Two Randomised, Double Blind, Controlled Pilot Studies in Ethiopia
A1  - S.M., Lambert
A1  - S.D., Nigusse
A1  - D.T., Alembo
A1  - S.L., Walker
A1  - P.G., Nicholls
A1  - M.H., Idriss
A1  - L.K., Yamuah
A1  - , Lockwood D N J
Y1  - 2016///
KW  - *cyclosporin
KW  - *cyclosporin A/ae [Adverse Drug Reaction]
KW  - *cyclosporin A/cb [Drug Combination]
KW  - *cyclosporin A/cm [Drug Comparison]
KW  - *cyclosporin A/ct [Clinical Trial]
KW  - *cyclosporin A/dt [Drug Therapy]
KW  - *erythema nodosum leprosum
KW  - *erythema nodosum leprosum/co [Complication]
KW  - *erythema nodosum leprosum/dm [Disease Management]
KW  - *erythema nodosum leprosum/dt [Drug Therapy]
KW  - *leprosy
KW  - *pilot study
KW  - *prednisolone XT  - acne / side effect / cyclosporin A XT  - acne / side effect / prednisolone XT  - cataract / side effect / cyclosporin A XT  - cataract / side effect / prednisolone XT  - diabetes mellitus / side effect / cyclosporin A XT  - diabetes mellitus / side effect / prednisolone XT  - erythema nodosum leprosum / drug therapy / cyclosporin A XT  - erythema nodosum leprosum / drug therapy / prednisolone XT  - glaucoma / side effect / cyclosporin A XT  - glaucoma / side effect / prednisolone XT  - hirsutism / side effect / cyclosporin A XT  - hirsutism / side effect / prednisolone XT  - hypertension / side effect / cyclosporin A XT  - hypertension / side effect / prednisolone XT  - moon face / side effect / cyclosporin A XT  - moon face / side effect / prednisolone XT  - mycosis / side effect / cyclosporin A XT  - mycosis / side effect / prednisolone XT  - peptic ulcer / side effect / cyclosporin A XT  - peptic ulcer / side effect / prednisolone XT  - psychosis / side effect / cyclosporin A XT  - psychosis / side effect / prednisolone XT  - strongyloidiasis / drug therapy / albendazole XT  - tuberculosis / side effect / cyclosporin A XT  - tuberculosis / side effect / prednisolone XT  - albendazole / drug therapy / strongyloidiasis XT  - cyclosporin A / adverse drug reaction / acne XT  - cyclosporin A / adverse drug reaction / cataract XT  - cyclosporin A / adverse drug reaction / diabetes mellitus XT  - cyclosporin A / adverse drug reaction / glaucoma XT  - cyclosporin A / adverse drug reaction / hirsutism XT  - cyclosporin A / adverse drug reaction / hypertension XT  - cyclosporin A / adverse drug reaction / moon face XT  - cyclosporin A / adverse drug reaction / mycosis XT  - cyclosporin A / adverse drug reaction / peptic ulcer XT  - cyclosporin A / adverse drug reaction / psychosis XT  - cyclosporin A / adverse drug reaction / tuberculosis XT  - cyclosporin A / drug combination / prednisolone XT  - cyclosporin A / drug comparison / prednisolone XT  - cyclosporin A / drug therapy / erythema nodosum leprosum XT  - prednisolone / adverse drug reaction / acne XT  - prednisolone / adverse drug reaction / cataract XT  - prednisolone / adverse drug reaction / diabetes mellitus XT  - prednisolone / adverse drug reaction / glaucoma XT  - prednisolone / adverse drug reaction / hirsutism XT  - prednisolone / adverse drug reaction / hypertension XT  - prednisolone / adverse drug reaction / moon face XT  - prednisolone / adverse drug reaction / mycosis XT  - prednisolone / adverse drug reaction / peptic ulcer XT  - prednisolone / adverse drug reaction / psychosis XT  - prednisolone / adverse drug reaction / tuberculosis XT  - prednisolone / drug combination / cyclosporin A XT  - prednisolone / drug comparison / placebo XT  - prednisolone / drug comparison / cyclosporin A XT  - prednisolone / drug therapy / erythema nodosum leprosum
KW  - *prednisolone/ae [Adverse Drug Reaction]
KW  - *prednisolone/cb [Drug Combination]
KW  - *prednisolone/cm [Drug Comparison]
KW  - *prednisolone/ct [Clinical Trial]
KW  - *prednisolone/dt [Drug Therapy]
KW  - *safety
KW  - Ethiopia
KW  - acne/si [Side Effect]
KW  - adult
KW  - albendazole/dt [Drug Therapy]
KW  - article
KW  - blood cell count
KW  - bone pain
KW  - cataract/si [Side Effect]
KW  - clinical article
KW  - clinical assessment
KW  - clinical trial
KW  - comparative effectiveness
KW  - comparative study
KW  - controlled clinical trial
KW  - controlled study
KW  - diabetes mellitus/si [Side Effect]
KW  - disease severity
KW  - double blind procedure
KW  - drug efficacy
KW  - drug safety
KW  - drug tolerability
KW  - erythema nodosum leprosum/dt [Drug Therapy]
KW  - erythrocyte sedimentation rate
KW  - female
KW  - glaucoma/si [Side Effect]
KW  - hirsutism/si [Side Effect]
KW  - human
KW  - human tissue
KW  - hypertension/si [Side Effect]
KW  - male
KW  - moon face/si [Side Effect]
KW  - mycosis/si [Side Effect]
KW  - neuritis
KW  - peptic ulcer/si [Side Effect]
KW  - placebo
KW  - psychosis/si [Side Effect]
KW  - quality of life
KW  - randomized controlled trial
KW  - side effect
KW  - single blind procedure
KW  - skin biopsy
KW  - stomach pain
KW  - strongyloidiasis/dt [Drug Therapy]
KW  - strongyloidiasis/pc [Prevention]
KW  - treatment outcome
KW  - tuberculosis/si [Side Effect]
KW  - urinalysis
PB  - Public Library of Science (E-mail: plos@plos.org)
JF  - PLoS Neglected Tropical Diseases
VL  - 10
IS  - 2
SP  - no pagination
EP  - no pagination
CY  - S.M. Lambert, Department of Clinical Research, London School of Hygiene and Tropical Medicine, London, United Kingdom. E-mail: saba.lambert@lshtm.ac.uk
SN  - 1935-2727
UR  - http://www.plosntds.org/index.php
UR  - http://ovidsp.ovid.com/ovidweb.cgi?T=JS&PAGE=reference&D=emed18a&NEWS=N&AN=608697928
N2  - Background: Erythema Nodosum Leprosum (ENL) is a serious complication of leprosy. It is normally treated with high dose steroids, but its recurrent nature leads to prolonged steroid usage and associated side effects. There is little evidence on the efficacy of alternative treatments for ENL, especially for patients who have become steroid resistant or have steroid side effects. These two pilot studies compare the efficacy and side effect profile of ciclosporin plus prednisolone against prednisolone alone in the treatment of patients with either new ENL or chronic and recurrent ENL. Methods and Results: Thirteen patients with new ENL and twenty patients with chronic ENL were recruited into two double-blinded randomised controlled trials. Patients were randomised to receive ciclosporin and prednisolone or prednisolone treatment only. Patients with acute ENL had a delay of 16 weeks in the occurrence of ENL flare-up episode, with less severe flare-ups and decreased requirements for additional prednisolone. Patients with chronic ENL on ciclosporin had the first episode of ENL flare-up 4 weeks earlier than those on prednisolone, as well as more severe ENL flare-ups requiring 2.5 times more additional prednisolone. Adverse events attributable to prednisolone were more common that those attributable to ciclosporin. Conclusions: This is the first clinical trial on ENL management set in the African context, and also the first trial in leprosy to use patients' assessment of outcomes. Patients on ciclosporin showed promising results in the management of acute ENL in this small pilot study. But ciclosporin, did not appear to have a significant steroid-sparing effects in patients with chronic ENL, which may have been due to the prolonged use of steroids in these patients in combination with a too rapid decrease of steroids in patients given ciclosporin. Further research is needed to determine whether the promising results of ciclosporin in acute ENL can be reproduced on a larger scale. Copyright © 2016 Lambert et al.
ER  - 
TY  - ELEC
T1  - Direct observation of treatment provided by a family member as compared to non-family member among children with new tuberculosis: A pragmatic, non-inferiority, cluster-randomized trial in Gujarat, India
A1  - P.V., Dave
A1  - A.N., Shah
A1  - P.B., Nimavat
A1  - B.B., Modi
A1  - K.R., Pujara
A1  - P., Patel
A1  - K., Mehariya
A1  - K.V., Rade
A1  - S., Shekar
A1  - K.S., Sachdeva
A1  - J.E., Oeltmann
A1  - , Kumar A M V
Y1  - 2016///
KW  - *childhood disease/dm [Disease Management]
KW  - *childhood disease/dt [Drug Therapy]
KW  - *directly observed therapy
KW  - *extrapulmonary tuberculosis/dm [Disease Management]
KW  - *extrapulmonary tuberculosis/dt [Drug Therapy]
KW  - *family
KW  - *health care personnel
KW  - *lung tuberculosis/dm [Disease Management]
KW  - *lung tuberculosis/dt [Drug Therapy]
KW  - *tuberculosis XT  - childhood disease / drug therapy / ethambutol XT  - childhood disease / drug therapy / isoniazid XT  - childhood disease / drug therapy / pyrazinamide XT  - childhood disease / drug therapy / rifampicin XT  - extrapulmonary tuberculosis / drug therapy / ethambutol XT  - extrapulmonary tuberculosis / drug therapy / isoniazid XT  - extrapulmonary tuberculosis / drug therapy / pyrazinamide XT  - extrapulmonary tuberculosis / drug therapy / rifampicin XT  - lung tuberculosis / drug therapy / ethambutol XT  - lung tuberculosis / drug therapy / isoniazid XT  - lung tuberculosis / drug therapy / pyrazinamide XT  - lung tuberculosis / drug therapy / rifampicin XT  - ethambutol / drug combination / isoniazid XT  - ethambutol / drug combination / pyrazinamide XT  - ethambutol / drug combination / rifampicin XT  - ethambutol / drug therapy / childhood disease XT  - ethambutol / drug therapy / extrapulmonary tuberculosis XT  - ethambutol / drug therapy / lung tuberculosis XT  - isoniazid / drug combination / ethambutol XT  - isoniazid / drug combination / pyrazinamide XT  - isoniazid / drug combination / rifampicin XT  - isoniazid / drug therapy / childhood disease XT  - isoniazid / drug therapy / extrapulmonary tuberculosis XT  - isoniazid / drug therapy / lung tuberculosis XT  - pyrazinamide / drug combination / ethambutol XT  - pyrazinamide / drug combination / isoniazid XT  - pyrazinamide / drug combination / rifampicin XT  - pyrazinamide / drug therapy / childhood disease XT  - pyrazinamide / drug therapy / extrapulmonary tuberculosis XT  - pyrazinamide / drug therapy / lung tuberculosis XT  - rifampicin / drug combination / ethambutol XT  - rifampicin / drug combination / isoniazid XT  - rifampicin / drug combination / pyrazinamide XT  - rifampicin / drug therapy / childhood disease XT  - rifampicin / drug therapy / extrapulmonary tuberculosis XT  - rifampicin / drug therapy / lung tuberculosis
KW  - India
KW  - adolescent
KW  - adult
KW  - article
KW  - body weight
KW  - child
KW  - child health care
KW  - childhood disease/dt [Drug Therapy]
KW  - clinical trial
KW  - comparative effectiveness
KW  - controlled clinical trial
KW  - controlled study
KW  - diagnosis
KW  - doctor patient relation
KW  - ethambutol/cb [Drug Combination]
KW  - ethambutol/dt [Drug Therapy]
KW  - extrapulmonary tuberculosis/dt [Drug Therapy]
KW  - family study
KW  - female
KW  - geographic distribution
KW  - health care practice
KW  - health care system
KW  - human
KW  - infant
KW  - intention to treat analysis
KW  - intervention study
KW  - isoniazid/cb [Drug Combination]
KW  - isoniazid/dt [Drug Therapy]
KW  - lung tuberculosis/dt [Drug Therapy]
KW  - major clinical study
KW  - male
KW  - multicenter study
KW  - newborn
KW  - preschool child
KW  - program acceptability
KW  - pyrazinamide/cb [Drug Combination]
KW  - pyrazinamide/dt [Drug Therapy]
KW  - randomized controlled trial
KW  - respiratory care practice
KW  - rifampicin/cb [Drug Combination]
KW  - rifampicin/dt [Drug Therapy]
KW  - therapy
KW  - treatment outcome
KW  - treatment response
PB  - Public Library of Science (E-mail: plos@plos.org)
JF  - PLoS ONE
VL  - 11
IS  - 2
SP  - no pagination
EP  - no pagination
CY  - United States
UR  - http://www.plosone.org/article/fetchObject.action?uri=info:doi/10.1371/journal.pone.0148488&representation=PDF
UR  - http://ovidsp.ovid.com/ovidweb.cgi?T=JS&PAGE=reference&D=emed18a&NEWS=N&AN=608548264
N2  - Background TheWorld Health Organization recommends direct observation of treatment (DOT) to support patients with tuberculosis (TB) and to ensure treatment completion. As per national programme guidelines in India, a DOT provider can be anyone who is acceptable and accessible to the patient and accountable to the health system, except a family member. This poses challenges among children with TB who may be more comfortable receiving medicines from their parents or family members than from unfamiliar DOT providers. We conducted a non-inferiority trial to assess the effect of family DOT on treatment success rates among children with newly diagnosed TB registered for treatment during June- September 2012. Methods We randomly assigned all districts (n = 30) in Gujarat to the intervention (n = 15) or usualpractice group (n = 15). Adult family members in the intervention districts were given the choice to become their child's DOT provider. DOT was provided by a non-family member in the usual-practice districts. Using routinely collected clinic-based TB treatment cards, we compared treatment success rates (cured and treatment completed) between the two groups and the non-inferiority limit was kept at 5%. Results Of 624 children with newly diagnosed TB, 359 (58%) were from intervention districts and 265 (42%) were from usual-practice districts. The two groups were similar with respect to baseline characteristics including age, sex, type of TB, and initial body weight. The treatment success rates were 344 (95.8%) and 247 (93.2%) (p = 0.11) among the intervention and usual-practice groups respectively. Conclusion DOT provided by a family member is not inferior to DOT provided by a non-family member among new TB cases in children and can attain international targets for treatment success. Copyright This is an open access article, free of all copyright, and may be freely reproduced, distributed, transmitted, modified, built upon, or otherwise used by anyone for any lawful purpose. The work is made available under the Creative Commons CC0 public domain dedication.
ER  - 
TY  - ELEC
T1  - Review on diverse issues in improvising drugs for treating leprosy
A1  - , Shanthi V
Y1  - 2016///
KW  - *leprosy control
KW  - *leprosy/dm [Disease Management]
KW  - *leprosy/dr [Drug Resistance]
KW  - *leprosy/dt [Drug Therapy]
KW  - Mycobacterium leprae
KW  - azathioprine/dt [Drug Therapy]
KW  - clarithromycin/dt [Drug Therapy]
KW  - clinical study
KW  - clinical trial
KW  - clofazimine/dt [Drug Therapy]
KW  - dapsone/dt [Drug Therapy]
KW  - disease eradication
KW  - disease surveillance
KW  - drug use
KW  - erythema nodosum leprosum
KW  - ethionamide/dt [Drug Therapy]
KW  - glucocorticoid/dt [Drug Therapy]
KW  - human
KW  - isoniazid/dt [Drug Therapy]
KW  - leprosy/dt [Drug Therapy]
KW  - methotrexate/dt [Drug Therapy]
KW  - minocycline/dt [Drug Therapy]
KW  - moxifloxacin/dt [Drug Therapy]
KW  - nonhuman
KW  - ofloxacin/dt [Drug Therapy]
KW  - pefloxacin/dt [Drug Therapy]
KW  - prednisolone/dt [Drug Therapy]
KW  - prevalence
KW  - protionamide/dt [Drug Therapy]
KW  - relapse
KW  - review
KW  - rifampicin/dt [Drug Therapy]
KW  - rifapentine/dt [Drug Therapy]
KW  - streptomycin/dt [Drug Therapy]
KW  - thalidomide/dt [Drug Therapy]
KW  - thioacetazone/dt [Drug Therapy]
KW  - treatment failure XT  - leprosy / drug therapy / azathioprine XT  - leprosy / drug therapy / clarithromycin XT  - leprosy / drug therapy / clofazimine XT  - leprosy / drug therapy / dapsone XT  - leprosy / drug therapy / ethionamide XT  - leprosy / drug therapy / glucocorticoid XT  - leprosy / drug therapy / isoniazid XT  - leprosy / drug therapy / methotrexate XT  - leprosy / drug therapy / minocycline XT  - leprosy / drug therapy / moxifloxacin XT  - leprosy / drug therapy / ofloxacin XT  - leprosy / drug therapy / pefloxacin XT  - leprosy / drug therapy / prednisolone XT  - leprosy / drug therapy / protionamide XT  - leprosy / drug therapy / rifampicin XT  - leprosy / drug therapy / rifapentine XT  - leprosy / drug therapy / streptomycin XT  - leprosy / drug therapy / thalidomide XT  - leprosy / drug therapy / thioacetazone XT  - azathioprine / drug therapy / leprosy XT  - clarithromycin / drug therapy / leprosy XT  - clofazimine / drug therapy / leprosy XT  - dapsone / drug therapy / leprosy XT  - ethionamide / drug therapy / leprosy XT  - glucocorticoid / drug therapy / leprosy XT  - isoniazid / drug therapy / leprosy XT  - methotrexate / drug therapy / leprosy XT  - minocycline / drug therapy / leprosy XT  - moxifloxacin / drug therapy / leprosy XT  - ofloxacin / drug therapy / leprosy XT  - pefloxacin / drug therapy / leprosy XT  - prednisolone / drug therapy / leprosy XT  - protionamide / drug therapy / leprosy XT  - rifampicin / drug therapy / leprosy XT  - rifapentine / drug therapy / leprosy XT  - streptomycin / drug therapy / leprosy XT  - thalidomide / drug therapy / leprosy XT  - thioacetazone / drug therapy / leprosy
PB  - Global Research Online (Plot No: 6, R. K. Lake view, Hebbagudi, Anekal Taluk, Bangalore, India)
JF  - International Journal of Pharmaceutical Sciences Review and Research
VL  - 36
IS  - 2
SP  - 157
EP  - 162
CY  - V. Shanthi, Department of Biotechnology, School of Bio Sciences and Technology, VIT University, Vellore, Tamil Nadu, India. E-mail: shanthi.v@vit.ac.in
SN  - 0976-044X
UR  - http://globalresearchonline.net/journalcontents/v36-2/27.pdf
UR  - http://ovidsp.ovid.com/ovidweb.cgi?T=JS&PAGE=reference&D=emed18a&NEWS=N&AN=608745523
N2  - Leprosy control depends exclusively on case recognition and management with multi-drug therapy. This approach is based on recognizing and treating chronic infectious diseases with effective drug combinations limits the materialization and spread of existing drug resistant pathogens. Besides, tuberculosis educated the relapse cases that are under risk for drug resistance which can destabilize the control measures on hand. Consequently, the construction of multi-drug therapy like approach for controlling leprosy involves systematic evaluation of treatment failures. Several studies have recognized relapses after MDT and drug-resistant strains of Mycobacterium leprae have been identified. In this review, we describe the drugs used to treat leprosy and the need for addition of novel drugs in MDT to improve treatment of leprosy patients. Copyright © protected.
ER  - 
TY  - ELEC
T1  - Diabetes reduces the rate of sputum culture conversion in patients with newly diagnosed multidrug-resistant tuberculosis
A1  - A.D., Salindri
A1  - M., Kipiani
A1  - R.R., Kempker
A1  - N.R., Gandhi
A1  - L., Darchia
A1  - N., Tukvadze
A1  - H.M., Blumberg
A1  - , Magee M J
Y1  - 2016///
KW  - *diabetes mellitus
KW  - *multidrug resistant tuberculosis
KW  - *multidrug resistant tuberculosis/dr [Drug Resistance]
KW  - *social status
KW  - *sputum culture
KW  - Mycobacterium tuberculosis
KW  - adult
KW  - alcohol consumption
KW  - article
KW  - cohort analysis
KW  - confidence interval
KW  - controlled study
KW  - diagnosis
KW  - drug resistance
KW  - drug sensitivity
KW  - educational status
KW  - ethambutol
KW  - female
KW  - glycosylated hemoglobin/ec [Endogenous Compound]
KW  - hazard ratio
KW  - hemoglobin A1c
KW  - hemoglobin A1c/ec [Endogenous Compound]
KW  - human
KW  - isoniazid
KW  - isoniazid plus rifampicin
KW  - major clinical study
KW  - male
KW  - odds ratio
KW  - prevalence
KW  - primary tuberculosis
KW  - priority journal
KW  - proportional hazards model
KW  - questionnaire
KW  - quinoline derived antiinfective agent
KW  - rifampicin
KW  - risk factor
KW  - smoking
KW  - social status
KW  - streptomycin
KW  - thorax radiography
KW  - treatment outcome
PB  - Oxford University Press (E-mail: info@idsociety.org)
JF  - Open Forum Infectious Diseases
VL  - 3
IS  - 3
SP  - no pagination
EP  - no pagination
CY  - M.J. Magee, Division of Epidemiology and Biostatistics, School of Public Health, Georgia State University, Atlanta, GA 30303, United States. E-mail: mjmagee@gsu.edu
UR  - http://ofid.oxfordjournals.org/?code=ofid&homepage.x=83&homepage.y=5&.cgifields=code
UR  - http://ovidsp.ovid.com/ovidweb.cgi?T=JS&PAGE=reference&D=emed18b&NEWS=N&AN=614929507
N2  - Background. Diabetes is a risk factor for active tuberculosis (TB), but little is known about the relationship between diabetes and multidrug-resistant (MDR) TB. We aimed to assess risk factors for primary MDR TB, including diabetes, and determine whether diabetes reduced the rate of sputum culture conversion among patients with MDR TB. Methods. From 2011 to 2014, we conducted a cohort study at the National Center for Tuberculosis and Lung Diseases in Tbilisi, Georgia. Adult (>35 years) patients with primary TB were eligible. Multidrug-resistant TB was defined as resistance to at least rifampicin and isoniazid. Patients with capillary glycosylated hemoglobin (HbA1c) > 6.5% or previous diagnosis were defined to have diabetes. Polytomous regression was used to estimate the association of patient characteristics with drug resistance. Cox regression was used to compare rates of sputum culture conversion in patients with and without diabetes. Results. Among 318 patients with TB, 268 had drug-susceptibility test (DST) results. Among patients with DST results, 19.4% (52 of 268) had primary MDR TB and 13.4% (36 of 268) had diabetes. In multivariable analyses, diabetes (adjusted odds ratio [aOR], 2.51; 95% confidence interval [CI], 1.00-6.31) and lower socioeconomic status (aOR, 3.51; 95% CI, 1.56-8.20) were associated with primary MDR TB. Among patients with primaryMDR TB, 44 (84.6%) converted sputum cultures to negative. The rate of sputum culture conversion was lower among patients with diabetes (adjusted hazard ratio [aHR], 0.34; 95% CI,.13-.87) and among smokers (aHR, 0.16; 95% CI,.04-.61). Conclusions. We found diabetes was associated with an increased risk of primary MDR TB; both diabetes and smoking were associated with a longer time to sputum culture conversion. Copyright © The Author 2016.
ER  - 
TY  - ELEC
T1  - The nature and duration of symptoms and time to starting treatment comparing older with younger pulmonary tuberculosis patients
A1  - A., Abbara
A1  - E., Hardman
A1  - S.M., Collin
A1  - O.M., Kon
A1  - Z., Mahomed
A1  - J.A.L., Sullivan
A1  - K., Buell
A1  - T., Hansel
A1  - T., Corrah
A1  - , Davidson R N
Y1  - 2016///
KW  - *lung tuberculosis
KW  - *symptom
KW  - England
KW  - adolescent
KW  - adult
KW  - aged
KW  - controlled study
KW  - diabetes mellitus
KW  - diagnosis
KW  - hospital
KW  - human
KW  - human tissue
KW  - major clinical study
KW  - public health
KW  - random sample
KW  - secondary health care
KW  - young adult
PB  - BMJ Publishing Group
JF  - Thorax
VL  - 71
T3  - British Thoracic Society Winter Meeting 2016. United Kingdom. Conference Start: 20161207. Conference End: 20161209.
SP  - A51
EP  - A52
CY  - A. Abbara, London North West Healthcare NHS Trust, London, United Kingdom
SN  - 1468-3296
UR  - http://ovidsp.ovid.com/ovidweb.cgi?T=JS&PAGE=reference&D=emed18b&NEWS=N&AN=615030876
N2  - Introduction and objectives In 2013, Public Health England (PHE) reported that 39% of pulmonary tuberculosis (TB) patients >65 years old started treatment >4 months after symptom onset compared to 25% of patients aged 15-44 years. A longer symptomatic period, particular if smear positive, may result in increased transmission and poorer treatment outcomes. We investigated age-related differences in symptom duration and time to starting TB treatment in a large UK cohort of TB patients. Methods The cohort comprised patients on the London TB register (LTBR) who were treated at Northwick Park Hospital between 2002-2015. Patients aged >65 years were compared with a random sample of patients aged 18-40 years, with respect to symptoms, symptom duration at presenting to secondary care and time to starting treatment after presenting to secondary care. Results 357 patients over 65 and 517 younger patients were identified. Demographics for the total number of patients are included in Table 1. Data were available for 489 of the younger group and 73 of the older group. 26 of the >65s (35.6%) and 9 (1.8%) of the 65s were diabetic. Conclusions This study has identified that a potential cause for a delay in diagnosis in the elderly may be related to the decreased frequency of 'classical' TB symptoms in those >65 years of age. Clinicians need to be vigilant despite the lack of these symptoms. Median duration of symptoms was twice that in older patients versus younger patients (90 days versus 45) with a longer time to starting treatment (7 days versus 2). The total duration (in months) from symptom onset was also higher at 3 months versus 2 months. A higher proportion of older patients (32%) started treatment greater than 4 months from symptom onset compared to 13.1% in younger patients. Biases in this work including recording bias due to the retrospective nature of symptom recording, the effect of selecting younger patients from more recent years (to improve data availability) and the low proportion of patients over 65 which had symptom and treatment data available. (Table presented).
ER  - 
TY  - ELEC
T1  - Particularities of a cohort of preXDR / XDR TB patients treated with group 5 medication, hospitalized in MDR TB Department Institute of Pneumophtisiology Bucharest, Romania
A1  - G., Popescu
A1  - C., Popa
A1  - V., Spinu
A1  - , Cristian P
Y1  - 2016///
KW  - *Romania
KW  - *extensively drug resistant tuberculosis
KW  - *multidrug resistant tuberculosis
KW  - Human immunodeficiency virus
KW  - Piacenzian
KW  - QT prolongation
KW  - adverse drug reaction
KW  - amikacin
KW  - bedaquiline
KW  - clinical article
KW  - clofazimine
KW  - comorbidity
KW  - controlled study
KW  - cycloserine
KW  - cytolysis
KW  - diabetes mellitus
KW  - drug sensitivity
KW  - hospital admission
KW  - human
KW  - liver abscess
KW  - lobectomy
KW  - lung resection
KW  - middle aged
KW  - neoplasm
KW  - nonhuman
KW  - peripheral neuropathy
KW  - protionamide
KW  - public health problem
KW  - relapse
KW  - rural area
KW  - side effect
KW  - spleen abscess
KW  - treatment failure
PB  - European Respiratory Society
JF  - European Respiratory Journal
VL  - 48
T3  - European Respiratory Society Annual Congress 2016. United Kingdom. Conference Start: 20160903. Conference End: 20160907.
SP  - no pagination
EP  - no pagination
CY  - G. Popescu
SN  - 1399-3003
UR  - http://erj.ersjournals.com/content/48/suppl_60/PA2680
UR  - http://ovidsp.ovid.com/ovidweb.cgi?T=JS&PAGE=reference&D=emed18b&NEWS=N&AN=614780926
N2  - PreXDR and XDRTB (second line injectables SLI+/-fluoroquinolone FQ added to HR resistance) is a crucial Romanian issue since TB group 5 medicines are accessible only through donor-funded programs. 35 patients were hospitalized in 6 months (July 2015-Feb 2016). Most were middle age males (68.5%, 45.7 ys), from rural area (75%). 34 patients had pulmonary TB-1 new case,4 relapses,29 failures to individualized treatment;1 had new extrapulmonary XDRTB (hepatic and splenic abscess). Previous period of treatment was 3.4 ys in average. All pts had a drug sensitivity test, registering preXDR SLI(5.7%), preXDR FQ(11.4%) and XDR (82.9%). 4 patients had previous surgical treatment (lobectomy, pneumonectomy). Comorbidities associated with decrease imunity were HIV, diabetes, neoplasia. Treatment regimen associated moxifloxacine(100%), SLI(capreomicine 88.5%, kanamicine 5.7%, amikacine 2.8%), second line TBdrugs (cycloserine 82.9%, prothionamide 65.7%, PAS 5.7%) and group 5 TB drugs (linezolid 97,1%, clofazimine 100%, imipenem+cilastatin 85.7%, amoxicilina+clavulanat 85.7%, bedaquiline 22.4%). We notified some adverse events such as digestive problems, liver cytolysis, peripheral neuropathy. No QTc prolongation was registered at bedaquiline treated group. If we considere only the contagious patients at hospital admission,78.2% became smear negative, after 2 months of treatment. At 3 months of treatment, 48,4% were culture negative. These first stage encouraging results may become evidence to support the stakeholders to insure availability of group 5 medicines as XDR TB is a Romanian recognized milestone public health problem.
ER  - 
TY  - ELEC
T1  - Advances in immune characteristics of tuberculosis patients complicated with diabetes mellitus
A1  - , Li L
Y1  - 2016///
KW  - *clinical study
KW  - *diabetes mellitus
KW  - *diabetes mellitus/co [Complication]
KW  - *immunocompetent cell
KW  - *incidence
KW  - *tuberculosis
KW  - adaptive immunity
KW  - basic research
KW  - comorbidity
KW  - controlled study
KW  - death
KW  - disease course
KW  - disease severity
KW  - drug treatment failure
KW  - human
KW  - hyperglycemia
KW  - immunity
KW  - prevention
KW  - prognosis
KW  - recurrent disease
KW  - relapse
KW  - review
KW  - risk factor
KW  - treatment failure
KW  - tuberculostatic agent
PB  - Society of Microbiology and Immunology
JF  - Chinese Journal of Microbiology and Immunology (China)
VL  - 36
IS  - 7
SP  - 549
EP  - 554
CY  - L. Li, Central Laboratory, Wuhan Pulmonary Hospital (Wuhan Institute for Tuberculosis Control), Wuhan 430030, China. E-mail: ly_li@aliyun.com
SN  - 0254-5101
UR  - http://zhwswxhmyx.periodicals.net.cn/default.html
UR  - http://ovidsp.ovid.com/ovidweb.cgi?T=JS&PAGE=reference&D=emed18b&NEWS=N&AN=614370149
N2  - Diabetes mellitus(DM) rates remain highly and is increasing dramatically worldwide. Meanwhile, the incidence of tuberculosis (TB) decreased slowly. Moreover, DM is an important risk factor for TB incidence. Therefore, TB-DM comorbidity is becoming a new challenge in the field of prevention and control of TB. TB patients complicated with DM displayed distinct pathological manifestations, severity, course of disease, treatment complexity, failure rate of anti-TB treatment, death and recurrence compared with ordinary TB patients. Infection and incidence of TB is closely related to the immune function of the host. For patients with DM or hyperglycemia, the immune function is changed, which leads to the increase of the risk of TB and also affects the condition and prognosis of the disease. The present review summarize the current advances in the study of the immunological characteristics of TB-DM comorbidity, including the changes of both innate and adaptive immune responses, aiming to provide reference for the basic research and prevention and control of TB-DM comorbidity. Copyright © 2016 by the Chinese Medical Association.
ER  - 
TY  - ELEC
T1  - Identifying patients at high risk of tuberculosis recurrence
A1  - , Sadikot R T
Y1  - 2016///
KW  - *clinical study
KW  - *host factor
KW  - *patient identification
KW  - *recurrence risk
KW  - *tuberculosis control
KW  - *tuberculosis/dt [Drug Therapy]
KW  - Human immunodeficiency virus
KW  - attention
KW  - comorbidity
KW  - conference paper
KW  - diabetes mellitus
KW  - diagnosis
KW  - disease association
KW  - drug efficacy
KW  - drug treatment failure
KW  - environmental exposure
KW  - genotype
KW  - genotyping technique
KW  - high risk patient
KW  - human
KW  - human genome
KW  - immune deficiency
KW  - kidney failure
KW  - malnutrition
KW  - medication compliance
KW  - metabolome
KW  - nonhuman
KW  - patient compliance
KW  - priority journal
KW  - proteome XT  - tuberculosis / drug therapy / tuberculostatic agent XT  - tuberculostatic agent / drug therapy / tuberculosis
KW  - public health
KW  - silicosis
KW  - social determinants of health
KW  - substance abuse
KW  - systemic disease
KW  - tobacco use
KW  - treatment failure
KW  - tuberculosis/dt [Drug Therapy]
KW  - tuberculostatic agent/dt [Drug Therapy]
KW  - world health organization
PB  - Elsevier Ltd
JF  - International Journal of Mycobacteriology
VL  - 5
SP  - S66
EP  - S66
CY  - United Kingdom
SN  - 2212-5531
UR  - http://www.journals.elsevier.com/international-journal-of-mycobacteriology/
UR  - http://ovidsp.ovid.com/ovidweb.cgi?T=JS&PAGE=reference&D=emed18b&NEWS=N&AN=613555332
N2  - Several studies have been done in relation to recurrence of tuberculosis (TB) following completion of treatment. However, recurrence of TB is still a major problem from a public health perspective in high-burden countries, where no special attention is being given to this issue. Disease recurrence is an important indicator of the efficacy of antituberculosis treatment. The rate of recurrence is highly variable and has been estimated to range from 4.9% to 25%. This variability is not only a reflection of regional epidemiology of recurrence but differences in the definitions used by the TB control programs. In addition to treatment failure related to medication adherence, there are several key host factors that are associated with high rates of recurrence. The widely recognized host factors independent of treatment program that predispose to TB recurrence include: malnutrition; human immunodeficiency virus; substance abuse including tobacco use; comorbidity such as diabetes, renal failure and systemic diseases, especially immunosuppressive states; and environmental exposure such as silicosis. With improved understanding of the human genome, proteome, and metabolome, additional host-specific factors that predispose to recurrence are being discovered. Information on temporal and geographical trends of TB cases as well as genotyping might provide further information to enable us to fully understand TB recurrence and discriminate between reactivation and new infection. The recently launched World Health Organization End TB Strategy emphasizes the importance of integrated, patient-centered TB care. Continued improvement in diagnosis, treatment approaches, and defining host-specific factors are needed to fully understand the clinical epidemiological and social determinants of TB recurrence. Copyright © 2016
ER  - 
TY  - ELEC
T1  - Diabetes and tuberculosis interaction in Kazakhstan
A1  - A., Aifah
A1  - , El-Bassel N
Y1  - 2016///
KW  - *Kazakhstan
KW  - *diabetes mellitus
KW  - *multidrug resistant tuberculosis
KW  - controlled study
KW  - cross-sectional study
KW  - education
KW  - genetic predisposition
KW  - household
KW  - human
KW  - major clinical study
KW  - multivariate analysis
KW  - prevalence
KW  - risk factor
KW  - rural area
KW  - screening
KW  - smoking
KW  - treatment failure
PB  - Elsevier USA
JF  - Annals of Global Health
VL  - 82
T3  - 7th Annual CUGH Conference: Bridging to a Sustainable Future in Global Health. United States. Conference Start: 20160409. Conference End: 20160411.
IS  - 3
SP  - 398
EP  - 398
CY  - A. Aifah, Columbia School of Social Work, New York, NY, United States
SN  - 2214-9996
UR  - http://ovidsp.ovid.com/ovidweb.cgi?T=JS&PAGE=reference&D=emed18b&NEWS=N&AN=614044936
N2  - Background: The global increase in diabetes prevalence highlights an urgent need to address diabetes interaction with tuberculosis (TB) prevention and treatment. In Kazakhstan where multi-drug resistant TB (MDR-TB) is serious, an estimated 26% of new TB cases have MDR-TB. Studies show that for individuals with TB, co-occurring diabetes is often associated with TB treatment failure which may lead to MDR-TB. The factors associated with the synergistic relationship between TB and diabetes is understudied in Kazakhstan. The aim of this paper is to examine factors associated with the co-occurrence of diabetes and TB in Kazakhstan using data from a population based study of the Social, Environmental and Genetic Factors Determining Susceptibility to Tuberculosis project. Methods: Using a cross sectional study design, we collected data from 1600 participants consisting of TB positive individuals, household controls and community controls recruited from June 2012 to May 2014 from four regions in Kazakhstan: Almaty city, Almatinskaya oblast (province), Kyzylordinskaya oblast, and Kostanayskaya oblast. For this analysis, we focused on the TB positive individuals and used multivariate analysis to test the prevalence of co-occurring TB and diabetes as well as the associated multilevel risk factors. Findings: Of the 562 TB positive individuals 7.1% report having concomitant diabetes. A significant proportion of new TB positive cases were associated with both diabetes and smoking - accounting for 28%. We found that major risk factors associated with co-occurring TB and diabetes include: age, education and living in a rural area. Interpretation: To our knowledge, this is the first study on the cooccurrence of TB and diabetes in Kazakhstan. The high prevalence of co-occurring TB and diabetes has implications on screening index or TB positive cases as well as individuals with diabetes. National TB programs in countries like Kazakhstan should move towards integrated screenings for both diseases given the increasing prevalence of diabetes and its negative effects on TB treatment and management. Integrated screenings for both TB and diabetes in Kazakhstan is not only urgent but must address risk factors such as age, education and rural living. More evidence based research on co-occurring TB and diabetes is needed in high TB burdened settings.
ER  - 
TY  - ELEC
T1  - Clinical manifestations and outcomes of pulmonary aspergillosis: Experience from pakistan
A1  - N., Iqbal
A1  - M., Irfan
A1  - A.B.S., Zubairi
A1  - K., Jabeen
A1  - S., Awan
A1  - , Khan J A
Y1  - 2016///
KW  - *Pakistan
KW  - *invasive aspergillosis
KW  - *lung aspergillosis/ep [Epidemiology]
KW  - Aspergillus flavus
KW  - Aspergillus fumigatus
KW  - Aspergillus niger
KW  - Pakistan
KW  - adult
KW  - article
KW  - artificial ventilation
KW  - aspergilloma
KW  - case fatality rate
KW  - chronic kidney failure
KW  - clinical feature
KW  - diabetes mellitus
KW  - diagnosis
KW  - excision
KW  - female
KW  - fever
KW  - fungus culture
KW  - hemoptysis
KW  - hospitalization
KW  - human
KW  - hypoxia
KW  - intensive care
KW  - intensive care unit
KW  - interstitial lung disease
KW  - length of stay
KW  - lung aspergillosis
KW  - lung cavity
KW  - major clinical study
KW  - male
KW  - medical history
KW  - middle aged
KW  - multivariate analysis
KW  - neutropenia
KW  - nonhuman
KW  - priority journal
KW  - respiratory failure
KW  - retrospective study
KW  - risk factor
KW  - smoking
KW  - species
KW  - sputum culture
KW  - tertiary care center
KW  - treatment outcome
KW  - tuberculosis
KW  - university hospital
PB  - BMJ Publishing Group (E-mail: subscriptions@bmjgroup.com)
JF  - BMJ Open Respiratory Research
VL  - 3
IS  - 1
SP  - no pagination
EP  - no pagination
CY  - N. Iqbal, Department of Medicine, Section of Pulmonary and Critical Care, Aga Khan University Hospital, Karachi, Pakistan. E-mail: Nousheen.iqbal@aku.edu
UR  - http://bmjopenrespres.bmj.com/
UR  - http://ovidsp.ovid.com/ovidweb.cgi?T=JS&PAGE=reference&D=emed18b&NEWS=N&AN=613771828
N2  - Introduction: Pulmonary aspergillosis has variable course of illness, severity and outcomes depending on underlying conditions. There is limited data available on the clinical manifestations and outcome of pulmonary aspergillosis from Pakistan. Methods: To determine the clinical manifestations and outcome of pulmonary aspergillosis in a tertiary care hospital a retrospective study was conducted from 2004 to 2014 in patients admitted with pulmonary aspergillosis at the Aga Khan University Hospital Karachi, Pakistan. Results: Of the 280 cases with provisional diagnosis of aspergillosis 69 met the inclusion criteria. The mean age was 45+/-15.7 years, 48 (69.6%) were men and 21 (30.4%) had diabetes mellitus (DM). The average length of hospital stay (LOS) was 10.61+/-9.08 days. Aspergillus fumigatus was the most common (42.0%), followed by Aspergillus flavus (28.9%). More than onethird of patients previously had tuberculosis (TB) (39.13%). The commonest pulmonary manifestation was chronic pulmonary aspergillosis (CPA) 47 (68.1%) followed by invasive pulmonary aspergillosis (IPA) 12 (17.4%) and subacute invasive aspergillosis (SAIA) 8 (11.6%). Surgical excision was performed in 28 patients (40.57%). Intensive care unit admission was required for 18 patients (26.08%). Case fatality rate was 14/69 (20.3%). DM, mean LOS and hypoxic respiratory failure were identified as independent risk factors of mortality on multivariate analysis. Conclusion: A. fumigatus was the most frequent species found especially in patients with prior TB. CPA was the commonest pulmonary manifestation seen as post TB sequel. Diabetes, hypoxic respiratory failure and increased LOS were independent predictors of poor outcomes. Overall patients had good outcome with CPA compared with SAIA and IPA. Copyright © 2016, British Thoracic Society. All rights reserved.
ER  - 
TY  - ELEC
T1  - The 2016 International Society for Heart Lung Transplantation listing criteria for heart transplantation: A 10-year update
A1  - M.R., Mehra
A1  - C.E., Canter
A1  - M.M., Hannan
A1  - M.J., Semigran
A1  - P.A., Uber
A1  - D.A., Baran
A1  - L., Danziger-Isakov
A1  - J.K., Kirklin
A1  - R., Kirk
A1  - S.S., Kushwaha
A1  - L.H., Lund
A1  - L., Potena
A1  - H.J., Ross
A1  - D.O., Taylor
A1  - E.A.M., Verschuuren
A1  - , Zuckermann A
Y1  - 2016///
KW  - *heart lung transplantation XT  - Chagas disease / drug therapy / benznidazole XT  - Chagas disease / drug therapy / nifurtimox XT  - latent tuberculosis / drug therapy / isoniazid XT  - neurotoxicity / drug therapy / pyridoxine XT  - benznidazole / drug therapy / Chagas disease XT  - isoniazid / drug therapy / latent tuberculosis XT  - nifurtimox / drug therapy / Chagas disease XT  - pyridoxine / drug therapy / neurotoxicity
KW  - *heart transplantation
KW  - Central America
KW  - Chagas disease/di [Diagnosis]
KW  - Chagas disease/dt [Drug Therapy]
KW  - HLA antibody/ec [Endogenous Compound]
KW  - HLA antigen/ec [Endogenous Compound]
KW  - Human immunodeficiency virus infection
KW  - Kaposi sarcoma
KW  - Mechanical circulatory support
KW  - Mexico
KW  - New York Heart Association class
KW  - South America
KW  - add on therapy
KW  - age
KW  - alpha fetoprotein/ec [Endogenous Compound]
KW  - amyloidosis
KW  - anogenital carcinoma in situ
KW  - antiviral resistance
KW  - arterial oxygen tension
KW  - article
KW  - assay
KW  - assisted circulation
KW  - atresia
KW  - benznidazole/dt [Drug Therapy]
KW  - body mass
KW  - bronchitis
KW  - cannabis/ih [Inhalational Drug Administration]
KW  - carcinoma in situ
KW  - cardiac resynchronization therapy
KW  - cardiac resynchronization therapy device
KW  - cardiomyopathy
KW  - cardiopulmonary exercise test
KW  - cardiopulmonary stress testing
KW  - cardiovascular disease assessment
KW  - cardiovascular magnetic resonance
KW  - cerebrovascular disease
KW  - comorbidity
KW  - computer assisted tomography
KW  - congestive cardiomyopathy
KW  - constrictive pericarditis
KW  - coronary artery obstruction
KW  - creatinine clearance
KW  - cryptosporidiosis
KW  - device safety
KW  - diabetes mellitus
KW  - disease association
KW  - disease free interval
KW  - disease severity
KW  - drug monitoring
KW  - echocardiography
KW  - echography
KW  - estimated glomerular filtration rate
KW  - extracardiac amyloid organ dysfunction
KW  - fatigue
KW  - frailty assessment
KW  - genotype
KW  - geriatric assessment
KW  - glycemic control
KW  - glycosylated hemoglobin/ec [Endogenous Compound]
KW  - graft dysfunction/co [Complication]
KW  - heart amyloidosis
KW  - heart atrium enlargement
KW  - heart catheterization
KW  - heart disease/co [Complication]
KW  - heart failure
KW  - heart failure survival prognosis score
KW  - heart injury
KW  - heart output
KW  - heart right ventricle dysplasia
KW  - heart ventricle function
KW  - hemodynamic parameters
KW  - hemodynamics
KW  - hepatitis B
KW  - hepatitis B (e) antigen/ec [Endogenous Compound]
KW  - hepatitis B core antibody/ec [Endogenous Compound]
KW  - hepatitis B(e) antibody/ec [Endogenous Compound]
KW  - hepatitis C
KW  - hepatitis antibody/ec [Endogenous Compound]
KW  - hepatitis delta antibody/ec [Endogenous Compound]
KW  - hepatitis delta antigen/ec [Endogenous Compound]
KW  - hospital admission
KW  - human
KW  - hypertrophic cardiomyopathy
KW  - immunoglobulin G/ec [Endogenous Compound]
KW  - immunoglobulin M/ec [Endogenous Compound]
KW  - immunosuppressive agent
KW  - implantation
KW  - infiltrative cardiomyopathy
KW  - interferon gamma release assay
KW  - intraaortic balloon pump
KW  - isoniazid/dt [Drug Therapy]
KW  - kidney failure
KW  - kidney function
KW  - latent tuberculosis/di [Diagnosis]
KW  - latent tuberculosis/dt [Drug Therapy]
KW  - left ventricular assist device
KW  - left ventricular systolic dysfunction
KW  - liver biopsy
KW  - liver cell carcinoma
KW  - liver cirrhosis
KW  - liver transplantation
KW  - lung hypoplasia
KW  - lung lavage
KW  - medical society
KW  - mortality
KW  - neurotoxicity/dt [Drug Therapy]
KW  - nifurtimox/dt [Drug Therapy]
KW  - obesity
KW  - oxygen consumption
KW  - oxygen desaturation
KW  - peripheral vascular disease
KW  - physical activity
KW  - plastic bronchitis
KW  - polymerase chain reaction
KW  - portal hypertension
KW  - practice guideline
KW  - primary central nervous system lymphoma
KW  - priority journal
KW  - prognosis
KW  - protein losing gastroenteropathy
KW  - proteinuria
KW  - psychosocial care
KW  - pulmonary artery
KW  - pulmonary hypertension
KW  - pulmonary vascular disease
KW  - pulmonary vein
KW  - pyridoxine/dt [Drug Therapy]
KW  - refractory cardiac allograft dysfunction/co [Complication]
KW  - renal arterial disease
KW  - renal ultrasonography
KW  - renovascular disease
KW  - restrictive cardiomyopathy
KW  - retransplantation
KW  - right heart catheterization
KW  - risk factor
KW  - screening
KW  - seroconversion
KW  - skin carcinoma
KW  - solid tumor
KW  - sputum
KW  - squamous cell carcinoma
KW  - substance abuse
KW  - systolic dysfunction
KW  - therapy effect
KW  - thorax radiography
KW  - tobacco use
KW  - tuberculin test
KW  - unclassified drug
KW  - vaccination
KW  - virus load
KW  - virus vaccine
KW  - walking speed
KW  - weight reduction
PB  - Elsevier USA
JF  - Journal of Heart and Lung Transplantation
VL  - 35
IS  - 1
SP  - 1
EP  - 23
CY  - United States
SN  - 1053-2498
UR  - http://www.elsevier.com/locate/healun
UR  - http://ovidsp.ovid.com/ovidweb.cgi?T=JS&PAGE=reference&D=emed18b&NEWS=N&AN=613931674
ER  - 
TY  - ELEC
T1  - Prognostic factors of treatment among patients with multidrug-resistant tuberculosis in Egypt
A1  - M.A., Gadallah
A1  - A., Mokhtar
A1  - M., Rady
A1  - E., El-Moghazy
A1  - M., Fawzy
A1  - , Kandil S K
Y1  - 2016///
KW  - *multidrug resistant tuberculosis
KW  - clinical study
KW  - diabetes mellitus
KW  - diagnosis
KW  - drug sensitivity
KW  - follow up
KW  - hospital
KW  - human
KW  - lung lesion
KW  - risk
KW  - sputum culture
KW  - sputum smear
KW  - thorax
KW  - treatment outcome
PB  - Elsevier B.V.
JF  - Journal of the Formosan Medical Association
VL  - 115
IS  - 11
SP  - 997
EP  - 1003
CY  - S.K. Kandil, Ramsis Street-Abbassia Square, Department of Community Medicine, Faculty of Medicine, Ain Shams University, Cairo 11591, Egypt. E-mail: sahar_kandil@yahoo.com
SN  - 0929-6646
UR  - http://www.journals.elsevier.com/journal-of-the-formosan-medical-association/
UR  - http://ovidsp.ovid.com/ovidweb.cgi?T=JS&PAGE=reference&D=emed18b&NEWS=N&AN=607258282
N2  - Background/purpose Multidrug-resistant tuberculosis (MDR-TB) represents 5% of TB cases globally. In Egypt, it represents 11.4% of TB cases (2.2% of new and 38.2% of previously treated). Our objectives were to evaluate the treatment outcomes and determine the associated prognostic factors among the first national treatment cohort of MDR-TB from 2006 to 2010. Methods All patients diagnosed with MDR-TB from July 2006 to December 2010 who were admitted to Abbassia Chest Hospital, the first Egyptian national center established for MDR-TB treatment, were included. They were followed up clinically, radiologically, and bacteriologically by sputum smear, culture, and drug-susceptibility testing at regular intervals. Individualized treatment regimens were prescribed according to each patient's drug-susceptibility testing and the drug treatment history. Patients received at least five effective drugs. Outcome rates, and crude and adjusted odds ratios of unsuccessful outcomes were calculated. Results The number of bacteriologically proven MDR-TB patients was 228, of which 225 were pulmonary cases. Half of the cases showed moderate or extensive lung lesions, and 15.8% were diabetics. A total of 158 (119 cured and 39 completed treatment) patients achieved successful outcome (69.3%), 16 (7.1%) failed treatment, 27 (11.8%) were lost to follow up, and 27 (11.8%) died. Predictors of unsuccessful outcome were delay in sputum culture conversion to 2 months or more, moderate or extensive lung lesions, and a history of diabetes. Conclusion A treatment success rate of approximately 69% was achieved with the first national treatment cohort of MDR-TB under the Egyptian program. Predictors of unsuccessful treatment were delayed culture conversion, moderate or extensive lung affection, and diabetes. Copyright © 2015
ER  - 
TY  - ELEC
T1  - Clinical implications of diabetes mellitus in adults with TB: Risk for poor outcomes and mortality
A1  - L., Barss
A1  - E., Orlikow
A1  - S., Phang
A1  - N., Sabur
A1  - M., Arget
A1  - S., Field
A1  - M., Ainslie
A1  - , Fisher D
Y1  - 2016///
KW  - *insulin dependent diabetes mellitus
KW  - *mortality risk
KW  - Human immunodeficiency virus
KW  - adult
KW  - city
KW  - controlled study
KW  - death
KW  - diabetic patient
KW  - diagnosis
KW  - drug resistance
KW  - ethnicity
KW  - hemoglobin A1c
KW  - human
KW  - insulin
KW  - lung
KW  - major clinical study
KW  - medical record review
KW  - mixed infection
KW  - nonhuman
KW  - odds ratio
KW  - prevalence
KW  - relapse
KW  - treatment failure
KW  - tuberculosis
KW  - young adult
PB  - Elsevier B.V.
JF  - Chest
VL  - 150
T3  - CHEST 2016. United States. Conference Start: 20161022. Conference End: 20161026.
IS  - 4 Supplement 1
SP  - 206A
EP  - 206A
CY  - E. Orlikow, University of Calgary, Calgary, AB, Canada
SN  - 1931-3543
UR  - http://ovidsp.ovid.com/ovidweb.cgi?T=JS&PAGE=reference&D=emed18b&NEWS=N&AN=613468925
N2  - PURPOSE: To evaluate the association between incident and prevalent diabetes mellitus (DM) and clinical presentation, treatment failure, and mortality in adults with active tuberculosis (TB) in Canada. METHODS: A retrospective chart review of all adult patients treated for TB in two large Canadian cities (Calgary, AB and Winnipeg, MB) between 2007-2012 was performed. The primary outcome was all cause mortality during TB treatment. Patients aged >18 years with a clinical or microbiologic diagnosis of mycobacterium tuberculosis (pulmonary and/or extrapulmonary) with adequate chart data were included. Determination of DM prevalence at time of TB diagnosis was based on chart diagnosis of DM or documented use of insulin or oral hypoglycemics. An incident diagnosis of DM was defined as new diagnosis within six months of TB diagnosis. Secondary outcomes included: treatment failure (death, relapse, or culture positivity at 4 months), presence of cavitary disease, smear and culture positivity, and presence of drug resistance. Unadjusted odds ratios were used to estimate the association between DM and mortality and treatment failure. RESULTS: 788 patients treated for TB based on a clinical or microbiologic diagnosis were identified. Pre-existing DM was found in 131 patients (17%) and an incident diagnosis of DM was made in 19 patients (2%). The average hemoglobin A1c was 8.7% and 9.4% in patients with pre-existing and new DM, respectively. HIV co-infection was found in zero patients with DM and 41 patients without DM (7%). Compared to patients without a diagnosis of DM, mortality during TB treatment was higher in patients with pre-existing DM (OR 2.62, 95% CI 1.37-5.02), but not in patients with an incident diagnosis of DM (OR 1.13, 95% CI 0.14-8.72). Patients with pre-existing DM were also more likely to have treatment failure (OR 3.02, 95% CI 1.64- 5.56) compared to those without DM. Both death and relapse contributed to treatment failure in pre-exisitng DM (relapse OR 6.49, 95% CI 1.07-39.19). There were no documented culture positive cases at four months in either group. Patients with DM (incident or prevalent) were more likely to have smear positive disease (44% vs. 34%) and cavitary disease (37% vs. 20%) compared to patients without DM. Drug resistance rates between DM and non DM patients were similar (11% versus 10%, respectively). Ethnicity varied by geographic region, with 326 (91%) of TB cases in Calgary, AB occurring in foreign born patients, versus 229 (53%) of TB cases in Winnipeg, MB occurring in Canadian born Aboriginals. Patterns in clinical presentation, treatment failure, and mortality in patients with DM versus without DM were similar between geographic sites. CONCLUSIONS: In our cohort of active TB cases, patients with pre-existing DM had an increased risk of mortality and treatment failure. Consistent with the finding of worse treatment outcomes, patients with pre-existing DM (and incident DM) had more extensive disease at presentation.
ER  - 
TY  - ELEC
T1  - Preventing acquired resistance to bedaquiline and delamanid in multidrug-resistant tuberculosis treatment requires optimal management
A1  - L., Guglielmetti
A1  - D.L., Du
A1  - M., Frechet-Jachym
A1  - Mitnick C.  AO  - Guglielmetti, Lorenzo; ORCID: http://orcid.org/0000-0003-0886-9635
Y1  - 2016///
KW  - *antibiotic resistance
KW  - *bedaquiline
KW  - *bedaquiline/cb [Drug Combination]
KW  - *bedaquiline/dt [Drug Therapy]
KW  - *delamanid XT  - absence of side effects / side effect / delamanid XT  - multidrug resistant tuberculosis / drug therapy / bedaquiline XT  - multidrug resistant tuberculosis / drug therapy / delamanid XT  - bedaquiline / drug combination / delamanid XT  - bedaquiline / drug therapy / multidrug resistant tuberculosis XT  - delamanid / adverse drug reaction / absence of side effects XT  - delamanid / drug combination / bedaquiline XT  - delamanid / drug therapy / multidrug resistant tuberculosis
KW  - *delamanid/ae [Adverse Drug Reaction]
KW  - *delamanid/cb [Drug Combination]
KW  - *delamanid/dt [Drug Therapy]
KW  - *multidrug resistant tuberculosis
KW  - *multidrug resistant tuberculosis/dm [Disease Management]
KW  - *multidrug resistant tuberculosis/dr [Drug Resistance]
KW  - *multidrug resistant tuberculosis/dt [Drug Therapy]
KW  - absence of side effects/si [Side Effect]
KW  - capreomycin
KW  - clinical trial (topic)
KW  - disease surveillance
KW  - drug exposure
KW  - drug treatment failure
KW  - human
KW  - letter
KW  - managed care
KW  - multidrug resistant tuberculosis/dt [Drug Therapy]
KW  - primary prevention
KW  - priority journal
KW  - relapse
KW  - risk assessment
KW  - risk factor
KW  - treatment duration
KW  - treatment response
KW  - world health organization
PB  - American Thoracic Society (E-mail: malexander@thoracic.org)
JF  - American Journal of Respiratory and Critical Care Medicine
VL  - 194
IS  - 9
SP  - 1170
EP  - 1171
CY  - L. Guglielmetti, Centre Hospitalier de Bligny Briis-sous-Forges, France
SN  - 1073-449X
UR  - http://www.atsjournals.org/doi/pdf/10.1164/rccm.201604-0841LE
UR  - http://ovidsp.ovid.com/ovidweb.cgi?T=JS&PAGE=reference&D=emed18b&NEWS=N&AN=613234032
ER  - 
TY  - ELEC
T1  - A prediction rule to stratify mortality risk of patients with pulmonary tuberculosis
A1  - H.N., Bastos
A1  - N.S., Osorio
A1  - A.G., Castro
A1  - A., Ramos
A1  - T., Carvalho
A1  - L., Meira
A1  - D., Araujo
A1  - L., Almeida
A1  - R., Boaventura
A1  - P., Fragata
A1  - C., Chaves
A1  - P., Costa
A1  - M., Portela
A1  - I., Ferreira
A1  - S.P., Magalhaes
A1  - F., Rodrigues
A1  - R., Sarmento-Castro
A1  - R., Duarte
A1  - J.T., Guimaraes
A1  - , Saraiva M
Y1  - 2016///
KW  - *lung tuberculosis
KW  - *lung tuberculosis/di [Diagnosis]
KW  - *mortality
KW  - *mortality risk
KW  - *prediction
KW  - Human immunodeficiency virus infection
KW  - adult
KW  - aged
KW  - animal model
KW  - article
KW  - chronic respiratory tract disease
KW  - clinical assessment tool
KW  - cohort analysis
KW  - comorbidity
KW  - congestive heart failure
KW  - controlled study
KW  - diabetes mellitus
KW  - disease model
KW  - disease severity
KW  - endogenous compound
KW  - female
KW  - health care access
KW  - hemoglobin
KW  - human
KW  - liver cirrhosis
KW  - liver failure
KW  - major clinical study
KW  - male
KW  - medical care
KW  - middle aged
KW  - multivariate logistic regression analysis
KW  - outcome assessment
KW  - prediction
KW  - prognosis
KW  - respiratory failure
KW  - retrospective study
KW  - risk assessment
KW  - scoring system
KW  - severity assessment tool
KW  - validation process
KW  - validation study
PB  - Public Library of Science (E-mail: plos@plos.org)
JF  - PLoS ONE
VL  - 11
IS  - 9
SP  - no pagination
EP  - no pagination
CY  - United States
UR  - http://journals.plos.org/plosone/article/asset?id=10.1371/journal.pone.0162797.PDF
UR  - http://ovidsp.ovid.com/ovidweb.cgi?T=JS&PAGE=reference&D=emed18b&NEWS=N&AN=612857061
N2  - Tuberculosis imposes high human and economic tolls, including in Europe. This study was conducted to develop a severity assessment tool for stratifying mortality risk in pulmonary tuberculosis (PTB) patients. A derivation cohort of 681 PTB cases was retrospectively reviewed to generate a model based on multiple logistic regression analysis of prognostic variables with 6-month mortality as the outcome measure. A clinical scoring system was developed and tested against a validation cohort of 103 patients. Five risk features were selected for the prediction model: hypoxemic respiratory failure (OR 4.7, 95% CI 2.8-7.9), age <50 years (OR 2.9, 95% CI 1.7-4.8), bilateral lung involvement (OR 2.5, 95% CI 1.4-4.4), <1 significant comorbidity-HIV infection, diabetes mellitus, liver failure or cirrhosis, congestive heart failure and chronic respiratory disease-(OR 2.3, 95% CI 1.3-3.8), and hemoglobin <12 g/dL (OR 1.8, 95% CI 1.1-3.1). A tuberculosis risk assessment tool (TReAT) was developed, stratifying patients with low (score >2), moderate (score 3-5) and high (score >6) mortality risk. The mortality associated with each group was 2.9%, 22.9% and 53.9%, respectively. The model performed equally well in the validation cohort. We provide a new, easy-To-use clinical scoring system to identify PTB patients with high-mortality risk in settings with good healthcare access, helping clinicians to decide which patients are in need of closer medical care during treatment. Copyright © 2016 Bastos et al. This is an open access article distributed under the terms of the Creative Commons Attribution License, which permits unrestricted use, distribution, and reproduction in any medium, provided the original author and source are credited.
ER  - 
TY  - ELEC
T1  - Current trends and intricacies in the management of HIV-associated pulmonary tuberculosis
A1  - N., Gopalan
A1  - P., Chandrasekaran
A1  - S., Swaminathan
A1  - , Tripathy S
Y1  - 2016///
KW  - *Human immunodeficiency virus
KW  - *Human immunodeficiency virus infection/dt [Drug Therapy]
KW  - *iris
KW  - *lung tuberculosis/di [Diagnosis]
KW  - *lung tuberculosis/dm [Disease Management]
KW  - *lung tuberculosis/dr [Drug Resistance]
KW  - *lung tuberculosis/dt [Drug Therapy]
KW  - *lung tuberculosis/et [Etiology]
KW  - *lung tuberculosis/pc [Prevention]
KW  - *multidrug resistant tuberculosis
KW  - *nonhuman
KW  - CD4 antigen
KW  - Human immunodeficiency virus infection/dt [Drug Therapy]
KW  - Mycobacterium tuberculosis
KW  - amikacin/ct [Clinical Trial]
KW  - amikacin/dt [Drug Therapy]
KW  - amikacin/pe [Pharmacoeconomics]
KW  - aminoglycoside antibiotic agent/ct [Clinical Trial]
KW  - aminoglycoside antibiotic agent/dt [Drug Therapy]
KW  - aminoglycoside antibiotic agent/pe [Pharmacoeconomics]
KW  - aminosalicylic acid/ct [Clinical Trial]
KW  - aminosalicylic acid/dt [Drug Therapy]
KW  - aminosalicylic acid/pe [Pharmacoeconomics]
KW  - amoxicillin plus clavulanic acid/ct [Clinical Trial]
KW  - amoxicillin plus clavulanic acid/dt [Drug Therapy]
KW  - amoxicillin plus clavulanic acid/pe [Pharmacoeconomics]
KW  - antiretrovirus agent/dt [Drug Therapy]
KW  - bacterium culture
KW  - bedaquiline
KW  - bedaquiline/ct [Clinical Trial]
KW  - bedaquiline/dt [Drug Therapy]
KW  - bedaquiline/pe [Pharmacoeconomics]
KW  - biological marker/ec [Endogenous Compound]
KW  - capreomycin/ct [Clinical Trial]
KW  - capreomycin/dt [Drug Therapy]
KW  - capreomycin/pe [Pharmacoeconomics]
KW  - cell count
KW  - clinical feature
KW  - clofazimine/ct [Clinical Trial]
KW  - clofazimine/dt [Drug Therapy]
KW  - clofazimine/pe [Pharmacoeconomics]
KW  - computer assisted tomography
KW  - controlled clinical trial
KW  - controlled study
KW  - cost effectiveness analysis
KW  - cotrimoxazole/ct [Clinical Trial]
KW  - cotrimoxazole/dt [Drug Therapy]
KW  - cotrimoxazole/pe [Pharmacoeconomics]
KW  - cycloserine/ct [Clinical Trial]
KW  - cycloserine/dt [Drug Therapy]
KW  - cycloserine/pe [Pharmacoeconomics]
KW  - delamanid
KW  - delamanid/ct [Clinical Trial]
KW  - delamanid/dt [Drug Therapy]
KW  - delamanid/pe [Pharmacoeconomics]
KW  - diagnosis
KW  - differential diagnosis
KW  - drug efficacy
KW  - drug resistance
KW  - drug sensitivity
KW  - drug therapy
KW  - endogenous compound
KW  - enzyme linked immunosorbent assay
KW  - epidemic
KW  - ethambutol/ct [Clinical Trial]
KW  - ethambutol/dt [Drug Therapy]
KW  - ethambutol/pe [Pharmacoeconomics]
KW  - ethionamide/ct [Clinical Trial]
KW  - ethionamide/dt [Drug Therapy]
KW  - ethionamide/pe [Pharmacoeconomics]
KW  - extensively drug resistant tuberculosis/dr [Drug Resistance]
KW  - extensively drug resistant tuberculosis/dt [Drug Therapy]
KW  - gatifloxacin/ct [Clinical Trial]
KW  - gatifloxacin/dt [Drug Therapy]
KW  - gatifloxacin/pe [Pharmacoeconomics]
KW  - highly active antiretroviral therapy
KW  - human
KW  - human cell
KW  - immune reconstitution inflammatory syndrome
KW  - immune reconstitution inflammatory syndrome/di [Diagnosis]
KW  - immune reconstitution inflammatory syndrome/et [Etiology]
KW  - infection risk
KW  - interferon gamma release assay
KW  - isoniazid/ct [Clinical Trial]
KW  - isoniazid/dt [Drug Therapy]
KW  - isoniazid/pe [Pharmacoeconomics]
KW  - kanamycin/ct [Clinical Trial]
KW  - kanamycin/dt [Drug Therapy]
KW  - kanamycin/pe [Pharmacoeconomics]
KW  - line probe assay
KW  - linezolid/ct [Clinical Trial]
KW  - linezolid/dt [Drug Therapy]
KW  - linezolid/pe [Pharmacoeconomics]
KW  - liquid culture
KW  - lung tuberculosis/dt [Drug Therapy]
KW  - malabsorption
KW  - meta analysis (topic)
KW  - moxifloxacin/ct [Clinical Trial]
KW  - moxifloxacin/dt [Drug Therapy]
KW  - moxifloxacin/pe [Pharmacoeconomics]
KW  - multicenter study (topic)
KW  - multidrug resistant tuberculosis/dr [Drug Resistance]
KW  - multidrug resistant tuberculosis/dt [Drug Therapy]
KW  - nonhuman
KW  - nucleic acid amplification
KW  - patch test
KW  - pathogenesis
KW  - patient selection
KW  - phase 2 clinical trial(topic)
KW  - phase 3 clinical trial
KW  - phase 3 clinical trial (topic)
KW  - practice guideline
KW  - pretomanid
KW  - pretomanid/ct [Clinical Trial]
KW  - pretomanid/dt [Drug Therapy]
KW  - pretomanid/pe [Pharmacoeconomics]
KW  - priority journal
KW  - prophylaxis
KW  - protionamide/ct [Clinical Trial]
KW  - protionamide/dt [Drug Therapy]
KW  - protionamide/pe [Pharmacoeconomics]
KW  - pyrazinamide/ct [Clinical Trial]
KW  - pyrazinamide/dt [Drug Therapy]
KW  - pyrazinamide/pe [Pharmacoeconomics]
KW  - pyridoxine/ct [Clinical Trial]
KW  - pyridoxine/dt [Drug Therapy]
KW  - pyridoxine/pe [Pharmacoeconomics]
KW  - quinoline derived antiinfective agent/ct [Clinical Trial]
KW  - quinoline derived antiinfective agent/dt [Drug Therapy]
KW  - quinoline derived antiinfective agent/pe [Pharmacoeconomics]
KW  - randomized controlled trial(topic)
KW  - recurrent disease
KW  - review
KW  - rifabutin/ct [Clinical Trial]
KW  - rifabutin/dt [Drug Therapy]
KW  - rifabutin/pe [Pharmacoeconomics]
KW  - rifampicin XT  - extensively drug resistant tuberculosis / drug therapy / amikacin XT  - extensively drug resistant tuberculosis / drug therapy / aminoglycoside antibiotic agent XT  - extensively drug resistant tuberculosis / drug therapy / aminosalicylic acid XT  - extensively drug resistant tuberculosis / drug therapy / amoxicillin plus clavulanic acid XT  - extensively drug resistant tuberculosis / drug therapy / bedaquiline XT  - extensively drug resistant tuberculosis / drug therapy / capreomycin XT  - extensively drug resistant tuberculosis / drug therapy / clofazimine XT  - extensively drug resistant tuberculosis / drug therapy / cycloserine XT  - extensively drug resistant tuberculosis / drug therapy / delamanid XT  - extensively drug resistant tuberculosis / drug therapy / ethambutol XT  - extensively drug resistant tuberculosis / drug therapy / ethionamide XT  - extensively drug resistant tuberculosis / drug therapy / isoniazid XT  - extensively drug resistant tuberculosis / drug therapy / kanamycin XT  - extensively drug resistant tuberculosis / drug therapy / linezolid XT  - extensively drug resistant tuberculosis / drug therapy / moxifloxacin XT  - extensively drug resistant tuberculosis / drug therapy / protionamide XT  - extensively drug resistant tuberculosis / drug therapy / pyrazinamide XT  - extensively drug resistant tuberculosis / drug therapy / quinoline derived antiinfective agent XT  - extensively drug resistant tuberculosis / drug therapy / thionamide derivative XT  - extensively drug resistant tuberculosis / drug therapy / tuberculostatic agent XT  - Human immunodeficiency virus infection / drug therapy / antiretrovirus agent XT  - lung tuberculosis / drug therapy / amikacin XT  - lung tuberculosis / drug therapy / aminoglycoside antibiotic agent XT  - lung tuberculosis / drug therapy / aminosalicylic acid XT  - lung tuberculosis / drug therapy / amoxicillin plus clavulanic acid XT  - lung tuberculosis / drug therapy / bedaquiline XT  - lung tuberculosis / drug therapy / capreomycin XT  - lung tuberculosis / drug therapy / clofazimine XT  - lung tuberculosis / drug therapy / cotrimoxazole XT  - lung tuberculosis / drug therapy / cycloserine XT  - lung tuberculosis / drug therapy / delamanid XT  - lung tuberculosis / drug therapy / ethambutol XT  - lung tuberculosis / drug therapy / ethionamide XT  - lung tuberculosis / drug therapy / gatifloxacin XT  - lung tuberculosis / drug therapy / isoniazid XT  - lung tuberculosis / drug therapy / kanamycin XT  - lung tuberculosis / drug therapy / linezolid XT  - lung tuberculosis / drug therapy / moxifloxacin XT  - lung tuberculosis / drug therapy / pretomanid XT  - lung tuberculosis / drug therapy / protionamide XT  - lung tuberculosis / drug therapy / pyrazinamide XT  - lung tuberculosis / drug therapy / pyridoxine XT  - lung tuberculosis / drug therapy / quinoline derived antiinfective agent XT  - lung tuberculosis / drug therapy / rifabutin XT  - lung tuberculosis / drug therapy / rifampicin XT  - lung tuberculosis / drug therapy / rifapentine XT  - lung tuberculosis / drug therapy / thionamide derivative XT  - lung tuberculosis / drug therapy / tuberculostatic agent XT  - multidrug resistant tuberculosis / drug therapy / amikacin XT  - multidrug resistant tuberculosis / drug therapy / aminoglycoside antibiotic agent XT  - multidrug resistant tuberculosis / drug therapy / aminosalicylic acid XT  - multidrug resistant tuberculosis / drug therapy / amoxicillin plus clavulanic acid XT  - multidrug resistant tuberculosis / drug therapy / bedaquiline XT  - multidrug resistant tuberculosis / drug therapy / capreomycin XT  - multidrug resistant tuberculosis / drug therapy / clofazimine XT  - multidrug resistant tuberculosis / drug therapy / cycloserine XT  - multidrug resistant tuberculosis / drug therapy / delamanid XT  - multidrug resistant tuberculosis / drug therapy / ethambutol XT  - multidrug resistant tuberculosis / drug therapy / ethionamide XT  - multidrug resistant tuberculosis / drug therapy / isoniazid XT  - multidrug resistant tuberculosis / drug therapy / kanamycin XT  - multidrug resistant tuberculosis / drug therapy / linezolid XT  - multidrug resistant tuberculosis / drug therapy / moxifloxacin XT  - multidrug resistant tuberculosis / drug therapy / protionamide XT  - multidrug resistant tuberculosis / drug therapy / pyrazinamide XT  - multidrug resistant tuberculosis / drug therapy / quinoline derived antiinfective agent XT  - multidrug resistant tuberculosis / drug therapy / thionamide derivative XT  - multidrug resistant tuberculosis / drug therapy / tuberculostatic agent XT  - amikacin / drug therapy / extensively drug resistant tuberculosis XT  - amikacin / drug therapy / lung tuberculosis XT  - amikacin / drug therapy / multidrug resistant tuberculosis XT  - aminoglycoside antibiotic agent / drug therapy / extensively drug resistant tuberculosis XT  - aminoglycoside antibiotic agent / drug therapy / lung tuberculosis XT  - aminoglycoside antibiotic agent / drug therapy / multidrug resistant tuberculosis XT  - aminosalicylic acid / drug therapy / extensively drug resistant tuberculosis XT  - aminosalicylic acid / drug therapy / lung tuberculosis XT  - aminosalicylic acid / drug therapy / multidrug resistant tuberculosis XT  - amoxicillin plus clavulanic acid / drug therapy / extensively drug resistant tuberculosis XT  - amoxicillin plus clavulanic acid / drug therapy / lung tuberculosis XT  - amoxicillin plus clavulanic acid / drug therapy / multidrug resistant tuberculosis XT  - antiretrovirus agent / drug therapy / Human immunodeficiency virus infection XT  - bedaquiline / drug therapy / extensively drug resistant tuberculosis XT  - bedaquiline / drug therapy / lung tuberculosis XT  - bedaquiline / drug therapy / multidrug resistant tuberculosis XT  - capreomycin / drug therapy / extensively drug resistant tuberculosis XT  - capreomycin / drug therapy / lung tuberculosis XT  - capreomycin / drug therapy / multidrug resistant tuberculosis XT  - clofazimine / drug therapy / extensively drug resistant tuberculosis XT  - clofazimine / drug therapy / lung tuberculosis XT  - clofazimine / drug therapy / multidrug resistant tuberculosis XT  - cotrimoxazole / drug therapy / lung tuberculosis XT  - cycloserine / drug therapy / extensively drug resistant tuberculosis XT  - cycloserine / drug therapy / lung tuberculosis XT  - cycloserine / drug therapy / multidrug resistant tuberculosis XT  - delamanid / drug therapy / extensively drug resistant tuberculosis XT  - delamanid / drug therapy / lung tuberculosis XT  - delamanid / drug therapy / multidrug resistant tuberculosis XT  - ethambutol / drug therapy / extensively drug resistant tuberculosis XT  - ethambutol / drug therapy / lung tuberculosis XT  - ethambutol / drug therapy / multidrug resistant tuberculosis XT  - ethionamide / drug therapy / extensively drug resistant tuberculosis XT  - ethionamide / drug therapy / lung tuberculosis XT  - ethionamide / drug therapy / multidrug resistant tuberculosis XT  - gatifloxacin / drug therapy / lung tuberculosis XT  - isoniazid / drug therapy / extensively drug resistant tuberculosis XT  - isoniazid / drug therapy / lung tuberculosis XT  - isoniazid / drug therapy / multidrug resistant tuberculosis XT  - kanamycin / drug therapy / extensively drug resistant tuberculosis XT  - kanamycin / drug therapy / lung tuberculosis XT  - kanamycin / drug therapy / multidrug resistant tuberculosis XT  - linezolid / drug therapy / extensively drug resistant tuberculosis XT  - linezolid / drug therapy / lung tuberculosis XT  - linezolid / drug therapy / multidrug resistant tuberculosis XT  - moxifloxacin / drug therapy / extensively drug resistant tuberculosis XT  - moxifloxacin / drug therapy / lung tuberculosis XT  - moxifloxacin / drug therapy / multidrug resistant tuberculosis XT  - pretomanid / drug therapy / lung tuberculosis XT  - protionamide / drug therapy / extensively drug resistant tuberculosis XT  - protionamide / drug therapy / lung tuberculosis XT  - protionamide / drug therapy / multidrug resistant tuberculosis XT  - pyrazinamide / drug therapy / extensively drug resistant tuberculosis XT  - pyrazinamide / drug therapy / lung tuberculosis XT  - pyrazinamide / drug therapy / multidrug resistant tuberculosis XT  - pyridoxine / drug therapy / lung tuberculosis XT  - quinoline derived antiinfective agent / drug therapy / extensively drug resistant tuberculosis XT  - quinoline derived antiinfective agent / drug therapy / lung tuberculosis XT  - quinoline derived antiinfective agent / drug therapy / multidrug resistant tuberculosis XT  - rifabutin / drug therapy / lung tuberculosis XT  - rifampicin / drug therapy / lung tuberculosis XT  - rifapentine / drug therapy / lung tuberculosis XT  - thionamide derivative / drug therapy / extensively drug resistant tuberculosis XT  - thionamide derivative / drug therapy / lung tuberculosis XT  - thionamide derivative / drug therapy / multidrug resistant tuberculosis XT  - tuberculostatic agent / drug therapy / extensively drug resistant tuberculosis XT  - tuberculostatic agent / drug therapy / lung tuberculosis XT  - tuberculostatic agent / drug therapy / multidrug resistant tuberculosis
KW  - rifampicin/ct [Clinical Trial]
KW  - rifampicin/dt [Drug Therapy]
KW  - rifampicin/pe [Pharmacoeconomics]
KW  - rifapentine/ct [Clinical Trial]
KW  - rifapentine/dt [Drug Therapy]
KW  - rifapentine/pe [Pharmacoeconomics]
KW  - serodiagnosis
KW  - skin patch test
KW  - skin test
KW  - sputum cytodiagnosis
KW  - sputum smear
KW  - systematic review (topic)
KW  - thionamide derivative/ct [Clinical Trial]
KW  - thionamide derivative/dt [Drug Therapy]
KW  - thionamide derivative/pe [Pharmacoeconomics]
KW  - thorax radiography
KW  - treatment outcome
KW  - tuberculin test
KW  - tuberculosis
KW  - tuberculosis control
KW  - tuberculosis rapid test
KW  - tuberculostatic agent/ct [Clinical Trial]
KW  - tuberculostatic agent/dt [Drug Therapy]
KW  - tuberculostatic agent/pe [Pharmacoeconomics]
KW  - unindexed drug
PB  - BioMed Central Ltd. (E-mail: info@biomedcentral.com)
JF  - AIDS Research and Therapy
VL  - 13
IS  - 1
SP  - no pagination
EP  - no pagination
CY  - S. Tripathy, National Institute for Research in Tuberculosis (Formerly Tuberculosis Research Centre), Division of HIV, No. 1, Mayor Sathyamoorthy Road, Chetpet, Chennai 600 031, India. E-mail: srikanthtripathy@gmail.com
UR  - http://www.aidsrestherapy.com/home/
UR  - http://ovidsp.ovid.com/ovidweb.cgi?T=JS&PAGE=reference&D=emed18b&NEWS=N&AN=612339406
N2  - Human immunodeficiency virus (HIV) epidemic has undoubtedly increased the incidence of tuberculosis (TB) globally, posing a formidable global health challenge affecting 1.2 million cases. Pulmonary TB assumes utmost significance in the programmatic perspective as it is readily transmissible as well as easily diagnosable. HIV complicates every aspect of pulmonary tuberculosis from diagnosis to treatment, demanding a different approach to effectively tackle both the diseases. In order to control these converging epidemics, it is important to diagnose early, initiate appropriate therapy for both infections, prevent transmission and administer preventive therapy. Liquid culture methods and nucleic acid amplification tests for TB confirmation have replaced conventional solid media, enabling quicker and simultaneous detection of mycobacterium and its drug sensitivity profile Unique problems posed by the syndemic include Acquired rifampicin resistance, drug-drug interactions, malabsorption of drugs and immune reconstitution inflammatory syndrome or paradoxical reaction that complicate dual and concomitant therapy. While the antiretroviral therapy armamentarium is constantly reinforced by discovery of newer and safer drugs every year, only a few drugs for anti tuberculosis treatment have successfully emerged. These include bedaquiline, delamanid and pretomanid which have entered phase III B trials and are also available through conditional access national programmes. The current guidelines by WHO to start Antiretroviral therapy irrespective of CD4+ cell count based on benefits cited by recent trials could go a long way in preventing various complications caused by the deadly duo. This review provides a consolidated gist of the advancements, concepts and updates that have emerged in the management of HIV-associated pulmonary TB for maximizing efficacy, offering latest solutions for tackling drug-drug interactions and remedial measures for immune reconstitution inflammatory syndrome. Copyright © 2016 The Author(s).
ER  - 
TY  - ELEC
T1  - Effects of multidrug resistant tuberculosis treatment on patients' health related quality of life: Results from a follow up study
A1  - N., Ahmad
A1  - A., Javaid
A1  - S.A.S., Sulaiman
A1  - A., Basit
A1  - A.K., Afridi
A1  - A.A.S., Jaber
A1  - , Khan A H
Y1  - 2016///
KW  - *follow up
KW  - *multidrug resistant tuberculosis
KW  - *multidrug resistant tuberculosis/dm [Disease Management]
KW  - *quality of life
KW  - *treatment outcome
KW  - adult
KW  - analysis of variance
KW  - article
KW  - clinical trial
KW  - controlled clinical trial
KW  - depression
KW  - diagnosis
KW  - disease duration
KW  - doctor patient relation
KW  - drug resistance
KW  - educational status
KW  - female
KW  - follow up
KW  - gender
KW  - human
KW  - longitudinal study
KW  - major clinical study
KW  - male
KW  - marriage
KW  - mental component summary
KW  - mental health
KW  - multicenter study
KW  - physical component summary
KW  - physical model
KW  - prospective study
KW  - questionnaire
KW  - risk assessment
KW  - scoring system
KW  - sex difference
KW  - social status
KW  - statistical model
KW  - treatment duration
PB  - Public Library of Science (E-mail: plos@plos.org)
JF  - PLoS ONE
VL  - 11
IS  - 7
SP  - no pagination
EP  - no pagination
CY  - United States
UR  - http://journals.plos.org/plosone/article?id=10.1371/journal.pone.0159560
UR  - http://ovidsp.ovid.com/ovidweb.cgi?T=JS&PAGE=reference&D=emed18b&NEWS=N&AN=611503209
N2  - Background At present, within the management of multidrug resistant tuberculosis (MDR-TB) much attention is being paid to the traditional microbiological and clinical indicators. Evaluation of the impact of MDR-TB treatment on patients' Health Related Quality of Life (HRQoL) has remained a neglected area. Objective To evaluate the impact of MDR-TB treatment on patients HRQoL, and determine the predictors of variability in HRQoL along the course of treatment Methods A prospective follow up study was conducted at the programmatic management unit for drug resistant TB of Lady Reading Hospital Peshawar. Culture confirmed eligible MDR-TB patients were asked to self complete SF-36v2 at the baseline visit, and subsequently after the completion of 12 months of treatment and at the end of treatment. A score of <47 normbased scoring (NBS) points on component summary measures and health domain scales was considered indicative of function impairment. General linear model repeated measures ANOVA was used examine the change and predictors of change in physical component summary (PCS) and mental component summary (MCS) scores over the time. Results A total of 68 out of enrolled 81 eligible MDR-TB patients completed SF-36v2 questionnaire at the three time points. Patients' mean PCS scores at the three time points were, 38.2+/-4.7, 38.6+/-4.4 and 42.2+/-5.2 respectively, and mean MCS were 33.7+/-7.0, 35.5+/-6.9 and 40.0+/-6.9 respectively. Length of sickness prior to the diagnosis of MDR-TB was predictive of difference in PCS scores (F = 4.988, Df = 1, 66), whereas patients' gender (F = 5.638, Df = 1, 66) and length of sickness prior to the diagnosis of MDR-TB (F = 4.400, Df = 1, 66) were predictive of difference in MCS scores. Conclusion Despite the positive impact of MDR-TB treatment on patients' HRQoL, the scores on component summary measures suggested compromised physical and mental health even at the end of treatment. A large multicenter study is suggested to confirm the present findings. Copyright © 2016 Ahmad et al. This is an open access article distributed under the terms of the Creative Commons Attribution License, which permits unrestricted use, distribution, and reproduction in any medium, provided the original author and source are credited.
ER  - 
TY  - ELEC
T1  - Clinical outcomes of kidney transplants on patients with end-stage renal disease secondary to lupus nephritis, polycystic kidney disease and diabetic nephropathy
A1  - J.F., Nieto-Rios
A1  - L.M., Serna-Higuita
A1  - S.A., Builes-Rodriguez
A1  - R.C., Restrepo-Correa
A1  - A., Aristizabal-Alzate
A1  - C., Ocampo-Kohn
A1  - A., Serna-Campuzano
A1  - N., Cardona-Diaz
A1  - N.D., Giraldo-Ramirez
A1  - , Zuluaga-Valencia G A
Y1  - 2016///
KW  - *diabetic nephropathy
KW  - *end stage renal disease
KW  - *kidney graft
KW  - *kidney polycystic disease
KW  - *lupus erythematosus nephritis
KW  - acute graft rejection/co [Complication]
KW  - acute heart infarction/co [Complication]
KW  - adult
KW  - aged
KW  - alemtuzumab
KW  - article
KW  - azathioprine/cb [Drug Combination]
KW  - azathioprine/dt [Drug Therapy]
KW  - basiliximab
KW  - cerebrovascular disease/co [Complication]
KW  - cyclosporin/cb [Drug Combination]
KW  - cyclosporin/dt [Drug Therapy]
KW  - cytomegalovirus infection/co [Complication]
KW  - daclizumab
KW  - delayed graft function/co [Complication]
KW  - diabetic nephropathy
KW  - female
KW  - fistula/co [Complication]
KW  - glomerulus filtration rate
KW  - graft failure/co [Complication]
KW  - graft rejection/co [Complication]
KW  - graft rejection/dt [Drug Therapy]
KW  - graft rejection/pc [Prevention]
KW  - graft survival
KW  - hazard ratio
KW  - human
KW  - kidney polycystic disease
KW  - lupus erythematosus nephritis
KW  - major clinical study
KW  - male
KW  - mycophenolic acid/cb [Drug Combination]
KW  - mycophenolic acid/dt [Drug Therapy]
KW  - necrosis/co [Complication]
KW  - overall survival
KW  - prednisolone/cb [Drug Combination]
KW  - prednisolone/dt [Drug Therapy]
KW  - prognosis
KW  - relapse
KW  - retrospective study
KW  - risk factor XT  - graft rejection / drug therapy / azathioprine XT  - graft rejection / drug therapy / cyclosporin XT  - graft rejection / drug therapy / mycophenolic acid XT  - graft rejection / drug therapy / prednisolone XT  - graft rejection / drug therapy / tacrolimus XT  - azathioprine / drug combination / cyclosporin XT  - azathioprine / drug combination / prednisolone XT  - azathioprine / drug therapy / graft rejection XT  - cyclosporin / drug combination / azathioprine XT  - cyclosporin / drug combination / mycophenolic acid XT  - cyclosporin / drug combination / prednisolone XT  - cyclosporin / drug therapy / graft rejection XT  - mycophenolic acid / drug combination / cyclosporin XT  - mycophenolic acid / drug combination / prednisolone XT  - mycophenolic acid / drug combination / tacrolimus XT  - mycophenolic acid / drug therapy / graft rejection XT  - prednisolone / drug combination / azathioprine XT  - prednisolone / drug combination / cyclosporin XT  - prednisolone / drug combination / mycophenolic acid XT  - prednisolone / drug combination / tacrolimus XT  - prednisolone / drug therapy / graft rejection XT  - tacrolimus / drug combination / mycophenolic acid XT  - tacrolimus / drug combination / prednisolone XT  - tacrolimus / drug therapy / graft rejection
KW  - surgical infection/co [Complication]
KW  - tacrolimus/cb [Drug Combination]
KW  - tacrolimus/dt [Drug Therapy]
KW  - thrombosis/co [Complication]
KW  - thymocyte antibody
KW  - treatment outcome
KW  - tuberculosis/co [Complication]
KW  - urinary tract infection/co [Complication]
PB  - Facultad de Salud de la Universidad del Valle (E-mail: comedica@univalle.edu.co)
JF  - Colombia Medica
VL  - 47
T3  - Resultados clinicos de trasplantes de rinon en pacientes con enfermedad renal en etapa terminal secundaria a nefritis lupus, enfermedad poliquistica renal y nefropatia diabetica
IS  - 1
SP  - 51
EP  - 58
CY  - L.M. Serna-Higuita, Calle 78b Numero 69-240, Medellin, Colombia. E-mail: lm.serna@hotmail.com
SN  - 0120-8322
UR  - http://colombiamedica.univalle.edu.co/index.php/comedica/article/download/2085/2771
UR  - http://ovidsp.ovid.com/ovidweb.cgi?T=JS&PAGE=reference&D=emed18a&NEWS=N&AN=609639332
N2  - Background: Patients with lupus nephritis could progress to endstage renal disease (10-22%); hence, kidney transplants should be considered as the treatment of choice for these patients. Objective: To evaluate the clinical outcomes after kidney transplants in patients with chronic kidney diseases secondary to lupus nephritis, polycystic kidney disease and diabetes nephropathy at Pablo Tobon Uribe Hospital. Methods: A descriptive and retrospective study performed at one kidney transplant center between 2005 and 2013. Results: A total of 136 patients, 27 with lupus nephritis (19.9%), 31 with polycystic kidney disease (22.8%) and 78 with diabetes nephropathy (57.4%), were included in the study. The graft survivals after one, three and five years were 96.3%, 82.5% and 82.5% for lupus nephritis; 90%, 86% and 76.5% for polycystic kidney disease and 91.7%, 80.3% and 67.9% for diabetes nephropathy, respectively, with no significant differences (p= 0.488); the rate of lupus nephritis recurrence was 0.94%/person-year. The etiology of lupus vs diabetes vs polycystic disease was not a risk factor for a decreased time of graft survival (Hazard ratio: 1.43; 95% CI: 0.52-3.93). Conclusion: Kidney transplant patients with end stage renal disease secondary to lupus nephritis has similar graft and patient survival success rates to patients with other kidney diseases. The complication rate and risk of recurrence for lupus nephritis are low. Kidney transplants should be considered as the treatment of choice for patients with end stage renal disease secondary to lupus nephritis. Copyright © 2016. Universidad del Valle.
ER  - 
TY  - GEN
T1  - Statin non-adherence and residual cardiovascular risk: There is need for substantial improvement
A1  - M., Banach
A1  - T., Stulc
A1  - R., Dent
A1  - Toth P.P.  AO  - Banach, Maciej; ORCID: http://orcid.org/0000-0001-6690-6874
Y1  - 2016///
KW  - *cardiovascular risk
KW  - *high density lipoprotein cholesterol
KW  - *hydroxymethylglutaryl coenzyme A reductase inhibitor
KW  - *hydroxymethylglutaryl coenzyme A reductase inhibitor/ae [Adverse Drug Reaction]
KW  - *hydroxymethylglutaryl coenzyme A reductase inhibitor/cm [Drug Comparison]
KW  - *hydroxymethylglutaryl coenzyme A reductase inhibitor/ct [Clinical Trial]
KW  - *hydroxymethylglutaryl coenzyme A reductase inhibitor/dt [Drug Therapy]
KW  - *medication compliance
KW  - *muscle
KW  - *symptom
KW  - Rho kinase/ec [Endogenous Compound]
KW  - acute kidney failure/si [Side Effect]
KW  - alirocumab/ae [Adverse Drug Reaction]
KW  - alirocumab/cm [Drug Comparison]
KW  - alirocumab/ct [Clinical Trial]
KW  - alirocumab/dt [Drug Therapy]
KW  - alopecia/si [Side Effect]
KW  - amnesia/si [Side Effect]
KW  - anacetrapib/dt [Drug Therapy]
KW  - apolipoprotein B/ec [Endogenous Compound]
KW  - arthralgia/si [Side Effect]
KW  - arthritis/si [Side Effect]
KW  - astaxanthin
KW  - asthenia/si [Side Effect]
KW  - atorvastatin/ae [Adverse Drug Reaction]
KW  - atorvastatin/cm [Drug Comparison]
KW  - atorvastatin/ct [Clinical Trial]
KW  - atorvastatin/dt [Drug Therapy]
KW  - backache/si [Side Effect]
KW  - bococizumab/cm [Drug Comparison]
KW  - bococizumab/ct [Clinical Trial]
KW  - bococizumab/dt [Drug Therapy]
KW  - brain hemorrhage/si [Side Effect]
KW  - breast cancer resistance protein/ec [Endogenous Compound]
KW  - bronchitis/si [Side Effect]
KW  - cardiovascular mortality
KW  - cataract/si [Side Effect]
KW  - cerivastatin/dt [Drug Therapy]
KW  - chronic urticaria/si [Side Effect]
KW  - clinical effectiveness
KW  - clinical outcome
KW  - clinical trial
KW  - cognitive defect/si [Side Effect]
KW  - confusion/si [Side Effect]
KW  - constipation/si [Side Effect]
KW  - coronary artery disease
KW  - coughing/si [Side Effect]
KW  - dalcetrapib/dt [Drug Therapy]
KW  - diabetes mellitus/si [Side Effect]
KW  - diarrhea/si [Side Effect]
KW  - diet supplementation
KW  - diet therapy
KW  - diplopia/si [Side Effect]
KW  - dizziness/si [Side Effect]
KW  - drug therapy
KW  - drug tolerability
KW  - dyslipidemia/dt [Drug Therapy]
KW  - dyspepsia/si [Side Effect]
KW  - endogenous compound
KW  - erectile dysfunction/si [Side Effect]
KW  - evacetrapib/dt [Drug Therapy]
KW  - evidence based medicine
KW  - evolocumab/ae [Adverse Drug Reaction]
KW  - evolocumab/cm [Drug Comparison]
KW  - evolocumab/ct [Clinical Trial]
KW  - evolocumab/dt [Drug Therapy]
KW  - ezetimibe/ae [Adverse Drug Reaction]
KW  - ezetimibe/cb [Drug Combination]
KW  - ezetimibe/cm [Drug Comparison]
KW  - ezetimibe/ct [Clinical Trial]
KW  - ezetimibe/dt [Drug Therapy]
KW  - fatigue/si [Side Effect]
KW  - fenofibrate/ae [Adverse Drug Reaction]
KW  - fenofibrate/ct [Clinical Trial]
KW  - fenofibrate/dt [Drug Therapy]
KW  - flatulence/si [Side Effect]
KW  - gastrointestinal disease/si [Side Effect]
KW  - gynecomastia/si [Side Effect]
KW  - hair loss/si [Side Effect]
KW  - hallucination/si [Side Effect]
KW  - headache/si [Side Effect]
KW  - heartburn/si [Side Effect]
KW  - high density lipoprotein cholesterol/ec [Endogenous Compound]
KW  - high risk patient
KW  - human
KW  - hypercholesterolemia/dt [Drug Therapy]
KW  - hypercholesterolemia/th [Therapy]
KW  - hyperlipidemia/dt [Drug Therapy]
KW  - hypertriglyceridemia/dt [Drug Therapy]
KW  - influenza/si [Side Effect]
KW  - injection site reaction/si [Side Effect]
KW  - insomnia/si [Side Effect]
KW  - interstitial lung disease/si [Side Effect]
KW  - ischemic heart disease/dt [Drug Therapy]
KW  - kexin
KW  - libido disorder/si [Side Effect]
KW  - lichenoid eruption/si [Side Effect]
KW  - lipid metabolism
KW  - liver enzyme/ec [Endogenous Compound]
KW  - liver toxicity/si [Side Effect]
KW  - lomitapide/dt [Drug Therapy]
KW  - low density lipoprotein cholesterol
KW  - low density lipoprotein cholesterol/ec [Endogenous Compound]
KW  - low density lipoprotein receptor/ec [Endogenous Compound]
KW  - lupus vulgaris/si [Side Effect]
KW  - malignant neoplastic disease/si [Side Effect]
KW  - mipomersen/dt [Drug Therapy]
KW  - multidrug resistance associated protein 2/ec [Endogenous Compound]
KW  - multidrug resistance protein 1/ec [Endogenous Compound]
KW  - multidrug resistance protein/ec [Endogenous Compound]
KW  - muscle disease/si [Side Effect]
KW  - muscle spasm/si [Side Effect]
KW  - myalgia/si [Side Effect]
KW  - nausea/si [Side Effect]
KW  - neurologic disease/si [Side Effect]
KW  - nightmare/si [Side Effect]
KW  - ophthalmoplegia/si [Side Effect]
KW  - patient education
KW  - pharmacokinetics
KW  - pharyngitis/si [Side Effect]
KW  - placebo
KW  - practice guideline
KW  - pravastatin/ae [Adverse Drug Reaction]
KW  - pravastatin/cm [Drug Comparison]
KW  - pravastatin/ct [Clinical Trial]
KW  - priority journal
KW  - proprotein convertase 1 XT  - acute kidney failure / side effect / hydroxymethylglutaryl coenzyme A reductase inhibitor XT  - alopecia / side effect / hydroxymethylglutaryl coenzyme A reductase inhibitor XT  - amnesia / side effect / hydroxymethylglutaryl coenzyme A reductase inhibitor XT  - arthralgia / side effect / evolocumab XT  - arthralgia / side effect / hydroxymethylglutaryl coenzyme A reductase inhibitor XT  - arthritis / side effect / hydroxymethylglutaryl coenzyme A reductase inhibitor XT  - asthenia / side effect / hydroxymethylglutaryl coenzyme A reductase inhibitor XT  - backache / side effect / evolocumab XT  - brain hemorrhage / side effect / hydroxymethylglutaryl coenzyme A reductase inhibitor XT  - bronchitis / side effect / hydroxymethylglutaryl coenzyme A reductase inhibitor XT  - cataract / side effect / hydroxymethylglutaryl coenzyme A reductase inhibitor XT  - chronic urticaria / side effect / hydroxymethylglutaryl coenzyme A reductase inhibitor XT  - cognitive defect / side effect / alirocumab XT  - cognitive defect / side effect / atorvastatin XT  - cognitive defect / side effect / evolocumab XT  - cognitive defect / side effect / fenofibrate XT  - cognitive defect / side effect / pravastatin XT  - cognitive defect / side effect / rosuvastatin XT  - confusion / side effect / hydroxymethylglutaryl coenzyme A reductase inhibitor XT  - constipation / side effect / hydroxymethylglutaryl coenzyme A reductase inhibitor XT  - coughing / side effect / hydroxymethylglutaryl coenzyme A reductase inhibitor XT  - diabetes mellitus / side effect / hydroxymethylglutaryl coenzyme A reductase inhibitor XT  - diarrhea / side effect / hydroxymethylglutaryl coenzyme A reductase inhibitor XT  - diplopia / side effect / hydroxymethylglutaryl coenzyme A reductase inhibitor XT  - dizziness / side effect / hydroxymethylglutaryl coenzyme A reductase inhibitor XT  - dyslipidemia / drug therapy / bococizumab XT  - dyspepsia / side effect / hydroxymethylglutaryl coenzyme A reductase inhibitor XT  - erectile dysfunction / side effect / hydroxymethylglutaryl coenzyme A reductase inhibitor XT  - fatigue / side effect / hydroxymethylglutaryl coenzyme A reductase inhibitor XT  - flatulence / side effect / hydroxymethylglutaryl coenzyme A reductase inhibitor XT  - gastrointestinal disease / side effect / hydroxymethylglutaryl coenzyme A reductase inhibitor XT  - gynecomastia / side effect / hydroxymethylglutaryl coenzyme A reductase inhibitor XT  - hair loss / side effect / hydroxymethylglutaryl coenzyme A reductase inhibitor XT  - hallucination / side effect / hydroxymethylglutaryl coenzyme A reductase inhibitor XT  - headache / side effect / evolocumab XT  - headache / side effect / hydroxymethylglutaryl coenzyme A reductase inhibitor XT  - heartburn / side effect / hydroxymethylglutaryl coenzyme A reductase inhibitor XT  - hypercholesterolemia / drug therapy / alirocumab XT  - hypercholesterolemia / drug therapy / bococizumab XT  - hypercholesterolemia / drug therapy / cerivastatin XT  - hyperlipidemia / drug therapy / alirocumab XT  - hyperlipidemia / drug therapy / anacetrapib XT  - hyperlipidemia / drug therapy / dalcetrapib XT  - hyperlipidemia / drug therapy / evacetrapib XT  - hyperlipidemia / drug therapy / evolocumab XT  - hyperlipidemia / drug therapy / ezetimibe XT  - hyperlipidemia / drug therapy / lomitapide XT  - hyperlipidemia / drug therapy / mipomersen XT  - hyperlipidemia / drug therapy / simvastatin XT  - hypertriglyceridemia / drug therapy / atorvastatin XT  - hypertriglyceridemia / drug therapy / fenofibrate XT  - hypertriglyceridemia / drug therapy / rosuvastatin XT  - influenza / side effect / evolocumab XT  - injection site reaction / side effect / alirocumab XT  - insomnia / side effect / hydroxymethylglutaryl coenzyme A reductase inhibitor XT  - interstitial lung disease / side effect / hydroxymethylglutaryl coenzyme A reductase inhibitor XT  - ischemic heart disease / drug therapy / hydroxymethylglutaryl coenzyme A reductase inhibitor XT  - libido disorder / side effect / hydroxymethylglutaryl coenzyme A reductase inhibitor XT  - lichenoid eruption / side effect / hydroxymethylglutaryl coenzyme A reductase inhibitor XT  - liver toxicity / side effect / hydroxymethylglutaryl coenzyme A reductase inhibitor XT  - lupus vulgaris / side effect / hydroxymethylglutaryl coenzyme A reductase inhibitor XT  - malignant neoplastic disease / side effect / hydroxymethylglutaryl coenzyme A reductase inhibitor XT  - muscle disease / side effect / atorvastatin XT  - muscle disease / side effect / evolocumab XT  - muscle disease / side effect / ezetimibe XT  - muscle disease / side effect / hydroxymethylglutaryl coenzyme A reductase inhibitor XT  - muscle spasm / side effect / evolocumab XT  - myalgia / side effect / alirocumab XT  - nausea / side effect / hydroxymethylglutaryl coenzyme A reductase inhibitor XT  - neurologic disease / side effect / alirocumab XT  - nightmare / side effect / hydroxymethylglutaryl coenzyme A reductase inhibitor XT  - ophthalmoplegia / side effect / hydroxymethylglutaryl coenzyme A reductase inhibitor XT  - pharyngitis / side effect / hydroxymethylglutaryl coenzyme A reductase inhibitor XT  - proteinuria / side effect / hydroxymethylglutaryl coenzyme A reductase inhibitor XT  - ptosis / side effect / hydroxymethylglutaryl coenzyme A reductase inhibitor XT  - rash / side effect / hydroxymethylglutaryl coenzyme A reductase inhibitor XT  - restlessness / side effect / hydroxymethylglutaryl coenzyme A reductase inhibitor XT  - rheumatic polymyalgia / side effect / hydroxymethylglutaryl coenzyme A reductase inhibitor XT  - rhinitis / side effect / hydroxymethylglutaryl coenzyme A reductase inhibitor XT  - rhinopharyngitis / side effect / evolocumab XT  - side effect / side effect / hydroxymethylglutaryl coenzyme A reductase inhibitor XT  - sinusitis / side effect / hydroxymethylglutaryl coenzyme A reductase inhibitor XT  - sleep disorder / side effect / hydroxymethylglutaryl coenzyme A reductase inhibitor XT  - somnolence / side effect / hydroxymethylglutaryl coenzyme A reductase inhibitor XT  - suicide / side effect / hydroxymethylglutaryl coenzyme A reductase inhibitor XT  - tendinitis / side effect / hydroxymethylglutaryl coenzyme A reductase inhibitor XT  - thrombotic thrombocytopenic purpura / side effect / hydroxymethylglutaryl coenzyme A reductase inhibitor XT  - upper respiratory tract infection / side effect / evolocumab XT  - upper respiratory tract infection / side effect / hydroxymethylglutaryl coenzyme A reductase inhibitor XT  - vomiting / side effect / hydroxymethylglutaryl coenzyme A reductase inhibitor XT  - alirocumab / adverse drug reaction / cognitive defect XT  - alirocumab / adverse drug reaction / injection site reaction XT  - alirocumab / adverse drug reaction / myalgia XT  - alirocumab / adverse drug reaction / neurologic disease XT  - alirocumab / drug comparison / placebo XT  - alirocumab / drug comparison / atorvastatin XT  - alirocumab / drug comparison / ezetimibe XT  - alirocumab / drug therapy / hypercholesterolemia XT  - alirocumab / drug therapy / hyperlipidemia XT  - anacetrapib / drug therapy / hyperlipidemia XT  - atorvastatin / adverse drug reaction / cognitive defect XT  - atorvastatin / adverse drug reaction / muscle disease XT  - atorvastatin / drug comparison / alirocumab XT  - atorvastatin / drug therapy / hypertriglyceridemia XT  - bococizumab / drug comparison / placebo XT  - bococizumab / drug therapy / dyslipidemia XT  - bococizumab / drug therapy / hypercholesterolemia XT  - cerivastatin / drug therapy / hypercholesterolemia XT  - dalcetrapib / drug therapy / hyperlipidemia XT  - evacetrapib / drug therapy / hyperlipidemia XT  - evolocumab / adverse drug reaction / arthralgia XT  - evolocumab / adverse drug reaction / backache XT  - evolocumab / adverse drug reaction / cognitive defect XT  - evolocumab / adverse drug reaction / headache XT  - evolocumab / adverse drug reaction / influenza XT  - evolocumab / adverse drug reaction / muscle disease XT  - evolocumab / adverse drug reaction / muscle spasm XT  - evolocumab / adverse drug reaction / rhinopharyngitis XT  - evolocumab / adverse drug reaction / upper respiratory tract infection XT  - evolocumab / drug comparison / ezetimibe XT  - evolocumab / drug comparison / hydroxymethylglutaryl coenzyme A reductase inhibitor XT  - evolocumab / drug therapy / hyperlipidemia XT  - ezetimibe / adverse drug reaction / muscle disease XT  - ezetimibe / drug combination / simvastatin XT  - ezetimibe / drug comparison / alirocumab XT  - ezetimibe / drug comparison / evolocumab XT  - ezetimibe / drug therapy / hyperlipidemia XT  - fenofibrate / adverse drug reaction / cognitive defect XT  - fenofibrate / drug therapy / hypertriglyceridemia XT  - hydroxymethylglutaryl coenzyme A reductase inhibitor / adverse drug reaction / acute kidney failure XT  - hydroxymethylglutaryl coenzyme A reductase inhibitor / adverse drug reaction / alopecia XT  - hydroxymethylglutaryl coenzyme A reductase inhibitor / adverse drug reaction / amnesia XT  - hydroxymethylglutaryl coenzyme A reductase inhibitor / adverse drug reaction / arthralgia XT  - hydroxymethylglutaryl coenzyme A reductase inhibitor / adverse drug reaction / arthritis XT  - hydroxymethylglutaryl coenzyme A reductase inhibitor / adverse drug reaction / asthenia XT  - hydroxymethylglutaryl coenzyme A reductase inhibitor / adverse drug reaction / brain hemorrhage XT  - hydroxymethylglutaryl coenzyme A reductase inhibitor / adverse drug reaction / bronchitis XT  - hydroxymethylglutaryl coenzyme A reductase inhibitor / adverse drug reaction / cataract XT  - hydroxymethylglutaryl coenzyme A reductase inhibitor / adverse drug reaction / chronic urticaria XT  - hydroxymethylglutaryl coenzyme A reductase inhibitor / adverse drug reaction / confusion XT  - hydroxymethylglutaryl coenzyme A reductase inhibitor / adverse drug reaction / constipation XT  - hydroxymethylglutaryl coenzyme A reductase inhibitor / adverse drug reaction / coughing XT  - hydroxymethylglutaryl coenzyme A reductase inhibitor / adverse drug reaction / diabetes mellitus XT  - hydroxymethylglutaryl coenzyme A reductase inhibitor / adverse drug reaction / diarrhea XT  - hydroxymethylglutaryl coenzyme A reductase inhibitor / adverse drug reaction / diplopia XT  - hydroxymethylglutaryl coenzyme A reductase inhibitor / adverse drug reaction / dizziness XT  - hydroxymethylglutaryl coenzyme A reductase inhibitor / adverse drug reaction / dyspepsia XT  - hydroxymethylglutaryl coenzyme A reductase inhibitor / adverse drug reaction / erectile dysfunction XT  - hydroxymethylglutaryl coenzyme A reductase inhibitor / adverse drug reaction / fatigue XT  - hydroxymethylglutaryl coenzyme A reductase inhibitor / adverse drug reaction / flatulence XT  - hydroxymethylglutaryl coenzyme A reductase inhibitor / adverse drug reaction / gastrointestinal disease XT  - hydroxymethylglutaryl coenzyme A reductase inhibitor / adverse drug reaction / gynecomastia XT  - hydroxymethylglutaryl coenzyme A reductase inhibitor / adverse drug reaction / hair loss XT  - hydroxymethylglutaryl coenzyme A reductase inhibitor / adverse drug reaction / hallucination XT  - hydroxymethylglutaryl coenzyme A reductase inhibitor / adverse drug reaction / headache XT  - hydroxymethylglutaryl coenzyme A reductase inhibitor / adverse drug reaction / heartburn XT  - hydroxymethylglutaryl coenzyme A reductase inhibitor / adverse drug reaction / insomnia XT  - hydroxymethylglutaryl coenzyme A reductase inhibitor / adverse drug reaction / interstitial lung disease XT  - hydroxymethylglutaryl coenzyme A reductase inhibitor / adverse drug reaction / libido disorder XT  - hydroxymethylglutaryl coenzyme A reductase inhibitor / adverse drug reaction / lichenoid eruption XT  - hydroxymethylglutaryl coenzyme A reductase inhibitor / adverse drug reaction / liver toxicity XT  - hydroxymethylglutaryl coenzyme A reductase inhibitor / adverse drug reaction / lupus vulgaris XT  - hydroxymethylglutaryl coenzyme A reductase inhibitor / adverse drug reaction / malignant neoplastic disease XT  - hydroxymethylglutaryl coenzyme A reductase inhibitor / adverse drug reaction / muscle disease XT  - hydroxymethylglutaryl coenzyme A reductase inhibitor / adverse drug reaction / nausea XT  - hydroxymethylglutaryl coenzyme A reductase inhibitor / adverse drug reaction / nightmare XT  - hydroxymethylglutaryl coenzyme A reductase inhibitor / adverse drug reaction / ophthalmoplegia XT  - hydroxymethylglutaryl coenzyme A reductase inhibitor / adverse drug reaction / pharyngitis XT  - hydroxymethylglutaryl coenzyme A reductase inhibitor / adverse drug reaction / proteinuria XT  - hydroxymethylglutaryl coenzyme A reductase inhibitor / adverse drug reaction / ptosis XT  - hydroxymethylglutaryl coenzyme A reductase inhibitor / adverse drug reaction / rash XT  - hydroxymethylglutaryl coenzyme A reductase inhibitor / adverse drug reaction / restlessness XT  - hydroxymethylglutaryl coenzyme A reductase inhibitor / adverse drug reaction / rheumatic polymyalgia XT  - hydroxymethylglutaryl coenzyme A reductase inhibitor / adverse drug reaction / rhinitis XT  - hydroxymethylglutaryl coenzyme A reductase inhibitor / adverse drug reaction / side effect XT  - hydroxymethylglutaryl coenzyme A reductase inhibitor / adverse drug reaction / sinusitis XT  - hydroxymethylglutaryl coenzyme A reductase inhibitor / adverse drug reaction / sleep disorder XT  - hydroxymethylglutaryl coenzyme A reductase inhibitor / adverse drug reaction / somnolence XT  - hydroxymethylglutaryl coenzyme A reductase inhibitor / adverse drug reaction / suicide XT  - hydroxymethylglutaryl coenzyme A reductase inhibitor / adverse drug reaction / tendinitis XT  - hydroxymethylglutaryl coenzyme A reductase inhibitor / adverse drug reaction / thrombotic thrombocytopenic purpura XT  - hydroxymethylglutaryl coenzyme A reductase inhibitor / adverse drug reaction / upper respiratory tract infection XT  - hydroxymethylglutaryl coenzyme A reductase inhibitor / adverse drug reaction / vomiting XT  - hydroxymethylglutaryl coenzyme A reductase inhibitor / drug comparison / evolocumab XT  - hydroxymethylglutaryl coenzyme A reductase inhibitor / drug therapy / ischemic heart disease XT  - lomitapide / drug therapy / hyperlipidemia XT  - mipomersen / drug therapy / hyperlipidemia XT  - pravastatin / adverse drug reaction / cognitive defect XT  - pravastatin / drug comparison / placebo XT  - rosuvastatin / adverse drug reaction / cognitive defect XT  - rosuvastatin / drug therapy / hypertriglyceridemia XT  - simvastatin / drug combination / ezetimibe XT  - simvastatin / drug therapy / hyperlipidemia
KW  - prostaglandin transporter/ec [Endogenous Compound]
KW  - proteinuria/si [Side Effect]
KW  - ptosis/si [Side Effect]
KW  - race difference
KW  - randomized controlled trial(topic)
KW  - rash/si [Side Effect]
KW  - restlessness/si [Side Effect]
KW  - review
KW  - rheumatic polymyalgia/si [Side Effect]
KW  - rhinitis/si [Side Effect]
KW  - rhinopharyngitis/si [Side Effect]
KW  - risk assessment
KW  - risk factor
KW  - rosuvastatin/ae [Adverse Drug Reaction]
KW  - rosuvastatin/ct [Clinical Trial]
KW  - rosuvastatin/dt [Drug Therapy]
KW  - safety
KW  - side effect/si [Side Effect]
KW  - simvastatin/cb [Drug Combination]
KW  - simvastatin/ct [Clinical Trial]
KW  - simvastatin/dt [Drug Therapy]
KW  - sinusitis/si [Side Effect]
KW  - sleep disorder/si [Side Effect]
KW  - somnolence/si [Side Effect]
KW  - suicide/si [Side Effect]
KW  - tendinitis/si [Side Effect]
KW  - thrombotic thrombocytopenic purpura/si [Side Effect]
KW  - treatment outcome
KW  - treatment withdrawal
KW  - unindexed drug
KW  - upper respiratory tract infection/si [Side Effect]
KW  - vomiting/si [Side Effect]
PB  - Elsevier Ireland Ltd
JF  - International Journal of Cardiology
VL  - 225
SP  - 184
EP  - 196
CY  - M. Banach, Department of Hypertension, Chair of Nephrology and Hypertension, Medical University of Lodz, Zeromskiego 113, Lodz 90-549, Poland. E-mail: maciejbanach@aol.co.uk
SN  - 0167-5273
UR  - http://www.elsevier.com/locate/ijcard
UR  - http://ovidsp.ovid.com/ovidweb.cgi?T=JS&PAGE=reference&D=emed18b&NEWS=N&AN=612522694
N2  - Although statin therapy has proven to be the cornerstone for prevention and treatment of cardiovascular disease (CVD), there are many patients for whom long-term therapy remains suboptimal. The aims of this article are to review the current complex issues associated with statin use and to explore when novel treatment approaches should be considered. Statin discontinuation as well as adherence to statin therapy remain two of the greatest challenges for lipidologists. Evidence suggests that between 40 and 75% of patients discontinue their statin therapy within one year after initiation. Furthermore, whilst the reasons for persistence with statin therapy are complex, evidence shows that low-adherence to statins negatively impacts clinical outcomes and residual CV risk remains a major concern. Non-adherence or lack of persistence with long-term statin therapy in real-life may be the main cause of inadequate low density lipoprotein cholesterol lowering with statins. There is a large need for the improvement of the use of statins, which have good safety profiles and are inexpensive. On the other hand, in a non-cost-constrained environment, proprotein convertase subtilisin/kexin type 9 inhibitors should arguably be used more often in those patients in whom treatment with statins remains unsatisfactory. Copyright © 2016 Elsevier Ireland Ltd
ER  - 
TY  - GEN
T1  - Cost-effectiveness of isoniazid preventive therapy for HIVinfected pregnant women in India
A1  - S., Kapoor
A1  - A., Gupta
A1  - , Shah M
Y1  - 2016///
KW  - *Human immunodeficiency virus infected patient
KW  - *cost effectiveness analysis
KW  - *isoniazid XT  - Human immunodeficiency virus infection / drug therapy / antiretrovirus agent XT  - tuberculosis / drug therapy / isoniazid XT  - antiretrovirus agent / drug therapy / Human immunodeficiency virus infection XT  - isoniazid / drug therapy / tuberculosis
KW  - *isoniazid/dt [Drug Therapy]
KW  - *isoniazid/pe [Pharmacoeconomics]
KW  - *pregnant woman
KW  - *prophylaxis
KW  - *tuberculosis/di [Diagnosis]
KW  - *tuberculosis/dm [Disease Management]
KW  - *tuberculosis/dt [Drug Therapy]
KW  - *tuberculosis/pc [Prevention]
KW  - CD4 lymphocyte count
KW  - Human immunodeficiency virus infection/dt [Drug Therapy]
KW  - India
KW  - adult
KW  - antiretrovirus agent/dt [Drug Therapy]
KW  - article
KW  - clinical practice
KW  - clinical trial
KW  - controlled study
KW  - cost benefit analysis
KW  - disability
KW  - drug cost
KW  - female
KW  - human
KW  - human cell
KW  - major clinical study
KW  - medical fee
KW  - model
KW  - outcome assessment
KW  - prevention
KW  - priority journal
KW  - quality adjusted life year
KW  - statistical model
KW  - treatment response
KW  - tuberculin test
KW  - tuberculosis control
KW  - tuberculosis/dt [Drug Therapy]
PB  - International Union against Tubercul. and Lung Dis.
JF  - International Journal of Tuberculosis and Lung Disease
VL  - 20
IS  - 1
SP  - 85
EP  - 92
CY  - S. Kapoor, Johns Hopkins University, School of Medicine, PCTB Building-224, 725 N Wolfe St., Baltimore, MD 21205, United States. E-mail: skapoor@jhmi.edu
SN  - 1027-3719
UR  - http://docstore.ingenta.com/cgi-bin/ds_deliver/1/u/d/ISIS/84750193.1/iuatld/ijtld/2016/00000020/00000001/art00014/617655A929AE11EB1451097353E6320A75BEFD30CD.pdf?link=http://www.ingentaconnect.com/error/delivery&format=pdf
UR  - http://ovidsp.ovid.com/ovidweb.cgi?T=JS&PAGE=reference&D=emed18a&NEWS=N&AN=607442788
UR  - http://ovidsp.ovid.com/ovidweb.cgi?T=JS&PAGE=reference&D=emed18b&NEWS=N&AN=607442788
N2  - Background: India has a high burden of active tuberculosis (TB) and human immunodeficiency virus (HIV) infection. Pregnancy increases the risks of developing TB in HIV-infected women. Isoniazid preventive therapy (IPT) reduces progression to TB, but may increase costs and hepatotoxicity. The costeffectiveness of IPT for HIV-infected pregnant women in India is unknown. DESIGN: We evaluated the cost-effectiveness of antepartum IPT among HIV-infected women in India using a decision-analytic model. We compared current practice (no IPT) with: Intervention 1 (IPT regardless of CD4 count) and Intervention 2 (IPT for those with CD4 count < 200 cells/mul). We modeled IPT irrespective of tuberculin skin test (TST) status and TST-driven strategies. Primary outcomes were anticipated costs, disability-adjusted life-years (DALYs) and TB cases. R ESULT S: Both IPT interventions are highly costeffective compared to no IPT at current willingness-topay thresholds (respectively US$178.00 and US$201.00 per DALY averted for Interventions 1 and 2). However, providing IPT irrespective of CD4 count results in the greatest health benefits (21 TB cases averted/1000 patients) compared to current practice. IPT irrespective of TSTstatus was also highly cost-effective compared to TST-driven IPT (respectively US$1027.00 and US$1154.00/DALY averted for Interventions 1 and 2). CONCLUS ION: Antepartum IPT for HIV-infected women is highly cost-effective for TB prevention compared to current practices in India. Copyright © 2016 The Union.
ER  - 
TY  - GEN
T1  - Educational Outreach with an Integrated Clinical Tool for Nurse-Led Non-communicable Chronic Disease Management in Primary Care in South Africa: A Pragmatic Cluster Randomised Controlled Trial
A1  - L.R., Fairall
A1  - N., Folb
A1  - V., Timmerman
A1  - C., Lombard Lund
A1  - K., Steyn
A1  - M.O., Bachmann
A1  - E.D., Bateman
A1  - C., Lombard Lund
A1  - R., Cornick
A1  - G., Faris
A1  - T., Gaziano
A1  - D., Georgeu-Pepper
A1  - M., Zwarenstein
A1  - Levitt N.S.  AO  - Timmerman  Ruth; ORCID: http://orcid.org/0000-0002-7391-3383 AO  - Folb, Naomi; ORCID: http://orcid.org/0000-0002-2667-0956, Venessa; ORCID: http://orcid.org/0000-0002-6172-9386 A O - Cornick
Y1  - 2016///
KW  - *South Africa
KW  - *chronic disease/dm [Disease Management]
KW  - *chronic respiratory tract disease
KW  - *clinical assessment tool
KW  - *non communicable disease/dm [Disease Management]
KW  - *nurse
KW  - *primary medical care
KW  - absence of side effects
KW  - acquired immune deficiency syndrome
KW  - adult
KW  - amitriptyline
KW  - article
KW  - asthma/dt [Drug Therapy]
KW  - cluster analysis
KW  - cohort analysis
KW  - communicable disease
KW  - comorbidity
KW  - control group
KW  - controlled clinical trial
KW  - controlled study
KW  - corticosteroid/dt [Drug Therapy]
KW  - depression
KW  - diabetes mellitus/dt [Drug Therapy]
KW  - diagnosis
KW  - drug dose intensification
KW  - female
KW  - follow up
KW  - hemoglobin A1c XT  - asthma / drug therapy / corticosteroid XT  - diabetes mellitus / drug therapy / metformin XT  - corticosteroid / drug therapy / asthma XT  - metformin / drug therapy / diabetes mellitus
KW  - hemoglobin A1c/ec [Endogenous Compound]
KW  - human
KW  - hypertension
KW  - imipramine
KW  - insulin dependent diabetes mellitus
KW  - lung
KW  - major clinical study
KW  - male
KW  - metformin/dt [Drug Therapy]
KW  - metformin/ec [Endogenous Compound]
KW  - multicenter study
KW  - non communicable disease
KW  - normal human
KW  - outcome assessment
KW  - primary medical care
KW  - public health service
KW  - quality control
KW  - randomized controlled trial
KW  - registration
KW  - renin/ec [Endogenous Compound]
KW  - scope of practice
KW  - study design
KW  - tuberculosis
PB  - Public Library of Science (E-mail: plos@plos.org)
JF  - PLoS Medicine
VL  - 13
IS  - 11
SP  - no pagination
EP  - no pagination
CY  - L.R. Fairall, Knowledge Translation Unit, University of Cape Town Lung Institute, Cape Town, South Africa. E-mail: Lara.Fairall@uct.ac.za
SN  - 1549-1277
UR  - http://medicine.plosjournals.org/perlserv/?request=index-html&issn=1549-1676
UR  - http://ovidsp.ovid.com/ovidweb.cgi?T=JS&PAGE=reference&D=emed18b&NEWS=N&AN=613530964
N2  - Background: In many low-income countries, care for patients with non-communicable diseases (NCDs) and mental health conditions is provided by nurses. The benefits of nurse substitution and supplementation in NCD care in high-income settings are well recognised, but evidence from low- and middle-income countries is limited. Primary Care 101 (PC101) is a programme designed to support and expand nurses' role in NCD care, comprising educational outreach to nurses and a clinical management tool with enhanced prescribing provisions. We evaluated the effect of the programme on primary care nurses' capacity to manage NCDs. Methods and Findings: In a cluster randomised controlled trial design, 38 public sector primary care clinics in the Western Cape Province, South Africa, were randomised. Nurses in the intervention clinics were trained to use the PC101 management tool during educational outreach sessions delivered by health department trainers and were authorised to prescribe an expanded range of drugs for several NCDs. Control clinics continued use of the Practical Approach to Lung Health and HIV/AIDS in South Africa (PALSA PLUS) management tool and usual training. Patients attending these clinics with one or more of hypertension (3,227), diabetes (1,842), chronic respiratory disease (1,157) or who screened positive for depression (2,466), totalling 4,393 patients, were enrolled between 28 March 2011 and 10 November 2011. Primary outcomes were treatment intensification in the hypertension, diabetes, and chronic respiratory disease cohorts, defined as the proportion of patients in whom treatment was escalated during follow-up over 14 mo, and case detection in the depression cohort. Primary outcome data were analysed for 2,110 (97%) intervention and 2,170 (97%) control group patients. Treatment intensification rates in intervention clinics were not superior to those in the control clinics (hypertension: 44% in the intervention group versus 40% in the control group, risk ratio [RR] 1.08 [95% CI 0.94 to 1.24; p = 0.252]; diabetes: 57% versus 50%, RR 1.10 [0.97 to 1.24; p = 0.126]; chronic respiratory disease: 14% versus 12%, RR 1.08 [0.75 to 1.55; p = 0.674]), nor was case detection of depression (18% versus 24%, RR 0.76 [0.53 to 1.10; p = 0.142]). No adverse effects of the nurses' expanded scope of practice were observed. Limitations of the study include dependence on self-reported diagnoses for inclusion in the patient cohorts, limited data on uptake of PC101 by users, reliance on process outcomes, and insufficient resources to measure important health outcomes, such as HbA1c, at follow-up. Conclusions: Educational outreach to primary care nurses to train them in the use of a management tool involving an expanded role in managing NCDs was feasible and safe but was not associated with treatment intensification or improved case detection for index diseases. This notwithstanding, the intervention, with adjustments to improve its effectiveness, has been adopted for implementation in primary care clinics throughout South Africa. Trial Registration: The trial is registered with Current Controlled Trials (ISRCTN20283604) Copyright © 2016 Fairall et al.
ER  - 
TY  - GEN
T1  - Risk factors and treatment outcomes in patients with chronic pulmonary aspergillosis
A1  - K., Agarwal
A1  - A., Chaudhry Chowdhary
A1  - M., Rahman
A1  - A., Chaudhry Chowdhary
A1  - , Gaur S N
Y1  - 2016///
KW  - *allergic bronchopulmonary aspergillosis
KW  - *risk factor
KW  - 2 chloro 6 n cyclopentyladenosine
KW  - C reactive protein
KW  - adult
KW  - body mass
KW  - case report
KW  - clinical trial
KW  - death
KW  - diabetes mellitus
KW  - diagnosis
KW  - differential diagnosis
KW  - endogenous compound
KW  - fungal cell culture
KW  - hemoglobin
KW  - human
KW  - human tissue
KW  - immunoglobulin G
KW  - itraconazole
KW  - leukocyte count
KW  - lung aspergillosis
KW  - middle aged
KW  - precipitin
KW  - radiology
KW  - sarcoidosis
KW  - sputum
KW  - treatment response
KW  - tuberculosis
KW  - voriconazole
PB  - European Respiratory Society
JF  - European Respiratory Journal
VL  - 48
T3  - European Respiratory Society Annual Congress 2016. United Kingdom. Conference Start: 20160903. Conference End: 20160907.
SP  - no pagination
EP  - no pagination
CY  - K. Agarwal
SN  - 1399-3003
UR  - http://erj.ersjournals.com/content/48/suppl_60/PA2647
UR  - http://ovidsp.ovid.com/ovidweb.cgi?T=JS&PAGE=reference&D=emed18b&NEWS=N&AN=614779718
N2  - Background: Chronic pulmonary aspergillosis (CPA) is still under-diagnosed in high tuberculosis (TB) burden areas like India where similar clinical presentation and disregard for underlying risk factors lead to its misdiagnosis as the latter. Aim: To evaluate patient characteristics and treatment outcomes in CPA patients Methods: Consecutive patients with a differential diagnosis of CPA enrolled from Jan. 2012-Dec. 2013 were administered oral itraconazole (ITZ) or voriconazole. Weight, BMI, haemoglobin (Hb), total leucocyte count (TLC), specific IgG, precipitins, CRP, sputum fungus and radiology were followed till 2 years after the end of treatment. Negative specific IgG was taken as end-point of therapy. Results: CPA was diagnosed in 24(70.5%) patients including 10 CCPA, 9 CNPA, 3 CFPA and 2 simple aspergilloma. Mean age was 47.2+/-10.9years. Average 2.1 risk factors were present per patient; TB was the commonest risk factor (29.3%) but ABPA, sarcoidosis and diabetes mellitus were significantly associated with development of CPA. Cavitation was noted in 29% and aspergilloma in 12%. Specific IgG and serum precipitins were raised in 79% and CRP 92%. A. fumigatus was isolated in 80%. Both drugs exerted similar but significant improvements in weight (51.8+/-7 vs 56.3+/-8 Kg), BMI (18.7+/-3.1 vs 20.3+/-3.0 Kg/m2), Hb (11.3+/-1.9 vs 12.3+/-1.7 g/dL), TLC (10.2+/-3.1 vs 7.9+/-2.6x109/muL), precipitins and specific IgG (69.1; 26.5-84.2 vs 29.6; 0-39.3 MgA/L). Two cases on ITZ relapsed at 12 months; no deaths were reported. 2 3 Conclusions: CPA should be investigated in patients with multiple risk factors. Triazole antifungals are effective in treatment. Specific IgG titers can be used to assess disease activity and response to treatment.
ER  - 
TY  - JOUR
T1  - Avalia{ç}{ã}o do acompanhamento e desfecho de casos de tuberculose em munic{í}pio do sul do Brasil
A1  - de Limaa, L M
A1  - Harterb, J
A1  - Tombergc, J O
A1  - Vieirac, D A
Y1  - 2016///
JF  - Rev Ga{ú}cha
UR  - http://www.seer.ufrgs.br/RevistaGauchadeEnfermagem/article/viewFile/51467/37042
ER  - 
TY  - JOUR
T1  - Zoonotic bacterial meningitis in human adults
A1  - van Samkar, A
A1  - Brouwer, M C
A1  - van der Ende, A
Y1  - 2016///
JF  - Neurology
UR  - http://www.neurology.org/content/87/11/1171.short
ER  - 
TY  - JOUR
T1  - No Title
A1  - Woo, Y S
A1  - McIntyre, R S
A1  - Kim, J M J B
A1  - Lee, M S
A1  - Kim, J M J B
Y1  - 2016///
JF  - Journal of Affective
UR  - http://www.sciencedirect.com/science/article/pii/S016503271630444X
ER  - 
TY  - JOUR
T1  - 以回溯性世代研究法評估肺結核病人發生肺炎之危險
A1  - undefined 張萃珉
Y1  - 2016///
JF  - 中國醫藥大學公共衛生學系博士班學位論文
UR  - http://www.airitilibrary.com/Publication/alDetailedMesh?docid=U0013-1707201622122600
ER  - 
TY  - BILL
T1  - Diabetes mellitus in patients with pulmonary tuberculosis in an aging population in Shanghai, China: Prevalence, clinical characteristics and outcomes
A1  - Wu, Z
A1  - Guo, J
A1  - Huang, Y
A1  - Cai, E
A1  - Zhang, X
A1  - Pan, Q
A1  - Z., Wu
A1  - J., Guo
A1  - Y., Huang
A1  - E., Cai
A1  - X., Zhang
A1  - Q., Pan
A1  - Z., Yuan
Y1  - 2016///
KW  - *diabetes mellitus/ep [Epidemiology]
KW  - *lung tuberculosis/dt [Drug Therapy]
KW  - China
KW  - adolescent
KW  - adult
KW  - age
KW  - aged
KW  - antibiotic therapy
KW  - article
KW  - controlled study
KW  - ethambutol/cb [Drug Combination]
KW  - ethambutol/dt [Drug Therapy]
KW  - female
KW  - human
KW  - isoniazid/cb [Drug Combination]
KW  - isoniazid/dt [Drug Therapy]
KW  - lung cavity
KW  - major clinical study
KW  - male
KW  - outcome assessment
KW  - population research
KW  - prevalence
KW  - priority journal
KW  - pyrazinamide/cb [Drug Combination]
KW  - pyrazinamide/dt [Drug Therapy]
KW  - recurrence risk
KW  - recurrent infection
KW  - retrospective study
KW  - rifampicin/cb [Drug Combination]
KW  - rifampicin/dt [Drug Therapy]
KW  - sputum smear
KW  - streptomycin/cb [Drug Combination]
KW  - streptomycin/dt [Drug Therapy]
KW  - treatment duration
PB  - Elsevier Inc.
JF  - Journal of Diabetes and its Complications
VL  - 30
IS  - 2
SP  - 237
EP  - 241
CY  - Z. Yuan, Department of Tuberculosis Control, Shanghai Municipal Center for Disease Control and Prevention, Shanghai, China. E-mail: yuanzhengan@scdc.sh.cn
SN  - 1056-8727
UR  - http://www.elsevier.com/locate/jdiacomp
UR  - http://ovidsp.ovid.com/ovidweb.cgi?T=JS&PAGE=reference&D=emed14&NEWS=N&AN=20160220922
UR  - http://www.sciencedirect.com/science/article/pii/S1056872715004523
N2  - Aims To determine the prevalence of diabetes mellitus among pulmonary tuberculosis patients and the difference of clinical characteristics and outcomes between pulmonary tuberculosis patients with and without diabetes mellitus in an aging population in Shanghai, China. Methods This is a retrospective population-based study. 201 newly diagnosed pulmonary tuberculosis patients in Changning District, Shanghai during 2007-2008 were included. Clinical characteristics and outcomes were collected. Determination of diabetes mellitus was based on the medical records before pulmonary tuberculosis was diagnosed. Results The prevalence of diabetes mellitus among pulmonary tuberculosis patients was 19.9% (40/201). Pulmonary tuberculosis patients with diabetes mellitus were more likely to be old (> 50, OR = 5.23, 95% CI = 2.07-13.25), to have pulmonary cavities (OR = 3.02, 95% CI = 1.31-6.98), to be sputum smear positive (OR = 2.90, 95% CI = 1.12-7.51), and to have extension of anti-tuberculosis treatment duration (OR = 2.68, 95% CI 1.17-6.14). Besides, they had a higher 2nd month sputum smear positive proportion (OR = 2.97, 95% CI 1.22-7.22) and a higher 5-year recurrence rate (OR = 5.87, 95% CI 1.26-27.40). Conclusions High prevalence, severe clinical characteristics and poor outcomes of pulmonary tuberculosis patients with diabetes mellitus highlight the necessity of early bi-directional screening and co-management of these two diseases in Shanghai, China.
ER  - 
TY  - JOUR
T1  - Optimizing treatment outcome of first-line anti-tuberculosis drugs: the role of therapeutic drug monitoring
A1  - R.K., Verbeeck
A1  - G., Gunther
A1  - D., Kibuule
A1  - C., Hunter
A1  - , Rennie T W
A1  - Verbeeck, RK
A1  - Günther, G
A1  - Kibuule, D
A1  - Hunter, C
Y1  - 2016///
KW  - *drug monitoring
KW  - *ethambutol
KW  - *ethambutol/cr [Drug Concentration]
KW  - *ethambutol/dt [Drug Therapy]
KW  - *ethambutol/pk [Pharmacokinetics]
KW  - *isoniazid
KW  - *isoniazid/cr [Drug Concentration]
KW  - *isoniazid/dt [Drug Therapy]
KW  - *isoniazid/pk [Pharmacokinetics]
KW  - *lung tuberculosis/dt [Drug Therapy]
KW  - *pyrazinamide
KW  - *pyrazinamide/cr [Drug Concentration]
KW  - *pyrazinamide/dt [Drug Therapy]
KW  - *pyrazinamide/pk [Pharmacokinetics]
KW  - *rifampicin XT  - lung tuberculosis / drug therapy / ethambutol XT  - lung tuberculosis / drug therapy / isoniazid XT  - lung tuberculosis / drug therapy / pyrazinamide XT  - lung tuberculosis / drug therapy / rifampicin XT  - ethambutol / drug therapy / lung tuberculosis XT  - isoniazid / drug therapy / lung tuberculosis XT  - pyrazinamide / drug therapy / lung tuberculosis XT  - rifampicin / drug therapy / lung tuberculosis
KW  - *rifampicin/cr [Drug Concentration]
KW  - *rifampicin/dt [Drug Therapy]
KW  - *rifampicin/pk [Pharmacokinetics]
KW  - *treatment outcome
KW  - Human immunodeficiency virus infection
KW  - area under the curve
KW  - childhood disease
KW  - clinical study
KW  - clinical trial
KW  - clinical trial (topic)
KW  - comorbidity
KW  - controlled study
KW  - diabetes mellitus
KW  - drug blood level
KW  - drug penetration
KW  - drug quality
KW  - drug resistance
KW  - drug sensitivity
KW  - drug therapy
KW  - human
KW  - human tissue
KW  - isoniazid plus rifampicin
KW  - kidney failure
KW  - liver failure
KW  - lung tuberculosis/dt [Drug Therapy]
KW  - maximum plasma concentration
KW  - meta analysis (topic)
KW  - minimum inhibitory concentration
KW  - mixed infection
KW  - nonhuman
KW  - pharmacodynamics
KW  - pharmacogenetics
KW  - pharmacokinetics
KW  - priority journal
KW  - randomized controlled trial(topic)
KW  - review
KW  - sampling
KW  - systematic review (topic)
KW  - volunteer
PB  - Springer Verlag (E-mail: service@springer.de)
JF  - European Journal of Clinical Pharmacology
VL  - 72
IS  - 8
SP  - 905
EP  - 916
CY  - R.K. Verbeeck, Faculty of Health Sciences, University of Namibia, Windhoek, Namibia. E-mail: rverbeeck@unam.na
SN  - 0031-6970
UR  - http://link.springer.com/article/10.1007/s00228-016-2083-4
UR  - http://link.springer.de/link/service/journals/00228/index.htm
UR  - http://ovidsp.ovid.com/ovidweb.cgi?T=JS&PAGE=reference&D=emed18b&NEWS=N&AN=610850501
N2  - Introduction: Tuberculosis (TB) remains one of the world's deadliest communicable diseases. Although cure rates of the standard four-drug (rifampicin, isoniazid, pyrazinamide, ethambutol) treatment schedule can be as high as 95-98 % under clinical trial conditions, success rates may be much lower in less well resourced countries. Unsuccessful treatment with these first-line anti-TB drugs may lead to the development of multidrug resistant and extensively drug resistant TB. The intrinsic interindividual variability in the pharmacokinetics (PK) of the first-line anti-TB drugs is further exacerbated by co-morbidities such as HIV infection and diabetes. Methods: Therapeutic drug monitoring has been proposed in an attempt to optimize treatment outcome and reduce the development of drug resistance. Several studies have shown that maximum plasma concentrations (Cmax), especially of rifampicin and isoniazid, are well below the proposed target Cmax concentrations in a substantial fraction of patients being treated with the standard four-drug treatment schedule, even though treatment's success rate in these studies was typically at least 85 %. Discussion: The proposed target Cmax concentrations are based on the concentrations of these agents achieved in healthy volunteers and patients receiving the standard doses. Estimation of Cmax based on one or two sampling times may not have the necessary accuracy since absorption rate, especially for rifampicin, may be highly variable. In addition, minimum inhibitory concentration (MIC) variability should be taken into account to set clinically meaningful susceptibility breakpoints. Clearly, there is a need to better define the key target PK and pharmacodynamic (PD) parameters for therapeutic drug monitoring (TDM) of the first-line anti-TB drugs to be efficacious, Cmax (or area under the curve (AUC)) and Cmax/MIC (or AUC/MIC). Conclusion: Although TDM of first-line anti-TB drugs has been successfully used in a limited number of specialized centers to improve treatment outcome in slow responders, a better characterization of the target PK and/or PK/PD parameters is in our opinion necessary to make it cost-effective. Copyright © 2016, Springer-Verlag Berlin Heidelberg.
ER  - 
TY  - ELEC
T1  - It takes more than a sensitive test to find more tuberculosis cases
A1  - A., Trajman
A1  - , Cobelens F
Y1  - 2017///
KW  - *lung tuberculosis/di [Diagnosis]
KW  - *lung tuberculosis/dm [Disease Management]
KW  - *tuberculosis
KW  - *tuberculosis rapid test
KW  - *tuberculosis rapid test/de [Device Economics]
KW  - HIV test
KW  - Human immunodeficiency virus infection
KW  - Human immunodeficiency virus prevalence
KW  - South Africa
KW  - Zimbabwe
KW  - case finding
KW  - cost effectiveness analysis
KW  - feasibility study
KW  - health care access
KW  - health care quality
KW  - human
KW  - lipoarabinomannan/ec [Endogenous Compound]
KW  - note
KW  - priority journal
KW  - randomized controlled trial(topic)
KW  - sputum smear
KW  - time to treatment
KW  - treatment outcome
KW  - urinalysis
PB  - Lancet Publishing Group (E-mail: cususerv@lancet.com)
JF  - The Lancet Infectious Diseases
VL  - 17
IS  - 4
SP  - 357
EP  - 358
CY  - United Kingdom
SN  - 1473-3099
UR  - http://www.journals.elsevier.com/the-lancet-infectious-diseases
UR  - http://ovidsp.ovid.com/ovidweb.cgi?T=JS&PAGE=reference&D=emed18b&NEWS=N&AN=614011778
ER  - 
TY  - ELEC
T1  - Efficacy and safety of sirukumab in patients with active rheumatoid arthritis refractory to anti-TNF therapy (SIRROUND-T): a randomised, double-blind, placebo-controlled, parallel-group, multinational, phase 3 study
A1  - D., Aletaha
A1  - C.O., Bingham
A1  - Y., Tanaka
A1  - P., Agarwal
A1  - R., Kurrasch
A1  - P.P., Tak
A1  - , Popik S
Y1  - 2017///
KW  - *parallel design
KW  - *placebo
KW  - *rheumatoid arthritis
KW  - *rheumatoid arthritis/dm [Disease Management]
KW  - *rheumatoid arthritis/dr [Drug Resistance]
KW  - *rheumatoid arthritis/dt [Drug Therapy]
KW  - *rheumatoid arthritis/si [Side Effect]
KW  - *safety
KW  - *sirukumab
KW  - *sirukumab/ae [Adverse Drug Reaction]
KW  - *sirukumab/cm [Drug Comparison]
KW  - *sirukumab/cr [Drug Concentration]
KW  - *sirukumab/ct [Clinical Trial]
KW  - *sirukumab/do [Drug Dose]
KW  - *sirukumab/dt [Drug Therapy]
KW  - *sirukumab/sc [Subcutaneous Drug Administration]
KW  - *tumor necrosis factor XT  - allergic reaction / side effect / sirukumab XT  - basal cell carcinoma / side effect / sirukumab XT  - breast carcinoma / side effect / sirukumab XT  - bronchitis / side effect / sirukumab XT  - cellulitis / side effect / sirukumab XT  - coughing / side effect / sirukumab XT  - dermatitis / side effect / sirukumab XT  - digestive system perforation / side effect / sirukumab XT  - heart disease / side effect / sirukumab XT  - hyperlipidemia / side effect / sirukumab XT  - hypertension / side effect / sirukumab XT  - infection / side effect / sirukumab XT  - injection site erythema / side effect / sirukumab XT  - injection site pruritus / side effect / sirukumab XT  - injection site swelling / side effect / sirukumab XT  - lung adenocarcinoma / side effect / sirukumab XT  - lymphoproliferative disease / side effect / sirukumab XT  - metastatic breast cancer / side effect / sirukumab XT  - opportunistic infection / side effect / sirukumab XT  - oropharynx squamous cell carcinoma / side effect / sirukumab XT  - pneumonia / side effect / sirukumab XT  - rectum carcinoma / side effect / sirukumab XT  - rheumatoid arthritis / drug therapy / disease modifying antirheumatic drug XT  - rheumatoid arthritis / drug therapy / methotrexate XT  - rheumatoid arthritis / drug therapy / sirukumab XT  - rheumatoid arthritis / side effect / sirukumab XT  - rhinopharyngitis / side effect / sirukumab XT  - side effect / side effect / sirukumab XT  - squamous cell carcinoma / side effect / sirukumab XT  - tuberculosis / side effect / sirukumab XT  - upper respiratory tract infection / side effect / sirukumab XT  - urinary tract infection / side effect / sirukumab XT  - disease modifying antirheumatic drug / drug therapy / rheumatoid arthritis XT  - methotrexate / drug therapy / rheumatoid arthritis XT  - sirukumab / adverse drug reaction / allergic reaction XT  - sirukumab / adverse drug reaction / basal cell carcinoma XT  - sirukumab / adverse drug reaction / breast carcinoma XT  - sirukumab / adverse drug reaction / bronchitis XT  - sirukumab / adverse drug reaction / cellulitis XT  - sirukumab / adverse drug reaction / coughing XT  - sirukumab / adverse drug reaction / dermatitis XT  - sirukumab / adverse drug reaction / digestive system perforation XT  - sirukumab / adverse drug reaction / heart disease XT  - sirukumab / adverse drug reaction / hyperlipidemia XT  - sirukumab / adverse drug reaction / hypertension XT  - sirukumab / adverse drug reaction / infection XT  - sirukumab / adverse drug reaction / injection site erythema XT  - sirukumab / adverse drug reaction / injection site pruritus XT  - sirukumab / adverse drug reaction / injection site swelling XT  - sirukumab / adverse drug reaction / lung adenocarcinoma XT  - sirukumab / adverse drug reaction / lymphoproliferative disease XT  - sirukumab / adverse drug reaction / metastatic breast cancer XT  - sirukumab / adverse drug reaction / opportunistic infection XT  - sirukumab / adverse drug reaction / oropharynx squamous cell carcinoma XT  - sirukumab / adverse drug reaction / pneumonia XT  - sirukumab / adverse drug reaction / rectum carcinoma XT  - sirukumab / adverse drug reaction / rheumatoid arthritis XT  - sirukumab / adverse drug reaction / rhinopharyngitis XT  - sirukumab / adverse drug reaction / side effect XT  - sirukumab / adverse drug reaction / squamous cell carcinoma XT  - sirukumab / adverse drug reaction / tuberculosis XT  - sirukumab / adverse drug reaction / upper respiratory tract infection XT  - sirukumab / adverse drug reaction / urinary tract infection XT  - sirukumab / drug comparison / placebo XT  - sirukumab / drug therapy / rheumatoid arthritis
KW  - *visually impaired person
KW  - Argentina
KW  - Australia
KW  - Austria
KW  - Belgium
KW  - C reactive protein/ec [Endogenous Compound]
KW  - Canada
KW  - France
KW  - Germany
KW  - Italy
KW  - Japan
KW  - Lithuania
KW  - Mexico
KW  - Netherlands
KW  - Poland
KW  - Portugal
KW  - Russian Federation
KW  - South Korea
KW  - Spain
KW  - Taiwan
KW  - abnormal laboratory result
KW  - adult
KW  - adverse drug reaction
KW  - aged
KW  - alanine aminotransferase blood level
KW  - alanine aminotransferase/ec [Endogenous Compound]
KW  - allergic reaction/si [Side Effect]
KW  - article
KW  - aspartate aminotransferase blood level
KW  - aspartate aminotransferase/ec [Endogenous Compound]
KW  - basal cell carcinoma/si [Side Effect]
KW  - bilirubin blood level
KW  - bilirubin/ec [Endogenous Compound]
KW  - breast carcinoma/si [Side Effect]
KW  - bronchitis/si [Side Effect]
KW  - cellulitis/si [Side Effect]
KW  - cerebrovascular accident
KW  - cholesterol blood level
KW  - cholesterol/ec [Endogenous Compound]
KW  - clinical trial
KW  - college
KW  - comparative effectiveness
KW  - container
KW  - controlled clinical trial
KW  - controlled study
KW  - coughing/si [Side Effect]
KW  - crossover procedure
KW  - cyclic citrullinated peptide antibody/ec [Endogenous Compound]
KW  - dermatitis/si [Side Effect]
KW  - diabetes mellitus
KW  - digestive system perforation/si [Side Effect]
KW  - disease activity
KW  - disease modifying antirheumatic drug
KW  - disease modifying antirheumatic drug/dt [Drug Therapy]
KW  - dosage schedule comparison
KW  - double blind procedure
KW  - drug efficacy
KW  - drug megadose
KW  - drug safety
KW  - drug substitution
KW  - drug therapy
KW  - drug withdrawal
KW  - endogenous compound
KW  - female
KW  - funding
KW  - health status
KW  - heart disease/si [Side Effect]
KW  - heart infarction
KW  - human
KW  - hyperlipidemia/si [Side Effect]
KW  - hypertension/si [Side Effect]
KW  - identity
KW  - infection/si [Side Effect]
KW  - injection site erythema
KW  - injection site erythema/si [Side Effect]
KW  - injection site pruritus/si [Side Effect]
KW  - injection site swelling/si [Side Effect]
KW  - intention to treat analysis
KW  - interleukin 6 receptor/ec [Endogenous Compound]
KW  - joint swelling
KW  - leukocyte count
KW  - lung adenocarcinoma/si [Side Effect]
KW  - lymphoproliferative disease/si [Side Effect]
KW  - major clinical study
KW  - male
KW  - masking
KW  - metastatic breast cancer/si [Side Effect]
KW  - methotrexate
KW  - methotrexate/dt [Drug Therapy]
KW  - middle aged
KW  - multicenter study
KW  - neutrophil count
KW  - opportunistic infection/si [Side Effect]
KW  - oropharynx squamous cell carcinoma/si [Side Effect]
KW  - outcome assessment
KW  - pharmacokinetics
KW  - phase 2 clinical trial (topic)
KW  - phase 3 clinical trial
KW  - placebo
KW  - pneumonia/si [Side Effect]
KW  - priority journal
KW  - quality of life
KW  - randomization
KW  - randomized controlled trial
KW  - rectum carcinoma/si [Side Effect]
KW  - rheumatoid arthritis/dt [Drug Therapy]
KW  - rheumatoid arthritis/si [Side Effect]
KW  - rheumatoid factor/ec [Endogenous Compound]
KW  - rheumatology
KW  - rhinopharyngitis/si [Side Effect]
KW  - side effect
KW  - side effect/si [Side Effect]
KW  - squamous cell carcinoma/si [Side Effect]
KW  - steady state
KW  - sudden death
KW  - symptom
KW  - thrombocyte count
KW  - treatment duration
KW  - treatment outcome
KW  - treatment response
KW  - triacylglycerol blood level
KW  - triacylglycerol/ec [Endogenous Compound]
KW  - tuberculosis/si [Side Effect]
KW  - upper respiratory tract infection/si [Side Effect]
KW  - urinary tract infection/si [Side Effect]
KW  - voice
KW  - young adult
PB  - Lancet Publishing Group (E-mail: cususerv@lancet.com)
JF  - The Lancet
VL  - 389
IS  - 10075
SP  - 1206
EP  - 1217
CY  - P.P. Tak, GlaxoSmithKline Research and Development, Stevenage, Hertfordshire SG1 2NY, United Kingdom. E-mail: paul-peter.x.tak@gsk.com
SN  - 0140-6736
UR  - http://www.journals.elsevier.com/the-lancet/
UR  - http://ovidsp.ovid.com/ovidweb.cgi?T=JS&PAGE=reference&D=emed18b&NEWS=N&AN=614463178
N2  - Background Sirukumab, a human monoclonal antibody that selectively binds to the interleukin-6 cytokine with high affinity, is under development for the treatment of rheumatoid arthritis and other diseases. We aimed to assess the efficacy and safety of sirukumab for rheumatoid arthritis in a phase 3 study (SIRROUND-T). Methods We did a randomised, double-blind, placebo-controlled, parallel-group, multicentre study at 183 hospitals and private rheumatology clinics in 20 countries (Argentina, Australia, Austria, Belgium, Canada, France, Germany, Italy, Japan, Lithuania, Mexico, Netherlands, Poland, Portugal, Russia, South Korea, Spain, Taiwan, UK, and USA). Eligible participants were patients with active rheumatoid arthritis aged at least 18 years, with four or more of 68 tender joints and four or more of 66 swollen joints, who were refractory or intolerant to previous treatment with at least one anti-TNF drug. We randomly assigned patients (1:1:1) via a central interactive voice or web response system to either placebo every 2 weeks, 50 mg sirukumab every 4 weeks, or 100 mg sirukumab every 2 weeks, all given for 52 weeks or less. We allowed participants to continue using any concomitant disease-modifying antirheumatic drugs (DMARDs). We based the randomisation on a computer-generated, permuted-block schedule stratified by use of methotrexate at baseline (0, >0 to <12.5 mg/week, or >12.5 mg/week). Masking was achieved with the use of multipart labels on the study drug containers which contained directions for use and other information, but not the drug's identity. Treatments were administered by subcutaneous injection; patients assigned to 50 mg sirukumab given every 4 weeks also received a placebo injection every 2 weeks to maintain masking. At week 18, placebo-treated patients meeting early escape criteria (<20% improvement in swollen and tender joint counts) were randomly reassigned to either 50 mg or 100 mg of sirukumab. All remaining placebo-treated patients were subsequently randomly reassigned at week 24 to either sirukumab dose (crossover). The primary outcome was the proportion of patients who achieved a response of at least 20% improvement at week 16 according to American College of Rheumatology criteria (ACR20) in the intention-to-treat population (all randomly assigned participants). Safety analyses included all participants who received at least one dose (partial or complete) of study drug. This study is registered at EudraCT (number: 2010-022243-38) and ClinicalTrials.gov (number: NCT01606761). Findings Between July 25, 2012, and Jan 12, 2016, we randomly assigned 878 patients to treatment: 294 to placebo, 292 to 50 mg sirukumab every 4 weeks, and 292 to 100 mg sirukumab every 2 weeks. 523 (60%) of 878 patients had previously received two or more biological treatments including non-TNF drugs, and 166 (19%) of 878 were not taking a DMARD at baseline. The proportions of patients who achieved an ACR20 response at week 16 were 117 (40%) of 292 with 50 mg sirukumab every 4 weeks, and 132 (45%) of 292 with 100 mg sirukumab every 2 weeks versus 71 (24%) of 294 with placebo; differences compared with placebo were 0.16 (95% CI 0.09-0.23) for 50 mg sirukumab every 4 weeks and 0.21 (0.14-0.29) for 100 mg sirukumab every 2 weeks (both p<0.0001). Adverse event incidences in the 24-week placebo-controlled period were similar across groups (at least one event occurred for 182 patients assigned to placebo [62%, including early escape patients switched to sirukumab at week 18] of 294; 194 [66%] of 292 with 50 mg sirukumab every 4 weeks; and 207 [71%] of 292 with 100 mg sirukumab every 2 weeks). The most common adverse events in this period were injection-site erythema (four [1%] with placebo, 22 [8%] with 50 mg sirukumab every 4 weeks, and 41 [14%] with 100 mg sirukumab every 2 weeks). At week 52, of all patients receiving sirukumab including those reassigned from placebo, the most common adverse events were again injection-site erythema (33 [8%] of 416 with 50 mg sirukumab every 4 weeks and 66 [16%] of 418 with 100 mg sirukumab every 2 weeks). Interpretation In patients with active rheumatoid arthritis who were refractory or intolerant to anti-TNF drugs and other biological treatments, both dosing regimens of sirukumab were well tolerated and significantly improved signs and symptoms of the disease, compared with placebo, in this difficult-to-treat population. Funding Janssen Research & Development, LLC, and GlaxoSmithKline. Copyright © 2017 Elsevier Ltd
ER  - 
TY  - ELEC
T1  - Contemporary management of pericardial effusion: practical aspects for clinical practice
A1  - M., Imazio
A1  - L., Gaido
A1  - A., Battaglia
A1  - , Gaita F
Y1  - 2017///
KW  - *clinical practice
KW  - *heart tamponade
KW  - *pericardial effusion/di [Diagnosis]
KW  - *pericardial effusion/dm [Disease Management]
KW  - *pericardial effusion/dt [Drug Therapy]
KW  - *pericardial effusion/et [Etiology]
KW  - *prognosis XT  - pericardial effusion / drug therapy / acetylsalicylic acid XT  - pericardial effusion / drug therapy / colchicine XT  - pericardial effusion / drug therapy / ibuprofen XT  - pericardial effusion / drug therapy / indometacin XT  - pericardial effusion / drug therapy / nonsteroid antiinflammatory agent XT  - pericardial effusion / drug therapy / prednisone XT  - acetylsalicylic acid / drug therapy / pericardial effusion XT  - colchicine / drug therapy / pericardial effusion XT  - ibuprofen / drug therapy / pericardial effusion XT  - indometacin / drug therapy / pericardial effusion XT  - nonsteroid antiinflammatory agent / drug therapy / pericardial effusion XT  - prednisone / drug therapy / pericardial effusion
KW  - M mode echocardiography
KW  - acetylsalicylic acid/ct [Clinical Trial]
KW  - acetylsalicylic acid/dt [Drug Therapy]
KW  - classification
KW  - colchicine/ct [Clinical Trial]
KW  - colchicine/dt [Drug Therapy]
KW  - connective tissue disease
KW  - diagnosis
KW  - electrocardiography
KW  - heart tamponade
KW  - hemodynamics
KW  - human
KW  - ibuprofen/ct [Clinical Trial]
KW  - ibuprofen/dt [Drug Therapy]
KW  - idiopathic disease
KW  - indometacin/dt [Drug Therapy]
KW  - metabolic disorder
KW  - myocardial disease
KW  - neoplasm
KW  - nonsteroid antiinflammatory agent/dt [Drug Therapy]
KW  - outcome assessment
KW  - pericardial disease
KW  - pericardial effusion/dt [Drug Therapy]
KW  - pericardiectomy
KW  - pericardiocentesis
KW  - pericarditis
KW  - polymerase chain reaction
KW  - prednisone/dt [Drug Therapy]
KW  - prognosis
KW  - randomized controlled trial (topic)
KW  - review
KW  - sensitivity and specificity
PB  - Taylor and Francis Inc. (325 Chestnut St, Suite 800, Philadelphia PA 19106, United States)
JF  - Postgraduate Medicine
VL  - 129
IS  - 2
SP  - 178
EP  - 186
CY  - M. Imazio, Department of Medical Sciences, University Cardiology, AOU Citta della Salute e della Scienza di Torino, and University of Torino, Torino, Italy. E-mail: massimo.imazio@unito.it
SN  - 0032-5481
UR  - http://www.tandfonline.com/loi/ipgm20#.VuKyZLdf2DY
UR  - http://ovidsp.ovid.com/ovidweb.cgi?T=JS&PAGE=reference&D=emed18b&NEWS=N&AN=614367614
[truncated: 62,736 more chars]
