# Supplementary material for: Effect of glycemic control and type of diabetes treatment on TB treatment outcomes among people with TB-diabetes: A systematic review (updated August 2024)
Source: PLoS One. 2025 Jul 18;20(7):e0328619. doi: 10.1371/journal.pone.0328619 (PMC12273911; doi:10.1371/journal.pone.0328619)
Supplement: S1A Appendix — (ZIP) [file pone.0328619.s005.zip]

Archive with 56 entries (45 files):
- S1A appendix/
- S1A appendix/S1A_2017-21 Aug 2023/
- S1A appendix/S1A_2017-21 Aug 2023/Embase/
- S1A appendix/S1A_2017-21 Aug 2023/Embase/Cohort.ris
- S1A appendix/S1A_2017-21 Aug 2023/Embase/RCT.ris
- S1A appendix/S1A_2017-21 Aug 2023/Embase/Search 1.csv
- S1A appendix/S1A_2017-21 Aug 2023/Embase/Search 1.ris
- S1A appendix/S1A_2017-21 Aug 2023/Embase/Search 2.csv
- S1A appendix/S1A_2017-21 Aug 2023/Embase/Search 2.ris
- S1A appendix/S1A_2017-21 Aug 2023/Embase/Search 3.csv
- S1A appendix/S1A_2017-21 Aug 2023/Embase/Search 3.ris
- S1A appendix/S1A_2017-21 Aug 2023/Embase/Search results obj 1 (RCT Cohort).docx
- S1A appendix/S1A_2017-21 Aug 2023/Embase/Search results obj 2 (search 1-3).docx
- S1A appendix/S1A_2017-21 Aug 2023/Embase/Search strategy (obj 1 & 2).docx
- S1A appendix/S1A_2017-21 Aug 2023/Google Scholar Search terms.docx
- S1A appendix/S1A_2017-21 Aug 2023/Other databases/
- S1A appendix/S1A_2017-21 Aug 2023/Other databases/Cochrane review.ris
- S1A appendix/S1A_2017-21 Aug 2023/Other databases/ICTRP result.xlsx
- S1A appendix/S1A_2017-21 Aug 2023/Other databases/Ovid.ris
- S1A appendix/S1A_2017-21 Aug 2023/Pubmed/
- S1A appendix/S1A_2017-21 Aug 2023/Pubmed/Cohort studies-  532.csv
- S1A appendix/S1A_2017-21 Aug 2023/Pubmed/Cohort-532.csv
- S1A appendix/S1A_2017-21 Aug 2023/Pubmed/Obj 1 search results.docx
- S1A appendix/S1A_2017-21 Aug 2023/Pubmed/Obj 1 search strategy.docx
- S1A appendix/S1A_2017-21 Aug 2023/Pubmed/Obj 2 search strategy 1 results.docx
- S1A appendix/S1A_2017-21 Aug 2023/Pubmed/Obj 2 search strategy 1 studies.csv
- S1A appendix/S1A_2017-21 Aug 2023/Pubmed/Obj 2 search strategy 2 results.docx
- S1A appendix/S1A_2017-21 Aug 2023/Pubmed/Obj 2 search strategy 2 studies.csv
- S1A appendix/S1A_2017-21 Aug 2023/Pubmed/Obj 2 search strategy 3 results.docx
- S1A appendix/S1A_2017-21 Aug 2023/Pubmed/Obj 2 search strategy 3 studies.csv
- S1A appendix/S1A_2017-21 Aug 2023/Pubmed/RCT -128.csv
- S1A appendix/S1A_2017-21 Aug 2023/Pubmed/RCT studies - 128.csv
- S1A appendix/S1A_2017-21 Aug 2023/Records retrieved_all databases/
- S1A appendix/S1A_2017-21 Aug 2023/Records retrieved_all databases/searches from all databases.ris
- S1A appendix/S1A_22 Aug 2023-31 Aug 2024/
- S1A appendix/S1A_22 Aug 2023-31 Aug 2024/1 yr studies.ris
- S1A appendix/S1A_22 Aug 2023-31 Aug 2024/embase/
- S1A appendix/S1A_22 Aug 2023-31 Aug 2024/embase/cohort 1 as on 30-9-2024.ris
- S1A appendix/S1A_22 Aug 2023-31 Aug 2024/embase/records_Obj_2_search_1.ris
- S1A appendix/S1A_22 Aug 2023-31 Aug 2024/embase/records_obj_2_search_2.ris
- S1A appendix/S1A_22 Aug 2023-31 Aug 2024/embase/records_Obj_2_search_3.ris
- S1A appendix/S1A_22 Aug 2023-31 Aug 2024/GS/
- S1A appendix/S1A_22 Aug 2023-31 Aug 2024/GS/GS1.ris
- S1A appendix/S1A_22 Aug 2023-31 Aug 2024/GS/GS2.ris
- S1A appendix/S1A_22 Aug 2023-31 Aug 2024/ovid/
- S1A appendix/S1A_22 Aug 2023-31 Aug 2024/ovid/Ovid cohort.ris
- S1A appendix/S1A_22 Aug 2023-31 Aug 2024/ovid/Ovid rct 1-100.ris
- S1A appendix/S1A_22 Aug 2023-31 Aug 2024/ovid/Ovid rct 101-200.ris
- S1A appendix/S1A_22 Aug 2023-31 Aug 2024/ovid/Ovid rct 201-300.ris
- S1A appendix/S1A_22 Aug 2023-31 Aug 2024/ovid/Ovid rct 301-400.ris
- S1A appendix/S1A_22 Aug 2023-31 Aug 2024/ovid/Ovid rct 401-420.ris
- S1A appendix/S1A_22 Aug 2023-31 Aug 2024/pubmed/
- S1A appendix/S1A_22 Aug 2023-31 Aug 2024/pubmed/pubmed cohort.nbib
- S1A appendix/S1A_22 Aug 2023-31 Aug 2024/pubmed/pubmed RCT.nbib
- S1A appendix/S1A_22 Aug 2023-31 Aug 2024/pubmed/pubmed-search1.nbib
- S1A appendix/S1A_22 Aug 2023-31 Aug 2024/pubmed/pubmed-search3.nbib
