# Supplementary material for: Effect of glycemic control and type of diabetes treatment on TB treatment outcomes among people with TB-diabetes: A systematic review (updated August 2024)
Source: PLoS One. 2025 Jul 18;20(7):e0328619. doi: 10.1371/journal.pone.0328619 (PMC12273911; doi:10.1371/journal.pone.0328619)
Supplement: S1A Appendix — (ZIP) [file pone.0328619.s005.zip › S1A appendix/S1A_2017-21 Aug 2023/Embase/Cohort.ris]

TY  - JOUR
M3  - Article
Y1  - 2023
VL  - 25
IS  - 1
SN  - 1465-542X
SN  - 1465-5411
JF  - Breast Cancer Research
JO  - Breast Cancer Res.
UR  - https://www.embase.com/search/results?subaction=viewrecord&id=L2021219211&from=export
U2  - L2021219211
C5  - 36691057
DB  - Embase
DB  - Medline
U3  - 2023-01-30
U4  - 2023-02-06
L2  - http://dx.doi.org/10.1186/s13058-023-01603-w
DO  - 10.1186/s13058-023-01603-w
A1  - Ayeni, O.A.
A1  - Joffe, M.
A1  - Mapanga, W.
A1  - Chen, W.C.
A1  - O’Neil, D.S.
A1  - Phakathi, B.
A1  - Nietz, S.
A1  - Buccimazza, I.
A1  - Čačala, S.
A1  - Stopforth, L.W.
A1  - Jacobson, J.S.
A1  - Crew, K.D.
A1  - Neugut, A.I.
A1  - Ramiah, D.
A1  - Ruff, P.
A1  - Cubasch, H.
A1  - Chirwa, T.
A1  - McCormack, V.
A1  - Micklesfield, L.K.
A1  - Norris, S.A.
M1  - (Ayeni O.A., Oayeni@witshealth.co.za; Joffe M.; Mapanga W.; Chen W.C.; Ruff P.; Cubasch H.) Strengthening Oncology Services Research Unit, Faculty of Health Sciences, University of the Witwatersrand, Johannesburg, South Africa
M1  - (Ayeni O.A., Oayeni@witshealth.co.za; Ramiah D.) Department of Radiation Oncology, Faculty of Health Sciences, University of the Witwatersrand, Johannesburg, South Africa
M1  - (Mapanga W.; Micklesfield L.K.; Norris S.A.) SAMRC/Wits Developmental Pathways for Health Research Unit, Department of Paediatrics, Faculty of Health Sciences, University of the Witwatersrand, Johannesburg, South Africa
M1  - (Chen W.C.) National Cancer Registry, National Health Laboratory Service, Johannesburg, South Africa
M1  - (Chen W.C.) Sydney Brenner Institute for Molecular Bioscience, Faculty of Health Sciences, University of the Witwatersrand, Johannesburg, South Africa
M1  - (O’Neil D.S.) Sylvester Comprehensive Cancer Center and Department of Medicine, Miller School of Medicine, University of Miami, Miami, FL, United States
M1  - (Phakathi B.; Buccimazza I.; Čačala S.; Stopforth L.W.) Department of Surgery, School of Clinical Medicine, University of KwaZulu-Natal, KwaZulu-Natal, South Africa
M1  - (Nietz S.; Cubasch H.) Department of Surgery, Faculty of Health Sciences, University of the Witwatersrand, Johannesburg, South Africa
M1  - (Čačala S.) Department of Surgery, Ngwelezana Hospital, Empangeni and University of KwaZulu-Natal, KwaZulu-Natal, Empangeni, South Africa
M1  - (Stopforth L.W.) Departments of Surgery and Radiation Oncology, Grey’s Hospital, University of KwaZulu-Natal, KwaZulu-Natal, Pietermaritzburg, South Africa
M1  - (Jacobson J.S.; Crew K.D.; Neugut A.I.) Herbert Irving Comprehensive Cancer Center, Vagelos College of Physicians and Surgeons, Columbia University, New York, NY, United States
M1  - (Jacobson J.S.; Crew K.D.; Neugut A.I.) Department of Epidemiology, Mailman School of Public Health, Columbia University, New York, NY, United States
M1  - (Crew K.D.; Neugut A.I.) Department of Medicine, Vagelos College of Physicians and Surgeons, Columbia University, New York, NY, United States
M1  - (Ruff P.) Division of Medical Oncology, Department of Internal Medicine, Faculty of Health Sciences, University of the Witwatersrand, Johannesburg, South Africa
M1  - (Chirwa T.) School of Public Health, Faculty of Health Sciences, University of the Witwatersrand, 27 St Andrews Road, Parktown, Johannesburg, South Africa
M1  - (McCormack V.) Environment and Lifestyle Epidemiology Branch, International Agency for Research on Cancer, (IARC/WHO), Lyon, France
M1  - (Norris S.A.) Global Health Research Institute, School of Human Development and Health, University of Southampton, Southampton, United Kingdom
AD  - O.A. Ayeni, Strengthening Oncology Services Research Unit, Faculty of Health Sciences, University of the Witwatersrand, Johannesburg, South Africa
T1  - Multimorbidity and overall survival among women with breast cancer: results from the South African Breast Cancer and HIV Outcomes Study
LA  - English
KW  - adult
KW  - article
KW  - asthma
KW  - breast cancer
KW  - cancer staging
KW  - cancer survival
KW  - cardiovascular disease
KW  - cerebrovascular disease
KW  - chronic disease
KW  - chronic obstructive lung disease
KW  - clinical outcome
KW  - clinical study
KW  - cohort analysis
KW  - confidence interval
KW  - controlled study
KW  - diabetes mellitus
KW  - female
KW  - hazard ratio
KW  - human
KW  - Human immunodeficiency virus infection
KW  - hypertension
KW  - major clinical study
KW  - multiple chronic conditions
KW  - obesity
KW  - overall survival
KW  - proportional hazards model
KW  - public hospital
KW  - risk factor
KW  - sociodemographics
KW  - South Africa
KW  - South African
KW  - tuberculosis
KW  - women's health
N2  - Background: Breast cancer survival in South Africa is low, but when diagnosed with breast cancer, many women in South Africa also have other chronic conditions. We investigated the impact of multimorbidity (≥ 2 other chronic conditions) on overall survival among women with breast cancer in South Africa. Methods: Between 1 July 2015 and 31 December 2019, we enrolled women newly diagnosed with breast cancer at six public hospitals participating in the South African Breast Cancer and HIV Outcomes (SABCHO) Study. We examined seven chronic conditions (obesity, hypertension, diabetes, HIV, cerebrovascular diseases (CVD), asthma/chronic obstructive pulmonary disease, and tuberculosis), and we compared socio-demographic, clinical, and treatment factors between patients with and without each condition, and with and without multimorbidity. We investigated the association of multimorbidity with overall survival using multivariable Cox proportional hazard models. Results: Of 3,261 women included in the analysis, 45% had multimorbidity; obesity (53%), hypertension (41%), HIV (22%), and diabetes (13%) were the most common individual conditions. Women with multimorbidity had poorer overall survival at 3 years than women without multimorbidity in both the full cohort (60.8% vs. 64.3%, p = 0.036) and stage groups: stages I–II, 80.7% vs. 86.3% (p = 0.005), and stage III, 53.0% vs. 59.4% (p = 0.024). In an adjusted model, women with diabetes (hazard ratio (HR) = 1.20, 95% confidence interval (CI) = 1.03–1.41), CVD (HR = 1.43, 95% CI = 1.17–1.76), HIV (HR = 1.21, 95% CI = 1.06–1.38), obesity + HIV (HR = 1.24 95% CI = 1.04–1.48), and multimorbidity (HR = 1.26, 95% CI = 1.13–1.40) had poorer overall survival than women without these conditions. Conclusions: Irrespective of the stage, multimorbidity at breast cancer diagnosis was an important prognostic factor for survival in our SABCHO cohort. The high prevalence of multimorbidity in our cohort calls for more comprehensive care to improve outcomes for South African women with breast cancer.
ER  - 

TY  - JOUR
M3  - Article
Y1  - 2023
VL  - 23
IS  - 1
SN  - 1471-2334
JF  - BMC Infectious Diseases
JO  - BMC Infect. Dis.
UR  - https://www.embase.com/search/results?subaction=viewrecord&id=L2022085657&from=export
U2  - L2022085657
C5  - 36918814
DB  - Embase
DB  - Medline
U3  - 2023-03-29
U4  - 2023-04-03
L2  - http://dx.doi.org/10.1186/s12879-023-08055-9
DO  - 10.1186/s12879-023-08055-9
A1  - Ordaz-Vázquez, A.
A1  - Torres-González, P.
A1  - Ferreyra-Reyes, L.
A1  - Canizales-Quintero, S.
A1  - Delgado-Sánchez, G.
A1  - García-García, L.
A1  - Ponce-De-León, A.
A1  - Sifuentes-Osornio, J.
A1  - Bobadilla-Del-Valle, M.
M1  - (Ordaz-Vázquez A.; Torres-González P.; Ponce-De-León A.; Sifuentes-Osornio J.; Bobadilla-Del-Valle M., miriam.bobadillav@incmnsz.mx) Departamento de Infectología, Instituto Nacional de Ciencias Médicas y Nutrición Salvador Zubirán, Vasco de Quiroga 15, Belisario Domínguez Sección XVI, Tlalpan, Mexico City, Mexico
M1  - (Ferreyra-Reyes L.; Canizales-Quintero S.; Delgado-Sánchez G.; García-García L.) Centro de Investigación en Enfermedades Infecciosas, Instituto Nacional de Salud Pública, Cuernavaca, Mexico
AD  - M. Bobadilla-Del-Valle, Departamento de Infectología, Instituto Nacional de Ciencias Médicas y Nutrición Salvador Zubirán, Vasco de Quiroga 15, Belisario Domínguez Sección XVI, Tlalpan, Mexico City, Mexico
T1  - Mycobacterium tuberculosis lineage 4 associated with cavitations and treatment failure
LA  - English
KW  - adult
KW  - alcohol consumption
KW  - article
KW  - bacterial strain
KW  - bacterium isolate
KW  - cohort analysis
KW  - controlled study
KW  - disease association
KW  - disease course
KW  - education
KW  - female
KW  - fever
KW  - gene locus
KW  - genetic variability
KW  - hemoptysis
KW  - human
KW  - interspersed repeat
KW  - logistic regression analysis
KW  - lung cavitation
KW  - lung tuberculosis
KW  - major clinical study
KW  - male
KW  - Mexico
KW  - multidrug resistance
KW  - Mycobacterium tuberculosis
KW  - Mycobacterium tuberculosis lineage 4
KW  - non insulin dependent diabetes mellitus
KW  - nonhuman
KW  - outcome assessment
KW  - sociodemographics
KW  - sputum smear
KW  - treatment failure
KW  - trend study
KW  - tuberculosis control
KW  - variable number of tandem repeat
N2  - Background: Mycobacterium tuberculosis genotyping has been crucial to determining the distribution and impact of different families on disease clinical presentation. The aim of the study was to evaluate the associations among sociodemographic and clinical characteristics and M. tuberculosis lineages from patients with pulmonary tuberculosis in Orizaba, Veracruz, Mexico. Methods: We analyzed data from 755 patients whose isolates were typified by 24-loci mycobacterial interspersed repetitive unit–variable number of tandem repeats (MIRU–VNTR). The associations among patient characteristics and sublineages found were evaluated using logistic regression analysis. Results: Among M. tuberculosis isolates, 730/755 (96.6%) were assigned to eight sublineages of lineage 4 (Euro-American). Alcohol consumption (adjusted odds ratio [aOR] 1.528, 95% confidence interval (CI) 1.041–2.243; p = 0.030), diabetes mellitus type 2 (aOR 1.625, 95% CI 1.130–2.337; p = 0.009), sputum smear positivity grade (3+) (aOR 2.198, 95% CI 1.524–3.168; p < 0.001) and LAM sublineage isolates (aOR 1.023, 95% CI 1.023–2.333; p = 0.039) were associated with the presence of cavitations. Resistance to at least one drug (aOR 25.763, 95% CI 7.096–93.543; p < 0.001) and having isolates other than Haarlem and LAM sublineages (aOR 6.740, 95% CI 1.704–26.661; p = 0.007) were associated with treatment failure. In a second model, multidrug resistance was associated with treatment failure (aOR 31.497, 95% CI 5.119–193.815; p < 0.001). Having more than 6 years of formal education was not associated with treatment failure. Conclusions: Knowing M. tuberculosis genetic diversity plays an essential role in disease development and outcomes, and could have important implications for guiding treatment and improving tuberculosis control.
ER  - 

TY  - JOUR
M3  - Article
Y1  - 2023
VL  - 23
IS  - 1
SN  - 1471-2466
JF  - BMC Pulmonary Medicine
JO  - BMC Pulm. Med.
UR  - https://www.embase.com/search/results?subaction=viewrecord&id=L2022270295&from=export
U2  - L2022270295
C5  - 36978069
DB  - Embase
DB  - Medline
U3  - 2023-04-06
U4  - 2023-08-08
L2  - http://dx.doi.org/10.1186/s12890-023-02394-8
DO  - 10.1186/s12890-023-02394-8
A1  - Chen, J.
A1  - Li, J.
A1  - Huang, F.
A1  - Fang, J.
A1  - Cao, Y.
A1  - Zhang, K.
A1  - Zhou, H.
A1  - Cai, J.
A1  - Cui, W.
A1  - Chen, C.
A1  - Zhang, G.
M1  - (Chen J.; Li J.; Huang F.; Zhang K.; Cui W.; Zhang G., genshengzhang@zju.edu.cn) Department of Critical Care Medicine, Second Affiliated Hospital, Zhejiang University School of Medicine, 88 Jiefang Road, Hangzhou, China
M1  - (Chen J.; Fang J.; Cao Y.; Chen C., ptccs@163.com) Department of Intensive Care Unit, Ningbo Fourth Hospital, 291 Donggu Road, Dandong Street, Zhejiang, Ningbo, China
M1  - (Huang F.) Department of Critical Care Medicine, Yuyao People’s Hospital, Yuyao, China
M1  - (Zhou H.; Cai J.) Department of Clinical Microbiology Laboratory, Second Affiliated Hospital, Zhejiang University School of Medicine, Hangzhou, China
M1  - (Zhang G., genshengzhang@zju.edu.cn) Zhejiang Province Clinical Research Center for Emergency and Critical Care Medicine, 88 Jiefang Road, Hangzhou, China
AD  - G. Zhang, Department of Critical Care Medicine, Second Affiliated Hospital, Zhejiang University School of Medicine, 88 Jiefang Road, Hangzhou, China
AD  - C. Chen, Department of Intensive Care Unit, Ningbo Fourth Hospital, 291 Donggu Road, Dandong Street, Zhejiang, Ningbo, China
T1  - Clinical characteristics, risk factors and outcomes of Klebsiella pneumoniae pneumonia developing secondary Klebsiella pneumoniae bloodstream infection
LA  - English
KW  - BacT
KW  - central venous catheter
KW  - indwelling urinary catheter
KW  - microbial identification system
KW  - Mycobacterium tuberculosis test kit
KW  - alanine aminotransferase
KW  - albumin
KW  - amikacin
KW  - amoxicillin plus clavulanic acid
KW  - aspartate aminotransferase
KW  - bilirubin
KW  - C reactive protein
KW  - CD33 antigen
KW  - cefepime
KW  - cefoperazone plus sulbactam
KW  - cefoxitin
KW  - ceftazidime
KW  - ceftriaxone
KW  - ciprofloxacin
KW  - corticosteroid
KW  - creatinine
KW  - extended spectrum beta lactamase
KW  - hemoglobin
KW  - imipenem
KW  - levofloxacin
KW  - meropenem
KW  - piperacillin plus tazobactam
KW  - procalcitonin
KW  - sulfamethoxazole
KW  - tigecycline
KW  - unclassified drug
KW  - absolute neutrophil count
KW  - adult
KW  - aged
KW  - antibiotic sensitivity
KW  - antibiotic therapy
KW  - antimicrobial therapy
KW  - APACHE
KW  - area under the curve
KW  - article
KW  - artificial ventilation
KW  - bacterium culture
KW  - blood culture
KW  - blood sampling
KW  - blood transfusion
KW  - bloodstream infection
KW  - cerebrovascular accident
KW  - Charlson Comorbidity Index
KW  - clinical characteristics
KW  - cohort analysis
KW  - community acquired pneumonia
KW  - comparative study
KW  - controlled study
KW  - diabetes mellitus
KW  - disk diffusion
KW  - electronic health record
KW  - female
KW  - heart failure
KW  - hematopoietic stem cell transplantation
KW  - hospital acquired pneumonia
KW  - hospital infection
KW  - hospitalization
KW  - human
KW  - immunosuppressive treatment
KW  - in-hospital mortality
KW  - inflammatory index
KW  - intensive care unit
KW  - Intraperitoneal drainage
KW  - invasive ventilation
KW  - kidney function
KW  - Klebsiella pneumoniae infection
KW  - leukocyte differential count
KW  - liver function
KW  - lower respiratory tract infection
KW  - male
KW  - middle aged
KW  - minimum inhibitory concentration
KW  - multivariate logistic regression analysis
KW  - nonhuman
KW  - observational study
KW  - parenteral nutrition
KW  - platelet count
KW  - pneumonia
KW  - receiver operating characteristic
KW  - renal replacement therapy
KW  - retrospective study
KW  - risk factor
KW  - sensitivity and specificity
KW  - septic shock
KW  - Sequential Organ Failure Assessment Score
KW  - solid organ transplantation
KW  - tertiary care center
KW  - traumatic brain injury
KW  - ventilator associated pneumonia
KW  - BacT
KW  - VITEK 2
C3  - BacT(Merieux,France)
C3  - VITEK 2
C4  - Merieux(France)
C4  - Oxoid(United Kingdom)
C4  - Thermo(United States)
N2  - Purpose: The clinical characteristics of Klebsiella pneumoniae (KP) pneumonia and KP bloodstream infection (KP-BSI) are often reported, while the risk factors for KP pneumonia developing into secondary KP-BSI (KP-pneumonia/KP-BSI) are largely unknown. Therefore, this study attempted to investigate the clinical characteristics, risk factors and outcomes of KP-pneumonia/KP-BSI. Methods: A retrospective observational study was conducted at a tertiary hospital between January 1, 2018, and December 31, 2020. The patients were divided into groups of KP pneumonia alone and KP pneumonia/KP-BSI, and the clinical information were collected from medical records electronic system. Results: A total of 409 patients were finally recruited. According to the multivariate logistic regression analysis, male sex (adjusted odds ratio [aOR] 3.7; 95% CI, 1.44–9.5), immunosuppression (aOR, 13.52; 95% CI, 2.53,72.22), APACHE II score higher than 21 (aOR, 3.39; 95% CI, 1.41–8.12), serum procalcitonin (PCT) levels above 1.8 ng/ml (aOR, 6.37; 95% CI, 2.67–15.27), ICU stay of more than 2.5 days before pneumonia onset (aOR, 1.09; 95% CI, 1.02,1.17), mechanical ventilation (aOR, 4.96; 95% CI, 1.2,20.5), Klebsiella pneumoniae isolates producing extended spectrum β-lactamase (ESBL-positive KP) (aOR, 12.93; 95% CI, 5.26–31.76), and inappropriate antibacterial therapy (aOR, 12.38; 95% CI, 5.36–28.58) were independent factors of KP pneumonia/KP BSI. In comparison with the patients with KP pneumonia alone, the patients with KP pneumonia/KP BSI showed an almost 3 times higher incidence of septic shock (64.4% vs. 20.1%, p < 0.01), a longer duration of mechanical ventilation, and longer lengths of ICU stay and total hospital stay (median days, 15 vs. 4,19 vs. 6, 34 vs. 17, respectively, both p < 0.01). Additionally, the overall in-hospital crude mortality rate in the patients with KP-pneumonia/KP-BSI was more than two times higher than that in those with KP pneumonia alone (61.5% vs. 27.4%, p < 0.01). Conclusion: Factors including male sex, immunosuppression, APACHE II score higher than 21, serum PCT levels above 1.8 ng/ml, ICU stay of more than 2.5 days before pneumonia onset, mechanical ventilation, ESBL-positive KP, and inappropriate antibacterial therapy are independent risk factors for KP pneumonia/KP-BSI. Of note, the outcomes in patients with KP pneumonia worsen once they develop secondary KP-BSI, which merits more attention.
ER  - 

TY  - JOUR
M3  - Article
Y1  - 2023
VL  - 23
IS  - 1
SN  - 1471-2261
JF  - BMC Cardiovascular Disorders
JO  - BMC Cardiovasc. Disord.
UR  - https://www.embase.com/search/results?subaction=viewrecord&id=L2022408892&from=export
U2  - L2022408892
C5  - 37016321
DB  - Embase
DB  - Medline
U3  - 2023-04-24
U4  - 2023-08-14
L2  - http://dx.doi.org/10.1186/s12872-023-03212-z
DO  - 10.1186/s12872-023-03212-z
A1  - Hwang, K.W.
A1  - Choi, J.H.
A1  - Lee, S.Y.
A1  - Lee, S.H.
A1  - Chon, M.K.
A1  - Lee, J.
A1  - Kim, H.
A1  - Kim, Y.-G.
A1  - Choi, H.O.
A1  - Kim, J.S.
A1  - Park, Y.-H.
A1  - Kim, J.H.
A1  - Chun, K.J.
A1  - Nam, G.-B.
A1  - Choi, K.-J.
M1  - (Hwang K.W., korea.hwang@gmail.com; Choi J.H.; Lee S.Y.; Lee S.H.; Chon M.K.; Kim J.S.; Park Y.-H.; Kim J.H.; Chun K.J.) Division of Cardiology, Department of Internal Medicine, School of Medicine, Pusan National University, Pusan National University Yangsan Hospital, 20, Geumo-ro, Mulgeum-eup, Gyeongnam, Yangsan, South Korea
M1  - (Lee J.; Kim H.) Data Science Team, Hanmi Pharm. Co., Ltd, Seoul, South Korea
M1  - (Kim Y.-G.) Division of Cardiology, Department of Internal Medicine, University of Ulsan College of Medicine, Ulsan, South Korea
M1  - (Choi H.O.) Division of Cardiology, Department of Internal Medicine, Soonchunhyang University Hospital, Gyeonggi-do, Bucheon, South Korea
M1  - (Nam G.-B.; Choi K.-J.) Heart Institute, University of Ulsan College of Medicine, Asan Medical Center, Seoul, South Korea
AD  - K.W. Hwang, Division of Cardiology, Department of Internal Medicine, School of Medicine, Pusan National University, Pusan National University Yangsan Hospital, 20, Geumo-ro, Mulgeum-eup, Gyeongnam, Yangsan, South Korea
T1  - Oral anticoagulants and concurrent rifampin administration in tuberculosis patients with non-valvular atrial fibrillation
LA  - English
KW  - acetylsalicylic acid
KW  - angiotensin receptor antagonist
KW  - anticoagulant agent
KW  - antivitamin K
KW  - beta adrenergic receptor blocking agent
KW  - calcium channel blocking agent
KW  - dabigatran
KW  - digoxin
KW  - dipeptidyl carboxypeptidase inhibitor
KW  - edoxaban
KW  - hydroxymethylglutaryl coenzyme A reductase inhibitor
KW  - rifampicin
KW  - rivaroxaban
KW  - warfarin
KW  - adult
KW  - aged
KW  - anticoagulation
KW  - article
KW  - atrial fibrillation
KW  - bleeding
KW  - body mass
KW  - brain hemorrhage
KW  - cerebrovascular accident
KW  - CHA2DS2-VASc score
KW  - chronic kidney failure
KW  - chronic obstructive lung disease
KW  - clinical outcome
KW  - cohort analysis
KW  - comorbidity
KW  - computer assisted tomography
KW  - congestive heart failure
KW  - diabetes mellitus
KW  - drug interaction
KW  - dyslipidemia
KW  - embolism
KW  - female
KW  - gastrointestinal hemorrhage
KW  - heart infarction
KW  - hospitalization
KW  - human
KW  - hypertension
KW  - ischemic stroke
KW  - major clinical study
KW  - male
KW  - national health insurance
KW  - nuclear magnetic resonance imaging
KW  - outcome assessment
KW  - peripheral arterial disease
KW  - prescription
KW  - propensity score
KW  - retrospective study
KW  - sensitivity analysis
KW  - transient ischemic attack
KW  - tuberculosis
N2  - Background: Evidence and guidelines for Non-vitamin K antagonist oral anticoagulants (NOACs) use when prescribing concurrent rifampin for tuberculosis treatment in patients with non-valvular atrial fibrillation (NVAF) are limited. Methods: Using the Korean National Health Insurance Service database from January 2009 to December 2018, we performed a population-based retrospective cohort study to assess the net adverse clinical events (NACE), a composite of ischemic stroke or systemic embolism and major bleeding, of NOACs compared with warfarin among NVAF patients taking concurrent rifampin administration for tuberculosis treatment. After a propensity matching score (PSM) analysis, Cox proportional hazards regression was performed in matched cohorts to investigate the clinical outcomes. Results: Of the 735 consecutive patients selected, 465 (63.3%) received warfarin and 270 (36.7%) received NOACs. Among 254 pairs of patients after PSM, the crude incidence rate of NACE was 25.6 in NOAC group and 32.8 per 100 person-years in warfarin group. There was no significant difference between NOAC and warfarin use in NACE (hazard ratio [HR], 0.74; 95% confidence interval [CI], 0.48–1.14; P = 0.172). Major bleeding was the main driver of NACE, and NOAC use was associated with a statistically significantly lower risk of major bleeding than that with warfarin use (HR, 0.63; 95% CI, 0.40–1.00; P = 0.0499). Conclusions: In our population-based study, there was no statically significant difference in the occurrence of NACE between NOAC and warfarin use. NOAC use may be associated with a lower risk of major bleeding than that with warfarin use.
ER  - 

TY  - JOUR
M3  - Article
Y1  - 2023
VL  - 12
IS  - 1
SN  - 2046-4053
JF  - Systematic Reviews
JO  - Syst. Rev.
UR  - https://www.embase.com/search/results?subaction=viewrecord&id=L2024829460&from=export
U2  - L2024829460
C5  - 37537689
DB  - Embase
DB  - Medline
U3  - 2023-08-15
U4  - 2023-08-21
L2  - http://dx.doi.org/10.1186/s13643-023-02296-0
DO  - 10.1186/s13643-023-02296-0
A1  - Sejie, G.A.
A1  - Mahomed, O.H.
M1  - (Sejie G.A., sejiearnold@yahoo.com; Mahomed O.H., mahomedo@ukzn.ac.za) Discipline of Public Health Medicine, University of KwaZulu, Natal, Durban, South Africa
M1  - (Sejie G.A., sejiearnold@yahoo.com) Department of Health Promotion and Education, Boitekanelo College, Gaborone, Botswana
M1  - (Mahomed O.H., mahomedo@ukzn.ac.za) Dasman Diabetes Institute, Kuwait City, Kuwait
AD  - G.A. Sejie, Discipline of Public Health Medicine, University of KwaZulu, Natal, Durban, South Africa
T1  - Mapping the effectiveness of the community tuberculosis care programs: a systematic review
LA  - English
KW  - electronic device
KW  - electronic medication monitor
KW  - article
KW  - community care
KW  - community program
KW  - community tuberculosis care program
KW  - comparative study
KW  - cost effectiveness analysis
KW  - directly observed therapy
KW  - economic aspect
KW  - economic viability
KW  - family
KW  - follow up
KW  - geographic mapping
KW  - health care cost
KW  - health care facility
KW  - health care personnel
KW  - health care planning
KW  - health insurance
KW  - high income country
KW  - human
KW  - incidence
KW  - interpersonal communication
KW  - low income country
KW  - medication compliance
KW  - meta analysis
KW  - middle income country
KW  - outcome assessment
KW  - patient compliance
KW  - probability
KW  - public health message
KW  - quality control
KW  - quantitative analysis
KW  - randomized controlled trial (topic)
KW  - risk assessment
KW  - short message service reminder
KW  - systematic review
KW  - treatment outcome
KW  - video observed treatment
N2  - Background: Tuberculosis is a significant global public health threat, especially in countries with limited resources. To improve tuberculosis care, the World Health Organization emphasizes the importance of considering a TB patient’s journey across a variety of connected settings and facilities. A systematic review was conducted to map previously conducted studies to identify existing community TB implementation models, their effectiveness on cost, and treatment outcomes. Methods: Systematic search through various electronic databases MEDLINE, EBSCO (PsycINFO and CINAHL), Cochrane Library, EMBASE, WHO Regional Databases, gray literature, and hand-searched bibliographies was performed. Articles published in English between the years 2000 and 2022 with a substantial focus on community TB implementation models were considered for inclusion. Studies were excluded if the intervention was purely facility-based and those focusing exclusively on qualitative assessments. Two reviewers used standardized methods to screen titles, abstracts, and data charting. Included studies were assessed for quality using ROBINS-I and ROB 2. Analysis of study results uses a PRISMA flow diagram and quantitative approach. Results: A total of 6982 articles were identified with 36 meeting the eligibility criteria for analysis. Electronic medication monitors showed an increased probability of treatment success rate (RR 1.0–4.33 and the 95% CI 0.98–95.4) in four cohort studies in low- and middle-income countries with the incremental cost-effectiveness of $434. Four cohort studies evaluating community health worker direct observation therapy in low- and middle-income countries showed a treatment success risk ratio of up to 3.09 with a 95% CI of 0.06–7.88. (32,41,43,48) and incremental cost-effectiveness up to USS$410. Moreover, four comparative studies in low- and middle-income countries showed family directly observed treatment success risk ratio up to 9.07, 95% CI of 0.92–89.9. Furthermore, four short message service trials revealed a treatment success risk ratio ranging from 1.0 to 1.45 (95% CI fell within these values) with a cost-effectiveness of up to 350I$ compared to standard of care. Conclusions: This review illustrates that community-based TB interventions such as electronic medication monitors, community health worker direct observation therapy, family directly observed treatment, and short message service can substantially bolster efficiency and convenience for patients and providers while reducing health system costs and improving clinical outcomes.
ER  - 

TY  - JOUR
M3  - Article
Y1  - 2023
VL  - 47
IS  - 5
SN  - 1472-6491
SN  - 1472-6483
JF  - Reproductive BioMedicine Online
JO  - Reprod. BioMed. Online
UR  - https://www.embase.com/search/results?subaction=viewrecord&id=L2026758470&from=export
U2  - L2026758470
C5  - 37666021
DB  - Embase
DB  - Medline
U3  - 2023-09-12
U4  - 2023-09-19
L2  - http://dx.doi.org/10.1016/j.rbmo.2023.103307
DO  - 10.1016/j.rbmo.2023.103307
A1  - Zang, Z.
A1  - Hu, M.
A1  - Yan, Y.
A1  - Su, Y.
A1  - Yan, J.
A1  - Chen, Z.-J.
A1  - Li, Y.
M1  - (Zang Z.; Hu M.; Yan Y.; Su Y.; Yan J.; Chen Z.-J.; Li Y., yanli.sdu@gmail.com) Center for Reproductive Medicine, Shandong University, Shandong, Jinan, China
M1  - (Li Y., yanli.sdu@gmail.com) Medical Integration and Practice Center, Shandong University, Shandong, Jinan, China
AD  - Y. Li, Center for Reproductive Medicine, Shandong University, Shandong, Jinan, China
T1  - Pregnancy and neonatal outcomes in infertile patients with positive tuberculin skin test results
LA  - English
KW  - disposable equipment
KW  - chorionic gonadotropin
KW  - estradiol
KW  - estrogen
KW  - follitropin
KW  - gonadorelin agonist
KW  - gonadorelin antagonist
KW  - gonadotropin
KW  - progesterone
KW  - protein derivative
KW  - thyrotropin
KW  - tuberculostatic agent
KW  - adverse outcome
KW  - antral follicle count
KW  - article
KW  - biochemical pregnancy
KW  - blastocyst
KW  - clinical outcome
KW  - cohort analysis
KW  - controlled study
KW  - ectopic pregnancy
KW  - embryo
KW  - embryo culture
KW  - embryo transfer
KW  - endometrial thickness
KW  - estrogen blood level
KW  - female
KW  - female infertility
KW  - follitropin blood level
KW  - gestational sac
KW  - human
KW  - hysteroscopy
KW  - in vitro fertilization
KW  - intracytoplasmic sperm injection
KW  - low birth weight
KW  - macrosomia
KW  - major clinical study
KW  - menstrual cycle
KW  - newborn
KW  - oocyte retrieval
KW  - ovarian reserve
KW  - ovary hyperstimulation
KW  - ovulation induction
KW  - pregnancy outcome
KW  - retrospective study
KW  - sperm quality
KW  - spontaneous abortion
KW  - standard
KW  - thyrotropin blood level
KW  - tuberculin test
KW  - tuberculosis
N2  - Research question: Do infertile women with positive tuberculin skin test (TST) results have a higher risk of adverse pregnancy outcomes after IVF or intracytoplasmic sperm injection and embryo transfer (ICSI–ET) and does preventive anti-tuberculosis treatment applied to infertile women with positive TST results before IVF/ICSI–ET affect pregnancy and neonatal outcomes? Design: This was a retrospective cohort analysis of 6283 infertile women who underwent IVF/ICSI–ET treatment for the first time at the Reproductive Hospital affiliated to Shandong University from November 2016 to September 2022. None of the participants had prior tuberculosis or active tuberculosis. According to their TST results, 5947 patients who had never received preventive anti-tuberculosis treatment were divided into a TST-positive group (1704 cases) and a TST-negative group (4243 cases). A total of 504 patients with TST (+++) results (using the 20 mm sclerosis threshold) were divided into a treated TST (+++) group (336 cases) and an untreated TST (+++) group (168 cases) according to whether they received preventive anti-tuberculosis treatment before IVF/ICSI–ET. The outcome measures were pregnancy outcomes and neonatal outcomes. Results: There were no significant differences in pregnancy or neonatal outcomes between the TST-positive group and the TST-negative group (P > 0.05). In the TST (+++) group, there were no significant differences in pregnancy or neonatal outcomes between the treated TST (+++) group and the untreated TST (+++) group (P > 0.05). Conclusions: For infertile women undergoing IVF/ICSI–ET without prior tuberculosis or active tuberculosis, positive TST results and preventive anti-tuberculosis treatments prior to IVF/ICSI–ET do not affect pregnancy or neonatal outcomes.
ER  - 

TY  - JOUR
M3  - Article
Y1  - 2023
VL  - 16
IS  - 11
SP  - 1709
EP  - 1715
SN  - 1876-035X
SN  - 1876-0341
JF  - Journal of Infection and Public Health
JO  - J. Infect. Public Health
UR  - https://www.embase.com/search/results?subaction=viewrecord&id=L2027035664&from=export
U2  - L2027035664
DB  - Embase
U3  - 2023-09-22
L2  - http://dx.doi.org/10.1016/j.jiph.2023.08.018
DO  - 10.1016/j.jiph.2023.08.018
A1  - Wang, C.-Y.
A1  - Liao, K.-M.
A1  - Wang, Y.-H.
A1  - Chen, K.-H.
A1  - Chuang, S.
A1  - Liu, C.-J.
A1  - Shu, C.-C.
A1  - Wang, H.-C.
M1  - (Wang C.-Y.) Department of Internal Medicine, Cardinal Tien Hospital and School of Medicine, College of Medicine, Fu Jen Catholic University, New Taipei City, Taiwan
M1  - (Liao K.-M.) Department of Internal Medicine, Chi Mei Medical Center, Chiali, Taiwan
M1  - (Wang Y.-H.) Medical Research Center, Cardinal Tien Hospital and School of Medicine, College of Medicine, Fu Jen Catholic University, New Taipei City, Taiwan
M1  - (Chen K.-H.; Shu C.-C., ccshu@ntu.edu.tw; Wang H.-C.) Department of Internal Medicine, National Taiwan University Hospital, Taipei, Taiwan
M1  - (Chuang S.) Department of Medical Research, National Taiwan University Hospital, Taipei, Taiwan
M1  - (Liu C.-J.; Shu C.-C., ccshu@ntu.edu.tw; Wang H.-C.) National Taiwan University College of Medicine, Taipei, Taiwan
M1  - (Liu C.-J.) Department of Internal Medicine, National Taiwan University Hospital, Hsin-Chu Branch, Hsin-Chu country, Taiwan
M1  - (Wang H.-C.) National Taiwan University Cancer Center, Taipei, Taiwan
AD  - C.-C. Shu, Department of Internal Medicine, National Taiwan University Hospital, Taipei, Taiwan
T1  - Dipeptidyl peptidase IV inhibitors and the risk of mycobacterial pulmonary infections in type 2 diabetes mellitus
LA  - English
KW  - adult
KW  - article
KW  - cohort analysis
KW  - comorbidity
KW  - controlled study
KW  - diabetes mellitus
KW  - female
KW  - human
KW  - incidence
KW  - lung disease
KW  - lung infection
KW  - major clinical study
KW  - male
KW  - non insulin dependent diabetes mellitus
KW  - probability
KW  - retrospective study
KW  - risk assessment
KW  - Taiwan
KW  - tertiary care center
KW  - tuberculosis
KW  - dipeptidyl peptidase IV inhibitor
N2  - Background: Type 2 diabetes mellitus (DM) is a risk factor for mycobacterial pulmonary infections (MPI), including tuberculosis (TB) and nontuberculous mycobacterial lung disease (NTM-LD). Dipeptidyl peptidase IV inhibitor (DPP4i), a common DM medication, has an immune-modulation effect that raises concerns about developing MPI. However, there is scarce research on the topic. Methods: This retrospective study was conducted in a tertiary-referral center in Taiwan from 2009 to 2016. Patients with type 2 DM who were receiving any DM medication were enrolled. TB and NTM-LD were defined by microbiological criteria. We analyzed the risk of MPI in DPP4i users using Cox proportional hazard regression with adjusted inverse probability of treatment weighting. Results: A total of 9963 patients were included. Among them, 3931 were classified as DPP4i users, and 6032 patients were DPP4i nonusers. DPP4i users had no increase in incidences of MPI (604 vs. 768 per 100,000 person-years, p = 0.776), NTM-LD (174 vs. 255 per 100,000 person-years, p = 0.228), and TB (542 vs. 449 per 100,000 person-years, p = 0.663) relative to those of DPP4i nonusers. After adjustment, the adjusted hazard ratios for MPI (aHR: 1.07, 95% CI: 0.79–1.45), TB (aHR: 1.15, 95% CI: 0.81–1.64) and NTM-LD (aHR: 0.85, 95% CI: 0.49–1.47) were not significantly increased relative to those of nonusers. The subgroup analysis also showed that DPP4i use did not increase the risk of MPI in different DM severities and comorbidities. Conclusions: According to our large cohort study, DPP4i use is safe for patients with type 2 DM and might not increase the risk of MPI.
ER  - 

TY  - JOUR
M3  - Article
Y1  - 2023
VL  - 77
SN  - 1557-8615
SN  - 0883-9441
JF  - Journal of Critical Care
JO  - J. Crit. Care
UR  - https://www.embase.com/search/results?subaction=viewrecord&id=L2024555397&from=export
U2  - L2024555397
C5  - 37207520
DB  - Embase
DB  - Medline
U3  - 2023-05-22
U4  - 2023-07-27
L2  - http://dx.doi.org/10.1016/j.jcrc.2023.154300
DO  - 10.1016/j.jcrc.2023.154300
A1  - Fillatre, P.
A1  - Mailles, A.
A1  - Stahl, J.P.
A1  - Tattevin, P.
A1  - Abgrall, S.
A1  - Argaud, L.
A1  - Argemi, X.
A1  - Baille, G.
A1  - Baldolli, A.
A1  - Benghanem, S.
A1  - Bertrand, K.
A1  - Biberon, J.
A1  - Biron, C.
A1  - Fourcade, G.B.
A1  - Blot, M.
A1  - Bothelo-Nevers, E.
A1  - Bourdain, F.
A1  - Boutoille, D.
A1  - Brasme, H.
A1  - Bruel, C.
A1  - Bruneel, F.
A1  - Buzele, R.
A1  - Canet, E.
A1  - Canoui, E.
A1  - Casenave, P.
A1  - Castan, B.
A1  - Cazanave, C.
A1  - Cazorla, C.
A1  - Chavanet, P.
A1  - Chirouze, C.
A1  - Chroboczek, T.
A1  - Courjon, J.
A1  - Da Silva, D.
A1  - De Broucker, T.
A1  - De La Blanchardiere, A.
A1  - De Montmollin, E.
A1  - Denes, E.
A1  - Deschanvres, C.
A1  - Dinh, A.
A1  - Epaulard, O.
A1  - Forestier, E.
A1  - Fraisse, T.
A1  - Gaborit, B.
A1  - Gagneux-Brunon, A.
A1  - Gaillard, N.
A1  - Galbois, A.
A1  - Godement, M.
A1  - Goehringer, F.
A1  - Goubin, P.
A1  - Gravier, S.
A1  - Greigert, V.
A1  - Gueit, I.
A1  - Guimard, T.
A1  - Henry, C.
A1  - Hentzien, M.
A1  - Jaquet, P.
A1  - Jomier, F.
A1  - Jurici, S.
A1  - Kerneis, S.
A1  - Le Bras, M.
A1  - Le Marechal, M.
A1  - Le Moal, G.
A1  - Le Turnier, P.
A1  - Lecompte, A.-S.
A1  - Lecomte, R.
A1  - Lejeune, S.
A1  - Lescure, F.-X.
A1  - Lesieur, O.
A1  - Lesprit, P.
A1  - Louis, G.
A1  - Mahieu, R.
A1  - Makinson, A.
A1  - Marc, G.
A1  - Maria, A.
A1  - Marin, N.
A1  - Martin-Blondel, G.
A1  - Martinot, M.
A1  - Mas, A.
A1  - Mateu, P.
A1  - Matt, M.
A1  - Maulin, L.
A1  - Mechai, F.
A1  - Mutez, E.
A1  - Orain, J.
A1  - Pachart, A.
A1  - Pansu, N.
A1  - Patrat-Delon, S.
A1  - Pavese, P.
A1  - Pelerin, H.
A1  - Pelonde-Erimée, V.
A1  - Pierre, I.
A1  - Piet, E.
A1  - Ponscarme, D.
A1  - Psimaras, D.
A1  - Puges, M.
A1  - Reignier, J.
A1  - Istin, M.R.
A1  - Rheims, S.
A1  - Richard-Mornas, A.
A1  - Roubeau, V.
A1  - Ruch, Y.
A1  - Runge, I.
A1  - Savini, H.
A1  - Sonneville, R.
A1  - Turmel, J.-M.
A1  - Tyvaert, L.
A1  - Vareil, M.-O.
A1  - Vidal-Roux, M.
A1  - Vitrat, V.
A1  - Wang, A.
A1  - Wille, H.
A1  - Zuber, M.
A1  - Almoyna-Martinez, L.
A1  - Herrmann, J.-L.
A1  - Honnorat, J.
A1  - Morand, P.
A1  - Roblot, F.
A1  - Stahl, J.-P.
M1  - (Fillatre P., pierre.fillatre@armorsante.bzh) Intensive care unit, Centre Hospitalier Yves Le Foll, Saint Brieuc, France
M1  - (Fillatre P., pierre.fillatre@armorsante.bzh; Tattevin P.) INSERM, CIC 1414, Rennes, France
M1  - (Mailles A.) Santé Publique France, Saint-Maurice, France
M1  - (Stahl J.P.) University Grenoble Alpes, Infectious diseases department, Grenoble, France
M1  - (Tattevin P.) Infectious diseases department, CHU Ponchaillou, Rennes, France
M1  - (Abgrall S., sophie.abgrall@aphp.fr) Hôpital Béclère, Clamart, France
M1  - (Argaud L., laurent.argaud@chu-lyon.fr; Rheims S., sylvain.rheims@univ-lyon1.fr; Richard-Mornas A., aurelie.richard-mornas@chu-lyon.fr; Honnorat J., jerome.honnorat@chu-lyon.fr) Hospices civils de Lyon, Lyon, France
M1  - (Argemi X.) Hospices civils de Strasbourg, Strasbourg, France
M1  - (Baille G., guillaume.baille@ch-stdenis.fr; Mutez E., Eugenie.MUTEZ@CHRU-LILLE.FR) CHU de Lille, Lille, France
M1  - (Baldolli A., baldolli-a@chu-caen.fr; De La Blanchardiere A., delablanchardiere-a@chu-caen.fr; Goubin P., goubin-p@chu-caen.fr) CHU de Caen, Caen, France
M1  - (Benghanem S., sarah.benghanem@aphp.fr; Canoui E., etienne.canoui@aphp.fr; Jaquet P., pierre.jaquet@aphp.fr) Hôpital Cochin, APHP, Paris, France
M1  - (Bertrand K., kevin.bertrand@ch-perpignan.fr; Jurici S., snejana.jurici@ch-perpignan.fr) CH de Perpignan, Perpignan, France
M1  - (Biberon J.) CHU de Tours, Tours, France
M1  - (Biron C., Charlotte.biron@chu-nantes.fr; Boutoille D., david.boutoille@chu-nantes.fr; Canet E., emmanuel.canet@chu-nantes.fr; Deschanvres C., colin.deschanvres@chu-nantes.fr; Gaborit B., benjamin.gaborit@chu-nantes.fr; Le Bras M., Morgane.LEBRAS@chu-nantes.fr; Le Turnier P., paul.leturnier@chu-nantes.fr; Lecompte A.-S., annesophie.lecompte@chu-nantes.fr; Lecomte R., raphael.lecomte@chu-nantes.fr; Orain J., Jeremie.orain@chu-nantes.fr; Reignier J., jean.reignier@chu-nantes.fr) CHU de Nantes, Nantes, France
M1  - (Fourcade G.B.) CH de Narbonne, Narbonne, France
M1  - (Blot M., mathieu.blot@chu-dijon.fr; Chavanet P., pascal.chavanet@chu-dijon.fr) CHU de Dijon, Dijon, France
M1  - (Bothelo-Nevers E., elisabeth.botelho-nevers@chu-st-etienne.fr; Cazorla C., celine.cazorla@chu-st-etienne.fr; Gagneux-Brunon A., amandine.gagneux-brunon@chu-st-etienne.fr) CHU de Saint Etienne, Saint-Etienne, France
M1  - (Bourdain F., fbourdain@ch-cotebasque.fr; Vareil M.-O., movareil@ch-cotebasque.fr; Wille H., hwille@ch-cotebasque.fr) CH de la Cote Basque, Bayonne, France
M1  - (Brasme H., hbrasme@hpsj.fr; Bruel C., cbruel@hpsj.fr; Jomier F., fjomier@hpsj.fr; Roubeau V., vroubeau@hpsj.fr; Zuber M., mzuber@hpsj.fr) Hôpital Saint Joseph, Paris, France
M1  - (Bruneel F., fbruneel@ch-versailles.fr) CH de Versailles, Versailles, France
M1  - (Fillatre P., pierre.fillatre@armorsante.bzh; Buzele R., rodolphe.buzele@armorsante.bzh) CH de Saint Brieuc, Saint Brieuc, France
M1  - (Casenave P., philippe.casenave@ch-libourne.fr) Ch de Libourne, Libourne, France
M1  - (Castan B., bernard.castan@ch-perigueux.fr; Castan B.) CH de Périgueux, Périgueux, France
M1  - (Cazanave C., charles.cazanave@chu-bordeaux.fr; Puges M., mathilde.puges@chu-bordeaux.fr) CHU de Bordeaux, Bordeaux, France
M1  - (Chirouze C., catherine.chirouze@univ-fcomte.fr) CHU de Besançon, Besançon, France
M1  - (Chroboczek T., tchroboczek@ch-alpes-leman.fr) CH Alpes Léman, Annemasse, France
M1  - (Courjon J., courjon.j@chu-nice.fr) CHU de Nice, Nice, France
M1  - (Da Silva D., daniel.silva@ch-stdenis.fr; De Broucker T., thomas.debroucker@ch-stdenis.fr; De Montmollin E.) CH Delafontaine, Saint-Denis, France
M1  - (Denes E.) CHU de Limoges, Limoges, France
M1  - (Dinh A., aurelien.dinh@aphp.fr; Matt M., morgan.matt@aphp.fr) CHU Raymond Poincarré, Garches, France
M1  - (Epaulard O., OEpaulard@chu-grenoble.fr) CHU de Grenoble, France
M1  - (Forestier E., emmanuel.forestier@ch-metropole-savoie.fr) CH de Chambéry, Chambéry, France
M1  - (Fraisse T., dr.fraisse@ch-ales.fr) CH d'Alès, Alès, France
M1  - (Gaillard N., n-gaillard@chu-montpellier.fr; Makinson A., a-makinson@chu-montpellier.fr; Maria A., a-maria@chu-montpellier.fr; Mas A.; Pansu N., n-pansu@chu-montpellier.fr) CHU de Montpellier, Montpellier, France
M1  - (Galbois A.) CH de Quncy sous Sénart, Quincy sous Sénart, France
M1  - (Godement M., mathieu.godement@aphp.fr; Sonneville R., romain.sonneville@aphp.fr) Hôpital Bichat, Paris, France
M1  - (Goehringer F., f.goehringer@chu-nancy.fr; Tyvaert L., l.tyvaert@chu-nancy.fr) CHU de Nancy, Nancy, France
M1  - (Gravier S., simon.gravier@ch-colmar.fr; Greigert V., valentin.greigert@ch-colmar.fr; Martinot M., martin.martinot@ch-colmar.fr; Pachart A., anne.pachart@ch-colmar.fr) CH de Colmar, Colmar, France
M1  - (Gueit I., Isabelle.Gueit@chu-rouen.fr) CHU de Rouen, Rouen, France
M1  - (Guimard T., thomas.guimard@chd-vendee.fr; Pelerin H., helene.pelerin@chd-vendee.fr) CH de Vendée, La Roche sur Yon, France
M1  - (Henry C., carole.henry@ch-stdenis.fr) CH Delafontaine, Saint-Denis (93), France
M1  - (Hentzien M., mhentzien@chu-reims.fr) CHJU de Reims, Reims, France
M1  - (Kerneis S., solen.kerneis@aphp.fr; Marin N., nathalie.marin@aphp.fr) CHU Cochin, Paris, France
M1  - (Le Marechal M., mlemarechal@chu-grenoble.fr; Pavese P., PPavese@chu-grenoble.fr; Pierre I., IPierre@chu-grenoble.fr) CHU de Grenoble, Grenoble, France
M1  - (Le Moal G., gwenael.lemoal@chu-poitiers.fr; Roblot F., France.CAZENAVE-ROBLOT@chu-poitiers.fr) CHU de Poitiers, Poitiers, France
M1  - (Lejeune S., slejeune1@ch-annecygenevois.fr) CH d'Annecy-Genevois, Annecy, France
M1  - (Lescure F.-X., xavier.lescure@aphp.fr) CHU Bichat, Paris, France
M1  - (Lesieur O., Olivier.LESIEUR@ch-larochelle.fr) CH de la Rochelle, La Rochelle, France
M1  - (Lesprit P., p.lesprit@hopital-foch.org; Wang A., a.wang@hopital-foch.com) Hôpital Foch, Suresnes, France
M1  - (Louis G., g.louis@chr-metz-thionville.fr) CH de Metz, Metz, France
M1  - (Mahieu R., Rafael.Mahieu@chu-angers.fr) CHU d'Angers, Angers, France
M1  - (Marc G., g.marc@ch-saintnazaire.fr) CH de Saint-Nazaire, Saint-Nazaire, France
M1  - (Martin-Blondel G., martin-blondel.g@chu-toulouse.fr) CHU de Toulouse, Toulouse, France
M1  - (Mateu P.) CH Manchester, Charleville-Mézières, France
M1  - (Maulin L., lmaulin@ch-aix.fr) CH d'Aix, Aix-en-Provence, France
M1  - (Mechai F., frederic.mechai@aphp.fr) CHU Avicennes, Bobigny, France
M1  - (Tattevin P.; Tattevin P., pierre.tattevin@chu-rennes.fr; Patrat-Delon S., Solene.PATRAT-DELON@chu-rennes.fr) CHU de Rennes, Rennes, France
M1  - (Pelonde-Erimée V., veronique.pelonde-erimee@chu-martinique.fr) CHU de Martinique, Fort-de-France, France
M1  - (Piet E., epiet@ch-annecygenevois.fr; Vitrat V., vvitrat@ch-annecygenevois.fr) CH Annecy-Genevois, Annecy, France
M1  - (Ponscarme D., diane.ponscarme@aphp.fr) Hôpital Saint-Louis, Paris, France
M1  - (Psimaras D., dimitri.psimaras@aphp.fr) Hôpital Salpétrière, Paris, France
M1  - (Istin M.R., Mathilde.reveillonistin@ch-havre.fr) CH du Havre, Le Havre, France
M1  - (Ruch Y., yvon.ruch@chru-strasbourg.fr) CHU de Strasbourg, Strasbourg, France
M1  - (Runge I., isabelle.runge@chr-orleans.fr) CHR d'Orléans, Orléans, France
M1  - (Savini H.) Hôpital Laveran, Marseille, France
M1  - (Stahl J.P., JPStahl@chu-grenoble.fr) CHU de Grenoble Alpes, Grenoble, France
M1  - (Turmel J.-M., JEAN-MARIE.TURMEL@chu-martinique.fr) CHU de Fort de France, Fort de France, France
M1  - (Vidal-Roux M., mvidal@chu-clermontferrand.fr) CHU de Clermont-Ferrand, Clermont-Ferrand, France
M1  - (Almoyna-Martinez L., Laurent.MARTINEZ-ALMOYNA@ap-hm.fr) CH d'Aix en Provence, Aix en Provence, France
M1  - (De Broucker T.) Hôpital Delafontaine, Saint-Denis (93), France
M1  - (Bruneel F.) Ch de Versailles, Versailles, France
M1  - (Epaulard O.; Morand P., pmorand@chu-grenoble.fr; Stahl J.-P.) CHU Grenoble Alpes, Grenoble, France
M1  - (Herrmann J.-L., jean-louis.herrmann@aphp.fr) Hôpital Raymond Poincarré, Garches, France
M1  - (Mailles A.) Santé publique France, Saint-Maurice, France
M1  - ()
AD  - P. Fillatre, Yves le Foll Hospital, 10 rue Marcel Proust, Saint Brieuc, France
T1  - Characteristics, management, and outcomes of patients with infectious encephalitis requiring intensive care: A prospective multicentre observational study
LA  - English
KW  - aciclovir
KW  - hypertensive factor
KW  - adult
KW  - aged
KW  - aphasia
KW  - Arbovirus
KW  - article
KW  - brain damage
KW  - cohort analysis
KW  - confusion
KW  - controlled study
KW  - daily life activity
KW  - diabetes mellitus
KW  - electroencephalogram
KW  - Enterovirus
KW  - fever
KW  - Herpes simplex virus
KW  - hospital admission
KW  - hospital discharge
KW  - human
KW  - infectious encephalitis
KW  - Influenza virus
KW  - intensive care
KW  - intensive care unit
KW  - length of stay
KW  - leukocyte count
KW  - Listeria monocytogenes
KW  - major clinical study
KW  - male
KW  - middle aged
KW  - multicenter study
KW  - Mycobacterium tuberculosis
KW  - observational study
KW  - outcome assessment
KW  - risk factor
KW  - seizure
N2  - Purpose: Infectious encephalitis (IE) is a severe disease which requires intensive care unit (ICU) admission in up to 50% of cases. We aimed to describe characteristics, management and outcomes of IE patients who required ICU admission. Materials and methods: Ancillary study focusing on patients with ICU admission within the ENCEIF cohort, a French prospective observational multicentre study. The primary criteria for outcome was the functional status at hospital discharge, categorized using the Glasgow outcome scale (GOS). Logistic regression model was used to identify risk factors for poor outcome, defined as a GOS ≤ 3. Results: We enrolled 198 ICU patients with IE. HSV was the primary cause (n = 72, 36% of all IE, 53% of IE with microbiological documentation). Fifty-two patients (26%) had poor outcome at hospital discharge, including 22 deaths (11%). Immunodeficiency, supratentorial focal signs on admission, lower cerebrospinal fluid (CSF) white cells count (<75/mm3), abnormal brain imaging, and time from symptoms onset to acyclovir start >2 days were independent predictors of poor outcome. Conclusion: HSV is the primary cause of IE requiring ICU admission. IE patients admitted in ICU have a poor prognosis with 11% of in-hospital mortality and 15% of severe disabilities in survivors at discharge.
ER  - 

TY  - JOUR
M3  - Article
Y1  - 2023
VL  - 96
SN  - 2352-3964
JF  - eBioMedicine
JO  - eBioMedicine
UR  - https://www.embase.com/search/results?subaction=viewrecord&id=L2026779078&from=export
U2  - L2026779078
C5  - 37672869
DB  - Embase
DB  - Medline
U3  - 2023-09-11
U4  - 2023-09-12
L2  - http://dx.doi.org/10.1016/j.ebiom.2023.104777
DO  - 10.1016/j.ebiom.2023.104777
A1  - Antony, B.
A1  - Blau, H.
A1  - Casiraghi, E.
A1  - Loomba, J.J.
A1  - Callahan, T.J.
A1  - Laraway, B.J.
A1  - Wilkins, K.J.
A1  - Antonescu, C.C.
A1  - Valentini, G.
A1  - Williams, A.E.
A1  - Robinson, P.N.
A1  - Reese, J.T.
A1  - Murali, T.M.
A1  - Chute, C.
M1  - (Antony B.; Murali T.M., murali@cs.vt.edu) Department of Computer Science, Virginia Polytechnic Institute and State University (Virginia Tech), Blacksburg, VA, United States
M1  - (Blau H.; Robinson P.N.) The Jackson Laboratory for Genomic Medicine, Farmington, CT, United States
M1  - (Casiraghi E.; Valentini G.) AnacletoLab, Computer Science Department, Dipartimento di Informatica, Università degli Studi di Milano, Milan, Italy
M1  - (Casiraghi E.; Reese J.T.) Division of Environmental Genomics and Systems Biology, Lawrence Berkeley National Laboratory, Berkeley, CA, United States
M1  - (Casiraghi E.; Valentini G.) ELLIS - European Laboratory for Learning and Intelligent Systems, Milan Unit, Milan, Italy
M1  - (Loomba J.J.) Integrated Translational Health Research Institute of Virginia, University of Virginia, Charlottesville, VA, United States
M1  - (Callahan T.J.) Department of Biomedical Informatics, Columbia University Irving Medical Center, New York, NY, United States
M1  - (Laraway B.J.) Department of Biomedical Informatics, University of Colorado Anschutz Medical Campus, Aurora, CO, United States
M1  - (Wilkins K.J.) Biostatistics Program, Office of the Director, National Institute of Diabetes and Digestive and Kidney Diseases, National Institutes of Health, Bethesda, MD, United States
M1  - (Antonescu C.C.) Banner Health, University of Arizona, Phoenix, AZ, United States
M1  - (Williams A.E.) Institute for Clinical Research and Health Policy Studies, Tufts University School of Medicine, Boston, MA, United States
M1  - (Robinson P.N.) Institute for Systems Genomics, University of Connecticut, Farmington, CT, United States
M1  - (Chute C.)
M1  - ()
AD  - T.M. Murali, Department of Computer Science, Virginia Polytechnic Institute and State University (Virginia Tech), Blacksburg, VA, United States
T1  - Predictive models of long COVID
LA  - English
KW  - oxytocin
KW  - remdesivir
KW  - article
KW  - cohort analysis
KW  - controlled study
KW  - coronavirus disease 2019
KW  - diagnostic test accuracy study
KW  - Down syndrome
KW  - electronic health record
KW  - extracorporeal oxygenation
KW  - female
KW  - human
KW  - ICD-10-CM
KW  - infection
KW  - intermittent mandatory ventilation
KW  - long COVID
KW  - machine learning
KW  - major clinical study
KW  - male
KW  - neck pain
KW  - predictive model
KW  - prevalence
KW  - random forest
KW  - receiver operating characteristic
KW  - reverse transcription polymerase chain reaction
KW  - sensitivity and specificity
KW  - Severe acute respiratory syndrome coronavirus 2
KW  - tuberculosis
N2  - Background: The cause and symptoms of long COVID are poorly understood. It is challenging to predict whether a given COVID-19 patient will develop long COVID in the future. Methods: We used electronic health record (EHR) data from the National COVID Cohort Collaborative to predict the incidence of long COVID. We trained two machine learning (ML) models — logistic regression (LR) and random forest (RF). Features used to train predictors included symptoms and drugs ordered during acute infection, measures of COVID-19 treatment, pre-COVID comorbidities, and demographic information. We assigned the ‘long COVID’ label to patients diagnosed with the U09.9 ICD10-CM code. The cohorts included patients with (a) EHRs reported from data partners using U09.9 ICD10-CM code and (b) at least one EHR in each feature category. We analysed three cohorts: all patients (n = 2,190,579; diagnosed with long COVID = 17,036), inpatients (149,319; 3,295), and outpatients (2,041,260; 13,741). Findings: LR and RF models yielded median AUROC of 0.76 and 0.75, respectively. Ablation study revealed that drugs had the highest influence on the prediction task. The SHAP method identified age, gender, cough, fatigue, albuterol, obesity, diabetes, and chronic lung disease as explanatory features. Models trained on data from one N3C partner and tested on data from the other partners had average AUROC of 0.75. Interpretation: ML-based classification using EHR information from the acute infection period is effective in predicting long COVID. SHAP methods identified important features for prediction. Cross-site analysis demonstrated the generalizability of the proposed methodology. Funding: NCATS U24 TR002306, NCATS UL1 TR003015, Axle Informatics Subcontract: NCATS-P00438-B, NIH/ NIDDK/ OD, PSR2015-1720GVALE_01, G43C22001320007, and Director, Office of Science, Office of Basic Energy Sciences of the U.S. Department of Energy Contract No. DE-AC02-05CH11231.
ER  - 

TY  - JOUR
M3  - Article in Press
Y1  - 2023
SN  - 1931-3543
JF  - Chest
JO  - Chest
UR  - https://www.embase.com/search/results?subaction=viewrecord&id=L642203087&from=export
U2  - L642203087
C5  - 37673207
DB  - Medline
U3  - 2023-09-12
L2  - http://dx.doi.org/10.1016/j.chest.2023.08.026
DO  - 10.1016/j.chest.2023.08.026
A1  - Pardeshi, G.
A1  - Mave, V.
A1  - Gaikwad, S.
A1  - Kadam, D.
A1  - Barthwal, M.
A1  - Gupte, N.
A1  - Atre, S.
A1  - Deshmukh, S.
A1  - Golub, J.E.
A1  - Gupte, A.
M1  - (Pardeshi G.) Department of Community Medicine, Grant Government Medical College and Sir JJ Hospitals, Mumbai, India
M1  - (Mave V.; Gupte N.) Byramjee Jeejeebhoy Medical College-Johns Hopkins University Clinical Research Site, Pune, India; Johns Hopkins University School of Medicine, Baltimore, Maryland, USA
M1  - (Gaikwad S.; Kadam D.) Byramjee Jeejeebhoy Government Medical College, Pune, India
M1  - (Barthwal M.; Atre S.) Dr. D.Y. Patil Medical College, Hospital & Research Centre ,Dr. D.Y. Patil Vidyapeeth, Pune, India
M1  - (Deshmukh S.) Byramjee Jeejeebhoy Medical College-Johns Hopkins University Clinical Research Site, Pune, India
M1  - (Golub J.E.) Johns Hopkins University School of Medicine, Baltimore, Maryland, USA; Johns Hopkins Bloomberg School of Public Health, Baltimore, Maryland, USA
M1  - (Gupte A., agupte1@bu.edu) Department of Global Health, Boston University School of Public Health, United States
T1  - Glycated Haemoglobin Trajectories and their Association with Treatment Outcomes among Pulmonary Tuberculosis Cases in India - A Prospective Cohort Study
LA  - English
KW  - adult
KW  - all cause mortality
KW  - article
KW  - body mass
KW  - cohort analysis
KW  - confounding variable
KW  - controlled study
KW  - diabetes mellitus
KW  - female
KW  - follow up
KW  - glucose blood level
KW  - human
KW  - hyperglycemia
KW  - India
KW  - lung tuberculosis
KW  - major clinical study
KW  - male
KW  - outcome assessment
KW  - Poisson regression
KW  - prospective study
KW  - tuberculosis
KW  - hemoglobin A1c
N2  - BACKGROUND: Transient hyperglycemia is commonly seen during tuberculosis treatment, yet its association with unfavorable treatment outcomes is unclear. RESEARCH QUESTION: Is there an association between glycated Haemoglobin (HbA1c) trajectories and tuberculosis treatment outcomes? STUDY DESIGN AND METHODS: Adults with pulmonary tuberculosis were prospectively evaluated for 18 months after their second HbA1c measurement. HbA1c trajectories during the initial three months of treatment were defined as follows - Persistent euglycemia: HbA1c < 6.5% at baseline and three-month follow-up; Persistent hyperglycemia: HbA1c ≥ 6.5% at baseline and three-month follow-up; Transient hyperglycemia: HbA1c ≥ 6.5% at baseline and <6.5% at three-month follow-up; Incident hyperglycemia: HbA1c < 6.5% at baseline and ≥ 6.5% at three-month follow-up. Multivariable Poisson regression was used to measure the association between HbA1c trajectories and unfavourable treatment outcomes of failure, recurrence, and all-cause mortality. RESULTS: Of the 587 participants, 443 (76%) had persistent euglycemia, 118 (20%) had persistent hyperglycemia, and 26 (4%) had transient hyperglycemia. One participant had incident hyperglycemia and was excluded. Compared to participants with persistent euglycemia, those with transient hyperglycemia had a two-fold higher risk of experiencing an unfavourable treatment outcome (aIRR=2.07, 95%CI 1.04-4.15) after adjusting for confounders including diabetes treatment, and Body-Mass Index; we did not find a significant association with persistent hyperglycemia (aIRR=1.64, 95%CI 0.71-3.79). Diabetes treatment was associated with a significantly lower risk of unfavourable treatment outcomes (aIRR=0.38, 95%CI 0.15-0.95). INTERPRETATION: Transient hyperglycemia and lack of diabetes treatment was associated with a higher risk of unfavourable treatment outcomes in adults with pulmonary tuberculosis.
ER  - 

TY  - JOUR
M3  - Article
Y1  - 2023
VL  - 66
IS  - 9
SP  - 815
EP  - 824
SN  - 1439-0507
SN  - 0933-7407
JF  - Mycoses
JO  - Mycoses
UR  - https://www.embase.com/search/results?subaction=viewrecord&id=L2023760120&from=export
U2  - L2023760120
C5  - 37300337
DB  - Embase
DB  - Medline
U3  - 2023-06-19
U4  - 2023-08-15
L2  - http://dx.doi.org/10.1111/myc.13622
DO  - 10.1111/myc.13622
A1  - Kato, H.
A1  - Hagihara, M.
A1  - Asai, N.
A1  - Umemura, T.
A1  - Hirai, J.
A1  - Mori, N.
A1  - Yamagishi, Y.
A1  - Iwamoto, T.
A1  - Mikamo, H.
M1  - (Kato H.; Hagihara M.; Asai N.; Umemura T.; Hirai J.; Mori N.; Yamagishi Y.; Mikamo H., mikamo@aichi-med-u.ac.jp) Department of Clinical Infectious Diseases, Aichi Medical University, Nagakute, Japan
M1  - (Kato H.; Iwamoto T.) Department of Pharmacy, Mie University Hospital, Tsu, Japan
M1  - (Kato H.; Iwamoto T.) Department of Clinical Pharmaceutics, Division of Clinical Medical Science, Mie University Graduate School of Medicine, Tsu, Japan
M1  - (Hagihara M.) Department of Molecular Epidemiology and Biomedical Sciences, Aichi Medical University Hospital, Nagakute, Japan
AD  - H. Mikamo, Department of Clinical Infectious Diseases, Aichi Medical University, 1-1, Yazakokarimata, Aichi, Nagakute, Japan
T1  - A systematic review and meta-analysis of efficacy and safety of isavuconazole for the treatment and prophylaxis of invasive fungal infections
LA  - English
KW  - amphotericin B
KW  - isavuconazole
KW  - posaconazole
KW  - voriconazole
KW  - acute myeloid leukemia
KW  - adult
KW  - adverse drug reaction
KW  - aged
KW  - antifungal therapy
KW  - article
KW  - asbestosis
KW  - aspergillosis
KW  - Aspergillus
KW  - asthma
KW  - bronchiectasis
KW  - chronic obstructive lung disease
KW  - Cinahl
KW  - cohort analysis
KW  - community acquired pneumonia
KW  - comparative study
KW  - cystic fibrosis
KW  - diabetes mellitus
KW  - drug efficacy
KW  - drug monitoring
KW  - drug safety
KW  - drug withdrawal
KW  - Embase
KW  - external validity
KW  - Filobasidiella
KW  - hematologic malignancy
KW  - hematopoietic stem cell transplantation
KW  - human
KW  - incidence
KW  - infection prevention
KW  - internal validity
KW  - liver toxicity
KW  - lung cancer
KW  - lung sarcoidosis
KW  - lung tuberculosis
KW  - Mantel Haenszel test
KW  - Medline
KW  - meta analysis
KW  - mortality
KW  - Mucor
KW  - mucormycosis
KW  - mycosis
KW  - myeloid leukemia
KW  - organ transplantation
KW  - pathogenesis
KW  - Preferred Reporting Items for Systematic Reviews and Meta-Analyses
KW  - randomized controlled trial (topic)
KW  - retrospective study
KW  - rheumatic disease
KW  - Scopus
KW  - solid organ transplantation
KW  - systematic review
KW  - systemic mycosis
KW  - validation study
N2  - Background: Isavuconazole is a novel triazole antifungal agent. However, the previous outcomes were highlighted by statistical heterogeneity. This meta-analysis aimed to validate the efficacy and safety of isavuconazole for the treatment and prophylaxis of invasive fungal infections (IFIs) compared with other antifungal agents (amphotericin B, voriconazole and posaconazole). Methods: Scopus, EMBASE, PubMed, CINAHL and Ichushi databases were searched for relevant articles that met the inclusion criteria through February 2023. Mortality, IFI rate, discontinuation rate of antifungal therapy and incidence of abnormal hepatic function were evaluated. The discontinuation rate was defined as the percentage of therapy discontinuations due to adverse events. The control group included patients who received other antifungal agents. Results: Of the 1784 citations identified for screening, 10 studies with an overall total of 3037 patients enrolled. Isavuconazole was comparable with the control group in mortality and IFI rate in the treatment and prophylaxis of IFIs, respectively (mortality, odds rate (OR) 1.11, 95% confidential interval (CI) 0.82–1.51; IFI rate, OR 1.02, 95% CI 0.49–2.12). Isavuconazole significantly reduced the discontinuation rate in the treatment (OR 1.96, 95% CI 1.26–3.07) and incidence of hepatic function abnormalities in the treatment and prophylaxis, compared with the control group (treatment, OR 2.31, 95% CI 1.41–3.78; prophylaxis, OR 3.63, 95% CI 1.31–10.05). Conclusions: Our meta-analysis revealed that isavuconazole was not inferior to other antifungal agents for the treatment and prophylaxis of IFIs, with substantially fewer drug-associated adverse events and discontinuations. Our findings support the use of isavuconazole as the primary treatment and prophylaxis for IFIs.
ER  - 

TY  - JOUR
M3  - Article
Y1  - 2023
VL  - 5
IS  - 9
SN  - 2589-9333
JF  - American Journal of Obstetrics and Gynecology MFM
JO  - American J. Obstet. Gynecol. MFM
UR  - https://www.embase.com/search/results?subaction=viewrecord&id=L2026112285&from=export
U2  - L2026112285
C5  - 37399890
DB  - Embase
DB  - Medline
U3  - 2023-08-04
U4  - 2023-08-18
L2  - http://dx.doi.org/10.1016/j.ajogmf.2023.101069
DO  - 10.1016/j.ajogmf.2023.101069
A1  - Dalton, S.E.
A1  - Sakowicz, A.
A1  - Charles, A.G.
A1  - Stamilio, D.M.
M1  - (Dalton S.E., susan.dalton@hsc.utah.edu) University of Utah Health, Salt Lake City, UT, United States
M1  - (Sakowicz A.; Stamilio D.M.) Wake Forest University, Winston-Salem, NC (Drs Sakowics and Stamilio), United States
M1  - (Charles A.G.) University of North Carolina at Chapel Hill, Chapel Hill, NC (Dr Charles), United States
AD  - S.E. Dalton, University of Utah Health, Salt Lake City, UT, United States
T1  - Major trauma in pregnancy: prediction of maternal and perinatal adverse outcomes
LA  - English
KW  - abdominal bleeding
KW  - adult
KW  - adverse maternal outcome
KW  - adverse outcome
KW  - adverse perinatal outcome
KW  - article
KW  - bivariate analysis
KW  - body mass
KW  - clinical decision rule
KW  - cohort analysis
KW  - controlled study
KW  - female
KW  - gestational age
KW  - gestational diabetes
KW  - human
KW  - hypertension
KW  - hypotension
KW  - injury
KW  - injury scale
KW  - lung tuberculosis
KW  - major clinical study
KW  - major trauma in pregnancy
KW  - multivariate logistic regression analysis
KW  - predictive model
KW  - pregnancy outcome
KW  - receiver operating characteristic
KW  - retrospective study
KW  - risk factor
KW  - seatbelt injury
KW  - sensitivity and specificity
KW  - tachycardia
KW  - traffic accident
KW  - vagina bleeding
KW  - young adult
N2  - BACKGROUND: Trauma, largely the consequence of motor vehicle crashes, is the leading cause of pregnancy-associated maternal mortality. Prediction of adverse outcomes has been difficult in pregnancy given the infrequent occurrence of traumatic events and anatomic considerations unique to pregnancy. The injury severity score, an anatomic scoring system with weighting dependent on severity and anatomic region of injury, is used in the prediction of adverse outcomes in the nonpregnant population but has yet to be validated in pregnancy. OBJECTIVE: This study aimed to estimate the associations between risk factors and adverse pregnancy outcomes after major trauma in pregnancy and to develop a clinical prediction model for adverse maternal and perinatal outcomes. STUDY DESIGN: This was a retrospective analysis of a cohort of pregnant patients who sustained major trauma and who were admitted to 1 of 2 level 1 trauma centers. Three composite adverse pregnancy outcomes were evaluated, namely adverse maternal outcomes and short- and long-term adverse perinatal outcomes, defined as outcomes occurring within the first 72 hours of the traumatic event or encompassing the entire pregnancy. Bivariate analyses were performed to estimate the associations between clinical or trauma-related variables and adverse pregnancy outcomes. Multivariable logistic regression analyses were performed to predict each adverse pregnancy outcome. The predictive performance of each model was estimated using receiver operating characteristic curve analyses. RESULTS: A total of 119 pregnant trauma patients were included, 26.1% of whom met the severe adverse maternal pregnancy outcome criteria, 29.4% of whom met the severe short-term adverse perinatal pregnancy outcome definition, and 51.3% of whom met the severe long-term adverse perinatal pregnancy outcome definition. Injury severity score and gestational age were associated with the composite short-term adverse perinatal pregnancy outcome with an adjusted odds ratio of 1.20 (95% confidence interval, 1.11–1.30). The injury severity score was solely predictive of the adverse maternal and long-term adverse perinatal pregnancy outcomes with odds ratios of 1.65 (95% confidence interval, 1.31–2.09) and 1.14 (95% confidence interval, 1.07–1.23), respectively. An injury severity score ≥8 was the best cutoff for predicting adverse maternal outcomes with 96.8% sensitivity and 92.0% specificity (area under the receiver operating characteristic curve, 0.990±0.006). An injury severity score ≥3 was the best cutoff for the short-term adverse perinatal outcomes, which correlates with a 68.6% sensitivity and 65.1% specificity (area under the receiver operating characteristic curve, 0.755±0.055). An injury severity score ≥2 was the best cutoff for the long-term adverse perinatal outcomes, yielding a 68.3% sensitivity and 72.4% specificity (area under the receiver operating characteristic curve, 0.763±0.042). CONCLUSION: For pregnant trauma patients, an injury severity score of ≥8 was predictive of severe adverse maternal outcomes. Minor trauma in pregnancy, defined in this study as an injury severity score <2, was not associated with maternal or perinatal morbidity or mortality. These data can guide management decisions for pregnant patients who present after trauma.
ER  - 

TY  - JOUR
M3  - Article
Y1  - 2023
VL  - 41
SN  - 2210-8041
SN  - 2210-8033
JF  - Journal of Herbal Medicine
JO  - J. Herbal Med.
UR  - https://www.embase.com/search/results?subaction=viewrecord&id=L2026212049&from=export
U2  - L2026212049
DB  - Embase
U3  - 2023-08-11
U4  - 2023-08-17
L2  - http://dx.doi.org/10.1016/j.hermed.2023.100704
DO  - 10.1016/j.hermed.2023.100704
A1  - Ma, Y.-C.
A1  - Lin, J.-G.
A1  - Lin, C.-C.
A1  - Li, C.-I.
A1  - Cheng, H.-M.
A1  - Li, T.-C.
M1  - (Ma Y.-C.) School of Post-Baccalaureate Chinese Medicine, College of Chinese Medicine, China Medical University, Taichung, Taiwan
M1  - (Ma Y.-C.) Department of Pediatrics, Tai-An Hospital, Taichung, Taiwan
M1  - (Lin J.-G.; Cheng H.-M.) School of Chinese Medicine, College of Chinese Medicine, China Medical University, Taichung, Taiwan
M1  - (Lin C.-C.) Department of Family Medicine, China Medical University Hospital, Taichung, Taiwan
M1  - (Lin C.-C.; Li C.-I.) School of Medicine, College of Medicine, China Medical University, Taichung, Taiwan
M1  - (Li C.-I.) Department of Medical Research, China Medical University Hospital, Taichung, Taiwan
M1  - (Cheng H.-M.) Department of Integration of Traditional Chinese and Western Medicine, China Medical University Hospital, Taichung, Taiwan
M1  - (Li T.-C., tcli@mail.cmu.edu.tw) Department of Public Health, College of Public Health, China Medical University, Taichung, Taiwan
M1  - (Li T.-C., tcli@mail.cmu.edu.tw) Department of Healthcare Administration, College of Medical and Health Science, Asia University, Taichung, Taiwan
AD  - T.-C. Li, China Medical University, No. 100, Section 1, Jingmao Rd., Beitun Dist., Taichung City, Taiwan
T1  - Traditional Chinese formulas reduce hospitalization for infection among patients with systemic lupus erythematosus in Taiwan
LA  - English
KW  - antinuclear antibody
KW  - azathioprine
KW  - C reactive protein
KW  - celecoxib
KW  - Chinese medicinal formula
KW  - complement C50
KW  - complement component C3
KW  - complement component C4
KW  - cyclophosphamide
KW  - cyclosporine
KW  - double stranded DNA antibody
KW  - hydroxychloroquine
KW  - meloxicam
KW  - methotrexate
KW  - methylprednisolone
KW  - mycophenolate mofetil
KW  - nonsteroid antiinflammatory agent
KW  - phospholipid antibody
KW  - prednisolone
KW  - rheumatoid factor
KW  - Sm antibody
KW  - unclassified drug
KW  - adnexa disease
KW  - adult
KW  - article
KW  - aspergillosis
KW  - atypical Mycobacterium
KW  - blastomycosis
KW  - candidiasis
KW  - central nervous system disease
KW  - cerebrovascular disease
KW  - Chinese medicine
KW  - chronic obstructive lung disease
KW  - coccidioidomycosis
KW  - cohort analysis
KW  - comorbidity
KW  - controlled study
KW  - coronary artery disease
KW  - cryptococcosis
KW  - cytomegalovirus infection
KW  - data base
KW  - diabetes mellitus
KW  - diagnostic accuracy
KW  - disease burden
KW  - educational status
KW  - Epstein Barr virus infection
KW  - erythrocyte sedimentation rate
KW  - eye disease
KW  - female
KW  - follow up
KW  - groups by age
KW  - health insurance
KW  - health promotion
KW  - herpes zoster
KW  - histoplasmosis
KW  - hospitalization
KW  - hospitalization cost
KW  - human
KW  - hypercholesterolemia
KW  - hypertension
KW  - ICD-9-CM
KW  - infection
KW  - infection risk
KW  - kidney disease
KW  - listeriosis
KW  - lupus erythematosus nephritis
KW  - major clinical study
KW  - male
KW  - malignant neoplasm
KW  - medical history
KW  - medical record
KW  - musculoskeletal disease
KW  - nocardiosis
KW  - opportunistic infection
KW  - outcome assessment
KW  - pneumocystosis
KW  - pneumonia
KW  - practice guideline
KW  - prescription
KW  - random sample
KW  - residential area
KW  - retrospective study
KW  - risk factor
KW  - skin infection
KW  - sociodemographics
KW  - systemic lupus erythematosus
KW  - Taiwan
KW  - terminal disease
KW  - toxoplasmosis
KW  - tuberculosis
KW  - urban area
KW  - urinary tract disease
KW  - urinary tract infection
N2  - Introduction: Systemic lupus erythematosus (SLE) is a chronic autoimmune disease with many associated comorbidities. Disease activity and the long-term use of steroids or immunosuppressants are related to infection in SLE. Thus, identifying a safe complementary medicine, which can reduce inflammation and symptoms and can be used in conjunction with conventional SLE drugs, is necessary. Methods: This study was designed to determine whether traditional Chinese medicine (TCM) formulas are associated with the infectious hospitalization rate of patients with SLE. A population-based retrospective cohort study covering 23,084 patients that were diagnosed with SLE from 1999 to 2009 was conducted. Results: A total of 2638 incident cases of hospitalization among patients with SLE were due to infectious diseases. TCM users were significantly associated with a decreased risk of hospitalization for infectious diseases (hazard ratios = 0.85, 95% CI = 0.78–0.92). Other risk factors that were associated with increased risks of infectious hospitalization were old age, gender (male), hospitalization due to infectious diseases 1 year prior to diagnosis, low amount of insurance, comorbidities, and use of steroids and immunosuppressive agents. Conclusion: This study showed that TCM formulas were significantly associated with a decreased risk of infectious hospitalization among patients with SLE. TCM formulas may be used as a part of SLE treatments to decrease infectious hospitalization in SLE in the future. Health promotion programs can be planned in accordance with the risk factors associated with the increased risk of infectious hospitalization of SLE in response to disease burden and cost.
ER  - 

TY  - JOUR
M3  - Article
Y1  - 2023
VL  - 11
IS  - 9
SP  - e1402
EP  - e1411
SN  - 2214-109X
JF  - The Lancet. Global health
JO  - Lancet Glob Health
UR  - https://www.embase.com/search/results?subaction=viewrecord&id=L642017620&from=export
U2  - L642017620
C5  - 37567210
DB  - Medline
U3  - 2023-08-21
U4  - 2023-08-28
L2  - http://dx.doi.org/10.1016/S2214-109X(23)00324-8
DO  - 10.1016/S2214-109X(23)00324-8
A1  - Bhargava, A.
A1  - Bhargava, M.
A1  - Meher, A.
A1  - Teja, G.S.
A1  - Velayutham, B.
A1  - Watson, B.
A1  - Benedetti, A.
A1  - Barik, G.
A1  - Singh, V.P.
A1  - Singh, D.
A1  - Madhukeshwar, A.K.
A1  - Prasad, R.
A1  - Pathak, R.R.
A1  - Chadha, V.
A1  - Joshi, R.
M1  - (Bhargava A., anuragb17@gmail.com) Department of Medicine, Yenepoya Medical College, Mangalore, India; Center for Nutrition Studies, Yenepoya (Deemed to be University), Mangalore, India; Department of Medicine, McGill University, Montreal, QC, Canada
M1  - (Bhargava M.) Department of Community Medicine, Yenepoya Medical College, Mangalore, India; Center for Nutrition Studies, Yenepoya (Deemed to be University), Mangalore, India
M1  - (Meher A.; Velayutham B.; Watson B.; Barik G.; Singh V.P.; Singh D.) Indian Council of Medical Research-National Institute for Research in Tuberculosis, Chennai, India
M1  - (Teja G.S.) Center for Nutrition Studies, Mangalore, India
M1  - (Benedetti A.) Center for Nutrition Studies, Yenepoya (Deemed to be University), Mangalore, India; Department of Medicine, McGill University, Montreal, QC, Canada; Department of Epidemiology, Biostatistics and Occupational Health, McGill University, Montreal, QC, Canada
M1  - (Madhukeshwar A.K.) Department of Radiology, Yenepoya Medical College, Mangalore, India
M1  - (Prasad R.) State TB Cell, National Tuberculosis Elimination Programme, Ranchi, India
M1  - (Pathak R.R.) WHO Technical Support Network, Ranchi, India
M1  - (Chadha V.) National Tuberculosis Institute, Bangalore, India
M1  - (Joshi R.) National Tuberculosis Elimination Programme, Ministry of Health and Family Welfare, New Delhi, India
T1  - Nutritional support for adult patients with microbiologically confirmed pulmonary tuberculosis: outcomes in a programmatic cohort nested within the RATIONS trial in Jharkhand, India
LA  - English
KW  - adult
KW  - body weight
KW  - body weight gain
KW  - controlled study
KW  - female
KW  - human
KW  - India
KW  - lung tuberculosis
KW  - male
KW  - malnutrition
KW  - nutritional support
KW  - randomized controlled trial
KW  - tuberculosis
KW  - underweight
N2  - BACKGROUND: Undernutrition is a common comorbidity of tuberculosis in countries with a high tuberculosis burden, such as India. RATIONS is a field-based, cluster-randomised controlled trial evaluating the effect of providing nutritional support to household contacts of adult patients with microbiologically confirmed pulmonary tuberculosis in Jharkhand, India, on tuberculosis incidence. The patient cohort in both groups of the trial was provided with nutritional support. In this study, we assessed the effects of nutritional support on tuberculosis mortality, treatment success, and other outcomes in the RATIONS patient cohort. METHODS: We enrolled patients (aged 18 years or older) with microbiologically confirmed pulmonary tuberculosis across 28 tuberculosis units. Patients received nutritional support in the form of food rations (1200 kcal and 52 g of protein per day) and micronutrient pills. Nutritional support was for 6 months for drug-susceptible tuberculosis and 12 months for multidrug-resistant tuberculosis; patients with drug-susceptible tuberculosis could receive an extension of up to 6 months if their BMI was less than 18·5 kg/m2 at the end of treatment. We recorded BMI, diabetes status, and modified Eastern Cooperative Oncology Group (ECOG) performance status at baseline. Clinical outcomes (treatment success, tuberculosis mortality, loss to follow-up, and change in performance status) and weight gain were recorded at 6 months. We assessed the predictors of tuberculosis mortality with Poisson and Cox regression using adjusted incidence rate ratios (IRRs) and adjusted hazard ratios (HRs). The RATIONS trial is registered with the Clinical Trials Registry of India (CTRI/2019/08/020490). FINDINGS: Between Aug 16, 2019, and Jan 31, 2021, 2800 patients (mean age 41·5 years [SD 14·5]; 1979 [70·7%] men and 821 [29·3%] women) were enrolled. At enrolment, 2291 (82·4%) patients were underweight (BMI <18·5 kg/m2), and 480 (17·3%) had a BMI of less than 14 kg/m2. The mean weight and BMI were 42·6 kg (SD 7·8) and 16·4 kg/m2 (2·6) in men and 36·1 kg (7·3) and 16·2 kg/m2 (2·9) in women. During the 6-month follow-up, treatment was successful in 2623 (93·7%) patients, 108 (3·9%) tuberculosis deaths occurred, 28 (1·0%) patients were lost to follow-up, and treatment failure was experienced by five (0·2%) patients. The median weight gain was 4·6 kg (IQR 2·8-6·8), but 1441 (54·8%) of 2630 patients remained underweight. At 2 months, 1444 (54·0%) of 2676 patients gained at least 5% of baseline weight. Baseline weight (adjusted IRR 0·95, 95% CI 0·90-0·99), BMI (0·88, 0·76-1·01), poor performance status (ECOG categories 3-4; 5·33, 2·90-9·79), diabetes (3·30, 1·65-6·72), and haemoglobin (0·85, 0·71-1·00) were predictors of tuberculosis mortality. A reduced hazard of death (adjusted HR 0·39, 95% CI 0·18-0·86) was associated with a 5% weight gain at 2 months. INTERPRETATION: In this study, nutritional support was provided to a cohort with a high prevalence of severe undernutrition. Weight gain, particularly in the first 2 months, was associated with a substantially decreased hazard of tuberculosis mortality. Nutritional support needs to be an integral component of patient-centred care to improve treatment outcomes in such settings. FUNDING: India Tuberculosis Research Consortium, Indian Council of Medical Research.
ER  - 

TY  - JOUR
M3  - Article
Y1  - 2023
VL  - 45
IS  - 3
SP  - 545
EP  - 552
SN  - 1741-3850
JF  - Journal of public health (Oxford, England)
JO  - J Public Health (Oxf)
UR  - https://www.embase.com/search/results?subaction=viewrecord&id=L639676146&from=export
U2  - L639676146
C5  - 36451280
DB  - Medline
U3  - 2022-12-07
U4  - 2023-09-06
L2  - http://dx.doi.org/10.1093/pubmed/fdac141
DO  - 10.1093/pubmed/fdac141
A1  - Kalva, J.
A1  - Babu, S.P.
A1  - Narasimhan, P.B.
A1  - Raghupathy, K.
A1  - Ezhumalai, K.
A1  - Knudsen, S.
A1  - Horsburgh, C.R.
A1  - Hochberg, N.
A1  - Salgame, P.
A1  - Roy, G.
A1  - Ellner, J.
A1  - Sarkar, S.
M1  - (Kalva J.; Babu S.P.; Narasimhan P.B.; Raghupathy K.; Ezhumalai K.; Roy G.; Sarkar S.) Department of Preventive and Social Medicine, JIPMER, Puducherry, India
M1  - (Knudsen S.; Hochberg N.) Section of Infectious Diseases, Boston University School of Medicine, Boston, United States
M1  - (Horsburgh C.R.) School of Public Health, Epidemiology & Biostatistics, Boston University, Boston, United States
M1  - (Salgame P.; Ellner J.) Department of Medicine, Rutgers University, Newark, United States
T1  - Predictors of weight loss during the intensive phase of tuberculosis treatment in patients with drug-susceptible pulmonary tuberculosis in South India
LA  - English
KW  - tuberculostatic agent
KW  - body weight loss
KW  - diabetes mellitus
KW  - human
KW  - India
KW  - lung tuberculosis
KW  - male
KW  - prospective study
KW  - treatment outcome
KW  - tuberculosis
N2  - BACKGROUND: Tuberculosis (TB) is well-known for causing wasting. Patients on treatment gain weight and weight loss is associated with unfavorable treatment outcomes. There is limited description of weight loss and its predictors during intensive treatment phase. The objective of this study was to assess the predictors of weight loss during intensive phase and to see if there is any association exists with sputum conversion at the end of intensive phase of treatment. METHODS: Data collected as a part of the prospective TB cohort (Regional Prospective Observational Research for TB India Phase 1) conducted in Pondicherry, Cuddalore and Viluppuram districts of Tamil Nadu were used for this study. Sputum smear and body weight comparison were made in the baseline and at the end of second month of treatment. RESULTS: In all, 726 participants had weight measurements at the two time points and 18.7% had weight loss; mean weight lost being 2.3 kg (SD 3.05). Mean weight loss was more among males (2.4 kg, SD 3.2), diabetics (2.8 kg, SD 3.9) and alcoholics (2.1 kg, SD 2.4). Alcohol consumption was the only predictor of weight loss after adjusting for age, diabetes, marital status and BMI (aRR 1.52, P 0.02). Weight loss was not associated with sputum conversion at the end of second month. CONCLUSIONS: Alcohol use emerged as the major predictor for weight loss during intensive phase.
ER  - 

TY  - JOUR
M3  - Article
Y1  - 2023
VL  - 43
IS  - 8
SP  - 1445
EP  - 1451
SN  - 1437-160X
SN  - 0172-8172
JF  - Rheumatology International
JO  - Rheumatol. Int.
UR  - https://www.embase.com/search/results?subaction=viewrecord&id=L2022381872&from=export
U2  - L2022381872
C5  - 37005937
DB  - Embase
DB  - Medline
U3  - 2023-04-14
U4  - 2023-06-29
L2  - http://dx.doi.org/10.1007/s00296-023-05320-7
DO  - 10.1007/s00296-023-05320-7
A1  - Ozsoy, Z.
A1  - Ozdemir, A.
A1  - Ekici, M.
A1  - Bilgin, E.
A1  - Kılıc, L.
A1  - Kiraz, S.
A1  - Sarıbas, Z.
A1  - Sener, B.
A1  - Karadag, O.
M1  - (Ozsoy Z., dr.zehraduman@hotmail.com; Ekici M.; Bilgin E.; Kılıc L.; Kiraz S.; Karadag O.) Division of Rheumatology, Department of Internal Medicine, Faculty of Medicine, Hacettepe University, Ankara, Turkey
M1  - (Ozdemir A.; Sarıbas Z.; Sener B.) Department of Medical Microbiology, Faculty of Medicine, Hacettepe University, Ankara, Turkey
AD  - Z. Ozsoy, Division of Rheumatology, Department of Internal Medicine, Faculty of Medicine, Hacettepe University, Ankara, Turkey
T1  - Do the drug doses of conventional synthetic DMARDs used for the treatment of biologic/targeted-synthetic DMARDs naive rheumatoid arthritis patients affect QuantiFERON-TB Gold Plus test results?
LA  - English
KW  - Mycobacterium tuberculosis test kit
KW  - Mycobacterium tuberculosis test kit
KW  - adalimumab
KW  - C reactive protein
KW  - certolizumab pegol
KW  - disease modifying antirheumatic drug
KW  - hydroxychloroquine
KW  - interleukin 6
KW  - leflunomide
KW  - methotrexate
KW  - methylprednisolone
KW  - prednisolone
KW  - salazosulfapyridine
KW  - tumor necrosis factor inhibitor
KW  - adult
KW  - aged
KW  - article
KW  - bacterium isolation
KW  - chronic kidney failure
KW  - chronic obstructive lung disease
KW  - cohort analysis
KW  - comorbidity
KW  - controlled study
KW  - coronary artery disease
KW  - demographics
KW  - diabetes mellitus
KW  - drug megadose
KW  - erythrocyte sedimentation rate
KW  - female
KW  - follow up
KW  - human
KW  - hypertension
KW  - immunosuppressive treatment
KW  - interferon gamma release assay
KW  - latent tuberculosis
KW  - low drug dose
KW  - lung lavage
KW  - lymphocyte count
KW  - major clinical study
KW  - male
KW  - malignant neoplasm
KW  - Mycobacterium tuberculosis
KW  - radiodiagnosis
KW  - retrospective study
KW  - rheumatoid arthritis
KW  - screening
KW  - smoking
KW  - tuberculosis
KW  - QuantiFERON TB Gold Plus
C3  - QuantiFERON TB Gold Plus
N2  - We aimed to obtain the effects of immunosuppressive doses on the QuantiFERON-TB Gold Plus (QFT-Plus) test results in Rheumatoid Arthritis (RA) patients. Besides this, the impact of the TB2 tube in QFT-Plus test was also investigated. This study included RA patients registered to HURBIO and were screened via QFT-Plus test for latent tuberculosis between January 2018 and March 2021, before the initiation of treatment of biologic/targeted-synthetic disease modifying anti-rheumatismal drugs (b/ts-DMARDs). Patients using methotrexate ≥ 10 mg or leflunomide (any dose) or steroids (≥ 7.5 mg prednisolone) at the time of QFT-Plus test were classified as the “high dose” group and the rest of the patients constituted the “low dose” group. The study included 534 RA patients; 353 [66.1%] in the high-dose group and 181 [33.9%] in the low-dose group. While QFT-Plus test was positive in 10.5% (37/353) patients in the high-dose group, it was positive in 20.4% (37/181) patients in the low-dose group (p < 0.001). The percentage of QFT-Plus indeterminate results were similar (around 2%) in both groups. The contribution of the TB2 tube to QFT-Plus test positivity was 6.89%. During a median (inter-quartile range) follow-up period of 23 (7–38) months under treatment of b/ts-DMARDs, latent TB reactivation was not observed. Primer active tuberculosis disease developed in two patients. Positive test results of Interferon-Gamma Release Assays (IGRAs) could decrease as immunosuppressive treatment doses increase in patients with RA and addition of the TB2 tube could increase test sensitivity.
ER  - 

TY  - JOUR
M3  - Article
Y1  - 2023
VL  - 42
IS  - 8
SP  - 981
EP  - 992
SN  - 1435-4373
SN  - 0934-9723
JF  - European Journal of Clinical Microbiology and Infectious Diseases
JO  - Eur. J. Clin. Microbiol. Infect. Dis.
UR  - https://www.embase.com/search/results?subaction=viewrecord&id=L2023849473&from=export
U2  - L2023849473
C5  - 37318601
DB  - Embase
DB  - Medline
U3  - 2023-06-22
U4  - 2023-08-03
L2  - http://dx.doi.org/10.1007/s10096-023-04630-9
DO  - 10.1007/s10096-023-04630-9
A1  - Tanoglu, A.
A1  - Erdem, H.
A1  - Friedland, J.S.
A1  - Ankaralı, H.
A1  - Garcia-Goez, J.F.
A1  - Albayrak, A.
A1  - El-Kholy, A.
A1  - Ceviker, S.A.
A1  - Amer, F.
A1  - Erol, S.
A1  - Darazam, I.A.
A1  - Rabiei, M.M.
A1  - Sarwar, M.Z.
A1  - Zeb, M.
A1  - Nawaz, H.
A1  - Ceylan, M.R.
A1  - Cernat, R.
A1  - Tasbakan, M.
A1  - Ayoade, F.
A1  - Ruch, Y.
A1  - Tigen, E.T.
A1  - Angioni, G.
A1  - Rajani, D.P.
A1  - Akhtar, N.
A1  - Surme, S.
A1  - Sengoz, G.
A1  - Karlıdag, G.E.
A1  - Marino, A.
A1  - Ripon, R.K.
A1  - Çağ, Y.
A1  - Aydın, Ö.
A1  - Akkoyunlu, Y.
A1  - Seyman, D.
A1  - Angamuthu, K.
A1  - Cascio, A.
A1  - Popescu, C.P.
A1  - Sirmatel, F.
A1  - Eren, E.
A1  - Dar, R.E.
A1  - Munu, F.U.
A1  - Tanoglu, E.G.
A1  - Echeverry, E.
A1  - Velez, J.D.
A1  - Artuk, C.
A1  - Balin, S.O.
A1  - Pandya, N.
A1  - Erdem, A.
A1  - Demiray, E.K.D.
A1  - Aypak, A.
M1  - (Tanoglu A., alpaslantanoglu@yahoo.com) Department of Internal Medicine and Gastroenterology, Sancaktepe Sehit Prof Dr Ilhan Varank Training and Research Hospital, University of Health Sciences, Istanbul, Turkey
M1  - (Erdem H.; Artuk C.) Department of Infectious Diseases & Clinical Microbiology, Gulhane School of Medicine, University of Health Sciences, Ankara, Turkey
M1  - (Erdem H.) MKCC Cardiac Centre, Awali, Bahrain
M1  - (Friedland J.S.) St. George’s University of London, London, United Kingdom
M1  - (Ankaralı H.) Department of Biostatistics and Medical Informatics, Faculty of Medicine, Istanbul Medeniyet University, Istanbul, Turkey
M1  - (Garcia-Goez J.F.; Echeverry E.; Velez J.D.) Infectious Disease Service Hospital Universitario Fundacion Valle del Lili Colombia, Facultad de Medicina Universidad Icesi, Cali, Colombia
M1  - (Albayrak A.) Department of Infectious Diseases and Clinical Microbiology, Faculty of Medicine, Ataturk University, Erzurum, Turkey
M1  - (El-Kholy A.) Department of Clinical Pathology, Faculty of Medicine, Cairo University, Cairo, Egypt
M1  - (Ceviker S.A.) Department of Infectious Diseases, Faculty of Medicine, Canakkale Onsekiz Mart University, Canakkale, Turkey
M1  - (Amer F.) Department of Medical Microbiology and Immunology, Zagazig Faculty of Medicine, Zagazig, Egypt
M1  - (Erol S.) Department of Infectious Diseases, Haydarpasa Numune Training and Research Hospital, University of Health Sciences, Istanbul, Turkey
M1  - (Darazam I.A.; Rabiei M.M.) Department of Infectious Diseases, Loghman Hakim Hospital, Tehran, Iran
M1  - (Sarwar M.Z.; Zeb M.; Nawaz H.) Department of Infectious Diseases, Mayo Hospital, Lahore, Pakistan
M1  - (Ceylan M.R.) Department of Infectious Diseases, Harran University, Sanliurfa, Turkey
M1  - (Cernat R.) Department of Infectious Diseases, Clinical Hospital for Infectious Diseases, Constanta, Romania
M1  - (Tasbakan M.) Department of Infectious Diseases, Ege University, Izmir, Turkey
M1  - (Ayoade F.) Department of Infectious Diseases, University of Miami, Miami, FL, United States
M1  - (Ruch Y.) Department of Infectious Diseases, Strasbourg University, Strasbourg, France
M1  - (Tigen E.T.) Department of Infectious Diseases, Pendik Training and Research Hospital, Marmara University, Istanbul, Turkey
M1  - (Angioni G.) Department of Infectious Diseases, Hospital SS Trinità, Borgomanero, Italy
M1  - (Rajani D.P.) Microcare Laboratory & Tuberculosis Research Centre, Gujarat, Surat, India
M1  - (Akhtar N.) Pakistan Institute of Medical Sciences, Islamabad, Pakistan
M1  - (Surme S.; Sengoz G.) Department of Infectious Diseases, Haseki Training and Research Hospital, University of Health Sciences, Istanbul, Turkey
M1  - (Karlıdag G.E.) Department of Infectious Diseases, Elazig Fethi Sekin City Hospital, University of Health Sciences, Elazig, Turkey
M1  - (Marino A.) Unit of Infectious Diseases, Department of Clinical and Experimental Medicine, ARNAS Garibaldi Hospital, University of Catania, Catania, Italy
M1  - (Ripon R.K.) Department of Public Health and Informatics, Jahangirnagar University, Savar Union, Bangladesh
M1  - (Çağ Y.; Aydın Ö.) Department of Infectious Diseases and Clinical Microbiology, Istanbul Medeniyet University Goztepe Training and Research Hospital, Istanbul, Turkey
M1  - (Akkoyunlu Y.) Department of Infectious Diseases, Bezmialem Vakif University, Istanbul, Turkey
M1  - (Seyman D.) Department of Infectious Diseases, Antalya Education and Research Hospital, University of Health Sciences, Antalya, Turkey
M1  - (Angamuthu K.) Department of Infectious Diseases, Almana General Hospitals, Dammam, Saudi Arabia
M1  - (Cascio A.) Infectious Disease Unit, Policlinico “P. Giaccone”, University of Palermo, Palermo, Italy
M1  - (Popescu C.P.) Department of Infectious Diseases, Dr. Victor Babes Clinical Hospital of Infectious and Tropical Diseases, Bucharest, Romania
M1  - (Sirmatel F.) Department of Infectious Diseases, Bolu Abant Izzet Baysal University Medical Faculty, Bolu, Turkey
M1  - (Eren E.) Department of Infectious Diseases, Kayseri City Hospital, Kayseri, Turkey
M1  - (Dar R.E.) Department of Infectious Diseases, Caemal, Haifa, Israel
M1  - (Munu F.U.) Department of Infectious Diseases, Lakka Government Hospital, Freetown, Sierra Leone
M1  - (Tanoglu E.G.) Department of Molecular Biology and Genetics, University of Health Sciences, Istanbul, Turkey
M1  - (Balin S.O.) Department of Infectious Diseases, Fırat University Medical Faculty, Elazig, Turkey
M1  - (Pandya N.) Department of Infectious Diseases, Bhailal Amin General Hospital, Vadodara, India
M1  - (Erdem A.) Department of Pathology, Ataturk Sanatoryum Training and Research Hospital, Ankara, Turkey
M1  - (Demiray E.K.D.) Department of Infectious Diseases, Bitlis Tatvan State Hospital, Bitlis, Turkey
M1  - (Aypak A.) Department of Infectious Diseases and Clinical Microbiology, Ankara City Training and Research Hospital, Ankara, Turkey
AD  - A. Tanoglu, Department of Internal Medicine and Gastroenterology, Sancaktepe Sehit Prof Dr Ilhan Varank Training and Research Hospital, University of Health Sciences, Istanbul, Turkey
T1  - Clinicopathological profile of peritoneal tuberculosis and a new scoring model for predicting mortality: an international ID-IRI study
LA  - English
KW  - alanine aminotransferase
KW  - amikacin
KW  - creatinine
KW  - cycloserine
KW  - ethambutol
KW  - immunosuppressive agent
KW  - isoniazid
KW  - levofloxacin
KW  - moxifloxacin
KW  - ofloxacin
KW  - protionamide
KW  - pyrazinamide
KW  - rifabutin
KW  - rifampicin
KW  - streptomycin
KW  - abdominal pain
KW  - adult
KW  - alanine aminotransferase blood level
KW  - area under the curve
KW  - article
KW  - ascites
KW  - bacterium isolation
KW  - chronic kidney failure
KW  - cohort analysis
KW  - controlled study
KW  - creatinine blood level
KW  - diabetes mellitus
KW  - diagnostic test accuracy study
KW  - female
KW  - human
KW  - Human immunodeficiency virus infection
KW  - liver cirrhosis
KW  - major clinical study
KW  - male
KW  - medical history
KW  - mortality
KW  - Mycobacterium tuberculosis
KW  - nausea and vomiting
KW  - peritoneal biopsy
KW  - receiver operating characteristic
KW  - relapse
KW  - retrospective study
KW  - scoring system
KW  - sensitivity and specificity
KW  - treatment duration
KW  - tuberculous peritonitis
KW  - weakness
N2  - Existing literature about peritoneal tuberculosis (TBP) is relatively insufficient. The majority of reports are from a single center and do not assess predictive factors for mortality. In this international study, we investigated the clinicopathological characteristics of a large series of patients with TBP and determined the key features associated with mortality. TBP patients detected between 2010 and 2022 in 38 medical centers in 13 countries were included in this retrospective cohort. Participating physicians filled out an online questionnaire to report study data. In this study, 208 patients with TBP were included. Mean age of TBP cases was 41.4 ± 17.5 years. One hundred six patients (50.9%) were females. Nineteen patients (9.1%) had HIV infection, 45 (21.6%) had diabetes mellitus, 30 (14.4%) had chronic renal failure, 12 (5.7%) had cirrhosis, 7 (3.3%) had malignancy, and 21 (10.1%) had a history of immunosuppressive medication use. A total of 34 (16.3%) patients died and death was attributable to TBP in all cases. A pioneer mortality predicting model was established and HIV positivity, cirrhosis, abdominal pain, weakness, nausea and vomiting, ascites, isolation of Mycobacterium tuberculosis in peritoneal biopsy samples, TB relapse, advanced age, high serum creatinine and ALT levels, and decreased duration of isoniazid use were significantly related with mortality (p < 0.05). This is the first international study on TBP and is the largest case series to date. We suggest that using the mortality predicting model will allow early identification of high-risk patients likely to die of TBP.
ER  - 

TY  - JOUR
M3  - Article
Y1  - 2023
VL  - 56
IS  - 4
SP  - 842
EP  - 852
SN  - 1995-9133
SN  - 1684-1182
JF  - Journal of Microbiology, Immunology and Infection
JO  - J. Microbiol. Immunol. Infect.
UR  - https://www.embase.com/search/results?subaction=viewrecord&id=L2024564619&from=export
U2  - L2024564619
C5  - 37202241
DB  - Embase
DB  - Medline
U3  - 2023-05-23
U4  - 2023-08-22
L2  - http://dx.doi.org/10.1016/j.jmii.2023.04.009
DO  - 10.1016/j.jmii.2023.04.009
A1  - Kim, J.H.
A1  - Lee, H.
A1  - Oh, I.-S.
A1  - Jeong, H.E.
A1  - Bea, S.
A1  - Jang, S.H.
A1  - Son, H.
A1  - Shin, J.-Y.
M1  - (Kim J.H.; Lee H.; Oh I.-S.; Jeong H.E.; Bea S.; Shin J.-Y., shin.jy@skku.edu) School of Pharmacy, Sungkyunkwan University, Gyeonggi-do, Suwon, South Korea
M1  - (Lee H.; Oh I.-S.; Jeong H.E.; Shin J.-Y., shin.jy@skku.edu) Department of Biohealth Regulatory Science, School of Pharmacy, Sungkyunkwan University, South Korea
M1  - (Jang S.H.) Department of Pulmonary, Allergy and Critical Care Medicine, Hallym University Sacred Heart Hospital, Anyang, South Korea
M1  - (Son H.) Department of Preventive Medicine, College of Medicine, Dong-A University, Busan, South Korea
M1  - (Shin J.-Y., shin.jy@skku.edu) Samsung Advanced Institute for Health Sciences & Technology, Sungkyunkwan University, Seoul, South Korea
AD  - J.-Y. Shin, School of Pharmacy, Sungkyunkwan University, 2066, Seobu-ro, Jangan-gu, Gyeonggi-do, Suwon, South Korea
T1  - Comparative safety of bedaquiline and delamanid in patients with multidrug resistant tuberculosis: A nationwide retrospective cohort study
LA  - English
KW  - amoxicillin plus clavulanic acid
KW  - bedaquiline
KW  - carbapenem derivative
KW  - cycloserine
KW  - delamanid
KW  - linezolid
KW  - protionamide
KW  - quinolone derivative
KW  - adult
KW  - all cause mortality
KW  - article
KW  - cause of death
KW  - cohort analysis
KW  - comparative effectiveness
KW  - cumulative incidence
KW  - drug safety
KW  - female
KW  - human
KW  - liver injury
KW  - major clinical study
KW  - male
KW  - middle aged
KW  - mortality risk
KW  - multidrug resistant tuberculosis
KW  - non insulin dependent diabetes mellitus
KW  - retrospective study
KW  - risk assessment
KW  - risk reduction
KW  - South Korea
KW  - treatment duration
N2  - Background/Purpose(s): Bedaquiline and delamanid were recently approved for multidrug resistant tuberculosis (MDR-TB). Bedaquiline carries a black box warning of increased risk of death compared to the placebo arm, and there is a need to establish the risks of QT prolongation and hepatotoxicity for bedaquiline and delamanid. Methods: We retrospectively analyzed data of MDR-TB patients retrieved from the South Korea national health insurance system database (2014–2020) to assess the risks of all-cause death, long QT-related cardiac event, and acute liver injury associated with bedaquiline or delamanid, compared with conventional regimen. Cox proportional hazards models were used to estimate hazard ratios (HR) with 95% confidence intervals (CI). Stabilized inverse probability of treatment weighting based on propensity score was used to balance characteristics between the treatment groups. Results: Of 1998 patients, 315 (15.8%) and 292 (14.6%) received bedaquiline and delamanid, respectively. Compared with conventional regimen, bedaquiline and delamanid did not increase risk of all-cause death at 24-month (HR 0.73 [95% CI, 0.42–1.27] and 0.89 [0.50–1.60], respectively). Bedaquiline-containing regimen increased risk of acute liver injury (1.76 [1.31–2.36]), while delamanid-containing regimen increased risk of long QT-related cardiac events (2.38 [1.05–3.57]) within 6 months of treatment. Conclusion: This study adds to the emerging evidence refuting the higher mortality rate observed in the bedaquiline trial population. Association between bedaquiline and acute liver injury needs careful interpretation considering for other background hepatotoxic anti-TB drugs. Our finding on delamanid and long QT-related cardiac events suggest careful risk-benefit assessment in patients with pre-existing cardiovascular disease.
ER  - 

TY  - JOUR
M3  - Article
Y1  - 2023
VL  - 112
SN  - 1873-1244
SN  - 0899-9007
JF  - Nutrition
JO  - Nutrition
UR  - https://www.embase.com/search/results?subaction=viewrecord&id=L2024673506&from=export
U2  - L2024673506
C5  - 37236043
DB  - Embase
DB  - Medline
U3  - 2023-06-26
U4  - 2023-08-02
L2  - http://dx.doi.org/10.1016/j.nut.2023.112062
DO  - 10.1016/j.nut.2023.112062
A1  - Li, Q.
A1  - Chang, M.
A1  - Lai, R.
A1  - Zhang, H.
A1  - Song, L.
A1  - Wang, X.
A1  - Guan, B.
A1  - Zhang, J.
A1  - Zhao, L.
A1  - Chen, K.
A1  - Wang, A.
A1  - Xu, H.
M1  - (Li Q.; Chang M.; Lai R.; Zhang H.; Song L.; Wang X.; Guan B.; Zhang J.; Zhao L.; Chen K.; Wang A., wanganlu@bucm.edu.cn; Xu H., xuhaotcm@hotmail.com) National Clinical Research Center for Chinese Medicine Cardiology, Xiyuan Hospital, China Academy of Chinese Medical Sciences, Beijing, China
M1  - (Wang A., wanganlu@bucm.edu.cn) Intensive care unit, Xiyuan Hospital, China Academy of Chinese Medical Sciences, Beijing, China
AD  - A. Wang, National Clinical Research Center for Chinese Medicine Cardiology, Xiyuan Hospital, China Academy of Chinese Medical Sciences, Beijing, China
T1  - Potential benefits of spicy food consumption on cardiovascular outcomes in patients with diabetes: A cohort study of the China Kadoorie Biobank
LA  - English
KW  - blood glucose meter
KW  - SureStep Plus
KW  - adult
KW  - aged
KW  - alcohol consumption
KW  - article
KW  - asthma
KW  - biobank
KW  - body mass
KW  - brain hemorrhage
KW  - cardiovascular disease
KW  - cerebrovascular accident
KW  - chronic obstructive lung disease
KW  - clinical outcome
KW  - cohort analysis
KW  - diabetes mellitus
KW  - diabetic patient
KW  - dietary intake
KW  - female
KW  - follow up
KW  - food frequency questionnaire
KW  - food intake
KW  - glucose blood level
KW  - heart death
KW  - heart infarction
KW  - human
KW  - hypertension
KW  - incidence
KW  - ischemic stroke
KW  - kidney disease
KW  - major adverse cardiac event
KW  - major clinical study
KW  - malignant neoplasm
KW  - outcome assessment
KW  - peptic ulcer
KW  - physical activity
KW  - physical examination
KW  - prospective study
KW  - questionnaire
KW  - rheumatic heart disease
KW  - rheumatoid arthritis
KW  - smoking
KW  - spice
KW  - tuberculosis
KW  - SureStep Plus
C3  - SureStep Plus(Milpitas,United States)
C4  - Milpitas(United States)
N2  - Objectives: Dietary capsaicin from spicy foods has potential benefits for those with cardiometabolic diseases (CMDs). However, there is no evidence linking spicy food consumption with cardiovascular outcomes in individuals with diabetes. The aim of this study was to explore the association between spicy food consumption and the incidence of major adverse cardiovascular events (MACEs) in individuals with diabetes from the CKB (China Kadoorie Biobank) study and to provide evidence-based dietary recommendations for those with CMDs. Methods: This prospective study enrolled 26 163 patients with diabetes without coronary heart disease, stroke, or cancer from the CKB study. Of the 26 163 patients enrolled, 17 326 never or rarely ate spicy food (non-spicy group), and 8837 ate spicy food ≥1 d/wk (spicy group). The primary outcomes were MACEs, including cardiac death, non-fatal myocardial infarction, and stroke. Cox proportional hazards models were used to estimate the hazard ratio (HR) of MACEs and their associated 95% confidence intervals (CIs). Results: During a median follow-up of 8.5 y, MACEs occurred in 5465 participants (20.9%), with 3820 (22%) and 1645 (18.6%) cases occurring in the non-spicy and spicy groups, respectively. Spicy food consumption was independently associated with a decreased tendency for MACEs, with an adjusted HR of 0.94 (95% CI, 0.89–1.00; P = 0.041). Subgroup analysis showed consistency in the results that the regular spicy eating groups were associated with significantly lower incidence of MACEs than the non-spicy group. There was no statistical difference in the incidence of MACEs among the three different spicy eating frequency groups. Conclusion: This cohort study revealed that the consumption of spicy food was independently associated with a reduced incidence of adverse cardiovascular events in Chinese adults with diabetes, suggesting a beneficial effect on cardiovascular health. Further studies are needed to confirm the association between the consumption of different doses of spicy food and cardiovascular outcomes and the exact mechanism of action.
ER  - 

TY  - JOUR
M3  - Article
Y1  - 2023
VL  - 16
IS  - 8
SP  - 1193
EP  - 1200
SN  - 1876-035X
SN  - 1876-0341
JF  - Journal of Infection and Public Health
JO  - J. Infect. Public Health
UR  - https://www.embase.com/search/results?subaction=viewrecord&id=L2024870185&from=export
U2  - L2024870185
C5  - 37271100
DB  - Embase
DB  - Medline
U3  - 2023-07-04
U4  - 2023-07-07
L2  - http://dx.doi.org/10.1016/j.jiph.2023.05.020
DO  - 10.1016/j.jiph.2023.05.020
A1  - Guo, H.
A1  - An, J.
A1  - Li, S.
A1  - Ding, B.
A1  - Zhang, Z.
A1  - Shu, W.
A1  - Shang, Y.
A1  - Wang, Y.
A1  - Cheng, K.
A1  - Wang, Y.
A1  - Xue, Z.
A1  - Ren, W.
A1  - Pan, J.
A1  - Luo, T.
A1  - Pang, Y.
M1  - (Guo H.; Li S.; Shang Y.; Ren W.; Pan J., 13901097074@139.com; Pang Y., pangyupound@163.com) Department of Bacteriology and Immunology, Beijing Chest Hospital, Capital Medical University/Beijing Tuberculosis & Thoracic Tumor Research Institute, Postal No 9, Beiguan Street, Tongzhou District, Beijing, China
M1  - (An J.) Medical Record Department, Beijing Chest Hospital, Capital Medical University/Beijing Tuberculosis & Thoracic Tumor Research Institute, Beijing, China
M1  - (Ding B.) Clinical Center on TB, Beijing Institute of Tuberculosis Control, Beijing, China
M1  - (Zhang Z.) Clinical laboratory, Beijing Changping District Tuberculosis Prevention and Control Institute, Beijing, China
M1  - (Shu W.) Clinical Center on TB, Beijing Chest Hospital, Capital Medical University/ Beijing Tuberculosis & Thoracic Tumor Research Institute, Beijing, China
M1  - (Wang Y.; Cheng K.; Luo T., taoluo@scu.edu.cn) Laboratory of Infection and Immunity, Department of Pathogen Biology, West China School of Basic Medical Sciences & Forensic Medicine, Sichuan University, Postal No 17, People's South Road, Chengdu, China
M1  - (Wang Y.; Xue Z.) Department of Laboratory Quality Control, Innovation Alliance on Tuberculosis Diagnosis and Treatment (Beijing), Beijing, China
AD  - J. Pan, Department of Bacteriology and Immunology, Beijing Chest Hospital, Capital Medical University/Beijing Tuberculosis & Thoracic Tumor Research Institute, Postal No 9, Beiguan Street, Tongzhou District, Beijing, China
AD  - T. Luo, No.17 People's South Road, Chengdu, China
T1  - Transmission and resistome of extremely drug-resistant tuberculosis in Beijing, China: A retrospective population-based epidemiological study
LA  - English
KW  - genetic analyzer
KW  - amikacin
KW  - bedaquiline
KW  - capreomycin
KW  - clarithromycin
KW  - clofazimine
KW  - cycloserine
KW  - ethambutol
KW  - ethionamide
KW  - genomic DNA
KW  - isoniazid
KW  - kanamycin
KW  - KatG protein
KW  - levofloxacin
KW  - linezolid
KW  - moxifloxacin
KW  - paza aminosalicylate
KW  - protionamide
KW  - pyrazinamide
KW  - rifabutin
KW  - rifampicin
KW  - rifamycin
KW  - rifapentine
KW  - RNA polymerase beta subunit
KW  - transcription factor
KW  - transcriptional regulator mmpr5
KW  - tuberculostatic agent
KW  - unclassified drug
KW  - adolescent
KW  - adult
KW  - aged
KW  - amino acid substitution
KW  - antibiotic resistance
KW  - antibiotic resistome
KW  - antibiotic sensitivity
KW  - article
KW  - bacterial gene
KW  - bacterial strain
KW  - bacterium culture
KW  - bacterium isolate
KW  - broth dilution
KW  - China
KW  - codon
KW  - cohort analysis
KW  - controlled study
KW  - diabetes mellitus
KW  - disease transmission
KW  - extensively drug resistant tuberculosis
KW  - female
KW  - gene locus
KW  - gene mutation
KW  - genotyping
KW  - human
KW  - in vitro study
KW  - inha gene
KW  - laboratory test
KW  - major clinical study
KW  - male
KW  - microscopy
KW  - middle aged
KW  - minimum inhibitory concentration
KW  - molecular phylogeny
KW  - promoter region
KW  - retrospective study
KW  - single nucleotide polymorphism
KW  - sputum analysis
KW  - sputum culture
KW  - sputum smear
KW  - whole genome sequencing
KW  - Hiseq X
C3  - Hiseq X(Illumina)
C4  - Illumina
N2  - Background: In this study, we utilized whole genome sequencing (WGS) of clinical extremely drug-resistant tuberculosis (EDR-TB) strains collected during 2014–2020 in Beijing to detect clustered strains. Methods: A retrospective cohort study was conducted by inclusion of EDR-TB patients with positive cultures in Beijing between 2014 and 2020. Results: A total of 95 EDR-TB patients were included in our analysis. Up on the WGS based genotyping, 94 (94/95, 98.9%) out of 95 were identified as lineage 2 (East Asia). The pairwise genomic distance analysis identified 7 clusters, ranging in size from 2 to 5 isolates. The clustering rate of EDR-TB was 21.1%; while no patients had significantly higher odds of clustering. All isolates harbor rpoB RRDR mutations that confer RIF resistance and katG or inhA promoter mutations that confer INH resistance. Of 95 EDR-TB isolates, a total of 15 mutation types were recorded in the transcriptional regulator mmpR5. In vitro susceptibility testing results revealed that 14 (14/15, 93.3%) out of 15 mutation types were resistant to CFZ; whereas only 3 (3/15, 20.0%) showed resistance to BDQ. Interestingly, 12 isolates harbored mutations within rrl locus, whereas only mutations at positions 2294 and 2296 conferred CLA resistance. Favorable outcomes of EDR-TB patients were positively associated with more effective drugs in the regimes. Conclusion: WGS data demonstrate limited transmission of EDR-TB in this metropolis city. WGS-based drug susceptibility predictions will bring benefits to EDR-TB patients to formulate optimal therapeutic regimens.
ER  - 

TY  - JOUR
M3  - Article
Y1  - 2023
VL  - 12
IS  - 13
SN  - 2077-0383
JF  - Journal of Clinical Medicine
JO  - J. Clin. Med.
UR  - https://www.embase.com/search/results?subaction=viewrecord&id=L2024464738&from=export
U2  - L2024464738
DB  - Embase
U3  - 2023-07-24
L2  - http://dx.doi.org/10.3390/jcm12134533
DO  - 10.3390/jcm12134533
A1  - Corona-Nakamura, A.L.
A1  - Arias-Merino, M.J.
A1  - Miranda-Novales, M.G.
A1  - Nava-Jiménez, D.
A1  - Delgado-Vázquez, J.A.
A1  - Bustos-Mora, R.
A1  - Cisneros-Aréchiga, A.G.
A1  - Aguayo-Villaseñor, J.F.
A1  - Hernández-Preciado, M.R.
A1  - Mireles-Ramírez, M.A.
M1  - (Corona-Nakamura A.L., draalcn@gmail.com; Nava-Jiménez D., 27.correo@gmail.com; Delgado-Vázquez J.A., drjadv@hotmail.com; Bustos-Mora R., dr.rafaelbustos@gmail.com; Cisneros-Aréchiga A.G., aldogca@gmail.com; Aguayo-Villaseñor J.F., adicofer@hotmail.com; Hernández-Preciado M.R., mrociohp@hotmail.com; Mireles-Ramírez M.A., especialidad.cmno@gmail.com) High Specialty Medical Unit, Western National Medical Center of the Mexican Institute of Social Security, Guadalajara, Mexico
M1  - (Arias-Merino M.J., marthaariasmerino@gmail.com) Western Clinical Research Institute, Zapopan, Mexico
M1  - (Miranda-Novales M.G., mmirandanovales@gmail.com) Analysis and Synthesis of the Evidence Research Unit, National Medical Center, XXI Century (IMSS), Mexico City, Mexico
M1  - (Hernández-Preciado M.R., mrociohp@hotmail.com) Department of Philosophical and Methodological Disciplines, University Health Sciences Center, University of Guadalajara, Guadalajara, Mexico
AD  - A.L. Corona-Nakamura, High Specialty Medical Unit, Western National Medical Center of the Mexican Institute of Social Security, Guadalajara, Mexico
AD  - M.A. Mireles-Ramírez, High Specialty Medical Unit, Western National Medical Center of the Mexican Institute of Social Security, Guadalajara, Mexico
T1  - Intraspinal and Intracranial Neurotuberculosis, Clinical and Imaging Characteristics and Outcomes in Hospitalized Patients: A Cohort Study (2000–2022)
LA  - English
KW  - adult
KW  - article
KW  - central nervous system tuberculosis
KW  - cerebrovascular accident
KW  - clinical feature
KW  - clinical laboratory
KW  - cohort analysis
KW  - comorbidity
KW  - complication
KW  - demographics
KW  - diabetes mellitus
KW  - diagnosis
KW  - diskitis
KW  - female
KW  - gastrointestinal tuberculosis
KW  - hospital patient
KW  - human
KW  - Human immunodeficiency virus infection
KW  - hydrocephalus
KW  - in-hospital mortality
KW  - kidney transplantation
KW  - kyphosis
KW  - lymphocytopenia
KW  - major clinical study
KW  - male
KW  - meningitis
KW  - miliary tuberculosis
KW  - mortality
KW  - mortality risk
KW  - motor dysfunction
KW  - neurologic disease
KW  - neurological complication
KW  - outcome assessment
KW  - retrospective study
KW  - risk factor
KW  - surgery
KW  - tuberculosis
KW  - univariate analysis
KW  - vertebra
N2  - Neurotuberculosis (neuroTB) is a devastating disease, and is difficult to diagnose. The aim of this study was to analyze the clinical and imaging characteristics, and outcomes of a retrospective cohort (2000–2022) of hospitalized patients diagnosed with intraspinal and intracranial neuroTB. This work was designed through clinical, laboratory and imaging findings. Variables included: demographic data, history of tuberculosis, neurological complications, comorbidities and outcomes. Morbi-mortality risk factors were identified by univariate analysis. The cohort included: 103 patients with intraspinal and 82 with intracranial neuroTB. During the study period, in-hospital mortality of 3% for intraspinal and 29.6% for intracranial neuroTB was estimated. Motor deficit was found in all patients with intraspinal neuroTB. Risk factors for the unfavorable outcome of patients with intraspinal neuroTB were: age ≥ 40 years, diabetes mellitus (DM), diagnostic delay, kyphosis and spondylodiscitis ≥ 3 levels of involvement. Among the patients with intracranial neuroTB, 79/82 (96.3%) had meningitis and 22 patients had HIV infection (10 of them died). Risk factors for mortality from intracranial neuroTB were: HIV infection, hydrocephalus, stroke, lymphopenia and disseminated and gastrointestinal TB. Patients with intraspinal neuroTB had a significant number of destroyed vertebrae that determined their neurological deficit status. The mortality burden in intracranial neuroTB was conditioned by HIV infection and renal transplantation patients.
ER  - 

TY  - JOUR
M3  - Article
Y1  - 2023
VL  - 19
IS  - 4
SP  - 79
EP  - 90
SN  - 1845-206X
SN  - 1334-5605
JF  - Signa Vitae
JO  - Signa Vitae
UR  - https://www.embase.com/search/results?subaction=viewrecord&id=L2024725658&from=export
U2  - L2024725658
DB  - Embase
U3  - 2023-07-18
U4  - 2023-07-20
L2  - http://dx.doi.org/10.22514/sv.2023.012
DO  - 10.22514/sv.2023.012
A1  - Shin, H.
A1  - Kim, J.H.
A1  - Noh, J.K.
A1  - Lee, J.
M1  - (Shin H.) Department of Emergency Medicine, Soonchunhyang University Hospital, Bucheon, South Korea
M1  - (Kim J.H., aseptic@naver.com; Noh J.K.; Lee J.) Department of Emergency Medicine, Mokpo Hankook Hospital, National Emergency Medical Center, National Medical Center, Seoul, South Korea
AD  - J.H. Kim, Department of Emergency Medicine, Mokpo Hankook Hospital, National Emergency Medical Center, National Medical Center, Seoul, South Korea
T1  - Effect of the hospital transfer of STEMI patients through the remote emergency consultation system on the emergency department length of stay and survival at hospital discharge: a single center retrospective cohort study
LA  - English
KW  - acetylsalicylic acid
KW  - clopidogrel
KW  - adult
KW  - aged
KW  - area under the curve
KW  - article
KW  - breathing rate
KW  - clinical outcome
KW  - cohort analysis
KW  - controlled study
KW  - diabetes mellitus
KW  - diagnostic test accuracy study
KW  - diastolic blood pressure
KW  - electrocardiogram
KW  - electrocardiography
KW  - electronic medical record
KW  - emergency transport
KW  - emergency ward
KW  - female
KW  - heart infarction
KW  - heart rate
KW  - hospital discharge
KW  - hospitalization
KW  - human
KW  - hypertension
KW  - intensive care unit
KW  - length of stay
KW  - major clinical study
KW  - male
KW  - percutaneous coronary intervention
KW  - receiver operating characteristic
KW  - retrospective study
KW  - sensitivity and specificity
KW  - ST segment elevation myocardial infarction
KW  - systolic blood pressure
KW  - teleconsultation
KW  - tuberculosis
N2  - This study aimed to analyze and determine the effects of emergency department (ED) length of stay (LOS) and survival at hospital discharge (SHD) on patients with STsegment elevation myocardial infarction (STEMI) treated by the Remote Emergency Consultation System (RECS), a government-led teleconsultation project. This was a retrospective cohort chart review performed at a single center. The study period was from 01 May 2015, to 31 December 2020. The RECS group was set as the intervention group among the total transferred STEMI patients, and the No-RECS group was set as the control group. Ninety-eight patients with STEMI were collectively included in the No-RECS (n = 56) and RECS (n = 42) groups. The median value of ED LOS was 31 (21, 46.5) min in the No-RECS group and 21.5 (13.25, 37.25) min in the RECS group (p = 0.0329). The variables (odds ratio (95% confidence interval (CI)) p-value) predictive of SHD in the patients with STEMI were systolic blood pressure (SBP) (1.09 (1.003, 1.19) p = 0.0413) and total hospital days (2.95 (1.05, 8.26) p = 0.0399). The optimal cut-off points (sensitivity and specificity) of the receiver operating characteristic (ROC) curve of the SBP and total hospital days to predict SHD in the patients with STEMI were (0.742, 1) 105 and (0.753, 1) 3.5, respectively. RECS was associated with a decrease in EDLOS in patients with STEMI, but showed no association with SHD. SBP at the time of the ED visit and total hospital days were positively correlated with SHD.
ER  - 

TY  - JOUR
M3  - Article
Y1  - 2023
VL  - 8
IS  - 7
SN  - 2414-6366
JF  - Tropical Medicine and Infectious Disease
JO  - Trop. Med. Infect. Dis.
UR  - https://www.embase.com/search/results?subaction=viewrecord&id=L2024755382&from=export
U2  - L2024755382
DB  - Embase
U3  - 2023-08-08
U4  - 2023-08-21
L2  - http://dx.doi.org/10.3390/tropicalmed8070342
DO  - 10.3390/tropicalmed8070342
A1  - Goncharova, O.
A1  - Abrahamyan, A.
A1  - Nair, D.
A1  - Beglaryan, M.
A1  - Bekbolotov, A.
A1  - Zhdanova, E.
A1  - Kadyrov, A.
A1  - Zachariah, R.
M1  - (Goncharova O., goncharova.ncph@gmail.com; Zhdanova E., zhdanova-ev@mail.ru; Kadyrov A., abdylat.kadyrov@gmail.com) National Center of Phthisiology, Bishkek, Kyrgyzstan
M1  - (Abrahamyan A., arpine_abrahamyan@yahoo.com; Beglaryan M., mherbeglaryan@gmail.com) Tuberculosis Research and Prevention Centre, Yerevan, Armenia
M1  - (Nair D., divya.nair@theunion.org) International Union Against Tuberculosis and Lung Disease, Paris, France
M1  - (Bekbolotov A., aibek_0001@mail.ru) The Republic Center of AIDS, Bishkek, Kyrgyzstan
M1  - (Zachariah R., zachariahr@who.int) United Nations Children Fund, United Nations Development Programme, World Bank, World Health Organization, Special Programme for Research and Training in Tropical Diseases (TDR), 20, Avenue Appia, Geneva, Switzerland
AD  - O. Goncharova, National Center of Phthisiology, Bishkek, Kyrgyzstan
T1  - Triple Priority: TB/HIV Co-Infection and Treatment Outcomes among Key Populations in The Kyrgyz Republic: A National Cohort Study (2018–2022)
LA  - English
KW  - HIV test
KW  - Mycobacterium tuberculosis test kit
KW  - cotrimoxazole
KW  - dolutegravir
KW  - lopinavir
KW  - tenofovir
KW  - adolescent
KW  - adult
KW  - alcohol consumption
KW  - antibiotic sensitivity
KW  - antiretroviral therapy
KW  - antiviral resistance
KW  - article
KW  - child
KW  - cohort analysis
KW  - coinfection
KW  - comorbidity
KW  - diabetes mellitus
KW  - extensively drug resistant tuberculosis
KW  - extrapulmonary tuberculosis
KW  - female
KW  - hepatitis B
KW  - hepatitis C
KW  - homeless person
KW  - human
KW  - Human immunodeficiency virus infection
KW  - infant
KW  - infection prevention
KW  - injection drug user
KW  - Kyrgyzstan
KW  - lung tuberculosis
KW  - major clinical study
KW  - male
KW  - migration
KW  - multidrug resistant tuberculosis
KW  - newborn
KW  - population group
KW  - prisoner
KW  - rifampicin resistance
KW  - risk factor
KW  - smoking
KW  - sociodemographics
KW  - treatment outcome
KW  - tuberculosis
KW  - unemployment
KW  - vulnerable population
KW  - Xpert MTB/RIF
C3  - Xpert MTB/RIF(Cepheid,United States)
C4  - Cepheid
C4  - Cepheid(United States)
N2  - Background: Improving tuberculosis (TB) care in key populations is an operational research priority in the Kyrgyz Republic. Here, we describe the characteristics of TB/HIV co-infected individuals, their affiliations with key country-wide population groups, and their TB treatment outcomes. Methods: This was a cohort study using national programmatic data (2018–2022). The key population groups included people with increased exposure to TB, limited access to TB services, and increased risk of acquiring TB. Results: Among 693 individuals with TB/HIV co-infection, the majority (58%) of individuals were from two regions of the Kyrgyz Republic (Chui and Bishkek). Eighty-four percent (84%) individuals had one or more affiliations to eight key population groups, with 49% of the individuals affiliated to ≥2 groups and 92% of the individuals were on both antiretroviral treatment and cotrimoxazole preventive therapy. Overall, 406 (59%) of the individuals had successful outcomes and 287 (41%) of the individuals had unsuccessful outcomes. Unsuccessful outcomes increased from 36% (n-39) with TB/HIV alone to 47% (n-86) with affiliations to ≥3 key population groups (P-0.03). Unsuccessful outcomes were associated with co-morbidities (diabetes mellitus and hepatitis B/C), migration, alcohol use, and extrapulmonary TB. Conclusions: For a long time, people with TB/HIV co-infection have been recognized as a “double priority”. Affiliation to key populations accentuates their status to “triple priority”. We advocate for increased attention and equity towards these populations.
ER  - 

TY  - JOUR
M3  - Article
Y1  - 2023
VL  - 8
IS  - 7
SN  - 2414-6366
JF  - Tropical Medicine and Infectious Disease
JO  - Trop. Med. Infect. Dis.
UR  - https://www.embase.com/search/results?subaction=viewrecord&id=L2024755435&from=export
U2  - L2024755435
DB  - Embase
U3  - 2023-08-08
U4  - 2023-08-16
L2  - http://dx.doi.org/10.3390/tropicalmed8070338
DO  - 10.3390/tropicalmed8070338
A1  - Alumkulova, G.
A1  - Hazoyan, A.
A1  - Zhdanova, E.
A1  - Kuznetsova, Y.
A1  - Tripathy, J.P.
A1  - Sargsyan, A.
A1  - Goncharova, O.
A1  - Kadyrov, M.
A1  - Istamov, K.
A1  - Ortuño-Gutiérrez, N.
M1  - (Alumkulova G., gulzatalumkulova1986@gmail.com; Zhdanova E., elenazhdanova201@gmail.com; Goncharova O., goncharova.ncph@gmail.com; Kadyrov M., mederkadyrow@gmail.com) National Center for Tuberculosis, Bishkek, Kyrgyzstan
M1  - (Hazoyan A., anna.hazoyan@meduni.am; Sargsyan A., sargsyan.aelita@gmail.com) Tuberculosis Research and Prevention Centre (TBRPC), Yerevan, Armenia
M1  - (Hazoyan A., anna.hazoyan@meduni.am) Internal Medicine (Gastroenterology and Hepatology) Department, Yerevan State Medical University, Yerevan, Armenia
M1  - (Kuznetsova Y., kuznetsova@aph.org.ua) Alliance for Public Health, Kyiv, Ukraine
M1  - (Tripathy J.P., ijaydoc@gmail.com) All India Institute of Medical Sciences, Nagpur, India
M1  - (Istamov K., istamovk@gmail.com) School of Medicine, Osh State University, Osh City, Kyrgyzstan
M1  - (Ortuño-Gutiérrez N., nimer.ortunogutierrez@damiaanactie.be) Damien Foundation, Brussels, Belgium
AD  - G. Alumkulova, National Center for Tuberculosis, Bishkek, Kyrgyzstan
T1  - Discharge Outcomes of Severely Sick Patients Hospitalized with Multidrug-Resistant Tuberculosis, Comorbidities, and Serious Adverse Events in Kyrgyz Republic, 2020–2022
LA  - English
KW  - culture medium
KW  - amikacin
KW  - bedaquiline
KW  - clofazimine
KW  - electrolyte
KW  - ethambutol
KW  - isoniazid
KW  - levofloxacin
KW  - moxifloxacin
KW  - protionamide
KW  - pyrazinamide
KW  - quinolone derivative
KW  - adolescent
KW  - adult
KW  - aged
KW  - alcohol abuse
KW  - anemia
KW  - arthralgia
KW  - article
KW  - audiometry
KW  - cardiotoxicity
KW  - cardiovascular disease
KW  - clinical outcome
KW  - cohort analysis
KW  - comorbidity
KW  - diabetes mellitus
KW  - disease severity
KW  - drug megadose
KW  - electrocardiogram
KW  - electrolyte disturbance
KW  - female
KW  - follow up
KW  - gastrointestinal disease
KW  - hepatitis B
KW  - hospital discharge
KW  - hospital patient
KW  - human
KW  - Human immunodeficiency virus infection
KW  - human tissue
KW  - infant
KW  - Kyrgyzstan
KW  - liver toxicity
KW  - lung disease
KW  - major clinical study
KW  - male
KW  - malnutrition
KW  - mental disease
KW  - multidrug resistant tuberculosis
KW  - nephrotoxicity
KW  - newborn
KW  - patient referral
KW  - sputum culture
KW  - sputum cytodiagnosis
KW  - treatment duration
KW  - treatment outcome
N2  - Patients with multidrug-resistant tuberculosis (MDR-TB) who have comorbidities, complications, and experience serious adverse events (SAEs) are at substantial risk of having unfavorable hospital outcomes. We assessed characteristics and discharge outcomes of 138 MDR-TB patients hospitalized in the National Referral Center of Bishkek, Kyrgyz Republic, from January 2020 to August 2022. The main clinical characteristics included pulmonary complications (23%), malnutrition (33%), severe anemia (17%), diabetes mellitus (13%), viral hepatitis B and C (5%), and HIV infection (3%). Of those patients, 95% were successfully managed and discharged from hospital. Seven patients had unfavorable discharge outcomes (three patients died and four had a worsened clinical condition). Comorbidities (diabetes, and/or HIV), severe anemia, pulmonary complications, cardiovascular disorders, alcohol abuse, and SAEs were associated with unfavorable discharge outcomes. Sixty-five percent of the patients had SAEs, with electrolyte imbalance (25%), gastrointestinal disease (18%), hepatotoxicity (16%), and anemia (14%) being the most frequent. Successful resolution occurred in 91% of patients with SAEs. In summary, our study documented that sick patients who were hospitalized with MDR-TB were well managed and had good hospital discharge outcomes, despite the fact that they had comorbidities, complications, and SAEs. This information should assist in the referral and management of such patients in the future.
ER  - 

TY  - JOUR
M3  - Article
Y1  - 2023
VL  - 17
IS  - 7
SN  - 1878-0334
SN  - 1871-4021
JF  - Diabetes and Metabolic Syndrome: Clinical Research and Reviews
JO  - Diabetes Metab. Syndr. Clin. Res. Rev.
UR  - https://www.embase.com/search/results?subaction=viewrecord&id=L2025271986&from=export
U2  - L2025271986
C5  - 37354752
DB  - Embase
DB  - Medline
U3  - 2023-06-27
U4  - 2023-07-03
L2  - http://dx.doi.org/10.1016/j.dsx.2023.102801
DO  - 10.1016/j.dsx.2023.102801
A1  - Viswanathan, V.
A1  - Devarajan, A.
A1  - Kumpatla, S.
A1  - Dhanasekaran, M.
A1  - Babu, S.
A1  - Kornfeld, H.
M1  - (Viswanathan V., drvijay@mvdiabetes.com; Devarajan A., epidemiologyresearch@mvdiabetes.com; Kumpatla S., adresearch@mvdiabetes.com; Dhanasekaran M., smedots@mvdiabetes.com) Prof. M. Viswanathan Diabetes Research Centre, Royapuram, Chennai, India
M1  - (Babu S., sbabu@icerindia.org) National Institutes of Health–International Centre for Excellence in Research, National Institute for Research in Tuberculosis, Chennai, India
M1  - (Kornfeld H., hardy.kornfeld@umassmed.edu) Department of Medicine, University of Massachusetts Chan Medical School, Worcester, MA, United States
AD  - V. Viswanathan, M.V. Hospital for Diabetes and Prof. M. Viswanathan Diabetes Research Centre (IDF Centre for Excellence in Diabetes Care), No. 4, West Madha Church Street, Royapuram, Tamil Nadu, Chennai, India
T1  - Effect of prediabetes on tuberculosis treatment outcomes: A study from South India
LA  - English
KW  - cholesterol oxidase
KW  - glucose oxidase
KW  - hemoglobin A1c
KW  - peroxidase
KW  - adult
KW  - alcohol consumption
KW  - anthropometry
KW  - article
KW  - cholesterol blood level
KW  - cohort analysis
KW  - controlled study
KW  - directly observed therapy
KW  - family history
KW  - fasting blood glucose level
KW  - fatality
KW  - female
KW  - glucose blood level
KW  - high performance liquid chromatography
KW  - human
KW  - impaired glucose tolerance
KW  - India
KW  - major clinical study
KW  - male
KW  - observational study
KW  - oral glucose tolerance test
KW  - smoking habit
KW  - sputum smear
KW  - thorax radiography
KW  - treatment outcome
KW  - tuberculosis
KW  - waist circumference
N2  - Background and aims: The aim was to assess the effect of prediabetes on tuberculosis(TB) treatment outcomes. Methods: This is a prospective observational cohort study of 569 eligible new smear positive cases screened for DM between 2014 and 2018 in TB units in North Chennai, South India. Based on study criteria, a total of 187 subjects were included and categorised into two groups: TB with normoglycaemia (groupI) (HbA1c<5.7%) and TB with prediabetes (group II) (HbA1c = 5.7–6.4%) and followed them at 3rd and 6th month and treatment outcomes were assessed at the end of the TB treatment. Results: Total cure rate was 72.7% with no significant difference between the groups. Higher proportion of deaths occurred in group II (6.3%) compared to group I (1.3%) (p = 0.09). At the end of intensive phase of directly observed therapy (DOTS) treatment, about 23.8% were observed to have positive sputum smear in group II compared to 8.6% in group I(p = 0.019). The estimated relative risk to remain as sputum smear positive among people with prediabetes at the end of intensive phase was 3.0(95% CI: 1.2–7.6). There was a significant association found with HbA1c at enrollment and unfavourable TB treatment outcomes (β = 1.38, [odds ratio (95% CI) 3.98(1.65–9.64); p = 0.007]. Conclusion: Death rate was high and there was a delay in sputum conversion among TB patients with prediabetes at the end of the intensive phase of TB treatment. HbA1c at the time of diagnosis of prediabetes was significantly associated with unfavourable TB treatment outcomes.
ER  - 

TY  - JOUR
M3  - Letter
Y1  - 2023
VL  - 27
IS  - 7
SP  - 564
EP  - 566
SN  - 1815-7920
SN  - 1027-3719
JF  - International Journal of Tuberculosis and Lung Disease
JO  - Int. J. Tuberc. Lung Dis.
UR  - https://www.embase.com/search/results?subaction=viewrecord&id=L2025580771&from=export
U2  - L2025580771
C5  - 37353870
DB  - Embase
DB  - Medline
U3  - 2023-07-14
U4  - 2023-08-21
L2  - http://dx.doi.org/10.5588/ijtld.23.0062
DO  - 10.5588/ijtld.23.0062
A1  - Ferrarese, M.
A1  - Antonello, R.M.
A1  - Torri, S.
A1  - Saderi, L.
A1  - Repossi, A.
A1  - Besozzi, G.
A1  - Sotgiu, G.
A1  - Riccardi, N.
A1  - Codecasa, L.
M1  - (Ferrarese M.; Antonello R.M.; Torri S.; Saderi L.; Repossi A.; Besozzi G.; Sotgiu G.; Riccardi N., niccolo.riccardi@yahoo.it; Codecasa L.) StopTB Italia Onlus, Milan, Italy
M1  - (Ferrarese M.; Torri S.; Repossi A.; Codecasa L.) Regional TB Reference Centre, Villa Marelli Institute, Niguarda Hospital, Milan, Italy
M1  - (Saderi L.; Sotgiu G.) Clinical Epidemiology and Medical Statistics Unit, Department of Medical, Surgical and Experimental Sciences, University of Sassari, Sassari, Italy
M1  - (Riccardi N., niccolo.riccardi@yahoo.it) Infectious Diseases Unit, Department of Clinical and Experimental Medicine, University of Pisa, Pisa, Italy
AD  - N. Riccardi, StopTb Italia, Milan, Italy
T1  - Extrapulmonary TB: a 30-year observational study of an Italian cohort
LA  - English
KW  - adult
KW  - Africa
KW  - age distribution
KW  - aged
KW  - breast
KW  - cervical lymph node
KW  - clinical feature
KW  - clinical outcome
KW  - clinical study
KW  - cohort analysis
KW  - coinfection
KW  - comorbidity
KW  - controlled study
KW  - data base
KW  - diabetes mellitus
KW  - Europe
KW  - extrapulmonary tuberculosis
KW  - female
KW  - female genital system
KW  - hematologic malignancy
KW  - human
KW  - Human immunodeficiency virus infection
KW  - hypertension
KW  - information processing
KW  - Italian (citizen)
KW  - Italy
KW  - letter
KW  - lung tuberculosis
KW  - major clinical study
KW  - male
KW  - middle aged
KW  - migrant
KW  - observational study
KW  - pleura
KW  - qualitative analysis
KW  - quantitative analysis
KW  - retrospective study
KW  - risk factor
KW  - sex difference
KW  - skin tuberculosis
KW  - Southeast Asia
KW  - statistical significance
KW  - tuberculosis
KW  - tuberculous osteomyelitis
KW  - United States
KW  - urogenital system
KW  - World Health Organization
ER  - 

TY  - JOUR
M3  - Article
Y1  - 2023
VL  - 11
IS  - 9
SN  - 2305-5847
SN  - 2305-5839
JF  - Annals of Translational Medicine
JO  - Ann. Transl. Med.
UR  - https://www.embase.com/search/results?subaction=viewrecord&id=L2025944478&from=export
U2  - L2025944478
DB  - Embase
U3  - 2023-08-08
U4  - 2023-08-14
L2  - http://dx.doi.org/10.21037/atm-22-6595
DO  - 10.21037/atm-22-6595
A1  - Oh, A.R.
A1  - Lee, S.-H.
A1  - Park, J.
A1  - Gwak, M.S.
A1  - Ko, J.S.
A1  - Han, S.
A1  - Choi, G.-S.
A1  - Kim, J.M.
A1  - Kim, G.S.
M1  - (Oh A.R.; Park J., jc83.park@samsung.com; Gwak M.S.; Ko J.S.; Han S.; Kim G.S., gskim@skku.edu) Department of Anesthesiology and Pain Medicine, Samsung Medical Center, Sungkyunkwan University School of Medicine, Seoul, South Korea
M1  - (Oh A.R.) Department of Anesthesiology and Pain Medicine, Kangwon National University Hospital, Chuncheon, South Korea
M1  - (Lee S.-H.) Department of Internal Medicine, Wiltse Memorial Hospital, Suwon, South Korea
M1  - (Lee S.-H.) Department of Biomedical Engineering, Seoul National University College of Medicine, Seoul, South Korea
M1  - (Park J., jc83.park@samsung.com) Department of Biomedical Sciences, Ajou University Graduate School of Medicine, Suwon, South Korea
M1  - (Choi G.-S.; Kim J.M.) Department of Surgery, Samsung Medical Center, Sungkyunkwan University School of Medicine, Seoul, South Korea
M1  - (Park J., jc83.park@samsung.com)
AD  - J. Park, Department of Anesthesiology and Pain Medicine, Samsung Medical Center, Sungkyunkwan University School of Medicine, 81 Irwon-ro, Gangnam-gu, Seoul, South Korea
AD  - G.S. Kim, Department of Anesthesiology and Pain Medicine, Samsung Medical Center, Sungkyunkwan University School of Medicine, 81 Irwon-ro, Gangnam-gu, Seoul, South Korea
T1  - Days alive and out of hospital and graft survival after living donor liver transplantation
LA  - English
KW  - albumin
KW  - antibiotic agent
KW  - isoflurane
KW  - thiopental
KW  - adult
KW  - algorithm
KW  - anatomical concepts
KW  - article
KW  - artificial ventilation
KW  - ascites
KW  - bacterial peritonitis
KW  - bispectral index
KW  - body mass
KW  - brain disease
KW  - calculation
KW  - cerebrovascular accident
KW  - cohort analysis
KW  - correlational study
KW  - days alive and out of hospital
KW  - diabetes mellitus
KW  - donor selection
KW  - end stage liver disease
KW  - erythrocyte transfusion
KW  - female
KW  - follow up
KW  - gradient boosting algorithm
KW  - graft failure
KW  - graft recipient
KW  - graft survival
KW  - hepatorenal syndrome
KW  - hospital readmission
KW  - human
KW  - hypertension
KW  - incidence
KW  - intensive care
KW  - international normalized ratio
KW  - length of stay
KW  - liver cell carcinoma
KW  - liver cirrhosis
KW  - liver transplantation
KW  - liver vein
KW  - living donor
KW  - machine learning
KW  - macrosteatosis
KW  - major clinical study
KW  - male
KW  - Model For End Stage Liver Disease Score
KW  - observational study
KW  - oxygen saturation
KW  - retransplantation
KW  - retrospective study
KW  - survivor
KW  - tidal volume
KW  - tuberculosis
KW  - varicosis
N2  - Background: Days alive and out of hospital (DAOH) is a simple metric representing the number of days not in hospital within a defined postoperative period. In a case of mortality within the defined period, the DAOH is considered zero. DAOH has been validated in various surgical procedures, but not in living donor liver transplantation (LDLT). This study aimed to demonstrate correlation between DAOH and graft failure after LDLT. Methods: In this cohort study, we identified 1,335 adult-to-adult LDLT performed from June 1997 to April 2019 in our institution. We calculated DAOH at 30, 60, and 90 days among survivors and divided the recipients according to the estimated threshold of each defined period. Results: The median duration of hospital stay after LDLT in the entire population was 25 (interquartile 22–41) days. Mean DAOH of survivors at 30, 60, and 90 days were 3.3 (±3.9), 19.7 (±15.9), and 40.3 (±26.3) days, respectively. We estimated the thresholds associated with three-year graft failure for DAOH at 30, 60, and 90 days and they were 1, 12, and 42 days, respectively. The incidence of graft failure was higher in recipients with short DAOH than long DAOH (10.9% vs. 23.6%, 10.3% vs. 24.3%, and 9.3% vs. 22.2% for DAOH at 30, 60, and 90 days, respectively). Among survivors at 60 days, recipients with short DAOH showed significantly higher incidence of three-year graft failure [hazard ratio (HR), 2.49; 95% confidence interval (CI): 1.86–3.34; P<0.001]. Conclusions: Considering clinical situations after LDLT, DAOH at 60 days may be a valid outcome measure.
ER  - 

TY  - JOUR
M3  - Article
Y1  - 2023
VL  - 10
IS  - 1
SN  - 2052-4439
JF  - BMJ Open Respiratory Research
JO  - BMJ Open Respir. Res.
UR  - https://www.embase.com/search/results?subaction=viewrecord&id=L2025298685&from=export
U2  - L2025298685
C5  - 37263738
DB  - Embase
DB  - Medline
U3  - 2023-06-28
U4  - 2023-06-30
L2  - http://dx.doi.org/10.1136/bmjresp-2022-001585
DO  - 10.1136/bmjresp-2022-001585
A1  - Deslee, G.
A1  - Fabry-Vendrand, C.
A1  - Poccardi, N.
A1  - Thabut, G.
A1  - Eteve Pitsaer, C.
A1  - Coriat, A.
A1  - Renaudat, C.
A1  - Maguire, A.
A1  - Pinto, T.
M1  - (Deslee G.) Service de Pneumologie, INSERM UMRS-1250, CHU de Reims, Université Reims Champagne-Ardenne, CHU de Reims, Reims, France
M1  - (Fabry-Vendrand C.) AstraZeneca, Paris, France
M1  - (Poccardi N.; Thabut G.) AstraZeneca, Courbevoie, France
M1  - (Eteve Pitsaer C.; Coriat A., Adrien.coriat@cegedim.com; Renaudat C.) Cegedim Group, Boulogne-Billancourt, France
M1  - (Maguire A.) EpiFocus Ltd, London, United Kingdom
M1  - (Pinto T.) Médecin Généraliste, Chef de Clinique Universitaire, Université de Paris, Paris, France
AD  - A. Coriat, Cegedim Group, Boulogne-Billancourt, France
T1  - Use and persistence of single and multiple inhaler triple therapy prescribed for patients with COPD in France: A retrospective study on THIN database (OPTI study)
LA  - English
KW  - beta adrenergic receptor stimulating agent
KW  - corticosteroid
KW  - long acting muscarinic antagonist
KW  - unclassified drug
KW  - adult
KW  - aged
KW  - algorithm bias
KW  - allergic conjunctivitis
KW  - article
KW  - asthma
KW  - atopic dermatitis
KW  - body mass
KW  - candidiasis
KW  - Charlson Comorbidity Index
KW  - chronic bronchitis
KW  - chronic obstructive lung disease
KW  - clinical assessment
KW  - clinical evaluation
KW  - cohort analysis
KW  - comorbidity assessment
KW  - controlled study
KW  - COPD assessment test
KW  - depression
KW  - diabetes mellitus
KW  - disease exacerbation
KW  - dysphonia
KW  - electronic medical database
KW  - electronic medical record
KW  - evidence based practice
KW  - female
KW  - follow up
KW  - France
KW  - general practitioner
KW  - glaucoma
KW  - heart failure
KW  - human
KW  - hypertension
KW  - major clinical study
KW  - male
KW  - malnutrition
KW  - middle aged
KW  - mood disorder
KW  - multiple inhaler triple therapy
KW  - osteoporosis
KW  - pharmacy dispensation data
KW  - polypharmacy
KW  - pulmonologist
KW  - quality of life
KW  - retrospective study
KW  - risk factor
KW  - sensitivity analysis
KW  - single inhaler triple therapy
KW  - sleep disorder
KW  - spirometry
KW  - The Health Improvement Network
KW  - tuberculosis
N2  - Introduction From 2018 single inhaler triple therapy (SITT) became available in France to treat moderate-to-severe chronic obstructive pulmonary disease (COPD). Given its simplified inhaler use compared with multiple inhaler triple therapy (MITT), this therapeutic option has the potential to offer benefit in terms of improved persistence and adherence. Given the lack of real-world evidence of the effectiveness of triple therapy, this study was designed to evaluate the use of MITT and SITT in France and compare persistence. Methods A retrospective cohort study was performed. Patients with COPD who initiated triple therapy between 1 July 2017 and 31 December 2019 were included from The Health Improvement Network, a large electronic medical database in France, which includes pharmacy data. A 60-day treatment gap defined discontinuation and thereby persistence. Results A total of 3134 patients initiated triple therapy for COPD in the study period, among them 485 with SITT. In 2019, the rate of use of SITT was 28.2%. The mean age (67.3 years) and sex (44.2% female) of patients initiating triple therapy was similar between MITT and SITT, and most patients had escalated from dual therapy (84.1%). However, SITT was more frequently initiated by a pulmonologist (59.8%) and a higher prevalence of comorbid asthma was observed for SITT (47.0% vs 37.9%). Persistence was assessed among patients who did not discontinue after a single dispensation of triple therapy (n=1674). Median persistence was 181 days for SITT and 135 days for MITT, and the covariate-adjusted HR for persistence was 1.47 (p<0.001) and the estimated persistence at 1 year was 33% for SITT compared with 18% for MITT. Discussion This study suggests that persistence was higher for the patients treated with SITT compared with MITT in France. Moreover, most patients initiated with triple therapy were previously treated with dual therapy and had exacerbations in the previous year.
ER  - 

TY  - JOUR
M3  - Article
Y1  - 2023
VL  - 10
IS  - 6
SN  - 2328-8957
JF  - Open Forum Infectious Diseases
JO  - Open Forum Infect. Dis.
UR  - https://www.embase.com/search/results?subaction=viewrecord&id=L2025567576&from=export
U2  - L2025567576
DB  - Embase
U4  - 2023-07-12
L2  - http://dx.doi.org/10.1093/ofid/ofad255
DO  - 10.1093/ofid/ofad255
A1  - Houck, K.
A1  - Chakhaia, T.
A1  - Gorvetzian, S.
A1  - Critchley, J.A.
A1  - Schechter, M.C.
A1  - Magee, M.J.
M1  - (Houck K., khouck@emory.edu; Magee M.J., mjmagee@emory.edu) Department of Epidemiology, Rollins School of Public Health, Emory University, Atlanta, GA, United States
M1  - (Chakhaia T.) Department of Population Health Sciences, Georgia State University, Atlanta, GA, United States
M1  - (Gorvetzian S.; Schechter M.C.; Magee M.J., mjmagee@emory.edu) Division of Infectious Diseases, Department of Medicine, Emory School of Medicine, Emory University, Atlanta, GA, United States
M1  - (Critchley J.A.) Population Health Research Institute, St. George’s, University of London, London, United Kingdom
M1  - (Schechter M.C.) Grady Memorial Hospital, Atlanta, GA, United States
M1  - (Schechter M.C.) Georgia Department of Public Health Tuberculosis Program, Atlanta, GA, United States
M1  - (Magee M.J., mjmagee@emory.edu) Hubert Department of Global Health, Rollins School of Public Health, Emory University, Atlanta, GA, United States
AD  - K. Houck, Department of Epidemiology, Emory Rollins School of Public Health, 1518 Clifton Road, Atlanta, GA, United States
AD  - M.J. Magee, Department of Epidemiology, Emory Rollins School of Public Health, 1518 Clifton Road, Atlanta, GA, United States
T1  - Diabetes Mellitus and Tuberculosis Treatment Outcomes: Interaction Assessment Between Hyperglycemia and Human Immunodeficiency Virus in the State of Georgia, 2015–2020
LA  - English
KW  - glucose
KW  - hemoglobin A1c
KW  - adolescent
KW  - adult
KW  - aged
KW  - all cause mortality
KW  - antiretroviral therapy
KW  - article
KW  - body mass
KW  - cause of death
KW  - CD4 lymphocyte count
KW  - cohort analysis
KW  - coinfection
KW  - controlled study
KW  - cytokine production
KW  - diabetes mellitus
KW  - female
KW  - follow up
KW  - glucose blood level
KW  - hospital mortality
KW  - human
KW  - Human immunodeficiency virus
KW  - Human immunodeficiency virus infection
KW  - hyperglycemia
KW  - lung function
KW  - major clinical study
KW  - male
KW  - mortality
KW  - Mycobacterium tuberculosis
KW  - non insulin dependent diabetes mellitus
KW  - nonhuman
KW  - outcome assessment
KW  - phagocytosis
KW  - Poisson regression
KW  - prevalence
KW  - retrospective study
KW  - risk assessment
KW  - risk factor
KW  - social status
KW  - synergistic effect
KW  - tuberculin test
KW  - tuberculosis
KW  - virus load
N2  - Background. Diabetes mellitus and human immunodeficiency virus (HIV) are independent risk factors for poor outcomes among people with tuberculosis (TB). To date, information on the joint impact of diabetes and HIV on TB outcomes is limited. We aimed to estimate (1) the association between hyperglycemia and mortality and (2) the effect of joint exposure to diabetes and HIV on mortality. Methods. We conducted a retrospective cohort study among people with TB in the state of Georgia between 2015 and 2020. Eligible participants were 16 or older, did not have a previous TB diagnosis, and were microbiologically confirmed or clinical cases. Participants were followed during TB treatment. Robust Poisson regression was used to estimate risk ratios for all-cause mortality. Interaction between diabetes and HIV was assessed on the additive scale using the attributable proportion and on the multiplicative scale with product terms in regression models. Results. Of 1109 participants, 318 (28.7%) had diabetes, 92 (8.3%) were HIV positive, and 15 (1.4%) had diabetes and HIV. Overall, 9.8% died during TB treatment. Diabetes was associated with an increased risk of death among people with TB (adjusted risk ratio [aRR] = 2.59; 95% confidence interval [CI], 1.62–4.13). We estimated that 26% (95% CI, −43.4% to 95.0%) of deaths among participants with diabetes mellitus and HIV were due to biologic interaction. Conclusions. Diabetes alone and co-occurring diabetes and HIV were associated with an increased risk of all-cause mortality during TB treatment. These data suggest a potential synergistic effect between diabetes and HIV.
ER  - 

TY  - JOUR
M3  - Conference Abstract
Y1  - 2023
VL  - 37
IS  - 1
SP  - 16
EP  - 17
SN  - 1477-030X
JF  - Palliative Medicine
JO  - Palliative Med.
UR  - https://www.embase.com/search/results?subaction=viewrecord&id=L641784220&from=export
U2  - L641784220
DB  - Embase
U4  - 2023-07-18
L2  - http://dx.doi.org/10.1177/02692163231172891
DO  - 10.1177/02692163231172891
A1  - Pettus, K.
M1  - (Pettus K.) International Association for Hospice and Palliative Care, Advocacy, Houston, United States
AD  - K. Pettus, International Association for Hospice and Palliative Care, Advocacy, Houston, United States
T1  - IAHPC Policy Recommendations to Ensure Palliative Care in Prisons
LA  - English
KW  - acquired immune deficiency syndrome
KW  - aged
KW  - caregiver
KW  - chronic disease
KW  - conference abstract
KW  - correctional staff
KW  - dementia
KW  - diabetes mellitus
KW  - education
KW  - family support
KW  - health care quality
KW  - high income country
KW  - hospice care
KW  - human
KW  - human rights
KW  - medical staff
KW  - multidrug resistant tuberculosis
KW  - palliative therapy
KW  - practice guideline
KW  - prisoner
KW  - right to health
N2  - Background/aims: Few prisons in the world are set up to meet the complex health care needs of the growing global cohort of older prisoners. Continued incarceration, especially if it deprives inmates of appropriate health care, constitutes disproportionately severe punishment. The revised Standard Minimum Rules For the Treatment of Prisoners, adopted unanimously by the UN General Assembly, also known as the 'Nelson Mandela Rules,' stipulate that prisoners should enjoy the same standards of health care that are available in the community. However, the quality of health care in custodial settings is frequently below the national average in most countries, and access to palliative care is even more limited. Older persons, many of whom suffer from chronic conditions are the fastest growing cohort of prisoners in high income countries. Methods: Human rights laws, conventions, and guidelines were reviewed to discern any mention of prisoners' right to health and to palliative care. A literature review of articles concerning prison populations, especially where there is a high proportion of prisoners serving life or indeterminate sentences, was conducted to discern if there is any research on palliative care provision in prisons, particularly for older persons in high income countries. Reviews of articles discussing access to internationally controlled essential medicines in prison were performed. Reviews of compassionate release policies were also performed. Results: Health conditions requiring palliative care are more prevalent in prison settings than in the outside populations. These include NCDs, diabetes, HIV/AIDS, MDR TB, and dementia. Prisoners have little or no family support when they are ill, and prison medical staff are generally untrained in palliative care and use of controlled essential medicines. These conditions violate the right to health, which includes access to palliative care and essential medicines. Conclusions: Policy recommendations include training prison staff in basic human rights norms concerning right to health. Prison medical staff should receive basic palliative care education and controlled essential medicines should be available in prison medical wards. Prisoners should be transferred to community hospices and if these are not available, hospice services should be available in prisons.Compassionate release protocols and procedures should be expanded and prisoners trained as volunteer caregivers to assist in ADLs and hospice care.
ER  - 

TY  - GEN
M3  - Preprint
Y1  - 2023
JF  - medRxiv
JO  - medRxiv
UR  - https://www.embase.com/search/results?subaction=viewrecord&id=L2024975132&from=export
U2  - L2024975132
U4  - 2023-06-15
L2  - http://dx.doi.org/10.1101/2023.05.19.23290190
DO  - 10.1101/2023.05.19.23290190
A1  - Salindri, A.D.
A1  - Kipiani, M.
A1  - Lomtadze, N.
A1  - Tukvadze, N.
A1  - Avaliani, Z.
A1  - Blumberg, H.M.
A1  - Masyn, K.E.
A1  - Rothenberg, R.B.
A1  - Kempker, R.R.
A1  - Magee, M.J.
M1  - (Salindri A.D., asalind@stanford.edu; Masyn K.E.; Rothenberg R.B.) Department of Population Health Sciences, School of Public Health, Georgia State University, Atlanta, GA, United States
M1  - (Salindri A.D., asalind@stanford.edu) Division of Infectious Diseases and Geographic Medicine, Department of Medicine, Stanford University, School of Medicine, Stanford, CA, United States
M1  - (Kipiani M.; Lomtadze N.; Tukvadze N.; Avaliani Z.) National Center for Tuberculosis and Lung Diseases, Tbilisi, Georgia
M1  - (Kipiani M.; Lomtadze N.) David Tvildiani Medical University, Tbilisi, Georgia
M1  - (Kipiani M.; Lomtadze N.) The University of Georgia, Tbilisi, Georgia
M1  - (Blumberg H.M.; Kempker R.R.; Magee M.J., mjmagee@emory.edu) Division of Infectious Diseases, Department of Medicine, Emory University, School of Medicine, Atlanta, GA, United States
M1  - (Blumberg H.M.; Magee M.J., mjmagee@emory.edu) Hubert Department of Global Health, Department of Epidemiology, Rollins School of Public Health, Emory University, Atlanta, GA, United States
AD  - A.D. Salindri, Division of Infectious Diseases and Geographic Medicine Department of Medicine Stanford University School of Medicine, United States
AD  - M.J. Magee, Hubert Department of Global Health Emory University Rollins School of Public Health, United States
T1  - HIV co-infection increases the risk of post-tuberculosis mortality among patients treated for drug resistant tuberculosis
LA  - English
KW  - adult
KW  - all cause mortality
KW  - cohort analysis
KW  - coinfection
KW  - comorbidity
KW  - confounding variable
KW  - controlled study
KW  - death registry
KW  - diabetes mellitus
KW  - drug resistant tuberculosis
KW  - female
KW  - follow up
KW  - Georgia (republic)
KW  - hepatitis C
KW  - Hepatitis C virus
KW  - human
KW  - Human immunodeficiency virus
KW  - hyperglycemia
KW  - major clinical study
KW  - male
KW  - mortality
KW  - nonhuman
KW  - outcome assessment
KW  - retrospective study
KW  - second-line treatment
KW  - tuberculosis
KW  - rifampicin
N2  - Background: We aimed to determine the relationship between common pre-existing comorbidities in patients with tuberculosis (TB) (including human immunodeficiency virus [HIV], diabetes, and hepatitis C virus [HCV]) with rates of all-cause mortality after TB treatment. Methods: We conducted a retrospective cohort study among patients treated for rifampicin-resistant and multi/extensively drug resistant (RR and M/XDR) TB in the country of Georgia during 2009-2017. Eligible participants were >15 years of age with newly diagnosed, laboratory-confirmed drug resistant TB who received second-line treatment. Exposures included HIV serologic status, diabetes, and HCV status. The primary outcome was post-TB treatment mortality determined by cross-validating vital status with Georgia’s national death registry through November 2019. We estimated hazard rate ratios (HR) and 95% confidence intervals (CI) of post-TB mortality among participants with and without pre-existing comorbidities using cause-specific hazard regressions. Results: Among 1032 eligible patients included in our analyses, 34 (3.3%) participants died during treatment and 87 (8.7%) died post-TB treatment. Among those who died post-TB treatment, the median time to death was 21 months (IQR 7–39) after TB treatment ended. After adjusting for potential confounders, the hazard rates of mortality post-TB treatment were higher among participants with HIV co-infection (adjusted hazard ratio [aHR]=3.74, 95%CI 1.77–7.91) compared to those without HIV co-infection. Conclusions: In our cohort, post-TB mortality occurred most commonly in the first three years after TB treatment ended. Additional post-TB care and follow-up, especially among patients with TB and comorbidities (especially HIV co-infection), may reduce rates of mortality post-TB treatment.
ER  - 

TY  - JOUR
M3  - Article
Y1  - 2023
VL  - 13
IS  - 1
SP  - 7769
SN  - 2045-2322
JF  - Scientific reports
JO  - Sci Rep
UR  - https://www.embase.com/search/results?subaction=viewrecord&id=L641316341&from=export
U2  - L641316341
C5  - 37173394
DB  - Medline
U4  - 2023-05-22
L2  - http://dx.doi.org/10.1038/s41598-023-34847-9
DO  - 10.1038/s41598-023-34847-9
A1  - Queiroz, A.T.L.
A1  - Vinhaes, C.L.
A1  - Fukutani, E.R.
A1  - Gupte, A.N.
A1  - Kumar, N.P.
A1  - Fukutani, K.F.
A1  - Arriaga, M.B.
A1  - Sterling, T.R.
A1  - Babu, S.
A1  - Gaikwad, S.
A1  - Karyakarte, R.
A1  - Mave, V.
A1  - Paradhkar, M.
A1  - Viswanathan, V.
A1  - Gupta, A.
A1  - Andrade, B.B.
A1  - Kornfeld, H.
M1  - (Queiroz A.T.L.; Fukutani E.R.) Centro de Integração de Dados e Conhecimentos para Saúde, Instituto Gonçalo Moniz, Fundação Oswaldo Cruz, Salvador, Brazil
M1  - (Queiroz A.T.L.; Vinhaes C.L.; Fukutani K.F.; Arriaga M.B.; Andrade B.B., bruno.andrade@fiocruz.br) Laboratório de Inflamação e Biomarcadores, Instituto Gonçalo Moniz, Fundação Oswaldo Cruz, Salvador, Brazil
M1  - (Queiroz A.T.L.; Vinhaes C.L.; Arriaga M.B.; Andrade B.B., bruno.andrade@fiocruz.br) Multinational Organization Network Sponsoring Translational and Epidemiological Research (MONSTER) Initiative, Salvador, Brazil
M1  - (Vinhaes C.L.; Andrade B.B., bruno.andrade@fiocruz.br) Escola Bahiana de Medicina e Saúde Pública (EBMSP), Salvador, Brazil
M1  - (Gupte A.N.; Gupta A.) Johns Hopkins Bloomberg School of Public Health, Baltimore, MD, United States
M1  - (Kumar N.P.; Babu S.) National Institutes of Health- NIRT - International Center for Excellence in Research, Chennai, India
M1  - (Sterling T.R.) Division of Infectious Diseases, Department of Medicine, Vanderbilt University Medical Center, Nashville, TN, United States
M1  - (Gaikwad S.) Department of Pulmonary Medicine, Byramjee-Jeejeebhoy Government Medical College and Sassoon General Hospitals, Pune, India
M1  - (Karyakarte R.) Department of Microbiology, Byramjee-Jeejeebhoy Government Medical College and Sassoon General Hospitals, Pune, India
M1  - (Mave V.; Paradhkar M.) Byramjee-Jeejeebhoy Government Medical College-Johns Hopkins University Clinical Research Site, Pune, India
M1  - (Mave V.; Paradhkar M.) Johns Hopkins Center for Infectious Diseases in India, Pune, India
M1  - (Viswanathan V.) Prof. M. Viswanathan Diabetes Research Centre, Chennai, India
M1  - (Andrade B.B., bruno.andrade@fiocruz.br) Faculdade de Tecnologia e Ciências, Instituto de Pesquisa Clínica e Translacional, Salvador, Brazil
M1  - (Kornfeld H., hardy.kornfeld@umassmed.edu) Department of Medicine, University of Massachusetts Medical School, Worcester, MA, United States
M1  - (Kornfeld H., hardy.kornfeld@umassmed.edu) UMass Chan Medical School, Worcester, MA, United States
M1  - ()
M1  - ()
T1  - A multi-center, prospective cohort study of whole blood gene expression in the tuberculosis-diabetes interaction
LA  - English
KW  - adult
KW  - clinical trial
KW  - complication
KW  - diabetes mellitus
KW  - gene expression
KW  - genetics
KW  - human
KW  - lung tuberculosis
KW  - metabolism
KW  - multicenter study
KW  - prospective study
KW  - tuberculosis
N2  - Diabetes mellitus (DM) increases tuberculosis (TB) severity. We compared blood gene expression in adults with pulmonary TB, with or without diabetes mellitus (DM) from sites in Brazil and India. RNA sequencing (RNAseq) performed at baseline and during TB treatment. Publicly available baseline RNAseq data from South Africa and Romania reported by the TANDEM Consortium were also analyzed. Across the sites, differentially expressed genes varied for each condition (DM, TB, and TBDM) and no pattern classified any one group across all sites. A concise signature of TB disease was identified but this was expressed equally in TB and TBDM. Pathway enrichment analysis failed to distinguish TB from TBDM, although there was a trend for greater neutrophil and innate immune pathway activation in TBDM participants. Pathways associated with insulin resistance, metabolic dysfunction, diabetic complications, and chromosomal instability were positively correlated with glycohemoglobin. The immune response to pulmonary TB as reflected by whole blood gene expression is substantially similar with or without comorbid DM. Gene expression pathways associated with the microvascular and macrovascular complications of DM are upregulated during TB, supporting a syndemic interaction between these coprevalent diseases.
ER  - 

TY  - JOUR
M3  - Review
Y1  - 2023
VL  - 13
IS  - 9
SN  - 2075-4418
JF  - Diagnostics
JO  - Diagn.
UR  - https://www.embase.com/search/results?subaction=viewrecord&id=L2023180858&from=export
U2  - L2023180858
DB  - Embase
U3  - 2023-05-19
U4  - 2023-08-03
L2  - http://dx.doi.org/10.3390/diagnostics13091615
DO  - 10.3390/diagnostics13091615
A1  - Carsote, M.
A1  - Turturea, M.R.
A1  - Valea, A.
A1  - Buescu, C.
A1  - Nistor, C.
A1  - Turturea, I.F.
M1  - (Carsote M., carsote_m@hotmail.com) Department of Endocrinology, Carol Davila University of Medicine and Pharmacy & C.I. Parhon National Institute of Endocrinology, Bucharest, Romania
M1  - (Turturea M.R., mariaroxanaturturea@gmail.com) Department of Computer Sciences, College of Computer and Information Sciences, Princess Nourah bint Abdulrahman University, P.O. Box 84428, Riyadh, Saudi Arabia
M1  - (Valea A., ana74us@yahoo.com) Department of Endocrinology, Iuliu Hatieganu University of Medicine and Pharmacy & Clinical County Hospital, Cluj-Napoca, Romania
M1  - (Buescu C., cristibue@yahoo.com; Turturea I.F., ionutturturea@gmail.com) Department of Orthopedics and Traumatology, Cluj Emergency County Hospital, Cluj-Napoca, Romania
M1  - (Nistor C., ncd58@yahoo.com) Department 4—Cardio-Thoracic Pathology, Thoracic Surgery II Discipline, Carol Davila University of Medicine and Pharmacy & Thoracic Surgery Department, Dr. Carol Davila Central Emergency University Military Hospital, Bucharest, Romania
AD  - M. Carsote, Department of Endocrinology, Carol Davila University of Medicine and Pharmacy & C.I. Parhon National Institute of Endocrinology, Bucharest, Romania
T1  - Bridging the Gap: Pregnancy—And Lactation—Associated Osteoporosis
LA  - English
KW  - alendronic acid
KW  - betamethasone
KW  - bisphosphonic acid derivative
KW  - bone density conservation agent
KW  - calcitonin
KW  - calcium
KW  - cinacalcet
KW  - collagen
KW  - collagen type I alpha 1 chain
KW  - collagen type I alpha 2 chain
KW  - denosumab
KW  - etidronic acid
KW  - glucocorticoid
KW  - heparin
KW  - ibandronic acid
KW  - low density lipoprotein receptor related protein 5
KW  - magnesium sulfate
KW  - neuroleptic agent
KW  - pamidronic acid
KW  - parathyroid hormone[1-34]
KW  - risedronic acid
KW  - romosozumab
KW  - unclassified drug
KW  - vitamin D
KW  - Wnt1 protein
KW  - zoledronic acid
KW  - adult
KW  - anemia
KW  - body mass
KW  - bone density
KW  - bone turnover
KW  - controlled study
KW  - dual energy X ray absorptiometry
KW  - family history
KW  - female
KW  - femoral neck fracture
KW  - gene mutation
KW  - genetic screening
KW  - gestational diabetes
KW  - hip fracture
KW  - hip surgery
KW  - human
KW  - in vitro fertilization
KW  - lactation
KW  - lupus vulgaris
KW  - maternal age
KW  - meta analysis
KW  - nuclear magnetic resonance imaging
KW  - osteoporosis
KW  - pathogenesis
KW  - percutaneous vertebroplasty
KW  - postpartum thyroiditis
KW  - pregnancy
KW  - pregnancy and lactation associated osteoporosis
KW  - review
KW  - sacrum fracture
KW  - smoking
KW  - spine fracture
KW  - stress sacral fracture
KW  - systematic review
KW  - thrombophilia
KW  - tocolysis
KW  - transient osteoporosis of the hip
KW  - twin pregnancy
KW  - vitamin D deficiency
KW  - young adult
N2  - Early diagnosis of pregnancy- and lactation-associated osteoporosis (PLO) is mandatory for a good outcome. Standard care is not a matter of conventional guidelines, rather it requires an individualized strategy while true overall incidence and pathogeny remain open issues. This is a narrative review based on full-length English articles, published between January 2021 and March 2023 and accessed via PubMed (no traumatic fractures or secondary osteoporosis are included). Our case-sample-based analysis included 836 females with PLO (the largest cohort based on published cases so far) through 12 studies and 24 single case reports. Except for one survey, these involved retrospective cohorts of small size (6–10 females/study) to medium size (23–47 women/study), and large cohorts with >50 subjects per study (a maximum of 379). Age of diagnosis: from 24 to 40 years for case reports (most subjects being over 30 and primigravida), while original studies indicated an average age between 31 and 34.18 years. Type of fractures underlined a most frequent vertebral phenotype (a mean of 2 to 5.8 vertebral fractures per patient) versus a most severe non-vertebral phenotype (hip and femoral neck fractures mostly requiring surgery). Potential contributors varied: smoking (1/3–1/2 of subjects), family history of osteoporosis (1/3), heparin and glucocorticoid use in pregnancy, low body mass index (majority of cases), hypovitaminosis D; and (with a low level of statistical significance) anti-psychotic medication, gestational diabetes, lupus, thrombophilia, anemia, in vitro fertilization (1/3 in one study), twin pregnancy, tocolysis with MgSO4, and postpartum thyroiditis. Most remarkably, up to 50% of PLO patients harbor mutations of LRP5, WNT1, and COL1A1/A2 (more damaged form with potential benefits from osteoanabolic drugs); gene testing might become the new norm in PLO. The low index of clinical suspicion should be supported by performing magnetic resonance imaging (gold standard in pregnancy) with DXA (in lactation). Low bone mineral density is expected (Z-score varying from −2.2 SD to −4 SD, unless normal which does not exclude PLO). Bone turnover markers might be useful in individuals with normal DXA, in pregnancy when DXA cannot be performed, and in following the response to anti-osteoporosis drugs. Alternatively, microarchitecture damage might be reflected by DXA-trabecular bone score and high-resolution peripheral quantitative computed tomography. Specific medical interventions are currently focused on teriparatide (TPT) use (3 studies; n = 99 females treated with TPT and an additional subgroup of 18 patients from the gene-analysis-based study, thus a total of 117 females) which seems to be the therapy of choice as reflected by these new data: 6–24 months, 20 µg/day, no sequential therapy needed; case selection based on high fracture risk is necessary). The first case using romosozumab was reported in 2022. PAO/LAO remains a challenging condition which is a battle for the wellbeing of two individuals, on one hand, considering maternal-fetal outcomes and taking care of the offspring, but it is a battle for a multidisciplinary team, on the other hand, since a standardized approach is lacking.
ER  - 

TY  - JOUR
M3  - Article
Y1  - 2023
VL  - 6
IS  - 5
SN  - 2398-8835
JF  - Health Science Reports
JO  - Heal. Sci. Rep.
UR  - https://www.embase.com/search/results?subaction=viewrecord&id=L2023492529&from=export
U2  - L2023492529
DB  - Embase
U3  - 2023-06-08
U4  - 2023-06-13
L2  - http://dx.doi.org/10.1002/hsr2.1116
DO  - 10.1002/hsr2.1116
A1  - Esmaeili Tarki, F.
A1  - Afaghi, S.
A1  - Rahimi, F.S.
A1  - Kiani, A.
A1  - Varahram, M.
A1  - Abedini, A.
M1  - (Esmaeili Tarki F.) Research Department of Internal Medicine, Shahid Beheshti University of Medical Sciences, Tehran, Iran
M1  - (Afaghi S.) Prevention of Metabolic Disorders Research Center, Research Institute for Endocrine Sciences, Shahid Beheshti University of Medical Sciences, Tehran, Iran
M1  - (Rahimi F.S.; Kiani A.; Abedini A., dr.abedini110@sbmu.ac.ir) Chronic Respiratory Disease Research Center, National Research Institute of Tuberculosis and Lung Diseases, Masih Daneshvari Hospital, Shahid Beheshti University of Medical Sciences, Tehran, Iran
M1  - (Varahram M.) Mycobacteriology Research Center, National Research Institute of Tuberculosis and Lung Disease, Shahid Beheshti University of Medical Sciences, Tehran, Iran
AD  - A. Abedini, Chronic Respiratory Disease Research Center, National Research Institute of Tuberculosis and Lung Diseases, Masih Daneshvari Hospital, Shahid Beheshti University of Medical Sciences, Tehran, Iran
T1  - Serial SOFA-score trends in ICU-admitted COVID-19 patients as predictor of 28-day mortality: A prospective cohort study
LA  - English
KW  - data analysis software
KW  - methylprednisolone
KW  - remdesivir
KW  - aged
KW  - article
KW  - body mass
KW  - clinical outcome
KW  - cohort analysis
KW  - controlled study
KW  - coronary artery disease
KW  - coronavirus disease 2019
KW  - demographics
KW  - diabetes mellitus
KW  - diagnostic test accuracy study
KW  - female
KW  - hospital mortality
KW  - hospitalization
KW  - human
KW  - hypertension
KW  - intensive care medicine
KW  - intensive care unit
KW  - lactate blood level
KW  - length of stay
KW  - loading drug dose
KW  - major clinical study
KW  - male
KW  - mean arterial pressure
KW  - mortality
KW  - mortality rate
KW  - observational study
KW  - predictive value
KW  - prospective study
KW  - risk assessment
KW  - risk factor
KW  - SARS coronavirus
KW  - Sequential Organ Failure Assessment Score
KW  - SPSS
C3  - SPSS(IBM)
C4  - IBM
N2  - Background and Aim: The efficacy of Sequential Organ Failure Assessment (SOFA) score as predictor of clinical outcomes among ICU-admitted COVID-19 patients is still controversial. We aimed to assess whether SOFA-score in different time intervals could predict 28-day mortality compared with other well-acknowledged risk factors of COVID-19 mortality. Methods: This observational prospective cohort was conducted on 1057 patients from March 2020 to March 2022 at Masih Daneshvari Hospital, Iran. The univariate and multivariate Cox proportional analysis were performed to assess the hazards of SOFA-score models. Receiver operating characteristic (ROC) curves were designed to estimate the predictive values. Results: Mean SOFA-score during first 96 h (HR: 3.82 [CI: 2.75–5.31]), highest SOFA-score (HR: 2.70 [CI: 1.93–3.78]), and initial SOFA-score (HR: 1.65 [CI: 1.30–2.11]) had strongest association with 28-day mortality (p <.0001). In contrast, SOFA scores at 48 and 96 h as well as Δ-SOFA: 48-0 h and Δ-SOFA: 96-0 h did not show significant correlations. Among them, merely mean SOFA-score (HR: 2.28 [CI: 2.21–3.51]; p <.001) remained as independent prognosticator on multivariate regression analysis; though having less odds of predicting value compared with age (HR: 3.81 [CI: 1.98–5.21]), hypertension (HR: 3.11 [CI: 1.26–3.81]), coronary artery disease [CAD] (HR: 2.82 [CI: 1.51–4.8]), and diabetes mellitus (HR: 2.45 [CI: 1.36–2.99]). The area under ROC (AUROC) for mean SOFA-score (0.77) and highest SOFA-score (0.71) were larger than other SOFA intervals. Calculating the first 96 h of SOFA trends, it was obtained that fatality rate was <12.3% if the score dropped, between 28.8% and 46.29% if the score remained unchanged, and >50.45% if the score increased. Conclusion: To predict the 28-day mortality among ICU-admitted COVID-19 patients, mean SOFA upon first 96 h of ICU stay is reliable; while having inadequate accuracy comparing with well-acknowledged COVID-19 mortality predictors (age, diabetes mellitus, hypertension, CAD). Notably, increased SOFA levels in the course of first 96 h of ICU-admission, prognosticate at least 50% fatality regardless of initial SOFA score.
ER  - 

TY  - JOUR
M3  - Article
Y1  - 2023
VL  - 31
SN  - 2405-5794
JF  - Journal of Clinical Tuberculosis and Other Mycobacterial Diseases
JO  - J. Clin. Tuberc. Other Microbact. Dis.
UR  - https://www.embase.com/search/results?subaction=viewrecord&id=L2023913312&from=export
U2  - L2023913312
DB  - Embase
U3  - 2023-05-02
U4  - 2023-07-13
L2  - http://dx.doi.org/10.1016/j.jctube.2023.100368
DO  - 10.1016/j.jctube.2023.100368
A1  - Adane, H.T.
A1  - Howe, R.C.
A1  - Wassie, L.
A1  - Magee, M.J.
M1  - (Adane H.T., hawultachew@gmail.com; Howe R.C.; Wassie L.) Armauer Hansen Research Institute, Addis Ababa, Ethiopia
M1  - (Magee M.J.) Division of Infectious Diseases, Department of Medicine, Emory University School of Medicine, Atlanta, GA, United States
M1  - (Magee M.J.) Departments of Global Health and Epidemiology, Rollins School of Public Health, Emory University, Atlanta, GA, United States
AD  - H.T. Adane, Armauer Hansen Research Institute, Addis Ababa, Ethiopia
T1  - Diabetes mellitus is associated with an increased risk of unsuccessful treatment outcomes among drug-susceptible tuberculosis patients in Ethiopia: A prospective health facility-based study
LA  - English
KW  - adult
KW  - article
KW  - clinical outcome
KW  - cohort analysis
KW  - comorbidity
KW  - diabetes mellitus
KW  - diabetic patient
KW  - Ethiopia
KW  - female
KW  - glucose blood level
KW  - health care facility
KW  - human
KW  - logistic regression analysis
KW  - major clinical study
KW  - male
KW  - middle aged
KW  - oral glucose tolerance test
KW  - outcome assessment
KW  - public health
KW  - public health service
KW  - risk factor
KW  - treatment outcome
KW  - tuberculosis
KW  - young adult
N2  - Background: The impact of diabetes mellitus on tuberculosis (TB) treatment outcomes has not been well investigated in most sub-Saharan countries including Ethiopia. The current study aimed to determine the association between diabetes mellitus and unsuccessful TB treatment outcomes among drug-susceptible TB patients treated at selected health facilities in Addis Ababa, Ethiopia. Methods: This health facility-based prospective cohort study was conducted at six randomly selected public health centers in Addis Ababa, from August 2020 until November 2021. Clinically diagnosed adult pulmonary and extra pulmonary TB patients were recruited at the time of treatment initiation. A multivariable logistic regression analysis was used to estimate the association between diabetes and unsuccessful TB treatment outcomes. Results: Among the total 267 enrolled participants, 9.7% of patients with TB were identified to have diabetes comorbidity. Of patients with diabetes and TB, 9 (34.6%) were newly diagnosed based on glucose test results. Despite an overall high TB treatment success rate (94.0%), more than one-fourth (26.9%) of patients with diabetes had a poor TB treatment outcome (26.9%), which was remarkably higher compared to patients without diabetes (3.7%). In multivariable regression, the adjusted odds of poor TB treatment outcome among those with diabetes was 14.8 (95% CI 3.5 – 62.7) times the odds of poor outcome patients without diabetes. Conclusion: Diabetes was significantly associated with increased odds of poor TB treatment outcomes among patients in Addis Ababa, Ethiopia.
ER  - 

TY  - JOUR
M3  - Conference Abstract
Y1  - 2023
VL  - 130
SP  - S89
EP  - S90
SN  - 1878-3511
SN  - 1201-9712
JF  - International Journal of Infectious Diseases
JO  - Int. J. Infect. Dis.
UR  - https://www.embase.com/search/results?subaction=viewrecord&id=L2024528051&from=export
U2  - L2024528051
DB  - Embase
U4  - 2023-05-19
L2  - http://dx.doi.org/10.1016/j.ijid.2023.04.222
DO  - 10.1016/j.ijid.2023.04.222
A1  - Davies, R.
A1  - Clark, D.
A1  - Hay, D.
A1  - Perumal, L.
A1  - Read, K.
A1  - Luey, C.
A1  - Nisbet, M.
M1  - (Davies R.) Auckland City Hospital, Infectious Diseases, Auckland, New Zealand
M1  - (Clark D.) Middlemore Hospital, General Medicine, Auckland, New Zealand
M1  - (Hay D.) Auckland Regional Public Health Service, Public Health, Auckland, New Zealand
M1  - (Perumal L.) Formally at Auckland Regional Public Health Service, Public Health, Auckland, New Zealand
M1  - (Read K.) North Shore Hospital, Infectious Diseases, Auckland, New Zealand
M1  - (Luey C.) Middlemore Hospital, Infectious Diseases, Auckland, New Zealand
M1  - (Nisbet M.) Auckland City Hospital, Infectious Diseases and Respiratory, Auckland, New Zealand
T1  - MORTALITY IN PATIENTS WITH TUBERCULOSIS (TB) IN AUCKLAND, NEW ZEALAND OVER A 10 YEAR PERIOD (2009-2019)
LA  - English
KW  - adult
KW  - aged
KW  - cancer patient
KW  - cause of death
KW  - central nervous system tuberculosis
KW  - cohort analysis
KW  - conference abstract
KW  - diabetes mellitus
KW  - diagnosis
KW  - documentation
KW  - ethnicity
KW  - female
KW  - human
KW  - incidence
KW  - kidney disease
KW  - major clinical study
KW  - male
KW  - Maori (people)
KW  - miliary tuberculosis
KW  - mortality
KW  - New Zealand
KW  - Pacific islands
KW  - retrospective study
KW  - tuberculosis
N2  - Intro: New Zealand has a low burden of Tuberculosis (TB) with a mortality of 0.26 per 100,000. The aim of this audit was to review the cause of mortality, classify whether the death was TB-related and identify any associated factors for patients with TB who died prior to completion of treatment for TB in Auckland. Methods: A retrospective audit of clinical notes for adult TB patients (aged >15) who died prior to commencing or during TB treatment between 2009-2019 was performed. Cause of death was classified as a TB-related death if it was found to be directly related to TB. Findings: Of the 1738 TB cases notified, 86 (4.9%) patients died prior to completion of TB treatment; 6 were excluded from further analysis due to incomplete documentation. Of the remaining 80 patients, 60% were male and the median age was 70 (range 25-97). 45% patients were of Asian ethnicity, 31% Pacific Island, 13% Maori and 8% European. 45% were smear positive at presentation, 29% had disseminated TB disease and 5% had central nervous system TB disease. 41% of patients had diabetes, 36% had renal impairment and 23% had malignancy. 30% died prior to commencing TB treatment, with the majority having TB confirmed after death. Death was felt to be directly related to TB disease in 31 (39%) patients or in 31/1738 (1.8%) of the total cohort. Discussion: TB mortality, which is potentially preventable with early detection and treatment, continues to be significant in our low TB incidence setting. More data is needed to understand the role of older age, male sex, smear positivity, and diabetes as contributing factors for increasing mortality. Conclusion: This audit highlights the need for clinicians to be vigilant and consider a diagnosis of TB to enable timely diagnosis, especially in low TB burden settings.
ER  - 

TY  - JOUR
M3  - Article
Y1  - 2023
VL  - 40
IS  - 3
SP  - 210
EP  - 214
SN  - 0974-598X
SN  - 0970-2113
JF  - Lung India
JO  - Lung India
UR  - https://www.embase.com/search/results?subaction=viewrecord&id=L2024738916&from=export
U2  - L2024738916
DB  - Embase
U3  - 2023-06-06
U4  - 2023-06-13
L2  - http://dx.doi.org/10.4103/lungindia.lungindia_293_22
DO  - 10.4103/lungindia.lungindia_293_22
A1  - Haque, O.
A1  - Shameem, M.
A1  - Hashim, W.
M1  - (Haque O., oihaque@myamu.ac.in) Massachusetts General Hospital, Harvard Medical School, Boston, United States
M1  - (Shameem M.) Department of Tuberculosis and Respiratory Diseases, Jawaharlal Nehru Medical College, Uttar Pradesh, Aligarh, India
M1  - (Hashim W.) Department of Anaesthesiology and Critical Care, Jawaharlal Nehru Medical College, Uttar Pradesh, Aligarh, India
AD  - O. Haque, Harvard Medical School, Massachusetts General Hospital, Boston, United States
T1  - Secondary infections in critically ill patients with COVID-19: A retrospective single-center study
LA  - English
KW  - amikacin
KW  - amoxicillin plus clavulanic acid
KW  - azithromycin
KW  - cefepime
KW  - cefixime
KW  - cefoperazone plus sulbactam
KW  - cefoxitin
KW  - ceftazidime
KW  - ceftriaxone
KW  - clindamycin
KW  - colistin
KW  - corticosteroid
KW  - cotrimoxazole
KW  - gentamicin
KW  - levofloxacin
KW  - meropenem
KW  - minocycline
KW  - polymyxin B
KW  - tigecycline
KW  - Acinetobacter baumannii
KW  - adult
KW  - aged
KW  - article
KW  - artificial ventilation
KW  - bacteremia
KW  - bacterial infection
KW  - bloodstream infection
KW  - catheter-related bacteremia
KW  - cohort analysis
KW  - controlled study
KW  - coronavirus disease 2019
KW  - critically ill patient
KW  - cumulative incidence
KW  - diabetes mellitus
KW  - female
KW  - follow up
KW  - hospital acquired pneumonia
KW  - human
KW  - incidence
KW  - intensive care unit
KW  - Klebsiella pneumoniae
KW  - longitudinal study
KW  - major clinical study
KW  - male
KW  - nasopharyngeal swab
KW  - observational study
KW  - outcome assessment
KW  - retrospective study
KW  - risk factor
KW  - secondary infection
KW  - Staphylococcus aureus
N2  - Background: Patients infected with COVID-19 admitted to the intensive care unit (ICU) may have a higher incidence of developing secondary infections. These infections can further deteriorate the hospital course and increase mortality. Therefore, the objectives of this study were to investigate the incidence, associated risk factors, outcomes, and pathogens associated with secondary bacterial infections in critically ill patients with COVID-19. Methods: All adult COVID-19 patients admitted to the intensive care unit requiring mechanical ventilation from October 1, 2020 until December 31, 2021 were screened for inclusion in the study. A total of 86 patients were screened and 65 who met the inclusion criteria were prospectively entered into a customized electronic database. The database was then retrospectively analyzed to investigate secondary bacterial infections. Results: Of the 65 patients included, 41.54% acquired at least one of the studied secondary bacterial infections during the course of their ICU stay. The most common secondary infection (59.26%) seen was hospital-acquired pneumonia followed by acquired bacteremia of unknown origin (25.92%) and catheter-related sepsis (14.81%). Diabetes mellitus (P = <.001), cumulative dose of corticosteroids (P = 0.001), were associated with an increased risk of secondary bacterial infection. The most commonly isolated pathogen in patients with secondary pneumonia was Acinetobacter baumannii. Staphylococcus aureus was the most common organism associated with a bloodstream infection and catheter-related sepsis. Conclusion: The incidence of secondary bacterial infections was high in critically ill patients with COVID-19 and was associated with a longer duration of admission to the hospital and ICU and a higher mortality. Diabetes mellitus and cumulative dose of corticosteroids were associated with significantly increased risk of secondary bacterial infection.
ER  - 

TY  - JOUR
M3  - Article
Y1  - 2023
VL  - 151
SN  - 1469-4409
SN  - 0950-2688
JF  - Epidemiology and Infection
JO  - Epidemiol. Infect.
UR  - https://www.embase.com/search/results?subaction=viewrecord&id=L2024078706&from=export
U2  - L2024078706
C5  - 37066967
DB  - Embase
DB  - Medline
U3  - 2023-05-04
U4  - 2023-07-31
L2  - http://dx.doi.org/10.1017/S0950268823000559
DO  - 10.1017/S0950268823000559
A1  - Hossain, M.B.
A1  - Johnston, J.C.
A1  - Cook, V.J.
A1  - Sadatsafavi, M.
A1  - Wong, H.
A1  - Romanowski, K.
A1  - Karim, M.E.
M1  - (Hossain M.B., belal.hossain@ubc.ca; Wong H.; Karim M.E.) School of Population and Public Health, University of British Columbia, Vancouver, BC, Canada
M1  - (Johnston J.C.; Cook V.J.; Romanowski K.) British Columbia Centre for Disease Control, Vancouver, BC, Canada
M1  - (Johnston J.C.; Cook V.J.) Division of Respiratory Medicine, University of British Columbia, Vancouver, BC, Canada
M1  - (Sadatsafavi M.) Faculty of Pharmaceutical Sciences, University of British Columbia, Vancouver, BC, Canada
M1  - (Wong H.; Karim M.E.) Centre for Health Evaluation and Outcome Sciences, St. Paul's Hospital, Vancouver, BC, Canada
M1  - (Romanowski K.) Department of Medicine, University of British Columbia, Vancouver, BC, Canada
AD  - M.B. Hossain, School of Population and Public Health, University of British Columbia, Vancouver, BC, Canada
T1  - Role of latent tuberculosis infection on elevated risk of cardiovascular disease: a population-based cohort study of immigrants in British Columbia, Canada, 1985-2019
LA  - English
KW  - adult
KW  - article
KW  - cardiovascular disease
KW  - cerebrovascular accident
KW  - chronic kidney failure
KW  - cohort analysis
KW  - diabetes mellitus
KW  - dyslipidemia
KW  - female
KW  - health care system
KW  - human
KW  - Human immunodeficiency virus infection
KW  - hypertension
KW  - immigration
KW  - interferon gamma release assay
KW  - ischemic heart disease
KW  - latent tuberculosis
KW  - major clinical study
KW  - male
KW  - obesity
KW  - outcome assessment
KW  - retrospective study
KW  - risk assessment
KW  - sensitivity analysis
KW  - substance use
KW  - tuberculin test
N2  - We investigated cardiovascular disease (CVD) risk associated with latent tuberculosis infection (LTBI) (Aim-1) and LTBI therapy (Aim-2) in British Columbia, a low-tuberculosis-incidence setting. 49,197 participants had valid LTBI test results. Cox proportional hazards model was fitted, adjusting for potential confounders. Compared with the participants who tested LTBI negative, LTBI positive was associated with an 8% higher CVD risk in complete case data (adjusted hazard ratio (HR): 1.08, 95% CI: 0.99-1.18), a statistically significant 11% higher risk when missing confounder values were imputed using multiple imputation (HR: 1.11, 95% CI: 1.02-1.20), and 10% higher risk when additional proxy variables supplementing known unmeasured confounders were incorporated in the highdimensional disease risk score technique to reduce residual confounding (HR: 1.10, 95% CI: 1.01-1.20). Also, compared with participants who tested negative, CVD risk was 27% higher among people who were LTBI positive but incomplete LTBI therapy (HR: 1.27, 95% CI: 1.04-1.55), whereas the risk was similar in people who completed LTBI therapy (HR: 1.04, 95% CI: 0.87-1.24). Findings were consistent in different sensitivity analyses. We concluded that LTBI is associated with an increased CVD risk in low-tuberculosis-incidence settings, with a higher risk associated with incomplete LTBI therapy and attenuated risk when therapy is completed.
ER  - 

TY  - JOUR
M3  - Article
Y1  - 2023
VL  - 76
IS  - 8
SP  - 1483
EP  - 1491
SN  - 1537-6591
SN  - 1058-4838
JF  - Clinical Infectious Diseases
JO  - Clin. Infect. Dis.
UR  - https://www.embase.com/search/results?subaction=viewrecord&id=L2024589291&from=export
U2  - L2024589291
C5  - 36424864
DB  - Embase
DB  - Medline
U3  - 2023-05-24
U4  - 2023-06-01
L2  - http://dx.doi.org/10.1093/cid/ciac915
DO  - 10.1093/cid/ciac915
A1  - Sinha, P.
A1  - Ponnuraja, C.
A1  - Gupte, N.
A1  - Babu, S.P.
A1  - Cox, S.R.
A1  - Sarkar, S.
A1  - Mave, V.
A1  - Paradkar, M.
A1  - Cintron, C.
A1  - Govindarajan, S.
A1  - Kinikar, A.
A1  - Priya, N.
A1  - Gaikwad, S.
A1  - Thangakunam, B.
A1  - Devarajan, A.
A1  - Dhanasekaran, M.
A1  - Tornheim, J.A.
A1  - Gupta, A.
A1  - Salgame, P.
A1  - Christopher, D.J.
A1  - Kornfeld, H.
A1  - Viswanathan, V.
A1  - Ellner, J.J.
A1  - Horsburgh, C.R.
A1  - Gupte, A.N.
A1  - Padmapriyadarsini, C.
A1  - Hochberg, N.S.
M1  - (Sinha P., psinha@bu.edu; Cintron C.; Horsburgh C.R.; Hochberg N.S.) Section of Infectious Diseases, Department of Medicine, Boston University, Chobanian & Avedisian School of Medicine, Boston, MA, United States
M1  - (Ponnuraja C.; Padmapriyadarsini C.) Indian Council of Medical Research, National Institute for Research in Tuberculosis, Tamil Nadu, Chennai, India
M1  - (Gupte N.; Mave V.; Paradkar M.) Byramjee Jeejeebhoy Government Medical College, Sassoon General Hospitals, Johns Hopkins University Clinical Research Site, Maharashtra, Pune, India
M1  - (Gupte N.; Mave V.; Paradkar M.) Center for Infectious Diseases in India, Johns Hopkins India, Maharashtra, Pune, India
M1  - (Gupte N.; Cox S.R.; Mave V.; Tornheim J.A.; Gupta A.; Gupte A.N.) Division of Infectious Diseases, Johns Hopkins University, School of Medicine, Baltimore, MD, United States
M1  - (Babu S.P.; Sarkar S.; Govindarajan S.) Jawaharlal Institute of Postgraduate Medical Education and Research, Puducherry, India
M1  - (Govindarajan S.) National Tuberculosis Elimination Program, Puducherry, India
M1  - (Kinikar A.; Gaikwad S.) Byramjee Jeejeebhoy Government Medical College, Sassoon General Hospitals, Maharashtra, Pune, India
M1  - (Priya N.; Thangakunam B.; Christopher D.J.) Christian Medical College, Tamil Nadu, Vellore, India
M1  - (Devarajan A.; Dhanasekaran M.; Viswanathan V.) Prof. M. Viswanathan Diabetes Research Centre, Tamil Nadu, Chennai, India
M1  - (Salgame P.; Ellner J.J.) Center for Emerging Pathogens, Department of Medicine, New Jersey Medical School, Rutgers Biomedical and Health Sciences, Newark, NJ, United States
M1  - (Kornfeld H.) Department of Medicine, University of Massachusetts Chan Medical School, Worcester, MA, United States
M1  - (Horsburgh C.R.; Hochberg N.S.) Department of Epidemiology, Boston University School of Public Health, Boston, MA, United States
M1  - (Horsburgh C.R.) Department of Biostatistics, Boston University School of Public Health, Boston, MA, United States
M1  - (Horsburgh C.R.) Department of Global Health, Boston University School of Public Health, Boston, MA, United States
M1  - ()
AD  - P. Sinha, Section of Infectious Diseases, Department of Medicine, Boston University, Chobanian & Avedisian School of Medicine, Crosstown Center, 801 Massachusetts Ave, Suite 2021A, Boston, MA, United States
T1  - Impact of Undernutrition on Tuberculosis Treatment Outcomes in India: A Multicenter, Prospective, Cohort Analysis
LA  - English
KW  - liquid culture
KW  - anti human immunodeficiency virus agent
KW  - hemoglobin A1c
KW  - adjusted incidence rate ratio
KW  - adult
KW  - aged
KW  - alcoholism
KW  - all cause mortality
KW  - antiretroviral therapy
KW  - article
KW  - body mass
KW  - body weight loss
KW  - cohort analysis
KW  - controlled study
KW  - diabetes mellitus
KW  - disease association
KW  - female
KW  - follow up
KW  - human
KW  - Human immunodeficiency virus infection
KW  - incidence
KW  - India
KW  - lung cavitation
KW  - lung tuberculosis
KW  - major clinical study
KW  - male
KW  - malnutrition
KW  - middle aged
KW  - multicenter study
KW  - nutritional status
KW  - practice guideline
KW  - prospective study
KW  - relapse
KW  - smoking
KW  - sputum smear
KW  - stunting
KW  - thorax radiography
KW  - treatment failure
KW  - treatment outcome
N2  - Background. Undernutrition is the leading risk factor for tuberculosis (TB) globally. Its impact on treatment outcomes is poorly defined. Methods. We conducted a prospective cohort analysis of adults with drug-sensitive pulmonary TB at 5 sites from 2015–2019. Using multivariable Poisson regression, we assessed associations between unfavorable outcomes and nutritional status based on body mass index (BMI) nutritional status at treatment initiation, BMI prior to TB disease, stunting, and stagnant or declining BMI after 2 months of TB treatment. Unfavorable outcome was defined as a composite of treatment failure, death, or relapse within 6 months of treatment completion. Results. Severe undernutrition (BMI <16 kg/m2) at treatment initiation and severe undernutrition before the onset of TB disease were both associated with unfavorable outcomes (adjusted incidence rate ratio [aIRR], 2.05; 95% confidence interval [CI], 1.42–2.91 and aIRR, 2.20; 95% CI, 1.16–3.94, respectively). Additionally, lack of BMI increase after treatment initiation was associated with increased unfavorable outcomes (aIRR, 1.81; 95% CI, 1.27–2.61). Severe stunting (height-for-age z score <−3) was associated with unfavorable outcomes (aIRR, 1.52; 95% CI, 1.00–2.24). Severe undernutrition at treatment initiation and lack of BMI increase during treatment were associated with a 4- and 5-fold higher rate of death, respectively. Conclusions. Premorbid undernutrition, undernutrition at treatment initiation, lack of BMI increase after intensive therapy, and severe stunting are associated with unfavorable TB treatment outcomes. These data highlight the need to address this widely prevalent TB comorbidity. Nutritional assessment should be integrated into standard TB care.
ER  - 

TY  - JOUR
M3  - Article
Y1  - 2023
VL  - 53
IS  - 4
SN  - 1365-2362
SN  - 0014-2972
JF  - European Journal of Clinical Investigation
JO  - Eur. J. Clin. Invest.
UR  - https://www.embase.com/search/results?subaction=viewrecord&id=L2020581207&from=export
U2  - L2020581207
C5  - 36435984
DB  - Embase
DB  - Medline
U3  - 2022-12-22
U4  - 2023-03-29
L2  - http://dx.doi.org/10.1111/eci.13913
DO  - 10.1111/eci.13913
A1  - Fornaro, M.
A1  - Stano, S.
A1  - Goletti, D.
A1  - Semeraro, A.
A1  - Cantatore, F.P.
A1  - Maruotti, N.
A1  - Colella, S.
A1  - Abbruzzese, A.
A1  - Santo, L.
A1  - Praino, E.
A1  - Iannone, F.
M1  - (Fornaro M.; Stano S.; Colella S.; Abbruzzese A.; Iannone F., florenzo.iannone@uniba.it) Rheumatology Unit, Department of Emergence Medicine and Transplantation (DETO), University of Bari, Bari, Italy
M1  - (Goletti D.) Translational Research Unit, National Institute for Infectious Diseases "Lazzaro Spallanzani"- IRCCS, Rome, Italy
M1  - (Semeraro A.) Unità Operativa di Reumatologia, ASL Taranto, Taranto, Italy
M1  - (Cantatore F.P.; Maruotti N.) Rheumatology Clinic, Department of Medical and Surgical Sciences, University of Foggia, Foggia, Italy
M1  - (Santo L.; Praino E.) UOS Reumatologia DSS 4 Barletta, Andria, Italy
AD  - F. Iannone, Department of Emergency and Organ Transplantation – Rheumatology Unit, P.zza G Cesare, 11, Bari, Italy
T1  - Prevalence and management of tuberculosis infection in Apulian rheumatologic patients treated with biologics: An observational cohort 10-year study from the BIOPURE registry
LA  - English
KW  - Mycobacterium tuberculosis test kit
KW  - abatacept
KW  - adalimumab
KW  - anakinra
KW  - apremilast
KW  - belimumab
KW  - certolizumab pegol
KW  - disease modifying antirheumatic drug
KW  - etanercept
KW  - glucocorticoid
KW  - golimumab
KW  - infliximab
KW  - isoniazid
KW  - Janus kinase inhibitor
KW  - methotrexate
KW  - rifampicin
KW  - rituximab
KW  - salazosulfapyridine
KW  - secukinumab
KW  - tocilizumab
KW  - ustekinumab
KW  - adult
KW  - age
KW  - allergy
KW  - article
KW  - cohort analysis
KW  - comorbidity
KW  - connective tissue disease
KW  - diabetes mellitus
KW  - female
KW  - follow up
KW  - gastrointestinal disease
KW  - human
KW  - hypertransaminasemia
KW  - incidence
KW  - inflammatory disease
KW  - interferon gamma release assay
KW  - Italy
KW  - latent tuberculosis
KW  - major clinical study
KW  - male
KW  - middle aged
KW  - observational study
KW  - patient compliance
KW  - prevalence
KW  - prophylaxis
KW  - psoriatic arthritis
KW  - retrospective study
KW  - rheumatic disease
KW  - rheumatoid arthritis
KW  - sex difference
KW  - spondylarthritis
KW  - systemic vasculitis
KW  - tuberculosis
KW  - young adult
KW  - QuantiFERON-TB Gold In-tube
C3  - QuantiFERON-TB Gold In-tube(Qiagen,Germany)
C4  - Qiagen
C4  - Qiagen(Germany)
N2  - Introduction: The objective of this study was to assess the 10-year prevalence of latent tuberculosis infection (LTBI) among Apulian patients with rheumatic diseases (RDs). Secondary endpoint was to record new cases of active TB disease and LTBI among patients treated with biologic disease-modifying antirheumatic drugs (bDMARDs). Methods: We analysed the results from the patients included in the BIOPURE registry from 2009 to 2018, who underwent QuantiFERON-TB Gold In-tube (QFT-GIT) test as screening before bDMARDs treatment. Demographic and clinical data were recorded at the time of the first QFT-GIT test. Administration of preventive therapy and bDMARD treatments were recorded for patients with positive QFT-GIT test. All new tuberculosis infections were recorded during the follow-up. Results: The final study population included 3028 patients (855 rheumatoid arthritis, 1001 psoriatic arthritis, 833 spondyloarthritis, 130 connective tissue diseases, 33 systemic vasculitis and 176 other inflammatory rheumatic conditions), more frequently female (67.2%), with a mean age of 52 ± 18 years. Patients with QFT-GIT-positive test were elderly people, predominantly male with higher prevalence of diabetes as comorbidity. The 10-year prevalence of LTBI was 10.8%. Of note, no cases of TB reactivation were recorded in patients who completed preventive therapy treatment. Three thousand and sixteen patients were followed over time (42.6 ± 30 months), and five (.2%) developed active TB, which corresponds to.47 cases per 1000 person-years. Conclusions: In the 10-year observation, the use of bDMARDs seems to be safe in rheumatologic patients with positive QFT-GIT test treated according to current recommendations. Nevertheless, cases of primary TB disease did occur during treatment with biologicals.
ER  - 

TY  - JOUR
M3  - Article
Y1  - 2023
VL  - 163
IS  - 4
SP  - 778
EP  - 789
SN  - 1931-3543
SN  - 0012-3692
JF  - Chest
JO  - Chest
UR  - https://www.embase.com/search/results?subaction=viewrecord&id=L2022447998&from=export
U2  - L2022447998
C5  - 36174745
DB  - Embase
DB  - Medline
U3  - 2023-02-03
U4  - 2023-08-09
L2  - http://dx.doi.org/10.1016/j.chest.2022.09.024
DO  - 10.1016/j.chest.2022.09.024
A1  - Deshmukh, S.
A1  - Sane, M.
A1  - Gaikwad, S.
A1  - Sahasrabudhe, T.
A1  - Barthwal, M.
A1  - Lokhande, R.
A1  - Raskar, S.
A1  - Kagal, A.
A1  - Dharmshale, S.
A1  - Pradhan, N.
A1  - Gupte, A.
A1  - Alfarisi, O.
A1  - Gupta, A.
A1  - Dooley, K.E.
A1  - Gupte, N.
A1  - Golub, J.E.
A1  - Mave, V.
M1  - (Deshmukh S.; Sane M.; Raskar S.; Pradhan N.; Gupte N.; Mave V., vidyamave@gmail.com) Byramjee Jeejeebhoy Government Medical College-Johns Hopkins University Clinical Research Site, Pune, India
M1  - (Deshmukh S.; Sane M.; Raskar S.; Pradhan N.; Gupte N.; Mave V., vidyamave@gmail.com) Johns Hopkins India, Pune, India
M1  - (Gaikwad S.; Lokhande R.; Kagal A.; Dharmshale S.) Byramjee Jeejeebhoy Government Medical College, Pune, India
M1  - (Sahasrabudhe T.; Barthwal M.; Golub J.E.) Dr. D.Y. Patil Medical College, Hospital & Research Centre, Dr. D. Y. Patil Vidyapeeth, Pune, India
M1  - (Gupte A.; Alfarisi O.; Gupta A.; Dooley K.E.; Gupte N.; Mave V., vidyamave@gmail.com) Johns Hopkins University School of Medicine, Baltimore, MD,
AD  - V. Mave, Byramjee Jeejeebhoy Government Medical College-Johns Hopkins University Clinical Research Site, Pune, India
T1  - Sex Differences in TB Clinical Presentation, Drug Exposure, and Treatment Outcomes in India
LA  - English
KW  - high performance liquid chromatograph
KW  - Mycobacterium tuberculosis test kit
KW  - ethambutol
KW  - glycated hemoglobin
KW  - hemoglobin A1c
KW  - isoniazid
KW  - pyrazinamide
KW  - rifampicin
KW  - acid fast bacterium
KW  - adult
KW  - area under the curve
KW  - article
KW  - body mass
KW  - cohort analysis
KW  - cross-sectional study
KW  - diabetes mellitus
KW  - diagnostic test accuracy study
KW  - directly observed therapy
KW  - disease severity
KW  - drug exposure
KW  - female
KW  - high performance liquid chromatography
KW  - human
KW  - Human immunodeficiency virus infection
KW  - limit of quantitation
KW  - major clinical study
KW  - male
KW  - maximum concentration
KW  - mortality
KW  - multidrug resistant tuberculosis
KW  - outcome assessment
KW  - pharmacokinetics
KW  - prevalence
KW  - prospective study
KW  - risk factor
KW  - sex difference
KW  - sputum culture
KW  - sputum smear
KW  - thorax radiography
KW  - treatment outcome
KW  - tuberculosis
C4  - Cepheid
C4  - Shimadzu
N2  - Background: The role of sex differences in clinical presentation, TB drug pharmacokinetic variables, and treatment outcomes is unclear. Research Question: What is the effect of sex on TB disease severity, drug exposure, and treatment outcome? Study Design and Methods: This study was a prospective cohort study conducted in India. It assessed TB disease severity; risk of unfavorable treatment outcomes (failure, recurrence, and death) according to sex; and risk factors for unfavorable outcomes stratified according to sex. Effects of sex on the pharmacokinetic variables (maximum concentration and area under the curve) of rifampicin, isoniazid, and pyrazinamide were estimated by using noncompartmental analyses. Results: Of 1,541 people with microbiologically confirmed TB, 567 (37%) were women. Women had a lower risk of high mycobacterial burden (smear grade ≥ 2 and/or time to detection < 7 days) with an adjusted OR of 0.70 (95% CI, 0.56-0.87). Among the 744 participants who were followed up prospectively, 261 (35%) were women. Women had a lower risk of unfavorable treatment outcomes (adjusted incidence risk ratio, 0.60; 95% CI, 0.43-0.85), mostly because recurrence was lower (adjusted incidence risk ratio, 0.45; 95% CI, 0.23-0.86). Isoniazid (but not rifampicin and pyrazinamide) maximum concentration and area under the curve were significantly higher among women (P <.01) than men. Among women, unfavorable outcomes were more likely among those with cavitary disease, but among men, increased risk of unfavorable outcomes was associated with alcohol use, higher BMI, and lower glycated hemoglobin level. Interpretation: Women present with lower mycobacterial burden, achieve higher TB drug exposure, and are less likely to have unfavorable treatment outcomes than men. Strategies to improve TB treatment success should take into account sex differences in risk factors for unfavorable outcomes.
ER  - 

TY  - JOUR
M3  - Article
Y1  - 2023
VL  - 5
IS  - 2
SN  - 2631-827X
JF  - Crohn's and Colitis 360
JO  - Crohn's  Colitis 360
UR  - https://www.embase.com/search/results?subaction=viewrecord&id=L2024020419&from=export
U2  - L2024020419
DB  - Embase
U3  - 2023-05-02
U4  - 2023-05-08
L2  - http://dx.doi.org/10.1093/crocol/otad010
DO  - 10.1093/crocol/otad010
A1  - Gregory, M.H.
A1  - Spec, A.
A1  - Stwalley, D.
A1  - Gremida, A.
A1  - Mejia-Chew, C.
A1  - Nickel, K.B.
A1  - Ciorba, M.A.
A1  - Rood, R.P.
A1  - Olsen, M.A.
A1  - Deepak, P.
M1  - (Gregory M.H., martingregory@wustl.edu; Gremida A.; Ciorba M.A.; Rood R.P.; Deepak P.) Inflammatory Bowel Diseases Center, Division of Gastroenterology, Washington University School of Medicine, Saint Louis, MO, United States
M1  - (Spec A.; Mejia-Chew C.; Nickel K.B.; Olsen M.A.) Division of Infectious Diseases, Department of Medicine, Washington University School of Medicine, Saint Louis, MO, United States
M1  - (Stwalley D.) Institute for Informatics, Washington University School of Medicine, Saint Louis, MO, United States
AD  - M.H. Gregory, Inflammatory Bowel Diseases Center, Division of Gastroenterology, Washington University School of Medicine, 600 South Euclid Avenue, MSC 8124-21-427, Saint Louis, MO, United States
T1  - Corticosteroids Increase the Risk of Invasive Fungal Infections More Than Tumor Necrosis Factor-Alpha Inhibitors in Patients with Inflammatory Bowel Disease
LA  - English
KW  - azathioprine
KW  - budesonide
KW  - corticosteroid
KW  - immunomodulating agent
KW  - methotrexate
KW  - opiate
KW  - tumor necrosis factor inhibitor
KW  - ustekinumab
KW  - vedolizumab
KW  - adult
KW  - anemia
KW  - antifungal therapy
KW  - article
KW  - Aspergillus
KW  - biological therapy
KW  - blastomycosis
KW  - chronic kidney failure
KW  - coccidioidomycosis
KW  - cohort analysis
KW  - comorbidity
KW  - Crohn disease
KW  - data base
KW  - diabetes mellitus
KW  - disease severity
KW  - female
KW  - Filobasidiella
KW  - fungal meningitis
KW  - histoplasmosis
KW  - human
KW  - hypertension
KW  - ICD-10-CM
KW  - ICD-9
KW  - incidence
KW  - inflammatory bowel disease
KW  - invasive candidiasis
KW  - latent tuberculosis
KW  - leukemia
KW  - lung mycosis
KW  - lymphoma
KW  - major clinical study
KW  - male
KW  - middle aged
KW  - monotherapy
KW  - mucormycosis
KW  - outcome assessment
KW  - pancolitis
KW  - paracoccidiomycosis
KW  - Pneumocystis jiroveci
KW  - prescription
KW  - proctitis
KW  - retrospective study
KW  - risk factor
KW  - systemic mycosis
KW  - tuberculosis
KW  - ulcerative colitis
KW  - United States
N2  - Background: Invasive fungal infections are a devastating complication of inflammatory bowel disease (IBD) treatment. We aimed to determine the incidence of fungal infections in IBD patients and examine the risk with tumor necrosis factor-alpha inhibitors (anti-TNF) compared with corticosteroids. Methods: In a retrospective cohort study using the IBM MarketScan Commercial Database we identified US patients with IBD and at least 6 months enrollment from 2006 to 2018. The primary outcome was a composite of invasive fungal infections, identified by ICD-9/10-CM codes plus antifungal treatment. Tuberculosis (TB) infections were a secondary outcome, with infections presented as cases/100 000 person-years (PY). A proportional hazards model was used to determine the association of IBD medications (as time-dependent variables) and invasive fungal infections, controlling for comorbidities and IBD severity. Results: Among 652 920 patients with IBD, the rate of invasive fungal infections was 47.9 cases per 100 000 PY (95% CI 44.7-51.4), which was more than double the TB rate (22 cases [CI 20-24], per 100 000 PY). Histoplasmosis was the most common invasive fungal infection (12.0 cases [CI 10.4-13.8] per 100 000 PY). After controlling for comorbidities and IBD severity, corticosteroids (hazard ratio [HR] 5.4; CI 4.6-6.2) and anti-TNFs (HR 1.6; CI 1.3-2.1) were associated with invasive fungal infections. Conclusions: Invasive fungal infections are more common than TB in patients with IBD. The risk of invasive fungal infections with corticosteroids is more than double that of anti-TNFs. Minimizing corticosteroid use in IBD patients may decrease the risk of fungal infections.
ER  - 

TY  - JOUR
M3  - Article
Y1  - 2023
VL  - 18
IS  - 4 April
SN  - 1932-6203
JF  - PLoS ONE
JO  - PLoS ONE
UR  - https://www.embase.com/search/results?subaction=viewrecord&id=L2024199047&from=export
U2  - L2024199047
C5  - 37093836
DB  - Embase
DB  - Medline
U3  - 2023-05-05
U4  - 2023-07-19
L2  - http://dx.doi.org/10.1371/journal.pone.0284201
DO  - 10.1371/journal.pone.0284201
A1  - Tweedale, B.
A1  - Collier, F.
A1  - Waidyatillake, N.T.
A1  - Athan, E.
A1  - O'Brien, D.P.
M1  - (Tweedale B.; Collier F.; Athan E.) Geelong Centre for Emerging Infectious Diseases (GCEID), Deakin University, Geelong, Australia
M1  - (Tweedale B.; Waidyatillake N.T.; Athan E.; O'Brien D.P., Danielo@barwonhealth.org.au) Department of Infectious Disease, Barwon Health, Geelong, Australia
M1  - (Waidyatillake N.T.) Allergy and Lung Health Unit, Melbourne School of Population and Global Health, University of Melbourne, Melbourne, Australia
M1  - (O'Brien D.P., Danielo@barwonhealth.org.au) Department of Medicine and Infectious Diseases, Royal Melbourne Hospital, University of Melbourne, Melbourne, Australia
AD  - D.P. O'Brien, Department of Infectious Disease, Barwon Health, Geelong, Australia
T1  - Mycobacterium ulcerans culture results according to duration of prior antibiotic treatment: A cohort study
LA  - English
KW  - antibiotic agent
KW  - ciprofloxacin
KW  - clarithromycin
KW  - rifampicin
KW  - adult
KW  - antibiotic therapy
KW  - article
KW  - bacterium culture
KW  - body mass
KW  - clinical assessment
KW  - cohort analysis
KW  - debridement
KW  - diabetes mellitus
KW  - excision
KW  - female
KW  - histopathology
KW  - human
KW  - human tissue
KW  - major clinical study
KW  - male
KW  - middle aged
KW  - Mycobacterium ulcerans
KW  - observational study
KW  - outcome assessment
KW  - polymerase chain reaction
KW  - prospective study
KW  - regression analysis
KW  - subcutaneous tissue
KW  - tuberculosis
KW  - World Health Organization
KW  - young adult
N2  - Mycobacterium ulcerans disease is a necrotising disease of the skin and subcutaneous tissue and is effectively treated with eight-weeks antibiotic therapy. Significant toxicities, however, are experienced under this prolonged regimen. Here, we investigated the length of antibiotic duration required to achieve negative cultures of M. ulcerans disease lesions and evaluated the influence of patient characteristics on this outcome. M. ulcerans cases from an observational cohort that underwent antibiotic treatment prior to surgery and had postexcision culture assessment at Barwon Health, Victoria, from May 25 1998 to June 30 2019, were included. Antibiotic duration before surgery was grouped as <2 weeks, ≥2-<4 weeks, ≥4-<6 weeks, ≥6-<8 weeks, ≥8-<10 weeks and ≥10-20 weeks. Cox regression analyses were performed to assess the association between variables and culture positive results. Ninety-two patients fitted the inclusion criteria. The median age was 60 years (IQR 28-74.5) and 51 (55.4%) were male. Rifampicin-based regimens were predominantly used in combination with clarithromycin (47.8%) and ciprofloxacin (46.7%), and the median duration of antibiotic treatment before surgery was 23 days (IQR, 8.0-45.5). There were no culture positive results after 19 days of antibiotic treatment and there was a significant association between antibiotic duration before surgery and a culture positive outcome (p<0.001). The World Health Organisation category of the lesion and the antibiotic regimen used had no association with the culture outcome. Antibiotics appear to be effective at achieving negative cultures of M. ulcerans disease lesions in less than the currently recommended eight-week duration.
ER  - 

TY  - JOUR
M3  - Article
Y1  - 2023
VL  - 72
IS  - 2
SP  - 202
EP  - 208
SN  - 0422-7638
JF  - Egyptian Journal of Chest Diseases and Tuberculosis
JO  - Egypt. J. Chest Dis. Tuberc.
UR  - https://www.embase.com/search/results?subaction=viewrecord&id=L2024423917&from=export
U2  - L2024423917
DB  - Embase
U3  - 2023-05-16
U4  - 2023-05-29
L2  - http://dx.doi.org/10.4103/ecdt.ecdt_95_22
DO  - 10.4103/ecdt.ecdt_95_22
A1  - Ibrahim, M.A.
A1  - Abdelkhalek, A.M.
A1  - Shehta, M.
M1  - (Ibrahim M.A., mohammedmansour.md@mans.edu.eg; Shehta M.) Departments of Chest Medicine, Faculty of Medicine, Mansoura University, Mansoura City, Egypt
M1  - (Abdelkhalek A.M.) Departments of Radiodiagnosis, Faculty of Medicine, Mansoura University, Mansoura City, Egypt
AD  - M.A. Ibrahim, Department of Chest Medicine, Faculty of Medicine, Mansoura University, Dakahlia Governorate, Mansoura City, Egypt
T1  - Correlation of clinical, laboratory, ventilation, and outcome parameters in hospitalized Coronavirus Disease 2019-infected patients with computed tomography severity score
LA  - English
KW  - data analysis software
KW  - C reactive protein
KW  - D dimer
KW  - ferritin
KW  - adult
KW  - aged
KW  - article
KW  - artificial ventilation
KW  - clinical laboratory
KW  - cohort analysis
KW  - computer assisted tomography
KW  - controlled study
KW  - coronavirus disease 2019
KW  - diabetes mellitus
KW  - female
KW  - ferritin blood level
KW  - high flow nasal cannula therapy
KW  - hospital admission
KW  - hospitalization
KW  - human
KW  - informed consent
KW  - invasive ventilation
KW  - lymphocytopenia
KW  - major clinical study
KW  - male
KW  - mortality
KW  - outcome assessment
KW  - oxygen saturation
KW  - retrospective study
N2  - Context Widespread prevalence of Coronavirus Disease 2019 (COVID-19) infection with high rates of morbidity and mortality necessitates early case definition and severity grading to predict prognosis and improve disease outcome parameters. Purpose To correlate computed tomography severity score (CTSS) in COVID-19-infected patients with their clinical, laboratory, method of ventilation, and disease outcome parameters. Patients and methods A retrospective analysis was performed on 139 COVID-19-infected patients with typical or indeterminate COVID radiological patterns with a correlation between CTSS and their clinical, laboratory, ventilation, hospital stay, and survival data. Results A total of 139 cases were included, with a mean age of 59.81 ± 12.29 years, 63.3% males, 28.77% were noncomorbid, and oxygen saturation of 82.53 ± 6.58 SD. They were subgrouped based on CTSS. A significant correlation was found between high CTSS and oxygen saturation, C-reactive protein, ferritin, D-dimer, lymphopenia, diabetes comorbid patients, need for high-flow oxygen therapy, need for noninvasive or invasive ventilation, mortality, and number of hospital stay in days. Conclusion Different parameters are correlated with high CTSS, especially low oxygen saturation, high C-reactive protein or ferritin values, diabetes, and long hospital stay.
ER  - 

TY  - JOUR
M3  - Article
Y1  - 2023
VL  - 72
IS  - 2
SP  - 268
EP  - 276
SN  - 0422-7638
JF  - Egyptian Journal of Chest Diseases and Tuberculosis
JO  - Egypt. J. Chest Dis. Tuberc.
UR  - https://www.embase.com/search/results?subaction=viewrecord&id=L2024423927&from=export
U2  - L2024423927
DB  - Embase
U3  - 2023-05-24
U4  - 2023-06-02
L2  - http://dx.doi.org/10.4103/ecdt.ecdt_78_22
DO  - 10.4103/ecdt.ecdt_78_22
A1  - Hassan, R.
A1  - El Embaby, D.
A1  - Samaan, S.
M1  - (Hassan R.; Samaan S.) Department of Internal Medicine, Rheumatology Division, Faculty of Medicine, Ain Shams University, Cairo, Egypt
M1  - (El Embaby D., dr.daliaelembaby333@gmail.com) Department of Chest Diseases, Faculty of Medicine, Ain Shams University, Cairo, Egypt
AD  - D. El Embaby, Department of Chest Diseases, Ain Shams of Medicine, Abbassia Square, Cairo, Egypt
T1  - Relation between coronavirus disease 2019 severity and short outcome in rheumatic disease Patients
LA  - English
KW  - alanine aminotransferase
KW  - aspartate aminotransferase
KW  - azathioprine
KW  - C reactive protein
KW  - corticosteroid
KW  - cyclophosphamide
KW  - ferritin
KW  - hemoglobin
KW  - hydroxychloroquine
KW  - lactate dehydrogenase
KW  - leflunomide
KW  - methotrexate
KW  - mycophenolate mofetil
KW  - adolescent
KW  - adult
KW  - aged
KW  - ageusia
KW  - anosmia
KW  - article
KW  - artificial ventilation
KW  - autoimmune disease
KW  - body mass
KW  - chronic kidney failure
KW  - clinical feature
KW  - clinical outcome
KW  - cohort analysis
KW  - comorbidity
KW  - computer assisted tomography
KW  - controlled study
KW  - coronavirus disease 2019
KW  - coughing
KW  - cytokine storm
KW  - DAS28
KW  - diabetes mellitus
KW  - diarrhea
KW  - disease activity
KW  - disease severity
KW  - dyspnea
KW  - erythrocyte sedimentation rate
KW  - female
KW  - fever
KW  - hemoptysis
KW  - hospital admission
KW  - hospital discharge
KW  - hospital patient
KW  - hospitalization
KW  - human
KW  - immunosuppressive treatment
KW  - ischemic heart disease
KW  - major clinical study
KW  - male
KW  - mortality
KW  - nose smear
KW  - pneumonia
KW  - quarantine station
KW  - remission
KW  - retrospective study
KW  - rheumatic disease
KW  - SLEDAI
KW  - smoking
KW  - systemic lupus erythematosus
KW  - throat swab
N2  - Background Three years ago, the coronavirus disease 2019 (COVID-19) was the most threatening issue that the world was forced to fight. The interrelationship between COVID-19 and autoimmunity is complex and bidirectional. There was world concern about the severity of COVID infection in rheumatic patients; however, other studies have found no difference between them and the general population. Objectives To study the clinical character of rheumatic disease patients (RDP) with COVID and the outcome and compare this outcome with the nonrheumatic patients. Patients and methods This investigation was conducted retrospectively; all patients were recruited from quarantine hospitals. This study included 100 randomly selected COVID-19 patients with RDP and 200 COVID-19 patients with comorbidities other than rheumatological disease. Results The RDP presented with fever in 75%, and more than 60% developed cough and dyspnea. One-third of the patients developed anosmia and 25% lost the taste sensation; 72% of the studied RDP were admitted to Ain Shams University's quarantine hospitals. Mean of the patients' hospital stay of RDP was 15.4 ± 6.7; 38% of those were admitted to the ICU. Moreover, 27% had needed mechanical ventilation, 14% developed cytokine storm, and finally, 11% of RDP died due to COVID infection; 89% of RDP had been resolved from COVID infection. Conclusions Three-quarters of the recruited patients needed hospitalization. The mortality was 11%. The frequency of hospitalization and mortality of RDP were related significantly to the severity of COVID-19 infection, presence of comorbidity, and use of cyclophosphamide. Despite this, the outcomes of rheumatic patients and the general population were not significantly different.
ER  - 

TY  - JOUR
M3  - Article
Y1  - 2023
VL  - 52
IS  - 2
SP  - 355
EP  - 376
SN  - 1464-3685
SN  - 0300-5771
JF  - International Journal of Epidemiology
JO  - Int. J. Epidemiol.
UR  - https://www.embase.com/search/results?subaction=viewrecord&id=L2024659884&from=export
U2  - L2024659884
DB  - Embase
U3  - 2023-06-07
U4  - 2023-08-11
L2  - http://dx.doi.org/10.1093/ije/dyad012
DO  - 10.1093/ije/dyad012
A1  - Kartsonaki, C.
A1  - Baillie, J.K.
A1  - Barrio, N.G.
A1  - Baruch, J.
A1  - Beane, A.
A1  - Blumberg, L.
A1  - Bozza, F.
A1  - Broadley, T.
A1  - Burrell, A.
A1  - Carson, G.
A1  - Citarella, B.W.
A1  - Dagens, A.
A1  - Dankwa, E.A.
A1  - Donnelly, C.A.
A1  - Dunning, J.
A1  - Elotmani, L.
A1  - Escher, M.
A1  - Farshait, N.
A1  - Goffard, J.-C.
A1  - Gonçalves, B.P.
A1  - Hall, M.
A1  - Hashmi, M.
A1  - Heng, B.S.L.
A1  - Ho, A.
A1  - Jassat, W.
A1  - Jiménez, M.P.
A1  - Laouenan, C.
A1  - Lissauer, S.
A1  - Martin-Loeches, I.
A1  - Mentré, F.
A1  - Merson, L.
A1  - Morton, B.
A1  - Munblit, D.
A1  - Nekliudov, N.A.
A1  - Nichol, A.D.
A1  - Oinam, B.C.S.
A1  - Ong, D.
A1  - Panda, P.K.
A1  - Petrovic, M.
A1  - Pritchard, M.G.
A1  - Ramakrishnan, N.
A1  - Ramos, G.V.
A1  - Roger, C.
A1  - Sandulescu, O.
A1  - Semple, M.G.
A1  - Sharma, P.
A1  - Sigfrid, L.
A1  - Somers, E.C.
A1  - Streinu-Cercel, A.
A1  - Taccone, F.
A1  - Vecham, P.K.
A1  - Vijayaraghavan, B.K.T.
A1  - Wei, J.
A1  - Wils, E.-J.
A1  - Wong, X.C.
A1  - Horby, P.
A1  - Rojek, A.
A1  - Olliaro, P.L.
A1  - Abbas, A.
A1  - Abdukahil, S.A.
A1  - Abdulkadir, N.N.
A1  - Abe, R.
A1  - Abel, L.
A1  - Absil, L.
A1  - Acharya, S.
A1  - Acker, A.
A1  - Adam, E.
A1  - Adrião, D.
A1  - Al Ageel, S.
A1  - Ahmed, S.
A1  - Ainscough, K.
A1  - Airlangga, E.
A1  - Aisa, T.
A1  - Hssain, A.A.
A1  - Tamlihat, Y.A.
A1  - Akimoto, T.
A1  - Akmal, E.
A1  - Al Qasim, E.
A1  - Alalqam, R.
A1  - Alberti, A.
A1  - Al-Dabbous, T.
A1  - Alegesan, S.
A1  - Alegre, C.
A1  - Alessi, M.
A1  - Alex, B.
A1  - Alexandre, K.
A1  - Al-Fares, A.
A1  - Alfoudri, H.
A1  - Ali, I.
A1  - Ali, A.
A1  - Shah, N.A.
A1  - Alidjnou, K.E.
A1  - Aliudin, J.
A1  - Alkhafajee, Q.
A1  - Allavena, C.
A1  - Allou, N.
A1  - Altaf, A.
A1  - Alves, J.
A1  - Alves, R.
A1  - Alves, J.M.
A1  - Amaral, M.
A1  - Amira, N.
A1  - Ampaw, P.
A1  - Andini, R.
A1  - Andréjak, C.
A1  - Angheben, A.
A1  - Angoulvant, F.
A1  - Ansart, S.
A1  - Anthonidass, S.
A1  - Antonelli, M.
A1  - Antunes De Brito, C.A.
A1  - Apriyana, A.
A1  - Arabi, Y.
A1  - Aragao, I.
A1  - Arancibia, F.
A1  - Araujo, C.
A1  - Arcadipane, A.
A1  - Archambault, P.
A1  - Arenz, L.
A1  - Arlet, J.-B.
A1  - Arnold-Day, C.
A1  - Arora, L.
A1  - Arora, R.
A1  - Artaud-Macari, E.
A1  - Aryal, D.
A1  - Asensio, A.
A1  - Ashraf, M.
A1  - Asif, N.
A1  - Asim, M.
A1  - Assie, J.B.
A1  - Asyraf, A.
A1  - Atique, A.
A1  - Attanyake, A.M.U.L.
A1  - Auchabie, J.
A1  - Aumaitre, H.
A1  - Auvet, A.
A1  - Azemar, L.
A1  - Azoulay, C.
A1  - Bach, B.
A1  - Bachelet, D.
A1  - Badr, C.
A1  - Baig, N.
A1  - Baird, J.K.
A1  - Bak, E.
A1  - Bakakos, A.
A1  - Bakar, N.A.
A1  - Bal, A.
A1  - Balakrishnan, M.
A1  - Balan, V.
A1  - Bani-Sadr, F.
A1  - Barbalho, R.
A1  - Barbosa, N.Y.
A1  - Barclay, W.S.
A1  - Barnett, S.U.
A1  - Barnikel, M.
A1  - Barrasa, H.
A1  - Barrelet, A.
A1  - Barrigoto, C.
A1  - Bartoli, M.
A1  - Bashir, M.
A1  - Basmaci, R.
A1  - Basri, M.F.H.
A1  - Battaglini, D.
A1  - Bauer, J.
A1  - Bautista Rincon, D.F.
A1  - Bazan Dow, D.
A1  - Bedossa, A.
A1  - Bee, K.H.
A1  - Begum, H.
A1  - Behilill, S.
A1  - Beishuizen, A.
A1  - Beljantsev, A.
A1  - Bellemare, D.
A1  - Beltrame, A.
A1  - Beltrão, B.A.
A1  - Beluze, M.
A1  - Benech, N.
A1  - Benjiman, L.E.
A1  - Benkerrou, D.
A1  - Bennett, S.
A1  - Bento, L.
A1  - Berdal, J.-E.
A1  - Bergeaud, D.
A1  - Bergin, H.
A1  - Bernal Sobrino, J.L.
A1  - Bertoli, G.
A1  - Bertolino, L.
A1  - Bessis, S.
A1  - Bevilcaqua, S.
A1  - Bezulier, K.
A1  - Bhatt, A.
A1  - Bhavsar, K.
A1  - Bianco, C.
A1  - Bidin, F.N.
A1  - Bikram Singh, M.
A1  - Bin Humaid, F.
A1  - Bin Kamarudin, M.N.
A1  - Bissuel, F.
A1  - Biston, P.
A1  - Bitker, L.
A1  - Bitton, J.
A1  - Blanco-Schweizer, P.
A1  - Blier, C.
A1  - Bloos, F.
A1  - Blot, M.
A1  - Boccia, F.
A1  - Bodenes, L.
A1  - Bogaarts, A.
A1  - Bogaert, D.
A1  - Boivin, A.-H.
A1  - Bolze, P.-A.
A1  - Bompart, F.
A1  - Bonfasius, A.
A1  - Borges, D.
A1  - Borie, R.
A1  - Bosse, H.M.
A1  - Botelho-Nevers, E.
A1  - Bouadma, L.
A1  - Bouchaud, O.
A1  - Bouchez, S.
A1  - Bouhmani, D.
A1  - Bouhour, D.
A1  - Bouiller, K.
A1  - Bouillet, L.
A1  - Bouisse, C.
A1  - Boureau, A.-S.
A1  - Bourke, J.
A1  - Bouscambert, M.
A1  - Bousquet, A.
A1  - Bouziotis, J.
A1  - Boxma, B.
A1  - Boyer-Besseyre, M.
A1  - Boylan, M.
A1  - Braconnier, A.
A1  - Braga, C.
A1  - Brandenburger, T.
A1  - Brás Monteiro, F.
A1  - Brazzi, L.
A1  - Breen, P.
A1  - Breen, D.
A1  - Brickell, K.
A1  - Browne, S.
A1  - Browne, A.
A1  - Brozzi, N.
A1  - Brusse-Keizer, M.
A1  - Buchtele, N.
A1  - Buesaquillo, C.
A1  - Bugaeva, P.
A1  - Buisson, M.
A1  - Buonsenso, D.
A1  - Burhan, E.
A1  - Bustos, I.G.
A1  - Butnaru, D.
A1  - Cabie, A.
A1  - Cabral, S.
A1  - Caceres, E.
A1  - Cadoz, C.
A1  - Callahan, M.
A1  - Calligy, K.
A1  - Calvache, J.A.
A1  - Camões, J.
A1  - Campana, V.
A1  - Campbell, P.
A1  - Campisi, J.
A1  - Canepa, C.
A1  - Cantero, M.
A1  - Caraux-Paz, P.
A1  - Cárcel, S.
A1  - Cardellino, C.S.
A1  - Cardoso, S.
A1  - Cardoso, F.
A1  - Cardoso, F.
A1  - Cardoso, N.
A1  - Carelli, S.
A1  - Carlier, N.
A1  - Carmoi, T.
A1  - Carney, G.
A1  - Carqueja, I.
A1  - Carret, M.-C.
A1  - Carrier, F.M.
A1  - Carroll, I.
A1  - Casanova, M.-L.
A1  - Cascão, M.
A1  - Casey, S.
A1  - Casimiro, J.
A1  - Cassandra, B.
A1  - Castañeda, S.
A1  - Castanheira, N.
A1  - Castor-Alexandre, G.
A1  - Castrillón, H.
A1  - Castro, I.
A1  - Catarino, A.
A1  - Catherine, F.-X.
A1  - Cattaneo, P.
A1  - Cavalin, R.
A1  - Cavalli, G.G.
A1  - Cavayas, A.
A1  - Ceccato, A.
A1  - Cervantes-Gonzalez, M.
A1  - Chair, A.
A1  - Chakveatze, C.
A1  - Chan, A.
A1  - Chand, M.
A1  - Chantalat Auger, C.
A1  - Chapplain, J.-M.
A1  - Chas, J.
A1  - Chatterjee, A.
A1  - Chaudry, M.
A1  - Chávez Iñiguez, J.S.
A1  - Chen, A.
A1  - Chen, Y.-S.
A1  - Cheng, M.P.
A1  - Cheret, A.
A1  - Chiarabini, T.
A1  - Chica, J.
A1  - Chidambaram, S.K.
A1  - Chin Tho, L.
A1  - Chirouze, C.
A1  - Chiumello, D.
A1  - Cho, S.-M.
A1  - Cholley, B.
A1  - Chopin, M.-C.
A1  - Chow, T.S.
A1  - Chow, Y.P.
A1  - Chua, H.J.
A1  - Chua, J.
A1  - Cidade, J.P.
A1  - Cisneros Herreros, J.M.
A1  - Ciullo, A.
A1  - Clarke, J.
A1  - Clarke, E.
A1  - Granado, R.C.-D.
A1  - Clohisey, S.
A1  - Cobb, P.J.
A1  - Codan, C.
A1  - Cody, C.
A1  - Coelho, A.
A1  - Coles, M.
A1  - Colin, G.
A1  - Collins, M.
A1  - Colombo, S.M.
A1  - Combs, P.
A1  - Connor, M.
A1  - Conrad, A.
A1  - Contreras, S.
A1  - Conway, E.
A1  - Cooke, G.S.
A1  - Copland, M.
A1  - Cordel, H.
A1  - Corley, A.
A1  - Cornelis, S.
A1  - Cornet, A.D.
A1  - Corpuz, A.J.
A1  - Cortegiani, A.
A1  - Corvaisier, G.
A1  - Costigan, E.
A1  - Couffignal, C.
A1  - Couffin-Cadiergues, S.
A1  - Courtois, R.
A1  - Cousse, S.
A1  - Cregan, R.
A1  - Crepy D'Orleans, C.
A1  - Cristella, C.
A1  - Croonen, S.
A1  - Crowl, G.
A1  - Crump, J.
A1  - Cruz, C.
A1  - Cruz Berm, J.L.
A1  - Cruz Rojo, J.
A1  - Csete, M.
A1  - Cullen, A.
A1  - Cummings, M.
A1  - Curley, G.
A1  - Curlier, E.
A1  - Curran, C.
A1  - Custodio, P.
A1  - da Silva Filipe, A.
A1  - Da Silveira, C.
A1  - Dabaliz, A.-A.
A1  - Dahly, D.
A1  - Dalton, H.
A1  - Dalton, J.
A1  - Daly, S.
A1  - Daneman, N.
A1  - Daniel, C.
A1  - Dantas, J.
A1  - D'Aragon, F.
A1  - de Jong, M.
A1  - de Loughry, G.
A1  - de Mendoza, D.
A1  - De Montmollin, E.
A1  - de Oliveira França, R.F.
A1  - de Pinho Oliveira, A.I.
A1  - De Rosa, R.
A1  - De Rose, C.
A1  - de Silva, T.
A1  - de Vries, P.
A1  - Deacon, J.
A1  - Dean, D.
A1  - Debard, A.
A1  - Debray, M.-P.
A1  - DeCastro, N.
A1  - Dechert, W.
A1  - Deconninck, L.
A1  - Decours, R.
A1  - Defous, E.
A1  - Delacroix, I.
A1  - Delaveuve, E.
A1  - Delavigne, K.
A1  - Delfos, N.M.
A1  - Deligiannis, I.
A1  - Dell'Amore, A.
A1  - Delmas, C.
A1  - Delobel, P.
A1  - Delsing, C.
A1  - Demonchy, E.
A1  - Denis, E.
A1  - Deplanque, D.
A1  - Depuydt, P.
A1  - Desai, M.
A1  - Descamps, D.
A1  - Desvallées, M.
A1  - Dewayanti, S.
A1  - Dhanger, P.
A1  - Diallo, A.
A1  - Diamantis, S.
A1  - Dias, A.
A1  - Diaz, J.J.
A1  - Diaz, P.
A1  - Diaz, R.
A1  - Didier, K.
A1  - Diehl, J.-L.
A1  - Dieperink, W.
A1  - Dimet, J.
A1  - Dinot, V.
A1  - Diop, F.
A1  - Diouf, A.
A1  - Dishon, Y.
A1  - Djossou, F.
A1  - Docherty, A.B.
A1  - Doherty, H.
A1  - Dondorp, A.M.
A1  - Dong, A.
A1  - Donnelly, M.
A1  - Donohue, S.
A1  - Donohue, Y.
A1  - Donohue, C.
A1  - Doran, P.
A1  - Dorival, C.
A1  - D'Ortenzio, E.
A1  - Douglas, J.J.
A1  - Douma, R.
A1  - Dournon, N.
A1  - Downer, T.
A1  - Downey, J.
A1  - Downing, M.
A1  - Drake, T.
A1  - Driscoll, A.
A1  - Dryden, M.
A1  - Duarte Fonseca, C.
A1  - Dubee, V.
A1  - Dubos, F.
A1  - Ducancelle, A.
A1  - Duculan, T.
A1  - Dudman, S.
A1  - Duggal, A.
A1  - Dunand, P.
A1  - Duplaix, M.
A1  - Durante-Mangoni, E.
A1  - Durham, L.
A1  - Dussol, B.
A1  - Duthoit, J.
A1  - Duval, X.
A1  - Dyrhol-Riise, A.M.
A1  - Ean, S.C.
A1  - Echeverria-Villalobos, M.
A1  - Egan, S.
A1  - Eira, C.
A1  - El Sanharawi, M.
A1  - Elapavaluru, S.
A1  - Elharrar, B.
A1  - Ellerbroek, J.
A1  - Eloy, P.
A1  - Elshazly, T.
A1  - Elyazar, I.
A1  - Enderle, I.
A1  - Endo, T.
A1  - Eng, C.C.
A1  - Engelmann, I.
A1  - Enouf, V.
A1  - Epaulard, O.
A1  - Esperatti, M.
A1  - Esperou, H.
A1  - Esposito-Farese, M.
A1  - Estevão, J.
A1  - Etienne, M.
A1  - Ettalhaoui, N.
A1  - Everding, A.G.
A1  - Evers, M.
A1  - Fabre, M.
A1  - Fabre, I.
A1  - Faheem, A.
A1  - Fahy, A.
A1  - Fairfield, C.J.
A1  - Fakar, Z.
A1  - Fareed, K.
A1  - Faria, P.
A1  - Farooq, A.
A1  - Fateena, H.
A1  - Fatoni, A.Z.
A1  - Faure, K.
A1  - Favory, R.
A1  - Fayed, M.
A1  - Feely, N.
A1  - Feeney, L.
A1  - Fernandes, J.
A1  - Fernandes, M.A.
A1  - Fernandes, S.
A1  - Ferrand, F.-X.
A1  - Devouge, E.F.
A1  - Ferrão, J.
A1  - Ferraz, M.
A1  - Ferreira, S.
A1  - Ferreira, I.
A1  - Ferreira, B.
A1  - Ferrer-Roca, R.
A1  - Ferriere, N.
A1  - Ficko, C.
A1  - Figueiredo-Mello, C.
A1  - Finlayson, W.
A1  - Fiorda, J.
A1  - Flament, T.
A1  - Flateau, C.
A1  - Fletcher, T.
A1  - Florio, L.L.
A1  - Flynn, D.
A1  - Foley, C.
A1  - Foley, J.
A1  - Fomin, V.
A1  - Fonseca, T.
A1  - Fontela, P.
A1  - Forsyth, S.
A1  - Foster, D.
A1  - Foti, G.
A1  - Fourn, E.
A1  - Fowler, R.A.
A1  - Fraher, M.
A1  - Franch-Llasat, D.
A1  - Fraser, J.F.
A1  - Fraser, C.
A1  - Freire, M.V.
A1  - Freitas Ribeiro, A.
A1  - Friedrich, C.
A1  - Fritz, R.
A1  - Fry, S.
A1  - Fuentes, N.
A1  - Fukuda, M.
A1  - Argin, G.
A1  - Gaborieau, V.
A1  - Gaci, R.
A1  - Gagliardi, M.
A1  - Gagnard, J.-C.
A1  - Gagneux-Brunon, A.
A1  - Gaião, S.
A1  - Skeie, L.G.
A1  - Gallagher, P.
A1  - Gamble, C.
A1  - Gani, Y.
A1  - Garan, A.
A1  - Garcia, R.
A1  - Garcia-Diaz, J.
A1  - Garcia-Gallo, E.
A1  - Garimella, N.
A1  - Garot, D.
A1  - Garrait, V.
A1  - Gauli, B.
A1  - Gault, N.
A1  - Gavin, A.
A1  - Gavrylov, A.
A1  - Gaymard, A.
A1  - Gebauer, J.
A1  - Geraud, E.
A1  - Morlaes, L.G.
A1  - Germano, N.
A1  - Ghisulal, P.K.
A1  - Ghosn, J.
A1  - Giani, M.
A1  - Gibson, J.
A1  - Gigante, T.
A1  - Gilg, M.
A1  - Gilroy, E.
A1  - Giordano, G.
A1  - Girvan, M.
A1  - Gissot, V.
A1  - Glikman, D.
A1  - Glybochko, P.
A1  - Gnall, E.
A1  - Goco, G.
A1  - Goehringer, F.
A1  - Goepel, S.
A1  - Goh, J.Y.
A1  - Golob, J.
A1  - Gomes, R.
A1  - Gomez, K.
A1  - Gómez-Junyent, J.
A1  - Gominet, M.
A1  - Gonzalez, A.
A1  - Gordon, P.
A1  - Gorenne, I.
A1  - Goubert, L.
A1  - Goujard, C.
A1  - Goulenok, T.
A1  - Grable, M.
A1  - Graf, J.
A1  - Grandin, E.W.
A1  - Granier, P.
A1  - Grasselli, G.
A1  - Green, C.A.
A1  - Greene, C.
A1  - Greenhalf, W.
A1  - Greffe, S.
A1  - Grieco, D.L.
A1  - Griffee, M.
A1  - Griffiths, F.
A1  - Grigoras, I.
A1  - Groenendijk, A.
A1  - Grosse Lordemann, A.
A1  - Gruner, H.
A1  - Gu, Y.
A1  - Guedj, J.
A1  - Guego, M.
A1  - Guellec, D.
A1  - Guerguerian, A.-M.
A1  - Guerreiro, D.
A1  - Guery, R.
A1  - Guillaumot, A.
A1  - Guilleminault, L.
A1  - Guimarães de Castro, M.
A1  - Guimard, T.
A1  - Haalboom, M.
A1  - Haber, D.
A1  - Habraken, H.
A1  - Hachemi, A.
A1  - Hackmann, A.
A1  - Hadri, N.
A1  - Haidri, F.
A1  - Hakak, S.
A1  - Hall, A.
A1  - Halpin, S.
A1  - Hameed, J.
A1  - Hamer, A.
A1  - Hamers, R.L.
A1  - Hamidfar, R.
A1  - Hammond, T.
A1  - Han, L.Y.
A1  - Haniffa, R.
A1  - Hao, K.W.
A1  - Hardwick, H.
A1  - Harrison, E.M.
A1  - Harrison, J.
A1  - Harrison, S.B.E.
A1  - Hartman, A.
A1  - Hasan, M.S.
A1  - Hashmi, J.
A1  - Hayat, M.
A1  - Hayes, A.
A1  - Hays, L.
A1  - Heerman, J.
A1  - Heggelund, L.
A1  - Hendry, R.
A1  - Hennessy, M.
A1  - Henriquez-Trujillo, A.
A1  - Hentzien, M.
A1  - Hernandez-Montfort, J.
A1  - Hershey, A.
A1  - Hesstvedt, L.
A1  - Hidayah, A.
A1  - Higgins, E.
A1  - Higgins, D.
A1  - Higgins, R.
A1  - Hinchion, R.
A1  - Hinton, S.
A1  - Hiraiwa, H.
A1  - Hirkani, H.
A1  - Hitoto, H.
A1  - Ho, Y.B.
A1  - Hoctin, A.
A1  - Hoffmann, I.
A1  - Hoh, W.H.
A1  - Hoiting, O.
A1  - Holt, R.
A1  - Holter, J.C.
A1  - Horcajada, J.P.
A1  - Hoshino, K.
A1  - Houas, I.
A1  - Hough, C.L.
A1  - Houltham, S.
A1  - Hsu, J.M.-Y.
A1  - Hulot, J.-S.
A1  - Huo, S.
A1  - Hurd, A.
A1  - Hussain, I.
A1  - Ijaz, S.
A1  - Illes, H.-G.
A1  - Imbert, P.
A1  - Imran, M.
A1  - Sikander, R.I.
A1  - Imtiaz, A.
A1  - Inácio, H.
A1  - Infante Dominguez, C.
A1  - Ing, Y.S.
A1  - Iosifidis, E.
A1  - Ippolito, M.
A1  - Isgett, S.
A1  - Isidoro, T.
A1  - Ismail, N.
A1  - Isnard, M.
A1  - Itai, J.
A1  - Ivulich, D.
A1  - Jaafar, D.
A1  - Jaafoura, S.
A1  - Jabot, J.
A1  - Jackson, C.
A1  - Jamieson, N.
A1  - Janes, V.
A1  - Jaquet, P.
A1  - Jaud-Fischer, C.
A1  - Jaureguiberry, S.
A1  - Javidfar, J.
A1  - Jaworsky, D.
A1  - Jego, F.
A1  - Jelani, A.M.
A1  - Jenum, S.
A1  - Jimbo-Sotomayor, R.
A1  - Joe, O.Y.
A1  - Jorge García, R.N.
A1  - Joseph, C.
A1  - Joseph, M.
A1  - Joshi, S.
A1  - Jourdain, M.
A1  - Jouvet, P.
A1  - Jung, H.
A1  - Jung, A.
A1  - Juzar, D.
A1  - Kafif, O.
A1  - Kaguelidou, F.
A1  - Kaisbain, N.
A1  - Kaleesvran, T.
A1  - Kali, S.
A1  - Kalicinska, A.
A1  - Kalomoiri, S.
A1  - Kamaluddin, M.A.A.
A1  - Kamaruddin, Z.A.C.
A1  - Kamarudin, N.
A1  - Kambiya, P.
A1  - Kamineni, K.
A1  - Kandamby, D.H.
A1  - Kandel, C.
A1  - Kang, K.Y.
A1  - Kanwal, D.
A1  - Karpayah, P.
A1  - Karsies, T.
A1  - Kasugai, D.
A1  - Kataria, A.
A1  - Katz, K.
A1  - Kaur, A.
A1  - Kay, C.
A1  - Keane, H.
A1  - Keating, S.
A1  - Kedia, P.
A1  - Kelly, C.
A1  - Kelly, Y.
A1  - Kelly, A.
A1  - Kelly, N.
A1  - Kelly, A.
A1  - Kelly, S.
A1  - Kelsey, M.
A1  - Kennedy, R.
A1  - Kennon, K.
A1  - Kernan, M.
A1  - Kerroumi, Y.
A1  - Keshav, S.
A1  - Khalid, I.
A1  - Khalid, O.
A1  - Khalil, A.
A1  - Khan, C.
A1  - Khan, I.
A1  - Khan, Q.A.
A1  - Khanal, S.
A1  - Khatak, A.
A1  - Khawaja, A.
A1  - Kherajani, K.
A1  - Kho, M.E.
A1  - Khoo, S.
A1  - Khoo, R.
A1  - Khoo, D.
A1  - Khoso, N.
A1  - Kiat, K.H.
A1  - Kida, Y.
A1  - Kiiza, P.
A1  - Granerud, B.K.
A1  - Kildal, A.B.
A1  - Kim, J.B.
A1  - Kimmoun, A.
A1  - Kindgen-Milles, D.
A1  - King, A.
A1  - Kitamura, N.
A1  - Klenerman, P.
A1  - Klont, R.
A1  - Bekken, G.K.
A1  - Knight, S.R.
A1  - Kobbe, R.
A1  - Kodippily, C.
A1  - Kohns Vasconcelos, M.
A1  - Koirala, S.
A1  - Komatsu, M.
A1  - Kosgei, C.
A1  - Kpangon, A.
A1  - Krawczyk, K.
A1  - Krishnan, V.
A1  - Krishnan, S.
A1  - Kruglova, O.
A1  - Kumar, D.
A1  - Kumar, G.
A1  - Kumar, M.
A1  - Kuriakose, D.
A1  - Kurtzman, E.
A1  - Kutsogiannis, D.
A1  - Kutsyna, G.
A1  - Kyriakoulis, K.
A1  - Lachatre, M.
A1  - Lacoste, M.
A1  - Laffey, J.G.
A1  - Lagrange, M.
A1  - Laine, F.
A1  - Lairez, O.
A1  - Lakhey, S.
A1  - Lalueza, A.
A1  - Lambert, M.
A1  - Lamontagne, F.
A1  - Langelot-Richard, M.
A1  - Langlois, V.
A1  - Lantang, E.Y.
A1  - Lanza, M.
A1  - Laouénan, C.
A1  - Laribi, S.
A1  - Lariviere, D.
A1  - Lasry, S.
A1  - Lath, S.
A1  - Latif, N.
A1  - Launay, O.
A1  - Laureillard, D.
A1  - Lavie-Badie, Y.
A1  - Law, A.
A1  - Lawrence, T.
A1  - Lawrence, C.
A1  - Le, M.
A1  - Le Bihan, C.
A1  - Le Bris, C.
A1  - Le Falher, G.
A1  - Le Fevre, L.
A1  - Le Hingrat, Q.
A1  - Le Maréchal, M.
A1  - Mestre, S.
A1  - Le Moal, G.
A1  - Le Moing, V.
A1  - Le Nagard, H.
A1  - Le Turnier, P.
A1  - Leal, E.
A1  - Leal Santos, M.
A1  - Lee, T.C.
A1  - Lee, J.
A1  - Lee, J.
A1  - Lee, H.G.
A1  - Lee, B.H.
A1  - Lee, Y.L.
A1  - Lee, S.H.
A1  - Leeming, G.
A1  - Lefebvre, L.
A1  - Lefebvre, B.
A1  - Lefevre, B.
A1  - LeGac, S.
A1  - Lelievre, J.-D.
A1  - Lellouche, F.
A1  - Lemaignen, A.
A1  - Lemee, V.
A1  - Lemeur, A.
A1  - Lemmink, G.
A1  - Lene, H.S.
A1  - Lennon, J.
A1  - León, R.
A1  - Leone, M.
A1  - Leone, M.
A1  - Lepiller, Q.
A1  - Lescure, F.-X.
A1  - Lesens, O.
A1  - Lesouhaitier, M.
A1  - Lester-Grant, A.
A1  - Levy, B.
A1  - Levy, Y.
A1  - Levy-Marchal, C.
A1  - Lewandowska, K.
A1  - L'Her, E.
A1  - Li Bassi, G.
A1  - Liang, J.
A1  - Liaquat, A.
A1  - Liegeon, G.
A1  - Lim, W.S.
A1  - Lim, K.C.
A1  - Lima, C.
A1  - Lina, L.
A1  - Lina, B.
A1  - Lind, A.
A1  - Lingad, M.K.
A1  - Lingas, G.
A1  - Lion-Daolio, S.
A1  - Liu, K.
A1  - Livrozet, M.
A1  - Lizotte, P.
A1  - Loforte, A.
A1  - Lolong, N.
A1  - Loon, L.C.
A1  - Lopes, D.
A1  - Lopez-Colon, D.
A1  - Lopez-Revilla, J.W.
A1  - Loschner, A.L.
A1  - Loubet, P.
A1  - Loufti, B.
A1  - Louis, G.
A1  - Lourenco, S.
A1  - Lovelace-Macon, L.
A1  - Low, L.L.
A1  - Lowik, M.
A1  - Loy, J.S.
A1  - Lucet, J.C.
A1  - Lumbreras Bermejo, C.
A1  - Luna, C.M.
A1  - Lungu, O.
A1  - Luong, L.
A1  - Luque, N.
A1  - Luton, D.
A1  - Lwin, N.
A1  - Lyons, R.
A1  - Maasikas, O.
A1  - Mabiala, O.
A1  - Machado, M.
A1  - Macheda, G.
A1  - Madiha, H.
A1  - Maestro De La Calle, G.
A1  - Mahieu, R.
A1  - Mahy, S.
A1  - Maia, A.R.
A1  - Maier, L.S.
A1  - Maillet, M.
A1  - Maitre, T.
A1  - Malfertheiner, M.
A1  - Malik, N.
A1  - Mallon, P.
A1  - Maltez, F.
A1  - Malvy, D.
A1  - Manda, V.
A1  - Mandelbrot, L.
A1  - Manetta, F.
A1  - Mankikian, J.
A1  - Manning, E.
A1  - Manuel, A.
A1  - Malaque, C.M.S.
A1  - Marino, F.
A1  - Marino, D.
A1  - Markowicz, S.
A1  - Maroun Eid, C.
A1  - Marques, A.
A1  - Marquis, C.
A1  - Marsh, B.
A1  - Marsh, L.
A1  - Marshal, M.
A1  - Marshall, J.
A1  - Martelli, C.T.
A1  - Martin, D.-A.
A1  - Martin, E.
A1  - Martin-Blondel, G.
A1  - Martinot, M.
A1  - Martin-Quiros, A.
A1  - Martins, J.
A1  - Martins, A.
A1  - Martins, N.
A1  - Martins Rego, C.
A1  - Martucci, G.
A1  - Martynenko, O.
A1  - Marwali, E.M.
A1  - Marzukie, M.
A1  - Maslove, D.
A1  - Mason, S.
A1  - Masood, S.
A1  - Mat Nor, B.
A1  - Matan, M.
A1  - Mathew, M.
A1  - Mathieu, D.
A1  - Mattei, M.
A1  - Matulevics, R.
A1  - Maulin, L.
A1  - Maxwell, M.
A1  - Maynar, J.
A1  - Mazzoni, T.
A1  - McEvoy, N.
A1  - McSweeney, L.
A1  - McArthur, C.
A1  - McCarthy, A.
A1  - McCarthy, A.
A1  - McCloskey, C.
A1  - McConnochie, R.
A1  - McDermott, S.
A1  - McDonald, S.E.
A1  - McElroy, A.
A1  - McElwee, S.
A1  - McEneany, V.
A1  - McGeer, A.
A1  - McKay, C.
A1  - McKeown, J.
A1  - McLean, K.A.
A1  - McNally, P.
A1  - McNicholas, B.
A1  - McPartlan, E.
A1  - Meaney, E.
A1  - Mear-Passard, C.
A1  - Mechlin, M.
A1  - Meher, M.
A1  - Mehkri, O.
A1  - Mele, F.
A1  - Melo, L.
A1  - Memon, K.
A1  - Mendes, J.J.
A1  - Menkiti, O.
A1  - Menon, K.
A1  - Mentzer, A.J.
A1  - Mercier, E.
A1  - Mercier, N.
A1  - Merckx, A.
A1  - Mergeay-Fabre, M.
A1  - Mergler, B.
A1  - Mesquita, A.
A1  - Meta, R.
A1  - Metwally, O.
A1  - Meybeck, A.
A1  - Meyer, D.
A1  - Meynert, A.M.
A1  - Meysonnier, V.
A1  - Meziane, A.
A1  - Mezidi, M.
A1  - Michelanglei, C.
A1  - Michelet, I.
A1  - Mihelis, E.
A1  - Mihnovit, V.
A1  - Miranda-Maldonado, H.
A1  - Misnan, N.A.
A1  - Mohamed, T.J.
A1  - Mohamed, N.N.E.
A1  - Moin, A.
A1  - Molina, D.
A1  - Molinos, E.
A1  - Molloy, B.
A1  - Mone, M.
A1  - Monteiro, A.
A1  - Montes, C.
A1  - Montrucchio, G.
A1  - Moore, S.C.
A1  - Moore, S.
A1  - Morales Cely, L.
A1  - Moro, L.
A1  - Motherway, C.
A1  - Motos, A.
A1  - Mouquet, H.
A1  - Mouton Perrot, C.
A1  - Moyet, J.
A1  - Mudara, C.
A1  - Mufti, A.K.
A1  - Muh, N.Y.
A1  - Muhamad, D.
A1  - Mullaert, J.
A1  - Müller, F.
A1  - Müller, K.E.
A1  - Muneeb, S.
A1  - Munir, N.
A1  - Munshi, L.
A1  - Murphy, A.
A1  - Murphy, L.
A1  - Murris, M.
A1  - Murthy, S.
A1  - Musaab, H.
A1  - Muvindi, H.
A1  - Muyandy, G.
A1  - Myrodia, D.M.
A1  - Mohd-Hanafiah, F.N.
A1  - Nagpal, D.
A1  - Nagrebetsky, A.
A1  - Narasimhan, M.
A1  - Narayanan, N.
A1  - Nasim Khan, R.
A1  - Nazerali-Maitland, A.
A1  - Neant, N.
A1  - Neb, H.
A1  - Nelwan, E.
A1  - Neto, R.
A1  - Neumann, E.
A1  - Ng, P.
A1  - Ng, W.Y.
A1  - Nghi, A.
A1  - Nguyen, D.
A1  - Ni Choileain, O.
A1  - Ni Leathlobhair, N.
A1  - Nitayavardhana, P.
A1  - Nonas, S.
A1  - Noordin, N.A.M.
A1  - Noret, M.
A1  - Norharizam, N.F.I.
A1  - Norman, L.
A1  - Notari, A.
A1  - Noursadeghi, M.
A1  - Nowicka, K.
A1  - Nowinski, A.
A1  - Nseir, S.
A1  - Nunez, J.I.
A1  - Nurnaningsih, N.
A1  - Nusantara, D.U.
A1  - Nyamankolly, E.
A1  - Brien, F.O.
A1  - Callaghan, A.O.
A1  - O'Callaghan, A.
A1  - Occhipinti, G.
A1  - OConnor, D.
A1  - O'Donnell, M.
A1  - Ogston, T.
A1  - Ogura, T.
A1  - Oh, T.-H.
A1  - O'Halloran, S.
A1  - O'Hearn, K.
A1  - Ohshimo, S.
A1  - Oldakowska, A.
A1  - Oliveira, J.
A1  - Oliveira, L.
A1  - Ong, J.Y.
A1  - Oosthuyzen, W.
A1  - Opavsky, A.
A1  - Openshaw, P.
A1  - Orakzai, S.
A1  - Orozco-Chamorro, C.M.
A1  - Ortoleva, J.
A1  - Osatnik, J.
A1  - O'Shea, L.
A1  - O'Sullivan, M.
A1  - Othman, S.Z.
A1  - Ouamara, N.
A1  - Ouissa, R.
A1  - Oziol, E.
A1  - Pagadoy, M.
A1  - Pages, J.
A1  - Palacios, M.
A1  - Palacios, A.
A1  - Palmarini, M.
A1  - Panarello, G.
A1  - Paneru, H.
A1  - Pang, L.H.
A1  - Panigada, M.
A1  - Pansu, N.
A1  - Papadopoulos, A.
A1  - Parke, R.
A1  - Parker, M.
A1  - Parra, B.
A1  - Pasha, T.
A1  - Pasquier, J.
A1  - Pastene, B.
A1  - Patauner, F.
A1  - Patel, D.
A1  - Pathmanathan, M.D.
A1  - Patrão, L.
A1  - Patricio, P.
A1  - Patrier, J.
A1  - Patterson, L.
A1  - Pattnaik, R.
A1  - Paul, M.
A1  - Paul, C.
A1  - Paulos, J.
A1  - Paxton, W.A.
A1  - Payen, J.-F.
A1  - Peariasamy, K.
A1  - Peek, G.J.
A1  - Peelman, F.
A1  - Peiffer-Smadja, N.
A1  - Peigne, V.
A1  - Pejkovska, M.
A1  - Pelosi, P.
A1  - Peltan, I.D.
A1  - Pereira, R.
A1  - Perez, D.
A1  - Periel, L.
A1  - Perpoint, T.
A1  - Pesenti, A.
A1  - Pestre, V.
A1  - Petrou, L.
A1  - Petrov-Sanchez, V.
A1  - Pettersen, F.O.
A1  - Peytavin, G.
A1  - Pharand, S.
A1  - Piagnerelli, M.
A1  - Picard, W.
A1  - Picone, O.
A1  - de Piero, M.
A1  - Pierobon, C.
A1  - Piersma, D.
A1  - Pimentel, C.
A1  - Pinto, R.
A1  - Pires, C.
A1  - Pironneau, I.
A1  - Piroth, L.
A1  - Pitaloka, A.
A1  - Pius, R.
A1  - Plantier, L.
A1  - Png, H.S.
A1  - Poissy, J.
A1  - Pokeerbux, R.
A1  - Pokorska-Spiewak, M.
A1  - Poli, S.
A1  - Pollakis, G.
A1  - Ponscarme, D.
A1  - Popielska, J.
A1  - Porto, D.B.
A1  - Post, A.-M.
A1  - Postma, D.F.
A1  - Povoa, P.
A1  - Póvoas, D.
A1  - Powis, J.
A1  - Prapa, S.
A1  - Preau, S.
A1  - Prebensen, C.
A1  - Preiser, J.-C.
A1  - Prinssen, A.
A1  - Priyadarshani, G.D.D.
A1  - Proença, L.
A1  - Pudota, S.
A1  - Puéchal, O.
A1  - Semedi, B.P.
A1  - Pulicken, M.
A1  - Purcell, G.
A1  - Quesada, L.
A1  - Quinones-Cardona, V.
A1  - Quirós González, V.
A1  - Quist-Paulsen, E.
A1  - Quraishi, M.
A1  - Rabaa, M.
A1  - Rabaud, C.
A1  - Rabindrarajan, E.
A1  - Rafael, A.
A1  - Rafiq, M.
A1  - Ragazzo, G.
A1  - Rahardjani, M.
A1  - Rahman, R.A.
A1  - Rahman, A.K.H.A.
A1  - Rahutullah, A.
A1  - Rainieri, F.
A1  - Rajahram, G.S.
A1  - Ramachandran, P.
A1  - Ramli, A.A.
A1  - Rammaert, B.
A1  - Rana, A.
A1  - Rangappa, R.
A1  - Ranjan, R.
A1  - Rapp, C.
A1  - Rashan, A.
A1  - Rashan, T.
A1  - Rasheed, G.
A1  - Rasmin, M.
A1  - Rätsep, I.
A1  - Rau, C.
A1  - Ravi, T.
A1  - Raza, A.
A1  - Real, A.
A1  - Rebaudet, S.
A1  - Redl, S.
A1  - Reeve, B.
A1  - Rehman, A.
A1  - Reid, L.
A1  - Reikvam, D.H.
A1  - Reis, R.
A1  - Rello, J.
A1  - Remppis, J.
A1  - Remy, M.
A1  - Ren, H.
A1  - Renk, H.
A1  - Resseguier, A.-S.
A1  - Revest, M.
A1  - Rewa, O.
A1  - Reyes, L.F.
A1  - Reyes, T.
A1  - Ribeiro, M.I.
A1  - Ricchiuto, A.
A1  - Richardson, D.
A1  - Richardson, D.
A1  - Richier, L.
A1  - Ridzuan, S.N.A.A.
A1  - Riera, J.
A1  - Rios, A.L.
A1  - Rishu, A.
A1  - Rispal, P.
A1  - Risso, K.
A1  - Nuñez, M.A.R.
A1  - Rizer, N.
A1  - Robba, C.
A1  - Roberto, A.
A1  - Roberts, S.
A1  - Robertson, D.L.
A1  - Robineau, O.
A1  - Roche-Campo, F.
A1  - Rodari, P.
A1  - Rodeia, S.
A1  - Roessler, B.
A1  - Roger, P.-M.
A1  - Roilides, E.
A1  - Romaru, J.
A1  - Roncon-Albuquerque, R.
A1  - Roriz, M.
A1  - Rosa-Calatrava, M.
A1  - Rose, M.
A1  - Rosenberger, D.
A1  - Roslan, N.H.M.
A1  - Rossanese, A.
A1  - Rossetti, M.
A1  - Rossignol, B.
A1  - Rossignol, P.
A1  - Rousset, S.
A1  - Roy, C.
A1  - Roze, B.
A1  - Rusmawatiningtyas, D.
A1  - Russell, C.D.
A1  - Ryan, M.
A1  - Ryan, M.
A1  - Ryckaert, S.
A1  - Holten, A.R.
A1  - Saba, I.
A1  - Sadaf, S.
A1  - Sadat, M.
A1  - Sahraei, V.
A1  - Saint-Gilles, M.
A1  - Sakiyalak, P.
A1  - Salahuddin, N.
A1  - Salazar, L.
A1  - Saleem, J.
A1  - Sales, G.
A1  - Sallaberry, S.
A1  - Salmon Gandonniere, C.
A1  - Salvator, H.
A1  - Sanchez, O.
A1  - Sanchez-Miralles, A.
A1  - Sancho-Shimizu, V.
A1  - Sandhu, G.
A1  - Sandhu, Z.
A1  - Sandrine, P.-F.
A1  - Santos, M.
A1  - Sarfo-Mensah, S.
A1  - Sarmento Banheiro, B.
A1  - Sarmiento, I.C.E.
A1  - Sarton, B.
A1  - Satya, A.
A1  - Satyapriya, S.
A1  - Satyawati, R.
A1  - Saviciute, E.
A1  - Savvidou, P.
A1  - Saw, Y.T.
A1  - Schaffer, J.
A1  - Schermer, T.
A1  - Scherpereel, A.
A1  - Schneider, M.
A1  - Schroll, S.
A1  - Schwameis, M.
A1  - Schwartz, G.
A1  - Scicluna, B.
A1  - Scott, J.T.
A1  - Scott-Brown, J.
A1  - Sedillot, N.
A1  - Seitz, T.
A1  - Selvanayagam, J.
A1  - Selvarajoo, M.
A1  - Semaille, C.
A1  - Senian, R.B.
A1  - Senneville, E.
A1  - Sepulveda, C.
A1  - Sequeira, F.
A1  - Sequeira, T.
A1  - Serpa Neto, A.
A1  - Serrano Balazote, P.
A1  - Shadowitz, E.
A1  - Shahidan, S.A.
A1  - Shamsah, M.
A1  - Shankar, A.
A1  - Sharjeel, S.
A1  - Shaw, C.A.
A1  - Shaw, V.
A1  - Sheharyar, A.
A1  - Shetty, R.
A1  - Shetty, R.M.
A1  - Shi, H.
A1  - Shiban, N.
A1  - Shiekh, M.
A1  - Shime, N.
A1  - Shimizu, H.
A1  - Shimizu, K.
A1  - Shrapnel, S.
A1  - Shrestha, P.S.
A1  - Shrestha, S.K.
A1  - Shum, H.P.
A1  - Si Mohammed, N.
A1  - Siang, N.Y.
A1  - Sibiude, J.
A1  - Siddiqui, A.
A1  - Sillaots, P.
A1  - Silva, C.
A1  - Silva, R.
A1  - Silva, M.J.
A1  - Sin, W.C.
A1  - Sinatti, D.
A1  - Singh, P.
A1  - Singh, B.C.
A1  - Sitompul, P.A.
A1  - Sivam, K.
A1  - Skogen, V.
A1  - Smith, S.
A1  - Smood, B.
A1  - Smyth, C.
A1  - Smyth, M.
A1  - Snacken, M.
A1  - So, D.
A1  - Soh, T.V.
A1  - Solomon, J.
A1  - Solomon, T.
A1  - Sommet, A.
A1  - Song, R.
A1  - Song, T.
A1  - Song Chia, J.
A1  - Sonntagbauer, M.
A1  - Soom, A.M.
A1  - Sotto, A.
A1  - Soum, E.
A1  - Sousa, M.
A1  - Sousa, A.C.
A1  - Sousa Uva, M.
A1  - Souza-Dantas, V.
A1  - Sperry, A.
A1  - Spinuzza, E.
A1  - Sanka Ruwan Sri Darshana, B.P.
A1  - Sriskandan, S.
A1  - Stabler, S.
A1  - Staudinger, T.
A1  - Stecher, S.-S.
A1  - Steinsvik, T.
A1  - Stienstra, Y.
A1  - Stiksrud, B.
A1  - Stolz, E.
A1  - Stone, A.
A1  - Streinu-Cercel, A.
A1  - Stuart, D.
A1  - Stuart, A.
A1  - Subekti, D.
A1  - Suen, G.
A1  - Suen, J.Y.
A1  - Sultana, A.
A1  - Summers, C.
A1  - Supic, D.
A1  - Suppiah, D.
A1  - Surovcová, M.
A1  - Suwarti, S.
A1  - Svistunov, A.
A1  - Syahrin, S.
A1  - Syrigos, K.
A1  - Sztajnbok, J.
A1  - Szuldrzynski, K.
A1  - Tabrizi, S.
A1  - Tagherset, L.
A1  - Taib, S.M.
A1  - Talarek, E.
A1  - Taleb, S.
A1  - Talsma, J.
A1  - Tamisier, R.
A1  - Tampubolon, M.L.
A1  - Tan, K.K.
A1  - Tan, Y.C.
A1  - Tanaka, T.
A1  - Tanaka, H.
A1  - Taniguchi, H.
A1  - Taqdees, H.
A1  - Taqi, A.
A1  - Tardivon, C.
A1  - Tattevin, P.
A1  - Taufik, M.A.
A1  - Tawfik, H.
A1  - Tedder, R.S.
A1  - Tee, T.Y.
A1  - Teixeira, J.
A1  - Tejada, S.
A1  - Tellier, M.-C.
A1  - Teoh, S.K.
A1  - Teotonio, V.
A1  - Téoulé, F.
A1  - Terpstra, P.
A1  - Terrier, O.
A1  - Terzi, N.
A1  - Tessier-Grenier, H.
A1  - Tey, A.
A1  - Thabit, A.A.M.
A1  - Thakur, A.
A1  - Tham, Z.D.
A1  - Thangavelu, S.
A1  - Thibault, V.
A1  - Thiberville, S.-D.
A1  - Thill, B.
A1  - Thirumanickam, J.
A1  - Thompson, S.
A1  - Thomson, E.C.
A1  - Thomson, D.
A1  - Thurai, S.R.T.
A1  - Thwaites, R.S.
A1  - Tierney, P.
A1  - Tieroshyn, V.
A1  - Timashev, P.S.
A1  - Timsit, J.-F.
A1  - Tissot, N.
A1  - Toh, J.Z.Y.
A1  - Toki, M.
A1  - Tonby, K.
A1  - Tonnii, S.L.
A1  - Torres, M.
A1  - Torres, A.
A1  - Torres Santos-Olmo, R.M.
A1  - Torres-Zevallos, H.
A1  - Towers, M.
A1  - Trapani, T.
A1  - Treoux, T.
A1  - Tromeur, C.
A1  - Trontzas, I.
A1  - Trouillon, T.
A1  - Truong, J.
A1  - Tual, C.
A1  - Tubiana, S.
A1  - Tuite, H.
A1  - Turmel, J.-M.
A1  - Turtle, L.C.W.
A1  - Tveita, A.
A1  - Twardowski, P.
A1  - Uchiyama, M.
A1  - Udayanga, P.G.I.
A1  - Udy, A.
A1  - Ullrich, R.
A1  - Uribe, A.
A1  - Usman, A.
A1  - Uyeki, T.M.
A1  - Vajdovics, C.
A1  - Valentini, P.
A1  - Val-Flores, L.
A1  - Valran, A.
A1  - Van De Velde, S.
A1  - van Den Berge, M.
A1  - Van Der Feltz, M.
A1  - van Der Palen, J.
A1  - van Der Valk, P.
A1  - Van Der Vekens, N.
A1  - Van Der Voort, P.
A1  - Van Der Werf, S.
A1  - van Gulik, L.
A1  - Van Hattem, J.
A1  - van Netten, C.
A1  - van Someren Greve, F.
A1  - van Veen, I.
A1  - Van Willigen, H.
A1  - Vanel, N.
A1  - Vanoverschelde, H.
A1  - Varghese, P.
A1  - Varrone, M.
A1  - Vasudayan, S.R.
A1  - Vauchy, C.
A1  - Veeran, S.
A1  - Veislinger, A.
A1  - Vencken, S.
A1  - Ventura, S.
A1  - Verbon, A.
A1  - Vickers, J.
A1  - Vidal, J.E.
A1  - Vieira, C.
A1  - Vijayan, D.
A1  - Villanueva, J.A.
A1  - Villar, J.
A1  - Villeneuve, P.-M.
A1  - Villoldo, A.
A1  - Vishwanathan, G.
A1  - Visseaux, B.
A1  - Visser, H.
A1  - Vitiello, C.
A1  - Vonkeman, H.
A1  - Vuotto, F.
A1  - Wahab, S.A.
A1  - Wahab, N.H.
A1  - Wahid, N.A.
A1  - Wainstein, M.
A1  - Wan Muhd Shukeri, W.F.
A1  - Wang, C.-H.
A1  - Webb, S.
A1  - Weil, K.
A1  - Wen, T.P.
A1  - Wesselius, S.
A1  - West, T.E.
A1  - Wham, M.
A1  - Whelan, B.
A1  - White, N.
A1  - Wicky, P.H.
A1  - Wiedemann, A.
A1  - Wijaya, S.O.
A1  - Wille, K.
A1  - Willems, S.
A1  - Williams, V.
A1  - Wong, C.
A1  - Wong, Y.S.
A1  - Wong, T.F.
A1  - Wright, N.
A1  - Xian, G.E.
A1  - Xian, L.S.
A1  - Xuan, K.P.
A1  - Xynogalas, I.
A1  - Yakop, S.R.B.M.
A1  - Yamazaki, M.
A1  - Yazdanpanah, Y.
A1  - Yee Liang Hing, N.
A1  - Yelnik, C.
A1  - Yeoh, C.H.
A1  - Yerkovich, S.
A1  - Yokoyama, T.
A1  - Yonis, H.
A1  - Yousif, O.
A1  - Yuliarto, S.
A1  - Zaaqoq, A.
A1  - Zabbe, M.
A1  - Zacharowski, K.
A1  - Zahid, M.
A1  - Zahran, M.
A1  - Zaidan, N.Z.B.
A1  - Zambon, M.
A1  - Zambrano, M.
A1  - Zanella, A.
A1  - Zawadka, K.
A1  - Zaynah, N.
A1  - Zayyad, H.
A1  - Zoufaly, A.
A1  - Zucman, D.
M1  - (Kartsonaki C., christiana.kartsonaki@dph.ox.ac.uk) Medical Research Council (MRC) Population Health Research Unit, Clinical Trials Service Unit and Epidemiological Studies Unit, Nuffield Department of Population Health, University of Oxford, Oxford, United Kingdom
M1  - (Baillie J.K.) Roslin Institute, University of Edinburgh, Edinburgh, United Kingdom
M1  - (Baillie J.K.) Intensive Care Unit, Royal Infirmary of Edinburgh, Edinburgh, United Kingdom
M1  - (Barrio N.G.; Jiménez M.P.) Hospital 12 de Octubre, Madrid, Spain
M1  - (Baruch J.; Carson G.; Citarella B.W.; Dagens A.; Dunning J.; Escher M.; Gonçalves B.P.; Merson L.; Pritchard M.G.; Sigfrid L.; Horby P.; Rojek A.; Olliaro P.L.) International Severe Acute Respiratory and emerging Infection Consortium (ISARIC) Global Support Centre, Pandemic Sciences Institute, Nuffield Department of Medicine, University of Oxford, Oxford, United Kingdom
M1  - (Beane A.) Critical Care Asia, Bangkok, Thailand
M1  - (Blumberg L.; Jassat W.) National Institute for Communicable Diseases, Johannesburg, South Africa
M1  - (Bozza F.; Ramos G.V.) National Institute of Infectious Disease Evandro Chagas, Oswaldo Cruz Foundation (INI-FIOCRUZ), Ministry of Health, D'Or Institute of Research and Education (IDOR), São Paulo, Rio de Janeiro, Brazil
M1  - (Broadley T.; Burrell A.) Monash University, Clayton, Melbourne, Australia
M1  - (Dankwa E.A.; Donnelly C.A.) Department of Statistics, University of Oxford, Oxford, United Kingdom
M1  - (Donnelly C.A.) MRC Centre for Global Infectious Disease Analysis, Abdul Latif Jameel Institute for Disease and Emergency Analytics, Department of Infectious Disease Epidemiology, Imperial College London, London, United Kingdom
M1  - (Elotmani L.; Roger C.) CHU Caremeau, Nîmes, France
M1  - (Farshait N.; Petrovic M.) Humber River Hospital, Toronto, Canada
M1  - (Goffard J.-C.; Taccone F.) Cliniques Universitaires de Bruxelles (CUB) Hopital Erasme, Anderlecht, Belgium
M1  - (Hall M.; Wei J.) Big Data Institute, Nuffield Department of Medicine, University of Oxford, Oxford, United Kingdom
M1  - (Hashmi M.) Critical Care Asia, Ziauddin University, Karachi, Pakistan
M1  - (Heng B.S.L.) Hospital Sungai Buloh, Ministry of Health, Sungai Buloh, Malaysia
M1  - (Ho A.) Medical Research Council-University of Glasgow Centre for Virus Research, Glasgow, United Kingdom
M1  - (Ho A.) Department of Infectious Diseases, Queen Elizabeth University Hospital, Glasgow, United Kingdom
M1  - (Laouenan C.; Mentré F.) Université de Paris, France, Infection, Antimicrobials, Modelling, Evolution (IAME), INSERM, Paris, France
M1  - (Lissauer S.) Malawi-Liverpool Wellcome Trust, Blantyre, Malawi
M1  - (Martin-Loeches I.) St James’s Hospital, Dublin, Ireland
M1  - (Merson L.) Infectious Diseases Data Observatory, Centre for Tropical Medicine and Global Health, University of Oxford, Oxford, United Kingdom
M1  - (Morton B.) Liverpool School of Tropical Medicine, Liverpool, United Kingdom
M1  - (Munblit D.) Department of Paediatrics and Paediatric Infectious Diseases, Institute of Child’s Health, Sechenov First Moscow State Medical University (Sechenov University), Moscow, Russian Federation
M1  - (Munblit D.) Inflammation, Repair and Development Section, National Heart and Lung Institute, Faculty of Medicine, Imperial College London, London, United Kingdom
M1  - (Nekliudov N.A.) Sechenov University, Moscow, Russian Federation
M1  - (Nichol A.D.) Irish Critical Care Critical Clinical Trials Network, Dublin, Ireland
M1  - (Oinam B.C.S.; Panda P.K.) All India Institute of Medical Sciences (AIIMS), Rishikesh, India
M1  - (Ong D.; Wils E.-J.) Franciscus Gasthuis and Vlietland, Rotterdam, Netherlands
M1  - (Ramakrishnan N.; Vecham P.K.) Apollo Hospitals Chennai, Chennai, India
M1  - (Sandulescu O.; Streinu-Cercel A.) Carol Davila University of Medicine and Pharmacy, Bucharest, Romania
M1  - (Sandulescu O.) National Institute for Infectious Diseases ‘Prof. Dr. Matei Bals’, Bucharest, Romania
M1  - (Semple M.G.) Institute of Infection, Veterinary and Ecological Sciences, Faculty of Health and Life Sciences, University of Liverpool, Liverpool, United Kingdom
M1  - (Semple M.G.) UK Respiratory Medicine, Alder Hey Children’s NHS Foundation Trust, Liverpool, United Kingdom
M1  - (Sharma P.; Somers E.C.) University of Michigan Schools of Medicine and Public Health, Ann Arbor, MI, United States
M1  - (Vijayaraghavan B.K.T.) Department of Critical Care Medicine, Apollo Hospitals, Chennai, India
M1  - (Vijayaraghavan B.K.T.) George Institute for Global Health, New Delhi, India
M1  - (Wong X.C.) National Institutes of Health (NIH), Ministry of Health, Shah Alam, Malaysia
M1  - (Rojek A.) Royal Melbourne Hospital, Melbourne, Australia
M1  - (Rojek A.) Centre for Integrated Critical Care, University of Melbourne, Melbourne, Australia
M1  - (Abbas A.; Abdukahil S.A.; Abdulkadir N.N.; Abe R.; Abel L.; Absil L.; Acharya S.; Acker A.; Adam E.; Adrião D.; Al Ageel S.; Ahmed S.; Ainscough K.; Airlangga E.; Aisa T.; Hssain A.A.; Tamlihat Y.A.; Akimoto T.; Akmal E.; Al Qasim E.; Alalqam R.; Alberti A.; Al-Dabbous T.; Alegesan S.; Alegre C.; Alessi M.; Alex B.; Alexandre K.; Al-Fares A.; Alfoudri H.; Ali I.; Ali A.; Shah N.A.; Alidjnou K.E.; Aliudin J.; Alkhafajee Q.; Allavena C.; Allou N.; Altaf A.; Alves J.; Alves R.; Alves J.M.; Amaral M.; Amira N.; Ampaw P.; Andini R.; Andréjak C.; Angheben A.; Angoulvant F.; Ansart S.; Anthonidass S.; Antonelli M.; Antunes De Brito C.A.; Apriyana A.; Arabi Y.; Aragao I.; Arancibia F.; Araujo C.; Arcadipane A.; Archambault P.; Arenz L.; Arlet J.-B.; Arnold-Day C.; Arora L.; Arora R.; Artaud-Macari E.; Aryal D.; Asensio A.; Ashraf M.; Asif N.; Asim M.; Assie J.B.; Asyraf A.; Atique A.; Attanyake A.M.U.L.; Auchabie J.; Aumaitre H.; Auvet A.; Azemar L.; Azoulay C.; Bach B.; Bachelet D.; Badr C.; Baig N.; Baird J.K.; Bak E.; Bakakos A.; Bakar N.A.; Bal A.; Balakrishnan M.; Balan V.; Bani-Sadr F.; Barbalho R.; Barbosa N.Y.; Barclay W.S.; Barnett S.U.; Barnikel M.; Barrasa H.; Barrelet A.; Barrigoto C.; Bartoli M.; Bashir M.; Basmaci R.; Basri M.F.H.; Battaglini D.; Bauer J.; Bautista Rincon D.F.; Bazan Dow D.; Bedossa A.; Bee K.H.; Begum H.; Behilill S.; Beishuizen A.; Beljantsev A.; Bellemare D.; Beltrame A.; Beltrão B.A.; Beluze M.; Benech N.; Benjiman L.E.; Benkerrou D.; Bennett S.; Bento L.; Berdal J.-E.; Bergeaud D.; Bergin H.; Bernal Sobrino J.L.; Bertoli G.; Bertolino L.; Bessis S.; Bevilcaqua S.; Bezulier K.; Bhatt A.; Bhavsar K.; Bianco C.; Bidin F.N.; Bikram Singh M.; Bin Humaid F.; Bin Kamarudin M.N.; Bissuel F.; Biston P.; Bitker L.; Bitton J.; Blanco-Schweizer P.; Blier C.; Bloos F.; Blot M.; Boccia F.; Bodenes L.; Bogaarts A.; Bogaert D.; Boivin A.-H.; Bolze P.-A.; Bompart F.; Bonfasius A.; Borges D.; Borie R.; Bosse H.M.; Botelho-Nevers E.; Bouadma L.; Bouchaud O.; Bouchez S.; Bouhmani D.; Bouhour D.; Bouiller K.; Bouillet L.; Bouisse C.; Boureau A.-S.; Bourke J.; Bouscambert M.; Bousquet A.; Bouziotis J.; Boxma B.; Boyer-Besseyre M.; Boylan M.; Braconnier A.; Braga C.; Brandenburger T.; Brás Monteiro F.; Brazzi L.; Breen P.; Breen D.; Brickell K.; Browne S.; Browne A.; Brozzi N.; Brusse-Keizer M.; Buchtele N.; Buesaquillo C.; Bugaeva P.; Buisson M.; Buonsenso D.; Burhan E.; Bustos I.G.; Butnaru D.; Cabie A.; Cabral S.; Caceres E.; Cadoz C.; Callahan M.; Calligy K.; Calvache J.A.; Camões J.; Campana V.; Campbell P.; Campisi J.; Canepa C.; Cantero M.; Caraux-Paz P.; Cárcel S.; Cardellino C.S.; Cardoso S.; Cardoso F.; Cardoso F.; Cardoso N.; Carelli S.; Carlier N.; Carmoi T.; Carney G.; Carqueja I.; Carret M.-C.; Carrier F.M.; Carroll I.; Casanova M.-L.; Cascão M.; Casey S.; Casimiro J.; Cassandra B.; Castañeda S.; Castanheira N.; Castor-Alexandre G.; Castrillón H.; Castro I.; Catarino A.; Catherine F.-X.; Cattaneo P.; Cavalin R.; Cavalli G.G.; Cavayas A.; Ceccato A.; Cervantes-Gonzalez M.; Chair A.; Chakveatze C.; Chan A.; Chand M.; Chantalat Auger C.; Chapplain J.-M.; Chas J.; Chatterjee A.; Chaudry M.; Chávez Iñiguez J.S.; Chen A.; Chen Y.-S.; Cheng M.P.; Cheret A.; Chiarabini T.; Chica J.; Chidambaram S.K.; Chin Tho L.; Chirouze C.; Chiumello D.; Cho S.-M.; Cholley B.; Chopin M.-C.; Chow T.S.; Chow Y.P.; Chua H.J.; Chua J.; Cidade J.P.; Cisneros Herreros J.M.; Ciullo A.; Clarke J.; Clarke E.; Granado R.C.-D.; Clohisey S.; Cobb P.J.; Codan C.; Cody C.; Coelho A.; Coles M.; Colin G.; Collins M.; Colombo S.M.; Combs P.; Connor M.; Conrad A.; Contreras S.; Conway E.; Cooke G.S.; Copland M.; Cordel H.; Corley A.; Cornelis S.; Cornet A.D.; Corpuz A.J.; Cortegiani A.; Corvaisier G.; Costigan E.; Couffignal C.; Couffin-Cadiergues S.; Courtois R.; Cousse S.; Cregan R.; Crepy D'Orleans C.; Cristella C.; Croonen S.; Crowl G.; Crump J.; Cruz C.; Cruz Berm J.L.; Cruz Rojo J.; Csete M.; Cullen A.; Cummings M.; Curley G.; Curlier E.; Curran C.; Custodio P.; da Silva Filipe A.; Da Silveira C.; Dabaliz A.-A.; Dahly D.; Dalton H.; Dalton J.; Daly S.; Daneman N.; Daniel C.; Dantas J.; D'Aragon F.; de Jong M.; de Loughry G.; de Mendoza D.; De Montmollin E.; de Oliveira França R.F.; de Pinho Oliveira A.I.; De Rosa R.; De Rose C.; de Silva T.; de Vries P.; Deacon J.; Dean D.; Debard A.; Debray M.-P.; DeCastro N.; Dechert W.; Deconninck L.; Decours R.; Defous E.; Delacroix I.; Delaveuve E.; Delavigne K.; Delfos N.M.; Deligiannis I.; Dell'Amore A.; Delmas C.; Delobel P.; Delsing C.; Demonchy E.; Denis E.; Deplanque D.; Depuydt P.; Desai M.; Descamps D.; Desvallées M.; Dewayanti S.; Dhanger P.; Diallo A.; Diamantis S.; Dias A.; Diaz J.J.; Diaz P.; Diaz R.; Didier K.; Diehl J.-L.; Dieperink W.; Dimet J.; Dinot V.; Diop F.; Diouf A.; Dishon Y.; Djossou F.; Docherty A.B.; Doherty H.; Dondorp A.M.; Dong A.; Donnelly M.; Donohue S.; Donohue Y.; Donohue C.; Doran P.; Dorival C.; D'Ortenzio E.; Douglas J.J.; Douma R.; Dournon N.; Downer T.; Downey J.; Downing M.; Drake T.; Driscoll A.; Dryden M.; Duarte Fonseca C.; Dubee V.; Dubos F.; Ducancelle A.; Duculan T.; Dudman S.; Duggal A.; Dunand P.; Duplaix M.; Durante-Mangoni E.; Durham L.; Dussol B.; Duthoit J.; Duval X.; Dyrhol-Riise A.M.; Ean S.C.; Echeverria-Villalobos M.; Egan S.; Eira C.; El Sanharawi M.; Elapavaluru S.; Elharrar B.; Ellerbroek J.; Eloy P.; Elshazly T.; Elyazar I.; Enderle I.; Endo T.; Eng C.C.; Engelmann I.; Enouf V.; Epaulard O.; Esperatti M.; Esperou H.; Esposito-Farese M.; Estevão J.; Etienne M.; Ettalhaoui N.; Everding A.G.; Evers M.; Fabre M.; Fabre I.; Faheem A.; Fahy A.; Fairfield C.J.; Fakar Z.; Fareed K.; Faria P.; Farooq A.; Fateena H.; Fatoni A.Z.; Faure K.; Favory R.; Fayed M.; Feely N.; Feeney L.; Fernandes J.; Fernandes M.A.; Fernandes S.; Ferrand F.-X.; Devouge E.F.; Ferrão J.; Ferraz M.; Ferreira S.; Ferreira I.; Ferreira B.; Ferrer-Roca R.; Ferriere N.; Ficko C.; Figueiredo-Mello C.; Finlayson W.; Fiorda J.; Flament T.; Flateau C.; Fletcher T.; Florio L.L.; Flynn D.; Foley C.; Foley J.; Fomin V.; Fonseca T.; Fontela P.; Forsyth S.; Foster D.; Foti G.; Fourn E.; Fowler R.A.; Fraher M.; Franch-Llasat D.; Fraser J.F.; Fraser C.; Freire M.V.; Freitas Ribeiro A.; Friedrich C.; Fritz R.; Fry S.; Fuentes N.; Fukuda M.; Argin G.; Gaborieau V.; Gaci R.; Gagliardi M.; Gagnard J.-C.; Gagneux-Brunon A.; Gaião S.; Skeie L.G.; Gallagher P.; Gamble C.; Gani Y.; Garan A.; Garcia R.; Garcia-Diaz J.; Garcia-Gallo E.; Garimella N.; Garot D.; Garrait V.; Gauli B.; Gault N.; Gavin A.; Gavrylov A.; Gaymard A.; Gebauer J.; Geraud E.; Morlaes L.G.; Germano N.; Ghisulal P.K.; Ghosn J.; Giani M.; Gibson J.; Gigante T.; Gilg M.; Gilroy E.; Giordano G.; Girvan M.; Gissot V.; Glikman D.; Glybochko P.; Gnall E.; Goco G.; Goehringer F.; Goepel S.; Goh J.Y.; Golob J.; Gomes R.; Gomez K.; Gómez-Junyent J.; Gominet M.; Gonzalez A.; Gordon P.; Gorenne I.; Goubert L.; Goujard C.; Goulenok T.; Grable M.; Graf J.; Grandin E.W.; Granier P.; Grasselli G.; Green C.A.; Greene C.; Greenhalf W.; Greffe S.; Grieco D.L.; Griffee M.; Griffiths F.; Grigoras I.; Groenendijk A.; Grosse Lordemann A.; Gruner H.; Gu Y.; Guedj J.; Guego M.; Guellec D.; Guerguerian A.-M.; Guerreiro D.; Guery R.; Guillaumot A.; Guilleminault L.; Guimarães de Castro M.; Guimard T.; Haalboom M.; Haber D.; Habraken H.; Hachemi A.; Hackmann A.; Hadri N.; Haidri F.; Hakak S.; Hall A.; Halpin S.; Hameed J.; Hamer A.; Hamers R.L.; Hamidfar R.; Hammond T.; Han L.Y.; Haniffa R.; Hao K.W.; Hardwick H.; Harrison E.M.; Harrison J.; Harrison S.B.E.; Hartman A.; Hasan M.S.; Hashmi J.; Hayat M.; Hayes A.; Hays L.; Heerman J.; Heggelund L.; Hendry R.; Hennessy M.; Henriquez-Trujillo A.; Hentzien M.; Hernandez-Montfort J.; Hershey A.; Hesstvedt L.; Hidayah A.; Higgins E.; Higgins D.; Higgins R.; Hinchion R.; Hinton S.; Hiraiwa H.; Hirkani H.; Hitoto H.; Ho Y.B.; Hoctin A.; Hoffmann I.; Hoh W.H.; Hoiting O.; Holt R.; Holter J.C.; Horcajada J.P.; Hoshino K.; Houas I.; Hough C.L.; Houltham S.; Hsu J.M.-Y.; Hulot J.-S.; Huo S.; Hurd A.; Hussain I.; Ijaz S.; Illes H.-G.; Imbert P.; Imran M.; Sikander R.I.; Imtiaz A.; Inácio H.; Infante Dominguez C.; Ing Y.S.; Iosifidis E.; Ippolito M.; Isgett S.; Isidoro T.; Ismail N.; Isnard M.; Itai J.; Ivulich D.; Jaafar D.; Jaafoura S.; Jabot J.; Jackson C.; Jamieson N.; Janes V.; Jaquet P.; Jaud-Fischer C.; Jaureguiberry S.; Javidfar J.; Jaworsky D.; Jego F.; Jelani A.M.; Jenum S.; Jimbo-Sotomayor R.; Joe O.Y.; Jorge García R.N.; Joseph C.; Joseph M.; Joshi S.; Jourdain M.; Jouvet P.; Jung H.; Jung A.; Juzar D.; Kafif O.; Kaguelidou F.; Kaisbain N.; Kaleesvran T.; Kali S.; Kalicinska A.; Kalomoiri S.; Kamaluddin M.A.A.; Kamaruddin Z.A.C.; Kamarudin N.; Kambiya P.; Kamineni K.; Kandamby D.H.; Kandel C.; Kang K.Y.; Kanwal D.; Karpayah P.; Karsies T.; Kasugai D.; Kataria A.; Katz K.; Kaur A.; Kay C.; Keane H.; Keating S.; Kedia P.; Kelly C.; Kelly Y.; Kelly A.; Kelly N.; Kelly A.; Kelly S.; Kelsey M.; Kennedy R.; Kennon K.; Kernan M.; Kerroumi Y.; Keshav S.; Khalid I.; Khalid O.; Khalil A.; Khan C.; Khan I.; Khan Q.A.; Khanal S.; Khatak A.; Khawaja A.; Kherajani K.; Kho M.E.; Khoo S.; Khoo R.; Khoo D.; Khoso N.; Kiat K.H.; Kida Y.; Kiiza P.; Granerud B.K.; Kildal A.B.; Kim J.B.; Kimmoun A.; Kindgen-Milles D.; King A.; Kitamura N.; Klenerman P.; Klont R.; Bekken G.K.; Knight S.R.; Kobbe R.; Kodippily C.; Kohns Vasconcelos M.; Koirala S.; Komatsu M.; Kosgei C.; Kpangon A.; Krawczyk K.; Krishnan V.; Krishnan S.; Kruglova O.; Kumar D.; Kumar G.; Kumar M.; Kuriakose D.; Kurtzman E.; Kutsogiannis D.; Kutsyna G.; Kyriakoulis K.; Lachatre M.; Lacoste M.; Laffey J.G.; Lagrange M.; Laine F.; Lairez O.; Lakhey S.; Lalueza A.; Lambert M.; Lamontagne F.; Langelot-Richard M.; Langlois V.; Lantang E.Y.; Lanza M.; Laouénan C.; Laribi S.; Lariviere D.; Lasry S.; Lath S.; Latif N.; Launay O.; Laureillard D.; Lavie-Badie Y.; Law A.; Lawrence T.; Lawrence C.; Le M.; Le Bihan C.; Le Bris C.; Le Falher G.; Le Fevre L.; Le Hingrat Q.; Le Maréchal M.; Mestre S.; Le Moal G.; Le Moing V.; Le Nagard H.; Le Turnier P.; Leal E.; Leal Santos M.; Lee T.C.; Lee J.; Lee J.; Lee H.G.; Lee B.H.; Lee Y.L.; Lee S.H.; Leeming G.; Lefebvre L.; Lefebvre B.; Lefevre B.; LeGac S.; Lelievre J.-D.; Lellouche F.; Lemaignen A.; Lemee V.; Lemeur A.; Lemmink G.; Lene H.S.; Lennon J.; León R.; Leone M.; Leone M.; Lepiller Q.; Lescure F.-X.; Lesens O.; Lesouhaitier M.; Lester-Grant A.; Levy B.; Levy Y.; Levy-Marchal C.; Lewandowska K.; L'Her E.; Li Bassi G.; Liang J.; Liaquat A.; Liegeon G.; Lim W.S.; Lim K.C.; Lima C.; Lina L.; Lina B.; Lind A.; Lingad M.K.; Lingas G.; Lion-Daolio S.; Liu K.; Livrozet M.; Lizotte P.; Loforte A.; Lolong N.; Loon L.C.; Lopes D.; Lopez-Colon D.; Lopez-Revilla J.W.; Loschner A.L.; Loubet P.; Loufti B.; Louis G.; Lourenco S.; Lovelace-Macon L.; Low L.L.; Lowik M.; Loy J.S.; Lucet J.C.; Lumbreras Bermejo C.; Luna C.M.; Lungu O.; Luong L.; Luque N.; Luton D.; Lwin N.; Lyons R.; Maasikas O.; Mabiala O.; Machado M.; Macheda G.; Madiha H.; Maestro De La Calle G.; Mahieu R.; Mahy S.; Maia A.R.; Maier L.S.; Maillet M.; Maitre T.; Malfertheiner M.; Malik N.; Mallon P.; Maltez F.; Malvy D.; Manda V.; Mandelbrot L.; Manetta F.; Mankikian J.; Manning E.; Manuel A.; Malaque C.M.S.; Marino F.; Marino D.; Markowicz S.; Maroun Eid C.; Marques A.; Marquis C.; Marsh B.; Marsh L.; Marshal M.; Marshall J.; Martelli C.T.; Martin D.-A.; Martin E.; Martin-Blondel G.; Martinot M.; Martin-Quiros A.; Martins J.; Martins A.; Martins N.; Martins Rego C.; Martucci G.; Martynenko O.; Marwali E.M.; Marzukie M.; Maslove D.; Mason S.; Masood S.; Mat Nor B.; Matan M.; Mathew M.; Mathieu D.; Mattei M.; Matulevics R.; Maulin L.; Maxwell M.; Maynar J.; Mazzoni T.; McEvoy N.; McSweeney L.; McArthur C.; McCarthy A.; McCarthy A.; McCloskey C.; McConnochie R.; McDermott S.; McDonald S.E.; McElroy A.; McElwee S.; McEneany V.; McGeer A.; McKay C.; McKeown J.; McLean K.A.; McNally P.; McNicholas B.; McPartlan E.; Meaney E.; Mear-Passard C.; Mechlin M.; Meher M.; Mehkri O.; Mele F.; Melo L.; Memon K.; Mendes J.J.; Menkiti O.; Menon K.; Mentzer A.J.; Mercier E.; Mercier N.; Merckx A.; Mergeay-Fabre M.; Mergler B.; Mesquita A.; Meta R.; Metwally O.; Meybeck A.; Meyer D.; Meynert A.M.; Meysonnier V.; Meziane A.; Mezidi M.; Michelanglei C.; Michelet I.; Mihelis E.; Mihnovit V.; Miranda-Maldonado H.; Misnan N.A.; Mohamed T.J.; Mohamed N.N.E.; Moin A.; Molina D.; Molinos E.; Molloy B.; Mone M.; Monteiro A.; Montes C.; Montrucchio G.; Moore S.C.; Moore S.; Morales Cely L.; Moro L.; Motherway C.; Motos A.; Mouquet H.; Mouton Perrot C.; Moyet J.; Mudara C.; Mufti A.K.; Muh N.Y.; Muhamad D.; Mullaert J.; Müller F.; Müller K.E.; Muneeb S.; Munir N.; Munshi L.; Murphy A.; Murphy L.; Murris M.; Murthy S.; Musaab H.; Muvindi H.; Muyandy G.; Myrodia D.M.; Mohd-Hanafiah F.N.; Nagpal D.; Nagrebetsky A.; Narasimhan M.; Narayanan N.; Nasim Khan R.; Nazerali-Maitland A.; Neant N.; Neb H.; Nelwan E.; Neto R.; Neumann E.; Ng P.; Ng W.Y.; Nghi A.; Nguyen D.; Ni Choileain O.; Ni Leathlobhair N.; Nitayavardhana P.; Nonas S.; Noordin N.A.M.; Noret M.; Norharizam N.F.I.; Norman L.; Notari A.; Noursadeghi M.; Nowicka K.; Nowinski A.; Nseir S.; Nunez J.I.; Nurnaningsih N.; Nusantara D.U.; Nyamankolly E.; Brien F.O.; Callaghan A.O.; O'Callaghan A.; Occhipinti G.; OConnor D.; O'Donnell M.; Ogston T.; Ogura T.; Oh T.-H.; O'Halloran S.; O'Hearn K.; Ohshimo S.; Oldakowska A.; Oliveira J.; Oliveira L.; Ong J.Y.; Oosthuyzen W.; Opavsky A.; Openshaw P.; Orakzai S.; Orozco-Chamorro C.M.; Ortoleva J.; Osatnik J.; O'Shea L.; O'Sullivan M.; Othman S.Z.; Ouamara N.; Ouissa R.; Oziol E.; Pagadoy M.; Pages J.; Palacios M.; Palacios A.; Palmarini M.; Panarello G.; Paneru H.; Pang L.H.; Panigada M.; Pansu N.; Papadopoulos A.; Parke R.; Parker M.; Parra B.; Pasha T.; Pasquier J.; Pastene B.; Patauner F.; Patel D.; Pathmanathan M.D.; Patrão L.; Patricio P.; Patrier J.; Patterson L.; Pattnaik R.; Paul M.; Paul C.; Paulos J.; Paxton W.A.; Payen J.-F.; Peariasamy K.; Peek G.J.; Peelman F.; Peiffer-Smadja N.; Peigne V.; Pejkovska M.; Pelosi P.; Peltan I.D.; Pereira R.; Perez D.; Periel L.; Perpoint T.; Pesenti A.; Pestre V.; Petrou L.; Petrov-Sanchez V.; Pettersen F.O.; Peytavin G.; Pharand S.; Piagnerelli M.; Picard W.; Picone O.; de Piero M.; Pierobon C.; Piersma D.; Pimentel C.; Pinto R.; Pires C.; Pironneau I.; Piroth L.; Pitaloka A.; Pius R.; Plantier L.; Png H.S.; Poissy J.; Pokeerbux R.; Pokorska-Spiewak M.; Poli S.; Pollakis G.; Ponscarme D.; Popielska J.; Porto D.B.; Post A.-M.; Postma D.F.; Povoa P.; Póvoas D.; Powis J.; Prapa S.; Preau S.; Prebensen C.; Preiser J.-C.; Prinssen A.; Priyadarshani G.D.D.; Proença L.; Pudota S.; Puéchal O.; Semedi B.P.; Pulicken M.; Purcell G.; Quesada L.; Quinones-Cardona V.; Quirós González V.; Quist-Paulsen E.; Quraishi M.; Rabaa M.; Rabaud C.; Rabindrarajan E.; Rafael A.; Rafiq M.; Ragazzo G.; Rahardjani M.; Rahman R.A.; Rahman A.K.H.A.; Rahutullah A.; Rainieri F.; Rajahram G.S.; Ramachandran P.; Ramli A.A.; Rammaert B.; Rana A.; Rangappa R.; Ranjan R.; Rapp C.; Rashan A.; Rashan T.; Rasheed G.; Rasmin M.; Rätsep I.; Rau C.; Ravi T.; Raza A.; Real A.; Rebaudet S.; Redl S.; Reeve B.; Rehman A.; Reid L.; Reikvam D.H.; Reis R.; Rello J.; Remppis J.; Remy M.; Ren H.; Renk H.; Resseguier A.-S.; Revest M.; Rewa O.; Reyes L.F.; Reyes T.; Ribeiro M.I.; Ricchiuto A.; Richardson D.; Richardson D.; Richier L.; Ridzuan S.N.A.A.; Riera J.; Rios A.L.; Rishu A.; Rispal P.; Risso K.; Nuñez M.A.R.; Rizer N.; Robba C.; Roberto A.; Roberts S.; Robertson D.L.; Robineau O.; Roche-Campo F.; Rodari P.; Rodeia S.; Roessler B.; Roger P.-M.; Roilides E.; Romaru J.; Roncon-Albuquerque R.; Roriz M.; Rosa-Calatrava M.; Rose M.; Rosenberger D.; Roslan N.H.M.; Rossanese A.; Rossetti M.; Rossignol B.; Rossignol P.; Rousset S.; Roy C.; Roze B.; Rusmawatiningtyas D.; Russell C.D.; Ryan M.; Ryan M.; Ryckaert S.; Holten A.R.; Saba I.; Sadaf S.; Sadat M.; Sahraei V.; Saint-Gilles M.; Sakiyalak P.; Salahuddin N.; Salazar L.; Saleem J.; Sales G.; Sallaberry S.; Salmon Gandonniere C.; Salvator H.; Sanchez O.; Sanchez-Miralles A.; Sancho-Shimizu V.; Sandhu G.; Sandhu Z.; Sandrine P.-F.; Santos M.; Sarfo-Mensah S.; Sarmento Banheiro B.; Sarmiento I.C.E.; Sarton B.; Satya A.; Satyapriya S.; Satyawati R.; Saviciute E.; Savvidou P.; Saw Y.T.; Schaffer J.; Schermer T.; Scherpereel A.; Schneider M.; Schroll S.; Schwameis M.; Schwartz G.; Scicluna B.; Scott J.T.; Scott-Brown J.; Sedillot N.; Seitz T.; Selvanayagam J.; Selvarajoo M.; Semaille C.; Senian R.B.; Senneville E.; Sepulveda C.; Sequeira F.; Sequeira T.; Serpa Neto A.; Serrano Balazote P.; Shadowitz E.; Shahidan S.A.; Shamsah M.; Shankar A.; Sharjeel S.; Shaw C.A.; Shaw V.; Sheharyar A.; Shetty R.; Shetty R.M.; Shi H.; Shiban N.; Shiekh M.; Shime N.; Shimizu H.; Shimizu K.; Shrapnel S.; Shrestha P.S.; Shrestha S.K.; Shum H.P.; Si Mohammed N.; Siang N.Y.; Sibiude J.; Siddiqui A.; Sillaots P.; Silva C.; Silva R.; Silva M.J.; Sin W.C.; Sinatti D.; Singh P.; Singh B.C.; Sitompul P.A.; Sivam K.; Skogen V.; Smith S.; Smood B.; Smyth C.; Smyth M.; Snacken M.; So D.; Soh T.V.; Solomon J.; Solomon T.; Sommet A.; Song R.; Song T.; Song Chia J.; Sonntagbauer M.; Soom A.M.; Sotto A.; Soum E.; Sousa M.; Sousa A.C.; Sousa Uva M.; Souza-Dantas V.; Sperry A.; Spinuzza E.; Sanka Ruwan Sri Darshana B.P.; Sriskandan S.; Stabler S.; Staudinger T.; Stecher S.-S.; Steinsvik T.; Stienstra Y.; Stiksrud B.; Stolz E.; Stone A.; Streinu-Cercel A.; Stuart D.; Stuart A.; Subekti D.; Suen G.; Suen J.Y.; Sultana A.; Summers C.; Supic D.; Suppiah D.; Surovcová M.; Suwarti S.; Svistunov A.; Syahrin S.; Syrigos K.; Sztajnbok J.; Szuldrzynski K.; Tabrizi S.; Tagherset L.; Taib S.M.; Talarek E.; Taleb S.; Talsma J.; Tamisier R.; Tampubolon M.L.; Tan K.K.; Tan Y.C.; Tanaka T.; Tanaka H.; Taniguchi H.; Taqdees H.; Taqi A.; Tardivon C.; Tattevin P.; Taufik M.A.; Tawfik H.; Tedder R.S.; Tee T.Y.; Teixeira J.; Tejada S.; Tellier M.-C.; Teoh S.K.; Teotonio V.; Téoulé F.; Terpstra P.; Terrier O.; Terzi N.; Tessier-Grenier H.; Tey A.; Thabit A.A.M.; Thakur A.; Tham Z.D.; Thangavelu S.; Thibault V.; Thiberville S.-D.; Thill B.; Thirumanickam J.; Thompson S.; Thomson E.C.; Thomson D.; Thurai S.R.T.; Thwaites R.S.; Tierney P.; Tieroshyn V.; Timashev P.S.; Timsit J.-F.; Tissot N.; Toh J.Z.Y.; Toki M.; Tonby K.; Tonnii S.L.; Torres M.; Torres A.; Torres Santos-Olmo R.M.; Torres-Zevallos H.; Towers M.; Trapani T.; Treoux T.; Tromeur C.; Trontzas I.; Trouillon T.; Truong J.; Tual C.; Tubiana S.; Tuite H.; Turmel J.-M.; Turtle L.C.W.; Tveita A.; Twardowski P.; Uchiyama M.; Udayanga P.G.I.; Udy A.; Ullrich R.; Uribe A.; Usman A.; Uyeki T.M.; Vajdovics C.; Valentini P.; Val-Flores L.; Valran A.; Van De Velde S.; van Den Berge M.; Van Der Feltz M.; van Der Palen J.; van Der Valk P.; Van Der Vekens N.; Van Der Voort P.; Van Der Werf S.; van Gulik L.; Van Hattem J.; van Netten C.; van Someren Greve F.; van Veen I.; Van Willigen H.; Vanel N.; Vanoverschelde H.; Varghese P.; Varrone M.; Vasudayan S.R.; Vauchy C.; Veeran S.; Veislinger A.; Vencken S.; Ventura S.; Verbon A.; Vickers J.; Vidal J.E.; Vieira C.; Vijayan D.; Villanueva J.A.; Villar J.; Villeneuve P.-M.; Villoldo A.; Vishwanathan G.; Visseaux B.; Visser H.; Vitiello C.; Vonkeman H.; Vuotto F.; Wahab S.A.; Wahab N.H.; Wahid N.A.; Wainstein M.; Wan Muhd Shukeri W.F.; Wang C.-H.; Webb S.; Weil K.; Wen T.P.; Wesselius S.; West T.E.; Wham M.; Whelan B.; White N.; Wicky P.H.; Wiedemann A.; Wijaya S.O.; Wille K.; Willems S.; Williams V.; Wong C.; Wong Y.S.; Wong T.F.; Wright N.; Xian G.E.; Xian L.S.; Xuan K.P.; Xynogalas I.; Yakop S.R.B.M.; Yamazaki M.; Yazdanpanah Y.; Yee Liang Hing N.; Yelnik C.; Yeoh C.H.; Yerkovich S.; Yokoyama T.; Yonis H.; Yousif O.; Yuliarto S.; Zaaqoq A.; Zabbe M.; Zacharowski K.; Zahid M.; Zahran M.; Zaidan N.Z.B.; Zambon M.; Zambrano M.; Zanella A.; Zawadka K.; Zaynah N.; Zayyad H.; Zoufaly A.; Zucman D.)
AD  - C. Kartsonaki, Medical Research Council Population Health Research Unit at the University of Oxford, Clinical Trial Service Unit and Epidemiological Studies Unit (CTSU), Nuffield Department of Population Health, University of Oxford, Big Data Institute, Old Road Campus, Oxford, United Kingdom
T1  - Characteristics and outcomes of an international cohort of 600 000 hospitalized patients with COVID-19
LA  - English
KW  - aminotransferase
KW  - antiinfective agent
KW  - C reactive protein
KW  - corticosteroid
KW  - urea
KW  - adolescent
KW  - adult
KW  - age
KW  - aged
KW  - ageusia
KW  - aminotransferase blood level
KW  - anosmia
KW  - antibiotic therapy
KW  - article
KW  - breathing rate
KW  - case fatality rate
KW  - child
KW  - chronic kidney failure
KW  - clinical feature
KW  - clinical outcome
KW  - cohort analysis
KW  - comorbidity
KW  - confusion
KW  - consciousness disorder
KW  - coronavirus disease 2019
KW  - coughing
KW  - data collection method
KW  - dementia
KW  - demographics
KW  - diabetes mellitus
KW  - dyspnea
KW  - fatigue
KW  - female
KW  - fever
KW  - follow up
KW  - groups by age
KW  - heart disease
KW  - high flow nasal cannula therapy
KW  - hospital admission
KW  - hospital discharge
KW  - hospital patient
KW  - human
KW  - Human immunodeficiency virus infection
KW  - hypertension
KW  - infant
KW  - intensive care unit
KW  - invasive ventilation
KW  - laboratory diagnosis
KW  - lymphocyte count
KW  - major clinical study
KW  - malaise
KW  - male
KW  - mortality risk
KW  - newborn
KW  - noninvasive ventilation
KW  - obesity
KW  - observational study
KW  - oxygen saturation
KW  - oxygen therapy
KW  - polymerase chain reaction
KW  - proportional hazards model
KW  - rheumatic disease
KW  - risk assessment
KW  - risk factor
KW  - smoking
KW  - South Africa
KW  - tuberculosis
KW  - United Kingdom
KW  - urea blood level
KW  - vaccination
KW  - vomiting
N2  - Background: We describe demographic features, treatments and clinical outcomes in the International Severe Acute Respiratory and emerging Infection Consortium (ISARIC) COVID-19 cohort, one of the world’s largest international, standardized data sets concerning hospitalized patients. Methods: The data set analysed includes COVID-19 patients hospitalized between January 2020 and January 2022 in 52 countries. We investigated how symptoms on admission, co-morbidities, risk factors and treatments varied by age, sex and other characteristics. We used Cox regression models to investigate associations between demographics, symptoms, co-morbidities and other factors with risk of death, admission to an intensive care unit (ICU) and invasive mechanical ventilation (IMV). Results: Data were available for 689 572 patients with laboratory-confirmed (91.1%) or clinically diagnosed (8.9%) SARS-CoV-2 infection from 52 countries. Age [adjusted hazard ratio per 10 years 1.49 (95% CI 1.48, 1.49)] and male sex [1.23 (1.21, 1.24)] were associated with a higher risk of death. Rates of admission to an ICU and use of IMV increased with age up to age 60 years then dropped. Symptoms, co-morbidities and treatments varied by age and had varied associations with clinical outcomes. The case-fatality ratio varied by country partly due to differences in the clinical characteristics of recruited patients and was on average 21.5%. Conclusions: Age was the strongest determinant of risk of death, with a ~30-fold difference between the oldest and youngest groups; each of the co-morbidities included was associated with up to an almost 2-fold increase in risk. Smoking and obesity were also associated with a higher risk of death. The size of our international database and the standardized data collection method make this study a comprehensive international description of COVID-19 clinical features. Our findings may inform strategies that involve prioritization of patients hospitalized with COVID-19 who have a higher risk of death.
ER  - 

TY  - JOUR
M3  - Letter
Y1  - 2023
VL  - 27
IS  - 4
SP  - 335
EP  - 337
SN  - 1815-7920
SN  - 1027-3719
JF  - International Journal of Tuberculosis and Lung Disease
JO  - Int. J. Tuberc. Lung Dis.
UR  - https://www.embase.com/search/results?subaction=viewrecord&id=L2025580728&from=export
U2  - L2025580728
C5  - 37035978
DB  - Embase
DB  - Medline
U3  - 2023-07-14
U4  - 2023-08-17
L2  - http://dx.doi.org/10.5588/ijtld.22.0581
DO  - 10.5588/ijtld.22.0581
A1  - Bolhuis, M.S.
A1  - Akkerman, O.W.
A1  - Sturkenboom, M.G.G.
A1  - van Boven, J.F.M.
A1  - Alffenaar, J.-W.C.
A1  - Stevens, J.
M1  - (Bolhuis M.S.; Sturkenboom M.G.G.; van Boven J.F.M.; Stevens J.) Departments of Clinical Pharmacy and Pharmacology, University Medical Centrum Groningen, University of Groningen, Groningen, Netherlands
M1  - (Akkerman O.W.) Departments of Pulmonary Diseases and Tuberculosis, University Medical Centrum Groningen, University of Groningen, Groningen, Netherlands
M1  - (Akkerman O.W.) TB Center Beatrixoord, University Medical Centrum Groningen, University of Groningen, Groningen, Netherlands
M1  - (Alffenaar J.-W.C.) School of Pharmacy, Faculty of Medicine and Health, University of Sydney, Sydney, NSW, Australia
M1  - (Alffenaar J.-W.C.) Westmead Hospital, Westmead, NSW, Australia
M1  - (Alffenaar J.-W.C.) Sydney Institute for Infectious Diseases, University of Sydney, Sydney, NSW, Australia
AD  - M. Bolhuis, University of Groningen, University Medical Centrum Groningen, Dept of Clinical Pharmacy and Pharmacology, Hanzeplein 1, GZ, Groningen, Netherlands
T1  - Bedaquiline exposure in people with drug-resistant TB treated for diabetes: analysis of two phase 2 trials
LA  - English
KW  - NCT00449644
KW  - antidiabetic agent
KW  - bedaquiline
KW  - cytochrome P450 3A4
KW  - glucose
KW  - glycated hemoglobin
KW  - adult
KW  - body mass
KW  - cohort analysis
KW  - controlled study
KW  - diabetes mellitus
KW  - drug absorption
KW  - drug distribution
KW  - drug efficacy
KW  - drug metabolism
KW  - drug response
KW  - glucose blood level
KW  - human
KW  - letter
KW  - middle aged
KW  - multidrug resistant tuberculosis
KW  - outcome assessment
KW  - protein expression
KW  - randomized controlled trial
KW  - retrospective study
KW  - treatment outcome
ER  - 

TY  - JOUR
M3  - Conference Abstract
Y1  - 2023
VL  - 31
IS  - 2
SP  - 294
EP  - 295
SN  - 2161-5853
JF  - Topics in Antiviral Medicine
JO  - Top. Antiviral Med.
UR  - https://www.embase.com/search/results?subaction=viewrecord&id=L641190756&from=export
U2  - L641190756
DB  - Embase
U4  - 2023-05-11
A1  - Ridolfi, F.
A1  - Peetluk, L.
A1  - Amorim, G.
A1  - Araújo-Pereira, M.
A1  - Cordeiro-Santos, M.
A1  - Kritski, A.
A1  - Figueiredo, M.
A1  - Andrade, B.B.
A1  - Rolla, V.
A1  - Sterling, T.R.
M1  - (Ridolfi F.; Peetluk L.; Amorim G.; Figueiredo M.; Sterling T.R.) Vanderbilt University, Nashville, TN, United States
M1  - (Araújo-Pereira M.) Other Institution, Salvador, Brazil
M1  - (Cordeiro-Santos M.) Other Institution, Manaus, Brazil
M1  - (Kritski A.) Universidade Federal do Rio de Janeiro, Rio de Janeiro, Brazil
M1  - (Andrade B.B.) Instituto Gonçalo Moniz, Salvador, Brazil
M1  - (Rolla V.) Institute Nacional de Infectologia Evandro Chagas, Rio de Janeiro, Brazil
AD  - F. Ridolfi, Vanderbilt University, Nashville, TN, United States
T1  - ADVERSE DRUG REACTIONS ON TB TREATMENT: A PREDICTION MODEL INCLUDING HIV AND HBA1C
LA  - English
KW  - antibiotic agent
KW  - hemoglobin A1c
KW  - adult
KW  - AIDS patient
KW  - animal experiment
KW  - animal model
KW  - bootstrapping
KW  - Brazil
KW  - calibration
KW  - cohort analysis
KW  - conference abstract
KW  - controlled study
KW  - diabetes mellitus
KW  - drug toxicity
KW  - female
KW  - human
KW  - impaired glucose tolerance
KW  - liver
KW  - lung tuberculosis
KW  - male
KW  - nonhuman
KW  - optimism
KW  - organ systems
KW  - physician
KW  - prediction
KW  - predictive model
KW  - tuberculosis
N2  - Background: Adverse drug reactions (ADR) can influence treatment completion rates and the effectiveness of tuberculosis (TB) treatment. The rate of ADR related to anti-TB treatment (ATT) can be affected by HIV and diabetes mellitus. Given the paucity of prediction models for ATT-associated ADR, we developed a prediction model of ADR on TB treatment, incorporating important clinical variables. Methods: We included culture-confirmed, drug-susceptible, pulmonary TB participants from the RePORT-Brazil cohort, who received standard ATT between 2015-2019. ADR was defined based on physician-assigned attribution of relation to ATT and described according to the affected organ system, HIV status, severity, timing, and duration. Diabetes was categorized as HbA1c < 5.7% (no diabetes); ≥5.7% to < 6.5% (pre-diabetes); and ≥6.5% (diabetes). The predictive model of ADR risk used a bootstrapped backward selection approach. Of 13 candidate predictors (e.g., HIV status, HbA1c, ancestry markers), the variables retained in at least 70% of prediction models across 500 bootstrap replications were included in the final model. Model discrimination was evaluated by c-statistic and calibration with a calibration plot. Results: Of 945 participants, 102 (11%) experienced ADR. Among 156 ADR occurrences, most (78%) were of moderate severity and occurred during the first two months of ATT (77%). Hepatic ADR were the most frequent (n=82, 53%). ADR occurred in 38 (21%) people living with HIV/AIDS (PLWHA) and in 64 (8%) HIV-seronegative. Overall, 35 (10%) normoglycemic participants had ADR, while 47 (13%) and 19 (9%) participants with pre-diabetes and diabetes, respectively, experienced ADR. Variables included in the final prediction model for ADR were HIV status, HbA1c, age, ancestry markers, and concomitant medication use. Use of concomitant medication (mainly other antibiotics) and HIV status were highly predictive of ADR; they were included in 100% and 82% of all prediction models, respectively. The final prediction model demonstrated reasonable accuracy (c-statistic=0.75 [95%CI=0.70-0.80]) (Figure 1A) and suitable calibration (Figure 1B). Bootstrap internal validation indicated that the model was robust (optimism-corrected c-statistic of 0.73 [95% CI: 0.68-0.78]). Conclusion: We developed a robust, accurate, and reliable prediction model of ATT-related ADR. Knowledge and intervention based on important factors such as use of concomitant medication at the time of ATT initiation and HIV status could improve treatment tolerability. (Figure Presented).
ER  - 

TY  - JOUR
M3  - Conference Abstract
Y1  - 2023
VL  - 31
IS  - 2
SP  - 296
SN  - 2161-5853
JF  - Topics in Antiviral Medicine
JO  - Top. Antiviral Med.
UR  - https://www.embase.com/search/results?subaction=viewrecord&id=L641190790&from=export
U2  - L641190790
DB  - Embase
U4  - 2023-05-11
A1  - Muyanja, S.Z.
A1  - Musaazi, J.
A1  - Nalugga, E.
A1  - Laker, E.
A1  - Kalema, N.
A1  - Castelnuovo, B.
A1  - Mudiope, M.G.
A1  - Namayanja, G.
A1  - Lukoye, D.
A1  - Manabe, Y.C.
M1  - (Muyanja S.Z.; Musaazi J.; Nalugga E.; Laker E.; Kalema N.; Castelnuovo B.; Mudiope M.G.) Infectious Diseases Institute, Kampala, Uganda
M1  - (Namayanja G.; Lukoye D.) Centers for Disease Control and Prevention, Kampala, Uganda
M1  - (Manabe Y.C.) Johns Hopkins University, School of Medicine, Baltimore, MD, United States
AD  - S.Z. Muyanja, Infectious Diseases Institute, Kampala, Uganda
T1  - RISK FACTORS FOR ADRS RELATED TO IPT AMONG PLHIV ON DOLUTEGRAVIR-BASED ART IN UGANDA
LA  - English
KW  - dolutegravir
KW  - isoniazid
KW  - adult
KW  - adverse drug reaction
KW  - arthralgia
KW  - cohort analysis
KW  - conference abstract
KW  - confounding variable
KW  - controlled study
KW  - diabetes mellitus
KW  - female
KW  - flu like syndrome
KW  - follow up
KW  - human
KW  - Human immunodeficiency virus 1
KW  - Human immunodeficiency virus infected patient
KW  - hypertension
KW  - Kaplan Meier method
KW  - log rank test
KW  - major clinical study
KW  - male
KW  - nonhuman
KW  - peripheral neuropathy
KW  - Poisson regression
KW  - probability
KW  - prophylaxis
KW  - rash
KW  - retrospective study
KW  - risk assessment
KW  - risk factor
KW  - side effect
KW  - Uganda
KW  - virus load
N2  - Background: Isoniazid preventive therapy (IPT) is recommended for the treatment of latent tuberculosis (TB) infection and is beneficial for persons living with HIV (PLHIV) even after initiation of antiretroviral therapy (ART). After the roll out of dolutegravir (DTG)-based ART in 2018, the Uganda Ministry of Health rapidly expanded IPT coverage among PLHIV. We assessed if concomitant IPT and DTG administration (C-IPT) increased the risk of IPT-related adverse drug reactions (ADRs) compared to sequential administration (S-IPT). Methods: We carried out a retrospective cohort review of PLHIV ≥18 years initiated on IPT from July 2019-March 2020. We excluded records of patients without any recorded IPT follow-up visits and those who started DTG after IPT initiation. We defined C-IPT as IPT initiation < 3 months after DTG initiation, and S-IPT as IPT initiation ≥3 months after DTG initiation. We defined IPT-related ADRs as new symptoms reported after IPT initiation. We compared ADRs among patients who had C-IPT with those who had S-IPT using a Pearson Chi-square test and a Poisson regression model with robust standard errors adjusting for potential baseline confounders. We plotted Kaplan Meier curves for the probability of any ADR and compared the two groups using the log rank test. Results: We analysed data from 336/376 patients. Overall, 193(57.4%) patients reported any IPT-related ADR. A total of 410 ADRs were reported. The commonest ADRs were flu-like syndrome 108(26.3%), joint aches 44(10.7%) and skin rashes 45(10.9%) and peripheral neuropathy 37 (9.0%). A high proportion 64 (67.4%) patients with C-IPT reported ADRs compared to those with S-IPT 129(53.5%) (Chi-square P-value=0.02). After adjusting for HIV-1 RNA viral load, calendar year, history of hypertension and diabetes, only C-IPT was associated with an increased risk of IPT-related ADRs (risk ratio: 1.30; 95%CI: 1.07-1.58) Conclusion: PLHIV initiating both DTG-based ART regimens and IPT had higher occurrence of ADRs and may benefit from close monitoring. (Figure Presented).
ER  - 

TY  - JOUR
M3  - Article
Y1  - 2023
VL  - 13
IS  - 3
SN  - 2044-6055
JF  - BMJ Open
JO  - BMJ Open
UR  - https://www.embase.com/search/results?subaction=viewrecord&id=L2023256342&from=export
U2  - L2023256342
C5  - 36889835
DB  - Embase
DB  - Medline
U3  - 2023-03-17
U4  - 2023-03-22
L2  - http://dx.doi.org/10.1136/bmjopen-2022-069642
DO  - 10.1136/bmjopen-2022-069642
A1  - Jeong, D.
A1  - Mok, J.
A1  - Jeon, D.
A1  - Kang, H.-Y.
A1  - Kim, H.J.
A1  - Kim, H.-S.
A1  - Seo, J.M.
A1  - Choi, H.
A1  - Kang, Y.A.
M1  - (Jeong D.; Seo J.M.) Research and Development Center, Korean Institute of Tuberculosis, Korean National Tuberculosis Association, Cheongju, South Korea
M1  - (Mok J.) Department of Internal Medicine, Pusan National University Hospital, Pusan National University School of Medicine, Busan, South Korea
M1  - (Jeon D.) Department of Internal Medicine, Pusan National University Yangsan Hospital, Pusan National University School of Medicine, Yangsan, South Korea
M1  - (Kang H.-Y.) National Cancer Control Institute, Division of Cancer Prevention, National Cancer Center, Gyeonggi-do, Goyang, South Korea
M1  - (Kim H.J.) Central Training Institute, Korean National Tuberculosis Association, Seoul, South Korea
M1  - (Kim H.-S.) Office of Policy Research for Future Healthcare, National Evidence-Based Healthcare Collaborating Agency, Jung-gu, Seoul, South Korea
M1  - (Choi H.) Department of Preventive Medicine, Konyang University College of Medicine, Daejeon, South Korea
M1  - (Kang Y.A., mdkang@yuhs.ac) Institute of Immunology and Immunological Disease, Yonsei University College of Medicine, Seodaemun-gu, Seoul, South Korea
M1  - (Kang Y.A., mdkang@yuhs.ac) Department of Internal Medicine, Division of Pulmonary and Critical Care Medicine, Yonsei University College of Medicine, Seodaemun-gu, Seoul, South Korea
AD  - Y.A. Kang, Institute of Immunology and Immunological Disease, Yonsei University College of Medicine, Seodaemun-gu, Seoul, South Korea
T1  - Prevalence and associated factors of diabetes mellitus among patients with tuberculosis in South Korea from 2011 to 2018: a nationwide cohort study
LA  - English
KW  - antidiabetic agent
KW  - acid fast bacterium
KW  - adult
KW  - aged
KW  - article
KW  - bacterium culture
KW  - Charlson Comorbidity Index
KW  - clinical outcome
KW  - clinical practice
KW  - cohort analysis
KW  - comorbidity
KW  - controlled study
KW  - diabetes mellitus
KW  - diabetic patient
KW  - female
KW  - highest income group
KW  - household income
KW  - human
KW  - ICD-10
KW  - lowest income group
KW  - lung lesion
KW  - major clinical study
KW  - male
KW  - outcome assessment
KW  - positivity rate
KW  - prescription
KW  - prevalence
KW  - retrospective study
KW  - risk assessment
KW  - risk factor
KW  - smear
KW  - South Korea
KW  - tuberculosis
KW  - tuberculosis control
N2  - Objectives This study aimed to identify the prevalence of diabetes mellitus (DM) among patients with tuberculosis (TB) using a nationwide cohort in South Korea. Design A retrospective cohort study. Setting This study used the Korean Tuberculosis and Post-Tuberculosis cohort, which was constructed by linking the Korean National Tuberculosis Surveillance, National Health Information Database (NHID) and Statistics Korea data for the causes of death. Participants During the study period, all notified patients with TB with at least one claim in the NHID were included. Exclusion criteria were age less than 20 years, drug resistance, initiation of TB treatment before the study period and missing values in covariates. Outcome measures DM was defined as having at least two claims of the International Classification of Diseases (ICD) code for DM or at least one claim of the ICD code for DM and prescription of any antidiabetic drugs. Newly diagnosed DM (nDM) and previously diagnosed DM (pDM) were defined as DM diagnosed after and before TB diagnosis, respectively. Results A total of 26.8% (70 119) of patients were diagnosed with DM. The age-standardised prevalence increased as age increased or income decreased. Patients with DM were more likely to be men, older, had the lowest income group, had more acid-fast bacilli smear and culture positivity, had a higher Charlson Comorbidity Index score and had more comorbidities compared with patients without DM. Approximately 12.5% (8823) patients had nDM and 87.4% (61 296) had pDM among those with TB-DM. Conclusions The prevalence of DM among patients with TB was considerably high in Korea. To achieve the goal of TB control and improve the health outcomes of both TB and DM, integrated screening of TB and DM and care delivery in clinical practice are necessary.
ER  - 

TY  - JOUR
M3  - Article
Y1  - 2023
VL  - 102
IS  - 9
SP  - E33132
SN  - 1536-5964
SN  - 0025-7974
JF  - Medicine (United States)
JO  - Medicine
UR  - https://www.embase.com/search/results?subaction=viewrecord&id=L2023161444&from=export
U2  - L2023161444
C5  - 36862905
DB  - Embase
DB  - Medline
U3  - 2023-03-13
U4  - 2023-03-29
L2  - http://dx.doi.org/10.1097/MD.0000000000033132
DO  - 10.1097/MD.0000000000033132
A1  - Yildirim, E.
A1  - Kilickan, L.
A1  - Aksoy, S.H.
A1  - Gozukucuk, R.
A1  - Kilic, H.H.
A1  - Tomak, Y.
A1  - Dalkilic, O.
A1  - Tanboga, I.H.
A1  - Kilickan, F.D.B.
M1  - (Yildirim E., erseyda@yahoo.com) Department of Thoracic Surgery, Hisar Intercontinental Hospital, Istanbul, Umraniye, Turkey
M1  - (Kilickan L., leventkilickan@hotmail.com; Kilic H.H., kilichuseyinh@gmail.com; Tomak Y., yakup.tomak@hisarhospital.com) Department of Anesthesiology and Reanimation, Hisar Intercontinental Hospital, Istanbul, Umraniye, Turkey
M1  - (Aksoy S.H., hilmi.aksoy@hisarhospital.com) Department of Radiology, Hisar Intercontinental Hospital, Istanbul, Umraniye, Turkey
M1  - (Aksoy S.H., hilmi.aksoy@hisarhospital.com) Department of Medical Imaging Techniques, Istanbul Galata University, Istanbul, Beyoglu, Turkey
M1  - (Gozukucuk R., rgozukucuk@hisarhospital.com) Department of Infectious Diseases, Hisar Intercontinental Hospital, Istanbul, Umraniye, Turkey
M1  - (Gozukucuk R., rgozukucuk@hisarhospital.com) Faculty of Dentist, Istanbul Galata University, Istanbul, Beyoglu, Turkey
M1  - (Kilic H.H., kilichuseyinh@gmail.com) Department of Anesthesiology, Dogus University, Istanbul, Turkey
M1  - (Tomak Y., yakup.tomak@hisarhospital.com) School of Health Sciences, Dogus University, Istanbul, Turkey
M1  - (Dalkilic O., orhandalkilic@hotmail.com) Department of Chest Diseases, Hisar Intercontinental Hospital, Istanbul, Umraniye, Turkey
M1  - (Tanboga I.H., ibrahim.tanboga@hisarhospital.com) Department of Cardiology, Nisantasi University, Istanbul, Sariyer, Turkey
M1  - (Kilickan F.D.B., duhankilickan@gmail.com) Dept. of Intensive Care Unit and Emergency, Marmara University, Istanbul, Turkey
AD  - E. Yildirim, Department of Thoracic Surgery, Hisar Intercontinental Hospital, Saray mah, Site Yolu cad, N0: 7, , Istanbul, Umraniye, Turkey
T1  - Does the variant positivity and negativity affect the clinical course in COVID-19?: A cohort study
LA  - English
KW  - chest tube
KW  - extracorporeal membrane oxygenation device
KW  - amikacin
KW  - anakinra
KW  - antiserum
KW  - azithromycin
KW  - caspofungin
KW  - cefoperazone plus sulbactam
KW  - ceftazidime
KW  - colchicine
KW  - cotrimoxazole
KW  - dexamethasone
KW  - enfluvir
KW  - enoxaparin
KW  - favipiravir
KW  - fluconazole
KW  - hydroxychloroquine
KW  - hydroxychloroquine sulfate
KW  - levofloxacin
KW  - linezolid
KW  - lopinavir plus ritonavir
KW  - meropenem
KW  - moxifloxacin
KW  - oseltamivir
KW  - pirfenidone
KW  - prednisolone
KW  - sulperazone
KW  - teicoplanin
KW  - tocilizumab
KW  - valganciclovir
KW  - adult
KW  - adult respiratory distress syndrome
KW  - article
KW  - asthma
KW  - atrial fibrillation
KW  - bilateral pneumonia
KW  - brain disease
KW  - case study
KW  - cerebrovascular accident
KW  - chronic kidney failure
KW  - chylothorax
KW  - cohort analysis
KW  - comorbidity
KW  - controlled study
KW  - coronary artery disease
KW  - coronavirus disease 2019
KW  - cytokine storm
KW  - Cytomegalovirus
KW  - cytomegalovirus infection
KW  - diabetes mellitus
KW  - disease course
KW  - dyspnea
KW  - extracorporeal oxygenation
KW  - fatality
KW  - fatigue
KW  - female
KW  - fever
KW  - ground glass opacity
KW  - headache
KW  - heart failure
KW  - hematothorax
KW  - high flow nasal cannula therapy
KW  - hospitalization
KW  - human
KW  - hypertension
KW  - hyperthyroidism
KW  - intensive care unit
KW  - intervertebral disk degeneration
KW  - intubation
KW  - liver failure
KW  - lung embolism
KW  - lung fibrosis
KW  - lung parenchyma
KW  - major clinical study
KW  - malaise
KW  - male
KW  - mediastinum
KW  - middle aged
KW  - mortality
KW  - mortality rate
KW  - musculoskeletal pain
KW  - mycosis
KW  - neutrophil count
KW  - nonhuman
KW  - obesity
KW  - pandemic
KW  - pericardial effusion
KW  - pericarditis
KW  - plasma exchange
KW  - plasmapheresis
KW  - pleura effusion
KW  - pneumomediastinum
KW  - pneumonia
KW  - pneumothorax
KW  - polycythemia
KW  - polymerase chain reaction
KW  - polyneuropathy
KW  - sepsis
KW  - septic shock
KW  - smoking
KW  - tension pneumothorax
KW  - thorax radiography
KW  - tuberculosis
KW  - actemra
KW  - amikozit
KW  - avelox
KW  - bactrim
KW  - enfluvir
KW  - kaletra
KW  - kineret
KW  - plaquenil
KW  - sulperazone
KW  - targocid
KW  - tavanic
KW  - triflucan
KW  - valcyte
C1  - actemra
C1  - amikozit
C1  - avelox
C1  - bactrim
C1  - enfluvir
C1  - kaletra
C1  - kineret
C1  - plaquenil
C1  - sulperazone
C1  - targocid
C1  - tavanic
C1  - triflucan
C1  - valcyte
N2  - The primary aim of the current study is to analyze the clinical, laboratory, and demographic data comparing the patients with Coronavirus Disease 2019 (COVID-19) admitted to our intensive care unit before and after the UK variant was first diagnosed in December 2020. The secondary objective was to describe a treatment approach for COVID-19. Between Mar 12, 2020, and Jun 22, 2021, 159 patients with COVID-19 were allocated into 2 groups: the variant negative group (77 patients before December 2020) and the variant positive group (82 patients after December 2020). The statistical analyses included early and late complications, demographic data, symptoms, comorbidities, intubation and mortality rates, and treatment options. Regarding early complications, unilateral pneumonia was more common in the variant (-) group (P =.019), whereas bilateral pneumonia was more common in the variant (+) group (P <.001). Regarding late complications, only cytomegalovirus pneumonia was observed more frequently in the variant (-) group (P =.023), whereas secondary gram (+) infection, pulmonary fibrosis (P =.048), acute respiratory distress syndrome (ARDS) (P =.017), and septic shock (P =.051) were more common in the variant (+) group. The therapeutic approach showed significant differences in the second group such as plasma exchange and extracorporeal membrane oxygenation which is more commonly used in the variant (+) group. Although mortality and intubation rates did not differ between the groups, severe challenging early and late complications were observed mainly in the variant (+) group, necessitating invasive treatment options. We hope that our data from the pandemic will shed light on this field. Regarding the COVID-19 pandemic, it is clear that there is much to be done to deal with future pandemics.
ER  - 

TY  - JOUR
M3  - Article
Y1  - 2023
VL  - 16
IS  - 1
SP  - 23
EP  - 28
SN  - 1753-4968
SN  - 1753-495X
JF  - Obstetric Medicine
JO  - Obstetric Med.
UR  - https://www.embase.com/search/results?subaction=viewrecord&id=L2014594412&from=export
U2  - L2014594412
DB  - Embase
U3  - 2021-12-31
U4  - 2023-05-26
L2  - http://dx.doi.org/10.1177/1753495X211051253
DO  - 10.1177/1753495X211051253
A1  - Rajan, S.
A1  - Jha, N.
A1  - Jha, A.K.
M1  - (Rajan S.) Department of Obstetrics and Gynaecology, Jawaharlal Institute of Post Graduate Medical Education and Research, Puducherry, India
M1  - (Jha N., dr.niveditajha@gmail.com; Jha A.K.) Cardiothoracic Division, Department of Anaesthesiology and Critical Care, Jawaharlal Institute of Post Graduate Medical Education and Research, Puducherry, India
AD  - N. Jha, Cardiothoracic Division, Department of Anaesthesiology and Critical Care, Jawaharlal Institute of Post Graduate Medical Education and Research, Puducherry, India
T1  - Clinical characteristics, predictors and pregnancy outcomes in Indian women with peripartum cardiomyopathy
LA  - English
KW  - antidiabetic agent
KW  - insulin
KW  - adult
KW  - anesthesia
KW  - article
KW  - birth weight
KW  - blood pressure
KW  - cesarean section
KW  - clinical feature
KW  - clinical outcome
KW  - cohort analysis
KW  - controlled study
KW  - diabetes mellitus
KW  - eclampsia
KW  - female
KW  - follow up
KW  - gestational age
KW  - heart left ventricle
KW  - heart left ventricle ejection fraction
KW  - heart left ventricle recovery
KW  - human
KW  - hypertension
KW  - hypothyroidism
KW  - hysterectomy
KW  - Indian
KW  - left ventricular end-diastolic diameter
KW  - left ventricular end-systolic diameter
KW  - lung tuberculosis
KW  - maternal death
KW  - maternal hypertension
KW  - New York Heart Association class
KW  - outcome assessment
KW  - peripartum cardiomyopathy
KW  - postpartum hemorrhage
KW  - prediction
KW  - preeclampsia
KW  - Puducherry
KW  - retrospective study
KW  - statistical analysis
N2  - Background: Predictors, pregnancy and subsequent pregnancy outcomes in women with peripartum cardiomyopathy (PPCM) are poorly understood in our geographical region. Methods: We retrospectively analysed 58 women with PPCM diagnosed using criteria by the European Society of Cardiology during 2015 to 2019. The main outcome measures were predictors of left ventricular (LV) recovery. LV recovery was defined as return of LV ejection fraction to over 50%. Results: Nearly 80% of women had LV recovery during 6 months follow up. Univariate logistic regression revealed LV end diastolic diameter (adjusted odds ratio (OR); 0.87; 95% CI, 0.78–0.98; p = 0.02), LV end systolic diameter (OR; 0.89; 95% CI, 0.8–0.98; p = 0.02) and inotrope use (OR; 0.2, 95% CI, 0.05–0.7; p = 0.01) as predictors of LV recovery. Relapse was not seen in any of the nine women who had a subsequent pregnancy. Conclusion: LV recovery was higher than those reported in contemporary PPCM cohorts from other parts of the world.
ER  - 

TY  - JOUR
M3  - Article
Y1  - 2023
VL  - 24
IS  - 3
SP  - 335
EP  - 343
SN  - 1468-1293
SN  - 1464-2662
JF  - HIV Medicine
JO  - HIV Med.
UR  - https://www.embase.com/search/results?subaction=viewrecord&id=L2018731417&from=export
U2  - L2018731417
C5  - 36054688
DB  - Embase
DB  - Medline
U3  - 2022-09-05
U4  - 2023-04-03
L2  - http://dx.doi.org/10.1111/hiv.13392
DO  - 10.1111/hiv.13392
A1  - Baluku, J.B.
A1  - Nabwana, M.
A1  - Mwanahamisi, S.B.
A1  - Kansiime, G.
A1  - Nuwagira, E.
A1  - Turyahabwe, S.
A1  - Kirenga, B.
M1  - (Baluku J.B., bbjoe18@gmail.com) Division of Pulmonology, Kiruddu National Referral Hospital, Kampala, Uganda
M1  - (Baluku J.B., bbjoe18@gmail.com; Kirenga B.) Makerere University Lung Institute, Kampala, Uganda
M1  - (Nabwana M.) Makerere University-Johns Hopkins University Research Collaboration, Kampala, Uganda
M1  - (Mwanahamisi S.B.; Kansiime G.; Nuwagira E.) Mbarara University of Science and Technology, Mbarara, Uganda
M1  - (Turyahabwe S.) National TB and Leprosy Program, Ministry of Health, Kampala, Uganda
AD  - J.B. Baluku, Division of Pulmonology, Kiruddu National Referral Hospital, PO Box 26343, Kampala, Uganda
T1  - Early culture conversion is a poor marker of treatment outcome among people with HIV and drug-resistant TB
LA  - English
KW  - culture medium
KW  - Mycobacterium tuberculosis test kit
KW  - Mycobacterium tuberculosis test kit
KW  - abacavir
KW  - amikacin
KW  - aminoglycoside
KW  - aminosalicylic acid
KW  - antiretrovirus agent
KW  - atazanavir plus ritonavir
KW  - bedaquiline
KW  - capreomycin
KW  - clofazimine
KW  - cotrimoxazole
KW  - creatinine
KW  - cycloserine
KW  - dolutegravir
KW  - efavirenz
KW  - emtricitabine
KW  - ethambutol
KW  - ethionamide
KW  - hemoglobin
KW  - isoniazid
KW  - kanamycin
KW  - lamivudine
KW  - levofloxacin
KW  - linezolid
KW  - lopinavir plus ritonavir
KW  - moxifloxacin
KW  - nevirapine
KW  - protionamide
KW  - pyrazinamide
KW  - quinolone derivative
KW  - rifampicin
KW  - streptomycin
KW  - tenofovir
KW  - zidovudine
KW  - adult
KW  - anemia
KW  - antiretroviral therapy
KW  - article
KW  - bacterium culture
KW  - bivariate analysis
KW  - CD4 lymphocyte count
KW  - cohort analysis
KW  - coinfection
KW  - controlled study
KW  - data analysis
KW  - death
KW  - diabetes mellitus
KW  - drug megadose
KW  - drug resistant tuberculosis
KW  - early culture conversion
KW  - extensively drug resistant tuberculosis
KW  - female
KW  - follow up
KW  - groups by age
KW  - hearing impairment
KW  - hemoglobin blood level
KW  - human
KW  - Human immunodeficiency virus infected patient
KW  - Human immunodeficiency virus infection
KW  - hypertension
KW  - Kaposi sarcoma
KW  - major clinical study
KW  - male
KW  - mental disease
KW  - multidrug resistant tuberculosis
KW  - predictive value
KW  - residence characteristics
KW  - retrospective study
KW  - rifampicin resistance
KW  - sample size
KW  - sputum culture
KW  - streptomycin resistance
KW  - time to treatment
KW  - treatment failure
KW  - treatment outcome
KW  - Uganda
KW  - Xpert MTB RIF
C3  - Xpert MTB RIF
N2  - Objective: Our objective was to determine associations between early (≤2 months) culture conversion (ECC) among people with HIV and drug-resistant tuberculosis (DRTB) in Uganda. Methods: This was a countrywide retrospective cohort of people with bacteriologically confirmed DRTB and a positive baseline culture at 16 centres in Uganda between 2013 and 2019. Data were abstracted from treatment files and unit DRTB registers. Monthly sputum cultures were performed using the Lowenstein–Jensen solid medium. Results: We included 664 people with DRTB and a positive baseline culture, of whom 353 (53.4%) also had HIV. Among those living with HIV, 225 (63.7%) were male and 331 (94.3%) were on antiretroviral therapy. The median month of culture conversion was 2 (interquartile range [IQR] 1–3). ECC was observed among 226 people living with HIV (64.0%; 95% confidence interval [CI] 58.9–68.9). A DRTB treatment regimen of six or more drugs was associated with ECC among people living with HIV (adjusted odds ratio [aOR] 3.82; 95% CI 1.06–13.82; p = 0.041). Cure and overall treatment success was observed among 232 (65.7%) and 269 (76.2%) people living with HIV, respectively. However, ECC was not associated with cure (crude odds ratio [OR] 0.97; 95% CI 0.61–1.54; p = 0.901), death (OR 1.12; 95% CI 0.61–2.29; p = 0.610), or overall treatment success (OR 1.29; 95% CI 0.78–2.13; p = 0.326). Conclusion: The majority of people living with HIV and DRTB achieve ECC. However, ECC does not predict cure, death, or treatment success. Moreover, it may require six or more drugs to achieve ECC. ECC is not an excellent indicator of the effectiveness of DRTB regimens among people living with HIV.
ER  - 

TY  - JOUR
M3  - Article
Y1  - 2023
VL  - 12
IS  - 3
SP  - 951
EP  - 964
SN  - 2193-6382
SN  - 2193-8229
JF  - Infectious Diseases and Therapy
JO  - Infect. Dis. Ther.
UR  - https://www.embase.com/search/results?subaction=viewrecord&id=L2021669362&from=export
U2  - L2021669362
DB  - Embase
U3  - 2023-02-22
U4  - 2023-03-29
L2  - http://dx.doi.org/10.1007/s40121-023-00768-3
DO  - 10.1007/s40121-023-00768-3
A1  - Zheng, W.
A1  - Kuang, S.
A1  - Zhong, C.
A1  - Zhou, J.
A1  - Long, W.
A1  - Xiao, S.
A1  - Wu, B.
M1  - (Zheng W.; Zhong C.; Zhou J.; Long W.; Xiao S., xiaosha4226@126.com) International School of Public Health and One Health, Heinz Mehlhorn Academician Workstation, Hainan Medical University, Haikou, China
M1  - (Kuang S.) Department of Pharmacy, Hainan Affiliated Hospital of Hainan Medical University, Hainan General Hospital, Haikou, China
M1  - (Wu B., wubiao@hainmc.edu.cn) Department of Hospital Infection Management and Diseases Control and Prevention, Center for Infection Diseases, Hainan Affiliated Hospital of Hainan Medical University, Hainan General Hospital, Haikou, China
AD  - S. Xiao, International School of Public Health and One Health, Heinz Mehlhorn Academician Workstation, Hainan Medical University, Haikou, China
AD  - B. Wu, Department of Hospital Infection Management and Diseases Control and Prevention, Center for Infection Diseases, Hainan Affiliated Hospital of Hainan Medical University, Hainan General Hospital, Haikou, China
T1  - Risk Factors for Melioidosis Mortality and Epidemics: A Multicentre, 10-Year Retrospective Cohort Study in Northern Hainan
LA  - English
KW  - data analysis software
KW  - C reactive protein
KW  - procalcitonin
KW  - rain
KW  - adolescent
KW  - adult
KW  - aged
KW  - agricultural worker
KW  - air pressure
KW  - article
KW  - ascites
KW  - autumn
KW  - bacteremia
KW  - Burkholderia pseudomallei
KW  - cerebrovascular disease
KW  - child
KW  - chronic infection
KW  - chronic kidney failure
KW  - clinical feature
KW  - cohort analysis
KW  - diabetes mellitus
KW  - disease course
KW  - disease duration
KW  - epidemic
KW  - erythrocyte sedimentation rate
KW  - female
KW  - fever
KW  - hepatobiliary disease
KW  - human
KW  - humidity
KW  - infection
KW  - intensive care unit
KW  - leukocyte count
KW  - lung infection
KW  - major clinical study
KW  - male
KW  - melioidosis
KW  - meteorological phenomena
KW  - middle aged
KW  - morbidity
KW  - mortality
KW  - multicenter study
KW  - multiple organ failure
KW  - observational study
KW  - outcome assessment
KW  - pleura effusion
KW  - pneumonia
KW  - precipitation
KW  - rainy season
KW  - retrospective study
KW  - risk factor
KW  - sepsis
KW  - summer
KW  - temperature
KW  - treatment outcome
KW  - tuberculosis
KW  - wind speed
N2  - Introduction: Burkholderia pseudomallei is a gram-negative environmental bacterium and aetiological agent of melioidosis, a tropical infectious disease with diverse clinical presentations. We aimed to describe the epidemiological and clinical characteristics of melioidosis in northern Hainan and to determine the meteorological factors affecting its morbidity. Methods: We conducted a retrospective, multicentre, observational cohort study of 90 patients with melioidosis admitted to four general hospitals in northern Hainan from 2010 to 2020. Epidemiological, clinical presentation, laboratory and treatment outcome data were collected and analysed. The monthly incidence of melioidosis and meteorological data, including precipitation, temperature, humidity, air pressure and wind speed, for the same period were collected to analyse the relationship between meteorological factors and the incidence of melioidosis. Results: Of the 90 patients included in the study, 79 (87.78%) were male. Patient age ranged from 10 to 81 years old, but most patients, namely, 78 (86.67%), were middle-aged and elderly people aged 41–81 years old. Forty-six patients (51.11%) were farmers. The number of cases increased significantly after 2014, with the highest numbers occurring in 2014 and 2016. The highest number of cases occurred in summer and autumn and were associated with abundant rainfall, and 58 cases (64.44%) occurred from July to December. The patients showed diverse presentations and abnormal laboratory parameters: 69 patients (76.67%) had a history of diabetes mellitus; bacteremia was present in 50 patients (55.56%), sepsis was present in 39 patients (43.33%) and pneumonia in 19 patients (21.11%). An average high-sensitivity C-reactive protein (hs-CRP) level of 149.57 ± 13.65 mg/L and a median procalcitonin (PCT) level of 1.31 (0.39, 6.21) ng/mL were observed. Among all the cases, 21 (23.33%) were identified as acute infections, 51 (56.67%) as subacute infections and 18 (20.00%) as chronic infections. Six patients (6.67%) died of illness; five of these patients were male, and five of these patients were middle-aged and elderly patients. The monthly average precipitation was significantly positively correlated with the monthly average incidence of melioidosis (r = 0.74, P < 0.01). Conclusion: Male patients, farmers and especially middle-aged and elderly individuals with a history of diabetes mellitus accounted for most of the patients. The majority of cases were concentrated in coastal areas. Most cases of melioidosis occurred during the rainy seasons, and the monthly average precipitation was an independent factor affecting the average monthly incidence of melioidosis.
ER  - 

TY  - JOUR
M3  - Article
Y1  - 2023
VL  - 216
SP  - 13
EP  - 20
SN  - 1476-5616
SN  - 0033-3506
JF  - Public Health
JO  - Public Health
UR  - https://www.embase.com/search/results?subaction=viewrecord&id=L2022594455&from=export
U2  - L2022594455
C5  - 36758345
DB  - Embase
DB  - Medline
U3  - 2023-02-16
U4  - 2023-04-18
L2  - http://dx.doi.org/10.1016/j.puhe.2022.12.009
DO  - 10.1016/j.puhe.2022.12.009
A1  - Park, S.H.
A1  - Yoon, S.R.
A1  - Nam, J.Y.
A1  - Ahn, J.Y.
A1  - Jeong, S.J.
A1  - Ku, N.S.
A1  - Choi, J.Y.
A1  - Yeom, J.-S.
A1  - Kim, J.H.
M1  - (Park S.H.) Chaum Life Center, CHA University, Seoul, South Korea
M1  - (Park S.H.; Nam J.Y.) Department of Internal Medicine, National Health Insurance Service Ilsan Hospital, Goyang, South Korea
M1  - (Yoon S.R.) Institute of Health Insurance and Clinical Research, National Health Insurance Service Ilsan Hospital, Goyang, South Korea
M1  - (Ahn J.Y.; Jeong S.J.; Ku N.S.; Choi J.Y.; Yeom J.-S.; Kim J.H., qetu1111@yuhs.ac) Department of Internal Medicine and AIDS Research Institute, Yonsei University College of Medicine, Seoul, South Korea
AD  - J.H. Kim, Department of Internal Medicine Yonsei University College of Medicine 50-1 Yonsei-ro, Seodaemoon-Gu, Seoul, South Korea
T1  - Impact of tuberculosis on the incidence of osteoporosis and osteoporotic fractures: a nationwide population–based cohort study
LA  - English
KW  - alanine aminotransferase
KW  - gamma glutamyltransferase
KW  - adult
KW  - aged
KW  - alcohol consumption
KW  - article
KW  - blood pressure
KW  - body mass
KW  - chronic kidney failure
KW  - comorbidity
KW  - controlled study
KW  - diabetes mellitus
KW  - disease burden
KW  - drinking behavior
KW  - fasting blood glucose level
KW  - female
KW  - fragility fracture
KW  - hip fracture
KW  - hospitalization
KW  - human
KW  - hypertension
KW  - ICD-10
KW  - ischemic heart disease
KW  - laboratory test
KW  - liver disease
KW  - major clinical study
KW  - male
KW  - mass screening
KW  - national health insurance
KW  - osteoporosis
KW  - outcome assessment
KW  - outpatient
KW  - rheumatoid arthritis
KW  - smoking
KW  - tuberculosis
N2  - Objectives: Despite the high prevalence of tuberculosis (TB) and the disease burden of osteoporosis and osteoporotic fractures, there is still a lack of well-designed, large-scale studies demonstrating associations among them. We aimed to investigate the effect of TB on the incidence of osteoporosis and osteoporotic fractures. Study design: This was a nationwide population–based cohort study. Methods: This study was conducted using the National Health Insurance Service Database of South Korea. We included patients with newly diagnosed TB aged >40 years from January 2006 to December 2017. An uninfected control for each TB patient was randomly extracted by frequency matching for sex, age, income level, residence, and registration date at a 2:1 ratio. The primary outcome was the incidence of osteoporosis and osteoporotic fractures between the two groups, adjusted for sex, age, income level, residence, comorbidities, body mass index, blood pressure, laboratory tests, alcohol drinking, and smoking. The risk factors associated with osteoporosis or osteoporotic fractures were also investigated. Results: A total of 164,389 patients with TB and 328,778 matched controls were included (71.9% males). The mean duration of follow-up was 7.00 ± 3.49 years. The incidence of osteoporosis in patients with TB was 6.1 cases per 1000 person-years, which was significantly higher than that in matched controls (adjusted hazard ratio [aHR] 1.349, 95% confidence interval [CI] 1.302–1.398, P < 0.001). The incidence of osteoporotic fractures was also higher in patients with TB than in controls (aHR 1.392, 95% CI 1.357–1.428, P < 0.001). Among fractures, the risk of hip fracture was the highest (aHR 1.703, 95% CI 1.612–1.798, P < 0.001). Conclusions: TB independently contributes to the incidence of osteoporosis and osteoporotic fractures, particularly hip fractures.
ER  - 

TY  - JOUR
M3  - Article
Y1  - 2023
VL  - 18
IS  - 3 March
SN  - 1932-6203
JF  - PLoS ONE
JO  - PLoS ONE
UR  - https://www.embase.com/search/results?subaction=viewrecord&id=L2023395123&from=export
U2  - L2023395123
C5  - 36928895
DB  - Embase
DB  - Medline
U3  - 2023-03-23
U4  - 2023-07-11
L2  - http://dx.doi.org/10.1371/journal.pone.0282371
DO  - 10.1371/journal.pone.0282371
A1  - Castle, A.C.
A1  - HoeppnerI, S.S.
A1  - Magodoro, I.M.
A1  - Singh, U.
A1  - Moosa, Y.
A1  - Bassett, I.V.
A1  - Wong, E.B.
A1  - Siedner, M.J.
M1  - (Castle A.C., alison.castle@ahri.org; Singh U.; Moosa Y.; Bassett I.V.; Wong E.B.; Siedner M.J.) Africa Health Research Institute, KwaZulu-Natal, South Africa
M1  - (Castle A.C., alison.castle@ahri.org; Bassett I.V.; Siedner M.J.) Division of Infectious Diseases, Massachusetts General Hospital, Boston, MA, United States
M1  - (Castle A.C., alison.castle@ahri.org; HoeppnerI S.S.; Bassett I.V.; Siedner M.J.) Harvard Medical School, Boston, MA, United States
M1  - (Magodoro I.M.) Emory Global Diabetes Research Center, Rollins School of Public Health, Emory University, Atlanta, GA, United States
M1  - (Singh U.; Moosa Y.; Wong E.B.; Siedner M.J.) University of KwaZulu-Natal, Durban, KwaZulu-Natal, South Africa
M1  - (Wong E.B.) Division of Infectious Diseases, University of Alabama Birmingham, Birmingham, AL, United States
M1  - (Siedner M.J.)
AD  - A.C. Castle, Africa Health Research Institute, KwaZulu-Natal, South Africa
T1  - Association between prior tuberculosis disease and dysglycemia within an HIVendemic, rural South African population
LA  - English
KW  - adult
KW  - article
KW  - cohort analysis
KW  - disease association
KW  - dysglycemia
KW  - endemic disease
KW  - female
KW  - human
KW  - Human immunodeficiency virus infection
KW  - major clinical study
KW  - male
KW  - medical history
KW  - rural population
KW  - sex difference
KW  - South African
KW  - tuberculosis
N2  - Objective Tuberculosis (TB) may predispose individuals to the development of diabetes. Such a relationship could have an outsized impact in high-prevalence TB settings. However, few studies have explored this relationship in populations heavily burdened by diabetes and TB. Methods We analyzed data from a community-based population cohort that enrolled adults in rural South Africa. Individuals were considered to have prior TB if they self-reported a history of TB treatment. We fitted sex-specific logistic regression models, adjusted for potential clinical and demographic confounders, to estimate relationships between dysglycemia (HBA1c ≥6.5%) and prior TB. Propensity score-matched cohorts accounted for the differential age distributions between comparator groups. We examined the interactions between sex, prior TB, and HIV status. Results In the analytic cohort (n = 17,593), the prevalence of prior TB was 13.8% among men and 10.7% among women. Dysglycemia was found in 9.1% of the population, and HIV prevalence was 34.0%. We found no difference in dysglycemia prevalence by prior TB (men OR 0.96, 95% CI 0.60-1.56: women OR 1.05, 95% CI 0.79-1.39). However, there was a qualitative interaction by HIV serostatus, such that among men without HIV, those with a history of TB had a greater prevalence of dysglycemia than those without prior TB (10.1% vs. 4.6%, p = 0.0077). An inverse relationship was observed among men living with HIV (prior TB 3.3% vs. no TB 7.3%, p = 0.0073). Conclusions Treated TB disease was not associated with dysglycemia in an HIV-endemic, rural South African population. However, we found a significant interaction between prior TB and HIV status among men, suggesting distinct pathophysiological mechanisms between the two infections that may impact glucose metabolism. Longitudinal studies are needed to better establish a causal effect and underlying mechanisms related to resolved TB, HIV, and diabetes.
ER  - 

TY  - JOUR
M3  - Conference Abstract
Y1  - 2023
VL  - 113
SP  - S94
SN  - 1532-6535
JF  - Clinical Pharmacology and Therapeutics
JO  - Clin. Pharmacol. Ther.
UR  - https://www.embase.com/search/results?subaction=viewrecord&id=L640533418&from=export
U2  - L640533418
DB  - Embase
U4  - 2023-03-16
L2  - http://dx.doi.org/10.1002/cpt.2835
DO  - 10.1002/cpt.2835
A1  - Kim, R.
A1  - Jayanti, R.
A1  - Jang, T.
A1  - Min, J.
A1  - Kim, J.
A1  - Oh, J.
A1  - Lee, H.
A1  - Lee, H.
A1  - Shin, K.
A1  - Kang, B.
A1  - Kim, H.
A1  - Ko, Y.
A1  - Kim, J.
A1  - Choi, Y.
A1  - Nguyen, P.
A1  - Cho, Y.
A1  - Shin, J.
M1  - (Kim R.; Jayanti R.; Choi Y.; Nguyen P.; Cho Y.; Shin J.) Inje University, Busan, South Korea
M1  - (Jang T.) Kosin University, Busan, South Korea
M1  - (Min J.) Catholic University of Korea, Seoul St. Mary's Hospital, Seoul, South Korea
M1  - (Kim J.) Catholic University of Korea, Incheon St. Mary's Hospital, Incheon, South Korea
M1  - (Oh J.) Korea University, Guro Hospital, Seoul, South Korea
M1  - (Lee H.) Inje University, Busan Paik Hospital, Busan, South Korea
M1  - (Lee H.) Catholic University of Korea, Eunpyeong St. Mary's Hospital, Seoul, South Korea
M1  - (Shin K.) Yeungnam University Medical Center, Daegu, South Korea
M1  - (Kang B.) Dong-A University Hospital, Busan, South Korea
M1  - (Kim H.) Gyeongsang National University, Changwon Hospital, Changwon, South Korea
M1  - (Ko Y.) Kangdong Sacred Heart Hospital, Seoul, South Korea
M1  - (Kim J.) Catholic University of Korea, Uijeongbu St. Mary's Hospital, Seoul, South Korea
AD  - R. Kim, Inje University, Busan, South Korea
T1  - DEVELOPMENT OF POPULATION PHARM ACO KIN ETICS MODEL OF PYRAZINAMIDE AND OPTIMAL DOSE RECOMMENDATION FOR ELDERLY WITH DIABETES MELLITUS IN KOREAN TUBERCULOSIS PATIENTS
LA  - English
KW  - pyrazinamide
KW  - aged
KW  - allometry
KW  - area under the curve
KW  - body size
KW  - cohort analysis
KW  - comparative effectiveness
KW  - compartment model
KW  - conference abstract
KW  - controlled study
KW  - demographics
KW  - diabetes mellitus
KW  - diabetic patient
KW  - drug efficacy
KW  - drug megadose
KW  - drug monitoring
KW  - drug therapy
KW  - female
KW  - geriatric patient
KW  - human
KW  - Korea
KW  - major clinical study
KW  - male
KW  - multicenter study
KW  - pharmacokinetics
KW  - probability
KW  - prospective study
KW  - simulation
KW  - tuberculosis
N2  - BACKGROUND: Diabetes mellitus (DM) is common comorbidity that appeared among the elderly population, likely to complicate their clinical conditions. The effect of DM on the pharmacokinetics (PK) of anti-tuberculosis (TB) drugs remained arguable. However, DM potentially hampered successful TB treatment. Through the development of the population PK model, we aimed to provide optimal dosing of pyrazinamide (PZA) for the geriatric DM population with TB in regard to the probability of achieving the PK target. METHODS: PZA concentrations at random post-dose points, demographic characteristics, and clinical information were collected in a multicenter prospective cohort study from 13 hospitals in Korea. Population PK model was developed using a non-linear mixed effect method and dose simulation was carried out. Data from 610 TB patients were divided into a training and test dataset with a 4 to 1 ratio. RESULTS: A one-compartment model with allometric scaling for body size effect adequately described PK parameters of PZA. Geriatric patients (> 70 years old) with DM were found as significant covariates, increasing the apparent clearance (CL/F) of PZA by 30% (CL/F: 4.49 L/h). Our model was externally evaluated using the test set and provided better predictive performance compared to the previously published model. Following our simulations to assess efficacy and toxicity, geriatric DM patients with TB required higher doses of PZA in order to achieve the area under concentration from 0 to 24 hours (AUC0-24) target of ≥363 mg/h/L. CONCLUSION: The established population PK model sufficiently described the PK parameters of PZA in Korean TB patients. Our model can be useful in therapeutic drug monitoring to suggest the optimal dose of PZA, particularly for the geriatric DM population with TB.
ER  - 

TY  - JOUR
M3  - Conference Abstract
Y1  - 2023
VL  - 18
SP  - S535
EP  - S536
SN  - 1553-5606
JF  - Journal of Hospital Medicine
JO  - J. Hosp. Med.
UR  - https://www.embase.com/search/results?subaction=viewrecord&id=L641527832&from=export
U2  - L641527832
DB  - Embase
U4  - 2023-06-15
L2  - http://dx.doi.org/10.1002/jhm.13090
DO  - 10.1002/jhm.13090
A1  - Musgrove, C.
A1  - Nasir, S.
A1  - Kaur, T.
A1  - Roberge, M.
A1  - Douglas, J.
A1  - Dehinbo, O.
M1  - (Musgrove C.; Nasir S.; Kaur T.; Roberge M.; Douglas J.; Dehinbo O.) University of Pittsburgh Medical Center, United States
AD  - C. Musgrove, University of Pittsburgh Medical Center, United States
T1  - IMMUNOGLOBULIN A VASCULITIS IN THE GERIATRIC POPULATION
LA  - English
KW  - allergen
KW  - corticosteroid
KW  - creatinine
KW  - endogenous compound
KW  - immunoglobulin
KW  - immunoglobulin A
KW  - infusion fluid
KW  - methylprednisolone
KW  - prednisone
KW  - abdominal pain
KW  - acute abdomen
KW  - adult
KW  - aged
KW  - anaphylactoid purpura
KW  - antigen antibody complex
KW  - arteriole
KW  - blood vessel wall
KW  - burning sensation
KW  - cancer patient
KW  - cancer prognosis
KW  - case report
KW  - child
KW  - clinical article
KW  - cohort analysis
KW  - complication
KW  - computer assisted tomography
KW  - conference abstract
KW  - diagnosis
KW  - diarrhea
KW  - diet
KW  - drug therapy
KW  - early diagnosis
KW  - edema
KW  - female
KW  - follow up
KW  - gastrointestinal symptom
KW  - gastrointestinal tract
KW  - general practitioner
KW  - geriatric patient
KW  - glomerulonephritis
KW  - granulocyte
KW  - groups by age
KW  - hematuria
KW  - human
KW  - human cell
KW  - hypertension
KW  - hypoalbuminemia
KW  - immunoglobulin A nephropathy
KW  - insect bite
KW  - Japan
KW  - kidney biopsy
KW  - kidney failure
KW  - kidney function
KW  - latent tuberculosis
KW  - leukocytoclastic vasculitis
KW  - lower limb
KW  - medical history
KW  - middle aged
KW  - non insulin dependent diabetes mellitus
KW  - outcome assessment
KW  - pediatric patient
KW  - prognosis
KW  - proteinuria
KW  - purpura
KW  - rash
KW  - renin angiotensin aldosterone system
KW  - rheumatology
KW  - skin biopsy
KW  - skin manifestation
KW  - solid malignant neoplasm
KW  - systemic disease
KW  - systemic vasculitis
KW  - vaccination
KW  - venule
KW  - vomiting
KW  - weakness
N2  - Case Presentation: A 75-year-old woman with a past medical history of latent tuberculosis, hypertension, and type 2 diabetes mellitus presented with three days of non-bloody, non-bilious emesis, diarrhea, abdominal pain, and a new onset of weakness, pitting edema, and rash with burning sensation in the bilateral lower extremities. Admission labs were notable for elevated creatinine of 1.67 mg/dL (baseline 0.8 mg/dL), nephrotic range proteinuria, hematuria, and hypoalbuminemia of 2.4 g/dL. Renal function did not improve with intravenous fluids. Skin biopsy revealed focal IgA deposits in vessel walls, suggestive of IgA leukocytoclastic vasculitis, and renal biopsy demonstrated IgA-associated crescentic glomerulonephritis suggesting IgA vasculitis. Further etiological work up, including computed tomography scans (to assess for malignancy), infectious testing, and rheumatologic were all negative. She was treated with three days of methylprednisolone, resulting in significant improvement of her rash and gastrointestinal symptoms. On discharge, the patient was prescribed prednisone, for a total of 14 days treatment, scheduled follow-up with Rheumatology and with her primary care physician for further malignancy screening (due to association of adult IgA vasculitis with solid malignancies). Discussion: Immunoglobulin A (IgA) vasculitis, previously known as Henoch-Schönlein purpura, is a leukocytoclastic vasculitis characterized by deposition of IgA immune complexes within small vessels of the skin, gastrointestinal tract, joints, and kidneys. The pathogenesis remains unknown, although proposed triggers include certain infections, insect bites, vaccinations, medications, systemic diseases, malignancy, and dietary allergens. While it is the most common systemic vasculitis in pediatric patients, it is relatively rare in adult and geriatric patients. This unusual presentation of IgA vasculitis, complicated by IgA nephritis, in an elderly female shows the importance of early diagnosis and treatment, especially in atypical patient populations. This patient met three of the four American College of Rheumatology criteria for diagnosis, including palpable purpura, acute abdominal pain, and biopsy showing granulocytes in the wall of small arterioles or venules. The presence of cutaneous and abdominal manifestations are also atypical in adults with IgA vasculitis. A multi-center cohort study in Japan found that rates of hypertension, impaired renal function, hypoalbuminemia, and crescentic glomerulonephritis were significantly higher among the geriatric patient population. Conclusions: Although more common in the pediatric population, IgA vasculitis in adults can occur, with a mean age of presentation at 50 years old, although rare in the geriatric age group. While the prognosis of both adult and geriatric patients treated with aggressive corticosteroid use and renin-angiotensin-system blockade was favorable, the data indicates that the outcomes are poorer in these populations, as compared to pediatric patients. This case highlights the importance of prompt diagnosis and management of vasculitic diseases in older patients, to minimize disease progression and comorbid complications.
ER  - 

TY  - JOUR
M3  - Article
Y1  - 2023
VL  - 14
SN  - 1664-3224
JF  - Frontiers in Immunology
JO  - Front. Immunol.
UR  - https://www.embase.com/search/results?subaction=viewrecord&id=L2021683721&from=export
U2  - L2021683721
C5  - 36814914
DB  - Embase
DB  - Medline
U3  - 2023-02-28
U4  - 2023-03-07
L2  - http://dx.doi.org/10.3389/fimmu.2023.1093640
DO  - 10.3389/fimmu.2023.1093640
A1  - Kumar, N.P.
A1  - Nancy, A.
A1  - Viswanathan, V.
A1  - Sivakumar, S.
A1  - Thiruvengadam, K.
A1  - Ahamed, S.F.
A1  - Hissar, S.
A1  - Kornfeld, H.
A1  - Babu, S.
M1  - (Kumar N.P., nathella.pk@icmr.gov.in) Department of Immunology, National Institute for Research in Tuberculosis, Indian Council of Medical Research (ICMR), Chennai, India
M1  - (Nancy A.; Ahamed S.F.; Babu S.) International Center for Excellence in Research, National Institutes of Health, National Institute for Research in Tuberculosis (NIRT), International Center for Excellence in Research, Chennai, India
M1  - (Viswanathan V.) Diabetology, Prof. M. Viswanathan Diabetes Research Center, Chennai, India
M1  - (Sivakumar S.) Department of Bacteriology, National Institute for Research in Tuberculosis, Indian Council of Medical Research (ICMR), Chennai, India
M1  - (Thiruvengadam K.) Epidemiology Statistics, National Institute for Research in Tuberculosis, Indian Council of Medical Research (ICMR), Chennai, India
M1  - (Hissar S.) Clinical Research, National Institute for Research in Tuberculosis, Indian Council of Medical Research (ICMR), Chennai, India
M1  - (Kornfeld H.) Department of Medicine, University of Massachusetts Chan Medical School, Worcester, MA, United States
M1  - (Babu S.) Laboratory of Parasitic Diseases (LPD), National Institute of Allergy and Infectious Diseases (NIAID), National Institutes of Health (NIH), Bethesda, MD, United States
AD  - N.P. Kumar, Department of Immunology, National Institute for Research in Tuberculosis, Indian Council of Medical Research (ICMR), Chennai, India
T1  - Chitinase and indoleamine 2, 3-dioxygenase are prognostic biomarkers for unfavorable treatment outcomes in pulmonary tuberculosis
LA  - English
KW  - ELISA kit
KW  - biological marker
KW  - chitinase
KW  - dioxygenase
KW  - heme oxygenase 1
KW  - indoleamine 2,3 dioxygenase
KW  - adult
KW  - area under the curve
KW  - article
KW  - body mass
KW  - cohort analysis
KW  - controlled study
KW  - coughing
KW  - diabetes mellitus
KW  - diagnostic test accuracy study
KW  - dyslipidemia
KW  - enzyme linked immunosorbent assay
KW  - female
KW  - gene expression
KW  - human
KW  - limit of detection
KW  - lung tuberculosis
KW  - major clinical study
KW  - male
KW  - outcome assessment
KW  - Positive and Negative Syndrome Scale
KW  - prospective study
KW  - protein blood level
KW  - receiver operating characteristic
KW  - sensitivity and specificity
KW  - smoking
KW  - sputum culture
KW  - sputum smear
KW  - treatment failure
KW  - treatment outcome
KW  - tuberculosis
C4  - R and D Systems(United States)
N2  - Introduction: Chitinase, Indoleamine 2,3-dioxygenesae-1 (IDO-1) and heme oxygenase-1 (HO-1) are candidate diagnostic biomarkers for tuberculosis (TB). Whether these immune markers could also serve as predictive biomarkers of unfavorable treatment outcomes in pulmonary TB (PTB) is not known. Methods: A cohort of newly diagnosed, sputum culture-positive adults with drug-sensitive PTB were recruited. Plasma chitinase protein, IDO protein and HO-1 levels measured before treatment initiation were compared between 68 cases with unfavorable outcomes (treatment failure, death, or recurrence) and 108 control individuals who had recurrence-free cure. Results: Plasma chitinase and IDO protein levels but not HO-1 levels were lower in cases compared to controls. The low chitinase and IDO protein levels were associated with increased risk of unfavourable outcomes in unadjusted and adjusted analyses. Receiver operating characteristic analysis revealed that chitinase and IDO proteins exhibited high sensitivity and specificity in differentiating cases vs controls as well as in differentiating treatment failure vs controls and recurrence vs controls, respectively. Classification and regression trees (CART) were used to determine threshold values for these two immune markers. Discussion: Our study revealed a plasma chitinase and IDO protein signature that may be used as a tool for predicting adverse treatment outcomes in PTB.
ER  - 

TY  - JOUR
M3  - Article
Y1  - 2023
VL  - 17
IS  - 2
SP  - 109
EP  - 114
SN  - 1752-699X
SN  - 1752-6981
JF  - Clinical Respiratory Journal
JO  - Clin. Respir. J.
UR  - https://www.embase.com/search/results?subaction=viewrecord&id=L2020638234&from=export
U2  - L2020638234
C5  - 36526296
DB  - Embase
DB  - Medline
U3  - 2022-12-23
U4  - 2023-02-22
L2  - http://dx.doi.org/10.1111/crj.13569
DO  - 10.1111/crj.13569
A1  - Santos, J.A.
A1  - Duarte, R.
A1  - Nunes, C.
M1  - (Santos J.A., jpa.santos@outlook.pt; Nunes C.) NOVA National School of Public Health, Public Health Research Centre, Universidade NOVA de Lisboa, Lisbon, Portugal
M1  - (Santos J.A., jpa.santos@outlook.pt) National Health Institute Dr. Ricardo Jorge, Lisbon, Portugal
M1  - (Duarte R.) Centro Hospitalar de Vila Nova de Gaia, Vila Nova de Gaia, Portugal
M1  - (Duarte R.) Faculdade de Medicina da Universidade do Porto, Porto, Portugal
M1  - (Santos J.A., jpa.santos@outlook.pt; Nunes C.) Comprehensive Health Research Center (CHRC), Universidade NOVA de Lisboa, Lisbon, Portugal
AD  - J.A. Santos, Epidemiology and Statistics Department, Escola Nacional de Saúde Pública, Universidade NOVA de Lisboa, Avenida Padre Cruz, Lisboa, Portugal
T1  - Tuberculin skin test and interferon-γ release assays: Can they agree?
LA  - English
KW  - Mycobacterium tuberculosis test kit
KW  - adolescent
KW  - adult
KW  - agreement rate
KW  - article
KW  - clinical outcome
KW  - cohort analysis
KW  - comorbidity
KW  - controlled study
KW  - diabetes mellitus
KW  - extrapulmonary tuberculosis
KW  - false negative result
KW  - female
KW  - human
KW  - Human immunodeficiency virus infection
KW  - inflammatory disease
KW  - interferon gamma release assay
KW  - kappa statistics
KW  - latent tuberculosis
KW  - lung tuberculosis
KW  - major clinical study
KW  - male
KW  - malignant neoplasm
KW  - patient
KW  - Portugal
KW  - retrospective study
KW  - statistical analysis
KW  - substance abuse
KW  - tuberculin test
KW  - tuberculosis control
KW  - QuantiFERON-TB Gold In-Tube
C3  - QuantiFERON-TB Gold In-Tube(Qiagen)
C4  - Qiagen
N2  - Introduction: The diagnosis of latent tuberculosis infection (LTBI) relies largely on the tuberculin skin test (TST) or, more recently, on interferon-gamma release assays (IGRA). Knowledge regarding these tests is essential to improve their usefulness in combating the tuberculosis epidemic. Objectives: To characterize the agreement between the IGRA and TST tests by determining the kappa coefficient (K) and agreement rate between these two tests in patients with active tuberculosis (TB). Methods: Retrospective cohort study conducted with data from active TB patients notified in the Portuguese Tuberculosis Surveillance System (SVIG-TB), from 2008 to 2015. TST results were interpreted using a 5 mm (TST-5 mm) and 10 mm (TST-10 mm) cutoff. Kappa coefficient and agreement rate were calculated in order to evaluate the agreement between IGRA and TST (both cutoffs) test results. Results: A total of 727 patients with results for both tests were included in the study, of which 3.4% (n = 25) had HIV infection, 5.6% (n = 41) diabetes, 5.0% (n = 36) oncological diseases and 4.4% (n = 32) inflammatory diseases. Of the 727 patients, 16.5% (n = 120) presented different outcomes between IGRA and TST-5 mm, and 20.5% (n = 149) presented different outcomes between IGRA and TST-10 mm. Kappa coefficient between IGRA and TST-5 mm was 0.402 (p < 0.001) with an agreement rate of 83.5%. Between IGRA and TST-10 mm, the kappa coefficient was 0.351 (p < 0.001), with an agreement rate of 79.5%. Patients with HIV infection, diabetes, oncologic diseases and inflammatory diseases presented a substantial agreement between IGRA and TST-5 mm, while inflammatory diseases was the only variable that presented a substantial agreement between IGRA and TST-10 mm. Conclusion: As both tests can present false-negative results, the low level of agreement between the tests can potentially help identify more cases of LTBI if the two tests are used in parallel, with infections not detected by IGRA possibly being detected by the TST and vice versa.
ER  - 

TY  - JOUR
M3  - Article
Y1  - 2023
VL  - 127
SP  - 1
EP  - 10
SN  - 1878-3511
SN  - 1201-9712
JF  - International Journal of Infectious Diseases
JO  - Int. J. Infect. Dis.
UR  - https://www.embase.com/search/results?subaction=viewrecord&id=L2021787126&from=export
U2  - L2021787126
C5  - 36464121
DB  - Embase
DB  - Medline
U3  - 2022-12-27
U4  - 2022-12-29
L2  - http://dx.doi.org/10.1016/j.ijid.2022.11.037
DO  - 10.1016/j.ijid.2022.11.037
A1  - Eksombatchai, D.
A1  - Jeong, D.
A1  - Mok, J.
A1  - Jeon, D.
A1  - Kang, H.-Y.
A1  - Kim, H.J.
A1  - Kim, H.-S.
A1  - Choi, H.
A1  - Kang, Y.A.
M1  - (Eksombatchai D.; Kang Y.A., mdkang@yuhs.ac) Institute of Immunology and Immunological Disease, Yonsei University College of Medicine, Seoul, South Korea
M1  - (Eksombatchai D.) Department of Medicine, Faculty of Medicine Ramathibodi Hospital, Mahidol University, Bangkok, Thailand
M1  - (Jeong D.) Research and Development Center, The Korean Institute of Tuberculosis, Korean National Tuberculosis Association, Cheongju, South Korea
M1  - (Mok J.) Department of Internal Medicine, Pusan National University Hospital, Pusan National University School of Medicine, Busan, South Korea
M1  - (Jeon D.) Department of Internal Medicine, Pusan National University Yangsan Hospital, Pusan National University School of Medicine, Yangsan, South Korea
M1  - (Kang H.-Y.) Department of Health Policy and Management, Seoul National University College of Medicine, Seoul, South Korea
M1  - (Kim H.J.) Central Training Institute, Korean National Tuberculosis Association, Seoul, South Korea
M1  - (Kim H.-S.) Department of Health Policy Research, National Evidence-Based Healthcare Collaborating Agency, Seoul, South Korea
M1  - (Choi H., hongjo@konyang.ac.kr) Department of Preventive Medicine, Konyang University College of Medicine, Daejeon, South Korea
M1  - (Kang Y.A., mdkang@yuhs.ac) Division of Pulmonary and Critical Care Medicine, Department of Internal Medicine, Severance Hospital, Yonsei University College of Medicine, Seoul, South Korea
AD  - Y.A. Kang, Division of Pulmonary and Critical Care Medicine, Department of Internal Medicine, Yonsei University College of Medicine, Severance Hospital, Institute of Immunology and Immunological Disease, Yonsei University College of Medicine, 50-1 Yonsei-ro, Seoul, Seodaemun-gu, South Korea
AD  - H. Choi, Department of Preventive Medicine, Konyang University College of Medicine, 705 Ho, Myeongkok Medical Building, 158 Gwanjeodong-ro, Daejeon, Seo-gu, South Korea
T1  - Sex differences in the impact of diabetes mellitus on tuberculosis recurrence: a retrospective national cohort study
LA  - English
KW  - adult
KW  - article
KW  - Bacilli
KW  - bacterium culture
KW  - Charlson Comorbidity Index
KW  - cohort analysis
KW  - controlled study
KW  - diabetes mellitus
KW  - diabetic patient
KW  - female
KW  - follow up
KW  - human
KW  - major clinical study
KW  - male
KW  - middle aged
KW  - recurrence risk
KW  - recurrent disease
KW  - retrospective study
KW  - risk assessment
KW  - sex difference
KW  - tuberculosis
N2  - Objectives: Whether diabetes mellitus (DM) increases tuberculosis (TB) recurrence risk is debatable. We determined the effect of DM on TB recurrence. Methods: This retrospective nationwide cohort study included patients with TB who successfully completed TB treatment during 2011-2017 and were followed up for TB recurrence until August 2020. We performed subdistribution hazard model analyses stratified by sex to assess DM risk related to TB recurrence after successful treatment. Results: Of 199,571 participants who had received successful TB treatment, 47,952 (24%) had DM. There were more men (64.4%), positive acid-fast bacilli smears (35.9%), and positive cultures (49.5%) in the DM group. There were 6208 (3.1%) TB recurrences during 5.1 years of follow-up: 38.9% and 26.6% occurred 1 and 1-2 years after treatment completion, respectively. The recurrence rate was higher in the DM group (3.8%) than in the non-DM group (2.9%, P <0.0001). DM was associated with a higher TB recurrence risk, especially in men (adjusted hazard ratio 1.23, 95% confidence interval 1.15-1.32) but not in women (adjusted hazard ratio 0.96, 95% confidence interval 0.85-1.09). Conclusion: The TB recurrence rate after successful treatment was higher in patients with DM than in patients without DM. DM is associated with TB recurrence in men.
ER  - 

TY  - JOUR
M3  - Article
Y1  - 2023
VL  - 8
IS  - 2
SN  - 2414-6366
JF  - Tropical Medicine and Infectious Disease
JO  - Trop. Med. Infect. Dis.
UR  - https://www.embase.com/search/results?subaction=viewrecord&id=L2021805749&from=export
U2  - L2021805749
DB  - Embase
U3  - 2023-03-09
U4  - 2023-03-29
L2  - http://dx.doi.org/10.3390/tropicalmed8020110
DO  - 10.3390/tropicalmed8020110
A1  - Anaam, M.S.
A1  - Alrasheedy, A.A.
M1  - (Anaam M.S.) Department of Pharmacy Practice, Unaizah College of Pharmacy, Qassim University, Qassim, Saudi Arabia
M1  - (Alrasheedy A.A., aarshiedy@qu.edu.sa) Department of Pharmacy Practice, College of Pharmacy, Qassim University, Buraidah, Saudi Arabia
AD  - A.A. Alrasheedy, Department of Pharmacy Practice, College of Pharmacy, Qassim University, Buraidah, Saudi Arabia
T1  - Recurrence Rate of Pulmonary Tuberculosis in Patients Treated with the Standard 6-Month Regimen: Findings and Implications from a Prospective Observational Multicenter Study
LA  - English
KW  - ethambutol
KW  - isoniazid
KW  - pyrazinamide
KW  - rifampicin
KW  - adult
KW  - article
KW  - clinical study
KW  - cohort analysis
KW  - diabetes mellitus
KW  - directly observed therapy
KW  - drug sensitivity
KW  - female
KW  - follow up
KW  - health center
KW  - human
KW  - lung cavitation
KW  - lung disease
KW  - lung tuberculosis
KW  - major clinical study
KW  - male
KW  - observational study
KW  - prevalence
KW  - prospective study
KW  - recurrence risk
KW  - recurrent disease
KW  - risk factor
KW  - sociodemographics
KW  - treatment outcome
KW  - underweight
KW  - World Health Organization
KW  - Yemen
N2  - Tuberculosis (TB) recurrence following successful treatment is a significant challenge in TB control programs. However, the rate of TB recurrence varies among studies. It depends on several factors, including the country/region where the investigation occurs, the study design, sample characteristics, and the anti-TB regimen used. In Yemen, a few previous studies examined the rate of TB recurrence and reported high recurrence rates, with a 5-year recurrence rate of approximately 9.5%. However, they were conducted before 2010 using the previous anti-TB regimen which was phased out and replaced with the World Health Organization’s (WHO) standard 6-month TB regimen. Consequently, this study aimed to examine the rate of TB recurrence after the implementation of the WHO standard 6-month regimen in Yemen. A prospective observational study was conducted with patients diagnosed with drug-susceptible pulmonary TB. The patients were recruited from five health centers with TB units in five governorates from January to December 2011. All the patients were followed up for five years after treatment completion. A total of 439 patients who completed the anti-TB regimen met the inclusion criteria and were included in the study. During the 5-year follow-up period, 8 patients (1.8%) died, and 13 patients (2.96%) were lost to follow-up, resulting in a final cohort of 418 patients. Of the cohort, 50.5% (n = 211) were male, while 49.5% (n = 207) were female patients. Of the patients, 129 patients (30.9%) were illiterate, 56 (13.4%) had cavitary pulmonary disease, and 6.2% (n = 26) had diabetes. The overall 5-year rate of TB recurrence in this study for the patients receiving the standard 6-month regimen was 2.9% (12/418). Moreover, almost half of the recurrent cases (41.7%; n = 5) were seen during the first year of the follow-up period. Some patient groups with risk factors recorded a higher recurrence rate, including patients with diabetes (15.4%), non-compliant patients (14.3%), pre-treatment lung cavitation patients (8.9%), illiterate patients (7.8%), and underweight patients (5.1%). In conclusion, the overall TB recurrence rate with the standard 6-month regimen was lower than that with the previous TB regimens. However, more efforts are needed to decrease TB recurrence rates further and achieve a durable cure for TB. In addition, healthcare professionals and TB control programs should consider potential risk factors of recurrence and address them to provide optimal care.
ER  - 

TY  - JOUR
M3  - Article
Y1  - 2023
VL  - 8
IS  - 2
SN  - 2414-6366
JF  - Tropical Medicine and Infectious Disease
JO  - Trop. Med. Infect. Dis.
UR  - https://www.embase.com/search/results?subaction=viewrecord&id=L2021805771&from=export
U2  - L2021805771
DB  - Embase
U3  - 2023-03-09
U4  - 2023-06-06
L2  - http://dx.doi.org/10.3390/tropicalmed8020079
DO  - 10.3390/tropicalmed8020079
A1  - Lu, J.
A1  - Xu, Y.
A1  - Li, Z.
A1  - Chen, X.
A1  - Lin, H.
A1  - Zhao, Q.
M1  - (Lu J.; Li Z.; Zhao Q., zhaoqi@shmu.edu.cn) School of Public Health, Fudan University, Shanghai, China
M1  - (Lu J.; Zhao Q., zhaoqi@shmu.edu.cn) Key Laboratory of Public Health Safety, Ministry of Education, Shanghai, China
M1  - (Xu Y.; Chen X.; Lin H., tzcdclhj@126.com) Taizhou Center for Disease Control and Prevention, Zhejiang, China
M1  - (Li Z.) Shanghai Municipal Center for Disease Control and Prevention, Shanghai, China
AD  - Q. Zhao, School of Public Health, Fudan University, Shanghai, China
AD  - H. Lin, Taizhou Center for Disease Control and Prevention, Zhejiang, China
T1  - Diagnosis and Treatment Pathway of MDR/RR-TB in Taizhou, Zhejiang Province, China
LA  - English
KW  - polymerase chain reaction system
KW  - rifampicin
KW  - tuberculostatic agent
KW  - adult
KW  - aged
KW  - agricultural worker
KW  - article
KW  - cohort analysis
KW  - comorbidity
KW  - controlled study
KW  - diabetes mellitus
KW  - drug sensitivity
KW  - female
KW  - fisherman
KW  - housekeeping
KW  - human
KW  - immigrant
KW  - major clinical study
KW  - male
KW  - middle aged
KW  - multidrug resistance
KW  - multidrug resistant tuberculosis
KW  - pneumoconiosis
KW  - recurrent infection
KW  - retrospective study
KW  - rifampicin resistance
KW  - social determinants of health
KW  - sputum smear
KW  - time
KW  - treatment outcome
KW  - unemployment
KW  - urban hospital
KW  - GeneXpert
C3  - GeneXpert
N2  - This study aims to understand MDR/RR-TB patients’ experience from seeking TB-related health care to diagnosis and treatment completion, as well as the social determinants with the waiting time for DST and treatment, pre-treatment attrition, and treatment outcome based on a retrospective cohort study. Univariate and multi-variate logistic regressions were used to analyze the associated factors. The median time of waiting time for DST and treatment was 24.00 and 30.00 days, respectively. Non-residential patients (aOR: 2.89, 95% CI: 1.14–7.70), registered before 2018 (aOR: 19.93, 95% CI: 8.99–48.51), first visited a county-level hospital (aOR: 4.65, 95% CI: 1.08–21.67), sputum smear-negative (aOR: 3.54, 95% CI: 1.28–10.16), and comorbid with pneumoconiosis (aOR: 7.10, 95% CI: 1.23–47.98) had a longer DST delay. The pre-treatment attrition was 26.9% (82/305). Elderly, non-residential patients and patients registered before 2018 were more likely to refuse MDR/RR treatment. However, in housekeeping/unemployment and farmer/fisherman, recurrent patients tended to take therapeutic measures actively. The successful treatment rate was 62.1% (105/169). Elderly, comorbidity with diabetes and sputum smear conversion time >1 month may lead to poorer outcomes. Immediate interventions should be taken to smooth diagnosis and treatment pathways and improve the social protections further so as to encourage patients to cooperate with the treatment actively.
ER  - 

TY  - JOUR
M3  - Article
Y1  - 2023
VL  - 42
IS  - 2
SP  - 125
EP  - 129
SN  - 1532-0987
SN  - 0891-3668
JF  - Pediatric Infectious Disease Journal
JO  - Pediatr. Infect. Dis. J.
UR  - https://www.embase.com/search/results?subaction=viewrecord&id=L2022278504&from=export
U2  - L2022278504
C5  - 36638398
DB  - Embase
DB  - Medline
U3  - 2023-01-24
U4  - 2023-01-26
L2  - http://dx.doi.org/10.1097/INF.0000000000003773
DO  - 10.1097/INF.0000000000003773
A1  - Rau, C.
A1  - Auer-Hackenberg, L.
A1  - Deubzer, H.E.
A1  - Schwabel, E.
A1  - Jaros, M.
A1  - Diederichs, A.
A1  - Lehrnbecher, T.
A1  - Holm, M.
A1  - Von Linstow, M.-L.
A1  - Martin, L.
A1  - Dinges, S.S.
A1  - Rothensteiner, M.
A1  - Siepermann, M.
A1  - Strenger, V.
A1  - Von Both, U.
A1  - Teig, N.
A1  - Brinkmann, F.
A1  - Leeb, F.
A1  - Zeitlinger, M.
A1  - Kobbe, R.
A1  - Götzinger, F.
M1  - (Rau C., co.rau@uke.de) Department of Neonatology and Paediatric Intensive Care, University Children's Hospital, University Medical Centre Hamburg-Eppendorf, Hamburg, Germany
M1  - (Auer-Hackenberg L., l.auer-hackenberg@salk.at) Department of Paediatrics and Adolescent Medicine, Division of Neonatology, Paracelsus Medical University Salzburg, Salzburg, Austria
M1  - (Deubzer H.E., hedwig.deubzer@charite.de) Department of Paediatric Haematology and Oncology, Charité-Universitätsmedizin Berlin, Berlin, Germany
M1  - (Schwabel E., elisabeth.schwabel@stanna.at; Jaros M., maria.jaros@stanna.at) St. Anna Children's Hospital, Vienna, Austria
M1  - (Diederichs A., antonia.diederichs@kgu.de; Lehrnbecher T., Thomas.Lehrnbecher@kgu.de) Division of Paediatric Haematology and Oncology, Hospital for Children and Adolescents, Johann Wolfgang Goethe University, Frankfurt, Germany
M1  - (Holm M., mette.holm@clin.au.dk) Department of Paediatrics and Adolescent Medicine, Aarhus University Hospital, Aarhus N, Denmark
M1  - (Von Linstow M.-L., marie-louise.von.linstow.01@regionh.dk) Department of Paediatrics and Adolescent Medicine, The Juliane Marie Centre, Copenhagen University Hospital Rigshospitalet, Copenhagen, Denmark
M1  - (Martin L., luise.martin@charite.de; Dinges S.S., sarah-svenja.dinges@charite.de) Department of Paediatric Respiratory Medicine, Immunology and Critical Care Medicine, Charité - Universitätsmedizin Berlin, Berlin, Germany
M1  - (Martin L., luise.martin@charite.de) Charité - Universitätsmedizin Berlin, Corporate Member of Freie Universität Berlin, Humboldt - Universität zu Berlin, Berlin Institute of Health; Medical Directorate, Berlin, Germany
M1  - (Rothensteiner M., maria.jaros@stanna.at; Götzinger F., florian.goetzinger@gesundheitsverbund.at) Department of Paediatrics and Adolescent Medicine, National Reference Centre for Childhood Tuberculosis, Klinik Ottakring, Vienna, Austria
M1  - (Siepermann M., SiepermannM@kliniken-koeln.de) Department of Paediatric Haematology and Oncology, Children's Hospital Amsterdam Street, Cologne, Germany
M1  - (Strenger V., Volker.Strenger@uniklinikum.kages.at) Department of Paediatrics and Adolescent Medicine, Division of Paediatric Pulmonology and Allergology, Medical University Graz, Graz, Austria
M1  - (Strenger V., Volker.Strenger@uniklinikum.kages.at) Department of Paediatrics and Adolescent Medicine, Division of General Paediatrics, Medical University Graz, Graz, Austria
M1  - (Von Both U., Ulrich.von.Both@med.uni-muenchen.de) Department of Paediatric Infectious Diseases, Hauner Children's Hospital, LMU University Hospital, Ludwig Maximilians University, Munich, Germany
M1  - (Teig N., norbert.teig@ruhr-uni-bochum.de) Departments of Neonatology and Paediatric Intensive Care, Ruhr University Bochum, Bochum, Germany
M1  - (Brinkmann F., folke.brinkmann@ruhr-uni-bochum.de) Paediatric Pulmonology, Ruhr University Bochum, Bochum, Germany
M1  - (Leeb F., zizi.leeb@gmx.at) Departments of Pediatrics and Adolescent Medicine, Division of Pediatric Pulmonology, Allergology and Endocrinology, Medical University of Vienna, Vienna, Austria
M1  - (Zeitlinger M., markus.zeitlinger@meduniwien.ac.at) Clinical Pharmacology, Medical University of Vienna, Vienna, Austria
M1  - (Kobbe R., r.kobbe@uke.de) Institute for Infection Research and Vaccine Development (IIRVD), University Medical Centre Hamburg-Eppendorf, Hamburg, Germany
M1  - (Kobbe R., r.kobbe@uke.de) Department of Infectious Disease Epidemiology, Bernhard Nocht Institute for Tropical Medicine, Hamburg, Germany
M1  - (Deubzer H.E., hedwig.deubzer@charite.de) Berliner Institut für Gesundheitsforschung (BIH), Berlin, Germany
AD  - F. Götzinger, Department of Paediatrics and Adolescent Medicine, Montleartstrasse 37, Vienna, Austria
T1  - Treatment of Infants and Children with SARS-CoV-2 Monoclonal Antibodies: A European Case Series
LA  - English
KW  - alanine aminotransferase
KW  - anakinra
KW  - bamlanivimab
KW  - baricitinib
KW  - casirivimab plus imdevimab
KW  - dexamethasone
KW  - oxygen
KW  - remdesivir
KW  - SARS-CoV-2 antibody
KW  - sotrovimab
KW  - adolescent
KW  - alanine aminotransferase blood level
KW  - allergy
KW  - anaphylaxis
KW  - article
KW  - Austria
KW  - body weight
KW  - child
KW  - chill
KW  - chronic liver disease
KW  - chronic lung disease
KW  - cohort analysis
KW  - coronavirus disease 2019
KW  - Denmark
KW  - diabetes mellitus
KW  - Germany
KW  - heart disease
KW  - hematologic disease
KW  - high flow nasal cannula therapy
KW  - hospitalization
KW  - human
KW  - immune deficiency
KW  - infant
KW  - intensive care unit
KW  - kidney disease
KW  - lymphocytopenia
KW  - major clinical study
KW  - muscle hypotonia
KW  - nausea
KW  - neutropenia
KW  - newborn
KW  - observational study
KW  - retrospective study
KW  - SARS-CoV-2 Alpha
KW  - SARS-CoV-2 Delta
KW  - SARS-CoV-2 Omicron
KW  - tertiary care center
KW  - vomiting
N2  - Background: Although severe COVID-19 in children is rare, those with certain pre-existing health conditions are more prone to severe disease. Monoclonal antibodies (mAbs) against severe acute respiratory syndrome coronavirus 2 (SARS-CoV-2) are potent antiviral agents that reduce adverse clinical outcomes in adults, but are commonly not approved for use in pediatric patients. Methods: We retrospectively evaluated mAb treatment in children <12 years of age or <40kg with SARS-CoV-2 infection between January 1, 2021, and March 7, 2022, in 12 tertiary care centers in 3 European countries. Results: We received data from 53 patients from Austria, Denmark and Germany. Median age was 5.4 years [0-13.8, interquartile range (IQR) = 6.2], and median body weight was 20 kg (3-50.1, IQR = 13). The most frequent SARS-CoV-2 variant in this study, if known, was Omicron, followed by Delta and Alpha. Pre-existing conditions included immunodeficiency, malignancy, hematologic disease, cardiac disease, chronic lung disease, chronic liver disease, kidney disease and diabetes. Forty-two patients received sotrovimab (79%), 9 casirivimab/imdevimab (17%) and 2 bamlanivimab (4%). All but 1 patient survived. Median duration of hospital stay was 3 days (0-56, IQR = 6). Seven patients required treatment in an intensive care unit, and 5 required high-flow nasal cannula treatment. Potential side effects included neutropenia (6/53, 11%), lymphopenia (3/53, 6%), nausea or vomiting (2/53, 4%), rise of alanine transaminase (1/53, 2%) and hypotonia (1/53, 2%). Conclusions: MAb treatment was well tolerated by children in this cohort.
ER  - 

TY  - JOUR
M3  - Conference Abstract
Y1  - 2023
VL  - 365
SP  - S331
SN  - 1538-2990
SN  - 0002-9629
JF  - American Journal of the Medical Sciences
JO  - Am. J. Med. Sci.
UR  - https://www.embase.com/search/results?subaction=viewrecord&id=L2022350425&from=export
U2  - L2022350425
DB  - Embase
U4  - 2023-02-08
L2  - http://dx.doi.org/10.1016/S0002-9629(23)00614-6
DO  - 10.1016/S0002-9629(23)00614-6
A1  - Zifodya, J.S.
A1  - Akeyo Kijaro, L.
A1  - Nduba, V.
A1  - Kolls, J.
A1  - Horne, D.
M1  - (Zifodya J.S.; Kolls J.) Tulane University, New Orleans, LA, United States
M1  - (Akeyo Kijaro L.; Nduba V.) Kenyan Medical Research Institute, Nairobi, Kenya
M1  - (Horne D.) University of Washington, Seattle, WA, United States
T1  - Post tuberculosis lung disease among kenyan adults: an interim analysis
LA  - English
KW  - acute phase protein
KW  - endogenous compound
KW  - host factor
KW  - adult
KW  - antimicrobial therapy
KW  - cohort analysis
KW  - conference abstract
KW  - controlled study
KW  - coughing
KW  - diabetes mellitus
KW  - dyspnea
KW  - female
KW  - forced expiratory volume
KW  - forced vital capacity
KW  - human
KW  - Kenya
KW  - Kenyan
KW  - lung function
KW  - lung tuberculosis
KW  - major clinical study
KW  - male
KW  - prevalence
KW  - prospective study
KW  - questionnaire
KW  - smoking
KW  - spirometry
KW  - standard
KW  - tuberculosis
N2  - Purpose of Study: Up to half of individuals who are cured of pulmonary tuberculosis (TB) develop post-TB lung disease (PTLD) which is defined by respiratory symptoms, imaging abnormalities, and/or spirometric abnormalities after TB cure. The progression and mechanisms of PTLD are poorly understood. We aim to identify host factors associated with development of PTLD. Methods Used: We are conducting a prospective cohort study of adults recently diagnosed with drug susceptible TB in Nairobi, Kenya. All consenting participants are undergoing spirometry, respiratory questionnaires, and blood work after TB diagnosis at 1, 6, 12, 18, and 24 months. All participants undergo 6 months of combined antimicrobial therapy. Spirometry results include forced expiratory volume in 1-second (FEV1), forced vital capacity (FVC), and their ratio. Results are classified as normal or abnormal (obstructed and/or suggestive of restriction) using international standards. Linear and logistic regression are used to evaluate factors associated with spirometry and respiratory symptoms, adjusting for sex, age, diabetes, and smoking. Summary of Results: A total of 112 participants have been enrolled, 63 at 1 month post diagnosis, 19 at 6 months, and 30 at 12 months. Twenty-five (22%) participants are women, median age (IQR) is 34.8 years (27.5, 44.3), and median (IQR) weight is 54.0 kg (48.3, 59.0). A total of 92 participants have completed respiratory questionnaires. Among those one month into therapy, 33 (63%) report ongoing respiratory symptoms (cough, dyspnea, and/or phlegm production) as compared to 5 (42%) with symptoms at treatment completion (6-month visit), and 5 (18%) with ongoing respiratory symptoms 6 months after completing therapy (12-month visit). In total, 76 participants have completed spirometry with 65 (86%) having acceptable spirometry. Abnormal spirometry is common with a prevalence of 53% at 1 month, 57% at treatment completion, and 33.3% at month 12 (Figure 1). Fifty percent of participants with abnormal lung function report respiratory symptoms as compared to 32% in participants with normal spirometry. In multivariable analyses, increasing CRP correlates with abnormal spirometry though not statistically significant aOR 1.01 (95% CI 0.99, 1.02). Female sex is associated with chronic respiratory symptoms aOR 1.6 (95% CI: 1.1- 25). [Figure presented] Conclusions: In this cohort of Kenyan adults with TB, abnormal spirometry and ongoing respiratory symptoms, which are both indicative of PTLD, are common even 6 months after TB treatment completion and cure. Female sex is associated ongoing symptoms after treatment. As CRP has an early relation, we are also assessing other acute phase proteins (SAA1, SAA2) for association with PTLD. As we continue to enroll, we anticipate identifying host clinical and immunological factors associated with PTLD.
ER  - 

TY  - JOUR
M3  - Article
Y1  - 2023
VL  - 196
SN  - 1872-8227
SN  - 0168-8227
JF  - Diabetes Research and Clinical Practice
JO  - Diabetes Res. Clin. Pract.
UR  - https://www.embase.com/search/results?subaction=viewrecord&id=L2022423803&from=export
U2  - L2022423803
C5  - 36627027
DB  - Embase
DB  - Medline
U3  - 2023-02-03
U4  - 2023-02-14
L2  - http://dx.doi.org/10.1016/j.diabres.2023.110242
DO  - 10.1016/j.diabres.2023.110242
A1  - Kornfeld, H.
A1  - Procter-Gray, E.
A1  - Kumpatla, S.
A1  - Kane, K.
A1  - Li, W.
A1  - Magee, M.J.
A1  - Babu, S.
A1  - Viswanathan, V.
M1  - (Kornfeld H., Hardy.Kornfeld@umassmed.edu) Department of Medicine, University of Massachusetts Chan Medical School, Worcester, MA, United States
M1  - (Procter-Gray E.; Kane K.; Li W.) Department of Public Health, University of Massachusetts Lowell, Lowell, MA, United States
M1  - (Kumpatla S.; Viswanathan V.) Prof. M. Viswanathan Diabetes Research Centre, Chennai, India
M1  - (Magee M.J.) Department of Epidemiology, Rollins School of Public Health, Emory University, Atlanta, GA, United States
M1  - (Babu S.) National Institute for Research in Tuberculosis, International Center for Excellence in Research, National Institutes of Health, Chennai, India
AD  - H. Kornfeld, UMass Chan Medical School, 55 Lake Avenue North, Worcester, MA 01605,
T1  - Longitudinal trends in glycated hemoglobin during and after tuberculosis treatment
LA  - English
KW  - glycated hemoglobin
KW  - hemoglobin A1c
KW  - adult
KW  - article
KW  - clinical feature
KW  - cohort analysis
KW  - female
KW  - follow up
KW  - hemoglobin blood level
KW  - human
KW  - impaired glucose tolerance
KW  - India
KW  - longitudinal study
KW  - lung tuberculosis
KW  - major clinical study
KW  - male
KW  - prospective study
KW  - risk factor
KW  - trend study
N2  - Aims: To investigate the impact of pulmonary TB on glycemic status during and after TB treatment, and associations of glycemic trends with antidiabetic therapy and TB outcomes. Methods: Data from two prospective cohort studies of adults in Chennai, India, with pulmonary TB were combined for this analysis. Participants were classified by baseline hemoglobin A1c (A1C) as having normoglycemia (NG; n = 74), prediabetes (pre-DM; n = 110), or diabetes (DM; n = 244). Repeat A1C measurements were performed at TB treatment months 3 and 6, and then 6 and 12 months after TB treatment completion. Results: Median A1C at baseline declined after TB treatment initiation in all groups. No baseline NG or pre-DM participants progressed to DM by end of study, while 16.7% of baseline DM participants shifted to pre-DM or NG levels of A1C. In the baseline DM group, rising A1C after the intensive phase of TB treatment was significantly associated with adverse TB outcomes. Conclusions: Incident TB promotes transient glucose elevation but was not conclusively shown to promote chronic dysglycemia. Rising A1C during and after TB treatment may predict unfavorable treatment response in persons presenting with A1C ≥ 6.5 % at the time of TB diagnosis.
ER  - 

TY  - JOUR
M3  - Article
Y1  - 2023
VL  - 27
IS  - 2
SP  - 135
EP  - 139
SN  - 1815-7920
SN  - 1027-3719
JF  - International Journal of Tuberculosis and Lung Disease
JO  - Int. J. Tuberc. Lung Dis.
UR  - https://www.embase.com/search/results?subaction=viewrecord&id=L2025210115&from=export
U2  - L2025210115
C5  - 36853114
DB  - Embase
DB  - Medline
U3  - 2023-06-26
U4  - 2023-06-30
L2  - http://dx.doi.org/10.5588/ijtld.22.0448
DO  - 10.5588/ijtld.22.0448
A1  - Alkabab, Y.
A1  - Warkentin, J.
A1  - Cummins, J.
A1  - Katz, B.
A1  - Denison, B.M.
A1  - Bartok, A.
A1  - Khalil, A.
A1  - Young, L.R.
A1  - Timme, E.
A1  - Peloquin, C.A.
A1  - Ashkin, D.
A1  - Houpt, E.R.
A1  - Heysell, S.K.
M1  - (Alkabab Y.) Medical University of South Carolina, Charleston, SC, United States
M1  - (Warkentin J.; Cummins J.; Katz B.) Tennessee Department of Health, Nashville, TN, United States
M1  - (Denison B.M.; Bartok A.) New Mexico Department of Health, Santa Fe, NM, United States
M1  - (Khalil A.; Young L.R.) Virginia Department of Health, Richmond, VA, United States
M1  - (Timme E.) Arizona Department of Health Services, Phoenix, AZ, United States
M1  - (Peloquin C.A.; Ashkin D.) University of Florida, Gainesville, FL, United States
M1  - (Houpt E.R.; Heysell S.K.) University of Virginia, Charlottesville, VA, United States
AD  - Y. Alkabab, Department of Internal Medicine, Division of Infectious Diseases, Medical University of South Carolina, 135 RT avenue, MSC 752, Charleston, SC, United States
T1  - Therapeutic drug monitoring and TB treatment outcomes in patients with diabetes mellitus
LA  - English
KW  - ethambutol
KW  - isoniazid
KW  - pyrazinamide
KW  - rifampicin
KW  - adult
KW  - article
KW  - cohort analysis
KW  - comparative study
KW  - controlled study
KW  - diabetes mellitus
KW  - drug monitoring
KW  - female
KW  - health program
KW  - high risk patient
KW  - human
KW  - lung tuberculosis
KW  - major clinical study
KW  - male
KW  - microbiological examination
KW  - middle aged
KW  - patient care
KW  - public health service
KW  - retrospective study
KW  - sputum culture
KW  - treatment duration
KW  - treatment outcome
KW  - United States
N2  - BACKGROUND: Diabetes mellitus (DM) increases the risk of TB disease and poor treatment outcomes such as delayed sputum culture conversion due to inadequate drug exposure. Therapeutic drug monitoring (TDM) has improved these outcomes in some settings. METHODS: To compare treatment outcomes in programs with routine TDM vs. programs that did not use TDM, we conducted a retrospective study among people with DM and TB at health departments in four US states. RESULTS: A total of 170 patients were enrolled (73 patients in the non-TDM group and 97 patients in the TDM group). Days to sputum culture conversion and total treatment duration were significantly shorter in the TDM group vs. the non-TDM group. In adjusted analyses, patients who underwent TDM were significantly more likely to achieve sputum culture conversion at 2 months (P ¼ 0.007). CONCLUSION: TDM hastened microbiological cure from TB among people with DM and a high risk for poor treatment outcomes in the programmatic setting.
ER  - 

TY  - JOUR
M3  - Article
Y1  - 2023
VL  - 27
IS  - 2
SP  - 140
EP  - 145
SN  - 1815-7920
SN  - 1027-3719
JF  - International Journal of Tuberculosis and Lung Disease
JO  - Int. J. Tuberc. Lung Dis.
UR  - https://www.embase.com/search/results?subaction=viewrecord&id=L2025580699&from=export
U2  - L2025580699
C5  - 36853108
DB  - Embase
DB  - Medline
U3  - 2023-07-14
U4  - 2023-08-18
L2  - http://dx.doi.org/10.5588/ijtld.22.0470
DO  - 10.5588/ijtld.22.0470
A1  - Baltas, I.
A1  - Sturdy, A.
A1  - Kavallieros, K.
A1  - McGregor, A.
A1  - Corrah, T.
A1  - John, L.
A1  - Cooke, G.
A1  - Whittington, A.M.
M1  - (Baltas I.; Sturdy A.; McGregor A.; Corrah T.; John L.; Whittington A.M.) Department of Infectious Diseases, Northwick Park Hospital, London, United Kingdom
M1  - (Baltas I.) Institute of Education, University College London, London, United Kingdom
M1  - (Sturdy A.; Cooke G.) Department of Infectious Disease, Faculty of Medicine, Imperial College London, London, United Kingdom
M1  - (Kavallieros K.) Faculty of Medicine, Imperial College London, London, United Kingdom
AD  - I. Baltas, Department of Infectious Diseases, Northwick Park Hospital, Watford Road, Harrow, London, United Kingdom
T1  - Diabetes mellitus is not a predictor of poor TB treatment outcomes
LA  - English
KW  - antidiabetic agent
KW  - hemoglobin A1c
KW  - insulin
KW  - rifampicin
KW  - adult
KW  - aged
KW  - antidiabetic activity
KW  - article
KW  - body weight
KW  - Charlson Comorbidity Index
KW  - chronic disease
KW  - clinical feature
KW  - cohort analysis
KW  - comorbidity
KW  - controlled study
KW  - diabetes mellitus
KW  - disease association
KW  - ethnic difference
KW  - female
KW  - glycemic control
KW  - groups by age
KW  - human
KW  - lung cavitation
KW  - major clinical study
KW  - male
KW  - malignant neoplasm
KW  - miliary tuberculosis
KW  - neurologic disease
KW  - non insulin dependent diabetes mellitus
KW  - observational study
KW  - phenotype
KW  - predictor variable
KW  - prevalence
KW  - retrospective study
KW  - social isolation
KW  - time to treatment
KW  - treatment failure
KW  - treatment outcome
KW  - tuberculosis
KW  - tuberculous lymphadenitis
KW  - United Kingdom
N2  - OBJECTIVE: To investigate whether diabetes mellitus (DM) influences TB treatment outcomes. METHODS: This was a retrospective observational cohort study of all notified TB cases from a large London TB centre over a 5-year period. WHO criteria were used to define TB treatment outcomes. RESULTS: The prevalence of DM at TB treatment initiation was 15% (126/838). Most patients (83.3%, 105/126) were on hypoglycaemic treatment and well-controlled (median glycated haemoglobin 53.5 mmol/ mol). DM patients were older, more likely to be of Asian ethnicity and had a higher pre-treatment weight. Time from presentation to treatment initiation was longer (median 87.5 vs. 63 days; P < 0.001), while they were significantly more comorbid (median Charlson Comorbidity Index 3 vs. 0; P < 0.001). Overall, favourable treatment outcomes were recorded for 89.5% of patients (87.7% vs. 89.8% for DM and non-DM patients respectively, P = 0.52). In multivariable analysis, DM was not associated with unfavourable TB treatment outcomes (OR 0.49, 95% CI 0.23–1.04, P = 0.06). Independent predictors of unfavourable outcome included age, cavitation, chronic neurological disease and malignant neoplasm. CONCLUSIONS: In a well-resourced setting, with predominantly well-controlled DM patients on treatment, DM was not an independent predictor of unfavourable TB treatment outcomes.
ER  - 

TY  - JOUR
M3  - Conference Abstract
Y1  - 2023
VL  - 28
SP  - 246
SN  - 1323-7799
JF  - Respirology
JO  - Respirology
UR  - https://www.embase.com/search/results?subaction=viewrecord&id=L640832542&from=export
U2  - L640832542
DB  - Embase
U4  - 2023-03-29
L2  - http://dx.doi.org/10.1111/resp.14433
DO  - 10.1111/resp.14433
A1  - Gu, K.-M.
A1  - Jung, S.-Y.
A1  - Lee, J.-E.
A1  - Eom, J.-H.
A1  - Lee, K.
A1  - Park, Y.-J.
A1  - Kwon, Y.
A1  - Kim, Y.
A1  - Choi, J.C.
M1  - (Gu K.-M.; Choi J.C.) Division of Pulmonary Medicine, Department of Internal Medicine, Chung-Ang University School of Medicine, Seoul, South Korea
M1  - (Jung S.-Y.; Lee J.-E.; Eom J.-H.; Lee K.) Department of Global Innovative Drugs, Graduate School of Chung-Ang University, College of Pharmacy, Seoul, South Korea
M1  - (Park Y.-J.; Kwon Y.; Kim Y.) Division of Tuberculosis Prevention and Control, Bureau of Infectious Disease Policy, Korea Disease Control and Prevention Agency, Seoul, South Korea
AD  - K.-M. Gu, Division of Pulmonary Medicine, Department of Internal Medicine, Chung-Ang University School of Medicine, Seoul, South Korea
T1  - Effectiveness of household contact investigation combined with tuberculosis preventive treatment in an intermediate tuberculosis burden country: A nationwide investigation
LA  - English
KW  - isoniazid
KW  - rifampicin
KW  - adult
KW  - cohort analysis
KW  - conference abstract
KW  - controlled study
KW  - diabetes mellitus
KW  - drug resistant tuberculosis
KW  - drug therapy
KW  - female
KW  - household
KW  - human
KW  - incidence
KW  - kidney failure
KW  - latent tuberculosis
KW  - major clinical study
KW  - male
KW  - outcome assessment
KW  - prevention
KW  - prophylaxis
KW  - retrospective study
KW  - risk factor
KW  - South Korea
KW  - tuberculosis
N2  - Background and Aims: This study aimed to evaluate the effect of a nationwide household contact (HHC) investigation combined with tuberculosis preventive treatment (TPT) in an intermediate TB burden country, including HHCs with rifampicin-resistant TB (RR-TB). Methods: In this retrospective cohort study, we analyzed data of HHC investigation between January 2015 and December 2018 in a linked database of the nationwide TB registry and healthcare administrative database of South Korea. The primary outcome was the incidence rate of active TB following the HHC investigation combined with TPT. The risk factors for latent TB infection (LTBI) and active TB among HHCs and the effect of TPT on HHCs with RR-TB were also analyzed. Results: Total of 119,233 HHCs, the age-standardized incidence rates of active TB per 100,000 person-years decreased from 463.9 in 2015 to 252.6 in 2018. TPT completion lowered the risk of active TB in HHCs (aHR, 0.14 [95% CI, 0.09-0.22]). Comorbid diabetes (aOR, 1.21 [95% CI, 1.13- 1.29]) or renal failure (aHR, 3.57 [95% CI, 1.39-9.19) increased the risk of LTBI and active TB in HHCs. Among HHCs of RR-TB patients, there was no significant difference in the risk of active TB between the TPT complete group and the LTBI-negative group (aHR, 2.27 [95% CI, 0.58-8.83]). Conclusions: Nationwide HHC investigation combined with TPT may be effective in an intermediate TB burden country. Comorbid diabetes or renal failure should be prioritized for HHC investigation. TPT regimens including isoniazid or rifampin had a preventive effect on HHCs of RR-TB in an intermediate-TB burden country.
ER  - 

TY  - JOUR
M3  - Conference Abstract
Y1  - 2023
VL  - 28
SP  - 125
SN  - 1323-7799
JF  - Respirology
JO  - Respirology
UR  - https://www.embase.com/search/results?subaction=viewrecord&id=L640832980&from=export
U2  - L640832980
DB  - Embase
U4  - 2023-03-29
L2  - http://dx.doi.org/10.1111/resp.14433
DO  - 10.1111/resp.14433
A1  - Nyanti, L.E.
A1  - Othman, A.A.
A1  - Chia, Y.L.
A1  - Toh, V.
A1  - Mohamad Jamil, N.S.F.
A1  - Ramarmuty, H.Y.
A1  - Kannan, K.K.S.
M1  - (Nyanti L.E.) Department of Medicine, Faculty of Medicine and Health Sciences, Universiti Malaysia Sabah, Kota Kinabalu, Malaysia
M1  - (Othman A.A.; Chia Y.L.) Medical Department, Hospital Queen Elizabeth, Kota Kinabalu, Malaysia
M1  - (Toh V.) Clinical Research Centre, Hospital Queen Elizabeth, Kota Kinabalu, Malaysia
M1  - (Mohamad Jamil N.S.F.) Pathology Department, Hospital Queen Elizabeth, Kota Kinabalu, Malaysia
M1  - (Nyanti L.E.; Ramarmuty H.Y.; Kannan K.K.S.) Department of Respiratory Medicine, Hospital Queen Elizabeth, Kota Kinabalu, Malaysia
AD  - L.E. Nyanti, Department of Medicine, Faculty of Medicine and Health Sciences, Universiti Malaysia Sabah, Kota Kinabalu, Malaysia
T1  - Mediastinal masses and collections in culture-positive melioidosis: 4-year review in northern Sabah, Borneo
LA  - English
KW  - adult
KW  - agricultural worker
KW  - antibiotic therapy
KW  - Borneo
KW  - chronic kidney failure
KW  - clinical article
KW  - cohort analysis
KW  - computer assisted tomography
KW  - conference abstract
KW  - demographics
KW  - diabetes mellitus
KW  - female
KW  - human
KW  - human tissue
KW  - lung nodule
KW  - lymphadenopathy
KW  - male
KW  - mediastinum mass
KW  - melioidosis
KW  - pericardial effusion
KW  - pleura effusion
KW  - prevalence
KW  - pus
KW  - retrospective study
KW  - Sabah
KW  - soil
KW  - syphilis
KW  - thorax
KW  - tuberculosis
N2  - Background and Aims: Melioidosis is a potentially fatal tropical infection endemic in Sabah, Malaysia. Little is known about mediastinal involvement in melioidosis. This study aimed to (1) describe the prevalence and demographics of mediastinal collections and masses, (2) propose a classification for radiological morphologies of mediastinal melioidosis. Methods: A retrospective cohort study was performed. Case records of consecutive patients with culture-positive melioidosis who underwent computed tomography thorax from January 1, 2018 - February 28, 2022, were reviewed. Results: 41 out of 486 (8.4%) culture-positive melioidosis patients had mediastinal involvement, of which eight were mediastinal collections (2) or masses (6). Culture-positivity was proven from blood (5) pus (2), and pericardial fluid (1) sampling. Tuberculous screening was negative in all eight patients. Associated pulmonary manifestations include consolidation (5) pleural effusion (2) and lung nodules (2). Half had diabetes; a quarter had chronic kidney disease, while one had syphilis. Exposure to soil was present in six patients: quarry (1), construction (2), farmer (1), living environment (2). One of the eight patients succumbed before the end of intensive phase antibiotic treatment. The remaining 33 patients showed lymphadenopathy of various morphologies; multiple subcentimeter (18), solitary or multiple enlargement >1 cm (10), necrotic (3), matted (2). Conclusion: Mediastinal melioidosis is not uncommon in our cohort. Our proposed classification of mediastinal melioidosis is as follows: a) collections b) masses c) lymphadenopathies, of which lymphadenopathies are further subclassified into i) multiple subcentimeter ii) solitary/multiple >1 centimetre iii) matted iv) necrotic. Further studies will elucidate the prognostic implications of mediastinal melioidosis.
ER  - 

TY  - JOUR
M3  - Article
Y1  - 2023
VL  - 13
SN  - 1664-8021
JF  - Frontiers in Genetics
JO  - Front. Genet.
UR  - https://www.embase.com/search/results?subaction=viewrecord&id=L2021216943&from=export
U2  - L2021216943
DB  - Embase
U3  - 2023-01-31
U4  - 2023-02-14
L2  - http://dx.doi.org/10.3389/fgene.2022.967730
DO  - 10.3389/fgene.2022.967730
A1  - Ma, X.
A1  - Feng, Y.
A1  - Quan, X.
A1  - Geng, B.
A1  - Li, G.
A1  - Fu, X.
A1  - Zeng, L.
M1  - (Ma X.; Feng Y.; Quan X.; Geng B.; Fu X.; Zeng L., zenglinlin@jlu.edu.cn) Edmond H. Fischer Signal Transduction laboratory, School of Life Sciences, Jilin University, Changchun, China
M1  - (Li G.) Department of General Surgery, The Second Hospital of Jilin University, Changchun, China
AD  - L. Zeng, Edmond H. Fischer Signal Transduction laboratory, School of Life Sciences, Jilin University, Changchun, China
T1  - Multi-omics analysis revealed the role of CCT2 in the induction of autophagy in Alzheimer’s disease
LA  - English
KW  - GeneXpert MTB/RIF
KW  - mycobacterial growth indicator tube
KW  - Mycobacterium tuberculosis test kit
KW  - bedaquiline
KW  - clofazimine
KW  - cycloserine
KW  - levofloxacin
KW  - linezolid
KW  - moxifloxacin
KW  - quinoline derived antiinfective agent
KW  - absorption rate constant
KW  - adult
KW  - article
KW  - body mass
KW  - cohort analysis
KW  - cytopenia
KW  - dose calculation
KW  - drug dose reduction
KW  - female
KW  - high performance liquid chromatography
KW  - human
KW  - liquid chromatography-mass spectrometry
KW  - major clinical study
KW  - minimum inhibitory concentration
KW  - monotherapy
KW  - multidrug resistant tuberculosis
KW  - Mycobacterium tuberculosis
KW  - non insulin dependent diabetes mellitus
KW  - optic neuritis
KW  - peripheral neuropathy
KW  - pharmacodynamics
KW  - pharmacokinetics
KW  - BACTEC MGIT 960
KW  - GeneXpert MTB/RIF
KW  - mycobacterial growth indicator tube
C3  - BACTEC MGIT 960
C3  - GeneXpert MTB/RIF(Cepheid,United States)
C3  - mycobacterial growth indicator tube(Becton Dickinson)
C4  - Becton Dickinson
C4  - Cepheid(United States)
N2  - Chaperonin containing TCP1 subunit 2 (CCT2) is essential in various neurodegenerative diseases, albeit its role in the pathogenesis of Alzheimer’s disease (AD) remains elusive. This study aimed to evaluate the role of CCT2 in Alzheimer’s disease. First, bioinformatics database analysis revealed that CCT2 was significantly downregulated in patients with Alzheimer’s disease and associated with autophagic clearance of β-amyloid. The 789 differentially expressed genes overlapped in AD-group and CCT2-low/high group, and the CCT2-high-associated genes screened by Pearson coefficients were enriched in protein folding, autophagy, and messenger RNA stability regulation pathways. These results suggest that CCT2 is significantly and positively associated with multiple pathways linked to autophagy and negatively associated with neuronal death. The logistic prediction model with 13 key genes, such as CCT2, screened in this study better predicts Alzheimer’s disease occurrence (AUC = 0.9671) and is a favorable candidate for predicting potential biological targets of Alzheimer’s disease. Additionally, this study predicts reciprocal micro RNAs and small molecule drugs for hub genes. Our findings suggest that low CCT2 expression may be responsible for the autophagy suppression in Alzheimer’s disease, providing an accurate explanation for its pathogenesis and new targets and small molecule inhibitors for its treatment.
ER  - 

TY  - JOUR
M3  - Article
Y1  - 2023
VL  - 24
IS  - 1
SP  - 8
SN  - 2731-4553
JF  - BMC primary care
JO  - BMC Prim Care
UR  - https://www.embase.com/search/results?subaction=viewrecord&id=L640012472&from=export
U2  - L640012472
C5  - 36627556
DB  - Medline
U3  - 2023-01-17
U4  - 2023-01-18
L2  - http://dx.doi.org/10.1186/s12875-023-01965-2
DO  - 10.1186/s12875-023-01965-2
A1  - Xing, F.
A1  - Guo, Y.
A1  - Xia, N.
A1  - Zhang, S.
A1  - Yin, J.
A1  - Qin, L.
A1  - Zhu, C.
A1  - Gao, Q.
A1  - Jia, J.
A1  - Zhao, Y.
A1  - Qi, Y.
A1  - Li, W.
M1  - (Xing F.; Xia N.; Zhao Y.) Heyi Community Health Service Center, Fengtai District ,No. 6, Beijing, China
M1  - (Guo Y.; Yin J.; Qin L.; Zhu C.; Jia J.) Beijing Chest Hospital, Capital Medical University, No. 9, Beiguan Street ,Tongzhou District, Beijing, China
M1  - (Guo Y.; Yin J.; Qin L.; Zhu C.; Gao Q.; Jia J.) Beijing Municipal Key Laboratory of Clinical Epidemiology, School of Public Health, Capital Medical University, Beijing, China
M1  - (Guo Y.; Yin J.; Qin L.; Zhu C.; Gao Q.; Jia J.) National Tuberculosis Clinical Lab of China, Beijing Tuberculosis and Thoracic Tumour Research Institute and Beijing Key Laboratory in Drug Resistance Tuberculosis Research, Beijing, China
M1  - (Zhang S.) Beijing Center for Disease Prevention and Control, Beijing, China
M1  - (Gao Q.) Graduate School of Peking Union Medical College, Chinese Academy of Medical Science, Beijing, China
M1  - (Qi Y.) Heyi Community Health Service Center, Fengtai District ,No. 6, Beijing, China
M1  - (Li W.) Beijing Chest Hospital, Capital Medical University, No. 9, Beiguan Street ,Tongzhou District, Beijing, China
M1  - (Li W.) Beijing Municipal Key Laboratory of Clinical Epidemiology, School of Public Health, Capital Medical University, Beijing, China
M1  - (Li W.) National Tuberculosis Clinical Lab of China, Beijing Tuberculosis and Thoracic Tumour Research Institute and Beijing Key Laboratory in Drug Resistance Tuberculosis Research, Beijing, China
T1  - Mobile APP-assisted family physician program for improving blood pressure outcome in hypertensive patients
LA  - English
KW  - antihypertensive agent
KW  - aged
KW  - blood pressure
KW  - general practitioner
KW  - human
KW  - hypertension
KW  - middle aged
KW  - mobile application
N2  - BACKGROUND: This study was aimed to examine the effectiveness of App-assisted self-care in a Beijing community based on intelligent family physician-optimised collaborative model (IFOCM) program. METHODS: We conducted a survey of 12,050 hypertensive patients between Jan 2014 and Dec 2021. Generalized linear model was used to analyze the covariates that associated with blood pressure (BP) control. Decision tree and random forest algorithm was used to extract the important factors of BP outcome. RESULTS: The study included 5937 patients, mean age 66.2 ± 10.8, with hypertension in the baseline; 3108(52.4) were female. The community management resulted in mean systolic BP and diastolic BP reductions of 4.6 mmHg and 3.8 mmHg at follow-up. There were 3661 (61.6%) hypertension patients with BP control, increasing from 55.0% in 2014 to 75.0% in 2021. After adjusted for covariates, antihypertensive medication adherence, diabetes, and APP-assisted self-care were common predictors associated with BP control in GLM model and machine learning algorithm. CONCLUSION: Community management based on IFOCM program significantly improved BP control in hypertensive patients. APP-assisted self-care would be beneficial for the management of chronic disease.
ER  - 

TY  - JOUR
M3  - Article
Y1  - 2023
VL  - 60
IS  - 2
SP  - 298
EP  - 303
SN  - 1532-4303
SN  - 0277-0903
JF  - Journal of Asthma
JO  - J. Asthma
UR  - https://www.embase.com/search/results?subaction=viewrecord&id=L2015545481&from=export
U2  - L2015545481
C5  - 35274580
DB  - Embase
DB  - Medline
U3  - 2022-04-19
U4  - 2023-03-17
L2  - http://dx.doi.org/10.1080/02770903.2022.2045311
DO  - 10.1080/02770903.2022.2045311
A1  - Santos Jr, N.G.
A1  - Lima, R.M.
A1  - Athanazio, R.A.
A1  - Carvalho Pinto, R.M.
A1  - Rabe, K.
A1  - Cukier, A.
A1  - Stelmach, R.
M1  - (Santos Jr N.G., ng.junior@uol.com.br; Lima R.M.; Athanazio R.A.; Carvalho Pinto R.M.; Cukier A.; Stelmach R.) Pulmonary Division, Heart Institute (InCor) Hospital das Clínicas, Faculdade de Medicina da Universidade de São Paulo, Brazil
M1  - (Rabe K.) LungenClinic Grosshansdorf, Airway Research Centre North, German Centre for Lung Research, Grosshansdorf, Germany
AD  - N.G. Santos Jr, Pulmonary Division, Heart Institute (InCor) Hospital das Clínicas, Faculdade de Medicina da Universidade de São Paulo, Dr. Eneas de Carvalho Aguiar Av., 44, SP, São Paulo, Brazil
T1  - Changes after 12 years of follow-up severe asthma patients cohort: higher obstruction and comorbidities, but significant better quality of life
LA  - English
KW  - NCT01089322
KW  - oscillometer
KW  - budesonide
KW  - corticosteroid
KW  - fluticasone
KW  - immunoglobulin E
KW  - prednisone
KW  - adult
KW  - article
KW  - Asthma Control Questionnaire
KW  - Asthma Control Test
KW  - cohort analysis
KW  - comorbidity
KW  - diabetes mellitus
KW  - disease exacerbation
KW  - eosinophil
KW  - female
KW  - follow up
KW  - forced expiratory volume
KW  - forced vital capacity
KW  - gastroesophageal reflux
KW  - human
KW  - hypertension
KW  - immunoglobulin blood level
KW  - lung function
KW  - major clinical study
KW  - male
KW  - neutrophil
KW  - quality of life
KW  - residual volume
KW  - rhinitis
KW  - severe asthma
KW  - sinusitis
KW  - St. George Respiratory Questionnaire
KW  - total lung capacity
KW  - tuberculosis
N2  - Background: The Brazilian Cohort of Asthma São Paulo (BRASASP) had a well-characterized severe asthmatic in Brazil, with 12 years of follow-up under standard treatment. Methods: Sequential assessment of patients with uncontrolled asthma from BRASASP cohort was carried out with 12 years of follow-up, performing exams and comparing with previous measurements. Results: 50 from the 60 initial patients were reevaluated. Twelve years later, FEV1 and the FEV1/FVC ratio have significantly decreased, with a rate of loss of lung function of 11.8 and 14%, respectively, and worsening in small airway parameters such as RV/TLC. BMI, The Asthma Control Test (ACT) and Asthma Control Questionnaire (ACQ) scores haven’t changed. However, exacerbations decreased by 56%. Mean daily inhaled corticosteroid use was similar over time, but daily oral corticosteroid use decreased, in addition to a significant reduction in induced sputum eosinophilic and neutrophilic profile and serum IgE. Rhinitis, sinusitis, and GERD were the main comorbidities. In quality of life according to respiratory questionnaire SGRQ, total score showed a huge improvement (62% of patients). Conclusions: There was significant decrease in FEV1 and FEV1/FVC. Data of pulmonary functional small airway characteristics show globally affected airways. Although higher doses of medications, patients were still uncontrolled, but with reduction of exacerbations, daily use of oral corticosteroid, less eosinophils and neutrophils in induced sputum and lower levels of IgE. Improvement in quality of life in 62% of patients.
ER  - 

TY  - JOUR
M3  - Article
Y1  - 2023
VL  - 41
IS  - 2
SP  - 137
EP  - 148
SN  - 1545-0848
SN  - 1055-0887
JF  - Journal of Addictive Diseases
JO  - J. Addict. Dis.
UR  - https://www.embase.com/search/results?subaction=viewrecord&id=L2018049229&from=export
U2  - L2018049229
C5  - 35762875
DB  - Embase
DB  - Medline
U3  - 2022-07-04
U4  - 2023-06-15
L2  - http://dx.doi.org/10.1080/10550887.2022.2082834
DO  - 10.1080/10550887.2022.2082834
A1  - Courchesne-Krak, N.S.
A1  - Zúñiga, M.L.
A1  - Chambers, C.
A1  - Reed, M.B.
A1  - Smith, L.R.
A1  - Ballas, J.
A1  - Marienfeld, C.
M1  - (Courchesne-Krak N.S., ncourchesne@health.ucsd.edu; Marienfeld C.) Department of Psychiatry, University of California, San Diego, La Jolla, CA, United States
M1  - (Zúñiga M.L.; Reed M.B.) School of Social Work, College of Health and Human Services, San Diego State University, San Diego, CA, United States
M1  - (Chambers C.) Department of Pediatrics, Department of Family and Preventive Medicine, Division of Epidemiology, University of California San Diego, La Jolla, CA, United States
M1  - (Smith L.R.) Division of Infectious Diseases and Global Public Health, Department of Medicine, University of California San Diego, La Jolla, CA, United States
M1  - (Ballas J.) Department of Obstetrics and Gynecology, University of California San Diego, La Jolla, CA, United States
AD  - N.S. Courchesne-Krak, Department of Psychiatry, University of California, San Diego, 9500 Gilman Drive, La Jolla, CA, United States
T1  - Substance-related diagnosis type predicts the likelihood and co-occurrence of preterm and cesarean delivery
LA  - English
KW  - alcohol
KW  - cannabis
KW  - central stimulant agent
KW  - nicotine
KW  - opiate
KW  - acquired immune deficiency syndrome
KW  - adult
KW  - anemia
KW  - article
KW  - cardiovascular disease
KW  - cesarean section
KW  - cohort analysis
KW  - controlled study
KW  - cross-sectional study
KW  - demographics
KW  - diabetes mellitus
KW  - DSM-5
KW  - electronic health record
KW  - epilepsy
KW  - ethnicity
KW  - female
KW  - gestational age
KW  - hepatitis C
KW  - human
KW  - Human immunodeficiency virus infection
KW  - hypertension
KW  - ICD-10
KW  - kidney failure
KW  - live birth
KW  - lung disease
KW  - lupus erythematosus
KW  - major clinical study
KW  - malignant neoplasm
KW  - medical record review
KW  - outcome assessment
KW  - predictor variable
KW  - pregnant woman
KW  - premature labor
KW  - prevalence
KW  - retrospective study
KW  - risk assessment
KW  - spontaneous abortion
KW  - stillbirth
KW  - substance use
KW  - therapeutic abortion
KW  - tuberculosis
KW  - vaginal delivery
N2  - Objective: This article aimed to evaluate whether a substance-related diagnosis (SRD; i.e., alcohol, opioids, cannabis, stimulants, nicotine) predicts the likelihood and co-occurrence of preterm (20–37 weeks’ gestation) and cesarean delivery. Methods: This study reviewed electronic health record data on women (aged 18–44 years) who delivered a single live or stillbirth at ≥ 20 weeks of gestation from 2012 to 2019. Women with and without an SRD were matched on key demographic characteristics at a 1:1 ratio. Adjusting for covariates, odds ratios and 95% confidence intervals were calculated. Results: Of the 19,346 deliveries, a matched cohort of 2,158 deliveries was identified. Of these, 1,079 (50%) had an SRD, 280 (13%) had a preterm delivery, 833 (39%) had a cesarean delivery, and 166 (8%) had a co-occurring preterm and cesarean delivery. An SRD was significantly associated with preterm and cesarean delivery (AOR = 1.84 [95% CI, 1.41–2.39], p-value= <0.0001; AOR = 1.51 [95% CI, 1.23–1.85], p-value= <0.0001). An alcohol-related diagnosis (AOR = 1.82 [95% CI, 1.01–3.28], p-value= 0.0471), opioid-related diagnosis (AOR = 1.94 [95% CI, 1.26–2.98], p-value= 0.0027), stimulant-related diagnosis (AOR = 1.65 [95% CI, 1.11–2.45], p-value= 0.0142), and nicotine-related diagnosis (AOR = 1.54 [95% CI, 1.05–2.26], p-value= 0.0278) were associated with co-occurring preterm and cesarean delivery. Conclusions: Pregnant women with an SRD experienced disproportionally higher odds of preterm and cesarean delivery compared to pregnant women without an SRD. Substance-type predicts the type of delivery outcome. An SRD in pregnant women should be identified early to reduce potential harm through intervention and treatment.
ER  - 

TY  - JOUR
M3  - Article
Y1  - 2023
VL  - 43
IS  - 1
SP  - 147
EP  - 156
SN  - 1437-160X
SN  - 0172-8172
JF  - Rheumatology International
JO  - Rheumatol. Int.
UR  - https://www.embase.com/search/results?subaction=viewrecord&id=L2019180271&from=export
U2  - L2019180271
C5  - 36129541
DB  - Embase
DB  - Medline
U3  - 2022-09-27
U4  - 2023-02-14
L2  - http://dx.doi.org/10.1007/s00296-022-05213-1
DO  - 10.1007/s00296-022-05213-1
A1  - Armağan, B.
A1  - Kılıç, L.
A1  - Farisoğulları, B.
A1  - Yardımcı, G.K.
A1  - Bilgin, E.
A1  - Bölek, E.Ç.
A1  - Karadağ, Ö.
A1  - Bilgen, Ş.A.
A1  - Kiraz, S.
A1  - Ertenli, İ.
A1  - Kalyoncu, U.
M1  - (Armağan B., berkanarmagan@gmail.com) Ankara City Hospital, Rheumatology Clinic, Ankara, Turkey
M1  - (Kılıç L., drleventkilic@yahoo.com; Farisoğulları B., bayramfarisogullari@gmail.com; Yardımcı G.K., gozdeyakkan@gmail.com; Bilgin E., dr.emrebilgin@gmail.com; Bölek E.Ç., ertugrulcagri@hotmail.com; Karadağ Ö., omerkaradag@gmail.com; Bilgen Ş.A., sapras@hacettepe.edu.tr; Kiraz S., skiraz@hacettepe.edu.tr; Ertenli İ., iertenli@hacettepe.edu.tr; Kalyoncu U., umut.kalyoncu@yahoo.com) Faculty of Medicine, Department of Internal Medicine, Division of Rheumatology, Hacettepe University, Ankara, Turkey
AD  - B. Armağan, Ankara City Hospital, Rheumatology Clinic, Ankara, Turkey
T1  - Drug retention rate and predictive factors of drug survival for secukinumab in radiographic axial spondyloarthritis
LA  - English
KW  - Mycobacterium tuberculosis test kit
KW  - Mycobacterium tuberculosis test kit
KW  - adalimumab
KW  - C reactive protein
KW  - etanercept
KW  - golimumab
KW  - hepatitis B core antibody
KW  - hepatitis B surface antigen
KW  - infliximab
KW  - secukinumab
KW  - adolescent
KW  - adverse drug reaction
KW  - age
KW  - analytical parameters
KW  - article
KW  - axial spondyloarthritis
KW  - Bath ankylosing spondylitis disease activity index
KW  - Bath ankylosing spondylitis functional index
KW  - body mass
KW  - child
KW  - clinical feature
KW  - cohort analysis
KW  - comparative study
KW  - demographics
KW  - diabetes mellitus
KW  - disease duration
KW  - drug retention
KW  - drug retention rate
KW  - drug use
KW  - drug withdrawal
KW  - erythrocyte sedimentation rate
KW  - female
KW  - gender
KW  - hepatitis B
KW  - high risk patient
KW  - human
KW  - hypertension
KW  - inflammatory bowel disease
KW  - injection site reaction
KW  - low risk patient
KW  - major clinical study
KW  - male
KW  - obesity
KW  - observational study
KW  - pain
KW  - prediction
KW  - psoriasis
KW  - radiographic parameter
KW  - retrospective study
KW  - smoking
KW  - systemic disease
KW  - treatment withdrawal
KW  - tuberculin test
KW  - uveitis
KW  - visual analog scale
KW  - QuantiFERON TB Gold
C3  - QuantiFERON TB Gold
N2  - The drug retention rate has been an important indicator for evaluating the treatment tolerance. Unfortunately, our knowledge of the secukinumab retention rate in radiographic axial spondyloarthritis (r-AxSpA) is limited. The objective of this study was to assess the retention rate of secukinumab and evaluate predictive factors of drug survival based on data from a real-life cohort. We retrospectively assessed 147 r-AxSpA patients between May 2018 and January 2020 from the HUR-BIO database. Secukinumab retention rates were analyzed using the Kaplan–Meier method and Cox proportional hazard model was used for predictors factors. The global retention rate of secukinumab was 55% at 12 months. r-AxSpA patients with obesity had a lower frequency of secukinumab discontinuation (29% vs. 50%, p = 0.013) in comparison r-AxSpA patients without obesity. In multivariate analysis, multiple TNFi usage had a higher risk of secukinumab discontinuation [HR 1.99 (1.09–3.62), p = 0.024]; on the other hand, obesity had a lower risk [HR 0.45 (0.27–0.90), p = 0.008]. Except for not using multiple TNFi, this real-life analysis showed for the first time that obesity is not an adverse risk factor for secukinumab drug retention in r-AxSpA. Secukinumab, which is an interleukin-17A inhibitor, could act via a different pathway than tumor necrosis factor inhibitors (TNFi). The identification of predictive factors such as obesity that may affect the individual drug selection may provide more appropriate biologic treatment strategies for r-AxSpA.
ER  - 

TY  - JOUR
M3  - Article
Y1  - 2023
VL  - 42
IS  - 1
SP  - 113
EP  - 120
SN  - 1435-4373
SN  - 0934-9723
JF  - European Journal of Clinical Microbiology and Infectious Diseases
JO  - Eur. J. Clin. Microbiol. Infect. Dis.
UR  - https://www.embase.com/search/results?subaction=viewrecord&id=L2020195273&from=export
U2  - L2020195273
C5  - 36413338
DB  - Embase
DB  - Medline
U3  - 2022-11-25
U4  - 2023-01-17
L2  - http://dx.doi.org/10.1007/s10096-022-04528-y
DO  - 10.1007/s10096-022-04528-y
A1  - Meng, S.
A1  - Tang, Q.
A1  - Xie, Z.
A1  - Wu, N.
A1  - Qin, Y.
A1  - Chen, R.
A1  - Chen, X.
A1  - Chen, X.
A1  - Li, Y.
A1  - Shi, M.
A1  - Ye, L.
A1  - Liang, H.
A1  - Jiang, J.
A1  - Zhou, B.
A1  - Lin, J.
M1  - (Meng S.; Xie Z.; Wu N.; Qin Y.; Chen X.; Jiang J., jiangjunjun@gxmu.edu.cn; Lin J., linjianyan@126.com) The Fourth People’s Hospital of Nanning, Guangxi, Nanning, China
M1  - (Tang Q.; Chen R.; Chen X.; Shi M.; Ye L.; Jiang J., jiangjunjun@gxmu.edu.cn; Zhou B., gxzhoubo520@126.com) Guangxi Key Laboratory of AIDS Prevention and Treatment, School of Public Health, Guangxi Medical University, Guangxi, Nanning, China
M1  - (Li Y.; Liang H.) Joint Laboratory for Emerging Infections Diseases in China (Guangxi)-ASEAN, Life Sciences Institute, Guangxi Medical University, Guangxi, Nanning, China
AD  - J. Jiang, The Fourth People’s Hospital of Nanning, Guangxi, Nanning, China
AD  - J. Lin, The Fourth People’s Hospital of Nanning, Guangxi, Nanning, China
AD  - B. Zhou, Guangxi Key Laboratory of AIDS Prevention and Treatment, School of Public Health, Guangxi Medical University, Guangxi, Nanning, China
T1  - Spectrum and mortality of opportunistic infections among HIV/AIDS patients in southwestern China
LA  - English
KW  - data analysis software
KW  - acquired immune deficiency syndrome
KW  - adult
KW  - AIDS patient
KW  - anemia
KW  - article
KW  - atopic dermatitis
KW  - candidiasis
KW  - CD4+ T lymphocyte
KW  - cohort analysis
KW  - controlled study
KW  - cryptococcal meningitis
KW  - Cytomegalovirus
KW  - dermatitis
KW  - diabetes mellitus
KW  - electronic medical record system
KW  - female
KW  - Guangxi
KW  - hepatitis
KW  - Herpesviridae
KW  - HIV ELISA
KW  - hospital admission
KW  - hospital discharge
KW  - human
KW  - Human immunodeficiency virus
KW  - Human immunodeficiency virus infected patient
KW  - hypertension
KW  - in-hospital mortality
KW  - information processing
KW  - laboratory test
KW  - major clinical study
KW  - male
KW  - meningitis
KW  - mortality
KW  - mortality rate
KW  - observational study
KW  - opportunistic infection
KW  - pneumonia
KW  - prurigo
KW  - pruritus
KW  - radiography
KW  - respiratory failure
KW  - retrospective study
KW  - seborrheic dermatitis
KW  - shock
KW  - spectrum
KW  - syphilis
KW  - Talaromyces marneffei
KW  - tuberculosis
N2  - We describe the opportunistic infections (OIs) of HIV/AIDS to understand the spectrum, mortality, and frequency of multiple coinfected OIs among HIV/AIDS patients in southern China, where OIs are severe. We carried out a retrospective cohort study of hospitalized HIV-infected individuals at the Fourth People’s Hospital of Nanning, Guangxi, China, from Jan. 2011 to May. 2019. The chi-square test was used to analyze cross-infection; the Kaplan‒Meier analysis was used to compare mortality. A total of 12,612 HIV-infected patients were admitted to this cohort study. Among them, 8982 (71.2%) developed one or more OIs. The overall in-hospital mortality rate was 9.0%. Among the patients, 35.6% coinfected one OI, and 64.4% coinfected more than two OIs simultaneously. Almost half of the patients (60.6%) had CD4 + T-cell counts < 200 cells/μL. Pneumonia (39.8%), tuberculosis (35.3%), and candidiasis (28.8%) were the most common OIs. Coinfected cryptococcal meningitis and dermatitis are the most common combined OIs. The rate of anaemia (17.0%) was highest among those common HIV-associated complications. Multiple OIs are commonly found in hospitalized HIV/AIDS patients in southwestern China, which highlights the need for improved diagnosis and treatment.
ER  - 

TY  - JOUR
M3  - Article
Y1  - 2023
VL  - 19
IS  - 1
SP  - 28
EP  - 34
SN  - 1878-7533
SN  - 1550-7289
JF  - Surgery for Obesity and Related Diseases
JO  - Surg. Obes. Relat. Dis.
UR  - https://www.embase.com/search/results?subaction=viewrecord&id=L2020544541&from=export
U2  - L2020544541
C5  - 36202738
DB  - Embase
DB  - Medline
U3  - 2022-10-11
U4  - 2023-01-10
L2  - http://dx.doi.org/10.1016/j.soard.2022.08.018
DO  - 10.1016/j.soard.2022.08.018
A1  - Ma, P.
A1  - Vahibe, A.
A1  - McKenzie, T.
A1  - Hurtado Andrade, M.D.
A1  - Vierkant, R.A.
A1  - Higa, K.
A1  - Kendrick, M.
A1  - Ghanem, O.M.
[truncated: 3,485,023 more chars]
