# Supplementary material for: Effect of glycemic control and type of diabetes treatment on TB treatment outcomes among people with TB-diabetes: A systematic review (updated August 2024)
Source: PLoS One. 2025 Jul 18;20(7):e0328619. doi: 10.1371/journal.pone.0328619 (PMC12273911; doi:10.1371/journal.pone.0328619)
Supplement: S1A Appendix — (ZIP) [file pone.0328619.s005.zip › S1A appendix/S1A_2017-21 Aug 2023/Embase/RCT.ris]

TY  - JOUR
M3  - Review
Y1  - 2023
VL  - 59
IS  - 1
SN  - 1687-8329
SN  - 1110-1083
JF  - Egyptian Journal of Neurology, Psychiatry and Neurosurgery
JO  - Egypt. J. Neurol., Psychiatr. Neurosurg.
UR  - https://www.embase.com/search/results?subaction=viewrecord&id=L2022223998&from=export
U2  - L2022223998
DB  - Embase
U3  - 2023-04-03
U4  - 2023-06-13
L2  - http://dx.doi.org/10.1186/s41983-023-00642-6
DO  - 10.1186/s41983-023-00642-6
A1  - Cotrina-Santome, A.
A1  - Ulloa-Esquivel, L.
A1  - Vásquez-Quispe, S.
A1  - Arevalo-Flores, M.
A1  - Pedraz-Petrozzi, B.
M1  - (Cotrina-Santome A.; Ulloa-Esquivel L.; Vásquez-Quispe S.) “Alberto Hurtado” Medical Faculty, Universidad Peruana Cayetano Heredia, Av. Honorio Delgado 430, Lima, San Martín de Porres, Peru
M1  - (Arevalo-Flores M.) Department of Psychiatry, Universidad Peruana Cayetano Heredia, Av Honorio Delgado 430, Lima, San Martín de Porres, Peru
M1  - (Arevalo-Flores M.; Pedraz-Petrozzi B., Bruno.pedrazpetrozzi@zi-mannheim.de) Mental Health Working Group, Universidad Peruana Cayetano Heredia, Av Honorio Delgado 430, Lima, San Martín de Porres, Peru
M1  - (Pedraz-Petrozzi B., Bruno.pedrazpetrozzi@zi-mannheim.de) Central Institute of Mental Health, J5, Mannheim, Germany
AD  - B. Pedraz-Petrozzi, Mental Health Working Group, Universidad Peruana Cayetano Heredia, Av Honorio Delgado 430, Lima, San Martín de Porres, Peru
T1  - Cycloserine-induced psychosis in patients with drug-resistant tuberculosis: a systematic review of case reports
LA  - English
KW  - chlorpromazine
KW  - clonazepam
KW  - cycloserine
KW  - ethionamide
KW  - haloperidol
KW  - kanamycin
KW  - levofloxacin
KW  - lorazepam
KW  - neuroleptic agent
KW  - nitrazepam
KW  - olanzapine
KW  - promethazine
KW  - pyrazinamide
KW  - pyridoxine
KW  - quetiapine
KW  - risperidone
KW  - trihexyphenidyl
KW  - valproic acid
KW  - adverse event
KW  - aggressiveness
KW  - auditory hallucination
KW  - automutilation
KW  - clinical outcome
KW  - comorbidity
KW  - data extraction
KW  - delusion
KW  - diabetes mellitus
KW  - drug resistant tuberculosis
KW  - family history
KW  - female
KW  - hallucination
KW  - human
KW  - hypothyroidism
KW  - insomnia
KW  - irritability
KW  - male
KW  - medical history
KW  - monotherapy
KW  - multidrug resistant tuberculosis
KW  - Preferred Reporting Items for Systematic Reviews and Meta-Analyses
KW  - probability
KW  - psychosis
KW  - quality control
KW  - renal tuberculosis
KW  - review
KW  - risk assessment
KW  - sociodemographics
KW  - software
KW  - suicide
KW  - systematic review
KW  - tuberculous meningitis
KW  - visual hallucination
N2  - Objectives: To describe the clinical characteristics and outcomes of cycloserine (CS)-induced psychosis in adults diagnosed with drug-resistant tuberculosis (DR-TB). Materials and methods: A systematic review of case reports was carried out according to PRISMA guidelines. Subsequently, information was extracted concerning sociodemographic variables, clinical characteristics of psychosis, treatment, and clinical outcomes, as well as the quality of the articles using a standardized tool (Joanna Briggs Institute—JBI—Case Reports Tool). Results: Of 3416 articles, 20 reports from seven countries were included, encompassing 22 patients (68.18% male participants, mean age: 31.45 ± 10.88 years). Delusions (68.2%, primarily persecutory) were the most frequent psychotic symptom. The median duration of the psychotic episode was 13 days (interquartile range: 35). Other frequently appearing symptoms in CS-induced psychosis were aggressiveness (68.2%), insomnia (59.1%), hallucinations (54.5%), incoherent/disorganized speech (45.5%), and irritability (45.5%). After antipsychotic treatment (81.81% of the reported cases were treated with at least one antipsychotic), 95.5% presented improvement, while 4.54% died by suicide. Finally, after the quality assessment of studies using the JBI tool, 85% of the articles showed a low risk of bias. Conclusions: CS-induced psychosis is a rare presentation, generally of short duration, that includes delusions (mostly persecutory) as its main psychotic symptom and shows mostly a symptom improvement after medical treatment. Trial registration PROSPERO registration number: CRD42022359551 (Date of registration: 22/09/2022)
ER  - 

TY  - JOUR
M3  - Review
Y1  - 2023
VL  - 33
IS  - 1
SN  - 2055-1010
JF  - npj Primary Care Respiratory Medicine
JO  - npj Prim. Care Respir. Med.
UR  - https://www.embase.com/search/results?subaction=viewrecord&id=L2024619959&from=export
U2  - L2024619959
C5  - 37488104
DB  - Embase
DB  - Medline
U3  - 2023-07-31
U4  - 2023-08-03
L2  - http://dx.doi.org/10.1038/s41533-023-00347-6
DO  - 10.1038/s41533-023-00347-6
A1  - Quint, J.K.
A1  - Ariel, A.
A1  - Barnes, P.J.
M1  - (Quint J.K., j.quint@imperial.ac.uk; Barnes P.J.) National Heart and Lung Institute, Imperial College London, London, United Kingdom
M1  - (Ariel A.) Lung Unit, Emek Medical Center, Afula, Israel
AD  - J.K. Quint, National Heart and Lung Institute, Imperial College London, London, United Kingdom
T1  - Rational use of inhaled corticosteroids for the treatment of COPD
LA  - English
KW  - beta adrenergic receptor stimulating agent
KW  - corticosteroid
KW  - long acting drug
KW  - muscarinic receptor blocking agent
KW  - asthma
KW  - cataract
KW  - chronic obstructive lung disease
KW  - corticosteroid therapy
KW  - diabetes mellitus
KW  - disease exacerbation
KW  - drug megadose
KW  - drug use
KW  - dysphonia
KW  - eosinophil count
KW  - fracture
KW  - health care cost
KW  - human
KW  - monotherapy
KW  - mycobacteriosis
KW  - non insulin dependent diabetes mellitus
KW  - osteoporosis
KW  - phenotype
KW  - pneumonia
KW  - primary medical care
KW  - randomized controlled trial (topic)
KW  - review
KW  - thrush
KW  - treatment response
KW  - treatment withdrawal
KW  - tuberculosis
N2  - Inhaled corticosteroids (ICS) are the mainstay of treatment for asthma, but their role in chronic obstructive pulmonary disease (COPD) is debated. Recent randomised controlled trials (RCTs) conducted in patients with COPD and frequent or severe exacerbations demonstrated a significant reduction (~25%) in exacerbations with ICS in combination with dual bronchodilator therapy (triple therapy). However, the suggestion of a mortality benefit associated with ICS in these trials has since been rejected by the European Medicines Agency and US Food and Drug Administration. Observational evidence from routine clinical practice demonstrates that dual bronchodilation is associated with better clinical outcomes than triple therapy in a broad population of patients with COPD and infrequent exacerbations. This reinforces guideline recommendations that ICS-containing maintenance therapy should be reserved for patients with frequent or severe exacerbations and high blood eosinophils (~10% of the COPD population), or those with concomitant asthma. However, data from routine clinical practice indicate ICS overuse, with up to 50–80% of patients prescribed ICS. Prescription of ICS in patients not fulfilling guideline criteria puts patients at unnecessary risk of pneumonia and other long-term adverse events and also has cost implications, without any clear benefit in disease control. In this article, we review the benefits and risks of ICS use in COPD, drawing on evidence from RCTs and observational studies conducted in primary care. We also provide a practical guide to prescribing ICS, based on the latest global treatment guidelines, to help primary care providers identify patients for whom the benefits of ICS outweigh the risks.
ER  - 

TY  - JOUR
M3  - Article
Y1  - 2023
VL  - 12
IS  - 1
SN  - 2046-4053
JF  - Systematic Reviews
JO  - Syst. Rev.
UR  - https://www.embase.com/search/results?subaction=viewrecord&id=L2024829460&from=export
U2  - L2024829460
C5  - 37537689
DB  - Embase
DB  - Medline
U3  - 2023-08-15
U4  - 2023-08-21
L2  - http://dx.doi.org/10.1186/s13643-023-02296-0
DO  - 10.1186/s13643-023-02296-0
A1  - Sejie, G.A.
A1  - Mahomed, O.H.
M1  - (Sejie G.A., sejiearnold@yahoo.com; Mahomed O.H., mahomedo@ukzn.ac.za) Discipline of Public Health Medicine, University of KwaZulu, Natal, Durban, South Africa
M1  - (Sejie G.A., sejiearnold@yahoo.com) Department of Health Promotion and Education, Boitekanelo College, Gaborone, Botswana
M1  - (Mahomed O.H., mahomedo@ukzn.ac.za) Dasman Diabetes Institute, Kuwait City, Kuwait
AD  - G.A. Sejie, Discipline of Public Health Medicine, University of KwaZulu, Natal, Durban, South Africa
T1  - Mapping the effectiveness of the community tuberculosis care programs: a systematic review
LA  - English
KW  - electronic device
KW  - electronic medication monitor
KW  - article
KW  - community care
KW  - community program
KW  - community tuberculosis care program
KW  - comparative study
KW  - cost effectiveness analysis
KW  - directly observed therapy
KW  - economic aspect
KW  - economic viability
KW  - family
KW  - follow up
KW  - geographic mapping
KW  - health care cost
KW  - health care facility
KW  - health care personnel
KW  - health care planning
KW  - health insurance
KW  - high income country
KW  - human
KW  - incidence
KW  - interpersonal communication
KW  - low income country
KW  - medication compliance
KW  - meta analysis
KW  - middle income country
KW  - outcome assessment
KW  - patient compliance
KW  - probability
KW  - public health message
KW  - quality control
KW  - quantitative analysis
KW  - randomized controlled trial (topic)
KW  - risk assessment
KW  - short message service reminder
KW  - systematic review
KW  - treatment outcome
KW  - video observed treatment
N2  - Background: Tuberculosis is a significant global public health threat, especially in countries with limited resources. To improve tuberculosis care, the World Health Organization emphasizes the importance of considering a TB patient’s journey across a variety of connected settings and facilities. A systematic review was conducted to map previously conducted studies to identify existing community TB implementation models, their effectiveness on cost, and treatment outcomes. Methods: Systematic search through various electronic databases MEDLINE, EBSCO (PsycINFO and CINAHL), Cochrane Library, EMBASE, WHO Regional Databases, gray literature, and hand-searched bibliographies was performed. Articles published in English between the years 2000 and 2022 with a substantial focus on community TB implementation models were considered for inclusion. Studies were excluded if the intervention was purely facility-based and those focusing exclusively on qualitative assessments. Two reviewers used standardized methods to screen titles, abstracts, and data charting. Included studies were assessed for quality using ROBINS-I and ROB 2. Analysis of study results uses a PRISMA flow diagram and quantitative approach. Results: A total of 6982 articles were identified with 36 meeting the eligibility criteria for analysis. Electronic medication monitors showed an increased probability of treatment success rate (RR 1.0–4.33 and the 95% CI 0.98–95.4) in four cohort studies in low- and middle-income countries with the incremental cost-effectiveness of $434. Four cohort studies evaluating community health worker direct observation therapy in low- and middle-income countries showed a treatment success risk ratio of up to 3.09 with a 95% CI of 0.06–7.88. (32,41,43,48) and incremental cost-effectiveness up to USS$410. Moreover, four comparative studies in low- and middle-income countries showed family directly observed treatment success risk ratio up to 9.07, 95% CI of 0.92–89.9. Furthermore, four short message service trials revealed a treatment success risk ratio ranging from 1.0 to 1.45 (95% CI fell within these values) with a cost-effectiveness of up to 350I$ compared to standard of care. Conclusions: This review illustrates that community-based TB interventions such as electronic medication monitors, community health worker direct observation therapy, family directly observed treatment, and short message service can substantially bolster efficiency and convenience for patients and providers while reducing health system costs and improving clinical outcomes.
ER  - 

TY  - JOUR
M3  - Article
Y1  - 2023
VL  - 66
IS  - 9
SP  - 815
EP  - 824
SN  - 1439-0507
SN  - 0933-7407
JF  - Mycoses
JO  - Mycoses
UR  - https://www.embase.com/search/results?subaction=viewrecord&id=L2023760120&from=export
U2  - L2023760120
C5  - 37300337
DB  - Embase
DB  - Medline
U3  - 2023-06-19
U4  - 2023-08-15
L2  - http://dx.doi.org/10.1111/myc.13622
DO  - 10.1111/myc.13622
A1  - Kato, H.
A1  - Hagihara, M.
A1  - Asai, N.
A1  - Umemura, T.
A1  - Hirai, J.
A1  - Mori, N.
A1  - Yamagishi, Y.
A1  - Iwamoto, T.
A1  - Mikamo, H.
M1  - (Kato H.; Hagihara M.; Asai N.; Umemura T.; Hirai J.; Mori N.; Yamagishi Y.; Mikamo H., mikamo@aichi-med-u.ac.jp) Department of Clinical Infectious Diseases, Aichi Medical University, Nagakute, Japan
M1  - (Kato H.; Iwamoto T.) Department of Pharmacy, Mie University Hospital, Tsu, Japan
M1  - (Kato H.; Iwamoto T.) Department of Clinical Pharmaceutics, Division of Clinical Medical Science, Mie University Graduate School of Medicine, Tsu, Japan
M1  - (Hagihara M.) Department of Molecular Epidemiology and Biomedical Sciences, Aichi Medical University Hospital, Nagakute, Japan
AD  - H. Mikamo, Department of Clinical Infectious Diseases, Aichi Medical University, 1-1, Yazakokarimata, Aichi, Nagakute, Japan
T1  - A systematic review and meta-analysis of efficacy and safety of isavuconazole for the treatment and prophylaxis of invasive fungal infections
LA  - English
KW  - amphotericin B
KW  - isavuconazole
KW  - posaconazole
KW  - voriconazole
KW  - acute myeloid leukemia
KW  - adult
KW  - adverse drug reaction
KW  - aged
KW  - antifungal therapy
KW  - article
KW  - asbestosis
KW  - aspergillosis
KW  - Aspergillus
KW  - asthma
KW  - bronchiectasis
KW  - chronic obstructive lung disease
KW  - Cinahl
KW  - cohort analysis
KW  - community acquired pneumonia
KW  - comparative study
KW  - cystic fibrosis
KW  - diabetes mellitus
KW  - drug efficacy
KW  - drug monitoring
KW  - drug safety
KW  - drug withdrawal
KW  - Embase
KW  - external validity
KW  - Filobasidiella
KW  - hematologic malignancy
KW  - hematopoietic stem cell transplantation
KW  - human
KW  - incidence
KW  - infection prevention
KW  - internal validity
KW  - liver toxicity
KW  - lung cancer
KW  - lung sarcoidosis
KW  - lung tuberculosis
KW  - Mantel Haenszel test
KW  - Medline
KW  - meta analysis
KW  - mortality
KW  - Mucor
KW  - mucormycosis
KW  - mycosis
KW  - myeloid leukemia
KW  - organ transplantation
KW  - pathogenesis
KW  - Preferred Reporting Items for Systematic Reviews and Meta-Analyses
KW  - randomized controlled trial (topic)
KW  - retrospective study
KW  - rheumatic disease
KW  - Scopus
KW  - solid organ transplantation
KW  - systematic review
KW  - systemic mycosis
KW  - validation study
N2  - Background: Isavuconazole is a novel triazole antifungal agent. However, the previous outcomes were highlighted by statistical heterogeneity. This meta-analysis aimed to validate the efficacy and safety of isavuconazole for the treatment and prophylaxis of invasive fungal infections (IFIs) compared with other antifungal agents (amphotericin B, voriconazole and posaconazole). Methods: Scopus, EMBASE, PubMed, CINAHL and Ichushi databases were searched for relevant articles that met the inclusion criteria through February 2023. Mortality, IFI rate, discontinuation rate of antifungal therapy and incidence of abnormal hepatic function were evaluated. The discontinuation rate was defined as the percentage of therapy discontinuations due to adverse events. The control group included patients who received other antifungal agents. Results: Of the 1784 citations identified for screening, 10 studies with an overall total of 3037 patients enrolled. Isavuconazole was comparable with the control group in mortality and IFI rate in the treatment and prophylaxis of IFIs, respectively (mortality, odds rate (OR) 1.11, 95% confidential interval (CI) 0.82–1.51; IFI rate, OR 1.02, 95% CI 0.49–2.12). Isavuconazole significantly reduced the discontinuation rate in the treatment (OR 1.96, 95% CI 1.26–3.07) and incidence of hepatic function abnormalities in the treatment and prophylaxis, compared with the control group (treatment, OR 2.31, 95% CI 1.41–3.78; prophylaxis, OR 3.63, 95% CI 1.31–10.05). Conclusions: Our meta-analysis revealed that isavuconazole was not inferior to other antifungal agents for the treatment and prophylaxis of IFIs, with substantially fewer drug-associated adverse events and discontinuations. Our findings support the use of isavuconazole as the primary treatment and prophylaxis for IFIs.
ER  - 

TY  - JOUR
M3  - Article
Y1  - 2023
VL  - 134
SP  - 63
EP  - 70
SN  - 1878-3511
SN  - 1201-9712
JF  - International Journal of Infectious Diseases
JO  - Int. J. Infect. Dis.
UR  - https://www.embase.com/search/results?subaction=viewrecord&id=L2024978225&from=export
U2  - L2024978225
C5  - 37211272
DB  - Embase
DB  - Medline
U3  - 2023-06-15
U4  - 2023-07-03
L2  - http://dx.doi.org/10.1016/j.ijid.2023.05.010
DO  - 10.1016/j.ijid.2023.05.010
A1  - Middelkoop, K.
A1  - Stewart, J.
A1  - Walker, N.
A1  - Delport, C.
A1  - Jolliffe, D.A.
A1  - Coussens, A.K.
A1  - Nuttall, J.
A1  - Tang, J.C.Y.
A1  - Fraser, W.D.
A1  - Griffiths, C.J.
A1  - Kumar, G.T.
A1  - Filteau, S.
A1  - Hooper, R.L.
A1  - Wilkinson, R.J.
A1  - Bekker, L.-G.
A1  - Martineau, A.R.
M1  - (Middelkoop K.; Stewart J.; Delport C.; Bekker L.-G.) Desmond Tutu HIV Centre, Institute of Infectious Diseases & Molecular Medicine, University of Cape Town, Observatory, South Africa
M1  - (Middelkoop K.; Stewart J.) Department of Medicine, University of Cape Town, Cape Town, South Africa
M1  - (Walker N.; Griffiths C.J.; Hooper R.L.) Wolfson Institute of Population Health, Barts and The London School of Medicine and Dentistry, Queen Mary University of London, London, United Kingdom
M1  - (Jolliffe D.A.; Martineau A.R., a.martineau@qmul.ac.uk) Blizard Institute, Barts and The London School of Medicine and Dentistry, Queen Mary University of London, London, United Kingdom
M1  - (Coussens A.K.; Wilkinson R.J.) Wellcome Centre for Infectious Diseases Research in Africa, Institute of Infectious Disease and Molecular Medicine, University of Cape Town, Cape Town, South Africa
M1  - (Coussens A.K.) Infectious Diseases and Immune Defense Division, Walter and Eliza Hall Institute of Medical Research, Parkville, Australia
M1  - (Nuttall J.) Paediatric Infectious Diseases Unit, Red Cross War Memorial Children's Hospital and the Department of Paediatrics and Child Health, University of Cape Town, Cape Town, South Africa
M1  - (Tang J.C.Y.; Fraser W.D.) Norwich Medical School, University of East Anglia, Norwich Research Park, Norwich, United Kingdom
M1  - (Tang J.C.Y.; Fraser W.D.) Departments of Laboratory Medicine, Clinical Biochemistry, and Departments of Diabetes and Endocrinology, Norfolk and Norwich University Hospital NHS Foundation Trust, Norwich, United Kingdom
M1  - (Kumar G.T.) Delhi School of Public Health, Institute of Eminence, University of Delhi, Delhi, India
M1  - (Kumar G.T.) Trivedi School of Biosciences, Ashoka University, Sonipat, India
M1  - (Filteau S.) Faculty of Epidemiology and Population Health, London School of Hygiene and Tropical Medicine, London, United Kingdom
M1  - (Wilkinson R.J.) The Francis Crick Institute, London, United Kingdom
M1  - (Wilkinson R.J.) Imperial College London, London, United Kingdom
AD  - A.R. Martineau, Blizard Institute, Barts and The London School of Medicine and Dentistry, Queen Mary University of London, London, United Kingdom
T1  - Vitamin D supplementation to prevent tuberculosis infection in South African schoolchildren: multicenter phase 3 double-blind randomized placebo-controlled trial (ViDiKids)
LA  - English
KW  - NCT02880982
KW  - Mycobacterium tuberculosis test kit
KW  - albumin
KW  - calcium
KW  - CD8 antigen
KW  - colecalciferol
KW  - creatinine
KW  - gamma interferon
KW  - vitamin D
KW  - article
KW  - blood level
KW  - body mass
KW  - calcium blood level
KW  - calcium urine level
KW  - CD4+ T lymphocyte
KW  - CD8+ T lymphocyte
KW  - child
KW  - controlled study
KW  - creatinine urine level
KW  - double blind procedure
KW  - female
KW  - follow up
KW  - household income
KW  - human
KW  - hypercalcemia
KW  - interferon gamma release assay
KW  - kidney concentrating capacity
KW  - limit of quantitation
KW  - liquid chromatography-mass spectrometry
KW  - major clinical study
KW  - male
KW  - multicenter study
KW  - Mycobacterium tuberculosis
KW  - null result
KW  - outcome assessment
KW  - phase 3 clinical trial
KW  - physical examination
KW  - practice guideline
KW  - preschool child
KW  - primary school
KW  - prophylaxis
KW  - quality control
KW  - randomized controlled trial
KW  - risk assessment
KW  - school child
KW  - secondary analysis
KW  - sensitization
KW  - South African
KW  - T lymphocyte
KW  - tuberculosis
KW  - urban area
KW  - urine sampling
KW  - vitamin blood level
KW  - vitamin D intoxication
KW  - vitamin supplementation
KW  - QuantiFERON-TB Gold Plus
C3  - QuantiFERON-TB Gold Plus
N2  - Objectives: To determine whether weekly oral supplementation with 10,000 IU vitamin D3 for 3 years reduces the risk of sensitization to M. tuberculosis in South African schoolchildren aged 6-11 years with negative QuantiFERON-tuberculosis (TB) Gold Plus (QFT-Plus) assay results at baseline. Methods: We conducted a phase 3 randomized placebo-controlled trial in 1682 children attending 23 primary schools in Cape Town. The primary outcome was a positive end-trial QFT-Plus result, analyzed using a mixed effects logistic regression model with the school of attendance included as a random effect. Results: 829 vs. 853 QFT-Plus-negative children were randomized to receive vitamin D3 vs. placebo, respectively. Mean end-study 25(OH)D concentrations in participants randomized to vitamin D vs. placebo were 104.3 vs 64.7 nmol/l, respectively (95% confidence interval for difference, 37.6 to 41.9 nmol/l). A total of 76/667 (11.4%) participants allocated to vitamin D vs. 89/687 (13.0%) participants allocated to placebo tested QFT-Plus positive at 3-year follow-up (adjusted odds ratio 0.86, 95% confidence interval 0.62-1.19, P = 0.35). Conclusion: Weekly oral supplementation with 10,000 IU vitamin D3 for 3 years elevated serum 25(OH)D concentrations among QFT-Plus-negative Cape Town schoolchildren but did not reduce their risk of QFT-Plus conversion.
ER  - 

TY  - JOUR
M3  - Article
Y1  - 2023
VL  - 78
IS  - 7
SP  - 1758
EP  - 1776
SN  - 1398-9995
SN  - 0105-4538
JF  - Allergy: European Journal of Allergy and Clinical Immunology
JO  - Allergy Eur. J. Allergy Clin. Immunol.
UR  - https://www.embase.com/search/results?subaction=viewrecord&id=L2024104775&from=export
U2  - L2024104775
C5  - 37042071
DB  - Embase
DB  - Medline
U3  - 2023-07-19
L2  - http://dx.doi.org/10.1111/all.15740
DO  - 10.1111/all.15740
A1  - Bousquet, J.
A1  - Shamji, M.H.
A1  - Anto, J.M.
A1  - Schünemann, H.J.
A1  - Canonica, G.W.
A1  - Jutel, M.
A1  - Del Giacco, S.
A1  - Zuberbier, T.
A1  - Pfaar, O.
A1  - Fonseca, J.A.
A1  - Sousa-Pinto, B.
A1  - Klimek, L.
A1  - Czarlewski, W.
A1  - Bedbrook, A.
A1  - Amaral, R.
A1  - Ansotegui, I.J.
A1  - Bosnic-Anticevich, S.
A1  - Braido, F.
A1  - Chaves Loureiro, C.
A1  - Gemicioglu, B.
A1  - Haahtela, T.
A1  - Kulus, M.
A1  - Kuna, P.
A1  - Kupczyk, M.
A1  - Matricardi, P.
A1  - Regateiro, F.S.
A1  - Samolinski, B.
A1  - Sofiev, M.
A1  - Toppila-Salmi, S.
A1  - Valiulis, A.
A1  - Ventura, M.T.
A1  - Barbara, C.
A1  - Bergmann, K.C.
A1  - Bewick, M.
A1  - Blain, H.
A1  - Bonini, M.
A1  - Boulet, L.-P.
A1  - Bourret, R.
A1  - Brusselle, G.
A1  - Brussino, L.
A1  - Buhl, R.
A1  - Cardona, V.
A1  - Casale, T.
A1  - Cecchi, L.
A1  - Charpin, D.
A1  - Cherrez-Ojeda, I.
A1  - Chu, D.K.
A1  - Cingi, C.
A1  - Costa, E.M.
A1  - Cruz, A.
A1  - Devillier, P.
A1  - Dramburg, S.
A1  - Fokkens, W.
A1  - Gotua, M.
A1  - Heffler, E.
A1  - Ispayeva, Z.
A1  - Ivancevich, J.C.
A1  - Joos, G.
A1  - Kaidashev, I.
A1  - Kraxner, H.
A1  - Kvedariene, V.
A1  - Larenas-Linnemann, D.E.
A1  - Laune, D.
A1  - Lourenço, O.
A1  - Louis, R.
A1  - Makela, M.
A1  - Makris, M.
A1  - Maurer, M.
A1  - Melén, E.
A1  - Micheli, Y.
A1  - Morais-Almeida, M.
A1  - Mullol, J.
A1  - Niedoszytko, M.
A1  - O'Hehir, R.
A1  - Okamoto, Y.
A1  - Olze, H.
A1  - Papadopoulos, N.G.
A1  - Papi, A.
A1  - Patella, V.
A1  - Pétré, B.
A1  - Pham-Thi, N.
A1  - Puggioni, F.
A1  - Quirce, S.
A1  - Roche, N.
A1  - Rouadi, P.
A1  - Sá-Sousa, A.
A1  - Sagara, H.
A1  - Sastre, J.
A1  - Scichilone, N.
A1  - Sheikh, A.
A1  - Sova, M.
A1  - Suppli Ulrik, C.
A1  - Taborda-Barata, L.
A1  - Todo-Bom, A.
A1  - Torres, M.
A1  - Tsiligianni, I.
A1  - Usmani, O.S.
A1  - Valovirta, E.
A1  - Vasankari, T.
A1  - Vieira, R.J.
A1  - Wallace, D.
A1  - Waserman, S.
A1  - Zidarn, M.
A1  - Yorgancioglu, A.
A1  - Zhang, L.
A1  - Chivato, T.
A1  - Ollert, M.
M1  - (Bousquet J., jean.bousquet@orange.fr; Zuberbier T.; Bergmann K.C.; Maurer M.) Institute of Allergology, Charité – Universitätsmedizin Berlin, Freie Universität Berlin and Humboldt-Universität zu Berlin, Berlin, Germany
M1  - (Bousquet J., jean.bousquet@orange.fr) University Hospital Montpellier, Montpellier, France
M1  - (Bousquet J., jean.bousquet@orange.fr; Zuberbier T.; Bergmann K.C.; Maurer M.) Fraunhofer Institute for Translational Medicine and Pharmacology ITMP, Allergology and Immunology, Berlin, Germany
M1  - (Shamji M.H.; Bonini M.; Usmani O.S.) National Heart and Lung Institute (NHLI), Imperial College London, London, United Kingdom
M1  - (Shamji M.H.) NIHR Imperial Biomedical Research Centre, London, United Kingdom
M1  - (Anto J.M.) ISGlobal, Barcelona Institute for Global Health, Barcelona, Spain
M1  - (Anto J.M.) Universitat Pompeu Fabra (UPF), Barcelona, Spain
M1  - (Anto J.M.) CIBER Epidemiología y Salud Pública (CIBERESP), Barcelona, Spain
M1  - (Schünemann H.J.; Chu D.K.) Department of Health Research Methods, Evidence, and Impact, Department of Medicine, McMaster University, Hamilton, ON, Canada
M1  - (Canonica G.W.; Heffler E.) Department of Biomedical Sciences, Humanitas University, Milan, Italy
M1  - (Canonica G.W.; Heffler E.) Personalized Medicine, Asthma & Allergy, IRCCS Humanitas Research Center, Milan, Italy
M1  - (Jutel M.) Department of Clinical Immunology, Wrocław Medical University, Wroclaw, Poland
M1  - (Jutel M.) ALL-MED Medical Research Institute, Wroclaw, Poland
M1  - (Del Giacco S.) Department of Medical Sciences and Public Health and Unit of Allergy and Clinical Immunology, University Hospital "Duilio Casula," University of Cagliari, Cagliari, Italy
M1  - (Pfaar O.) Section of Rhinology and Allergy, Department of Otorhinolaryngology, Head and Neck Surgery, University Hospital Marburg, Philipps-Universität Marburg, Marburg, Germany
M1  - (Fonseca J.A.; Sousa-Pinto B.; Amaral R.; Sá-Sousa A.; Vieira R.J.) MEDCIDS - Department of Community Medicine, Information and Health Decision Sciences, Faculty of Medicine, University of Porto, Porto, Portugal
M1  - (Fonseca J.A.; Sousa-Pinto B.; Amaral R.; Sá-Sousa A.; Vieira R.J.) CINTESIS@RISE– Health Research Network, Faculty of Medicine, University of Porto, Porto, Portugal
M1  - (Klimek L.) Department of Otolaryngology, Head and Neck Surgery, Universitätsmedizin Mainz, Mainz, Germany
M1  - (Klimek L.) Center for Rhinology and Allergology, Wiesbaden, Germany
M1  - (Czarlewski W.) Medical Consulting Czarlewski, Levallois, France
M1  - (Czarlewski W.; Bedbrook A.) MASK-air, Montpellier, France
M1  - (Bedbrook A.) ARIA, Montpellier, France
M1  - (Ansotegui I.J.) Department of Allergy and Immunology, Hospital Quironsalud Bizkaia, Bilbao, Spain
M1  - (Bosnic-Anticevich S.) Quality Use of Respiratory Medicines Group, Woolcock Institute of Medical Research, Sydney, NSW, Australia
M1  - (Bosnic-Anticevich S.) Sydney Local Health District, Sydney, NSW, Australia
M1  - (Bosnic-Anticevich S.) Sydney Pharmacy School, The University of Sydney, Sydney, NSW, Australia
M1  - (Braido F.) Respiratory Clinic, Department of Internal Medicine, University of Genoa, Genoa, Italy
M1  - (Braido F.) IRCCS Ospedale Policlinico San Martino, Genoa, Italy
M1  - (Chaves Loureiro C.) Pneumology Unit, Hospitais da Universidade de Coimbra, Centro Hospitalar e Universitário de Coimbra, Coimbra, Portugal
M1  - (Gemicioglu B.) Department of Pulmonary Diseases, Istanbul University - Cerrahpaşa, Cerrahpaşa Faculty of Medicine, Istanbul, Turkey
M1  - (Haahtela T.; Toppila-Salmi S.; Makela M.) Skin and Allergy Hospital, Helsinki University Hospital, University of Helsinki, Helsinki, Finland
M1  - (Kulus M.) Department of Pediatric Respiratory Diseases and Allergology, Medical University of Warsaw, Warsaw, Poland
M1  - (Kuna P.; Kupczyk M.) Division of Internal Medicine, Asthma and Allergy, Barlicki University Hospital, Medical University of Lodz, Lodz, Poland
M1  - (Matricardi P.) Pediatric Pulmonology, Immunology and Intensive Care Medicine, Charité Universitätsmedizin Berlin, Berlin, Germany
M1  - (Regateiro F.S.) Allergy and Clinical Immunology Unit, Centro Hospitalar e Universitário de Coimbra, Coimbra, Portugal
M1  - (Regateiro F.S.) Faculty of Medicine, Coimbra Institute for Clinical and Biomedical Research (ICBR), University of Coimbra, Coimbra, Portugal
M1  - (Regateiro F.S.) Faculty of Medicine, Institute of Immunology, University of Coimbra, Coimbra, Portugal
M1  - (Samolinski B.) Department of Prevention of Environmental Hazards, Allergology and Immunology, Medical University of Warsaw, Warsaw, Poland
M1  - (Sofiev M.) Finnish Meteorological Institute (FMI), Helsinki, Finland
M1  - (Valiulis A.) Institute of Clinical Medicine and Institute of Health Sciences, Medical Faculty of Vilnius University, Vilnius, Lithuania
M1  - (Ventura M.T.) Unit of Geriatric Immunoallergology, University of Bari Medical School, Bari, Italy
M1  - (Ventura M.T.) Institute of Sciences of Food Production, National Research Council (Ispa-CNR), Bari, Italy
M1  - (Barbara C.) Portuguese National Programme for Respiratory Diseases, Direção -Geral da Saúde, Faculdade de Medicina de Lisboa, Instituto de Saúde Ambiental, Lisbon, Portugal
M1  - (Bewick M.) University of Central Lancashire Medical School, Preston, United Kingdom
M1  - (Blain H.) Department of Geriatrics, Montpellier University Hospital, MUSE, Montpellier, France
M1  - (Bonini M.) Department of Cardiovascular and Respiratory Sciences, Universita Cattolica del Sacro Cuore, Rome, Italy
M1  - (Bonini M.) Department of Neurological, ENT and Thoracic Sciences, Fondazione Policlinico Universitario A Gemelli - IRCCS, Rome, Italy
M1  - (Boulet L.-P.) Quebec Heart and Lung Institute, Laval University, Quebec City, QC, Canada
M1  - (Bourret R.) University Hospital of Nice, Nice, France
M1  - (Brusselle G.; Joos G.) Department of Respiratory Medicine, Ghent University Hospital, Ghent, Belgium
M1  - (Brussino L.) Department of Medical Sciences, University of Torino, Torino, Italy
M1  - (Brussino L.) Allergy and Clinical Immunology Unit, Mauriziano Hospital, Torino, Italy
M1  - (Buhl R.) Department of Pulmonary Medicine, Mainz University Hospital, Mainz, Germany
M1  - (Cardona V.) Allergy Section, Department of Internal Medicine, Hospital Vall d'Hebron, Barcelona, Spain
M1  - (Cardona V.) ARADyAL Research Network, Barcelona, Spain
M1  - (Casale T.) Division of Allergy/Immunology, University of South Florida, Tampa, FL, United States
M1  - (Cecchi L.) SOS Allergology and Clinical Immunology, USL Toscana Centro, Prato, Italy
M1  - (Charpin D.) Clinique des Bronches, Allergie et Sommeil, Hôpital Nord, Marseille, France
M1  - (Cherrez-Ojeda I.) Universidad Espíritu Santo, Samborondón, Ecuador
M1  - (Cherrez-Ojeda I.) Respiralab Research Group, Guayas, Ecuador
M1  - (Cingi C.) ENT Department, Medical Faculty, Eskisehir Osmangazi University, Eskisehir, Turkey
M1  - (Costa E.M.) UCIBIO, REQUINTE, Faculty of Pharmacy and Competence Center on Active and Healthy Ageing, University of Porto (Porto4Ageing), Porto, Portugal
M1  - (Cruz A.) Fundaçao ProAR, Federal University of Bahia and GARD/WHO Planning Group, Salvador, Brazil
M1  - (Devillier P.) VIM Suresnes, UMR 0892, Pôle des Maladies des Voies Respiratoires, Hôpital Foch, Université Paris-Saclay, Suresnes, France
M1  - (Dramburg S.) Department of Pediatric Pneumology, Immunology and Intensive Care Medicine, Charité Medical University, Berlin, Germany
M1  - (Fokkens W.) Department of Otorhinolaryngology, Amsterdam University Medical Centres, Amsterdam, Netherlands
M1  - (Gotua M.) Center of Allergy and Immunology, David Tvildiani Medical University, Tbilisi, Georgia
M1  - (Ispayeva Z.) Kazakhstan Association of Allergology and Clinical Immunology, Department of Allergology and Clinical Immunology of the Kazakh National Medical University, Almaty, Kazakhstan
M1  - (Ivancevich J.C.) Servicio de Alergia e Immunologia, Clinica Santa Isabel, Buenos Aires, Argentina
M1  - (Kaidashev I.) Poltava State Medical University, Poltava, Ukraine
M1  - (Kraxner H.) Department of Otorhinolaryngology, Head and Neck Surgery, Semmelweis University, Budapest, Hungary
M1  - (Kvedariene V.) Faculty of Medicine, Institute of Clinical Medicine, Clinic of Chest Diseases and Allergology, Vilnius University, Vilnius, Lithuania
M1  - (Kvedariene V.) Department of Pathology, Faculty of Medicine, Institute of Biomedical Sciences, Vilnius University, Vilnius, Lithuania
M1  - (Larenas-Linnemann D.E.) Center of Excellence in Asthma and Allergy, Médica Sur Clinical Foundation and Hospital, México City, Mexico
M1  - (Laune D.; Micheli Y.) KYomed INNOV, Montpellier, France
M1  - (Lourenço O.) Faculty of Health Sciences and CICS – UBI, Health Sciences Research Centre, University of Beira Interior, Covilhã, Portugal
M1  - (Louis R.) Department of Pulmonary Medicine, CHU Liège, Liège, Belgium
M1  - (Louis R.) GIGA I3 Research Group, University of Liège, Liège, Belgium
M1  - (Makris M.) Allergy Unit "D Kalogeromitros," 2nd Department of Dermatology and Venereology, National & Kapodistrian University of Athens, "Attikon" University Hospital, Athens, Greece
M1  - (Melén E.) Department of Clinical Science and Education, Södersjukhuset, Karolinska Institutet, Stockholm, Sweden
M1  - (Melén E.) Sach's Children and Youth Hospital, Stockholm, Sweden
M1  - (Morais-Almeida M.) Allergy Center, CUF Descobertas Hospital, Lisbon, Portugal
M1  - (Mullol J.) Rhinology Unit & Smell Clinic, ENT Department, Hospital Clínic, Barcelona, Spain
M1  - (Mullol J.) Clinical & Experimental Respiratory Immunoallergy, IDIBAPS, CIBERES, University of Barcelona, Barcelona, Spain
M1  - (Niedoszytko M.) Department of Allergology, Medical University of Gdansk, Gdansk, Poland
M1  - (O'Hehir R.) Allergy, Asthma and Clinical Immunology, Alfred Health and Department of Immunology, Central Clinical School, Monash University, Melbourne, VIC, Australia
M1  - (Okamoto Y.) Chiba Rosai Hospital, Chiba, Japan
M1  - (Okamoto Y.) Chiba University Hospital, Chiba, Japan
M1  - (Olze H.) Department of Otorhinolaryngology, Charité-Universitätsmedizin Berlin, Berlin, Germany
M1  - (Olze H.) Berlin Institute of Health, Berlin, Germany
M1  - (Papadopoulos N.G.) Allergy Department, 2nd Pediatric Clinic, University of Athens, Athens, Greece
M1  - (Papi A.) Respiratory Medicine, Department of Translational Medicine, University of Ferrara, Ferrara, Italy
M1  - (Patella V.) Division of Allergy and Clinical Immunology, Department of Medicine, "Santa Maria della Speranza" Hospital, Battipaglia, Salerno, Italy
M1  - (Patella V.) Agency of Health ASL, Salerno, Italy
M1  - (Patella V.) Postgraduate Programme in Allergy and Clinical Immunology, University of Naples Federico II, Naples, Italy
M1  - (Pétré B.) Department of Public Health, University of Liège, Liège, Belgium
M1  - (Pham-Thi N.) Ecole Polytechnique de Palaiseau, Palaiseau, France
M1  - (Pham-Thi N.) IRBA (Institut de Recherche Bio-Médicale des Armées), Brétigny sur Orge, France
M1  - (Pham-Thi N.) Université Paris Cité, Paris, France
M1  - (Puggioni F.) Personalized Medicine, Asthma & Allergy, Humanitas Clinical and Research Center IRCCS, Rozzano, Milan, Italy
M1  - (Quirce S.) Department of Allergy, Hospital La Paz Institute for Health Research (IdiPAZ), Madrid, Spain
M1  - (Roche N.) Pneumologie, AP-HP Centre Université de Paris Cité, Hôpital Cochin, et UMR 1016, Institut Cochin, Paris, France
M1  - (Rouadi P.) Department of Otolaryngology, Head and Neck Surgery, Eye and Ear, University Hospital, Beirut, Lebanon
M1  - (Rouadi P.) Department of Otolaryngology, Head and Neck Surgery, Dar Al Shifa Hospital - Salmiya, Hawally, Kuwait
M1  - (Sagara H.) Department of Medicine, Division of Respiratory Medicine and Allergology, Showa University School of Medicine, Tokyo, Japan
M1  - (Sastre J.) Allergy Service, Fundacion Jimenez Diaz, Autonoma University of Madrid, CIBERES-ISCIII, Madrid, Spain
M1  - (Scichilone N.) PROMISE Department, University of Palermo, Palermo, Italy
M1  - (Sheikh A.) Usher Institute, The University of Edinburgh, Edinburgh, United Kingdom
M1  - (Sova M.) Department of Respiratory Medicine and Tuberculosis, University Hospital Brno, Lískovec, Czech Republic
M1  - (Suppli Ulrik C.) Department of Respiratory Medicine, Copenhagen University Hospital-Hvidovre, Copenhagen, Denmark
M1  - (Suppli Ulrik C.) Institute of Clinical Medicine, University of Copenhagen, Copenhagen, Denmark
M1  - (Taborda-Barata L.) Department of Immunoallergology, Cova da Beira University Hospital Centre, Covilhã, Portugal
M1  - (Taborda-Barata L.) UBIAir - Clinical & Experimental Lung Centre and CICS-UBI Health Sciences Research Centre, University of Beira Interior, Covilhã, Portugal
M1  - (Todo-Bom A.) Imunoalergologia, Faculty of Medicine, Centro Hospitalar Universitário de Coimbra, University of Coimbra, Coimbra, Portugal
M1  - (Torres M.) Allergy Unit, Málaga Regional University Hospital-IBIMA, Málaga, Spain
M1  - (Tsiligianni I.) International Primary Care Respiratory Group (IPCRG), Aberdeen, United Kingdom
M1  - (Tsiligianni I.) Health Planning Unit, Department of Social Medicine, Faculty of Medicine, University of Crete, Heraklion, Greece
M1  - (Usmani O.S.) Royal Brompton Hospital, Airways Disease Section, London, United Kingdom
M1  - (Valovirta E.) Department of Lung Diseases and Clinical Immunology, University of Turku, Turku, Finland
M1  - (Vasankari T.) FIHLA, Finnish Lung Health Association, Helsinki, Finland
M1  - (Vasankari T.) Department of Clinical Medicine, Pulmonary Diseases and Clinical Allergology, University of Turku, Turku, Finland
M1  - (Wallace D.) Nova Southeastern University, College of Allopathic Medicine, Fort Lauderdale, FL, United States
M1  - (Waserman S.) Department of Medicine, Clinical Immunology and Allergy, McMaster University, Hamilton, ON, Canada
M1  - (Zidarn M.) University Clinic of Respiratory and Allergic Diseases, Golnik, Slovenia
M1  - (Zidarn M.) Faculty of Medicine, University of Ljubljana, Ljubljana, Slovenia
M1  - (Yorgancioglu A.) Department of Pulmonary Diseases, Faculty of Medicine, Celal Bayar University, Manisa, Turkey
M1  - (Zhang L.) Department of Otolaryngology Head and Neck Surgery, Beijing TongRen Hospital and Beijing Institute of Otolaryngology, Beijing, China
M1  - (Chivato T.) School of Medicine, University CEU San Pablo, Madrid, Spain
M1  - (Ollert M.) Department of Infection and Immunity, Luxembourg Institute of Health, Esch-sur-Alzette, Luxembourg
M1  - (Ollert M.) Department of Dermatology and Allergy Centre, Odense University Hospital, Odense Research Center for Anaphylaxis (ORCA), Odense, Denmark
AD  - J. Bousquet, Institute of Allergology, Charité – Universitätsmedizin Berlin, Freie Universität Berlin and Humboldt-Universität zu Berlin, Berlin, Germany
T1  - Patient-centered digital biomarkers for allergic respiratory diseases and asthma: The ARIA-EAACI approach – ARIA-EAACI Task Force Report
LA  - English
KW  - adult
KW  - allergic rhinitis
KW  - allergy
KW  - article
KW  - asthma
KW  - clinical practice
KW  - clinical trial
KW  - controlled study
KW  - desensitization
KW  - diabetes mellitus
KW  - disease control
KW  - drug combination
KW  - European Quality of Life 5 Dimensions questionnaire
KW  - female
KW  - follow up
KW  - human
KW  - male
KW  - mask
KW  - outcome assessment
KW  - patient-reported outcome
KW  - primary medical care
KW  - quality of life
KW  - randomized controlled trial (topic)
KW  - visual analog scale
KW  - allergen
KW  - biological marker
N2  - Biomarkers for the diagnosis, treatment and follow-up of patients with rhinitis and/or asthma are urgently needed. Although some biologic biomarkers exist in specialist care for asthma, they cannot be largely used in primary care. There are no validated biomarkers in rhinitis or allergen immunotherapy (AIT) that can be used in clinical practice. The digital transformation of health and health care (including mHealth) places the patient at the center of the health system and is likely to optimize the practice of allergy. Allergic Rhinitis and its Impact on Asthma (ARIA) and EAACI (European Academy of Allergy and Clinical Immunology) developed a Task Force aimed at proposing patient-reported outcome measures (PROMs) as digital biomarkers that can be easily used for different purposes in rhinitis and asthma. It first defined control digital biomarkers that should make a bridge between clinical practice, randomized controlled trials, observational real-life studies and allergen challenges. Using the MASK-air app as a model, a daily electronic combined symptom-medication score for allergic diseases (CSMS) or for asthma (e-DASTHMA), combined with a monthly control questionnaire, was embedded in a strategy similar to the diabetes approach for disease control. To mimic real-life, it secondly proposed quality-of-life digital biomarkers including daily EQ-5D visual analogue scales and the bi-weekly RhinAsthma Patient Perspective (RAAP). The potential implications for the management of allergic respiratory diseases were proposed.
ER  - 

TY  - JOUR
M3  - Article
Y1  - 2023
VL  - 23
IS  - 7
SP  - 847
EP  - 855
SN  - 1474-4457
SN  - 1473-3099
JF  - The Lancet Infectious Diseases
JO  - Lancet Infect. Dis.
UR  - https://www.embase.com/search/results?subaction=viewrecord&id=L2024418717&from=export
U2  - L2024418717
C5  - 36966799
DB  - Embase
DB  - Medline
U3  - 2023-05-17
U4  - 2023-08-03
L2  - http://dx.doi.org/10.1016/S1473-3099(23)00067-1
DO  - 10.1016/S1473-3099(23)00067-1
A1  - Cross, G.B.
A1  - Sari, I.P.
A1  - Kityo, C.
A1  - Lu, Q.
A1  - Pokharkar, Y.
A1  - Moorakonda, R.B.
A1  - Thi, H.-N.
A1  - Do, Q.
A1  - Dalay, V.B.
A1  - Gutierrez, E.
A1  - Balanag, V.M.
A1  - Castillo, R.J.
A1  - Mugerwa, H.
A1  - Fanusi, F.
A1  - Kwan, P.
A1  - Chew, K.L.
A1  - Paton, N.I.
A1  - Tumukunde, D.
A1  - Akol, J.
A1  - Quyet, D.
A1  - Nguyen, H.
A1  - Hoang, X.S.
A1  - Doan, T.H.
A1  - Dalay, V.
A1  - Balanag, V.
A1  - Castillo, R.J.
A1  - Barcelo, M.
A1  - Veto, R.G.M.S.
A1  - Baliwagan, M.B.R.
A1  - Balane, G.
A1  - Geronimo, A.
A1  - Flores, R.R.
A1  - Moorakonda, R.B.
A1  - Ng, X.
A1  - Tan, S.
A1  - Paton, N.I.
A1  - Cross, G.B.
A1  - Sari, I.P.
A1  - Kelleher, A.D.
A1  - Chang, C.
M1  - (Cross G.B., gail.cross@burnet.edu.au; Fanusi F.; Kwan P.; Paton N.I.) Infectious Disease Translational Research Programme, National University of Singapore, Singapore
M1  - (Cross G.B., gail.cross@burnet.edu.au; Sari I.P.; Paton N.I.) Department of Medicine, National University Health Systems, Singapore
M1  - (Chew K.L.) Department of Microbiology, National University Health Systems, Singapore
M1  - (Kityo C.; Mugerwa H.) Joint Clinical Research Centre, Kampala, Uganda
M1  - (Lu Q.; Pokharkar Y.; Moorakonda R.B.) Singapore Clinical Research Institute, Singapore
M1  - (Thi H.-N.; Do Q.) Respiratory Center, Viet Nam Military Medical University, Hanoi, Viet Nam
M1  - (Dalay V.B.; Gutierrez E.) De La Salle Medical and Health Sciences Institute, Manila, Philippines
M1  - (Balanag V.M.; Castillo R.J.) Lung Center of the Philippines, Quezon City, Philippines
M1  - (Paton N.I.) Department of Clinical Research, London School of Hygiene & Tropical Medicine, London, United Kingdom
M1  - (Kityo C.; Lu Q.; Pokharkar Y.; Gutierrez E.; Mugerwa H.; Fanusi F.; Kwan P.; Chew K.L.; Tumukunde D.; Akol J.; Quyet D.; Nguyen H.; Hoang X.S.; Doan T.H.; Dalay V.; Balanag V.; Castillo R.J.; Barcelo M.; Veto R.G.M.S.; Baliwagan M.B.R.; Balane G.; Geronimo A.; Flores R.R.; Moorakonda R.B.; Ng X.; Tan S.; Paton N.I.; Cross G.B.; Sari I.P.; Kelleher A.D.; Chang C.)
M1  - ()
AD  - G.B. Cross, Infectious Disease Translational Research Programme, National University of Singapore, Singapore
T1  - Rosuvastatin adjunctive therapy for rifampicin-susceptible pulmonary tuberculosis: a phase 2b, randomised, open-label, multicentre trial
LA  - English
KW  - NCT04504851
KW  - Mycobacterium tuberculosis test kit
KW  - alanine aminotransferase
KW  - alkaline phosphatase
KW  - aspartate aminotransferase
KW  - bilirubin
KW  - creatine kinase BB
KW  - ethambutol
KW  - pyrazinamide
KW  - rifampicin
KW  - rosuvastatin
KW  - adult
KW  - alanine aminotransferase blood level
KW  - alkaline phosphatase blood level
KW  - article
KW  - aspartate aminotransferase blood level
KW  - bilirubin blood level
KW  - controlled study
KW  - drug dose reduction
KW  - drug efficacy
KW  - drug safety
KW  - drug withdrawal
KW  - female
KW  - follow up
KW  - human
KW  - intention to treat analysis
KW  - lung tuberculosis
KW  - major clinical study
KW  - male
KW  - multicenter study
KW  - musculoskeletal disease
KW  - phase 2 clinical trial
KW  - Philippines
KW  - randomized controlled trial
KW  - rifampicin resistance
KW  - side effect
KW  - sputum culture
KW  - sputum smear
KW  - St. George Respiratory Questionnaire
KW  - Uganda
KW  - unspecified side effect
KW  - Viet Nam
N2  - Background: Shorter treatments are needed for drug-susceptible tuberculosis. Adjunctive statins increase bactericidal activity in preclinical tuberculosis models. We investigated the safety and efficacy of adjunctive rosuvastatin in people with tuberculosis. We tested the hypothesis that adjunctive rosuvastatin accelerates sputum culture conversion within the first 8 weeks of treatment of rifampicin-susceptible tuberculosis. Methods: This phase 2b, randomised, open-label, multicentre trial conducted in five hospitals or clinics in three countries with high tuberculosis burden (ie, the Philippines, Viet Nam, and Uganda) enrolled adult participants aged 18–75 years with sputum smear or Xpert MTB/RIF positive, rifampicin-susceptible tuberculosis who had received less than 7 days of previous tuberculosis treatment. Participants were randomly assigned via a web-based system to receive either 10 mg rosuvastatin once per day for 8 weeks plus standard tuberculosis therapy (rifampicin, isoniazid, pyrazinamide, and ethambutol; rosuvastatin group) or standard tuberculosis therapy alone (control group). Randomisation was stratified by trial site, history of diabetes, and HIV co-infection. Laboratory staff and central investigators involved in data cleaning and analysis were masked to treatment allocation, but study participants and site investigators were not. Both groups continued standard treatment to week 24. Sputum samples were collected once per week for the first 8 weeks after randomisation, and then at weeks 10, 12, and 24. The primary efficacy outcome was time to culture conversion (TTCC; days) in liquid culture by week 8, assessed in randomised participants who had microbiological confirmation of tuberculosis, took at least one dose of rosuvastatin, and who did not show resistance to rifampicin (modified intention-to-treat population), for which groups were compared with the Cox proportional hazards model. The main safety outcome was grade 3–5 adverse events by week 24, assessed in the intention-to-treat population, for which groups were compared with Fisher's exact test. All participants completed 24 weeks of follow-up. This trial is registered with ClinicalTrials.gov (NCT04504851). Findings: Between Sept 2, 2020, and Jan 14, 2021, 174 participants were screened and 137 were randomly assigned to the rosuvastatin group (70 participants) or control group (67 participants). In the modified intention-to-treat population of 135 participants, 102 (76%) were men and 33 (24%) were women. Median TTCC in liquid media was 42 days (95% CI 35–49) in the rosuvastatin group (68 participants) and 42 days (36–53) in the control group (67 participants; hazard ratio 1·30 [0·88–1·91], p=0·19). Grade 3–5 adverse events occurred in six (9%) of 70 in the rosuvastatin group (none were considered related to rosuvastatin) and four (6%) of 67 in the control group (p=0·75). There were no serious adverse events that were considered to be related to rosuvastatin. Interpretation: Adjunctive rosuvastatin at 10 mg once per day was safe but did not produce substantive benefits on culture conversion in the overall study population. Future trials could explore the safety and efficacy of higher doses of adjunctive rosuvastatin. Funding: National Medical Research Council, Singapore.
ER  - 

TY  - JOUR
M3  - Article
Y1  - 2023
VL  - 212
SN  - 1532-3064
SN  - 0954-6111
JF  - Respiratory Medicine
JO  - Respir. Med.
UR  - https://www.embase.com/search/results?subaction=viewrecord&id=L2023571149&from=export
U2  - L2023571149
C5  - 36931576
DB  - Embase
DB  - Medline
U3  - 2023-04-07
U4  - 2023-04-17
L2  - http://dx.doi.org/10.1016/j.rmed.2023.107198
DO  - 10.1016/j.rmed.2023.107198
A1  - Barczyk, A.
A1  - Czajkowska-Malinowska, M.
A1  - Farnik, M.
A1  - Barczyk, M.
A1  - Boda,
A1  - Cofta, S.
A1  - Duława, J.
A1  - Dyrbuś, M.
A1  - Harat, R.
A1  - Huk, M.
A1  - Kotecka, S.
A1  - Nahorecki, A.
A1  - Nasiłowski, J.
A1  - Naumnik, W.
A1  - Przybylski, G.
A1  - Słaboń-Willand, M.
A1  - Skoczyński, S.
A1  - Wita, K.
A1  - Zioło, G.
A1  - Kuna, P.
M1  - (Barczyk A., abarczyk@sum.edu.pl; Farnik M.; Skoczyński S.) Department of Pneumonology, School of Medicine in Katowice, Medical University of Silesia, Katowice, Poland
M1  - (Czajkowska-Malinowska M.) Department of Lung Diseases and Respiratory Failure, Centre of Sleep Medicine and Respiratory Care, Kuyavian-Pomeranian Pulmonology Centre, Bydgoszcz, Poland
M1  - (Barczyk M.) Department of Computer Networks and Systems, Silesian University of Technology, Gliwice, Poland
M1  - (Boda) Faculty of Chemistry, Jagiellonian University, Krakow, Poland
M1  - (Cofta S.) Department of Respiratory Diseases, Alergology and Pulmonary Oncology, Medical University, Poznań, Poland
M1  - (Duława J.) Department of Internal Medicine and Metabolic Diseases, School of Health Sciences in Katowice, Medical University of Silesia, Katowice, Poland
M1  - (Dyrbuś M.) Temporary Hospital Pyrzowice, Poland
M1  - (Dyrbuś M.) 3rd Department of Cardiology, School of Medical Sciences in Zabrze, Medical University of Silesia, Katowice, Poland
M1  - (Harat R.) Department of Lung Diseases, District Hospital in Chrzanów, Chrzanów, Poland
M1  - (Huk M.) Department of Applied Informatics, Faculty of Information and Communication Technology Wroclaw University of Science and Technology, Wrocław, Poland
M1  - (Kotecka S.) Pharmacy “Wielkopolska”, Pharmacy Group Czerniewicz, Poznań, Poland
M1  - (Nahorecki A.) Department of Internal Medicine and Infectious Diseases, St.Lucas Hospital in Bolesławiec, Bolesławiec, Poland
M1  - (Nasiłowski J.) National Temporary Hospital, Central Clinical Hospital of the Ministry of the Interior and Administration, Warsaw, Poland
M1  - (Nasiłowski J.) Department of Internal Medicine, Pulmonary Diseases and Allergy, Medical University of Warsaw, Warsaw, Poland
M1  - (Nasiłowski J.) Department of Pharmacology and Clinical Pharmacology, Faculty of Medicine, Collegium Medicum, Cardinal Stefan Wyszyński University, Warsaw, Poland
M1  - (Naumnik W.) 1st Department of Lung Diseases and Chemotherapy of Respiratory Neoplasms, Medical University of Białystok, Białystok, Poland
M1  - (Przybylski G.) Department of Lung Diseases, Neoplasms and Tuberculosis, Faculty of Medicine, Nicolaus Copernicus University Collegium Medicum in Bydgoszcz, Bydgoszcz, Poland
M1  - (Przybylski G.) The Kuyavian and Pomerania Pulmonology Center in Bydgoszcz, Bydgoszcz, Poland
M1  - (Słaboń-Willand M.) Emergency Department, Leszek Giec Upper-Silesian Medical Centre of the Silesian Medical University in Katowice, Katowice, Poland
M1  - (Wita K.) 1st Department of Cardiology, Faculty of Medical Sciences in Katowice, Medical University of Silesia, Katowice, Poland
M1  - (Zioło G.) Lubuskie Center for Pulmonology, Torzym, Poland
M1  - (Kuna P.) Division of Internal Medicine, Asthma and Allergy, Medical University of Lodz, Poland
AD  - A. Barczyk, Ziołowa 45-47 Str., Katowice, Poland
T1  - Efficacy of oral amantadine among patients hospitalised with COVID-19: A randomised, double-blind, placebo-controlled, multicentre study
LA  - English
KW  - NCT04854759
KW  - NCT04952519
KW  - amantadine
KW  - parkadina
KW  - placebo
KW  - remdesivir
KW  - adult
KW  - aged
KW  - article
KW  - chronic respiratory tract disease
KW  - clinical trial
KW  - comorbidity
KW  - controlled study
KW  - coronavirus disease 2019
KW  - coughing
KW  - diabetes mellitus
KW  - double blind procedure
KW  - drug efficacy
KW  - dyspnea
KW  - early termination of clinical trial
KW  - electrocardiography
KW  - female
KW  - fever
KW  - heart disease
KW  - hospital discharge
KW  - hospital patient
KW  - hospitalization
KW  - human
KW  - hypertension
KW  - infection
KW  - infestation
KW  - intensive care
KW  - major clinical study
KW  - male
KW  - mental disease
KW  - middle aged
KW  - morbidity
KW  - multicenter study
KW  - myalgia
KW  - nausea
KW  - obesity
KW  - oxygen saturation
KW  - Poland
KW  - randomized controlled trial
KW  - sensitivity analysis
KW  - side effect
KW  - sleep apnea syndromes
KW  - sore throat
KW  - thorax pain
KW  - vascular disease
KW  - vomiting
KW  - parkadina
C1  - parkadina(laboratorios basi,Portugal)
C2  - laboratorios basi(Portugal)
N2  - Background: Amantadine has been proposed as a treatment for COVID-19 because it shows anti-SARS-CoV-2 activity in vitro. However, to date, no controlled study has assessed the safety and efficacy of amantadine in COVID-19. Research question: Whether amantadine is effective and safe among patients with different COVID-19 severity classifications. Study design: and Methods: This was multi-centre, randomised, placebo-controlled study.Patients with oxygen saturation ≤94% and no need for high-flow oxygen or ventilatory support were randomly allocated to receive oral amantadine or placebo (1:1) for 10 days in addition to standard care. The primary endpoint was time to recovery assessed over 28 days since randomisation, defined as discharge from hospital or no need for supplemental oxygen. Results: The study was terminated early due to a lack of efficacy after an interim analysis. Final data from 95 patients who received amantadine (mean age, 60.2 years; 65% male; 66% with comorbidities) and 91 patients who received placebo (mean age, 55.8 years; 60% male; 68% with comorbidities) were obtained. The median (95% CI) time to recovery was 10 days both in the amantadine (9–11) and placebo arms (8–11; subhazard ratio = 0.94 [95%CI 0.7–1.3]). The percentage of deaths and percentage of patients who required intensive care at 14 and 28 days did not significantly differ between the amantadine and placebo groups. Interpretation: Adding amantadine to standard care in patients hospitalised with COVID-19 did not increase the likelihood of recovery. Clinical trial registration: ClinicalTrials.gov; No.: NCT04952519; www.clinicaltrials.gov.
ER  - 

TY  - JOUR
M3  - Review
Y1  - 2023
VL  - 7
SN  - 2667-1425
JF  - Pharmacological Research - Modern Chinese Medicine
JO  - Pharmacol Res.
UR  - https://www.embase.com/search/results?subaction=viewrecord&id=L2023596714&from=export
U2  - L2023596714
DB  - Embase
U3  - 2023-04-05
U4  - 2023-04-21
L2  - http://dx.doi.org/10.1016/j.prmcm.2023.100241
DO  - 10.1016/j.prmcm.2023.100241
A1  - Adurosakin, O.E.
A1  - Iweala, E.J.
A1  - Otike, J.O.
A1  - Dike, E.D.
A1  - Uche, M.E.
A1  - Owanta, J.I.
A1  - Ugbogu, O.C.
A1  - Chinedu, S.N.
A1  - Ugbogu, E.A.
M1  - (Adurosakin O.E., oluwapelumieniola17@gmail.com) Ladoke Akintola University of Technology, PMB 4000, Oyo State, Ogbomoso, Nigeria
M1  - (Iweala E.J.; Chinedu S.N.) Department of Biochemistry, Covenant University, PMB 1023, Ogun State, Ota, Nigeria
M1  - (Otike J.O.; Dike E.D.; Uche M.E.; Ugbogu E.A.) Department of Biochemistry, Abia State University, PMB 2000, Abia State, Uturu, Nigeria
M1  - (Owanta J.I.; Ugbogu O.C.) Department of Microbiology, Abia State University, PMB 2000, Abia State, Uturu, Nigeria
AD  - O.E. Adurosakin, Ladoke Akintola University of Technology, PMB 4000, Oyo State, Ogbomoso, Nigeria
T1  - Ethnomedicinal uses, phytochemistry, pharmacological activities and toxicological effects of Mimosa pudica- A review
LA  - English
KW  - 4 hydroxybenzoic acid
KW  - apigenin
KW  - betulic acid
KW  - caffeic acid
KW  - catechin
KW  - chlorogenic acid
KW  - cinnamic acid
KW  - curcumin
KW  - essential oil
KW  - ferulic acid
KW  - flavonoid
KW  - gallic acid
KW  - hyperin
KW  - isoquercetin
KW  - isovitexin
KW  - jasmonic acid
KW  - luteolin
KW  - mannosamine
KW  - Mimosa pudica extract
KW  - naringenin
KW  - orientin
KW  - plant extract
KW  - polyphenol
KW  - protocatechuic acid
KW  - quercetin
KW  - quercitrin
KW  - rutoside
KW  - sitosterol
KW  - stearic acid
KW  - stigmasterol
KW  - unclassified drug
KW  - vitexin
KW  - anthelmintic activity
KW  - antidiabetic activity
KW  - antiinflammatory activity
KW  - antimalarial activity
KW  - antimicrobial activity
KW  - antineoplastic activity
KW  - antioxidant activity
KW  - anxiety disorder
KW  - asthma
KW  - bleeding
KW  - burning sensation
KW  - carbon tetrachloride-induced acute liver injury
KW  - cholera
KW  - conjunctivitis
KW  - coughing
KW  - drug structure
KW  - dysentery
KW  - fever
KW  - geographic distribution
KW  - headache
KW  - hemorrhoid
KW  - human
KW  - in vitro study
KW  - in vivo study
KW  - insomnia
KW  - jaundice
KW  - leprosy
KW  - leukoderma
KW  - liver protection
KW  - liver toxicity
KW  - migraine
KW  - Mimosa pudica
KW  - myalgia
KW  - neuroprotection
KW  - nonhuman
KW  - phytochemistry
KW  - plant structures
KW  - pruritus
KW  - review
KW  - rheumatic disease
KW  - scorpion sting
KW  - skin disease
KW  - smallpox
KW  - snakebite
KW  - syphilis
KW  - traditional medicine
KW  - tranquilizing activity
KW  - tuberculosis
KW  - ulcer
KW  - urinary tract disease
KW  - urinary tract infection
KW  - uterine cervix disease
KW  - wound
KW  - wound healing
N2  - Introduction: Mimosa pudica L. is a creeping herbaceous ornamental plant belonging to the Mimosaceae family. It is used in ethnomedicine to prevent or treat various illnesses like diarrhoea, dysentery, diabetes, alopecia, cancer and urinary tract infection. This study extensively reviewed the phytochemicals and pharmacological activities of M. Pudica. Method: The materials used in this study were obtained from the following databases: ScienceDirect, PubMed, Wiley, Springer and google scholar using relevant keywords. Only papers in the English language between January 2001 and December 2022 were included. Results: In vivo and in vitro studies revealed that M. pudica and its bioactive components possess numerous pharmacological activities such as antioxidant, antimicrobial, wound healing, anxiolytic, anthelminthic, antiophidian, hepatoprotective, antimalarial, anti-inflammatory, antidiabetic and anticancer activities. These numerous pharmacological activities may be attributed to various bioactive compounds in M. pudica. Conclusion: This study revealed that M. pudica and its numerous bioactive compounds have a strong therapeutic effect against various diseases, including life-threatening diseases such as cancer and diabetes. However, despite the widespread therapeutic potential of M. pudica, no clinical trial and quality control studies exist in the literature. Therefore, clinical trials and quality control studies are recommended to establish safe and effective doses for the prevention and treatment of diseases.
ER  - 

TY  - JOUR
M3  - Article
Y1  - 2023
VL  - 13
IS  - 1
SP  - 7769
SN  - 2045-2322
JF  - Scientific reports
JO  - Sci Rep
UR  - https://www.embase.com/search/results?subaction=viewrecord&id=L641316341&from=export
U2  - L641316341
C5  - 37173394
DB  - Medline
U4  - 2023-05-22
L2  - http://dx.doi.org/10.1038/s41598-023-34847-9
DO  - 10.1038/s41598-023-34847-9
A1  - Queiroz, A.T.L.
A1  - Vinhaes, C.L.
A1  - Fukutani, E.R.
A1  - Gupte, A.N.
A1  - Kumar, N.P.
A1  - Fukutani, K.F.
A1  - Arriaga, M.B.
A1  - Sterling, T.R.
A1  - Babu, S.
A1  - Gaikwad, S.
A1  - Karyakarte, R.
A1  - Mave, V.
A1  - Paradhkar, M.
A1  - Viswanathan, V.
A1  - Gupta, A.
A1  - Andrade, B.B.
A1  - Kornfeld, H.
M1  - (Queiroz A.T.L.; Fukutani E.R.) Centro de Integração de Dados e Conhecimentos para Saúde, Instituto Gonçalo Moniz, Fundação Oswaldo Cruz, Salvador, Brazil
M1  - (Queiroz A.T.L.; Vinhaes C.L.; Fukutani K.F.; Arriaga M.B.; Andrade B.B., bruno.andrade@fiocruz.br) Laboratório de Inflamação e Biomarcadores, Instituto Gonçalo Moniz, Fundação Oswaldo Cruz, Salvador, Brazil
M1  - (Queiroz A.T.L.; Vinhaes C.L.; Arriaga M.B.; Andrade B.B., bruno.andrade@fiocruz.br) Multinational Organization Network Sponsoring Translational and Epidemiological Research (MONSTER) Initiative, Salvador, Brazil
M1  - (Vinhaes C.L.; Andrade B.B., bruno.andrade@fiocruz.br) Escola Bahiana de Medicina e Saúde Pública (EBMSP), Salvador, Brazil
M1  - (Gupte A.N.; Gupta A.) Johns Hopkins Bloomberg School of Public Health, Baltimore, MD, United States
M1  - (Kumar N.P.; Babu S.) National Institutes of Health- NIRT - International Center for Excellence in Research, Chennai, India
M1  - (Sterling T.R.) Division of Infectious Diseases, Department of Medicine, Vanderbilt University Medical Center, Nashville, TN, United States
M1  - (Gaikwad S.) Department of Pulmonary Medicine, Byramjee-Jeejeebhoy Government Medical College and Sassoon General Hospitals, Pune, India
M1  - (Karyakarte R.) Department of Microbiology, Byramjee-Jeejeebhoy Government Medical College and Sassoon General Hospitals, Pune, India
M1  - (Mave V.; Paradhkar M.) Byramjee-Jeejeebhoy Government Medical College-Johns Hopkins University Clinical Research Site, Pune, India
M1  - (Mave V.; Paradhkar M.) Johns Hopkins Center for Infectious Diseases in India, Pune, India
M1  - (Viswanathan V.) Prof. M. Viswanathan Diabetes Research Centre, Chennai, India
M1  - (Andrade B.B., bruno.andrade@fiocruz.br) Faculdade de Tecnologia e Ciências, Instituto de Pesquisa Clínica e Translacional, Salvador, Brazil
M1  - (Kornfeld H., hardy.kornfeld@umassmed.edu) Department of Medicine, University of Massachusetts Medical School, Worcester, MA, United States
M1  - (Kornfeld H., hardy.kornfeld@umassmed.edu) UMass Chan Medical School, Worcester, MA, United States
M1  - ()
M1  - ()
T1  - A multi-center, prospective cohort study of whole blood gene expression in the tuberculosis-diabetes interaction
LA  - English
KW  - adult
KW  - clinical trial
KW  - complication
KW  - diabetes mellitus
KW  - gene expression
KW  - genetics
KW  - human
KW  - lung tuberculosis
KW  - metabolism
KW  - multicenter study
KW  - prospective study
KW  - tuberculosis
N2  - Diabetes mellitus (DM) increases tuberculosis (TB) severity. We compared blood gene expression in adults with pulmonary TB, with or without diabetes mellitus (DM) from sites in Brazil and India. RNA sequencing (RNAseq) performed at baseline and during TB treatment. Publicly available baseline RNAseq data from South Africa and Romania reported by the TANDEM Consortium were also analyzed. Across the sites, differentially expressed genes varied for each condition (DM, TB, and TBDM) and no pattern classified any one group across all sites. A concise signature of TB disease was identified but this was expressed equally in TB and TBDM. Pathway enrichment analysis failed to distinguish TB from TBDM, although there was a trend for greater neutrophil and innate immune pathway activation in TBDM participants. Pathways associated with insulin resistance, metabolic dysfunction, diabetic complications, and chromosomal instability were positively correlated with glycohemoglobin. The immune response to pulmonary TB as reflected by whole blood gene expression is substantially similar with or without comorbid DM. Gene expression pathways associated with the microvascular and macrovascular complications of DM are upregulated during TB, supporting a syndemic interaction between these coprevalent diseases.
ER  - 

TY  - JOUR
M3  - Review
Y1  - 2023
VL  - 50
IS  - 5
SP  - 4687
EP  - 4706
SN  - 1573-4978
SN  - 0301-4851
JF  - Molecular Biology Reports
JO  - Mol. Biol. Rep.
UR  - https://www.embase.com/search/results?subaction=viewrecord&id=L2022397365&from=export
U2  - L2022397365
C5  - 37022525
DB  - Embase
DB  - Medline
U3  - 2023-04-12
U4  - 2023-07-18
L2  - http://dx.doi.org/10.1007/s11033-023-08406-4
DO  - 10.1007/s11033-023-08406-4
A1  - Sharma, A.
A1  - Goel, A.
M1  - (Sharma A., ayushi.sharmabsc15@gmail.com; Goel A., anjana.goel@gla.ac.in) Department of Biotechnology, Institute of Applied Sciences & Humanities, GLA University, Uttar Pradesh, Mathura, India
AD  - A. Goel, Department of Biotechnology, Institute of Applied Sciences & Humanities, GLA University, Uttar Pradesh, Mathura, India
T1  - Pathogenesis of rheumatoid arthritis and its treatment with anti-inflammatory natural products
LA  - English
KW  - acetylsalicylic acid
KW  - adalimumab
KW  - adenosine deaminase
KW  - antiinflammatory agent
KW  - autoantibody
KW  - azathioprine
KW  - certolizumab pegol
KW  - corticosteroid
KW  - cyclic citrullinated peptide antibody
KW  - cyclophosphamide
KW  - disease modifying antirheumatic drug
KW  - epitope
KW  - etanercept
KW  - folic acid
KW  - gelatinase A
KW  - gelatinase B
KW  - golimumab
KW  - ibuprofen
KW  - immunoglobulin A
KW  - immunoglobulin G
KW  - immunoglobulin M
KW  - infliximab
KW  - interferon regulatory factor 4
KW  - interleukin 1
KW  - interleukin 10
KW  - interleukin 6
KW  - Janus kinase inhibitor
KW  - methotrexate
KW  - monocyte chemotactic protein 1
KW  - naproxen
KW  - nonsteroid antiinflammatory agent
KW  - osteoclast differentiation factor
KW  - paracetamol
KW  - prolactin
KW  - rheumatoid factor
KW  - STAT3 protein
KW  - STAT4 protein
KW  - uric acid
KW  - very late activation antigen 3
KW  - aamvatari ras
KW  - Aggregatibacter actinomycetemcomitans
KW  - allen a28
KW  - allopathy
KW  - arthralgia
KW  - Ayurveda
KW  - bioassay
KW  - Campylobacter
KW  - cardiovascular disease
KW  - CD4+ T lymphocyte
KW  - chromosome
KW  - chronic disease
KW  - cissus tvs0038
KW  - dabur rheumatil oil
KW  - diabetes mellitus
KW  - disease exacerbation
KW  - DNA methylation
KW  - drinking
KW  - epigenetics
KW  - Epstein Barr virus
KW  - genetics
KW  - guaiacum mt
KW  - hematopoietic cell
KW  - hepatitis
KW  - hepatitis A
KW  - hepatitis B
KW  - high performance liquid chromatography
KW  - human
KW  - hyperlipidemia
KW  - hypertension
KW  - immunosuppressive treatment
KW  - inflammation
KW  - influenza
KW  - inhalation
KW  - joint
KW  - kidney function
KW  - liquid chromatography-mass spectrometry
KW  - macrophage
KW  - macrophage activation
KW  - magnetic field
KW  - maharasandi kwath
KW  - mahayograj guggulu
KW  - mast cell
KW  - menopause
KW  - monozygotic twins
KW  - morning stiffness
KW  - mortality
KW  - Mycoplasma
KW  - neutrophil
KW  - NF kB signaling
KW  - nonhuman
KW  - nuclear magnetic resonance
KW  - obesity
KW  - osteoclast
KW  - osteoporosis
KW  - pathogenesis
KW  - pathophysiology
KW  - peedantak oil
KW  - phase 3 clinical trial (topic)
KW  - physical examination
KW  - Pi3K/Akt signaling
KW  - polyarthritis
KW  - Porphyromonas gingivalis
KW  - pregnancy
KW  - prematurity
KW  - radiographic parameter
KW  - randomized controlled trial (topic)
KW  - review
KW  - rheumatoid arthritis
KW  - rheumatoid nodule
KW  - rhuma gel
KW  - risk factor
KW  - rubella
KW  - rumartho
KW  - Salmonella
KW  - smoking
KW  - socioeconomics
KW  - synovectomy
KW  - teratogenesis
KW  - tuberculosis
KW  - urinary tract infection
KW  - vaccination
KW  - yograj guggulu
N2  - Introduction Rheumatoid arthritis (RA) is a common autoimmune disease across the globe that is chronic and systemic as well. The disease is linked with autoantibodies and is inflammatory, eventually targeting several molecules along with certain modified self-epitopes. The disease majorly affects the joints of an individual. Rheumatoid arthritis is manifested clinically by polyarthritis linked with the dysfunction of the joints. This chiefly affects the synovial joint lining and is linked with progressive dysfunction, premature death, along with socioeconomic implications. The macrophage activation, along with the activation of certain defense cells, results in a response to self-epitopes that helps in providing a better understanding of the disease pathogenesis. Material and methodology For this review article, papers have been retrieved and reviewed from database including PubMed, Scopus and Web of science. Relevant papers were taken fulfilling the criteria for writing this review article. Results This has resulted in the establishment of several new therapeutic techniques that serve as potential inhibitors of such cells. Researchers have gained an interest in understanding this disease to provide strategies for treatment in the last two decades. This also includes recognition followed by the treatment of the disease at its early stages. Various allopathic treatment approaches often have chronic and toxic teratogenic effects. However, to avoid this issue of toxicity followed by side effects, certain medicinal plants have been used in treating RA. Conclusion Medicinal plants possess active phytoconstituents that entail antioxidants as well as anti-inflammatory properties, making them a helpful alternative to allopathic drugs that are often linked with highly toxic effects. This review paper entails a thorough discussion of the epidemiology, pathophysiology, diagnosis, and management of RA. The paper will also focus on the use of herbal plants in the treatment of the disease to avoid the side effects that generally occur in allopathic treatment. Graphical abstract: [Figure not available: see fulltext.]
ER  - 

TY  - JOUR
M3  - Review
Y1  - 2023
VL  - 11
IS  - 5
SP  - 362
EP  - 374
SN  - 2213-8595
SN  - 2213-8587
JF  - The Lancet Diabetes and Endocrinology
JO  - Lancet Diabetes Endocrinol.
UR  - https://www.embase.com/search/results?subaction=viewrecord&id=L2023948198&from=export
U2  - L2023948198
C5  - 37004709
DB  - Embase
DB  - Medline
U3  - 2023-04-19
U4  - 2023-05-30
L2  - http://dx.doi.org/10.1016/S2213-8587(23)00060-8
DO  - 10.1016/S2213-8587(23)00060-8
A1  - Gallagher, J.C.
A1  - Rosen, C.J.
M1  - (Gallagher J.C., jcg@creighton.edu) Creighton University Medical School, Omaha, NE, United States
M1  - (Rosen C.J.) Maine Medical Center Research Institute, Scarborough, ME, United States
AD  - J.C. Gallagher, Creighton University Medical School, Omaha, NE, United States
T1  - Vitamin D: 100 years of discoveries, yet controversy continues
LA  - English
KW  - calcifediol
KW  - calcium derivative
KW  - placebo
KW  - artery calcification
KW  - asthma
KW  - autoimmune disease
KW  - cardiovascular disease
KW  - clinical research
KW  - coronavirus disease 2019
KW  - dietary reference intake
KW  - drug blood level
KW  - drug design
KW  - drug effect
KW  - drug half life
KW  - drug metabolism
KW  - drug safety
KW  - drug use
KW  - evidence based practice
KW  - falling
KW  - fracture
KW  - homeostasis
KW  - human
KW  - hypercalcemia
KW  - hypercalciuria
KW  - kidney calcification
KW  - medical history
KW  - nephrolithiasis
KW  - non insulin dependent diabetes mellitus
KW  - practice guideline
KW  - randomized controlled trial (topic)
KW  - respiratory tract infection
KW  - review
KW  - tuberculosis
N2  - Over the past 100 years, many major breakthroughs and discoveries have occurred in relation to vitamin D research. These developments include the cure of rickets in 1919, the discovery of vitamin D compounds, advances in vitamin D molecular biology, and improvements in our understanding of endocrine control of vitamin D metabolism. Furthermore, recommended daily allowances for vitamin D have been established and large clinical trials of vitamin D, aimed at clarifying the effect of Vitamin D in the prevention of multiple diseases, have been completed. However, disappointingly, these clinical trials have not fulfilled the expectations many had 10 years ago. In almost every trial, various doses and routes of administration did not show efficacy of vitamin D in preventing fractures, falls, cancer, cardiovascular diseases, type 2 diabetes, asthma, and respiratory infections. Although concerns about side-effects of long-term high-dose treatments, such as hypercalcaemia and nephrocalcinosis, have been around for four decades, some trials from the past 5 years have had new and unexpected adverse events. These adverse events include increased fractures, falls, and hospitalisations in older people (aged >65 years). Several of these clinical trials were powered appropriately for a primary outcome but did not include dose response studies and were underpowered for secondary analyses. Furthermore, more attention should be paid to the safety of high doses of vitamin D supplementation, particularly in older people. In addition, despite universal recommendations by osteoporosis societies for combining calcium supplements with vitamin D there remains insufficient data about their efficacy and effect on fracture risk in the highest risk groups. More trials are needed for people with severe vitamin D deficiency (ie, serum 25-hydroxyvitamin D <25nmol/L [10ng/mL]). In this Personal View, we summarise and discuss some of the major discoveries and controversies in the field of vitamin D.
ER  - 

TY  - JOUR
M3  - Conference Abstract
Y1  - 2023
VL  - 207
IS  - 1
SN  - 1535-4970
JF  - American Journal of Respiratory and Critical Care Medicine
JO  - Am. J. Respir. Crit. Care Med.
UR  - https://www.embase.com/search/results?subaction=viewrecord&id=L641648532&from=export
U2  - L641648532
DB  - Embase
U4  - 2023-06-29
L2  - http://dx.doi.org/10.1164/ajrccm-conference.2023.C67
DO  - 10.1164/ajrccm-conference.2023.C67
A1  - Gharaibeh, K.
A1  - Bairmani, Z.A.
A1  - Pek, Z.
A1  - Patel, D.
A1  - Nasim, F.
A1  - Cowan, M.J.
M1  - (Gharaibeh K.; Nasim F.; Cowan M.J.) Division of Pulmonary and Critical Care Medicine, University of Maryland, School of Medicine, Baltimore, MD, United States
M1  - (Bairmani Z.A.) Thomas Jefferson University Hospital, Philadelphia, PA, United States
M1  - (Pek Z.; Patel D.) Division of Infectious Diseases, University of Maryland, School of Medicine, Baltimore, MD, United States
AD  - K. Gharaibeh, Division of Pulmonary and Critical Care Medicine, University of Maryland, School of Medicine, Baltimore, MD, United States
T1  - Cavitary Pulmonary Lesions Caused by Actinomyces Odontolyticus in the Presence of Haemophilus Parainfluenza Treated Successfully With Oral Antibiotics
LA  - English
KW  - amoxicillin plus clavulanic acid
KW  - antibiotic agent
KW  - penicillin derivative
KW  - sultamicillin
KW  - Actinomyces
KW  - adult
KW  - alcoholism
KW  - ambient air
KW  - bacterial colonization
KW  - bacterium culture
KW  - body weight loss
KW  - bronchoscopy
KW  - cancer patient
KW  - case report
KW  - clinical article
KW  - clinical trial
KW  - conference abstract
KW  - diagnosis
KW  - diagnostic error
KW  - drug therapy
KW  - dyspnea
KW  - follow up
KW  - Haemophilus parainfluenzae
KW  - hemoptysis
KW  - human
KW  - intravenous drug administration
KW  - latent tuberculosis
KW  - lung lavage
KW  - lung lesion
KW  - male
KW  - malignant neoplasm
KW  - middle aged
KW  - night sweat
KW  - nonhuman
KW  - prevention
KW  - pulmonary actinomycosis
KW  - smoking
KW  - thorax
KW  - vital sign
N2  - Introduction: Pulmonary actinomycosis (PA) due to Actinomyces odontolyticus (AO) is exceedingly rare. The majority occurs in patients with underlying risk factors including chronic lung diseases, chronic immunosuppression, alcoholism, poor oral hygiene, malnutrition, and diabetes. Concurrent PA and Haemophilus parainfluenza (HP) colonization/infection has not been reported to our knowledge. We present a rare case of AO in the presence of HP with cavitary pulmonary lesions, successfully treated with oral amoxicillin/clavulanic acid (ACA). Case Description: A 60-year-old male with a history of longstanding smoking, alcohol use disorder, and latent Tuberculosis (TB) presented with three weeks of small volume hemoptysis, shortness of breath, weight loss, and night sweats. He was afebrile with stable vital signs and on room air. CT chest demonstrated 6.1X5.2 and 3.7X3.6 cm cavitary lung lesions. Intravenous ampicillin-sulbactam (AS) was initiated. Sputum samples grew HP, and sputum acid fast stain was negative. Extensive microbiological and immunological work up were otherwise negative. AS was deescalated to ACA two days later. He was discharged home on a 14-day course of ACA, with post-course bronchoscopy with biopsy to rule out malignancy. Bronchoalveolar lavage was negative. Biopsies of the cavitary lesions were negative for malignancy but grew AO. The patient was restarted on oral ACA because he was improving. After receiving a total 16 weeks of ACA, he showed nearcomplete resolution of the cavitary lesions on CT. Discussion: We report a rare case of PA caused by AO in the presence of HP in a patient with alcohol use disorder. It is not clear if pulmonary infection/colonization with HP increased his risk for PA. In our patient, sputum and BAL cultures were negative for AO but tissue biopsy culture was positive, which raises the importance of sending tissue biopsy for culture in such cases. Current recommendations are to treat PA with penicillin injection for 4-6 weeks followed by oral penicillin for 6-12 months. We present successful resolution of PA with a 16-week oral course of ACA. Conclusion: Early recognition and treatment of PA is essential to prevent misdiagnosis and disease progression. A trial of oral antibiotics is a reasonable option for mild to moderate PA cases with a close follow up to assess clinical and radiographic responses.
ER  - 

TY  - JOUR
M3  - Review
Y1  - 2023
VL  - 22
IS  - 4
SP  - 273
EP  - 294
SN  - 1474-1784
SN  - 1474-1776
JF  - Nature Reviews Drug Discovery
JO  - Nat. Rev. Drug Discov.
UR  - https://www.embase.com/search/results?subaction=viewrecord&id=L2021229030&from=export
U2  - L2021229030
C5  - 36693907
DB  - Embase
DB  - Medline
U3  - 2023-01-27
U4  - 2023-08-11
L2  - http://dx.doi.org/10.1038/s41573-022-00618-w
DO  - 10.1038/s41573-022-00618-w
A1  - Stanford, S.M.
A1  - Bottini, N.
M1  - (Stanford S.M., ststanford@health.ucsd.edu; Bottini N., nbottini@health.ucsd.edu) Department of Medicine, University of California, San Diego, CA, United States
AD  - S.M. Stanford, Department of Medicine, University of California, San Diego, CA, United States
AD  - N. Bottini, Department of Medicine, University of California, San Diego, CA, United States
T1  - Targeting protein phosphatases in cancer immunotherapy and autoimmune disorders
LA  - English
KW  - NCT01837667
KW  - NCT03027388
KW  - NCT03114319
KW  - NCT03518554
KW  - NCT03565003
KW  - NCT03634982
KW  - NCT03886662
KW  - NCT03989115
KW  - NCT04000529
KW  - NCT04045496
KW  - NCT04118114
KW  - NCT04121286
KW  - NCT04185883
KW  - NCT04252339
KW  - NCT04292119
KW  - NCT04294160
KW  - NCT04330664
KW  - NCT04417465
KW  - NCT04418661
KW  - NCT04452955
KW  - NCT04511650
KW  - NCT04528836
KW  - NCT04560972
KW  - NCT04699188
KW  - NCT04720976
KW  - NCT04721223
KW  - NCT04777994
KW  - NCT04916236
KW  - NCT05375084
KW  - NCT05480865
KW  - NCT05487235
KW  - cantharidin
KW  - chimeric antigen receptor
KW  - cyclophilin A
KW  - cyclosporine
KW  - cytotoxic T lymphocyte antigen 4
KW  - dovitinib
KW  - fingolimod
KW  - galectin 1
KW  - gamma interferon
KW  - immunoglobulin E receptor
KW  - inflammasome
KW  - interleukin 15
KW  - interleukin 17
KW  - interleukin 2
KW  - interleukin 23
KW  - okadaic acid
KW  - osimertinib
KW  - ovalbumin
KW  - paxillin
KW  - pembrolizumab
KW  - perphenazine
KW  - phosphoprotein phosphatase
KW  - phosphoprotein phosphatase 1
KW  - pimecrolimus
KW  - pristane
KW  - programmed death 1 ligand 1
KW  - protein tyrosine phosphatase SHP 1
KW  - razuprotafib
KW  - regorafenib
KW  - RNA polymerase II
KW  - sorafenib
KW  - spermidine
KW  - T lymphocyte receptor
KW  - tacrolimus
KW  - ubiquitin
KW  - vasculotropin
KW  - voclosporin
KW  - acute myeloid leukemia
KW  - adaptive immunity
KW  - adoptive transfer
KW  - allosterism
KW  - ANCA associated vasculitis
KW  - angiogenesis
KW  - animal cell
KW  - antineoplastic activity
KW  - apoptosis
KW  - atopic dermatitis
KW  - autoimmune disease
KW  - autoimmune encephalitis
KW  - B lymphocyte
KW  - biological activity
KW  - breast cancer
KW  - cancer immunotherapy
KW  - CD4+ T lymphocyte
KW  - CD8+ T lymphocyte
KW  - cell differentiation
KW  - cell infiltration
KW  - cell killing
KW  - cell migration
KW  - cell proliferation
KW  - cell viability
KW  - collagen-induced arthritis
KW  - colon adenocarcinoma
KW  - colon cancer
KW  - colorectal cancer
KW  - crystallization
KW  - cytokine release
KW  - disease severity
KW  - enzyme activity
KW  - enzyme specificity
KW  - erythropoiesis
KW  - gene editing
KW  - glioblastoma
KW  - human
KW  - human cell
KW  - hypoxia
KW  - IC50
KW  - immune response
KW  - immunocompetent cell
KW  - immunological tolerance
KW  - immunosuppressive treatment
KW  - inflammatory bowel disease
KW  - inhibition constant
KW  - insulin dependent diabetes mellitus
KW  - insulin sensitivity
KW  - juvenile rheumatoid arthritis
KW  - keratoconjunctivitis sicca
KW  - lamina propria
KW  - Listeria monocytogenes
KW  - liver cell carcinoma
KW  - liver regeneration
KW  - lung metastasis
KW  - lupus erythematosus nephritis
KW  - lymphocytic infiltration
KW  - macrophage
KW  - MAPK signaling
KW  - mass spectrometry
KW  - melanoma
KW  - mouse
KW  - multiple sclerosis
KW  - Mycobacterium tuberculosis
KW  - natural killer cell
KW  - nonhuman
KW  - nuclear magnetic resonance spectroscopy
KW  - ovary cancer
KW  - pancreas cancer
KW  - peripheral blood mononuclear cell
KW  - phagocytosis
KW  - phase 1 clinical trial (topic)
KW  - phase 2 clinical trial (topic)
KW  - phase 3 clinical trial (topic)
KW  - phototoxicity
KW  - protein degradation
KW  - protein function
KW  - protein phosphorylation
KW  - protein targeting
KW  - proteomics
KW  - regulatory T lymphocyte
KW  - renal cell carcinoma
KW  - review
KW  - rheumatoid arthritis
KW  - risk factor
KW  - sequence homology
KW  - signal transduction
KW  - splenomegaly
KW  - synoviocyte
KW  - systemic lupus erythematosus
KW  - T lymphocyte
KW  - Th17 cell
KW  - tumor growth
KW  - tumor immunity
KW  - tumor microenvironment
KW  - tumor volume
KW  - tumor xenograft
KW  - ulcerative colitis
KW  - upregulation
N2  - Protein phosphatases act as key regulators of multiple important cellular processes and are attractive therapeutic targets for various diseases. Although extensive effort has been dedicated to phosphatase-targeted drug discovery, early expeditions for competitive phosphatase inhibitors were plagued by druggability issues, leading to the stigmatization of phosphatases as difficult targets. Despite challenges, persistent efforts have led to the identification of several drug-like, non-competitive modulators of some of these enzymes — including SH2 domain-containing protein tyrosine phosphatase 2, protein tyrosine phosphatase 1B, vascular endothelial protein tyrosine phosphatase and protein phosphatase 1 — reigniting interest in therapeutic targeting of phosphatases. Here, we discuss recent progress in phosphatase drug discovery, with emphasis on the development of selective modulators that exhibit biological activity. The roles and regulation of protein phosphatases in immune cells and their potential as powerful targets for immuno-oncology and autoimmunity indications are assessed.
ER  - 

TY  - JOUR
M3  - Editorial
Y1  - 2023
VL  - 76
IS  - 7
SP  - 1245
EP  - 1246
SN  - 1537-6591
SN  - 1058-4838
JF  - Clinical Infectious Diseases
JO  - Clin. Infect. Dis.
UR  - https://www.embase.com/search/results?subaction=viewrecord&id=L2024066476&from=export
U2  - L2024066476
C5  - 36560871
DB  - Embase
DB  - Medline
U3  - 2023-05-02
U4  - 2023-05-10
L2  - http://dx.doi.org/10.1093/cid/ciac903
DO  - 10.1093/cid/ciac903
A1  - Goto, M.
A1  - Perencevich, E.N.
M1  - (Goto M.) Division of Infectious Diseases, Department of Internal Medicine, University of Iowa Carver College of Medicine, Iowa City, IA, United States
M1  - (Goto M.; Perencevich E.N.) Center for Access & Delivery Research and Evaluation, Iowa City Veterans Affairs Health Care System, Iowa City, IA, United States
M1  - (Perencevich E.N.) Division of General Internal Medicine, Department of Internal Medicine, University of Iowa Carver College of Medicine, Iowa City, IA, United States
AD  - M. Goto, Department of Internal Medicine, University of Iowa Carver College of Medicine, 200 Hawkins Dr. SW34-GH, Iowa City, IA, United States
T1  - Metformin and Infections: What Is the Next Step in This Decades-Long Story?
LA  - English
KW  - antidiabetic agent
KW  - hydroxymethylglutaryl coenzyme A reductase inhibitor
KW  - metformin
KW  - placebo
KW  - proguanil
KW  - antidiabetic activity
KW  - antimalarial activity
KW  - body weight gain
KW  - clinical outcome
KW  - comparative effectiveness
KW  - coronavirus disease 2019
KW  - drug approval
KW  - drug effect
KW  - drug efficacy
KW  - drug mechanism
KW  - editorial
KW  - glycemic control
KW  - hospitalization
KW  - human
KW  - hypoglycemia
KW  - infection
KW  - influenza
KW  - lactic acidosis
KW  - malaria
KW  - meta analysis (topic)
KW  - mortality
KW  - non insulin dependent diabetes mellitus
KW  - obesity
KW  - observational study
KW  - outcome assessment
KW  - pharmacologist
KW  - pneumonia
KW  - propensity score
KW  - publication
KW  - randomized controlled trial (topic)
KW  - risk benefit analysis
KW  - sepsis
KW  - systematic review (topic)
KW  - tuberculosis
ER  - 

TY  - JOUR
M3  - Article
Y1  - 2023
VL  - 52
IS  - 2
SP  - 355
EP  - 376
SN  - 1464-3685
SN  - 0300-5771
JF  - International Journal of Epidemiology
JO  - Int. J. Epidemiol.
UR  - https://www.embase.com/search/results?subaction=viewrecord&id=L2024659884&from=export
U2  - L2024659884
DB  - Embase
U3  - 2023-06-07
U4  - 2023-08-11
L2  - http://dx.doi.org/10.1093/ije/dyad012
DO  - 10.1093/ije/dyad012
A1  - Kartsonaki, C.
A1  - Baillie, J.K.
A1  - Barrio, N.G.
A1  - Baruch, J.
A1  - Beane, A.
A1  - Blumberg, L.
A1  - Bozza, F.
A1  - Broadley, T.
A1  - Burrell, A.
A1  - Carson, G.
A1  - Citarella, B.W.
A1  - Dagens, A.
A1  - Dankwa, E.A.
A1  - Donnelly, C.A.
A1  - Dunning, J.
A1  - Elotmani, L.
A1  - Escher, M.
A1  - Farshait, N.
A1  - Goffard, J.-C.
A1  - Gonçalves, B.P.
A1  - Hall, M.
A1  - Hashmi, M.
A1  - Heng, B.S.L.
A1  - Ho, A.
A1  - Jassat, W.
A1  - Jiménez, M.P.
A1  - Laouenan, C.
A1  - Lissauer, S.
A1  - Martin-Loeches, I.
A1  - Mentré, F.
A1  - Merson, L.
A1  - Morton, B.
A1  - Munblit, D.
A1  - Nekliudov, N.A.
A1  - Nichol, A.D.
A1  - Oinam, B.C.S.
A1  - Ong, D.
A1  - Panda, P.K.
A1  - Petrovic, M.
A1  - Pritchard, M.G.
A1  - Ramakrishnan, N.
A1  - Ramos, G.V.
A1  - Roger, C.
A1  - Sandulescu, O.
A1  - Semple, M.G.
A1  - Sharma, P.
A1  - Sigfrid, L.
A1  - Somers, E.C.
A1  - Streinu-Cercel, A.
A1  - Taccone, F.
A1  - Vecham, P.K.
A1  - Vijayaraghavan, B.K.T.
A1  - Wei, J.
A1  - Wils, E.-J.
A1  - Wong, X.C.
A1  - Horby, P.
A1  - Rojek, A.
A1  - Olliaro, P.L.
A1  - Abbas, A.
A1  - Abdukahil, S.A.
A1  - Abdulkadir, N.N.
A1  - Abe, R.
A1  - Abel, L.
A1  - Absil, L.
A1  - Acharya, S.
A1  - Acker, A.
A1  - Adam, E.
A1  - Adrião, D.
A1  - Al Ageel, S.
A1  - Ahmed, S.
A1  - Ainscough, K.
A1  - Airlangga, E.
A1  - Aisa, T.
A1  - Hssain, A.A.
A1  - Tamlihat, Y.A.
A1  - Akimoto, T.
A1  - Akmal, E.
A1  - Al Qasim, E.
A1  - Alalqam, R.
A1  - Alberti, A.
A1  - Al-Dabbous, T.
A1  - Alegesan, S.
A1  - Alegre, C.
A1  - Alessi, M.
A1  - Alex, B.
A1  - Alexandre, K.
A1  - Al-Fares, A.
A1  - Alfoudri, H.
A1  - Ali, I.
A1  - Ali, A.
A1  - Shah, N.A.
A1  - Alidjnou, K.E.
A1  - Aliudin, J.
A1  - Alkhafajee, Q.
A1  - Allavena, C.
A1  - Allou, N.
A1  - Altaf, A.
A1  - Alves, J.
A1  - Alves, R.
A1  - Alves, J.M.
A1  - Amaral, M.
A1  - Amira, N.
A1  - Ampaw, P.
A1  - Andini, R.
A1  - Andréjak, C.
A1  - Angheben, A.
A1  - Angoulvant, F.
A1  - Ansart, S.
A1  - Anthonidass, S.
A1  - Antonelli, M.
A1  - Antunes De Brito, C.A.
A1  - Apriyana, A.
A1  - Arabi, Y.
A1  - Aragao, I.
A1  - Arancibia, F.
A1  - Araujo, C.
A1  - Arcadipane, A.
A1  - Archambault, P.
A1  - Arenz, L.
A1  - Arlet, J.-B.
A1  - Arnold-Day, C.
A1  - Arora, L.
A1  - Arora, R.
A1  - Artaud-Macari, E.
A1  - Aryal, D.
A1  - Asensio, A.
A1  - Ashraf, M.
A1  - Asif, N.
A1  - Asim, M.
A1  - Assie, J.B.
A1  - Asyraf, A.
A1  - Atique, A.
A1  - Attanyake, A.M.U.L.
A1  - Auchabie, J.
A1  - Aumaitre, H.
A1  - Auvet, A.
A1  - Azemar, L.
A1  - Azoulay, C.
A1  - Bach, B.
A1  - Bachelet, D.
A1  - Badr, C.
A1  - Baig, N.
A1  - Baird, J.K.
A1  - Bak, E.
A1  - Bakakos, A.
A1  - Bakar, N.A.
A1  - Bal, A.
A1  - Balakrishnan, M.
A1  - Balan, V.
A1  - Bani-Sadr, F.
A1  - Barbalho, R.
A1  - Barbosa, N.Y.
A1  - Barclay, W.S.
A1  - Barnett, S.U.
A1  - Barnikel, M.
A1  - Barrasa, H.
A1  - Barrelet, A.
A1  - Barrigoto, C.
A1  - Bartoli, M.
A1  - Bashir, M.
A1  - Basmaci, R.
A1  - Basri, M.F.H.
A1  - Battaglini, D.
A1  - Bauer, J.
A1  - Bautista Rincon, D.F.
A1  - Bazan Dow, D.
A1  - Bedossa, A.
A1  - Bee, K.H.
A1  - Begum, H.
A1  - Behilill, S.
A1  - Beishuizen, A.
A1  - Beljantsev, A.
A1  - Bellemare, D.
A1  - Beltrame, A.
A1  - Beltrão, B.A.
A1  - Beluze, M.
A1  - Benech, N.
A1  - Benjiman, L.E.
A1  - Benkerrou, D.
A1  - Bennett, S.
A1  - Bento, L.
A1  - Berdal, J.-E.
A1  - Bergeaud, D.
A1  - Bergin, H.
A1  - Bernal Sobrino, J.L.
A1  - Bertoli, G.
A1  - Bertolino, L.
A1  - Bessis, S.
A1  - Bevilcaqua, S.
A1  - Bezulier, K.
A1  - Bhatt, A.
A1  - Bhavsar, K.
A1  - Bianco, C.
A1  - Bidin, F.N.
A1  - Bikram Singh, M.
A1  - Bin Humaid, F.
A1  - Bin Kamarudin, M.N.
A1  - Bissuel, F.
A1  - Biston, P.
A1  - Bitker, L.
A1  - Bitton, J.
A1  - Blanco-Schweizer, P.
A1  - Blier, C.
A1  - Bloos, F.
A1  - Blot, M.
A1  - Boccia, F.
A1  - Bodenes, L.
A1  - Bogaarts, A.
A1  - Bogaert, D.
A1  - Boivin, A.-H.
A1  - Bolze, P.-A.
A1  - Bompart, F.
A1  - Bonfasius, A.
A1  - Borges, D.
A1  - Borie, R.
A1  - Bosse, H.M.
A1  - Botelho-Nevers, E.
A1  - Bouadma, L.
A1  - Bouchaud, O.
A1  - Bouchez, S.
A1  - Bouhmani, D.
A1  - Bouhour, D.
A1  - Bouiller, K.
A1  - Bouillet, L.
A1  - Bouisse, C.
A1  - Boureau, A.-S.
A1  - Bourke, J.
A1  - Bouscambert, M.
A1  - Bousquet, A.
A1  - Bouziotis, J.
A1  - Boxma, B.
A1  - Boyer-Besseyre, M.
A1  - Boylan, M.
A1  - Braconnier, A.
A1  - Braga, C.
A1  - Brandenburger, T.
A1  - Brás Monteiro, F.
A1  - Brazzi, L.
A1  - Breen, P.
A1  - Breen, D.
A1  - Brickell, K.
A1  - Browne, S.
A1  - Browne, A.
A1  - Brozzi, N.
A1  - Brusse-Keizer, M.
A1  - Buchtele, N.
A1  - Buesaquillo, C.
A1  - Bugaeva, P.
A1  - Buisson, M.
A1  - Buonsenso, D.
A1  - Burhan, E.
A1  - Bustos, I.G.
A1  - Butnaru, D.
A1  - Cabie, A.
A1  - Cabral, S.
A1  - Caceres, E.
A1  - Cadoz, C.
A1  - Callahan, M.
A1  - Calligy, K.
A1  - Calvache, J.A.
A1  - Camões, J.
A1  - Campana, V.
A1  - Campbell, P.
A1  - Campisi, J.
A1  - Canepa, C.
A1  - Cantero, M.
A1  - Caraux-Paz, P.
A1  - Cárcel, S.
A1  - Cardellino, C.S.
A1  - Cardoso, S.
A1  - Cardoso, F.
A1  - Cardoso, F.
A1  - Cardoso, N.
A1  - Carelli, S.
A1  - Carlier, N.
A1  - Carmoi, T.
A1  - Carney, G.
A1  - Carqueja, I.
A1  - Carret, M.-C.
A1  - Carrier, F.M.
A1  - Carroll, I.
A1  - Casanova, M.-L.
A1  - Cascão, M.
A1  - Casey, S.
A1  - Casimiro, J.
A1  - Cassandra, B.
A1  - Castañeda, S.
A1  - Castanheira, N.
A1  - Castor-Alexandre, G.
A1  - Castrillón, H.
A1  - Castro, I.
A1  - Catarino, A.
A1  - Catherine, F.-X.
A1  - Cattaneo, P.
A1  - Cavalin, R.
A1  - Cavalli, G.G.
A1  - Cavayas, A.
A1  - Ceccato, A.
A1  - Cervantes-Gonzalez, M.
A1  - Chair, A.
A1  - Chakveatze, C.
A1  - Chan, A.
A1  - Chand, M.
A1  - Chantalat Auger, C.
A1  - Chapplain, J.-M.
A1  - Chas, J.
A1  - Chatterjee, A.
A1  - Chaudry, M.
A1  - Chávez Iñiguez, J.S.
A1  - Chen, A.
A1  - Chen, Y.-S.
A1  - Cheng, M.P.
A1  - Cheret, A.
A1  - Chiarabini, T.
A1  - Chica, J.
A1  - Chidambaram, S.K.
A1  - Chin Tho, L.
A1  - Chirouze, C.
A1  - Chiumello, D.
A1  - Cho, S.-M.
A1  - Cholley, B.
A1  - Chopin, M.-C.
A1  - Chow, T.S.
A1  - Chow, Y.P.
A1  - Chua, H.J.
A1  - Chua, J.
A1  - Cidade, J.P.
A1  - Cisneros Herreros, J.M.
A1  - Ciullo, A.
A1  - Clarke, J.
A1  - Clarke, E.
A1  - Granado, R.C.-D.
A1  - Clohisey, S.
A1  - Cobb, P.J.
A1  - Codan, C.
A1  - Cody, C.
A1  - Coelho, A.
A1  - Coles, M.
A1  - Colin, G.
A1  - Collins, M.
A1  - Colombo, S.M.
A1  - Combs, P.
A1  - Connor, M.
A1  - Conrad, A.
A1  - Contreras, S.
A1  - Conway, E.
A1  - Cooke, G.S.
A1  - Copland, M.
A1  - Cordel, H.
A1  - Corley, A.
A1  - Cornelis, S.
A1  - Cornet, A.D.
A1  - Corpuz, A.J.
A1  - Cortegiani, A.
A1  - Corvaisier, G.
A1  - Costigan, E.
A1  - Couffignal, C.
A1  - Couffin-Cadiergues, S.
A1  - Courtois, R.
A1  - Cousse, S.
A1  - Cregan, R.
A1  - Crepy D'Orleans, C.
A1  - Cristella, C.
A1  - Croonen, S.
A1  - Crowl, G.
A1  - Crump, J.
A1  - Cruz, C.
A1  - Cruz Berm, J.L.
A1  - Cruz Rojo, J.
A1  - Csete, M.
A1  - Cullen, A.
A1  - Cummings, M.
A1  - Curley, G.
A1  - Curlier, E.
A1  - Curran, C.
A1  - Custodio, P.
A1  - da Silva Filipe, A.
A1  - Da Silveira, C.
A1  - Dabaliz, A.-A.
A1  - Dahly, D.
A1  - Dalton, H.
A1  - Dalton, J.
A1  - Daly, S.
A1  - Daneman, N.
A1  - Daniel, C.
A1  - Dantas, J.
A1  - D'Aragon, F.
A1  - de Jong, M.
A1  - de Loughry, G.
A1  - de Mendoza, D.
A1  - De Montmollin, E.
A1  - de Oliveira França, R.F.
A1  - de Pinho Oliveira, A.I.
A1  - De Rosa, R.
A1  - De Rose, C.
A1  - de Silva, T.
A1  - de Vries, P.
A1  - Deacon, J.
A1  - Dean, D.
A1  - Debard, A.
A1  - Debray, M.-P.
A1  - DeCastro, N.
A1  - Dechert, W.
A1  - Deconninck, L.
A1  - Decours, R.
A1  - Defous, E.
A1  - Delacroix, I.
A1  - Delaveuve, E.
A1  - Delavigne, K.
A1  - Delfos, N.M.
A1  - Deligiannis, I.
A1  - Dell'Amore, A.
A1  - Delmas, C.
A1  - Delobel, P.
A1  - Delsing, C.
A1  - Demonchy, E.
A1  - Denis, E.
A1  - Deplanque, D.
A1  - Depuydt, P.
A1  - Desai, M.
A1  - Descamps, D.
A1  - Desvallées, M.
A1  - Dewayanti, S.
A1  - Dhanger, P.
A1  - Diallo, A.
A1  - Diamantis, S.
A1  - Dias, A.
A1  - Diaz, J.J.
A1  - Diaz, P.
A1  - Diaz, R.
A1  - Didier, K.
A1  - Diehl, J.-L.
A1  - Dieperink, W.
A1  - Dimet, J.
A1  - Dinot, V.
A1  - Diop, F.
A1  - Diouf, A.
A1  - Dishon, Y.
A1  - Djossou, F.
A1  - Docherty, A.B.
A1  - Doherty, H.
A1  - Dondorp, A.M.
A1  - Dong, A.
A1  - Donnelly, M.
A1  - Donohue, S.
A1  - Donohue, Y.
A1  - Donohue, C.
A1  - Doran, P.
A1  - Dorival, C.
A1  - D'Ortenzio, E.
A1  - Douglas, J.J.
A1  - Douma, R.
A1  - Dournon, N.
A1  - Downer, T.
A1  - Downey, J.
A1  - Downing, M.
A1  - Drake, T.
A1  - Driscoll, A.
A1  - Dryden, M.
A1  - Duarte Fonseca, C.
A1  - Dubee, V.
A1  - Dubos, F.
A1  - Ducancelle, A.
A1  - Duculan, T.
A1  - Dudman, S.
A1  - Duggal, A.
A1  - Dunand, P.
A1  - Duplaix, M.
A1  - Durante-Mangoni, E.
A1  - Durham, L.
A1  - Dussol, B.
A1  - Duthoit, J.
A1  - Duval, X.
A1  - Dyrhol-Riise, A.M.
A1  - Ean, S.C.
A1  - Echeverria-Villalobos, M.
A1  - Egan, S.
A1  - Eira, C.
A1  - El Sanharawi, M.
A1  - Elapavaluru, S.
A1  - Elharrar, B.
A1  - Ellerbroek, J.
A1  - Eloy, P.
A1  - Elshazly, T.
A1  - Elyazar, I.
A1  - Enderle, I.
A1  - Endo, T.
A1  - Eng, C.C.
A1  - Engelmann, I.
A1  - Enouf, V.
A1  - Epaulard, O.
A1  - Esperatti, M.
A1  - Esperou, H.
A1  - Esposito-Farese, M.
A1  - Estevão, J.
A1  - Etienne, M.
A1  - Ettalhaoui, N.
A1  - Everding, A.G.
A1  - Evers, M.
A1  - Fabre, M.
A1  - Fabre, I.
A1  - Faheem, A.
A1  - Fahy, A.
A1  - Fairfield, C.J.
A1  - Fakar, Z.
A1  - Fareed, K.
A1  - Faria, P.
A1  - Farooq, A.
A1  - Fateena, H.
A1  - Fatoni, A.Z.
A1  - Faure, K.
A1  - Favory, R.
A1  - Fayed, M.
A1  - Feely, N.
A1  - Feeney, L.
A1  - Fernandes, J.
A1  - Fernandes, M.A.
A1  - Fernandes, S.
A1  - Ferrand, F.-X.
A1  - Devouge, E.F.
A1  - Ferrão, J.
A1  - Ferraz, M.
A1  - Ferreira, S.
A1  - Ferreira, I.
A1  - Ferreira, B.
A1  - Ferrer-Roca, R.
A1  - Ferriere, N.
A1  - Ficko, C.
A1  - Figueiredo-Mello, C.
A1  - Finlayson, W.
A1  - Fiorda, J.
A1  - Flament, T.
A1  - Flateau, C.
A1  - Fletcher, T.
A1  - Florio, L.L.
A1  - Flynn, D.
A1  - Foley, C.
A1  - Foley, J.
A1  - Fomin, V.
A1  - Fonseca, T.
A1  - Fontela, P.
A1  - Forsyth, S.
A1  - Foster, D.
A1  - Foti, G.
A1  - Fourn, E.
A1  - Fowler, R.A.
A1  - Fraher, M.
A1  - Franch-Llasat, D.
A1  - Fraser, J.F.
A1  - Fraser, C.
A1  - Freire, M.V.
A1  - Freitas Ribeiro, A.
A1  - Friedrich, C.
A1  - Fritz, R.
A1  - Fry, S.
A1  - Fuentes, N.
A1  - Fukuda, M.
A1  - Argin, G.
A1  - Gaborieau, V.
A1  - Gaci, R.
A1  - Gagliardi, M.
A1  - Gagnard, J.-C.
A1  - Gagneux-Brunon, A.
A1  - Gaião, S.
A1  - Skeie, L.G.
A1  - Gallagher, P.
A1  - Gamble, C.
A1  - Gani, Y.
A1  - Garan, A.
A1  - Garcia, R.
A1  - Garcia-Diaz, J.
A1  - Garcia-Gallo, E.
A1  - Garimella, N.
A1  - Garot, D.
A1  - Garrait, V.
A1  - Gauli, B.
A1  - Gault, N.
A1  - Gavin, A.
A1  - Gavrylov, A.
A1  - Gaymard, A.
A1  - Gebauer, J.
A1  - Geraud, E.
A1  - Morlaes, L.G.
A1  - Germano, N.
A1  - Ghisulal, P.K.
A1  - Ghosn, J.
A1  - Giani, M.
A1  - Gibson, J.
A1  - Gigante, T.
A1  - Gilg, M.
A1  - Gilroy, E.
A1  - Giordano, G.
A1  - Girvan, M.
A1  - Gissot, V.
A1  - Glikman, D.
A1  - Glybochko, P.
A1  - Gnall, E.
A1  - Goco, G.
A1  - Goehringer, F.
A1  - Goepel, S.
A1  - Goh, J.Y.
A1  - Golob, J.
A1  - Gomes, R.
A1  - Gomez, K.
A1  - Gómez-Junyent, J.
A1  - Gominet, M.
A1  - Gonzalez, A.
A1  - Gordon, P.
A1  - Gorenne, I.
A1  - Goubert, L.
A1  - Goujard, C.
A1  - Goulenok, T.
A1  - Grable, M.
A1  - Graf, J.
A1  - Grandin, E.W.
A1  - Granier, P.
A1  - Grasselli, G.
A1  - Green, C.A.
A1  - Greene, C.
A1  - Greenhalf, W.
A1  - Greffe, S.
A1  - Grieco, D.L.
A1  - Griffee, M.
A1  - Griffiths, F.
A1  - Grigoras, I.
A1  - Groenendijk, A.
A1  - Grosse Lordemann, A.
A1  - Gruner, H.
A1  - Gu, Y.
A1  - Guedj, J.
A1  - Guego, M.
A1  - Guellec, D.
A1  - Guerguerian, A.-M.
A1  - Guerreiro, D.
A1  - Guery, R.
A1  - Guillaumot, A.
A1  - Guilleminault, L.
A1  - Guimarães de Castro, M.
A1  - Guimard, T.
A1  - Haalboom, M.
A1  - Haber, D.
A1  - Habraken, H.
A1  - Hachemi, A.
A1  - Hackmann, A.
A1  - Hadri, N.
A1  - Haidri, F.
A1  - Hakak, S.
A1  - Hall, A.
A1  - Halpin, S.
A1  - Hameed, J.
A1  - Hamer, A.
A1  - Hamers, R.L.
A1  - Hamidfar, R.
A1  - Hammond, T.
A1  - Han, L.Y.
A1  - Haniffa, R.
A1  - Hao, K.W.
A1  - Hardwick, H.
A1  - Harrison, E.M.
A1  - Harrison, J.
A1  - Harrison, S.B.E.
A1  - Hartman, A.
A1  - Hasan, M.S.
A1  - Hashmi, J.
A1  - Hayat, M.
A1  - Hayes, A.
A1  - Hays, L.
A1  - Heerman, J.
A1  - Heggelund, L.
A1  - Hendry, R.
A1  - Hennessy, M.
A1  - Henriquez-Trujillo, A.
A1  - Hentzien, M.
A1  - Hernandez-Montfort, J.
A1  - Hershey, A.
A1  - Hesstvedt, L.
A1  - Hidayah, A.
A1  - Higgins, E.
A1  - Higgins, D.
A1  - Higgins, R.
A1  - Hinchion, R.
A1  - Hinton, S.
A1  - Hiraiwa, H.
A1  - Hirkani, H.
A1  - Hitoto, H.
A1  - Ho, Y.B.
A1  - Hoctin, A.
A1  - Hoffmann, I.
A1  - Hoh, W.H.
A1  - Hoiting, O.
A1  - Holt, R.
A1  - Holter, J.C.
A1  - Horcajada, J.P.
A1  - Hoshino, K.
A1  - Houas, I.
A1  - Hough, C.L.
A1  - Houltham, S.
A1  - Hsu, J.M.-Y.
A1  - Hulot, J.-S.
A1  - Huo, S.
A1  - Hurd, A.
A1  - Hussain, I.
A1  - Ijaz, S.
A1  - Illes, H.-G.
A1  - Imbert, P.
A1  - Imran, M.
A1  - Sikander, R.I.
A1  - Imtiaz, A.
A1  - Inácio, H.
A1  - Infante Dominguez, C.
A1  - Ing, Y.S.
A1  - Iosifidis, E.
A1  - Ippolito, M.
A1  - Isgett, S.
A1  - Isidoro, T.
A1  - Ismail, N.
A1  - Isnard, M.
A1  - Itai, J.
A1  - Ivulich, D.
A1  - Jaafar, D.
A1  - Jaafoura, S.
A1  - Jabot, J.
A1  - Jackson, C.
A1  - Jamieson, N.
A1  - Janes, V.
A1  - Jaquet, P.
A1  - Jaud-Fischer, C.
A1  - Jaureguiberry, S.
A1  - Javidfar, J.
A1  - Jaworsky, D.
A1  - Jego, F.
A1  - Jelani, A.M.
A1  - Jenum, S.
A1  - Jimbo-Sotomayor, R.
A1  - Joe, O.Y.
A1  - Jorge García, R.N.
A1  - Joseph, C.
A1  - Joseph, M.
A1  - Joshi, S.
A1  - Jourdain, M.
A1  - Jouvet, P.
A1  - Jung, H.
A1  - Jung, A.
A1  - Juzar, D.
A1  - Kafif, O.
A1  - Kaguelidou, F.
A1  - Kaisbain, N.
A1  - Kaleesvran, T.
A1  - Kali, S.
A1  - Kalicinska, A.
A1  - Kalomoiri, S.
A1  - Kamaluddin, M.A.A.
A1  - Kamaruddin, Z.A.C.
A1  - Kamarudin, N.
A1  - Kambiya, P.
A1  - Kamineni, K.
A1  - Kandamby, D.H.
A1  - Kandel, C.
A1  - Kang, K.Y.
A1  - Kanwal, D.
A1  - Karpayah, P.
A1  - Karsies, T.
A1  - Kasugai, D.
A1  - Kataria, A.
A1  - Katz, K.
A1  - Kaur, A.
A1  - Kay, C.
A1  - Keane, H.
A1  - Keating, S.
A1  - Kedia, P.
A1  - Kelly, C.
A1  - Kelly, Y.
A1  - Kelly, A.
A1  - Kelly, N.
A1  - Kelly, A.
A1  - Kelly, S.
A1  - Kelsey, M.
A1  - Kennedy, R.
A1  - Kennon, K.
A1  - Kernan, M.
A1  - Kerroumi, Y.
A1  - Keshav, S.
A1  - Khalid, I.
A1  - Khalid, O.
A1  - Khalil, A.
A1  - Khan, C.
A1  - Khan, I.
A1  - Khan, Q.A.
A1  - Khanal, S.
A1  - Khatak, A.
A1  - Khawaja, A.
A1  - Kherajani, K.
A1  - Kho, M.E.
A1  - Khoo, S.
A1  - Khoo, R.
A1  - Khoo, D.
A1  - Khoso, N.
A1  - Kiat, K.H.
A1  - Kida, Y.
A1  - Kiiza, P.
A1  - Granerud, B.K.
A1  - Kildal, A.B.
A1  - Kim, J.B.
A1  - Kimmoun, A.
A1  - Kindgen-Milles, D.
A1  - King, A.
A1  - Kitamura, N.
A1  - Klenerman, P.
A1  - Klont, R.
A1  - Bekken, G.K.
A1  - Knight, S.R.
A1  - Kobbe, R.
A1  - Kodippily, C.
A1  - Kohns Vasconcelos, M.
A1  - Koirala, S.
A1  - Komatsu, M.
A1  - Kosgei, C.
A1  - Kpangon, A.
A1  - Krawczyk, K.
A1  - Krishnan, V.
A1  - Krishnan, S.
A1  - Kruglova, O.
A1  - Kumar, D.
A1  - Kumar, G.
A1  - Kumar, M.
A1  - Kuriakose, D.
A1  - Kurtzman, E.
A1  - Kutsogiannis, D.
A1  - Kutsyna, G.
A1  - Kyriakoulis, K.
A1  - Lachatre, M.
A1  - Lacoste, M.
A1  - Laffey, J.G.
A1  - Lagrange, M.
A1  - Laine, F.
A1  - Lairez, O.
A1  - Lakhey, S.
A1  - Lalueza, A.
A1  - Lambert, M.
A1  - Lamontagne, F.
A1  - Langelot-Richard, M.
A1  - Langlois, V.
A1  - Lantang, E.Y.
A1  - Lanza, M.
A1  - Laouénan, C.
A1  - Laribi, S.
A1  - Lariviere, D.
A1  - Lasry, S.
A1  - Lath, S.
A1  - Latif, N.
A1  - Launay, O.
A1  - Laureillard, D.
A1  - Lavie-Badie, Y.
A1  - Law, A.
A1  - Lawrence, T.
A1  - Lawrence, C.
A1  - Le, M.
A1  - Le Bihan, C.
A1  - Le Bris, C.
A1  - Le Falher, G.
A1  - Le Fevre, L.
A1  - Le Hingrat, Q.
A1  - Le Maréchal, M.
A1  - Mestre, S.
A1  - Le Moal, G.
A1  - Le Moing, V.
A1  - Le Nagard, H.
A1  - Le Turnier, P.
A1  - Leal, E.
A1  - Leal Santos, M.
A1  - Lee, T.C.
A1  - Lee, J.
A1  - Lee, J.
A1  - Lee, H.G.
A1  - Lee, B.H.
A1  - Lee, Y.L.
A1  - Lee, S.H.
A1  - Leeming, G.
A1  - Lefebvre, L.
A1  - Lefebvre, B.
A1  - Lefevre, B.
A1  - LeGac, S.
A1  - Lelievre, J.-D.
A1  - Lellouche, F.
A1  - Lemaignen, A.
A1  - Lemee, V.
A1  - Lemeur, A.
A1  - Lemmink, G.
A1  - Lene, H.S.
A1  - Lennon, J.
A1  - León, R.
A1  - Leone, M.
A1  - Leone, M.
A1  - Lepiller, Q.
A1  - Lescure, F.-X.
A1  - Lesens, O.
A1  - Lesouhaitier, M.
A1  - Lester-Grant, A.
A1  - Levy, B.
A1  - Levy, Y.
A1  - Levy-Marchal, C.
A1  - Lewandowska, K.
A1  - L'Her, E.
A1  - Li Bassi, G.
A1  - Liang, J.
A1  - Liaquat, A.
A1  - Liegeon, G.
A1  - Lim, W.S.
A1  - Lim, K.C.
A1  - Lima, C.
A1  - Lina, L.
A1  - Lina, B.
A1  - Lind, A.
A1  - Lingad, M.K.
A1  - Lingas, G.
A1  - Lion-Daolio, S.
A1  - Liu, K.
A1  - Livrozet, M.
A1  - Lizotte, P.
A1  - Loforte, A.
A1  - Lolong, N.
A1  - Loon, L.C.
A1  - Lopes, D.
A1  - Lopez-Colon, D.
A1  - Lopez-Revilla, J.W.
A1  - Loschner, A.L.
A1  - Loubet, P.
A1  - Loufti, B.
A1  - Louis, G.
A1  - Lourenco, S.
A1  - Lovelace-Macon, L.
A1  - Low, L.L.
A1  - Lowik, M.
A1  - Loy, J.S.
A1  - Lucet, J.C.
A1  - Lumbreras Bermejo, C.
A1  - Luna, C.M.
A1  - Lungu, O.
A1  - Luong, L.
A1  - Luque, N.
A1  - Luton, D.
A1  - Lwin, N.
A1  - Lyons, R.
A1  - Maasikas, O.
A1  - Mabiala, O.
A1  - Machado, M.
A1  - Macheda, G.
A1  - Madiha, H.
A1  - Maestro De La Calle, G.
A1  - Mahieu, R.
A1  - Mahy, S.
A1  - Maia, A.R.
A1  - Maier, L.S.
A1  - Maillet, M.
A1  - Maitre, T.
A1  - Malfertheiner, M.
A1  - Malik, N.
A1  - Mallon, P.
A1  - Maltez, F.
A1  - Malvy, D.
A1  - Manda, V.
A1  - Mandelbrot, L.
A1  - Manetta, F.
A1  - Mankikian, J.
A1  - Manning, E.
A1  - Manuel, A.
A1  - Malaque, C.M.S.
A1  - Marino, F.
A1  - Marino, D.
A1  - Markowicz, S.
A1  - Maroun Eid, C.
A1  - Marques, A.
A1  - Marquis, C.
A1  - Marsh, B.
A1  - Marsh, L.
A1  - Marshal, M.
A1  - Marshall, J.
A1  - Martelli, C.T.
A1  - Martin, D.-A.
A1  - Martin, E.
A1  - Martin-Blondel, G.
A1  - Martinot, M.
A1  - Martin-Quiros, A.
A1  - Martins, J.
A1  - Martins, A.
A1  - Martins, N.
A1  - Martins Rego, C.
A1  - Martucci, G.
A1  - Martynenko, O.
A1  - Marwali, E.M.
A1  - Marzukie, M.
A1  - Maslove, D.
A1  - Mason, S.
A1  - Masood, S.
A1  - Mat Nor, B.
A1  - Matan, M.
A1  - Mathew, M.
A1  - Mathieu, D.
A1  - Mattei, M.
A1  - Matulevics, R.
A1  - Maulin, L.
A1  - Maxwell, M.
A1  - Maynar, J.
A1  - Mazzoni, T.
A1  - McEvoy, N.
A1  - McSweeney, L.
A1  - McArthur, C.
A1  - McCarthy, A.
A1  - McCarthy, A.
A1  - McCloskey, C.
A1  - McConnochie, R.
A1  - McDermott, S.
A1  - McDonald, S.E.
A1  - McElroy, A.
A1  - McElwee, S.
A1  - McEneany, V.
A1  - McGeer, A.
A1  - McKay, C.
A1  - McKeown, J.
A1  - McLean, K.A.
A1  - McNally, P.
A1  - McNicholas, B.
A1  - McPartlan, E.
A1  - Meaney, E.
A1  - Mear-Passard, C.
A1  - Mechlin, M.
A1  - Meher, M.
A1  - Mehkri, O.
A1  - Mele, F.
A1  - Melo, L.
A1  - Memon, K.
A1  - Mendes, J.J.
A1  - Menkiti, O.
A1  - Menon, K.
A1  - Mentzer, A.J.
A1  - Mercier, E.
A1  - Mercier, N.
A1  - Merckx, A.
A1  - Mergeay-Fabre, M.
A1  - Mergler, B.
A1  - Mesquita, A.
A1  - Meta, R.
A1  - Metwally, O.
A1  - Meybeck, A.
A1  - Meyer, D.
A1  - Meynert, A.M.
A1  - Meysonnier, V.
A1  - Meziane, A.
A1  - Mezidi, M.
A1  - Michelanglei, C.
A1  - Michelet, I.
A1  - Mihelis, E.
A1  - Mihnovit, V.
A1  - Miranda-Maldonado, H.
A1  - Misnan, N.A.
A1  - Mohamed, T.J.
A1  - Mohamed, N.N.E.
A1  - Moin, A.
A1  - Molina, D.
A1  - Molinos, E.
A1  - Molloy, B.
A1  - Mone, M.
A1  - Monteiro, A.
A1  - Montes, C.
A1  - Montrucchio, G.
A1  - Moore, S.C.
A1  - Moore, S.
A1  - Morales Cely, L.
A1  - Moro, L.
A1  - Motherway, C.
A1  - Motos, A.
A1  - Mouquet, H.
A1  - Mouton Perrot, C.
A1  - Moyet, J.
A1  - Mudara, C.
A1  - Mufti, A.K.
A1  - Muh, N.Y.
A1  - Muhamad, D.
A1  - Mullaert, J.
A1  - Müller, F.
A1  - Müller, K.E.
A1  - Muneeb, S.
A1  - Munir, N.
A1  - Munshi, L.
A1  - Murphy, A.
A1  - Murphy, L.
A1  - Murris, M.
A1  - Murthy, S.
A1  - Musaab, H.
A1  - Muvindi, H.
A1  - Muyandy, G.
A1  - Myrodia, D.M.
A1  - Mohd-Hanafiah, F.N.
A1  - Nagpal, D.
A1  - Nagrebetsky, A.
A1  - Narasimhan, M.
A1  - Narayanan, N.
A1  - Nasim Khan, R.
A1  - Nazerali-Maitland, A.
A1  - Neant, N.
A1  - Neb, H.
A1  - Nelwan, E.
A1  - Neto, R.
A1  - Neumann, E.
A1  - Ng, P.
A1  - Ng, W.Y.
A1  - Nghi, A.
A1  - Nguyen, D.
A1  - Ni Choileain, O.
A1  - Ni Leathlobhair, N.
A1  - Nitayavardhana, P.
A1  - Nonas, S.
A1  - Noordin, N.A.M.
A1  - Noret, M.
A1  - Norharizam, N.F.I.
A1  - Norman, L.
A1  - Notari, A.
A1  - Noursadeghi, M.
A1  - Nowicka, K.
A1  - Nowinski, A.
A1  - Nseir, S.
A1  - Nunez, J.I.
A1  - Nurnaningsih, N.
A1  - Nusantara, D.U.
A1  - Nyamankolly, E.
A1  - Brien, F.O.
A1  - Callaghan, A.O.
A1  - O'Callaghan, A.
A1  - Occhipinti, G.
A1  - OConnor, D.
A1  - O'Donnell, M.
A1  - Ogston, T.
A1  - Ogura, T.
A1  - Oh, T.-H.
A1  - O'Halloran, S.
A1  - O'Hearn, K.
A1  - Ohshimo, S.
A1  - Oldakowska, A.
A1  - Oliveira, J.
A1  - Oliveira, L.
A1  - Ong, J.Y.
A1  - Oosthuyzen, W.
A1  - Opavsky, A.
A1  - Openshaw, P.
A1  - Orakzai, S.
A1  - Orozco-Chamorro, C.M.
A1  - Ortoleva, J.
A1  - Osatnik, J.
A1  - O'Shea, L.
A1  - O'Sullivan, M.
A1  - Othman, S.Z.
A1  - Ouamara, N.
A1  - Ouissa, R.
A1  - Oziol, E.
A1  - Pagadoy, M.
A1  - Pages, J.
A1  - Palacios, M.
A1  - Palacios, A.
A1  - Palmarini, M.
A1  - Panarello, G.
A1  - Paneru, H.
A1  - Pang, L.H.
A1  - Panigada, M.
A1  - Pansu, N.
A1  - Papadopoulos, A.
A1  - Parke, R.
A1  - Parker, M.
A1  - Parra, B.
A1  - Pasha, T.
A1  - Pasquier, J.
A1  - Pastene, B.
A1  - Patauner, F.
A1  - Patel, D.
A1  - Pathmanathan, M.D.
A1  - Patrão, L.
A1  - Patricio, P.
A1  - Patrier, J.
A1  - Patterson, L.
A1  - Pattnaik, R.
A1  - Paul, M.
A1  - Paul, C.
A1  - Paulos, J.
A1  - Paxton, W.A.
A1  - Payen, J.-F.
A1  - Peariasamy, K.
A1  - Peek, G.J.
A1  - Peelman, F.
A1  - Peiffer-Smadja, N.
A1  - Peigne, V.
A1  - Pejkovska, M.
A1  - Pelosi, P.
A1  - Peltan, I.D.
A1  - Pereira, R.
A1  - Perez, D.
A1  - Periel, L.
A1  - Perpoint, T.
A1  - Pesenti, A.
A1  - Pestre, V.
A1  - Petrou, L.
A1  - Petrov-Sanchez, V.
A1  - Pettersen, F.O.
A1  - Peytavin, G.
A1  - Pharand, S.
A1  - Piagnerelli, M.
A1  - Picard, W.
A1  - Picone, O.
A1  - de Piero, M.
A1  - Pierobon, C.
A1  - Piersma, D.
A1  - Pimentel, C.
A1  - Pinto, R.
A1  - Pires, C.
A1  - Pironneau, I.
A1  - Piroth, L.
A1  - Pitaloka, A.
A1  - Pius, R.
A1  - Plantier, L.
A1  - Png, H.S.
A1  - Poissy, J.
A1  - Pokeerbux, R.
A1  - Pokorska-Spiewak, M.
A1  - Poli, S.
A1  - Pollakis, G.
A1  - Ponscarme, D.
A1  - Popielska, J.
A1  - Porto, D.B.
A1  - Post, A.-M.
A1  - Postma, D.F.
A1  - Povoa, P.
A1  - Póvoas, D.
A1  - Powis, J.
A1  - Prapa, S.
A1  - Preau, S.
A1  - Prebensen, C.
A1  - Preiser, J.-C.
A1  - Prinssen, A.
A1  - Priyadarshani, G.D.D.
A1  - Proença, L.
A1  - Pudota, S.
A1  - Puéchal, O.
A1  - Semedi, B.P.
A1  - Pulicken, M.
A1  - Purcell, G.
A1  - Quesada, L.
A1  - Quinones-Cardona, V.
A1  - Quirós González, V.
A1  - Quist-Paulsen, E.
A1  - Quraishi, M.
A1  - Rabaa, M.
A1  - Rabaud, C.
A1  - Rabindrarajan, E.
A1  - Rafael, A.
A1  - Rafiq, M.
A1  - Ragazzo, G.
A1  - Rahardjani, M.
A1  - Rahman, R.A.
A1  - Rahman, A.K.H.A.
A1  - Rahutullah, A.
A1  - Rainieri, F.
A1  - Rajahram, G.S.
A1  - Ramachandran, P.
A1  - Ramli, A.A.
A1  - Rammaert, B.
A1  - Rana, A.
A1  - Rangappa, R.
A1  - Ranjan, R.
A1  - Rapp, C.
A1  - Rashan, A.
A1  - Rashan, T.
A1  - Rasheed, G.
A1  - Rasmin, M.
A1  - Rätsep, I.
A1  - Rau, C.
A1  - Ravi, T.
A1  - Raza, A.
A1  - Real, A.
A1  - Rebaudet, S.
A1  - Redl, S.
A1  - Reeve, B.
A1  - Rehman, A.
A1  - Reid, L.
A1  - Reikvam, D.H.
A1  - Reis, R.
A1  - Rello, J.
A1  - Remppis, J.
A1  - Remy, M.
A1  - Ren, H.
A1  - Renk, H.
A1  - Resseguier, A.-S.
A1  - Revest, M.
A1  - Rewa, O.
A1  - Reyes, L.F.
A1  - Reyes, T.
A1  - Ribeiro, M.I.
A1  - Ricchiuto, A.
A1  - Richardson, D.
A1  - Richardson, D.
A1  - Richier, L.
A1  - Ridzuan, S.N.A.A.
A1  - Riera, J.
A1  - Rios, A.L.
A1  - Rishu, A.
A1  - Rispal, P.
A1  - Risso, K.
A1  - Nuñez, M.A.R.
A1  - Rizer, N.
A1  - Robba, C.
A1  - Roberto, A.
A1  - Roberts, S.
A1  - Robertson, D.L.
A1  - Robineau, O.
A1  - Roche-Campo, F.
A1  - Rodari, P.
A1  - Rodeia, S.
A1  - Roessler, B.
A1  - Roger, P.-M.
A1  - Roilides, E.
A1  - Romaru, J.
A1  - Roncon-Albuquerque, R.
A1  - Roriz, M.
A1  - Rosa-Calatrava, M.
A1  - Rose, M.
A1  - Rosenberger, D.
A1  - Roslan, N.H.M.
A1  - Rossanese, A.
A1  - Rossetti, M.
A1  - Rossignol, B.
A1  - Rossignol, P.
A1  - Rousset, S.
A1  - Roy, C.
A1  - Roze, B.
A1  - Rusmawatiningtyas, D.
A1  - Russell, C.D.
A1  - Ryan, M.
A1  - Ryan, M.
A1  - Ryckaert, S.
A1  - Holten, A.R.
A1  - Saba, I.
A1  - Sadaf, S.
A1  - Sadat, M.
A1  - Sahraei, V.
A1  - Saint-Gilles, M.
A1  - Sakiyalak, P.
A1  - Salahuddin, N.
A1  - Salazar, L.
A1  - Saleem, J.
A1  - Sales, G.
A1  - Sallaberry, S.
A1  - Salmon Gandonniere, C.
A1  - Salvator, H.
A1  - Sanchez, O.
A1  - Sanchez-Miralles, A.
A1  - Sancho-Shimizu, V.
A1  - Sandhu, G.
A1  - Sandhu, Z.
A1  - Sandrine, P.-F.
A1  - Santos, M.
A1  - Sarfo-Mensah, S.
A1  - Sarmento Banheiro, B.
A1  - Sarmiento, I.C.E.
A1  - Sarton, B.
A1  - Satya, A.
A1  - Satyapriya, S.
A1  - Satyawati, R.
A1  - Saviciute, E.
A1  - Savvidou, P.
A1  - Saw, Y.T.
A1  - Schaffer, J.
A1  - Schermer, T.
A1  - Scherpereel, A.
A1  - Schneider, M.
A1  - Schroll, S.
A1  - Schwameis, M.
A1  - Schwartz, G.
A1  - Scicluna, B.
A1  - Scott, J.T.
A1  - Scott-Brown, J.
A1  - Sedillot, N.
A1  - Seitz, T.
A1  - Selvanayagam, J.
A1  - Selvarajoo, M.
A1  - Semaille, C.
A1  - Senian, R.B.
A1  - Senneville, E.
A1  - Sepulveda, C.
A1  - Sequeira, F.
A1  - Sequeira, T.
A1  - Serpa Neto, A.
A1  - Serrano Balazote, P.
A1  - Shadowitz, E.
A1  - Shahidan, S.A.
A1  - Shamsah, M.
A1  - Shankar, A.
A1  - Sharjeel, S.
A1  - Shaw, C.A.
A1  - Shaw, V.
A1  - Sheharyar, A.
A1  - Shetty, R.
A1  - Shetty, R.M.
A1  - Shi, H.
A1  - Shiban, N.
A1  - Shiekh, M.
A1  - Shime, N.
A1  - Shimizu, H.
A1  - Shimizu, K.
A1  - Shrapnel, S.
A1  - Shrestha, P.S.
A1  - Shrestha, S.K.
A1  - Shum, H.P.
A1  - Si Mohammed, N.
A1  - Siang, N.Y.
A1  - Sibiude, J.
A1  - Siddiqui, A.
A1  - Sillaots, P.
A1  - Silva, C.
A1  - Silva, R.
A1  - Silva, M.J.
A1  - Sin, W.C.
A1  - Sinatti, D.
A1  - Singh, P.
A1  - Singh, B.C.
A1  - Sitompul, P.A.
A1  - Sivam, K.
A1  - Skogen, V.
A1  - Smith, S.
A1  - Smood, B.
A1  - Smyth, C.
A1  - Smyth, M.
A1  - Snacken, M.
A1  - So, D.
A1  - Soh, T.V.
A1  - Solomon, J.
A1  - Solomon, T.
A1  - Sommet, A.
A1  - Song, R.
A1  - Song, T.
A1  - Song Chia, J.
A1  - Sonntagbauer, M.
A1  - Soom, A.M.
A1  - Sotto, A.
A1  - Soum, E.
A1  - Sousa, M.
A1  - Sousa, A.C.
A1  - Sousa Uva, M.
A1  - Souza-Dantas, V.
A1  - Sperry, A.
A1  - Spinuzza, E.
A1  - Sanka Ruwan Sri Darshana, B.P.
A1  - Sriskandan, S.
A1  - Stabler, S.
A1  - Staudinger, T.
A1  - Stecher, S.-S.
A1  - Steinsvik, T.
A1  - Stienstra, Y.
A1  - Stiksrud, B.
A1  - Stolz, E.
A1  - Stone, A.
A1  - Streinu-Cercel, A.
A1  - Stuart, D.
A1  - Stuart, A.
A1  - Subekti, D.
A1  - Suen, G.
A1  - Suen, J.Y.
A1  - Sultana, A.
A1  - Summers, C.
A1  - Supic, D.
A1  - Suppiah, D.
A1  - Surovcová, M.
A1  - Suwarti, S.
A1  - Svistunov, A.
A1  - Syahrin, S.
A1  - Syrigos, K.
A1  - Sztajnbok, J.
A1  - Szuldrzynski, K.
A1  - Tabrizi, S.
A1  - Tagherset, L.
A1  - Taib, S.M.
A1  - Talarek, E.
A1  - Taleb, S.
A1  - Talsma, J.
A1  - Tamisier, R.
A1  - Tampubolon, M.L.
A1  - Tan, K.K.
A1  - Tan, Y.C.
A1  - Tanaka, T.
A1  - Tanaka, H.
A1  - Taniguchi, H.
A1  - Taqdees, H.
A1  - Taqi, A.
A1  - Tardivon, C.
A1  - Tattevin, P.
A1  - Taufik, M.A.
A1  - Tawfik, H.
A1  - Tedder, R.S.
A1  - Tee, T.Y.
A1  - Teixeira, J.
A1  - Tejada, S.
A1  - Tellier, M.-C.
A1  - Teoh, S.K.
A1  - Teotonio, V.
A1  - Téoulé, F.
A1  - Terpstra, P.
A1  - Terrier, O.
A1  - Terzi, N.
A1  - Tessier-Grenier, H.
A1  - Tey, A.
A1  - Thabit, A.A.M.
A1  - Thakur, A.
A1  - Tham, Z.D.
A1  - Thangavelu, S.
A1  - Thibault, V.
A1  - Thiberville, S.-D.
A1  - Thill, B.
A1  - Thirumanickam, J.
A1  - Thompson, S.
A1  - Thomson, E.C.
A1  - Thomson, D.
A1  - Thurai, S.R.T.
A1  - Thwaites, R.S.
A1  - Tierney, P.
A1  - Tieroshyn, V.
A1  - Timashev, P.S.
A1  - Timsit, J.-F.
A1  - Tissot, N.
A1  - Toh, J.Z.Y.
A1  - Toki, M.
A1  - Tonby, K.
A1  - Tonnii, S.L.
A1  - Torres, M.
A1  - Torres, A.
A1  - Torres Santos-Olmo, R.M.
A1  - Torres-Zevallos, H.
A1  - Towers, M.
A1  - Trapani, T.
A1  - Treoux, T.
A1  - Tromeur, C.
A1  - Trontzas, I.
A1  - Trouillon, T.
A1  - Truong, J.
A1  - Tual, C.
A1  - Tubiana, S.
A1  - Tuite, H.
A1  - Turmel, J.-M.
A1  - Turtle, L.C.W.
A1  - Tveita, A.
A1  - Twardowski, P.
A1  - Uchiyama, M.
A1  - Udayanga, P.G.I.
A1  - Udy, A.
A1  - Ullrich, R.
A1  - Uribe, A.
A1  - Usman, A.
A1  - Uyeki, T.M.
A1  - Vajdovics, C.
A1  - Valentini, P.
A1  - Val-Flores, L.
A1  - Valran, A.
A1  - Van De Velde, S.
A1  - van Den Berge, M.
A1  - Van Der Feltz, M.
A1  - van Der Palen, J.
A1  - van Der Valk, P.
A1  - Van Der Vekens, N.
A1  - Van Der Voort, P.
A1  - Van Der Werf, S.
A1  - van Gulik, L.
A1  - Van Hattem, J.
A1  - van Netten, C.
A1  - van Someren Greve, F.
A1  - van Veen, I.
A1  - Van Willigen, H.
A1  - Vanel, N.
A1  - Vanoverschelde, H.
A1  - Varghese, P.
A1  - Varrone, M.
A1  - Vasudayan, S.R.
A1  - Vauchy, C.
A1  - Veeran, S.
A1  - Veislinger, A.
A1  - Vencken, S.
A1  - Ventura, S.
A1  - Verbon, A.
A1  - Vickers, J.
A1  - Vidal, J.E.
A1  - Vieira, C.
A1  - Vijayan, D.
A1  - Villanueva, J.A.
A1  - Villar, J.
A1  - Villeneuve, P.-M.
A1  - Villoldo, A.
A1  - Vishwanathan, G.
A1  - Visseaux, B.
A1  - Visser, H.
A1  - Vitiello, C.
A1  - Vonkeman, H.
A1  - Vuotto, F.
A1  - Wahab, S.A.
A1  - Wahab, N.H.
A1  - Wahid, N.A.
A1  - Wainstein, M.
A1  - Wan Muhd Shukeri, W.F.
A1  - Wang, C.-H.
A1  - Webb, S.
A1  - Weil, K.
A1  - Wen, T.P.
A1  - Wesselius, S.
A1  - West, T.E.
A1  - Wham, M.
A1  - Whelan, B.
A1  - White, N.
A1  - Wicky, P.H.
A1  - Wiedemann, A.
A1  - Wijaya, S.O.
A1  - Wille, K.
A1  - Willems, S.
A1  - Williams, V.
A1  - Wong, C.
A1  - Wong, Y.S.
A1  - Wong, T.F.
A1  - Wright, N.
A1  - Xian, G.E.
A1  - Xian, L.S.
A1  - Xuan, K.P.
A1  - Xynogalas, I.
A1  - Yakop, S.R.B.M.
A1  - Yamazaki, M.
A1  - Yazdanpanah, Y.
A1  - Yee Liang Hing, N.
A1  - Yelnik, C.
A1  - Yeoh, C.H.
A1  - Yerkovich, S.
A1  - Yokoyama, T.
A1  - Yonis, H.
A1  - Yousif, O.
A1  - Yuliarto, S.
A1  - Zaaqoq, A.
A1  - Zabbe, M.
A1  - Zacharowski, K.
A1  - Zahid, M.
A1  - Zahran, M.
A1  - Zaidan, N.Z.B.
A1  - Zambon, M.
A1  - Zambrano, M.
A1  - Zanella, A.
A1  - Zawadka, K.
A1  - Zaynah, N.
A1  - Zayyad, H.
A1  - Zoufaly, A.
A1  - Zucman, D.
M1  - (Kartsonaki C., christiana.kartsonaki@dph.ox.ac.uk) Medical Research Council (MRC) Population Health Research Unit, Clinical Trials Service Unit and Epidemiological Studies Unit, Nuffield Department of Population Health, University of Oxford, Oxford, United Kingdom
M1  - (Baillie J.K.) Roslin Institute, University of Edinburgh, Edinburgh, United Kingdom
M1  - (Baillie J.K.) Intensive Care Unit, Royal Infirmary of Edinburgh, Edinburgh, United Kingdom
M1  - (Barrio N.G.; Jiménez M.P.) Hospital 12 de Octubre, Madrid, Spain
M1  - (Baruch J.; Carson G.; Citarella B.W.; Dagens A.; Dunning J.; Escher M.; Gonçalves B.P.; Merson L.; Pritchard M.G.; Sigfrid L.; Horby P.; Rojek A.; Olliaro P.L.) International Severe Acute Respiratory and emerging Infection Consortium (ISARIC) Global Support Centre, Pandemic Sciences Institute, Nuffield Department of Medicine, University of Oxford, Oxford, United Kingdom
M1  - (Beane A.) Critical Care Asia, Bangkok, Thailand
M1  - (Blumberg L.; Jassat W.) National Institute for Communicable Diseases, Johannesburg, South Africa
M1  - (Bozza F.; Ramos G.V.) National Institute of Infectious Disease Evandro Chagas, Oswaldo Cruz Foundation (INI-FIOCRUZ), Ministry of Health, D'Or Institute of Research and Education (IDOR), São Paulo, Rio de Janeiro, Brazil
M1  - (Broadley T.; Burrell A.) Monash University, Clayton, Melbourne, Australia
M1  - (Dankwa E.A.; Donnelly C.A.) Department of Statistics, University of Oxford, Oxford, United Kingdom
M1  - (Donnelly C.A.) MRC Centre for Global Infectious Disease Analysis, Abdul Latif Jameel Institute for Disease and Emergency Analytics, Department of Infectious Disease Epidemiology, Imperial College London, London, United Kingdom
M1  - (Elotmani L.; Roger C.) CHU Caremeau, Nîmes, France
M1  - (Farshait N.; Petrovic M.) Humber River Hospital, Toronto, Canada
M1  - (Goffard J.-C.; Taccone F.) Cliniques Universitaires de Bruxelles (CUB) Hopital Erasme, Anderlecht, Belgium
M1  - (Hall M.; Wei J.) Big Data Institute, Nuffield Department of Medicine, University of Oxford, Oxford, United Kingdom
M1  - (Hashmi M.) Critical Care Asia, Ziauddin University, Karachi, Pakistan
M1  - (Heng B.S.L.) Hospital Sungai Buloh, Ministry of Health, Sungai Buloh, Malaysia
M1  - (Ho A.) Medical Research Council-University of Glasgow Centre for Virus Research, Glasgow, United Kingdom
M1  - (Ho A.) Department of Infectious Diseases, Queen Elizabeth University Hospital, Glasgow, United Kingdom
M1  - (Laouenan C.; Mentré F.) Université de Paris, France, Infection, Antimicrobials, Modelling, Evolution (IAME), INSERM, Paris, France
M1  - (Lissauer S.) Malawi-Liverpool Wellcome Trust, Blantyre, Malawi
M1  - (Martin-Loeches I.) St James’s Hospital, Dublin, Ireland
M1  - (Merson L.) Infectious Diseases Data Observatory, Centre for Tropical Medicine and Global Health, University of Oxford, Oxford, United Kingdom
M1  - (Morton B.) Liverpool School of Tropical Medicine, Liverpool, United Kingdom
M1  - (Munblit D.) Department of Paediatrics and Paediatric Infectious Diseases, Institute of Child’s Health, Sechenov First Moscow State Medical University (Sechenov University), Moscow, Russian Federation
M1  - (Munblit D.) Inflammation, Repair and Development Section, National Heart and Lung Institute, Faculty of Medicine, Imperial College London, London, United Kingdom
M1  - (Nekliudov N.A.) Sechenov University, Moscow, Russian Federation
M1  - (Nichol A.D.) Irish Critical Care Critical Clinical Trials Network, Dublin, Ireland
M1  - (Oinam B.C.S.; Panda P.K.) All India Institute of Medical Sciences (AIIMS), Rishikesh, India
M1  - (Ong D.; Wils E.-J.) Franciscus Gasthuis and Vlietland, Rotterdam, Netherlands
M1  - (Ramakrishnan N.; Vecham P.K.) Apollo Hospitals Chennai, Chennai, India
M1  - (Sandulescu O.; Streinu-Cercel A.) Carol Davila University of Medicine and Pharmacy, Bucharest, Romania
M1  - (Sandulescu O.) National Institute for Infectious Diseases ‘Prof. Dr. Matei Bals’, Bucharest, Romania
M1  - (Semple M.G.) Institute of Infection, Veterinary and Ecological Sciences, Faculty of Health and Life Sciences, University of Liverpool, Liverpool, United Kingdom
M1  - (Semple M.G.) UK Respiratory Medicine, Alder Hey Children’s NHS Foundation Trust, Liverpool, United Kingdom
M1  - (Sharma P.; Somers E.C.) University of Michigan Schools of Medicine and Public Health, Ann Arbor, MI, United States
M1  - (Vijayaraghavan B.K.T.) Department of Critical Care Medicine, Apollo Hospitals, Chennai, India
M1  - (Vijayaraghavan B.K.T.) George Institute for Global Health, New Delhi, India
M1  - (Wong X.C.) National Institutes of Health (NIH), Ministry of Health, Shah Alam, Malaysia
M1  - (Rojek A.) Royal Melbourne Hospital, Melbourne, Australia
M1  - (Rojek A.) Centre for Integrated Critical Care, University of Melbourne, Melbourne, Australia
M1  - (Abbas A.; Abdukahil S.A.; Abdulkadir N.N.; Abe R.; Abel L.; Absil L.; Acharya S.; Acker A.; Adam E.; Adrião D.; Al Ageel S.; Ahmed S.; Ainscough K.; Airlangga E.; Aisa T.; Hssain A.A.; Tamlihat Y.A.; Akimoto T.; Akmal E.; Al Qasim E.; Alalqam R.; Alberti A.; Al-Dabbous T.; Alegesan S.; Alegre C.; Alessi M.; Alex B.; Alexandre K.; Al-Fares A.; Alfoudri H.; Ali I.; Ali A.; Shah N.A.; Alidjnou K.E.; Aliudin J.; Alkhafajee Q.; Allavena C.; Allou N.; Altaf A.; Alves J.; Alves R.; Alves J.M.; Amaral M.; Amira N.; Ampaw P.; Andini R.; Andréjak C.; Angheben A.; Angoulvant F.; Ansart S.; Anthonidass S.; Antonelli M.; Antunes De Brito C.A.; Apriyana A.; Arabi Y.; Aragao I.; Arancibia F.; Araujo C.; Arcadipane A.; Archambault P.; Arenz L.; Arlet J.-B.; Arnold-Day C.; Arora L.; Arora R.; Artaud-Macari E.; Aryal D.; Asensio A.; Ashraf M.; Asif N.; Asim M.; Assie J.B.; Asyraf A.; Atique A.; Attanyake A.M.U.L.; Auchabie J.; Aumaitre H.; Auvet A.; Azemar L.; Azoulay C.; Bach B.; Bachelet D.; Badr C.; Baig N.; Baird J.K.; Bak E.; Bakakos A.; Bakar N.A.; Bal A.; Balakrishnan M.; Balan V.; Bani-Sadr F.; Barbalho R.; Barbosa N.Y.; Barclay W.S.; Barnett S.U.; Barnikel M.; Barrasa H.; Barrelet A.; Barrigoto C.; Bartoli M.; Bashir M.; Basmaci R.; Basri M.F.H.; Battaglini D.; Bauer J.; Bautista Rincon D.F.; Bazan Dow D.; Bedossa A.; Bee K.H.; Begum H.; Behilill S.; Beishuizen A.; Beljantsev A.; Bellemare D.; Beltrame A.; Beltrão B.A.; Beluze M.; Benech N.; Benjiman L.E.; Benkerrou D.; Bennett S.; Bento L.; Berdal J.-E.; Bergeaud D.; Bergin H.; Bernal Sobrino J.L.; Bertoli G.; Bertolino L.; Bessis S.; Bevilcaqua S.; Bezulier K.; Bhatt A.; Bhavsar K.; Bianco C.; Bidin F.N.; Bikram Singh M.; Bin Humaid F.; Bin Kamarudin M.N.; Bissuel F.; Biston P.; Bitker L.; Bitton J.; Blanco-Schweizer P.; Blier C.; Bloos F.; Blot M.; Boccia F.; Bodenes L.; Bogaarts A.; Bogaert D.; Boivin A.-H.; Bolze P.-A.; Bompart F.; Bonfasius A.; Borges D.; Borie R.; Bosse H.M.; Botelho-Nevers E.; Bouadma L.; Bouchaud O.; Bouchez S.; Bouhmani D.; Bouhour D.; Bouiller K.; Bouillet L.; Bouisse C.; Boureau A.-S.; Bourke J.; Bouscambert M.; Bousquet A.; Bouziotis J.; Boxma B.; Boyer-Besseyre M.; Boylan M.; Braconnier A.; Braga C.; Brandenburger T.; Brás Monteiro F.; Brazzi L.; Breen P.; Breen D.; Brickell K.; Browne S.; Browne A.; Brozzi N.; Brusse-Keizer M.; Buchtele N.; Buesaquillo C.; Bugaeva P.; Buisson M.; Buonsenso D.; Burhan E.; Bustos I.G.; Butnaru D.; Cabie A.; Cabral S.; Caceres E.; Cadoz C.; Callahan M.; Calligy K.; Calvache J.A.; Camões J.; Campana V.; Campbell P.; Campisi J.; Canepa C.; Cantero M.; Caraux-Paz P.; Cárcel S.; Cardellino C.S.; Cardoso S.; Cardoso F.; Cardoso F.; Cardoso N.; Carelli S.; Carlier N.; Carmoi T.; Carney G.; Carqueja I.; Carret M.-C.; Carrier F.M.; Carroll I.; Casanova M.-L.; Cascão M.; Casey S.; Casimiro J.; Cassandra B.; Castañeda S.; Castanheira N.; Castor-Alexandre G.; Castrillón H.; Castro I.; Catarino A.; Catherine F.-X.; Cattaneo P.; Cavalin R.; Cavalli G.G.; Cavayas A.; Ceccato A.; Cervantes-Gonzalez M.; Chair A.; Chakveatze C.; Chan A.; Chand M.; Chantalat Auger C.; Chapplain J.-M.; Chas J.; Chatterjee A.; Chaudry M.; Chávez Iñiguez J.S.; Chen A.; Chen Y.-S.; Cheng M.P.; Cheret A.; Chiarabini T.; Chica J.; Chidambaram S.K.; Chin Tho L.; Chirouze C.; Chiumello D.; Cho S.-M.; Cholley B.; Chopin M.-C.; Chow T.S.; Chow Y.P.; Chua H.J.; Chua J.; Cidade J.P.; Cisneros Herreros J.M.; Ciullo A.; Clarke J.; Clarke E.; Granado R.C.-D.; Clohisey S.; Cobb P.J.; Codan C.; Cody C.; Coelho A.; Coles M.; Colin G.; Collins M.; Colombo S.M.; Combs P.; Connor M.; Conrad A.; Contreras S.; Conway E.; Cooke G.S.; Copland M.; Cordel H.; Corley A.; Cornelis S.; Cornet A.D.; Corpuz A.J.; Cortegiani A.; Corvaisier G.; Costigan E.; Couffignal C.; Couffin-Cadiergues S.; Courtois R.; Cousse S.; Cregan R.; Crepy D'Orleans C.; Cristella C.; Croonen S.; Crowl G.; Crump J.; Cruz C.; Cruz Berm J.L.; Cruz Rojo J.; Csete M.; Cullen A.; Cummings M.; Curley G.; Curlier E.; Curran C.; Custodio P.; da Silva Filipe A.; Da Silveira C.; Dabaliz A.-A.; Dahly D.; Dalton H.; Dalton J.; Daly S.; Daneman N.; Daniel C.; Dantas J.; D'Aragon F.; de Jong M.; de Loughry G.; de Mendoza D.; De Montmollin E.; de Oliveira França R.F.; de Pinho Oliveira A.I.; De Rosa R.; De Rose C.; de Silva T.; de Vries P.; Deacon J.; Dean D.; Debard A.; Debray M.-P.; DeCastro N.; Dechert W.; Deconninck L.; Decours R.; Defous E.; Delacroix I.; Delaveuve E.; Delavigne K.; Delfos N.M.; Deligiannis I.; Dell'Amore A.; Delmas C.; Delobel P.; Delsing C.; Demonchy E.; Denis E.; Deplanque D.; Depuydt P.; Desai M.; Descamps D.; Desvallées M.; Dewayanti S.; Dhanger P.; Diallo A.; Diamantis S.; Dias A.; Diaz J.J.; Diaz P.; Diaz R.; Didier K.; Diehl J.-L.; Dieperink W.; Dimet J.; Dinot V.; Diop F.; Diouf A.; Dishon Y.; Djossou F.; Docherty A.B.; Doherty H.; Dondorp A.M.; Dong A.; Donnelly M.; Donohue S.; Donohue Y.; Donohue C.; Doran P.; Dorival C.; D'Ortenzio E.; Douglas J.J.; Douma R.; Dournon N.; Downer T.; Downey J.; Downing M.; Drake T.; Driscoll A.; Dryden M.; Duarte Fonseca C.; Dubee V.; Dubos F.; Ducancelle A.; Duculan T.; Dudman S.; Duggal A.; Dunand P.; Duplaix M.; Durante-Mangoni E.; Durham L.; Dussol B.; Duthoit J.; Duval X.; Dyrhol-Riise A.M.; Ean S.C.; Echeverria-Villalobos M.; Egan S.; Eira C.; El Sanharawi M.; Elapavaluru S.; Elharrar B.; Ellerbroek J.; Eloy P.; Elshazly T.; Elyazar I.; Enderle I.; Endo T.; Eng C.C.; Engelmann I.; Enouf V.; Epaulard O.; Esperatti M.; Esperou H.; Esposito-Farese M.; Estevão J.; Etienne M.; Ettalhaoui N.; Everding A.G.; Evers M.; Fabre M.; Fabre I.; Faheem A.; Fahy A.; Fairfield C.J.; Fakar Z.; Fareed K.; Faria P.; Farooq A.; Fateena H.; Fatoni A.Z.; Faure K.; Favory R.; Fayed M.; Feely N.; Feeney L.; Fernandes J.; Fernandes M.A.; Fernandes S.; Ferrand F.-X.; Devouge E.F.; Ferrão J.; Ferraz M.; Ferreira S.; Ferreira I.; Ferreira B.; Ferrer-Roca R.; Ferriere N.; Ficko C.; Figueiredo-Mello C.; Finlayson W.; Fiorda J.; Flament T.; Flateau C.; Fletcher T.; Florio L.L.; Flynn D.; Foley C.; Foley J.; Fomin V.; Fonseca T.; Fontela P.; Forsyth S.; Foster D.; Foti G.; Fourn E.; Fowler R.A.; Fraher M.; Franch-Llasat D.; Fraser J.F.; Fraser C.; Freire M.V.; Freitas Ribeiro A.; Friedrich C.; Fritz R.; Fry S.; Fuentes N.; Fukuda M.; Argin G.; Gaborieau V.; Gaci R.; Gagliardi M.; Gagnard J.-C.; Gagneux-Brunon A.; Gaião S.; Skeie L.G.; Gallagher P.; Gamble C.; Gani Y.; Garan A.; Garcia R.; Garcia-Diaz J.; Garcia-Gallo E.; Garimella N.; Garot D.; Garrait V.; Gauli B.; Gault N.; Gavin A.; Gavrylov A.; Gaymard A.; Gebauer J.; Geraud E.; Morlaes L.G.; Germano N.; Ghisulal P.K.; Ghosn J.; Giani M.; Gibson J.; Gigante T.; Gilg M.; Gilroy E.; Giordano G.; Girvan M.; Gissot V.; Glikman D.; Glybochko P.; Gnall E.; Goco G.; Goehringer F.; Goepel S.; Goh J.Y.; Golob J.; Gomes R.; Gomez K.; Gómez-Junyent J.; Gominet M.; Gonzalez A.; Gordon P.; Gorenne I.; Goubert L.; Goujard C.; Goulenok T.; Grable M.; Graf J.; Grandin E.W.; Granier P.; Grasselli G.; Green C.A.; Greene C.; Greenhalf W.; Greffe S.; Grieco D.L.; Griffee M.; Griffiths F.; Grigoras I.; Groenendijk A.; Grosse Lordemann A.; Gruner H.; Gu Y.; Guedj J.; Guego M.; Guellec D.; Guerguerian A.-M.; Guerreiro D.; Guery R.; Guillaumot A.; Guilleminault L.; Guimarães de Castro M.; Guimard T.; Haalboom M.; Haber D.; Habraken H.; Hachemi A.; Hackmann A.; Hadri N.; Haidri F.; Hakak S.; Hall A.; Halpin S.; Hameed J.; Hamer A.; Hamers R.L.; Hamidfar R.; Hammond T.; Han L.Y.; Haniffa R.; Hao K.W.; Hardwick H.; Harrison E.M.; Harrison J.; Harrison S.B.E.; Hartman A.; Hasan M.S.; Hashmi J.; Hayat M.; Hayes A.; Hays L.; Heerman J.; Heggelund L.; Hendry R.; Hennessy M.; Henriquez-Trujillo A.; Hentzien M.; Hernandez-Montfort J.; Hershey A.; Hesstvedt L.; Hidayah A.; Higgins E.; Higgins D.; Higgins R.; Hinchion R.; Hinton S.; Hiraiwa H.; Hirkani H.; Hitoto H.; Ho Y.B.; Hoctin A.; Hoffmann I.; Hoh W.H.; Hoiting O.; Holt R.; Holter J.C.; Horcajada J.P.; Hoshino K.; Houas I.; Hough C.L.; Houltham S.; Hsu J.M.-Y.; Hulot J.-S.; Huo S.; Hurd A.; Hussain I.; Ijaz S.; Illes H.-G.; Imbert P.; Imran M.; Sikander R.I.; Imtiaz A.; Inácio H.; Infante Dominguez C.; Ing Y.S.; Iosifidis E.; Ippolito M.; Isgett S.; Isidoro T.; Ismail N.; Isnard M.; Itai J.; Ivulich D.; Jaafar D.; Jaafoura S.; Jabot J.; Jackson C.; Jamieson N.; Janes V.; Jaquet P.; Jaud-Fischer C.; Jaureguiberry S.; Javidfar J.; Jaworsky D.; Jego F.; Jelani A.M.; Jenum S.; Jimbo-Sotomayor R.; Joe O.Y.; Jorge García R.N.; Joseph C.; Joseph M.; Joshi S.; Jourdain M.; Jouvet P.; Jung H.; Jung A.; Juzar D.; Kafif O.; Kaguelidou F.; Kaisbain N.; Kaleesvran T.; Kali S.; Kalicinska A.; Kalomoiri S.; Kamaluddin M.A.A.; Kamaruddin Z.A.C.; Kamarudin N.; Kambiya P.; Kamineni K.; Kandamby D.H.; Kandel C.; Kang K.Y.; Kanwal D.; Karpayah P.; Karsies T.; Kasugai D.; Kataria A.; Katz K.; Kaur A.; Kay C.; Keane H.; Keating S.; Kedia P.; Kelly C.; Kelly Y.; Kelly A.; Kelly N.; Kelly A.; Kelly S.; Kelsey M.; Kennedy R.; Kennon K.; Kernan M.; Kerroumi Y.; Keshav S.; Khalid I.; Khalid O.; Khalil A.; Khan C.; Khan I.; Khan Q.A.; Khanal S.; Khatak A.; Khawaja A.; Kherajani K.; Kho M.E.; Khoo S.; Khoo R.; Khoo D.; Khoso N.; Kiat K.H.; Kida Y.; Kiiza P.; Granerud B.K.; Kildal A.B.; Kim J.B.; Kimmoun A.; Kindgen-Milles D.; King A.; Kitamura N.; Klenerman P.; Klont R.; Bekken G.K.; Knight S.R.; Kobbe R.; Kodippily C.; Kohns Vasconcelos M.; Koirala S.; Komatsu M.; Kosgei C.; Kpangon A.; Krawczyk K.; Krishnan V.; Krishnan S.; Kruglova O.; Kumar D.; Kumar G.; Kumar M.; Kuriakose D.; Kurtzman E.; Kutsogiannis D.; Kutsyna G.; Kyriakoulis K.; Lachatre M.; Lacoste M.; Laffey J.G.; Lagrange M.; Laine F.; Lairez O.; Lakhey S.; Lalueza A.; Lambert M.; Lamontagne F.; Langelot-Richard M.; Langlois V.; Lantang E.Y.; Lanza M.; Laouénan C.; Laribi S.; Lariviere D.; Lasry S.; Lath S.; Latif N.; Launay O.; Laureillard D.; Lavie-Badie Y.; Law A.; Lawrence T.; Lawrence C.; Le M.; Le Bihan C.; Le Bris C.; Le Falher G.; Le Fevre L.; Le Hingrat Q.; Le Maréchal M.; Mestre S.; Le Moal G.; Le Moing V.; Le Nagard H.; Le Turnier P.; Leal E.; Leal Santos M.; Lee T.C.; Lee J.; Lee J.; Lee H.G.; Lee B.H.; Lee Y.L.; Lee S.H.; Leeming G.; Lefebvre L.; Lefebvre B.; Lefevre B.; LeGac S.; Lelievre J.-D.; Lellouche F.; Lemaignen A.; Lemee V.; Lemeur A.; Lemmink G.; Lene H.S.; Lennon J.; León R.; Leone M.; Leone M.; Lepiller Q.; Lescure F.-X.; Lesens O.; Lesouhaitier M.; Lester-Grant A.; Levy B.; Levy Y.; Levy-Marchal C.; Lewandowska K.; L'Her E.; Li Bassi G.; Liang J.; Liaquat A.; Liegeon G.; Lim W.S.; Lim K.C.; Lima C.; Lina L.; Lina B.; Lind A.; Lingad M.K.; Lingas G.; Lion-Daolio S.; Liu K.; Livrozet M.; Lizotte P.; Loforte A.; Lolong N.; Loon L.C.; Lopes D.; Lopez-Colon D.; Lopez-Revilla J.W.; Loschner A.L.; Loubet P.; Loufti B.; Louis G.; Lourenco S.; Lovelace-Macon L.; Low L.L.; Lowik M.; Loy J.S.; Lucet J.C.; Lumbreras Bermejo C.; Luna C.M.; Lungu O.; Luong L.; Luque N.; Luton D.; Lwin N.; Lyons R.; Maasikas O.; Mabiala O.; Machado M.; Macheda G.; Madiha H.; Maestro De La Calle G.; Mahieu R.; Mahy S.; Maia A.R.; Maier L.S.; Maillet M.; Maitre T.; Malfertheiner M.; Malik N.; Mallon P.; Maltez F.; Malvy D.; Manda V.; Mandelbrot L.; Manetta F.; Mankikian J.; Manning E.; Manuel A.; Malaque C.M.S.; Marino F.; Marino D.; Markowicz S.; Maroun Eid C.; Marques A.; Marquis C.; Marsh B.; Marsh L.; Marshal M.; Marshall J.; Martelli C.T.; Martin D.-A.; Martin E.; Martin-Blondel G.; Martinot M.; Martin-Quiros A.; Martins J.; Martins A.; Martins N.; Martins Rego C.; Martucci G.; Martynenko O.; Marwali E.M.; Marzukie M.; Maslove D.; Mason S.; Masood S.; Mat Nor B.; Matan M.; Mathew M.; Mathieu D.; Mattei M.; Matulevics R.; Maulin L.; Maxwell M.; Maynar J.; Mazzoni T.; McEvoy N.; McSweeney L.; McArthur C.; McCarthy A.; McCarthy A.; McCloskey C.; McConnochie R.; McDermott S.; McDonald S.E.; McElroy A.; McElwee S.; McEneany V.; McGeer A.; McKay C.; McKeown J.; McLean K.A.; McNally P.; McNicholas B.; McPartlan E.; Meaney E.; Mear-Passard C.; Mechlin M.; Meher M.; Mehkri O.; Mele F.; Melo L.; Memon K.; Mendes J.J.; Menkiti O.; Menon K.; Mentzer A.J.; Mercier E.; Mercier N.; Merckx A.; Mergeay-Fabre M.; Mergler B.; Mesquita A.; Meta R.; Metwally O.; Meybeck A.; Meyer D.; Meynert A.M.; Meysonnier V.; Meziane A.; Mezidi M.; Michelanglei C.; Michelet I.; Mihelis E.; Mihnovit V.; Miranda-Maldonado H.; Misnan N.A.; Mohamed T.J.; Mohamed N.N.E.; Moin A.; Molina D.; Molinos E.; Molloy B.; Mone M.; Monteiro A.; Montes C.; Montrucchio G.; Moore S.C.; Moore S.; Morales Cely L.; Moro L.; Motherway C.; Motos A.; Mouquet H.; Mouton Perrot C.; Moyet J.; Mudara C.; Mufti A.K.; Muh N.Y.; Muhamad D.; Mullaert J.; Müller F.; Müller K.E.; Muneeb S.; Munir N.; Munshi L.; Murphy A.; Murphy L.; Murris M.; Murthy S.; Musaab H.; Muvindi H.; Muyandy G.; Myrodia D.M.; Mohd-Hanafiah F.N.; Nagpal D.; Nagrebetsky A.; Narasimhan M.; Narayanan N.; Nasim Khan R.; Nazerali-Maitland A.; Neant N.; Neb H.; Nelwan E.; Neto R.; Neumann E.; Ng P.; Ng W.Y.; Nghi A.; Nguyen D.; Ni Choileain O.; Ni Leathlobhair N.; Nitayavardhana P.; Nonas S.; Noordin N.A.M.; Noret M.; Norharizam N.F.I.; Norman L.; Notari A.; Noursadeghi M.; Nowicka K.; Nowinski A.; Nseir S.; Nunez J.I.; Nurnaningsih N.; Nusantara D.U.; Nyamankolly E.; Brien F.O.; Callaghan A.O.; O'Callaghan A.; Occhipinti G.; OConnor D.; O'Donnell M.; Ogston T.; Ogura T.; Oh T.-H.; O'Halloran S.; O'Hearn K.; Ohshimo S.; Oldakowska A.; Oliveira J.; Oliveira L.; Ong J.Y.; Oosthuyzen W.; Opavsky A.; Openshaw P.; Orakzai S.; Orozco-Chamorro C.M.; Ortoleva J.; Osatnik J.; O'Shea L.; O'Sullivan M.; Othman S.Z.; Ouamara N.; Ouissa R.; Oziol E.; Pagadoy M.; Pages J.; Palacios M.; Palacios A.; Palmarini M.; Panarello G.; Paneru H.; Pang L.H.; Panigada M.; Pansu N.; Papadopoulos A.; Parke R.; Parker M.; Parra B.; Pasha T.; Pasquier J.; Pastene B.; Patauner F.; Patel D.; Pathmanathan M.D.; Patrão L.; Patricio P.; Patrier J.; Patterson L.; Pattnaik R.; Paul M.; Paul C.; Paulos J.; Paxton W.A.; Payen J.-F.; Peariasamy K.; Peek G.J.; Peelman F.; Peiffer-Smadja N.; Peigne V.; Pejkovska M.; Pelosi P.; Peltan I.D.; Pereira R.; Perez D.; Periel L.; Perpoint T.; Pesenti A.; Pestre V.; Petrou L.; Petrov-Sanchez V.; Pettersen F.O.; Peytavin G.; Pharand S.; Piagnerelli M.; Picard W.; Picone O.; de Piero M.; Pierobon C.; Piersma D.; Pimentel C.; Pinto R.; Pires C.; Pironneau I.; Piroth L.; Pitaloka A.; Pius R.; Plantier L.; Png H.S.; Poissy J.; Pokeerbux R.; Pokorska-Spiewak M.; Poli S.; Pollakis G.; Ponscarme D.; Popielska J.; Porto D.B.; Post A.-M.; Postma D.F.; Povoa P.; Póvoas D.; Powis J.; Prapa S.; Preau S.; Prebensen C.; Preiser J.-C.; Prinssen A.; Priyadarshani G.D.D.; Proença L.; Pudota S.; Puéchal O.; Semedi B.P.; Pulicken M.; Purcell G.; Quesada L.; Quinones-Cardona V.; Quirós González V.; Quist-Paulsen E.; Quraishi M.; Rabaa M.; Rabaud C.; Rabindrarajan E.; Rafael A.; Rafiq M.; Ragazzo G.; Rahardjani M.; Rahman R.A.; Rahman A.K.H.A.; Rahutullah A.; Rainieri F.; Rajahram G.S.; Ramachandran P.; Ramli A.A.; Rammaert B.; Rana A.; Rangappa R.; Ranjan R.; Rapp C.; Rashan A.; Rashan T.; Rasheed G.; Rasmin M.; Rätsep I.; Rau C.; Ravi T.; Raza A.; Real A.; Rebaudet S.; Redl S.; Reeve B.; Rehman A.; Reid L.; Reikvam D.H.; Reis R.; Rello J.; Remppis J.; Remy M.; Ren H.; Renk H.; Resseguier A.-S.; Revest M.; Rewa O.; Reyes L.F.; Reyes T.; Ribeiro M.I.; Ricchiuto A.; Richardson D.; Richardson D.; Richier L.; Ridzuan S.N.A.A.; Riera J.; Rios A.L.; Rishu A.; Rispal P.; Risso K.; Nuñez M.A.R.; Rizer N.; Robba C.; Roberto A.; Roberts S.; Robertson D.L.; Robineau O.; Roche-Campo F.; Rodari P.; Rodeia S.; Roessler B.; Roger P.-M.; Roilides E.; Romaru J.; Roncon-Albuquerque R.; Roriz M.; Rosa-Calatrava M.; Rose M.; Rosenberger D.; Roslan N.H.M.; Rossanese A.; Rossetti M.; Rossignol B.; Rossignol P.; Rousset S.; Roy C.; Roze B.; Rusmawatiningtyas D.; Russell C.D.; Ryan M.; Ryan M.; Ryckaert S.; Holten A.R.; Saba I.; Sadaf S.; Sadat M.; Sahraei V.; Saint-Gilles M.; Sakiyalak P.; Salahuddin N.; Salazar L.; Saleem J.; Sales G.; Sallaberry S.; Salmon Gandonniere C.; Salvator H.; Sanchez O.; Sanchez-Miralles A.; Sancho-Shimizu V.; Sandhu G.; Sandhu Z.; Sandrine P.-F.; Santos M.; Sarfo-Mensah S.; Sarmento Banheiro B.; Sarmiento I.C.E.; Sarton B.; Satya A.; Satyapriya S.; Satyawati R.; Saviciute E.; Savvidou P.; Saw Y.T.; Schaffer J.; Schermer T.; Scherpereel A.; Schneider M.; Schroll S.; Schwameis M.; Schwartz G.; Scicluna B.; Scott J.T.; Scott-Brown J.; Sedillot N.; Seitz T.; Selvanayagam J.; Selvarajoo M.; Semaille C.; Senian R.B.; Senneville E.; Sepulveda C.; Sequeira F.; Sequeira T.; Serpa Neto A.; Serrano Balazote P.; Shadowitz E.; Shahidan S.A.; Shamsah M.; Shankar A.; Sharjeel S.; Shaw C.A.; Shaw V.; Sheharyar A.; Shetty R.; Shetty R.M.; Shi H.; Shiban N.; Shiekh M.; Shime N.; Shimizu H.; Shimizu K.; Shrapnel S.; Shrestha P.S.; Shrestha S.K.; Shum H.P.; Si Mohammed N.; Siang N.Y.; Sibiude J.; Siddiqui A.; Sillaots P.; Silva C.; Silva R.; Silva M.J.; Sin W.C.; Sinatti D.; Singh P.; Singh B.C.; Sitompul P.A.; Sivam K.; Skogen V.; Smith S.; Smood B.; Smyth C.; Smyth M.; Snacken M.; So D.; Soh T.V.; Solomon J.; Solomon T.; Sommet A.; Song R.; Song T.; Song Chia J.; Sonntagbauer M.; Soom A.M.; Sotto A.; Soum E.; Sousa M.; Sousa A.C.; Sousa Uva M.; Souza-Dantas V.; Sperry A.; Spinuzza E.; Sanka Ruwan Sri Darshana B.P.; Sriskandan S.; Stabler S.; Staudinger T.; Stecher S.-S.; Steinsvik T.; Stienstra Y.; Stiksrud B.; Stolz E.; Stone A.; Streinu-Cercel A.; Stuart D.; Stuart A.; Subekti D.; Suen G.; Suen J.Y.; Sultana A.; Summers C.; Supic D.; Suppiah D.; Surovcová M.; Suwarti S.; Svistunov A.; Syahrin S.; Syrigos K.; Sztajnbok J.; Szuldrzynski K.; Tabrizi S.; Tagherset L.; Taib S.M.; Talarek E.; Taleb S.; Talsma J.; Tamisier R.; Tampubolon M.L.; Tan K.K.; Tan Y.C.; Tanaka T.; Tanaka H.; Taniguchi H.; Taqdees H.; Taqi A.; Tardivon C.; Tattevin P.; Taufik M.A.; Tawfik H.; Tedder R.S.; Tee T.Y.; Teixeira J.; Tejada S.; Tellier M.-C.; Teoh S.K.; Teotonio V.; Téoulé F.; Terpstra P.; Terrier O.; Terzi N.; Tessier-Grenier H.; Tey A.; Thabit A.A.M.; Thakur A.; Tham Z.D.; Thangavelu S.; Thibault V.; Thiberville S.-D.; Thill B.; Thirumanickam J.; Thompson S.; Thomson E.C.; Thomson D.; Thurai S.R.T.; Thwaites R.S.; Tierney P.; Tieroshyn V.; Timashev P.S.; Timsit J.-F.; Tissot N.; Toh J.Z.Y.; Toki M.; Tonby K.; Tonnii S.L.; Torres M.; Torres A.; Torres Santos-Olmo R.M.; Torres-Zevallos H.; Towers M.; Trapani T.; Treoux T.; Tromeur C.; Trontzas I.; Trouillon T.; Truong J.; Tual C.; Tubiana S.; Tuite H.; Turmel J.-M.; Turtle L.C.W.; Tveita A.; Twardowski P.; Uchiyama M.; Udayanga P.G.I.; Udy A.; Ullrich R.; Uribe A.; Usman A.; Uyeki T.M.; Vajdovics C.; Valentini P.; Val-Flores L.; Valran A.; Van De Velde S.; van Den Berge M.; Van Der Feltz M.; van Der Palen J.; van Der Valk P.; Van Der Vekens N.; Van Der Voort P.; Van Der Werf S.; van Gulik L.; Van Hattem J.; van Netten C.; van Someren Greve F.; van Veen I.; Van Willigen H.; Vanel N.; Vanoverschelde H.; Varghese P.; Varrone M.; Vasudayan S.R.; Vauchy C.; Veeran S.; Veislinger A.; Vencken S.; Ventura S.; Verbon A.; Vickers J.; Vidal J.E.; Vieira C.; Vijayan D.; Villanueva J.A.; Villar J.; Villeneuve P.-M.; Villoldo A.; Vishwanathan G.; Visseaux B.; Visser H.; Vitiello C.; Vonkeman H.; Vuotto F.; Wahab S.A.; Wahab N.H.; Wahid N.A.; Wainstein M.; Wan Muhd Shukeri W.F.; Wang C.-H.; Webb S.; Weil K.; Wen T.P.; Wesselius S.; West T.E.; Wham M.; Whelan B.; White N.; Wicky P.H.; Wiedemann A.; Wijaya S.O.; Wille K.; Willems S.; Williams V.; Wong C.; Wong Y.S.; Wong T.F.; Wright N.; Xian G.E.; Xian L.S.; Xuan K.P.; Xynogalas I.; Yakop S.R.B.M.; Yamazaki M.; Yazdanpanah Y.; Yee Liang Hing N.; Yelnik C.; Yeoh C.H.; Yerkovich S.; Yokoyama T.; Yonis H.; Yousif O.; Yuliarto S.; Zaaqoq A.; Zabbe M.; Zacharowski K.; Zahid M.; Zahran M.; Zaidan N.Z.B.; Zambon M.; Zambrano M.; Zanella A.; Zawadka K.; Zaynah N.; Zayyad H.; Zoufaly A.; Zucman D.)
AD  - C. Kartsonaki, Medical Research Council Population Health Research Unit at the University of Oxford, Clinical Trial Service Unit and Epidemiological Studies Unit (CTSU), Nuffield Department of Population Health, University of Oxford, Big Data Institute, Old Road Campus, Oxford, United Kingdom
T1  - Characteristics and outcomes of an international cohort of 600 000 hospitalized patients with COVID-19
LA  - English
KW  - aminotransferase
KW  - antiinfective agent
KW  - C reactive protein
KW  - corticosteroid
KW  - urea
KW  - adolescent
KW  - adult
KW  - age
KW  - aged
KW  - ageusia
KW  - aminotransferase blood level
KW  - anosmia
KW  - antibiotic therapy
KW  - article
KW  - breathing rate
KW  - case fatality rate
KW  - child
KW  - chronic kidney failure
KW  - clinical feature
KW  - clinical outcome
KW  - cohort analysis
KW  - comorbidity
KW  - confusion
KW  - consciousness disorder
KW  - coronavirus disease 2019
KW  - coughing
KW  - data collection method
KW  - dementia
KW  - demographics
KW  - diabetes mellitus
KW  - dyspnea
KW  - fatigue
KW  - female
KW  - fever
KW  - follow up
KW  - groups by age
KW  - heart disease
KW  - high flow nasal cannula therapy
KW  - hospital admission
KW  - hospital discharge
KW  - hospital patient
KW  - human
KW  - Human immunodeficiency virus infection
KW  - hypertension
KW  - infant
KW  - intensive care unit
KW  - invasive ventilation
KW  - laboratory diagnosis
KW  - lymphocyte count
KW  - major clinical study
KW  - malaise
KW  - male
KW  - mortality risk
KW  - newborn
KW  - noninvasive ventilation
KW  - obesity
KW  - observational study
KW  - oxygen saturation
KW  - oxygen therapy
KW  - polymerase chain reaction
KW  - proportional hazards model
KW  - rheumatic disease
KW  - risk assessment
KW  - risk factor
KW  - smoking
KW  - South Africa
KW  - tuberculosis
KW  - United Kingdom
KW  - urea blood level
KW  - vaccination
KW  - vomiting
N2  - Background: We describe demographic features, treatments and clinical outcomes in the International Severe Acute Respiratory and emerging Infection Consortium (ISARIC) COVID-19 cohort, one of the world’s largest international, standardized data sets concerning hospitalized patients. Methods: The data set analysed includes COVID-19 patients hospitalized between January 2020 and January 2022 in 52 countries. We investigated how symptoms on admission, co-morbidities, risk factors and treatments varied by age, sex and other characteristics. We used Cox regression models to investigate associations between demographics, symptoms, co-morbidities and other factors with risk of death, admission to an intensive care unit (ICU) and invasive mechanical ventilation (IMV). Results: Data were available for 689 572 patients with laboratory-confirmed (91.1%) or clinically diagnosed (8.9%) SARS-CoV-2 infection from 52 countries. Age [adjusted hazard ratio per 10 years 1.49 (95% CI 1.48, 1.49)] and male sex [1.23 (1.21, 1.24)] were associated with a higher risk of death. Rates of admission to an ICU and use of IMV increased with age up to age 60 years then dropped. Symptoms, co-morbidities and treatments varied by age and had varied associations with clinical outcomes. The case-fatality ratio varied by country partly due to differences in the clinical characteristics of recruited patients and was on average 21.5%. Conclusions: Age was the strongest determinant of risk of death, with a ~30-fold difference between the oldest and youngest groups; each of the co-morbidities included was associated with up to an almost 2-fold increase in risk. Smoking and obesity were also associated with a higher risk of death. The size of our international database and the standardized data collection method make this study a comprehensive international description of COVID-19 clinical features. Our findings may inform strategies that involve prioritization of patients hospitalized with COVID-19 who have a higher risk of death.
ER  - 

TY  - JOUR
M3  - Letter
Y1  - 2023
VL  - 27
IS  - 4
SP  - 335
EP  - 337
SN  - 1815-7920
SN  - 1027-3719
JF  - International Journal of Tuberculosis and Lung Disease
JO  - Int. J. Tuberc. Lung Dis.
UR  - https://www.embase.com/search/results?subaction=viewrecord&id=L2025580728&from=export
U2  - L2025580728
C5  - 37035978
DB  - Embase
DB  - Medline
U3  - 2023-07-14
U4  - 2023-08-17
L2  - http://dx.doi.org/10.5588/ijtld.22.0581
DO  - 10.5588/ijtld.22.0581
A1  - Bolhuis, M.S.
A1  - Akkerman, O.W.
A1  - Sturkenboom, M.G.G.
A1  - van Boven, J.F.M.
A1  - Alffenaar, J.-W.C.
A1  - Stevens, J.
M1  - (Bolhuis M.S.; Sturkenboom M.G.G.; van Boven J.F.M.; Stevens J.) Departments of Clinical Pharmacy and Pharmacology, University Medical Centrum Groningen, University of Groningen, Groningen, Netherlands
M1  - (Akkerman O.W.) Departments of Pulmonary Diseases and Tuberculosis, University Medical Centrum Groningen, University of Groningen, Groningen, Netherlands
M1  - (Akkerman O.W.) TB Center Beatrixoord, University Medical Centrum Groningen, University of Groningen, Groningen, Netherlands
M1  - (Alffenaar J.-W.C.) School of Pharmacy, Faculty of Medicine and Health, University of Sydney, Sydney, NSW, Australia
M1  - (Alffenaar J.-W.C.) Westmead Hospital, Westmead, NSW, Australia
M1  - (Alffenaar J.-W.C.) Sydney Institute for Infectious Diseases, University of Sydney, Sydney, NSW, Australia
AD  - M. Bolhuis, University of Groningen, University Medical Centrum Groningen, Dept of Clinical Pharmacy and Pharmacology, Hanzeplein 1, GZ, Groningen, Netherlands
T1  - Bedaquiline exposure in people with drug-resistant TB treated for diabetes: analysis of two phase 2 trials
LA  - English
KW  - NCT00449644
KW  - antidiabetic agent
KW  - bedaquiline
KW  - cytochrome P450 3A4
KW  - glucose
KW  - glycated hemoglobin
KW  - adult
KW  - body mass
KW  - cohort analysis
KW  - controlled study
KW  - diabetes mellitus
KW  - drug absorption
KW  - drug distribution
KW  - drug efficacy
KW  - drug metabolism
KW  - drug response
KW  - glucose blood level
KW  - human
KW  - letter
KW  - middle aged
KW  - multidrug resistant tuberculosis
KW  - outcome assessment
KW  - protein expression
KW  - randomized controlled trial
KW  - retrospective study
KW  - treatment outcome
ER  - 

TY  - JOUR
M3  - Conference Abstract
Y1  - 2023
VL  - 41
SP  - e9
SN  - 1473-5598
JF  - Journal of Hypertension
JO  - J. Hypertens.
UR  - https://www.embase.com/search/results?subaction=viewrecord&id=L641392290&from=export
U2  - L641392290
DB  - Embase
U4  - 2023-05-30
L2  - http://dx.doi.org/10.1097/01.hjh.0000935524.88145.ae
DO  - 10.1097/01.hjh.0000935524.88145.ae
A1  - Sukmadja, D.
A1  - Triatmaja, R.
A1  - Tarigan, T.
A1  - Hidayat, S.
M1  - (Sukmadja D.) Hermina Hospital, Yogyakarta, Indonesia
M1  - (Triatmaja R.) Raja Ahmad Tabib District General Hospital, Tanjungpinang, Indonesia
M1  - (Tarigan T.) Happy Land Medical Center, Yogyakarta, Indonesia
M1  - (Hidayat S.) Respiratory and Tuberculosis Research and Training Center (RESPIRATE), RSUP Persahabatan, Jakarta, Indonesia
AD  - D. Sukmadja, Hermina Hospital, Yogyakarta, Indonesia
T1  - CLINICAL OUTCOME OF INTENSIVE BLOOD PRESSURE LOWERING IN DIABETIC PATIENTS: A SYSTEMATIC REVIEW AND META-ANALYSIS
LA  - English
KW  - adult
KW  - all cause mortality
KW  - antihypertensive therapy
KW  - blood pressure
KW  - blood pressure monitoring
KW  - cardiovascular mortality
KW  - cerebrovascular accident
KW  - clinical outcome
KW  - Cochrane Library
KW  - conference abstract
KW  - controlled study
KW  - diabetes mellitus
KW  - diabetic patient
KW  - female
KW  - heart failure
KW  - heart infarction
KW  - human
KW  - incidence
KW  - male
KW  - Mantel Haenszel test
KW  - Medline
KW  - meta analysis
KW  - microalbuminuria
KW  - outcome assessment
KW  - randomized controlled trial (topic)
KW  - search engine
KW  - systematic review
KW  - systolic blood pressure
N2  - Background: It remains controversial in defining the optimal blood pressure (BP) targets for diabetes mellitus (DM) patients. There were various data on intensive BP lowering management in DM population, particularly in reducing cardiovascular outcomes. Objective: This study was conducted to compare the clinical outcome of intensive and standard BP lowering management in DM patients. Methods: Randomized Controlled Trials (RCTs) from Pubmed, Proquest, Google Scholar and Cochrane Library databases which compare the clinical outcome between intensive and standard BP lowering therapy were analyzed. Meta-analysis was conducted with random effects and Mantel-Haenszel method. Results: 18723 patients with DM from 11 RCTs were included. Intensive BP lowering strategy gave less number of stroke events (RR: 0.55; 95%CI: 0.36 to 0.85; p: 0.007) compared with standard BP lowering management. Between the two groups, there was no significant difference in causing all-cause death (RR: 0.94; 95%CI: 0.83 to 1.08; p: 0.39), cardiovascular death (RR: 0.85; 95%CI: 0.52 to 1.39; p: 0.53), myocardial infarction (RR: 0.96; 95%CI: 0.85 to 1.09; p: 0.54), heart failure (RR: 0.96; 95%CI: 0.75 to 1.23; p: 0.73), microalbuminuria (RR: 0.96; 95%CI: 0.65 to 1.40; p: 0.82). In the subgroup analysis, SBP reduction to lower than 120 mmHg caused lower incidence of stroke events compared with BP target of lower than 130 mmHg (RR: 0.57; 95%CI: 0.35 to 0.93; p: 0.02). Conclusion: Intensive BP lowering strategy gave a better outcome in reducing stroke events in DM patients. Targeting SBP to below 120 mmHg showed more benefit compared with below 130 mmHg.
ER  - 

TY  - JOUR
M3  - Article
Y1  - 2023
VL  - 39
IS  - 2
SP  - 444
EP  - 449
SN  - 1682-024X
JF  - Pakistan Journal of Medical Sciences
JO  - Pak. J. Med. Sci.
UR  - https://www.embase.com/search/results?subaction=viewrecord&id=L2022680061&from=export
U2  - L2022680061
DB  - Embase
U3  - 2023-02-22
U4  - 2023-04-12
L2  - http://dx.doi.org/10.12669/pjms.39.2.6364
DO  - 10.12669/pjms.39.2.6364
A1  - Luo, P.-P.
A1  - Wu, L.
A1  - Liu, F.
A1  - Tian, Y.-H.
A1  - Chen, L.-Y.
A1  - Liu, Y.-L.
M1  - (Luo P.-P.; Wu L., dbzxwy678831@163.com; Liu F.; Tian Y.-H.; Chen L.-Y.; Liu Y.-L.) Department of Infection, Baoding people’s Hospital, Hebei, Baoding, China
AD  - L. Wu, Department of Infection, Baoding People’s Hospital, Hebei, Baoding, China
T1  - Clinical efficacy of chemotherapy regimen combined with Levofloxacin in patients with Pulmonary Tuberculosis complicated with Type-2 Diabetes
LA  - English
KW  - CT scanner
KW  - ethambutol
KW  - ethambutol plus isoniazid plus pyrazinamide plus rifampicin
KW  - isoniazid
KW  - levofloxacin
KW  - rifampicin
KW  - adult
KW  - aged
KW  - article
KW  - blood analysis
KW  - CD3+ T lymphocyte
KW  - CD4 CD8 ratio
KW  - CD4+ T lymphocyte
KW  - combination chemotherapy
KW  - controlled study
KW  - coughing
KW  - drug efficacy
KW  - female
KW  - fever
KW  - gastrointestinal disease
KW  - human
KW  - kidney dysfunction
KW  - leukopenia
KW  - liver injury
KW  - lung lesion
KW  - lung tuberculosis
KW  - major clinical study
KW  - male
KW  - neuritis
KW  - non insulin dependent diabetes mellitus
KW  - oxidative stress
KW  - randomized controlled trial
KW  - rash
KW  - smoking
KW  - spiral computer assisted tomography
KW  - thorax pain
KW  - thorax radiography
C4  - Siemens
N2  - Objective: To evaluate the clinical efficacy of a chemotherapy regimen combined with levofloxacin in patients with pulmonary tuberculosis complicated with Type-2 diabetes. Methods: Total 80 patients with pulmonary tuberculosis complicated with Type-2 diabetes admitted to Baoding People’s Hospital from January, 2019 to January, 2022 were randomly divided into two groups: the experimental group and the control group, with 40 cases in each group. Patients in the control group were given the conventional 2HRZE/10HRE regimen, while those in the experimental group were given the chemotherapy regimen 2HRZEL/6HRE combined with levofloxacin. Sixty four slice spiral CT was used for chest plain scan before and after treatment, respectively, to evaluate the absorption of lesions based on the range of lung lesions; Venous blood was drawn to detect the changes of oxidative stress indicators, the incidence of adverse drug reactions and the negative conversion rate of sputum tuberculosis bacteria in the two groups. Results: After treatment, the efficacy of the experimental group was 90%, which was significantly higher than that of the control group (67.5%), with a statistically significant difference (p=0.01). After treatment, CD3+, CD4+, CD4+ / CD8+ and other indicators in the experimental group were significantly higher than those in the control group, with a statistically significant difference (CD3+, p=0.01; CD4+, p=0.01; CD4+ /CD8+, p=0.00), while CD8+ did not change significantly (p=0.92); The incidence of adverse reactions was 52.5% in the experimental group and 47.5% in the control group, with no statistically significant difference (p=0.66); The negative conversion rate of patients in the experimental group was significantly higher than that in the control group at one month, three months and six months after treatment, with a statistically significant difference (p<0.05). Conclusion: Chemotherapy combined with levofloxacin is a safe and effective regimen for patients’ pulmonary tuberculosis complicated with Type-2 diabetes, boasting a variety of benefits such as improved clinical efficacy, ameliorated cellular immune status, a high negative conversion rate of sputum tuberculosis bacteria, and no significant increase in adverse reactions.
ER  - 

TY  - JOUR
M3  - Article
Y1  - 2023
VL  - 18
IS  - 3 MARCH
SN  - 1932-6203
JF  - PLoS ONE
JO  - PLoS ONE
UR  - https://www.embase.com/search/results?subaction=viewrecord&id=L2023670623&from=export
U2  - L2023670623
C5  - 36996065
DB  - Embase
DB  - Medline
U3  - 2023-04-12
U4  - 2023-08-14
L2  - http://dx.doi.org/10.1371/journal.pone.0272682
DO  - 10.1371/journal.pone.0272682
A1  - Sinha, S.
A1  - Thukral, H.
A1  - Shareef, I.
A1  - Desai, D.
A1  - Singh, B.K.
A1  - Das, B.K.
A1  - Dhooria, S.
A1  - Sarin, R.
A1  - Singla, R.
A1  - Meena, S.K.
A1  - Pandey, R.M.
A1  - Pandey, S.
A1  - Sethi, S.
A1  - Kajal, A.
A1  - Yadav, R.
A1  - Aggarwal, A.N.
A1  - Bhadada, S.
A1  - Behera, D.
M1  - (Sinha S., drsanjeevsinha@gmail.com; Thukral H.; Shareef I.; Desai D.; Singh B.K.) Department of Medicine, All India Institute of Medical Sciences, Ansari Nagar, New Delhi, India
M1  - (Das B.K.) Deparment of Microbiology, All India Institute of Medical Sciences, Ansari Nagar, New Delhi, India
M1  - (Dhooria S.; Kajal A.; Aggarwal A.N.; Bhadada S.; Behera D.) Department of Pulmonary Medicine, Post Graduate Institute of Medical Education and Research, Chandigarh, India
M1  - (Sarin R.; Singla R.; Meena S.K.) Department of Respiratory Medicine, National Institute of Tuberculosis and Respiratory Diseases, New Delhi, India
M1  - (Pandey R.M.; Pandey S.) Department of Biostatistics, All India Institute of Medical Sciences, Ansari Nagar, New Delhi, India
M1  - (Sethi S.; Yadav R.) Department of Medical Microbiology, Post Graduate Institute of Medical Education and Research, Chandigarh, India
AD  - S. Sinha, Department of Medicine, All India Institute of Medical Sciences, Ansari Nagar, New Delhi, India
T1  - Prevention of relapse in drug sensitive pulmonary tuberculosis patients with and without vitamin D3 supplementation: A double blinded randomized control clinical trial
LA  - English
KW  - colecalciferol
KW  - ethambutol
KW  - isoniazid
KW  - placebo
KW  - pyrazinamide
KW  - rifampicin
KW  - tuberculostatic agent
KW  - adolescent
KW  - adult
KW  - article
KW  - body mass
KW  - clinical practice
KW  - controlled study
KW  - diabetes mellitus
KW  - disease severity
KW  - double blind procedure
KW  - electrocardiogram
KW  - female
KW  - follow up
KW  - hepatitis B
KW  - hepatitis C
KW  - hospitalization
KW  - human
KW  - Human immunodeficiency virus
KW  - hypercalcemia
KW  - immunomodulation
KW  - liver abscess
KW  - lung tuberculosis
KW  - male
KW  - Mycobacterium tuberculosis
KW  - outcome assessment
KW  - randomized controlled trial
KW  - relapse
KW  - sputum smear
KW  - thorax radiography
KW  - tuberculosis
KW  - vitamin supplementation
N2  - Background The immunomodulatory effects of vitamin D are widely recognized and a few studies have been conducted to determine its utility in the treatment of tuberculosis, with mixed results. This study was conducted to see if vitamin D supplementation in patients with active pulmonary tuberculosis (PTB) in the Indian population contributed to sputum smear and culture conversion as well as the prevention of relapse. Methods This randomized double-blind placebo-controlled trial was conducted in three sites in India. HIV negative participants aged 15–60 years with sputum smear positive PTB were recruited according to the Revised National Tuberculosis Control Program guidelines and were randomly assigned (1:1) to receive standard anti-tubercular treatment (ATT) with either supplemental dose of oral vitamin D3 (60,000 IU/sachet weekly for first two months, fortnightly for next four months followed by monthly for the next 18 months) or placebo with same schedule. The primary outcome was relapse of PTB and secondary outcomes were time to conversion of sputum smear and sputum culture. Results A total of 846 participants were enrolled between February 1, 2017 to February 27, 2021, and randomly assigned to receive either 60,000 IU vitamin D3 (n = 424) or placebo (n = 422) along with standard ATT. Among the 697 who were cured of PTB, relapse occurred in 14 participants from the vitamin D group and 19 participants from the placebo group (hazard risk ratio 0.68, 95%CI 0.34 to 1.37, log rank p value 0.29). Similarly, no statistically significant difference was seen in time to sputum smear and sputum culture conversion between both groups. Five patients died each in vitamin D and placebo groups, but none of the deaths were attributable to the study intervention. Serum levels of vitamin D were significantly raised in the vitamin D group as compared to the placebo group, with other blood parameters not showing any significant difference between groups. Conclusions The study reveals that vitamin D supplementation does not seem to have any beneficial effect in the treatment of PTB in terms to the prevention of relapse and time to sputum smear and culture conversion.
ER  - 

TY  - JOUR
M3  - Review
Y1  - 2023
VL  - 15
IS  - 4
SN  - 2072-6643
JF  - Nutrients
JO  - Nutrients
UR  - https://www.embase.com/search/results?subaction=viewrecord&id=L2021764818&from=export
U2  - L2021764818
C5  - 36839336
DB  - Embase
DB  - Medline
U3  - 2023-03-02
U4  - 2023-03-14
L2  - http://dx.doi.org/10.3390/nu15040971
DO  - 10.3390/nu15040971
A1  - Głąbska, D.
A1  - Kołota, A.
A1  - Lachowicz, K.
A1  - Skolmowska, D.
A1  - Stachoń, M.
A1  - Guzek, D.
M1  - (Głąbska D., dominika_glabska@sggw.edu.pl; Kołota A.; Lachowicz K.; Skolmowska D.; Stachoń M.) Department of Dietetics, Institute of Human Nutrition Sciences, Warsaw University of Life Sciences (WULS-SGGW), 159C Nowoursynowska Street, Warsaw, Poland
M1  - (Guzek D.) Department of Food Market and Consumer Research, Institute of Human Nutrition Sciences, Warsaw University of Life Sciences (WULS-SGGW), 159C Nowoursynowska Street, Warsaw, Poland
AD  - D. Głąbska, Department of Dietetics, Institute of Human Nutrition Sciences, Warsaw University of Life Sciences (WULS-SGGW), 159C Nowoursynowska Street, Warsaw, Poland
T1  - Supplementation of Vitamin D and Mental Health in Adults with Respiratory System Diseases: A Systematic Review of Randomized Controlled Trials
LA  - English
KW  - vitamin D
KW  - adult
KW  - aged
KW  - asthma
KW  - Beck Depression Inventory
KW  - chronic obstructive lung disease
KW  - coronavirus disease 2019
KW  - diabetes mellitus
KW  - female
KW  - human
KW  - ICD-11
KW  - inflammatory bowel disease
KW  - irritable colon
KW  - lung tuberculosis
KW  - male
KW  - Medline
KW  - mental health
KW  - meta analysis
KW  - middle aged
KW  - multiple sclerosis
KW  - physical well-being
KW  - practice guideline
KW  - prospective study
KW  - quality of life
KW  - randomized controlled trial (topic)
KW  - respiratory tract disease
KW  - respiratory tract infection
KW  - review
KW  - systematic review
KW  - tuberculosis
KW  - vitamin supplementation
KW  - Web of Science
N2  - Vitamin D is indicated to be beneficial for the prevention and treatment of both respiratory health and mental health problems, while mental health issues are a common consequence of diseases of the respiratory system. The aim of the presented systematic review was to gather available evidence regarding the influence of the supplementation of vitamin D on mental health in adults with respiratory system diseases obtained within randomized controlled trials (RCTs). The systematic review was conducted on the basis of the PubMed and Web of Science databases in agreement with the guidelines of Preferred Reporting Items for Systematic Reviews and Meta-Analyses (PRISMA), while being registered within the database of the International Prospective Register of Systematic Reviews (PROSPERO) (CRD42020155779). A total of 8514 studies published before September 2021 were screened and 5 RCTs were included, which were assessed using the revised Cochrane risk-of-bias tool for randomized trials. Screening, inclusion, reporting, and assessment were conducted by two researchers independently. The studies focused on the assessment of patients with chronic obstructive pulmonary disease, but also increased susceptibility to respiratory tract infections, pulmonary tuberculosis, and bronchial asthma. The studies were conducted for various periods of time—from 2 months to a year—while the dose of vitamin D applied was also diverse—from 4000 IU applied daily, to 100,000 IU applied weekly, or monthly. The psychological measures applied within the studies allowed the assessment, mainly, of quality of life, but also well-being, and depression. For the majority of studies, some concerns regarding risk of bias were defined, resulting from the randomization process and selection of reported results; however, for one study, the risk was even defined as high. Within the included studies, three studies confirmed a beneficial effect of vitamin D (including those with a high risk of bias), but two studies did not confirm it. Taking into account the evidence gathered, in spite of a positive influence of vitamin D on mental health in individuals with increased susceptibility to respiratory tract infections and bronchial asthma, the conducted systematic review is not a strong confirmation of the beneficial effect of the supplementation of vitamin D on mental health in adults with respiratory system diseases.
ER  - 

TY  - JOUR
M3  - Article
Y1  - 2023
VL  - 27
IS  - 2
SP  - 113
EP  - 120
SN  - 1815-7920
SN  - 1027-3719
JF  - International Journal of Tuberculosis and Lung Disease
JO  - Int. J. Tuberc. Lung Dis.
UR  - https://www.embase.com/search/results?subaction=viewrecord&id=L2025580696&from=export
U2  - L2025580696
C5  - 36853103
DB  - Embase
DB  - Medline
U3  - 2023-07-18
U4  - 2023-07-26
L2  - http://dx.doi.org/10.5588/ijtld.22.0367
DO  - 10.5588/ijtld.22.0367
A1  - Koesoemadinata, R.C.
A1  - McAllister, S.M.
A1  - Soetedjo, N.N.M.
A1  - Santoso, P.
A1  - Dewi, N.F.
A1  - Permana, H.
A1  - Ruslami, R.
A1  - Alisjahbana, B.
A1  - Critchley, J.A.
A1  - Dockrell, H.M.
A1  - Hill, P.C.
A1  - van Crevel, R.
M1  - (Koesoemadinata R.C.; Soetedjo N.N.M.; Santoso P.; Dewi N.F.; Permana H.; Ruslami R.; Alisjahbana B.) Research Center for Care and Control of Infectious Disease, Universitas Padjadjaran, Bandung, Indonesia
M1  - (Koesoemadinata R.C.; van Crevel R.) Department of Internal Medicine, Radboud Institute of Health Sciences, Radboud University, Medical Center, Nijmegen, Netherlands
M1  - (McAllister S.M.; Hill P.C.) Centre for International Health, Division of Health Sciences, University of Otago, Medical School, Dunedin, New Zealand
M1  - (Soetedjo N.N.M.; Santoso P.; Permana H.; Alisjahbana B.) Department of Internal Medicine, Faculty of Medicine, Universitas Padjadjaran, Dr Hasan Sadikin General Hospital, Bandung, Indonesia
M1  - (Ruslami R.) Department of Biomedical Science, Faculty of Medicine, Universitas Padjadjaran, Bandung, Indonesia
M1  - (Critchley J.A.) Population Health Research Institute, St George’s University of London, London, United Kingdom
M1  - (Dockrell H.M.) Faculty of Infectious and Tropical Diseases, Tuberculosis Centre, London School of Hygiene & Tropical Medicine, London, United Kingdom
M1  - (van Crevel R.) Centre for Tropical Medicine and Global Health, Nuffield Department of Medicine, University of Oxford, Oxford, United Kingdom
AD  - R.C. Koesoemadinata, Research Center for Care and Control of Infectious Disease, Universitas Padjadjaran, Jalan Prof Eyckman No. 38 Bandung, Indonesia
T1  - Diabetes characteristics and long-term management needs in diabetic TB patients
LA  - English
KW  - hemoglobin A1c
KW  - insulin
KW  - metformin
KW  - adult
KW  - albuminuria
KW  - article
KW  - cardiovascular risk factor
KW  - clinical feature
KW  - controlled study
KW  - diabetes mellitus
KW  - disease assessment
KW  - dyslipidemia
KW  - female
KW  - follow up
KW  - glycemic control
KW  - human
KW  - hypertension
KW  - lifestyle
KW  - long term care
KW  - lung tuberculosis
KW  - major clinical study
KW  - male
KW  - needs assessment
KW  - neuropathy
KW  - patient care
KW  - randomized controlled trial (topic)
KW  - sputum examination
KW  - thorax radiography
KW  - urban area
N2  - B A C K G R O U N D: Diabetes mellitus (DM) is common among patients with TB. We assessed DM characteristics and long-term needs of DM-TB patients after completing TB treatment. M E T H O D S: Newly diagnosed TB patients with DM were recruited for screening in a randomised clinical trial evaluating a simple algorithm to improve glycaemic control during TB treatment. DM characteristics, lifestyle and medication were compared before and after TB treatment and 6 months later. Risk of cardiovascular disease (CVD), albuminuria and neuropathy were assessed after TB treatment. R E S U LT S: Of 218 TB-DM patients identified, 170 (78%) were followed up. Half were males, the mean age was 53 years, 26.5% were newly diagnosed DM. High glycated haemoglobin at TB diagnosis (median 11.2%) decreased during TB treatment (to 7.4% with intensified management and 8.4% with standard care), but this effect was lost 6 months later (9.3%). Hypertension and dyslipidemia contributed to a high 10-year CVD risk (32.9% at month 6 and 35.5% at month 12). Neuropathy (33.8%) and albuminuria (61.3%) were common. After TB treatment, few patients used CVD-mitigating drugs. C O N C L U S I O N: DM in TB-DM patients is characterised by poor glycaemic control, high CVD risk, and nephropathy. TB treatment provides opportunities for better DM management, but effort is needed to improve long-term care.
ER  - 

TY  - JOUR
M3  - Article
Y1  - 2023
VL  - 36
IS  - 1
SP  - 52
EP  - 58
SN  - 1309-9469
SN  - 1019-1941
JF  - Marmara Medical Journal
JO  - Marmara Med. J.
UR  - https://www.embase.com/search/results?subaction=viewrecord&id=L2024177029&from=export
U2  - L2024177029
DB  - Embase
U3  - 2023-07-13
U4  - 2023-07-17
L2  - http://dx.doi.org/10.5472/marumj.1244732
DO  - 10.5472/marumj.1244732
A1  - Ilban, O.
A1  - Ilban, A.
M1  - (Ilban O., droilban@gmail.com) Intensive Care Unit, Konya Numune Hospital, Selcuklu, Konya, Turkey
M1  - (Ilban A.) Department of Microbiology, Konya Numune Hospital, Selcuklu, Konya, Turkey
AD  - O. Ilban, Intensive Care Unit, Konya Numune Hospital, Selcuklu, Konya, Turkey
T1  - The relationship between renal functions and multi-drug resistant organisms in patients with ventilator-associated pneumonia
LA  - English
KW  - NCT04833231
KW  - microbial identification system
KW  - microbial identification system
KW  - prednisone
KW  - Acinetobacter baumannii
KW  - acute kidney failure
KW  - adult
KW  - aged
KW  - antibiotic resistance
KW  - antibiotic sensitivity
KW  - antibiotic therapy
KW  - APACHE
KW  - area under the curve
KW  - article
KW  - cardiovascular disease
KW  - Charlson Comorbidity Index
KW  - chronic kidney failure
KW  - chronic obstructive lung disease
KW  - clinical trial
KW  - controlled study
KW  - creatinine blood level
KW  - diabetes mellitus
KW  - diagnostic test accuracy study
KW  - dialysis
KW  - endotracheal intubation
KW  - Enterococcus
KW  - estimated glomerular filtration rate
KW  - female
KW  - human
KW  - hypertension
KW  - immunosuppressive treatment
KW  - kidney function
KW  - kidney transplantation
KW  - liver disease
KW  - major clinical study
KW  - male
KW  - malnutrition
KW  - microbial colonization
KW  - minimum inhibitory concentration
KW  - multidrug resistance
KW  - neutropenia
KW  - observational study
KW  - pneumonia
KW  - predictive value
KW  - prospective study
KW  - Pseudomonas aeruginosa
KW  - receiver operating characteristic
KW  - renal replacement therapy
KW  - risk factor
KW  - sensitivity and specificity
KW  - Staphylococcus aureus
KW  - tuberculosis
KW  - ventilator associated pneumonia
KW  - VITEK 2
C3  - VITEK  2(Merieux,France)
C4  - Merieux(France)
N2  - Objective: Despite the increase in the frequency of multi-drug resistant organism (MDRO) colonisation and infection in dialysis patients, it is not well known whether the risk of multi-drug resistant (MDR) pneumonia increases in mild-to-severe chronic kidney disease patients not undergoing dialysis. Therefore, we aimed to evaluate the relationship between renal functions and the risk of MDR ventilator-associated pneumonia (VAP) and the specific microbial pattern. Patients and Methods: A total of 133 patients who developed VAP were divided according to their renal function into two groups, an estimated glomerular filtration rate of (eGFR) ≥ 60 mL/ min/1.73 m2 (high eGFR, n=65) and eGFR < 60 mL/min/1.73 m2 (low eGFR, n=68). Results: The low eGFR group presented a significantly high MDRO ratio (p<0.01). With the decrease in eGFR, the frequency of grampositive MDRO did not change (p=0.63), while the increase in gram-negative MDRO was statistically significant (p<0.01). Low eGFR was found to be an independent predictor for antimicrobial resistance. (Odds ratio, (OR): 2.821). Conclusion: Among VAP patients, chronic renal failure is associated with increased MDRO infection. The eGFR may be used to identify mechanically ventilated patients with a high risk of MDR pneumonia.
ER  - 

TY  - JOUR
M3  - Article
Y1  - 2023
VL  - 13
IS  - 1
SP  - 134
SN  - 2045-2322
JF  - Scientific reports
JO  - Sci Rep
UR  - https://www.embase.com/search/results?subaction=viewrecord&id=L639957585&from=export
U2  - L639957585
C5  - 36599895
DB  - Medline
U3  - 2023-01-10
U4  - 2023-01-11
L2  - http://dx.doi.org/10.1038/s41598-022-27301-9
DO  - 10.1038/s41598-022-27301-9
A1  - Nagao, M.
A1  - Sasaki, J.
A1  - Sugihara, H.
A1  - Tanimura-Inagaki, K.
A1  - Harada, T.
A1  - Sakuma, I.
A1  - Oikawa, S.
M1  - (Nagao M.; Sugihara H.; Tanimura-Inagaki K.; Harada T.; Oikawa S., shinichi@nms.ac.jp) Department of Endocrinology, Metabolism and Nephrology, Graduate School of Medicine, Nippon Medical School, Tokyo, Japan
M1  - (Sasaki J.) International University of Health and Welfare, Fukuoka, Japan
M1  - (Sakuma I.) Caress Sapporo Hokko Memorial Clinic, Hokkaido, Japan
M1  - (Oikawa S., shinichi@nms.ac.jp) Diabetes and Lifestyle-Related Disease Center, Fukujuji Hospital, Japan Anti-Tuberculosis Association (JATA), 3-1-24 Matsuyama, Kiyose, Tokyo, 204-8522, Japan
M1  - ()
T1  - Efficacy and safety of sitagliptin treatment in older adults with moderately controlled type 2 diabetes: the STREAM study
LA  - English
KW  - antidiabetic agent
KW  - dipeptidyl peptidase IV inhibitor
KW  - glycated hemoglobin
KW  - metformin
KW  - sitagliptin
KW  - aged
KW  - clinical trial
KW  - combination drug therapy
KW  - controlled study
KW  - double blind procedure
KW  - glucose blood level
KW  - human
KW  - multicenter study
KW  - non insulin dependent diabetes mellitus
KW  - randomized controlled trial
KW  - treatment outcome
N2  - Sitagliptin has been suggested as a treatment option for older adults with type 2 diabetes (T2D). However, no randomized controlled trial has been performed to evaluate the efficacy and safety of sitagliptin treatment in older Japanese patients with T2D. The STREAM study was a multicenter, open-label, randomized controlled trial. T2D outpatients aged 65-80 years with moderately controlled glycemic levels (HbA1c 7.4-10.4%) under lifestyle interventions without or with oral anti-diabetic drugs excluding DPP4 inhibitors or GLP-1 receptor agonists were recruited (n = 176). The participants were randomized into sitagliptin group (n = 88) who received sitagliptin as an initial or an additive anti-diabetic drug and control group (n = 88) who did not. The treatment goal was HbA1c level < 7.4%. Efficacy and safety during 12-month treatment period were investigated. The mean (± SD) ages were 70.6 ± 3.9 and 71.9 ± 4.4 years old in sitagliptin and control groups, respectively. According to a mixed-effects model analysis, average changes from baseline over the treatment period in fasting plasma glucose (FPG), HbA1c, and glycated albumin (GA) were - 27.2 mg/dL, - 0.61%, and - 2.39%, respectively, in sitagliptin group, and 0.50 mg/dL, - 0.29%, and - 0.93%, respectively, in control group. The reductions in FPG, HbA1c, and GA were significantly greater in sitagliptin group (P < 0.0001, P < 0.01, and P < 0.0001, respectively). There were no differences in the incidence of adverse effects, except for cystatin C elevation and platelet count reduction in sitagliptin group. Sitagliptin treatment effectively improved the glycemic profile without any serious adverse effects in older T2D patients.Trial registration number: UMIN000010376.
ER  - 

TY  - JOUR
M3  - Review
Y1  - 2023
VL  - 117
IS  - 1
SP  - 36
EP  - 51
SN  - 2047-7732
SN  - 2047-7724
JF  - Pathogens and Global Health
JO  - Pathog. Global Health
UR  - https://www.embase.com/search/results?subaction=viewrecord&id=L2015336675&from=export
U2  - L2015336675
C5  - 35296216
DB  - Embase
DB  - Medline
U3  - 2022-03-28
U4  - 2023-02-02
L2  - http://dx.doi.org/10.1080/20477724.2022.2046967
DO  - 10.1080/20477724.2022.2046967
A1  - Nyirenda, J.L.Z.
A1  - Bockey, A.
A1  - Wagner, D.
A1  - Lange, B.
M1  - (Nyirenda J.L.Z., jonnyirenda@gmail.com; Bockey A.; Wagner D.) Division of Infectious Diseases, Department of Internal Medicine II, University Hospital Freiburg, Medical Faculty, University of Freiburg, Freiburg, Germany
M1  - (Nyirenda J.L.Z., jonnyirenda@gmail.com) Public Health Department, Faculty of Applied Sciences, University of Livingstonia, Mzuzu, Malawi
M1  - (Bockey A.; Lange B.) Department for Epidemiology, Helmholtz Centre for Infection Research, Braunschweig, Germany
M1  - (Lange B.) German Centre for Infection Research, Braunschweig, Germany
AD  - J.L.Z. Nyirenda, Division of Infectious Diseases, Department of Internal Medicine II, University Hospital Freiburg, Medical Faculty, University of Freiburg, Freiburg, Germany
T1  - Effect of Tuberculosis (TB) and Diabetes mellitus (DM) integrated healthcare on bidirectional screening and treatment outcomes among TB patients and people living with DM in developing countries: a systematic review
LA  - English
KW  - caloric intake
KW  - developing country
KW  - diabetes mellitus
KW  - diabetic patient
KW  - follow up
KW  - health care
KW  - hospital readmission
KW  - human
KW  - integrated health care system
KW  - middle income country
KW  - practice guideline
KW  - prevalence
KW  - randomized controlled trial (topic)
KW  - review
KW  - systematic review
KW  - treatment outcome
KW  - tuberculosis
KW  - Zimbabwe
N2  - A systematic review (Prospero CRD42017075562) including articles published between 1 January 1990 and 31 October 2021 was performed to synthesize evidence on the effect of integrating tuberculosis (TB) and diabetes mellitus (DM) healthcare on screening coverage and treatment loss to follow-up as compared to non-integrated care services for TB and DM in low- to middle-income countries (LMICs). Searches were performed in PubMed, Web of Science, WHO Global Index Medicus, and Cochrane Central Library. This review followed Preferred Reporting Items for Systematic Reviews and Meta-Analyses (PRISMA) guidelines, and we adopted Cochrane data collection form for Randomized Controlled Trials (RCTs) and non-RCTs. Due to heterogeneity and limited data of studies included, meta-analysis was not performed. Of 6902 abstracts, 10 studies from South America, Asia, and Africa were included. One study from Zimbabwe showed 57% increase in DM screening among TB patients in integrated care as compared to non-integrated care; 95% CI: 54.1, 59.8. Seven studies with before-after comparison groups reported increased screening coverage during implementation of integrated healthcare that ranged from 10.1% in Mexico to 99.1% in China. Three studies reported reduction in loss to follow-up among TB patients in integrated care; two in China showed 9.2%, 95% CI: −16.7, –1.7, and −9.5%, 95% CI: −18.4, −0.7 differences, while a study from Mexico showed −5.3% reduction, 95% CI: −9.8, -0.9. With few and heterogenous included studies, the synthesized evidence is weak to establish effect of TB/DM integrated care. Therefore, further robust studies such as randomized clinical trials and well-designed observational studies are needed.
ER  - 

TY  - JOUR
M3  - Article
Y1  - 2023
VL  - 15
IS  - 1
SN  - 1999-4923
JF  - Pharmaceutics
JO  - Pharmaceutics
UR  - https://www.embase.com/search/results?subaction=viewrecord&id=L2021150219&from=export
U2  - L2021150219
DB  - Embase
U3  - 2023-01-31
U4  - 2023-04-12
L2  - http://dx.doi.org/10.3390/pharmaceutics15010009
DO  - 10.3390/pharmaceutics15010009
A1  - Espinosa-Pereiro, J.
A1  - Ghimire, S.
A1  - Sturkenboom, M.G.G.
A1  - Alffenaar, J.-W.C.
A1  - Tavares, M.
A1  - Aguirre, S.
A1  - Battaglia, A.
A1  - Molinas, G.
A1  - Tórtola, T.
A1  - Akkerman, O.W.
A1  - Sanchez-Montalva, A.
A1  - Magis-Escurra, C.
M1  - (Espinosa-Pereiro J.; Sanchez-Montalva A., adrian.sanchez.montalva@vallhebron.cat) International Health Unit Vall d’Hebron-Drassanes, Infectious Diseases Department, Vall d’Hebron University Hospital, PROSICS Barcelona, Barcelona, Spain
M1  - (Espinosa-Pereiro J.; Sanchez-Montalva A., adrian.sanchez.montalva@vallhebron.cat) Centro de Investigación Biomédica en Red de Enfermedades Infecciosas (CIBERINFEC), Instituto de Salud Carlos III, Madrid, Spain
M1  - (Ghimire S.; Sturkenboom M.G.G.; Alffenaar J.-W.C.) Department Clinical Pharmacy and Pharmacology, University Medical Center Groningen, University of Groningen, Groningen, Netherlands
M1  - (Alffenaar J.-W.C.) School of Pharmacy, Faculty of Medicine and Health, The University of Sydney, Sydney, NSW, Australia
M1  - (Alffenaar J.-W.C.) Westmead Hospital, Sydney, NSW, Australia
M1  - (Alffenaar J.-W.C.) Sydney Institute for Infectious Diseases, The University of Sydney, Sydney, NSW, Australia
M1  - (Tavares M.) Infectious Diseases Service, Centro Hospitalar de São João, Porto, Portugal
M1  - (Aguirre S.) National Program for Tuberculosis, Ministry of Health, Asunción, Paraguay
M1  - (Battaglia A.; Molinas G.) Instituto Nacional de Enfermedades Respiratorias y Ambientales, Asunción, Paraguay
M1  - (Tórtola T.) Microbiology Department, Vall d’Hebron University Hospital, Barcelona, Spain
M1  - (Akkerman O.W.) TB Center Beatrixoord, University Medical Center Groningen, University of Groningen, Haren, Groningen, Netherlands
M1  - (Akkerman O.W.) Department of Pulmonary Diseases and Tuberculosis, University Medical Center Groningen, University of Groningen, Groningen, Netherlands
M1  - (Sanchez-Montalva A., adrian.sanchez.montalva@vallhebron.cat) Grupo de Estudio de Infecciones por Micobacterias, Sociedad Española de Enfermedades Infecciosas y Microbiología Clínica (GEIM-SEIMC), Madrid, Spain
M1  - (Magis-Escurra C.) Radboud University Medical Centre, Department of Respiratory Diseases-TB Expert Center Dekkerswald, Nijmegen, Netherlands
AD  - A. Sanchez-Montalva, International Health Unit Vall d’Hebron-Drassanes, Infectious Diseases Department, Vall d’Hebron University Hospital, PROSICS Barcelona, Barcelona, Spain
T1  - Safety of Rifampicin at High Dose for Difficult-to-Treat Tuberculosis: Protocol for RIAlta Phase 2b/c Trial
LA  - English
KW  - EudraCT 2020-003146-36
KW  - NCT04768231
KW  - ethambutol
KW  - isoniazid
KW  - pyrazinamide
KW  - rifampicin
KW  - article
KW  - AUC (0-24 h)
KW  - bactericidal activity
KW  - coinfection
KW  - cost effectiveness analysis
KW  - drug efficacy
KW  - drug megadose
KW  - drug safety
KW  - drug tolerability
KW  - follow up
KW  - health economics
KW  - hepatitis B
KW  - hepatitis C
KW  - human
KW  - microbiological examination
KW  - multicenter study (topic)
KW  - pharmacogenetics
KW  - phase 2 clinical trial (topic)
KW  - prospective study
KW  - quality of life
KW  - tuberculosis
KW  - vulnerable population
N2  - Previous clinical trials for drug-susceptible tuberculosis (DS-TB) have shown that first-line treatment with doses of rifampicin up to 40 mg/kg are safe and increase the early treatment response for young adults with pulmonary tuberculosis. This may lead to a shorter treatment duration for those persons with TB and a good baseline prognosis, or increased treatment success for vulnerable subgroups (age > 60, diabetes, malnutrition, HIV, hepatitis B or hepatitis C coinfection, TB meningitis, stable chronic liver diseases). Here, we describe the design of a phase 2b/c clinical study under the hypothesis that rifampicin at 35 mg/kg is as safe for these vulnerable groups as for the participants included in previous clinical trials. RIAlta is an interventional, open-label, multicenter, prospective clinical study with matched historical controls comparing the standard DS-TB treatment (isoniazid, pyrazinamide, and ethambutol) with rifampicin at 35 mg/kg (HR35ZE group) vs. rifampicin at 10 mg/kg (historical HR10ZE group). The primary outcome is the incidence of grade ≥ 3 Adverse Events or Severe Adverse Events. A total of 134 participants will be prospectively included, and compared with historical matched controls with at least a 1:1 proportion. This will provide a power of 80% to detect non-inferiority with a margin of 8%. This study will provide important information for subgroups of patients that are more vulnerable to TB bad outcomes and/or treatment toxicity. Despite limitations such as non-randomized design and the use of historical controls, the results of this trial may inform the design of future more inclusive clinical trials, and improve the management of tuberculosis in subgroups of patients for whom scientific evidence is still scarce. Trial registration: EudraCT 2020-003146-36, NCT04768231.
ER  - 

TY  - JOUR
M3  - Article in Press
Y1  - 2023
SN  - 1365-2125
SN  - 0306-5251
JF  - British Journal of Clinical Pharmacology
JO  - Br. J. Clin. Pharmacol.
UR  - https://www.embase.com/search/results?subaction=viewrecord&id=L2021573421&from=export
U2  - L2021573421
C5  - 36692865
DB  - Embase
DB  - Medline
U3  - 2023-03-01
L2  - http://dx.doi.org/10.1111/bcp.15672
DO  - 10.1111/bcp.15672
A1  - Zou, Y.
A1  - de Jager, V.
A1  - Hesseling, A.C.
A1  - Diacon, A.H.
A1  - Wiesner, L.
A1  - Mostert, J.
A1  - Svensson, E.M.
A1  - Garcia-Prats, A.
M1  - (Zou Y.; Svensson E.M., elin.svensson@farmaci.uu.se) Department of Pharmacy, Uppsala University, Uppsala, Sweden
M1  - (de Jager V.; Diacon A.H.; Mostert J.) TASK Applied Science, TASK Clinical Research Centre, Cape Town, South Africa
M1  - (Hesseling A.C.; Garcia-Prats A., garciaprats@wisc.edu) Desmond Tutu TB Centre, Department of Paediatrics and Child Health, Stellenbosch University, Tygerberg, South Africa
M1  - (Wiesner L.) UCT Pharmacology Research Laboratory, Division of Clinical Pharmacology, Department of Medicine, University of Cape Town, Cape Town, South Africa
M1  - (Svensson E.M., elin.svensson@farmaci.uu.se) Department of Pharmacy, Radboud University Medical Center, Nijmegen, Netherlands
M1  - (Garcia-Prats A., garciaprats@wisc.edu) Department of Pediatrics, University of Wisconsin-Madison, Madison, WI, United States
AD  - E.M. Svensson, Department of Pharmacy, Uppsala University, Uppsala, Sweden
AD  - A. Garcia-Prats, Department of Pediatrics, University of Wisconsin-Madison, Madison, WI, United States
T1  - Relative bioavailability of delamanid 50 mg tablets dispersed in water in healthy adult volunteers
LA  - English
KW  - adult
KW  - article
KW  - bioavailability
KW  - bioequivalence
KW  - blood sampling
KW  - child
KW  - clinical article
KW  - controlled study
KW  - crossover procedure
KW  - dispersible tablet
KW  - drug formulation
KW  - drug resistant tuberculosis
KW  - drug therapy
KW  - female
KW  - human
KW  - liquid chromatography-mass spectrometry
KW  - low drug dose
KW  - male
KW  - palatability
KW  - pharmacokinetics
KW  - phase 1 clinical trial
KW  - questionnaire
KW  - tuberculosis
KW  - delamanid
KW  - water
N2  - Aim: Delamanid is a novel drug for the treatment of drug-resistant tuberculosis, manufactured as 50-mg solid and 25-mg dispersible tablets. We evaluated the effects of dispersing the 50-mg tablet, focusing on the relative bioavailability. Methods: Delamanid, 50-mg tablets administered dispersed vs swallowed whole, was investigated in a phase I, four-period, crossover study. Two of three dose strengths of delamanid (25, 50 or 100 mg) were given to healthy adult participants, in both whole and dispersed forms, with a 7-day washout period. Blood samples were collected over 168 h after each dose. Delamanid and its metabolite DM-6705 were analysed with a validated liquid chromatography tandem mass spectrometry assay. The pharmacokinetics of both analytes were analysed using nonlinear mixed-effect modelling. Palatability and acceptability were determined using a standardized questionnaire. Results: Twenty-four participants completed the study. The bioavailability of dispersed tablets was estimated to be 107% of whole tablets, with a 90% confidence interval of 99.7-114%, fulfilling bioequivalence criteria. The two formulations were not significantly different regarding either bioavailability or its variability. Bioavailability increased at lower doses, by 34% (26-42%) at 50 mg and by 74% (64-86%) at 25 mg, relative to 100 mg. The majority of participants (93%) found the dispersed formulation acceptable in palatability across all delamanid doses. Conclusions: Dispersed 50-mg delamanid tablets have similar bioavailability to tablets swallowed whole in adult volunteers. This can be an option for children and other patients who cannot swallow whole tablets, improving access to treatment.
ER  - 

TY  - JOUR
M3  - Article
Y1  - 2023
VL  - 23
IS  - 5
SP  - 443
EP  - 454
SN  - 1744-7682
SN  - 1471-2598
JF  - Expert Opinion on Biological Therapy
JO  - Expert Opin. Biol. Ther.
UR  - https://www.embase.com/search/results?subaction=viewrecord&id=L2022960935&from=export
U2  - L2022960935
C5  - 37073744
DB  - Embase
DB  - Medline
U3  - 2023-05-16
U4  - 2023-06-22
L2  - http://dx.doi.org/10.1080/14712598.2023.2204186
DO  - 10.1080/14712598.2023.2204186
A1  - Raveendra, K.R.
A1  - Rathod, C.
A1  - Darnule, R.
A1  - Loganathan, S.
A1  - Deodhar, S.
A1  - Radhika, A.
A1  - Marwah, A.
A1  - Chaudhari, N.M.
A1  - Thakur, B.K.
A1  - Vaidyanathan, S.
A1  - Athalye, S.N.
M1  - (Raveendra K.R.) Department of Medicine, Victoria Hospital, Bangalore Medical College and Research Institute, Karnataka, Bangalore, India
M1  - (Rathod C.) Department of Medicine, GMERS Medical College & Hospital, Old TB Hospital Campus, Gujarat, Vadodara, India
M1  - (Darnule R.) Department of Medicine, Saint George’s Hospital, Maharashtra, Mumbai, India
M1  - (Loganathan S.; Deodhar S., Sarika.Deodhar@biocon.com; Radhika A.; Marwah A.; Chaudhari N.M.; Thakur B.K.; Vaidyanathan S.; Athalye S.N.) Clinical Development and Medical Affairs, Biocon Biologics Limited, Karnataka, Bengaluru, India
AD  - S. Deodhar, Clinical Development and Medical Affairs, Biocon Biologics Limited, Biocon House Tower 3, Semicon Park, Plot No 29-P1 & 31-P, KIADB Industrial Area, Electronic City Phase - 2, Karnataka, Bangalore, India
T1  - REcovery and SURvival of patients with moderate to severe acute REspiratory distress syndrome (ARDS) due to COVID-19: a multicenter, single-arm, Phase IV itolizumab Trial: RESURRECT
LA  - English
KW  - non rebreathing valve
KW  - C reactive protein
KW  - D dimer
KW  - ferritin
KW  - hydrocortisone
KW  - interleukin 6
KW  - itolizumab
KW  - lactate dehydrogenase
KW  - pheniramine
KW  - absolute neutrophil count
KW  - acute coronary syndrome
KW  - acute heart infarction
KW  - acute kidney failure
KW  - adult
KW  - adult respiratory distress syndrome
KW  - all cause mortality
KW  - anaphylaxis
KW  - article
KW  - asthenia
KW  - bradycardia
KW  - cardiogenic shock
KW  - controlled study
KW  - coronavirus disease 2019
KW  - coughing
KW  - decreased appetite
KW  - demographics
KW  - deterioration
KW  - diabetes mellitus
KW  - diabetic ketoacidosis
KW  - diarrhea
KW  - disease severity
KW  - drug efficacy
KW  - drug safety
KW  - dyspnea
KW  - European Quality of Life 5 Dimensions 5 Level questionnaire
KW  - female
KW  - fever
KW  - follow up
KW  - headache
KW  - heart arrest
KW  - high flow nasal cannula therapy
KW  - human
KW  - hypertension
KW  - hypertriglyceridemia
KW  - hypoxia
KW  - incidence
KW  - infusion related reaction
KW  - injection site rash
KW  - intensive care unit
KW  - invasive ventilation
KW  - long term survival
KW  - lower respiratory tract infection
KW  - lung function
KW  - lymphocytopenia
KW  - major clinical study
KW  - male
KW  - mortality rate
KW  - multicenter study
KW  - muscle weakness
KW  - myocarditis
KW  - noninvasive ventilation
KW  - outcome assessment
KW  - oxygen saturation
KW  - oxygen therapy
KW  - patient-reported outcome
KW  - phase 4 clinical trial
KW  - quality of life
KW  - respiratory failure
KW  - septic shock
KW  - single blind procedure
KW  - six minute walk test
KW  - tachycardia
KW  - thrombocytopenia
KW  - tuberculosis
KW  - upper gastrointestinal bleeding
N2  - Background: Itolizumab, an anti-CD6 monoclonal antibody, down-regulates COVID-19-mediated inflammation and the acute effects of cytokine release syndrome. This study aimed to evaluate the safety and efficacy of itolizumab in hospitalized COVID-19 patients with PaO2/FiO2 ratio (PFR) ≤200 requiring oxygen therapy. Research design and methods: This multicenter, single-arm, Phase 4 study enrolled 300 hospitalized adults with SARS-CoV-2 infection, PFR ≤200, oxygen saturation ≤94%, and ≥1 elevated inflammatory markers from 17 COVID-19 specific tertiary Indian hospitals. Patients received 1.6 mg/kg of itolizumab infusion, were assessed for 1 month, and followed-up to Day 90. Primary outcome measures included incidence of severe acute infusion-related reactions (IRRs) (≥Grade-3) and mortality rate at 1 month. Results: Incidence of severe acute IRRs was 1.3% and mortality rate at 1 month was 6.7% (n = 20/300). Mortality rate at Day 90 was 8.0% (n = 24/300). By Day 7, most patients had stable/improved SpO2 without increasing FiO2 and by Day 30, 91.7% patients were off oxygen therapy. Overall, 63 and 10 patients, respectively, reported 123 and 11 treatment-emergent adverse events up to Days 30 and 90. No deaths were attributable to itolizumab. Patient-reported outcomes showed gradual and significant improvement for all five dimensions on EQ-5D-5L. Conclusion: Itolizumab demonstrated acceptable safety with a favorable prognosis in hospitalized COVID-19 patients. Clinical trial registration: CTRI/2020/09/027941 (Clinical Trials Registry of India).
ER  - 

TY  - JOUR
M3  - Review
Y1  - 2023
VL  - 21
IS  - 5
SP  - 535
EP  - 549
SN  - 1744-8336
SN  - 1478-7210
JF  - Expert Review of Anti-Infective Therapy
JO  - Expert Rev. Anti-Infect. Ther.
UR  - https://www.embase.com/search/results?subaction=viewrecord&id=L2023011852&from=export
U2  - L2023011852
C5  - 37104686
DB  - Embase
DB  - Medline
U3  - 2023-05-12
U4  - 2023-07-25
L2  - http://dx.doi.org/10.1080/14787210.2023.2207821
DO  - 10.1080/14787210.2023.2207821
A1  - Weiss, Z.F.
A1  - Little, J.
A1  - Hammond, S.
M1  - (Weiss Z.F., zoefreemanweiss@gmail.com) Tufts Medical Center, Division of Infectious Diseases and Geographic Medicine, Boston, MA, United States
M1  - (Weiss Z.F., zoefreemanweiss@gmail.com) Tufts Medical Center, Division of Pathology and Laboratory Medicine, Boston, MA, United States
M1  - (Little J.) Brigham and Women’s Hospital, Division of Infectious Diseases, Boston, MA, United States
M1  - (Little J.; Hammond S.) Dana-Farber Cancer Institute, Department of Medical Oncology, Boston, MA, United States
M1  - (Hammond S.) Massachusetts General Hospital, Divisions of Infectious Diseases and Hematology Oncology, Boston, MA, United States
AD  - Z.F. Weiss, Tufts Medical Center, Division of Infectious Diseases and Geographic Medicine, Boston, MA, United States
T1  - Evolution of antifungals for invasive mold infections in immunocompromised hosts, then and now
LA  - English
KW  - aciclovir
KW  - amphotericin
KW  - amphotericin B
KW  - amphotericin B lipid complex
KW  - anidulafungin
KW  - antifungal agent
KW  - antiretrovirus agent
KW  - caspofungin
KW  - cefepime
KW  - cotrimoxazole
KW  - creatinine
KW  - cytochrome P450 2C19
KW  - cytochrome P450 3A4
KW  - deferasirox
KW  - echinocandin
KW  - ergosterol
KW  - fluconazole
KW  - flucytosine
KW  - HLA antigen
KW  - isavuconazole
KW  - itraconazole
KW  - linezolid
KW  - micafungin
KW  - posaconazole
KW  - rifampicin
KW  - squalene monooxygenase
KW  - tacrolimus
KW  - terbinafine
KW  - triazole derivative
KW  - voriconazole
KW  - Acremonium
KW  - antibiotic sensitivity
KW  - antibiotic therapy
KW  - antifungal resistance
KW  - antifungal susceptibility
KW  - antifungal therapy
KW  - antimicrobial activity
KW  - Aspergillus fumigatus
KW  - bacterium identification
KW  - biofilm
KW  - blastomycosis
KW  - bone marrow transplantation
KW  - Candida albicans
KW  - channel gating
KW  - clinical decision making
KW  - clinical outcome
KW  - coccidioidomycosis
KW  - consensus
KW  - creatinine clearance
KW  - cryptococcosis
KW  - Cryptococcus neoformans
KW  - debridement
KW  - diabetic ketoacidosis
KW  - drug interaction
KW  - drug metabolism
KW  - filamentous fungus
KW  - fungus growth
KW  - fungus hyphae
KW  - fusariosis
KW  - Fusarium solani
KW  - gene mutation
KW  - hematologic malignancy
KW  - histopathology
KW  - histoplasmosis
KW  - human
KW  - immunocompromised patient
KW  - immunosuppressive treatment
KW  - in vitro study
KW  - invasive aspergillosis
KW  - kidney graft
KW  - liver toxicity
KW  - Lomentospora prolificans
KW  - lung function
KW  - lung lavage
KW  - minimum inhibitory concentration
KW  - molecular phylogeny
KW  - morbidity
KW  - mortality
KW  - Mucorales
KW  - mucormycosis
KW  - multiplex polymerase chain reaction
KW  - Mycobacterium tuberculosis
KW  - nephrotoxicity
KW  - nonhuman
KW  - outcome assessment
KW  - Paecilomyces
KW  - peritonitis
KW  - phase 3 clinical trial (topic)
KW  - phenotype
KW  - phylogeny
KW  - polymerase chain reaction
KW  - practice guideline
KW  - prevalence
KW  - pyrimidine synthesis
KW  - QT interval
KW  - QTc interval
KW  - review
KW  - systemic mycosis
N2  - Introduction: The current armamentarium of antifungal agents for invasive mold infections (IMI) has dramatically improved over the last 50 years. Existing therapies are, however, associated with toxicities, drug interactions, and, in some cases, therapeutic failures. Novel antifungals are needed to address the increasing prevalence of IMI and the growing threat of antifungal resistance. Areas covered: We review the history and development of the most commonly used antifungals. We discuss the current consensus guidelines and supporting data for treatment of invasive mold infection (IMI), the role of susceptibility testing, and the niche that novel antifungals could fill. We review the current data for aspergillosis, mucormycosis, and hyalohyphomycosis. Expert opinion: Robust clinical trial data demonstrating the relative effectiveness of our current antifungal agents for treating IMI outside of A. fumigatus remains limited. Clinical trials are urgently needed to delineate the relationship between MICs and clinical outcomes for existing agents and to better evaluate the in vitro and in vivo aspects of antifungal synergy. Continued international multicenter collaboration and standardized clinical endpoints for trials evaluating both existing and new agents are necessary to advance the field.
ER  - 

TY  - JOUR
M3  - Article
Y1  - 2023
VL  - 13
SN  - 2234-943X
JF  - Frontiers in Oncology
JO  - Front. Oncol.
UR  - https://www.embase.com/search/results?subaction=viewrecord&id=L2023042447&from=export
U2  - L2023042447
DB  - Embase
U3  - 2023-05-29
U4  - 2023-05-30
L2  - http://dx.doi.org/10.3389/fonc.2023.1110962
DO  - 10.3389/fonc.2023.1110962
A1  - Zhang, W.
A1  - Cui, D.
A1  - Shi, K.
A1  - Chen, M.
A1  - Zhang, B.
A1  - Qian, R.
M1  - (Zhang W.; Cui D.; Shi K.; Chen M.; Zhang B.; Qian R., qianrulin0371@163.com) Department of Thoracic Surgery, Henan Provincial Chest Hospital, Zhengzhou University, Henan, Zhengzhou, China
M1  - (Zhang W.; Cui D.; Shi K.; Chen M.; Zhang B.; Qian R., qianrulin0371@163.com) Henan Provincial Mediastinoscope Diagnosis and Treatment Center, Henan, Zhengzhou, China
AD  - R. Qian, Department of Thoracic Surgery, Henan Provincial Chest Hospital, Zhengzhou University, Henan, Zhengzhou, China
T1  - Feasibility and safety of expandable mediastinoscopic and laparoscopic radical esophagectomy
LA  - English
KW  - 10972SP
KW  - feeding tube
KW  - gastroscope
KW  - mediastinoscope
KW  - stomach tube
KW  - abdominal bleeding
KW  - adjuvant chemotherapy
KW  - adult
KW  - aged
KW  - anastomosis leakage
KW  - appendectomy
KW  - article
KW  - bronchiectasis
KW  - cerebrovascular disease
KW  - chronic lung disease
KW  - chylothorax
KW  - clinical trial
KW  - coronary artery bypass graft
KW  - debridement
KW  - diabetes mellitus
KW  - emphysema
KW  - esophageal squamous cell carcinoma
KW  - esophagectomy
KW  - esophagus cancer
KW  - feasibility study
KW  - female
KW  - fibrosing alveolitis
KW  - follow up
KW  - gastrointestinal motility
KW  - gastroscopy
KW  - general anesthesia
KW  - heart arrhythmia
KW  - hemostasis
KW  - hospitalization
KW  - human
KW  - hypertension
KW  - ischemic heart disease
KW  - laparoscopic radical esophagectomy
KW  - laparoscopy
KW  - laryngeal nerve
KW  - ligation
KW  - liquid diet
KW  - liver disease
KW  - lymph node dissection
KW  - male
KW  - mediastinal bleeding
KW  - mediastinoscopy
KW  - open surgery
KW  - operation duration
KW  - operative blood loss
KW  - pleura effusion
KW  - pleurisy
KW  - pneumonia
KW  - postoperative complication
KW  - radical resection
KW  - recurrent laryngeal nerve palsy
KW  - reoperation
KW  - retrospective study
KW  - silicotuberculosis
KW  - surgical technique
KW  - thoracic duct ligation
KW  - thoracotomy
KW  - thyroidectomy
KW  - tracheitis
KW  - valvular heart disease
KW  - 10972SP
C3  - 10972SP(Karl Storz,Germany)
C4  - Karl Storz(Germany)
N2  - Background: At present, minimally invasive radical esophagectomy is the main surgical method for esophageal cancer treatment, but it has inherent limitations. We have developed a novel method of radical esophagectomy without thoracotomy to improve this situation, namely, by using EMLE. We evaluated the feasibility and safety of expandable mediastinoscopic and laparoscopic radical esophagectomy (EMLE) through a retrospective analysis. Methods: From January 2019 to June 2022, we successfully performed 106 cases of radical resection of esophageal cancer with this new surgical technique, gradually improved the surgical path, and recorded the perioperative data and postoperative complications of all patients. Results: The operation was successfully performed in all patients except for two patients who required a switch to open surgery. The mean operation time was 171.11 ± 33.29 min and the mean intraoperative blood loss was 93.53 ± 56.32 ml. The mean number of removed lymph nodes was 23.59 ± 5.42. The postoperative complications included pneumonia (3.77%), recurrent laryngeal nerve palsy (1.89%), anastomotic leak (14.15%), pleural effusion (5.66%), chylothorax (2.83%), and reoperation (4.72%). All complications were graded I–III per the Clavien–Dindo classification. No perioperative death was recorded. Conclusion: Expandable mediastinoscopic and laparoscopic radical esophagectomy is feasible for radical resection of esophageal cancer, with good therapeutic effect and safety. Because of its minimal impact on patients and convenient operation, it is a novel surgical option for patients with esophageal cancer and is expected to become a standard surgical method for radical esophagectomy in the future.
ER  - 

TY  - JOUR
M3  - Article
Y1  - 2023
VL  - 113
IS  - 3
SP  - 148
EP  - 153
SN  - 2078-5135
SN  - 0256-9574
JF  - South African Medical Journal
JO  - S. Afr. Med. J.
UR  - https://www.embase.com/search/results?subaction=viewrecord&id=L2023844499&from=export
U2  - L2023844499
C5  - 36876350
DB  - Embase
DB  - Medline
U3  - 2023-04-19
U4  - 2023-04-27
L2  - http://dx.doi.org/10.7196/SAMJ.2023.v113i3.16761
DO  - 10.7196/SAMJ.2023.v113i3.16761
A1  - Perumal, R.
A1  - Naidoo, K.
A1  - Naidoo, A.
A1  - Padayatchi, N.
M1  - (Perumal R., rubeshanperumal@gmail.com; Naidoo K.; Naidoo A.; Padayatchi N.) Centre for the AIDS Programme of Research in South Africa (CAPRISA), Nelson R Mandela School of Medicine, College of Health Sciences, University of KwaZulu-Natal, Durban, South Africa
M1  - (Perumal R., rubeshanperumal@gmail.com; Naidoo K.; Padayatchi N.) Medical Research Council-CAPRISA HIV-TB Pathogenesis and Treatment Research Unit, Doris Duke Medical Research Institute, University of KwaZulu-Natal, Durban, South Africa
AD  - R. Perumal, Centre for the AIDS Programme of Research in South Africa (CAPRISA), Nelson R Mandela School of Medicine, College of Health Sciences, University of KwaZulu-Natal, Durban, South Africa
T1  - Clinical impact of plasma concentrations of first-line antituberculosis drugs
LA  - English
KW  - NCT02114684
KW  - albumin
KW  - ethambutol plus isoniazid plus pyrazinamide plus rifampicin
KW  - hemoglobin
KW  - tuberculostatic agent
KW  - adult
KW  - article
KW  - blood level
KW  - blood sampling
KW  - clinical article
KW  - clinical feature
KW  - clinical trial
KW  - controlled study
KW  - diabetes mellitus
KW  - human
KW  - lung tuberculosis
KW  - male
KW  - mass spectrometry
KW  - randomized controlled trial
KW  - thorax radiography
KW  - treatment outcome
N2  - Background. The clinical significance of low antituberculosis (anti-TB) drug concentrations has not been fully elucidated. Objectives. To investigate the clinical consequences of first-line drug concentrations in adult patients with drug-susceptible pulmonary TB in South Africa (SA). Method. We conducted a pharmacokinetic study nested within the control arm of the Improving Treatment Success (IMPRESS) trial (NCT 02114684) in Durban, SA. During the first 2 months of treatment, participants received weight-based dosing of first-line anti-TB drugs (rifampicin, isoniazid, pyrazinamide and ethambutol), and had plasma drug concentrations measured at 2 and 6 hours after drug administration during the 8th week of treatment. Intermediate (8 weeks), end-of-treatment (6 months) and follow-up TB outcomes were assessed using World Health Organization criteria. Results. We measured plasma drug concentrations on available samples in 43 participants. Peak drug concentrations were below the therapeutic range in 39/43 (90.7%) for rifampicin, 32/43 (74.4%) for isoniazid, 27/42 (64.3%) for pyrazinamide and 5/41 (12.2%) for ethambutol. At the end of the intensive phase of treatment (week 8), 20.9% (n=9/43) of participants remained culture positive. We did not find a relationship between the concentrations of first-line drugs and treatment outcomes at week 8. All participants were cured at the end of treatment, and there were no relapses during the 12-month follow-up period. Conclusion. Treatment outcomes were favourable despite low drug concentrations as defined by current reference thresholds.
ER  - 

TY  - JOUR
M3  - Article
Y1  - 2023
VL  - 13
SN  - 2235-2988
JF  - Frontiers in Cellular and Infection Microbiology
JO  - Front. Cell. Infect. Microbiol.
UR  - https://www.embase.com/search/results?subaction=viewrecord&id=L2023866912&from=export
U2  - L2023866912
C5  - 37333854
DB  - Embase
DB  - Medline
U3  - 2023-06-23
U4  - 2023-06-27
L2  - http://dx.doi.org/10.3389/fcimb.2023.1179369
DO  - 10.3389/fcimb.2023.1179369
A1  - Li, D.
A1  - Tang, S.-Y.
A1  - Lei, S.
A1  - Xie, H.-B.
A1  - Li, L.-Q.
M1  - (Li D., 758334802@qq.com; Tang S.-Y., sytang263@csu.edu.cn) Xiangya School of Nursing, Central South University, Hunan, Changsha, China
M1  - (Li D., 758334802@qq.com) College of Applied Technology, Hunan Open University, Hunan, Changsha, China
M1  - (Lei S.) Interventional Radiology Center, Hunan Chest Hospital, Hunan, Changsha, China
M1  - (Xie H.-B.) Department of Drug Clinical Trial Institutions, The Affiliated Changsha Central Hospital, Hengyang Medical School, University of South China, Hunan, Changsha, China
M1  - (Li L.-Q.) School of Public Health, University of South China, Hengyang, China
AD  - D. Li, Xiangya School of Nursing, Central South University, Hunan, Changsha, China
AD  - S.-Y. Tang, Xiangya School of Nursing, Central South University, Hunan, Changsha, China
T1  - A nomogram for predicting mortality of patients initially diagnosed with primary pulmonary tuberculosis in Hunan province, China: a retrospective study
LA  - English
KW  - albumin
KW  - C reactive protein
KW  - cholesterol
KW  - cholinesterase
KW  - creatinine
KW  - hemoglobin
KW  - hydrazine
KW  - pyrazinamide
KW  - adult
KW  - area under the curve
KW  - article
KW  - body mass
KW  - case control study
KW  - chronic gastritis
KW  - controlled study
KW  - diabetes mellitus
KW  - diagnostic test accuracy study
KW  - drinking
KW  - female
KW  - follow up
KW  - Hepatitis B virus
KW  - human
KW  - hypertension
KW  - ischemic heart disease
KW  - lung tuberculosis
KW  - lymphocyte count
KW  - major clinical study
KW  - male
KW  - mortality
KW  - nomogram
KW  - prediction
KW  - receiver operating characteristic
KW  - retrospective study
KW  - risk factor
KW  - sensitivity and specificity
N2  - Objective: According to the Global Tuberculosis Report for three consecutive years, tuberculosis (TB) is the second leading infectious killer. Primary pulmonary tuberculosis (PTB) leads to the highest mortality among TB diseases. Regretfully, no previous studies targeted the PTB of a specific type or in a specific course, so models established in previous studies cannot be accurately feasible for clinical treatments. This study aimed to construct a nomogram prognostic model to quickly recognize death-related risk factors in patients initially diagnosed with PTB to intervene and treat high-risk patients as early as possible in the clinic to reduce mortality. Methods: We retrospectively analyzed the clinical data of 1,809 in-hospital patients initially diagnosed with primary PTB at Hunan Chest Hospital from January 1, 2019, to December 31, 2019. Binary logistic regression analysis was used to identify the risk factors. A nomogram prognostic model for mortality prediction was constructed using R software and was validated using a validation set. Results: Univariate and multivariate logistic regression analyses revealed that drinking, hepatitis B virus (HBV), body mass index (BMI), age, albumin (ALB), and hemoglobin (Hb) were six independent predictors of death in in-hospital patients initially diagnosed with primary PTB. Based on these predictors, a nomogram prognostic model was established with high prediction accuracy, of which the area under the curve (AUC) was 0.881 (95% confidence interval [Cl]: 0.777-0.847), the sensitivity was 84.7%, and the specificity was 77.7%.Internal and external validations confirmed that the constructed model fit the real situation well. Conclusion: The constructed nomogram prognostic model can recognize risk factors and accurately predict the mortality of patients initially diagnosed with primary PTB. This is expected to guide early clinical intervention and treatment for high-risk patients.
ER  - 

TY  - JOUR
M3  - Article
Y1  - 2023
VL  - 13
IS  - 5
SP  - 136
EP  - 145
SN  - 0975-5160
JF  - International Journal of Toxicological and Pharmacological Research
JO  - Int. J. Toxicol. Pharmacol. Res.
UR  - https://www.embase.com/search/results?subaction=viewrecord&id=L2024021900&from=export
U2  - L2024021900
DB  - Embase
U3  - 2023-06-06
U4  - 2023-06-09
A1  - Das, P.
A1  - Das, N.
A1  - Sahu, G.K.
A1  - Sethy, H.K.
A1  - Swetapadma, S.
A1  - Barik, D.
M1  - (Das P.; Sethy H.K.; Swetapadma S.) Department of Pulmonary Medicine, M.K.C.G Medical College and Hospital, Berhampur, India
M1  - (Das N.; Sahu G.K.) Department of Pulmonary Medicine, S.L.N Medical College and Hospital, Koraput, India
M1  - (Barik D.) Department of Microbiology, M.K.C.G Medical College and Hospital, Berhampur, India
AD  - P. Das, Department of Pulmonary Medicine, M.K.C.G Medical College and Hospital, Berhampur, India
T1  - Analysis of the development of resistance to anti-tubercular drugs among previously and newly treated patients
LA  - English
KW  - AntiTubercular Drug
KW  - catalase
KW  - drug derivative
KW  - unclassified drug
KW  - adult
KW  - antibiotic sensitivity
KW  - article
KW  - chronic obstructive lung disease
KW  - cross-sectional study
KW  - diabetes mellitus
KW  - extrapulmonary tuberculosis
KW  - female
KW  - human
KW  - hypertension
KW  - lung tuberculosis
KW  - major clinical study
KW  - male
KW  - multidrug resistant tuberculosis
KW  - Mycobacterium tuberculosis
KW  - observational study
KW  - outpatient department
KW  - prevalence
KW  - risk factor
KW  - treatment failure
KW  - tuberculosis
N2  - Introduction: The paper discusses drug-resistant tuberculosis (TB) treatment. In resourcepoor countries, TB is a public health threat. TB treatment involves long-term antibacterial and sterilizing medications. MDR-TB, resistant to at least two first-line anti-TB medications, is complicated. Better-targeted, easier-to-administer TB drugs are needed to improve treatment. Drug susceptibility tests and effective MDR and XDR-TB treatment programmess are essential for fighting the disease. Aims and Objective: The study aims to evaluate anti-tuberculosis medication resistance in once-treated and recently treated patients. Methods: An observational study conducted using a cross-sectional design was carried out on the 693 patients who visited the outpatient department of our hospital. We collected sputum samples from clinically suspicious people diagnosed with lung sickness and tested them in the Diagnostic Microscopic Centre (DMC) under the Department of Pulmonary Medicine and Department of Microbiology for MTB using standard detection methods and Drug Susceptibility Testing (DST). In addition, the CBNAAT and LPA molecular procedures were carried out by our team at the Pulmonary Medicine Department. Result: 693 individuals, 64 per cent of whom were male, were screened for pulmonary tuberculosis during the trial. Patients' average age ranged from 21 to 40. Of those patients, 84% were newly diagnosed, whereas 16% had been treated before. Twenty-four per cent of the 218 individuals with a positive AFB smear grew Mycobacterium TB. The prevalence of extensively drug-resistant tuberculosis (MDR-TB) was 0% in newly diagnosed patients and 7.1% in previously treated patients. Conclusion: The study has concluded that previous anti-TB treatment is the most critical risk factor for the development of MDR-TB. However, it is also being reported in newly diagnosed TB patients.
ER  - 

TY  - JOUR
M3  - Article in Press
Y1  - 2023
SN  - 0019-5707
JF  - Indian Journal of Tuberculosis
JO  - Indian J. Tuberc.
UR  - https://www.embase.com/search/results?subaction=viewrecord&id=L2024543865&from=export
U2  - L2024543865
DB  - Embase
U3  - 2023-05-22
L2  - http://dx.doi.org/10.1016/j.ijtb.2023.05.001
DO  - 10.1016/j.ijtb.2023.05.001
A1  - Phutane, M.S.
A1  - Sawant, P.A.
A1  - Randive, A.P.
A1  - Hulsurkar, Y.P.
A1  - Mahajan, U.S.
A1  - Kudale, A.M.
M1  - (Phutane M.S., phutane.mug@gmail.com; Sawant P.A., pravinsawant0251@gmail.com; Randive A.P., abhishekrandive1996@gmail.com; Hulsurkar Y.P., yogitapurushottam95@gmail.com; Kudale A.M., amkudale@unipune.ac.in) Department of Health Sciences, Interdisciplinary School of Health Sciences, Savitribai Phule Pune University, Ganeshkhind, Maharashtra-, Pune, India
M1  - (Mahajan U.S., umasmahajan@gmail.com) Independent Consultant, Maharashtra, Pune, India
AD  - A.M. Kudale, Department of Health Sciences, Interdisciplinary School of Health Sciences, Savitribai Phule Pune University, Ganeshkhind, Maharashtra-, Pune, India
T1  - Sociocultural aspects of delays in diagnosis among tuberculosis-diabetes comorbid patients in Satara, India: Its implications for the implementation of the national framework for joint tuberculosis-diabetes collaborative activities
LA  - English
KW  - adult
KW  - adverse drug reaction
KW  - article
KW  - cerebrovascular accident
KW  - comorbidity
KW  - controlled study
KW  - delayed diagnosis
KW  - diabetes mellitus
KW  - diagnosis
KW  - diet
KW  - distress syndrome
KW  - emotional stress
KW  - environmental exposure
KW  - explanatory variable
KW  - fever
KW  - human
KW  - lifestyle
KW  - Maharashtra
KW  - major clinical study
KW  - male
KW  - occupational exposure
KW  - outcome assessment
KW  - outcome variable
KW  - physical disability
KW  - punishment
KW  - randomized controlled trial
KW  - semi structured interview
KW  - side effect
KW  - social status
KW  - stigma
KW  - taboo
KW  - thirst
KW  - thorax pain
KW  - tobacco consumption
KW  - tuberculosis
KW  - tuberculous arthritis
N2  - Background: Tuberculosis(TB) and Diabetes comorbidity is an emerging public health problem in India. Delays in diagnosing TB or Diabetes would lead to adverse outcomes among comorbid patients, and attempts must be made to reduce these delays. Against this background, the study has been undertaken to clarify the role of sociocultural factors in determining diagnostic delays for TB and Diabetes among comorbid patients. Methods: A cross-sectional cultural epidemiological survey of the randomly selected 180 TB-Diabetes comorbid patients was carried out. The study examined sociocultural factors of delayed diagnosis of TB and Diabetes among urban and rural TB-Diabetes comorbid patients registered under TB-Diabetes collaborative activities under the National TB Elimination Programme (NTEP) in the Satara district of Maharashtra by using a semi-structured interview schedule. The patterns of distress (PDs) and perceived causes(PCs) of TB and Diabetes were compared with patients' and providers' diagnostic delays of TB and Diabetes based on prominence categories. In addition, the relationship between PDs and PCs as explanatory variables and TB and Diabetes diagnostic delays as outcome variables were assessed using stepwise multiple logistic regression. Results: Of the 180 TB-Diabetes comorbid patients, the proportion of men was higher, and they were 4.7 times more likely to get a delayed Diabetes diagnosis. Those who reported side effects of drugs and stigma reduced social status as the PDs were 2–3 times more likely to delay reaching TB facilities/providers (patients' diagnostic delay). Those who perceived inadequate diet and mental-emotional stress as the causes of TB were about three times more likely to reach the TB providers/facilities after two weeks. Also, those who perceived TB as a cause of punishment for prior deeds were two times more likely to reach TB facilities/providers after two weeks. Patients who reported fever and chest pain as the symptoms of TB were two times more likely to delay the diagnosis of TB. Patients who reported tobacco consumption, unhealthy lifestyles, thoughts, worries, tension, and germs or infection as perceived causes of TB were about two times more likely to be diagnosed after two weeks. Patients who reported excessive thirst as a diabetes symptom were about two times more likely to get delayed >2 weeks to reach diabetes facilities/providers. Patients who perceived environmental/occupational exposure as the cause of Diabetes were two times more likely to reach the diabetes facilities/providers after two weeks. Patients who reported excessive thirst and stroke as the physical problems of Diabetes were 3.2 and 9.6 times more likely to get delayed in the diagnosis of Diabetes (providers' diagnostic delay). Patients who perceived violation of taboo or misbehaviour as the perceived cause of Diabetes were 6.7 times more likely to get a delayed diagnosis of Diabetes. Conclusions: The sociocultural factors associated with TB and Diabetes diagnostic delays among comorbid patients are essential considerations in the evolving context of implementing TB-Diabetes collaborative activities. Therefore, acknowledging sociocultural factors concerning delayed diagnosis and minimising delays would strengthen joint TB-Diabetes collaborative activities under the National framework locally and nationally.
ER  - 

TY  - JOUR
M3  - Article in Press
Y1  - 2023
SN  - 1476-4245
SN  - 1475-4916
JF  - Homeopathy
JO  - Homeopathy
UR  - https://www.embase.com/search/results?subaction=viewrecord&id=L2025811233&from=export
U2  - L2025811233
C5  - 37364594
DB  - Embase
DB  - Medline
U3  - 2023-07-25
L2  - http://dx.doi.org/10.1055/s-0043-1769506
DO  - 10.1055/s-0043-1769506
A1  - Guha, N.
A1  - Ghosh, S.
A1  - Mandal, S.
A1  - Das, A.D.
A1  - Palanisamy, C.
A1  - Maiti, S.
A1  - Ghosh, P.
A1  - Singh, N.K.
A1  - Koley, M.
A1  - Saha, S.
M1  - (Guha N., nilaguha@gmail.com) Department of Cancer Epidemiology, Tata Memorial Center, Uttar Pradesh, Varanasi, India
M1  - (Guha N., nilaguha@gmail.com; Mandal S.) Department of Materia Medica, Mahesh Bhattacharyya Homoeopathic Medical College and Hospital, Government of West Bengal, Drainage Canal Road, Doomurjola, West Bengal, Howrah, India
M1  - (Ghosh S.) Department of Pathology and Microbiology, D. N. De Homoeopathic Medical College and Hospital, West Bengal, Kolkata, India
M1  - (Ghosh S.; Maiti S.) Department of Pathology and Microbiology, Mahesh Bhattacharyya Homoeopathic Medical College and Hospital, Government of West Bengal, West Bengal, Howrah, India
M1  - (Mandal S.) Department of Forensic Medicine and Toxicology, Bengal Homoeopathic Medical College and Hospital, West Bengal, Asansol, India
M1  - (Das A.D.) Department of Repertory, JIMS Homoeopathic Medical College and Hospital, Telangana, Shamshabad, India
M1  - (Das A.D.; Palanisamy C.) Department of Repertory, Mahesh Bhattacharyya Homoeopathic Medical College and Hospital, Government of West Bengal, Drainage Canal Road, Doomurjola, West Bengal, Howrah, India
M1  - (Palanisamy C.) Department of Anatomy, Government Homoeopathic Medical College and Hospital, Thirumangalam, Tamilnadu, Madurai, India
M1  - (Maiti S.) Laboratory Technologist, Department of Pathology and Microbiology, National Tuberculosis Elimination Program Wing, Imambara Sadar Hospital, Government of West Bengal, Chuchura, Hooghly, India
M1  - (Ghosh P.) Department of Organon of Medicine and Homoeopathic Philosophy, D. N. De Homoeopathic Medical College and Hospital, Government of West Bengal, West Bengal, Kolkata, India
M1  - (Singh N.K.) Department of Repertory, The Calcutta Homoeopathic Medical College and Hospital, Government of West Bengal, West Bengal, Kolkata, India
M1  - (Koley M.) East Bishnupur State Homoeopathic Dispensary, Chandi Daulatabad Block Primary Health Centre, Department of Health and Family Welfare, Government of West Bengal, India
M1  - (Saha S.) Department of Repertory, D. N. De Homoeopathic Medical College and Hospital, West Bengal, Kolkata, India
AD  - N. Guha, Department of Cancer Epidemiology, Tata Memorial Center, Varanasi, India
T1  - A Double-Blind, Randomized, Placebo-Controlled Clinical Trial to Evaluate the Efficacy of Individualized Homeopathic Medicines in Pre-diabetes
LA  - English
KW  - adult
KW  - analysis of covariance
KW  - analysis of variance
KW  - article
KW  - checklist
KW  - clinical trial
KW  - comparative effectiveness
KW  - controlled study
KW  - diabetes mellitus
KW  - diet
KW  - double blind procedure
KW  - drug efficacy
KW  - effect size
KW  - exercise
KW  - female
KW  - glucose blood level
KW  - homeopathy
KW  - human
KW  - impaired glucose tolerance
KW  - India
KW  - major clinical study
KW  - male
KW  - medical school
KW  - meditation
KW  - nonhuman
KW  - oral glucose tolerance test
KW  - outcome assessment
KW  - outpatient department
KW  - quality of life
KW  - randomized controlled trial
KW  - sample size
KW  - Thuja occidentalis
KW  - yoga
KW  - placebo
KW  - sulfur
N2  - Background Pre-diabetes (PD) contributes importantly to the disease burden worldwide and is a precursor to stroke, cardiovascular diseases, as well as type-2 diabetes mellitus. Objective In this project, the efficacy of individualized homeopathic medicines (IHMs) was explored against placebos in the treatment of PD. Methods A 6-month, double-blind, randomized, placebo-controlled trial was conducted at the outpatient departments of a homeopathic medical college and hospital in India. Sixty participants with PD were randomized to receive either IHMs (n = 30) or identical-looking placebos (n = 30). Concomitant care measures were advised to both groups of participants in terms of dietary advice, yoga, meditation and exercise. The primary outcome measures were fasting blood sugar (FBS) and the oral glucose tolerance test (OGTT); the secondary outcome was the Diabetes Symptom Checklist-Revised (DSC-R) score. All the outcomes were measured at baseline and after 3 and 6 months of treatment. Inter-group differences and effect sizes (Cohen's d) were calculated using two-way repeated measures analysis of variance models after adjusting baseline differences using analysis of co-variance on the intention-to-treat data. Results Between-group differences in FBS were statistically significant, favored IHMs against placebos (F 1,58= 7.798, p = 0.007) but not for OGTT (F 1,58= 1.691, p = 0.199). The secondary outcome, DSC-R total score, favoring IHMs significantly compared with placebos (F 1,58= 15.752, p < 0.001). Calcarea Carbonicum, Thuja occidentalis and Sulphur were the most frequently prescribed medicines. No harm or serious adverse events were recorded from either of the participant groups. Conclusion IHMs produced significantly better results than placebos in FBS and in DSC-R scores but not in OGTT. Independent replications with larger sample sizes are warranted to substantiate the findings. Trial registration CTRI/2019/10/021711.
ER  - 

TY  - JOUR
M3  - Article
Y1  - 2022
VL  - 9
IS  - 3
SP  - 65
EP  - 78
SN  - 2515-8260
JF  - European Journal of Molecular and Clinical Medicine
JO  - Eur. J. Mol. Clin. Med.
UR  - https://www.embase.com/search/results?subaction=viewrecord&id=L2017197036&from=export
U2  - L2017197036
DB  - Embase
U3  - 2022-03-22
U4  - 2022-08-24
A1  - Ramesh, C.V.V.
A1  - Deevi, M.S.
A1  - Prasad, B.C.M.
M1  - (Ramesh C.V.V.; Prasad B.C.M.) Department of Neurosurgery, SVIMS, AP, Tirupati, India
M1  - (Deevi M.S., deevisasank9@gmail.com) Department of Neurosurgery, Government General Hospital, Kurnool Medical College, AP, Kurnool, India
AD  - M.S. Deevi, Department of Neurosurgery, Government General Hospital, Kurnool Medical College, AP, Kurnool, India
T1  - STUDY ON EFFECT OF LOCAL APPLICATION OF VANCOMYCIN POWDER ON SURGICAL SITE INFECTION RATE IN PATIENTS UNDERGOING INSTRUMENTED SPINAL FUSION SURGERIES
LA  - English
KW  - antibiotic agent
KW  - ceftriaxone
KW  - linezolid
KW  - povidone iodine
KW  - vancomycin
KW  - adult
KW  - alcoholism
KW  - antibiotic prophylaxis
KW  - article
KW  - backache
KW  - bleeding
KW  - bone graft
KW  - chi square test
KW  - cohort analysis
KW  - comorbidity
KW  - computer assisted tomography
KW  - controlled study
KW  - debridement
KW  - diabetes mellitus
KW  - female
KW  - follow up
KW  - hepatitis B
KW  - hospital readmission
KW  - human
KW  - hypertension
KW  - incision
KW  - informed consent
KW  - intervertebral disk degeneration
KW  - major clinical study
KW  - male
KW  - middle aged
KW  - nuclear magnetic resonance imaging
KW  - operation duration
KW  - outcome assessment
KW  - postoperative care
KW  - preoperative care
KW  - prospective study
KW  - randomized controlled trial
KW  - rheumatoid arthritis
KW  - risk factor
KW  - smoking
KW  - spine fusion
KW  - spine surgery
KW  - Staphylococcus aureus
KW  - Staphylococcus haemolyticus
KW  - surgical infection
KW  - tertiary care center
KW  - tuberculosis
KW  - weakness
KW  - wound infection
N2  - Aim:To determine the effect of local application of vancomycin powder on surgical site infection rate in patients undergoing instrumented spinal fusion surgeries. Methodolgy:This is a prospective, cohort study which was conducted at SVIMS, a tertiary care hospital. Informed consent was obtained from all the patients recruited in the study. The study conducted during July 2015 to July 2016 with follow up of patients for 1 year post operatively.The study cohort included consecutive patients undergoing posterior spinal fusion for various etiologies. All patients received standard systemic antibiotic prophylaxis consisting of 1 g IV ceftriaxone within 1 hour of surgical incision followed by 1 g IV ceftriaxone every 8 hours for 1 day. All patients underwent preoperative preparation with betadine solution. Results:Total of 120 patients who underwent instrumented spinal fusion procedures were included in the study with or without topical application of vancomycin powder.Mean age of presentation in test group was 38.3 yrs whereas in control group it is 45.2 yrs.Most of the patients who underwent operation for listhesis in the present study were females with F:M ratio being 3.6:1.Only 4 of the patients from test group and 3 patients from control group gave history of smoking and alcoholism. SSI developed in only one of the patients with both smoking and alcoholism as risk factors.8 patients from test group and 9 patients from control group had comorbidities like diabetes, hypertension, rheumatoid arthritis, hepatitis B.None of the patients in the present study gave history of previous lumbar surgeryMost of the patients presented with symptoms of low back ache and the most common neurological deficit encountered was motor weakness related to respective spinal segment. In the test group 53 single level fusions and 7 two level fusions were done whereas in control group 55 single level fusions, 3 two level fusions and 2 three level fusions were done .Mean operative time in test group was 239.6 mts and mean estimated blood loss was 87.4 ml whereas in control group it is 221.25 mts and 88.08 ml respectively.Two patients in the test group had deep SSI of which one required implant removal on readmission and the other patient was managed conservatively when he was diagnosed to have spondylodiscitis post operatively with appropriate antibiotics. Conclusion:In the present study topical application of vancomycin powder did not reduce the incidence of SSI and therefore we propose that further large volume studies are needed to authenticate the liberal use of its application in instrumented spinal fusion surgeries.
ER  - 

TY  - JOUR
M3  - Article
Y1  - 2022
VL  - 23
IS  - 1
SN  - 1745-6215
JF  - Trials
JO  - Trials
UR  - https://www.embase.com/search/results?subaction=viewrecord&id=L2017868880&from=export
U2  - L2017868880
C5  - 35689272
DB  - Embase
DB  - Medline
U3  - 2022-06-22
U4  - 2022-06-27
L2  - http://dx.doi.org/10.1186/s13063-022-06296-8
DO  - 10.1186/s13063-022-06296-8
A1  - Ntinginya, N.E.
A1  - te Brake, L.
A1  - Sabi, I.
A1  - Chamba, N.
A1  - Kilonzo, K.
A1  - Laizer, S.
A1  - Andia-Biraro, I.
A1  - Kibirige, D.
A1  - Kyazze, A.P.
A1  - Ninsiima, S.
A1  - Critchley, J.A.
A1  - Romeo, R.
A1  - van de Maat, J.
A1  - Olomi, W.
A1  - Mrema, L.
A1  - Magombola, D.
A1  - Mwayula, I.H.
A1  - Sharples, K.
A1  - Hill, P.C.
A1  - van Crevel, R.
M1  - (Ntinginya N.E., nelias@nimr-mmrc.org; Sabi I.; Olomi W.; Mrema L.; Magombola D.) National Institute for Medical Research (NIMR), Mbeya Medical Research Centre, Mbeya, Tanzania
M1  - (te Brake L.) Departmentt of Pharmacy, Radboud Institute for Health Sciences, Radboud University Medical Center (RUMC), Nijmegen, Netherlands
M1  - (Chamba N.; Kilonzo K.; Laizer S.) The Good Samaritan Foundation (Kilimanjaro Christian Medical Centre GSF KCMC), Moshi, Tanzania
M1  - (Chamba N.; Kilonzo K.; Laizer S.) Kilimanjaro Christian Medical University College, Moshi, Tanzania
M1  - (Andia-Biraro I.; Kyazze A.P.; Ninsiima S.) Department of Internal Medicine, School of Medicine, College of Health Sciences, Makerere University, Kampala, Uganda
M1  - (Kibirige D.) Uganda Martyrs Hospital Lubaga, Kampala, Uganda
M1  - (Critchley J.A.) St George’s University of London, London, United Kingdom
M1  - (Romeo R.) King’s College London, London, United Kingdom
M1  - (van de Maat J.; van Crevel R.) Department of Internal Medicine and Radboud Center for Infectious Diseases, Radboud University Medical Center, Nijmegen, Netherlands
M1  - (Mwayula I.H.) Mbeya Zonal Referral Hospital (MZRH), Mbeya, Tanzania
M1  - (Sharples K.; Hill P.C.) Otago Global Health Institute, University of Otago, Dunedin, New Zealand
M1  - (van Crevel R.) Centre for Tropical Medicine and Global Health, Nuffield Department of Medicine, University of Oxford, Oxford, United Kingdom
M1  - ()
AD  - N.E. Ntinginya, National Institute for Medical Research (NIMR), Mbeya Medical Research Centre, Mbeya, Tanzania
T1  - Rifapentine and isoniazid for prevention of tuberculosis in people with diabetes (PROTID): protocol for a randomised controlled trial
LA  - English
KW  - isoniazid
KW  - rifapentine
KW  - all cause mortality
KW  - article
KW  - cost effectiveness analysis
KW  - diabetes mellitus
KW  - drug efficacy
KW  - drug response
KW  - drug safety
KW  - human
KW  - incidence
KW  - intention to treat analysis
KW  - interferon gamma release assay
KW  - latent tuberculosis
KW  - Poisson regression
KW  - prevalence
KW  - sensitivity analysis
KW  - Tanzania
KW  - treatment duration
KW  - tuberculin test
KW  - Uganda
N2  - Background: Diabetes mellitus (DM) increases the risk of tuberculosis (TB) and will hamper global TB control due to the dramatic rise in type 2 DM in TB-endemic settings. In this trial, we will examine the efficacy and safety of TB preventive therapy against the development of TB disease in people with DM who have latent TB infection (LTBI), with a 12-week course of rifapentine and isoniazid (3HP). Methods: The ‘Prevention of tuberculosis in diabetes mellitus’ (PROTID) consortium will randomise 3000 HIV-negative eligible adults with DM and LTBI, as evidenced by a positive tuberculin skin test or interferon gamma release assay, to 12 weeks of 3HP or placebo. Participants will be recruited through screening adult patients attending DM clinics at referral hospitals in Tanzania and Uganda. Patients with previous TB disease or treatment with a rifamycin medication or isoniazid (INH) in the previous 2 years will be excluded. The primary outcome is the occurrence of definite or probable TB disease; secondary outcome measures include adverse events, all-cause mortality and treatment completion. The primary efficacy analysis will be intention-to-treat; per-protocol analyses will also be carried out. We will estimate the ratio of TB incidence rates in intervention and control groups, adjusting for the study site using Poisson regression. Results will be reported as efficacy estimates (1-rate ratio). Cumulative incidence rates allowing for death as a competing risk will also be reported. Approximately 1000 LTBI-negative, HIV-negative participants will be enrolled consecutively into a parallel cohort study to compare the incidence of TB in people with DM who are LTBI negative vs positive. A number of sub-studies will be conducted among others to examine the prevalence of LTBI and active TB, estimate the population impact and cost-effectiveness of LTBI treatment in people living with DM in these African countries and address gaps in the prevention and therapeutic management of combined TB-DM. Discussion: PROTID is anticipated to generate key evidence to guide decisions over the use of TB preventive treatment among people with DM as an important target group for better global TB control. Trial registration: ClinicalTrials.govNCT04600167. Registered on 23 October 2020.
ER  - 

TY  - JOUR
M3  - Review
Y1  - 2022
VL  - 31
IS  - 12
SP  - 1219
EP  - 1227
SN  - 1099-1557
SN  - 1053-8569
JF  - Pharmacoepidemiology and Drug Safety
JO  - Pharmacoepidemiol. Drug Saf.
UR  - https://www.embase.com/search/results?subaction=viewrecord&id=L2019414755&from=export
U2  - L2019414755
C5  - 35996832
DB  - Embase
DB  - Medline
U3  - 2022-10-11
U4  - 2022-12-15
L2  - http://dx.doi.org/10.1002/pds.5533
DO  - 10.1002/pds.5533
A1  - Pak, J.
A1  - Lund, J.L.
A1  - Keil, A.
A1  - Westreich, D.
A1  - Stürmer, T.
A1  - Wohl, D.
A1  - Farel, C.
A1  - Drummond, M.B.
A1  - Webster-Clark, M.
M1  - (Pak J., jpak@unc.edu; Lund J.L.; Keil A.; Westreich D.; Stürmer T.; Webster-Clark M.) Department of Epidemiology, UNC Gillings School of Global Public health, University of North Carolina at Chapel Hill, Chapel Hill, NC, United States
M1  - (Wohl D.; Farel C.; Drummond M.B.) Department of Medicine, UNC School of Medicine, University of North Carolina at Chapel Hill, Chapel Hill, NC, United States
AD  - J. Pak, Department of Epidemiology, UNC Gillings School of Global Public Health, University of North Carolina at Chapel Hill, McGavran-Greenberg, Chapel Hill, NC, United States
T1  - A systematic review of whether COVID-19 randomized controlled trials reported on demographic and clinical characteristics
LA  - English
KW  - SARS-CoV-2 vaccine
KW  - acquired immune deficiency syndrome
KW  - alcoholism
KW  - asthma
KW  - body mass
KW  - cerebrovascular disease
KW  - chronic obstructive lung disease
KW  - clinical feature
KW  - comorbidity
KW  - coronavirus disease 2019
KW  - demographics
KW  - diabetes mellitus
KW  - ethnicity
KW  - groups by age
KW  - heart disease
KW  - heart failure
KW  - hospital patient
KW  - human
KW  - Human immunodeficiency virus infection
KW  - hyperlipidemia
KW  - hypertension
KW  - immunocompromised patient
KW  - income
KW  - infection prevention
KW  - kidney disease
KW  - liver disease
KW  - malignant neoplasm
KW  - obesity
KW  - oxygen therapy
KW  - prevalence
KW  - race difference
KW  - randomized controlled trial (topic)
KW  - respiratory tract disease
KW  - review
KW  - rheumatic disease
KW  - rural area
KW  - sex difference
KW  - smoking habit
KW  - social status
KW  - systematic review
KW  - thyroid disease
KW  - tuberculosis
KW  - United States
KW  - urban area
KW  - vaccination
KW  - virus transmission
N2  - Purpose: We aim to assess the reporting of key patient-level demographic and clinical characteristics among COVID-19 related randomized controlled trials (RCTs). Methods: We queried English-language articles from PubMed, Web of Science, clinicaltrials.gov, and the CDC library of gray literature databases using keywords of “coronavirus,” “covid,” “clinical trial” and “randomized controlled trial” from January 2020 to June 2021. From the search, we conducted an initial review to rule-out duplicate entries, identify those that met inclusion criteria (i.e., had results), and exclude those that did not meet the definition of an RCT. Lastly, we abstracted the demographic and clinical characteristics reported on within each RCT. Results: From the initial 43 627 manuscripts, our final eligible manuscripts consisted of 149 RCTs described in 137 articles. Most of the RCTs (113/149) studied potential treatments, while fewer studied vaccines (29), prophylaxis strategies (5), and interventions to prevent transmission among those infected (2). Study populations ranged from 10 to 38 206 participants (median = 100, IQR: 60–300). All 149 RCTs reported on age, 147 on sex, 50 on race, and 110 on the prevalence of at least one comorbidity. No RCTs reported on income, urban versus rural residence, or other indicators of socioeconomic status (SES). Conclusions: Limited reporting on race and other markers of SES make it difficult to draw conclusions about specific external target populations without making strong assumptions that treatment effects are homogenous. These findings highlight the need for more robust reporting on the clinical and demographic profiles of patients enrolled in COVID-19 related RCTs.
ER  - 

TY  - JOUR
M3  - Article
Y1  - 2022
VL  - 11
IS  - 1
SN  - 2046-4053
JF  - Systematic Reviews
JO  - Syst. Rev.
UR  - https://www.embase.com/search/results?subaction=viewrecord&id=L2019448867&from=export
U2  - L2019448867
C5  - 36210473
DB  - Embase
DB  - Medline
U3  - 2022-10-20
U4  - 2022-11-14
L2  - http://dx.doi.org/10.1186/s13643-022-02092-2
DO  - 10.1186/s13643-022-02092-2
A1  - Kim, J.
A1  - Jang, J.
A1  - Kim, B.
A1  - Lee, K.H.
M1  - (Kim J., kjh1290@yonsei.ac.kr) Department of Nursing, Yonsei University Wonju College of Nursing, Wonju, South Korea
M1  - (Jang J., je8952@naver.com) Yonsei University College of Nursing, Seoul, South Korea
M1  - (Kim B., purple115@hanmail.net) College of Nursing and Brain Korea 21 FOUR Project, Yonsei University, Seoul, South Korea
M1  - (Lee K.H., kyungheelee@yuhs.ac) Yonsei University College of Nursing and Mo-Im Kim Nursing Research Institute, 50-1 Yonsei-Ro, Seodaemun-Gu, Seoul, South Korea
AD  - K.H. Lee, Yonsei University College of Nursing and Mo-Im Kim Nursing Research Institute, 50-1 Yonsei-Ro, Seodaemun-Gu, Seoul, South Korea
T1  - Effect of the PRECEDE-PROCEED model on health programs: a systematic review and meta-analysis
LA  - English
KW  - agricultural worker
KW  - article
KW  - beta thalassemia
KW  - chronic disease
KW  - community acquired pneumonia
KW  - community dwelling person
KW  - conceptual framework
KW  - coronary artery disease
KW  - data analysis
KW  - data extraction
KW  - data synthesis
KW  - dental examination
KW  - diabetes mellitus
KW  - education
KW  - female
KW  - health behavior
KW  - health care personnel
KW  - health program
KW  - health promotion
KW  - human
KW  - hypertension
KW  - knowledge
KW  - lowest income group
KW  - male
KW  - menopause
KW  - mental health
KW  - meta analysis
KW  - outcome assessment
KW  - physiology
KW  - prevalence
KW  - quality control
KW  - quality of life
KW  - quasi experimental study
KW  - randomized controlled trial (topic)
KW  - rheumatoid arthritis
KW  - sample size
KW  - systematic review
KW  - training
KW  - tuberculosis
N2  - Background: The predisposing, reinforcing, and enabling constructs in educational diagnosis and evaluation policy, regulatory, and organizational constructs in educational and environmental development (PRECEDE-PROCEED) model has been used as a theoretical framework to guide health promotion strategies to prevent chronic diseases and improve the quality of life. However, there is a lack of evidence as to whether applying the PRECEDE-PROCEED model effectively improves health outcomes. This study aimed to systematically review intervention studies that applied the PRECEDE-PROCEED model and examine its effectiveness. Methods: In December 2020, seven databases were systematically searched. The quality of studies was assessed using the Mixed Methods Appraisal Tool. The outcome of interest for the meta-analysis was knowledge. Results: In total, 26 studies were systematically reviewed. Most studies provided educational programs as the main intervention for various population groups. Symptom or disease management and health-related behavior promotion were the most common topics, and education was the most frequently used intervention method. The PRECEDE-PROCEED model was applied in the planning, implementation, and evaluation of the intervention programs. Eleven studies were included in the meta-analysis, which showed that interventions using the PRECEDE-PROCEED model significantly improved knowledge. Conclusions: This study indicated that individuals are more likely to engage in health-related behaviors with better knowledge. Thus, the PRECEDE-PROCEED model can be used as the theoretical framework for health promotion interventions across population groups, and these interventions are particularly effective with regard to knowledge improvement.
ER  - 

TY  - JOUR
M3  - Article
Y1  - 2022
VL  - 72
SN  - 1557-8615
SN  - 0883-9441
JF  - Journal of Critical Care
JO  - J. Crit. Care
UR  - https://www.embase.com/search/results?subaction=viewrecord&id=L2020215535&from=export
U2  - L2020215535
C5  - 36116287
DB  - Embase
DB  - Medline
U3  - 2022-10-11
U4  - 2023-02-08
L2  - http://dx.doi.org/10.1016/j.jcrc.2022.154146
DO  - 10.1016/j.jcrc.2022.154146
A1  - Rashid Farokhi, F.
A1  - Kalateh, E.
A1  - Shafaghi, S.
A1  - Schneider, A.G.
A1  - Mortazavi, S.M.
A1  - Jamaati, H.
A1  - Hashemian, S.M.R.
M1  - (Rashid Farokhi F., f_rashid@sbmu.ac.ir) CKD Research Centre, Shahid Beheshti University of Medical Science, Tehran, Iran
M1  - (Rashid Farokhi F., f_rashid@sbmu.ac.ir) Nephrology Department, Masih Daneshvari Hospital, Shahid Beheshti University of Medical Science, Tehran, Iran
M1  - (Rashid Farokhi F., f_rashid@sbmu.ac.ir) Telemedicine Research Center, National Research Institute of Tuberculosis and Lung Disease, Shahid Beheshti University of Medical Science, Tehran, Iran
M1  - (Kalateh E., e.kalateh@gmail.com) Internal Medicine Department, Shahid Beheshti University of Medical Science, Tehran, Iran
M1  - (Shafaghi S., Shafaghishadi@yahoo.com) Lung Transplantation Research Center, National Research Institute of Tuberculosis and Lung Disease, Shahid Beheshti University of Medical Science, Tehran, Iran
M1  - (Schneider A.G., antoine.Schneider@chuv.ch) Adult Intensive Care Unit, Centre Hospitalier Universitaire Vaudois, Lausanne, Switzerland
M1  - (Schneider A.G., antoine.Schneider@chuv.ch) University of Lausanne, Lausanne, Switzerland
M1  - (Mortazavi S.M.; Hashemian S.M.R., smrhashemian@sbmu.ac.ir) Critical Care Department, National Research Institute of Tuberculosis and Lung Disease, Shahid Beheshti University of Medical Science, Tehran, Iran
M1  - (Jamaati H., hamidjamaati@hotmail.com; Hashemian S.M.R., smrhashemian@sbmu.ac.ir) Chronic Respiratory Disease Research Center, National Research Institute of Tuberculosis and Lung Disease, Shahid Beheshti University of Medical Science, Tehran, Iran
AD  - F. Rashid Farokhi, Nephrology Department, Masih Daneshvari Hospital, Shahid Beheshti University of Medical Science, Tehran, Iran
T1  - Applying bio-impedance vector analysis (BIVA) to adjust ultrafiltration rate in critically ill patients on continuous renal replacement therapy: A randomized controlled trial
LA  - English
KW  - IRCT20181108041595N1
KW  - dopamine
KW  - noradrenalin
KW  - adult
KW  - APACHE
KW  - article
KW  - artificial ventilation
KW  - bioelectrical impedance analysis
KW  - body composition
KW  - body mass
KW  - bradycardia
KW  - chronic kidney failure
KW  - continuous hemodiafiltration
KW  - continuous hemodialysis
KW  - continuous hemofiltration
KW  - continuous renal replacement therapy
KW  - critically ill patient
KW  - diabetes mellitus
KW  - female
KW  - follow up
KW  - heart failure
KW  - hemodialysis
KW  - hospital mortality
KW  - human
KW  - hyperkalemia
KW  - hypertension
KW  - hypervolemia
KW  - hypotension
KW  - hypovolemia
KW  - impedance
KW  - intensive care unit
KW  - kidney function
KW  - lean body weight
KW  - lung edema
KW  - major clinical study
KW  - male
KW  - metabolic acidosis
KW  - mortality
KW  - mortality rate
KW  - randomized controlled trial
KW  - tachycardia
KW  - ultrafiltration
KW  - urine volume
N2  - Background: Bioimpedance vector analysis (BIVA) has been suggested as a valuable tool in assessing volume status in critically ill patients. However, its effectiveness in guiding fluid removal by continuous renal replacement therapy (CRRT) has not been evaluated. Methods: In this randomized controlled trial, 65 critically ill patients receiving CRRT were allocated on a 1:1 ratio to have UF prescribed and adjusted using BIVA fluid assessment in the intervention group (32 patients) or conventional clinical parameters (33 patients). The primary outcome was the lean body mass (LBM) water content at CRRT discontinuation, and the secondary outcomes included the mortality rate, urinary output, the duration of ventilation support, and ICU stay. Results: The study group was associated with a lower water content of LBM (80.7 ± 9.4 vs. 85.9 ± 10.4%; p < 0.05), and a higher mean UF-rate and urinary output (1.5 ± 0.8 vs. 1.2 ± 0.5 ml/kg/h and 0.9 ± 0.9 vs 0.5 ± 0.6 ml/kg/h, both: p < 0.05). The mortality rate, the length of ICU stay, and ventilation support duration were similar. Conclusion: BIVA guided UF prescription may be associated with a lower rate of fluid overload. Larger studies are required to evaluate its impact on patients' outcomes.
ER  - 

TY  - JOUR
M3  - Article
Y1  - 2022
VL  - 9
IS  - 12
SN  - 2328-8957
JF  - Open Forum Infectious Diseases
JO  - Open Forum Infect. Dis.
UR  - https://www.embase.com/search/results?subaction=viewrecord&id=L2024510102&from=export
U2  - L2024510102
DB  - Embase
U3  - 2023-05-18
U4  - 2023-05-23
L2  - http://dx.doi.org/10.1093/ofid/ofac604
DO  - 10.1093/ofid/ofac604
A1  - Thienemann, F.
A1  - Katoto, P.D.M.C.
A1  - Azibani, F.
A1  - Kodogo, V.
A1  - Mukasa, S.L.
A1  - Sani, M.U.
A1  - Karaye, K.M.
A1  - Mbanze, I.
A1  - Mocumbi, A.O.
A1  - Dzudie, A.
A1  - Sliwa, K.
M1  - (Thienemann F., friedrich.thienemann@uct.ac.za; Katoto P.D.M.C.; Azibani F.; Kodogo V.; Mukasa S.L.; Sliwa K.) General Medicine & Global Health, Cape Heart Institute, Faculty of Health Science, University of Cape Town, Cape Town, South Africa
M1  - (Thienemann F., friedrich.thienemann@uct.ac.za; Mukasa S.L.; Sliwa K.) Department of Medicine, Faculty of Health Sciences, University of Cape Town, Cape Town, South Africa
M1  - (Thienemann F., friedrich.thienemann@uct.ac.za) Department of Internal Medicine, University Hospital Zurich, University of Zurich, Zurich, Switzerland
M1  - (Katoto P.D.M.C.) Department of Medicine and Center for Infectious Diseases, Faculty of Medicine and Health Sciences, Stellenbosch University, Cape Town, South Africa
M1  - (Katoto P.D.M.C.) Department of Medicine, Division of Respiratory Medicine and Prof. Lurhuma Biomedical Research Laboratory, Mycobacterium Unit, Catholic University of Bukavu, Bukavu, Democratic Republic Congo
M1  - (Sani M.U.; Karaye K.M.) Department of Medicine, Bayero University Kano and Aminu Kano Teaching Hospital, Kano, Nigeria
M1  - (Mbanze I.; Mocumbi A.O.) Faculty of Medicine, Universidade Eduardo Mondlane, Maputo, Mozambique
M1  - (Mocumbi A.O.) Instituto Nacional de Saúde, Maputo, Mozambique
M1  - (Dzudie A.) Department of Internal Medicine, Douala General Hospital, Cameroon
M1  - (Azibani F.) INSERM U942, Paris, France
AD  - F. Thienemann, General Medicine & Global Health, Cape Heart Institute for Global Medicine, Faculty of Health Sciences, University of Cape Town, Chris Barnard Building, Anzio Road, Observatory, Cape Town, South Africa
T1  - Long-Term Follow-up of Human Immunodeficiency Virus-Associated Pulmonary Hypertension: Clinical Features and Survival Outcomes of the Pan Africa Pulmonary Hypertension Cohort (PAPUCO)
LA  - English
KW  - NCT02265887
KW  - hepatitis B surface antigen
KW  - adult
KW  - alcohol abuse
KW  - article
KW  - atrial fibrillation
KW  - cardiovascular risk factor
KW  - clinical feature
KW  - clinical trial (topic)
KW  - cohort analysis
KW  - computer assisted tomography
KW  - diabetes mellitus
KW  - diastolic blood pressure
KW  - dyspnea
KW  - echocardiography
KW  - electrocardiogram
KW  - fatigue
KW  - female
KW  - follow up
KW  - heart failure
KW  - heart right ventricle failure
KW  - human
KW  - Human immunodeficiency virus
KW  - Human immunodeficiency virus infected patient
KW  - Human immunodeficiency virus infection
KW  - hypercholesterolemia
KW  - hypertension
KW  - hypoxemia
KW  - hypoxia
KW  - Karnofsky Performance Status
KW  - lung artery pressure
KW  - lung disease
KW  - major clinical study
KW  - male
KW  - pulmonary hypertension
KW  - pulse oximetry
KW  - six minute walk test
KW  - sociodemographics
KW  - survival rate
KW  - systolic blood pressure
KW  - thorax pain
KW  - thorax radiography
KW  - tricuspid annular plane systolic excursion
KW  - tuberculosis
KW  - ventricular hypertrophy
KW  - virus load
N2  - Background: Data characterizing risk factors and long-term outcome studies on human immunodeficiency virus (HIV)-associated pulmonary hypertension (PH) in Africa are lacking. Methods: The Pan African Pulmonary Hypertension Cohort, a multinational registry of 254 consecutive patients diagnosed with PH (97% of African descent) from 9 centers in 4 African countries was implemented. We compared baseline characteristics and 3-year survival of an HIV-infected cohort newly diagnosed with PH (PH/HIV+) to an HIV-uninfected cohort with PH (PH/HIV-). Results: One hundred thirty-four participants with PH completed follow up (47 PH/HIV+ and 87 PH/HIV-; age median, 36 versus 44â€ years; P =. 0004). Cardiovascular risk factors and comorbidities were similar except for previous tuberculosis (62% versus 18%, P <. 0001). Six-minute walk distance (6MWD) <300 meters was common in PH/HIV- (P =. 0030), but PH/HIV+ had higher heart (P =. 0160) and respiratory (P =. 0374) rates. Thirty-six percent of PH/HIV+ and 15% of PH/HIV- presented with pulmonary arterial hypertension (PAH) (P =. 0084), whereas 36% of PH/HIV+ and 72% of PH/HIV- exhibited PH due to left heart disease (PHLHD) (P =. 0009). Pulmonary hypertension due to lung diseases and hypoxia (PHLD) was frequent in PH/HIV+ (36% versus 15%) but did not reach statistical significance. Human immunodeficiency virus-associated PAH tended to have a poorer survival rate compared with PHLHD/PHLD in HIV-infected patients. Conclusions: The PH/HIV + patients were younger and commonly had previous tuberculosis compared to PH/HIV- patients. Despite a better 6MWD at presentation, they had more signs and symptoms of early onset heart failure and a worse survival rate. Early echocardiography assessment should be performed in HIV-infected patients with history of tuberculosis who present with signs and symptoms of heart failure or posttuberculosis lung disease.
ER  - 

TY  - JOUR
M3  - Conference Abstract
Y1  - 2022
VL  - 9
SP  - S90
SN  - 2328-8957
JF  - Open Forum Infectious Diseases
JO  - Open Forum Infect. Dis.
UR  - https://www.embase.com/search/results?subaction=viewrecord&id=L640021266&from=export
U2  - L640021266
DB  - Embase
U4  - 2023-01-18
L2  - http://dx.doi.org/10.1093/ofid/ofac492.161
DO  - 10.1093/ofid/ofac492.161
A1  - Haley, C.A.
A1  - Ashkin, D.
A1  - Peloquin, C.A.
M1  - (Haley C.A.; Peloquin C.A.) University of Florida, Nashville, TN, United States
M1  - (Ashkin D.) University of Miami, Florida Health Department, Miami, FL, United States
AD  - C.A. Haley, University of Florida, Nashville, TN, United States
T1  - Implementation of BPaL in the United States: Experience using a novel all-oral treatment regimen for rifampin-resistant or treatment-intolerant TB disease
LA  - English
KW  - bedaquiline
KW  - linezolid
KW  - pretomanid
KW  - rifampicin
KW  - adolescent
KW  - adult
KW  - adverse drug reaction
KW  - aged
KW  - blood level
KW  - blood toxicity
KW  - child
KW  - clinical evaluation
KW  - clinical trial
KW  - cohort analysis
KW  - conference abstract
KW  - demographics
KW  - diabetes mellitus
KW  - drug combination
KW  - drug monitoring
KW  - drug resistant tuberculosis
KW  - drug therapy
KW  - female
KW  - human
KW  - Human immunodeficiency virus infection
KW  - human tissue
KW  - hypothyroidism
KW  - infant
KW  - liquid chromatography-mass spectrometry
KW  - low drug dose
KW  - lung disease
KW  - major clinical study
KW  - male
KW  - neuropathy
KW  - neurotoxicity
KW  - side effect
KW  - tuberculosis
KW  - United States
N2  - Background. Tuberculosis (TB) remains a leading infectious cause of death and morbidity globally. Rifampin-resistance or intolerance requires prolonged treatment using less effective, more toxic regimens. Recent trials demonstrated that the all-oral sixmonth “BPaL” regimen, Bedaquiline, Pretomanid and Linezolid, is 90% effective. In these trials, linezolid-induced hematologic and neurologic toxicity was high using 1200mg daily, whereas lower exposure (dose or duration) reduced toxicity. Therapeutic drug monitoring (TDM) is used by U.S. TB experts tomaintain a serum linezolid trough < 2ug/ml, which correlates with reduced toxicity. Since U.S. FDA approval in 2019, BPaL has been widely implemented for the treatment of rifampin-intolerant or resistant TB disease. Methods. We evaluated a cohort of patients with TB treated from October, 2019 through April, 2022, describing patient demographics, BPaL treatment dosing, and adverse events. TDM was performed for clinical purposes using liquid chromatography- mass spectrometry to measure serum levels at trough and 2 and 6h post-linezolid dose. Clinical providers adjusted linezolid dose and dosing interval targeting a trough < 2ug/ml and peak of 12-26ug/ml. Results. Among 64 BPaL patients, ages were 15-83 years, 22 (34.3%)were female, 6 (9.3%) U.S.-born, 4 (6.3%) HIV-infected. 50 (78.1%) had only pulmonary disease, 6 extrapulmonary, and 8 had both; 61 (91.0%) were culture-confirmed.Most (n=62) started linezolid 600mg daily. Linezolidwas adjusted for 39 (66.1%) of the 59 patientswith TDM; 18 had a trough>2ug/ml, 30 had dosing interval increased to thrice-weekly, and 17 had a dose increase. 52 (81.3%) patients completed BPaL and 12 remain on therapy. One 81-year-old female with diabetes, hypothyroidism, and B12 deficiency discontinued linezolid at 12 weeks for worsened neuropathy (linezolid trough=1.13ug/ml). She completed 26 weeks of bedaquiline/pretomanid and her symptoms returned to baseline. Conclusion. Use of BPaL with clinical and TDMmonitoring has transformed treatment of rifampin-resistant or intolerant TB in theU.S. Patients previously sentenced to 18- 24 months of treatment with 5-7 hard-to-tolerate medications and modest efficacy can now complete treatment in 6-9 months with little toxicity and exceptional cure rates.
ER  - 

TY  - JOUR
M3  - Article in Press
Y1  - 2022
SN  - 1741-3850
JF  - Journal of public health (Oxford, England)
JO  - J Public Health (Oxf)
UR  - https://www.embase.com/search/results?subaction=viewrecord&id=L639676146&from=export
U2  - L639676146
C5  - 36451280
DB  - Medline
U3  - 2022-12-07
L2  - http://dx.doi.org/10.1093/pubmed/fdac141
DO  - 10.1093/pubmed/fdac141
A1  - Kalva, J.
A1  - Babu, S.P.
A1  - Narasimhan, P.B.
A1  - Raghupathy, K.
A1  - Ezhumalai, K.
A1  - Knudsen, S.
A1  - Horsburgh, C.R.
A1  - Hochberg, N.
A1  - Salgame, P.
A1  - Roy, G.
A1  - Ellner, J.
A1  - Sarkar, S.
M1  - (Kalva J.; Babu S.P.; Narasimhan P.B.; Raghupathy K.; Ezhumalai K.; Roy G.; Sarkar S.) Department of Preventive and Social Medicine, JIPMER, Puducherry, India
M1  - (Knudsen S.; Hochberg N.) Section of Infectious Diseases, Boston University School of Medicine, Boston, United States
M1  - (Horsburgh C.R.) School of Public Health, Epidemiology & Biostatistics, Boston University, Boston, United States
M1  - (Salgame P.; Ellner J.) Department of Medicine, Rutgers University, Newark, United States
T1  - Predictors of weight loss during the intensive phase of tuberculosis treatment in patients with drug-susceptible pulmonary tuberculosis in South India
LA  - English
KW  - adult
KW  - alcohol consumption
KW  - alcoholism
KW  - article
KW  - body mass
KW  - body weight
KW  - body weight change
KW  - body weight loss
KW  - cohort analysis
KW  - controlled study
KW  - diabetes mellitus
KW  - human
KW  - lung tuberculosis
KW  - major clinical study
KW  - male
KW  - marriage
KW  - phase 1 clinical trial
KW  - prospective study
KW  - Puducherry
KW  - sputum smear
KW  - Tamil Nadu
KW  - tuberculosis
N2  - BACKGROUND: Tuberculosis (TB) is well-known for causing wasting. Patients on treatment gain weight and weight loss is associated with unfavorable treatment outcomes. There is limited description of weight loss and its predictors during intensive treatment phase. The objective of this study was to assess the predictors of weight loss during intensive phase and to see if there is any association exists with sputum conversion at the end of intensive phase of treatment. METHODS: Data collected as a part of the prospective TB cohort (Regional Prospective Observational Research for TB India Phase 1) conducted in Pondicherry, Cuddalore and Viluppuram districts of Tamil Nadu were used for this study. Sputum smear and body weight comparison were made in the baseline and at the end of second month of treatment. RESULTS: In all, 726 participants had weight measurements at the two time points and 18.7% had weight loss; mean weight lost being 2.3 kg (SD 3.05). Mean weight loss was more among males (2.4 kg, SD 3.2), diabetics (2.8 kg, SD 3.9) and alcoholics (2.1 kg, SD 2.4). Alcohol consumption was the only predictor of weight loss after adjusting for age, diabetes, marital status and BMI (aRR 1.52, P 0.02). Weight loss was not associated with sputum conversion at the end of second month. CONCLUSIONS: Alcohol use emerged as the major predictor for weight loss during intensive phase.
ER  - 

TY  - JOUR
M3  - Article
Y1  - 2022
VL  - 74
IS  - 11
SP  - 1776
EP  - 1785
SN  - 2326-5205
SN  - 2326-5191
JF  - Arthritis and Rheumatology
JO  - Arthritis Rheum.
UR  - https://www.embase.com/search/results?subaction=viewrecord&id=L2019400894&from=export
U2  - L2019400894
C5  - 35729713
DB  - Embase
DB  - Medline
U3  - 2022-10-11
U4  - 2022-11-15
L2  - http://dx.doi.org/10.1002/art.42273
DO  - 10.1002/art.42273
A1  - Takeuchi, T.
A1  - Kawanishi, M.
A1  - Nakanishi, M.
A1  - Yamasaki, H.
A1  - Tanaka, Y.
M1  - (Takeuchi T.) Keio University School of Medicine, Tokyo, and Saitama Medical University, Saitama, Japan
M1  - (Kawanishi M.; Nakanishi M.; Yamasaki H.) Taisho Pharmaceutical Co., Ltd., Tokyo, Japan
M1  - (Tanaka Y., tanaka@med.uoeh-u.ac.jp) University of Occupational and Environmental Health Japan, Kitakyushu, Japan
AD  - Y. Tanaka
T1  - Phase II/III Results of a Trial of Anti–Tumor Necrosis Factor Multivalent NANOBODY Compound Ozoralizumab in Patients With Rheumatoid Arthritis
LA  - English
KW  - JapicCTI184029
KW  - NCT01007175
KW  - C reactive protein
KW  - glucocorticoid
KW  - methotrexate
KW  - ozoralizumab
KW  - adult
KW  - aged
KW  - appendix perforation
KW  - article
KW  - cerebellum hemorrhage
KW  - controlled study
KW  - DAS28
KW  - diabetes mellitus
KW  - double blind procedure
KW  - drug dose reduction
KW  - drug dose regimen
KW  - drug efficacy
KW  - drug safety
KW  - drug withdrawal
KW  - female
KW  - herpes zoster
KW  - human
KW  - infection
KW  - injection site reaction
KW  - interstitial lung disease
KW  - kidney abscess
KW  - lung adenocarcinoma
KW  - major clinical study
KW  - male
KW  - miliary tuberculosis
KW  - multicenter study
KW  - open study
KW  - ovary carcinoma
KW  - parallel design
KW  - pelvis fracture
KW  - phase 2 clinical trial
KW  - phase 3 clinical trial
KW  - pneumonia
KW  - randomized controlled trial
KW  - remission
KW  - rheumatoid arthritis
KW  - treatment response
KW  - unspecified side effect
KW  - uterus carcinoma
N2  - Objective: To assess the efficacy and safety of subcutaneous administration of 30 mg or 80 mg of ozoralizumab plus methotrexate (MTX) in patients with rheumatoid arthritis (RA) whose disease remained active despite MTX therapy. Methods: In this multicenter, double-blind, parallel-group, placebo-controlled phase II/III trial, 381 patients were randomized to receive placebo, ozoralizumab 30 mg, or ozoralizumab 80 mg, plus MTX subcutaneously injected every 4 weeks for 24 weeks. The primary end points were the response rates based on the American College of Rheumatology 20% improvement criteria (ACR20) at week 16 and change in the Sharp/van der Heijde score (ΔSHS) from baseline to week 24. Results: The proportion of patients with an ACR20 response at week 16 was significantly higher (P < 0.001) in both ozoralizumab groups (79.6% for 30 mg, 75.3% for 80 mg), compared with placebo (37.3%); these improvements were observed from the first week of treatment. The proportion of the patients with structural nonprogression (ΔSHS ≤0) was significantly higher in both ozoralizumab groups than in the placebo group. For some secondary end points, significantly greater improvements were observed starting from as early as day 3. Serious adverse events occurred in 4 patients in the ozoralizumab 30-mg group and 5 patients in the ozoralizumab 80-mg group. Conclusion: In patients with active RA who received ozoralizumab in combination with MTX, the signs and symptoms of RA were significantly reduced as compared with the outcomes in those receiving placebo. Ozoralizumab demonstrated acceptable tolerability with no new safety signals when compared with other antibodies against tumor necrosis factor.
ER  - 

TY  - JOUR
M3  - Review
Y1  - 2022
VL  - 7
IS  - 11
SN  - 2414-6366
JF  - Tropical Medicine and Infectious Disease
JO  - Trop. Med. Infect. Dis.
UR  - https://www.embase.com/search/results?subaction=viewrecord&id=L2021684292&from=export
U2  - L2021684292
DB  - Embase
U3  - 2023-02-28
U4  - 2023-04-20
L2  - http://dx.doi.org/10.3390/tropicalmed7110343
DO  - 10.3390/tropicalmed7110343
A1  - Meregildo-Rodriguez, E.D.
A1  - Asmat-Rubio, M.G.
A1  - Zavaleta-Alaya, P.
A1  - Vásquez-Tirado, G.A.
M1  - (Meregildo-Rodriguez E.D., edmeregildo@ucvvirtual.edu.pe) Escuela de Medicina, Universidad César Vallejo, Trujillo, Peru
M1  - (Asmat-Rubio M.G.; Zavaleta-Alaya P.) Escuela de Posgrado, Universidad Privada Antenor Orrego, Trujillo, Peru
M1  - (Vásquez-Tirado G.A.) Escuela de Medicina, Universidad Privada Antenor Orrego, Trujillo, Peru
AD  - E.D. Meregildo-Rodriguez, Escuela de Medicina, Universidad César Vallejo, Trujillo, Peru
T1  - Effect of Oral Antidiabetic Drugs on Tuberculosis Risk and Treatment Outcomes: Systematic Review and Meta-Analysis
LA  - English
KW  - 2,4 thiazolidinedione derivative
KW  - alpha glucosidase inhibitor
KW  - cholesterol
KW  - dapagliflozin
KW  - dipeptidyl peptidase IV inhibitor
KW  - hemoglobin A1c
KW  - high density lipoprotein cholesterol
KW  - insulin
KW  - low density lipoprotein cholesterol
KW  - meglitinide
KW  - metformin
KW  - oral antidiabetic agent
KW  - sulfonylurea
KW  - adult
KW  - age
KW  - albumin to creatinine ratio
KW  - body mass
KW  - Charlson Comorbidity Index
KW  - cholesterol blood level
KW  - Cochrane Library
KW  - cohort analysis
KW  - comorbidity
KW  - diabetes mellitus
KW  - diabetic patient
KW  - dose response
KW  - drug effect
KW  - drug megadose
KW  - Embase
KW  - female
KW  - human
KW  - hypertension
KW  - latent tuberculosis
KW  - low drug dose
KW  - lung tuberculosis
KW  - male
KW  - Medline
KW  - meta analysis
KW  - non insulin dependent diabetes mellitus
KW  - Preferred Reporting Items for Systematic Reviews and Meta-Analyses
KW  - prophylaxis
KW  - randomized controlled trial (topic)
KW  - recurrence risk
KW  - retrospective study
KW  - review
KW  - risk factor
KW  - risk reduction
KW  - ScienceDirect
KW  - Scopus
KW  - smoking
KW  - sputum culture
KW  - sputum smear
KW  - systematic review
KW  - treatment outcome
KW  - tuberculosis
KW  - Web of Science
N2  - Tuberculosis and diabetes mellitus are two global pandemics and rising public health problems. Recent studies suggest that oral antidiabetic drugs (OADs) could reduce the risk of tuberculosis and improve clinical outcomes. However, the evidence is controversial. Therefore, we aimed to assess the effect of OADs on the risk of tuberculosis and treatment outcomes. We systematically searched for six databases from inception to 31 August 2022. We followed a predefined PICO/PECO strategy and included two randomized controlled trials and sixteen observational studies. This study collects 1,109,660 participants, 908,211 diabetic patients, and at least 13,841 tuberculosis cases. Our results show that metformin decreases the risk of active tuberculosis by 40% (RR 0.60; 95% CI 0.47–0.77) in diabetic patients. In addition, metformin exhibits a dose-response gradient (medium doses reduce the risk of active tuberculosis by 45%, while high doses reduce this risk by 52%). On the other hand, DPP IV inhibitors increase the risk of active tuberculosis by 43% (RR 1.43; 95% CI 1.02–2.02). Subgroup analysis showed that study design and metformin dose accounted for the heterogeneity. We conclude that metformin significantly protects against active tuberculosis among diabetic patients. On the contrary, DPP IV inhibitors could increase the risk of developing active tuberculosis.
ER  - 

TY  - JOUR
M3  - Article
Y1  - 2022
VL  - 10
IS  - 6
SN  - 2165-0497
JF  - Microbiology Spectrum
JO  - Microbiol. Spectr.
UR  - https://www.embase.com/search/results?subaction=viewrecord&id=L2021937540&from=export
U2  - L2021937540
C5  - 36445141
DB  - Embase
DB  - Medline
U3  - 2022-12-30
U4  - 2023-03-22
L2  - http://dx.doi.org/10.1128/spectrum.02967-22
DO  - 10.1128/spectrum.02967-22
A1  - Xin, H.
A1  - Du, Y.
A1  - Cao, X.
A1  - Wang, D.
A1  - Zhang, B.
A1  - Zhang, H.
A1  - Feng, B.
A1  - He, Y.
A1  - He, Y.
A1  - Quan, Z.
A1  - Liu, Z.
A1  - Yan, J.
A1  - Guan, L.
A1  - Guan, X.
A1  - Shen, F.
A1  - Liu, J.
A1  - Jin, Q.
A1  - Pan, S.
A1  - Gao, L.
M1  - (Xin H.; Du Y.; Cao X.; Zhang H.; Feng B.; He Y.; He Y.; Quan Z.; Jin Q.; Gao L., gaolei@ipbcams.ac.cn) NHC Key Laboratory of Systems Biology of Pathogens, Institute of Pathogen Biology, Chinese Academy of Medical Sciences, Beijing, China
M1  - (Xin H.; Du Y.; Cao X.; Zhang H.; Feng B.; He Y.; He Y.; Quan Z.; Jin Q.; Gao L., gaolei@ipbcams.ac.cn) Peking Union Medical College, Beijing, China
M1  - (Wang D.; Zhang B.; Liu Z.; Yan J.; Pan S., psgzmcdc@163.com) Center for Diseases Control and Prevention of Zhongmu, Zhengzhou, China
M1  - (Guan L.; Guan X.; Shen F.; Liu J.) The Sixth People’s Hospital of Zhengzhou, Zhengzhou, China
AD  - S. Pan, Center for Diseases Control and Prevention of Zhongmu, Zhengzhou, China
AD  - L. Gao, NHC Key Laboratory of Systems Biology of Pathogens, Institute of Pathogen Biology, Chinese Academy of Medical Sciences, Beijing, China
T1  - Algorithms for Screening for Active Tuberculosis among Individuals with Latent Tuberculosis Infection in a Rural Community in China
LA  - English
KW  - ChiCTR1800018224
KW  - ChiCTRIOR1500720
KW  - Mycobacterium tuberculosis test kit
KW  - polymerase chain reaction system
KW  - adult
KW  - aged
KW  - algorithm
KW  - article
KW  - atypical Mycobacterium
KW  - bacterium culture
KW  - body mass
KW  - China
KW  - controlled study
KW  - coughing
KW  - diabetes mellitus
KW  - diagnostic test accuracy study
KW  - digital radiography
KW  - drinking behavior
KW  - female
KW  - follow up
KW  - gold standard
KW  - human
KW  - incidence
KW  - laboratory test
KW  - latent tuberculosis
KW  - lung tumor
KW  - major clinical study
KW  - male
KW  - microbiology
KW  - microscopy
KW  - multivariate logistic regression analysis
KW  - never smoker
KW  - non-smoker
KW  - nonhuman
KW  - predictive value
KW  - questionnaire
KW  - randomized controlled trial
KW  - rural population
KW  - screening
KW  - sensitivity analysis
KW  - sensitivity and specificity
KW  - smoking
KW  - sputum culture
KW  - staining
KW  - thorax radiography
KW  - tuberculosis
KW  - GeneXpert
KW  - QuantiFERON-TB gold in-tube
KW  - Xpert MTB/RIF
C3  - GeneXpert
C3  - QuantiFERON-TB gold in-tube
C3  - Xpert MTB/RIF(Cepheid,United States)
C4  - Cepheid(United States)
N2  - Screening for active tuberculosis (TB) among individuals with latent tuberculosis infection (LTBI) is important for the initiation and evaluation of TB preventive treatment. The performances of different tools and their combinations had rarely been studied in community-level screening among individuals with LTBI in China. This study aimed to explore appropriate algorithms for screening for active TB among individuals with LTBI in rural China. Three sputum samples were collected from each participant for smear microscopy, culture, and an Xpert MTB/RIF assay. Chest digital radiography and TB symptoms were investigated as well. The performances of different testing algorithms were compared with that of sputum culture as the gold standard. Overall, 1,564 study participants with LTBI were investigated, with a final diagnosis of 20 TB cases by sputum culture. Compared with other tests, the Xpert MTB/RIF assay detected 80.00% (95% confidence interval [CI], 58.40% to 91.93%) of culture-positive cases, with the highest sensitivity. When tests were combined using “or,” “and,” or “step” algorithms, the highest sensitivity reached 90.00% (95% CI, 69.90% to 97.21%) for the combination of the Xpert MTB/RIF assay and chest radiography, but the positive predictive value (PPV) decreased to 22.22% (95% CI, 14.54% to 32.41%). The Xpert MTB/RIF assay alone showed the best agreement with sputum culture, with a kappa value of 0.840. Pathogen molecular detection alone showed good performance compared to the other algorithms, for ruling out active TB in general LTBI, but the high cost might be a challenge for scaling it up. Identifying those with a high risk for progression to TB more precisely and establishing a cost-effective screening algorithm deserve further exploration.
ER  - 

TY  - JOUR
M3  - Article
Y1  - 2022
VL  - 400
IS  - 10362
SP  - 1522
EP  - 1530
SN  - 1474-547X
SN  - 0140-6736
JF  - The Lancet
JO  - Lancet
UR  - https://www.embase.com/search/results?subaction=viewrecord&id=L2020893111&from=export
U2  - L2020893111
C5  - 36522208
DB  - Embase
DB  - Medline
U3  - 2022-11-01
U4  - 2022-11-14
L2  - http://dx.doi.org/10.1016/S0140-6736(22)01883-9
DO  - 10.1016/S0140-6736(22)01883-9
A1  - Mok, J.
A1  - Lee, M.
A1  - Kim, D.K.
A1  - Kim, J.S.
A1  - Jhun, B.W.
A1  - Jo, K.-W.
A1  - Jeon, D.
A1  - Lee, T.
A1  - Lee, J.Y.
A1  - Park, J.S.
A1  - Lee, S.H.
A1  - Kang, Y.A.
A1  - Lee, J.-K.
A1  - Kwak, N.
A1  - Ahn, J.H.
A1  - Shim, T.S.
A1  - Kim, S.Y.
A1  - Kim, S.
A1  - Kim, K.
A1  - Seok, K.-H.
A1  - Yoon, S.
A1  - Kim, Y.R.
A1  - Kim, J.
A1  - Yim, D.
A1  - Hahn, S.
A1  - Cho, S.N.
A1  - Yim, J.-J.
M1  - (Mok J.) Division of Pulmonology, Allergy and Critical Care Medicine, Department of Internal Medicine, Pusan National University Hospital, Busan, South Korea
M1  - (Jeon D.) Department of Internal Medicine, Pusan National University Yangsan Hospital, Yangsan, South Korea
M1  - (Mok J.; Jeon D.) Department of Internal Medicine, Pusan National University School of Medicine, Yangsan, South Korea
M1  - (Lee M.; Yoon S.; Kim Y.R.; Cho S.N.) Division of Clinical Research, International Tuberculosis Research Centre, Seoul, South Korea
M1  - (Kim D.K.; Lee J.-K.) Division of Pulmonary and Critical Care Medicine, Department of Internal Medicine, Seoul Metropolitan Government-Seoul National University Boramae Medical Centre, Seoul, South Korea
M1  - (Kim D.K.; Yim J.-J., yimjj@snu.ac.kr) Department of Internal Medicine, Seoul National University College of Medicine, Seoul, South Korea
M1  - (Hahn S.) Department of Human Systems Medicine, Seoul National University College of Medicine, Seoul, South Korea
M1  - (Kim J.S.; Ahn J.H.) Division of Pulmonology and Critical Care Medicine, Department of Internal Medicine, Incheon St Mary's Hospital, College of Medicine, The Catholic University of Korea, Seoul, South Korea
M1  - (Jhun B.W.) Division of Pulmonary and Critical Care Medicine, Department of Medicine, Samsung Medical Centre, Sungkyunkwan University School of Medicine, Seoul, South Korea
M1  - (Jo K.-W.; Shim T.S.) Division of Pulmonology and Critical Care Medicine, Department of Internal Medicine, University of Ulsan College of Medicine, Asan Medical Center, Seoul, South Korea
M1  - (Lee T.) Division of Pulmonary and Critical Care Medicine, Department of Internal Medicine, Ulsan University Hospital, University of Ulsan College of Medicine, Ulsan, South Korea
M1  - (Lee J.Y.) Division of Pulmonary and Critical Care Medicine, Department of Internal Medicine, National Medical Centre, Seoul, South Korea
M1  - (Park J.S.) Division of Pulmonary and Critical Care Medicine, Department of Internal Medicine, Dankook University Hospital, Cheonan, South Korea
M1  - (Lee S.H.) Department of Pulmonology, Korea University Ansan Hospital, Ansan, South Korea
M1  - (Kang Y.A.; Kim S.Y.) Division of Pulmonary and Critical Care Medicine, Department of Internal Medicine, Severance Hospital, Yonsei University College of Medicine, Seoul, South Korea
M1  - (Kwak N.; Yim J.-J., yimjj@snu.ac.kr) Division of Pulmonary and Critical Care Medicine, Department of Internal Medicine, Seoul National University Hospital, Seoul, South Korea
M1  - (Kim J.; Yim D.; Hahn S.) Medical Research Collaborating Centre, Seoul National University Hospital, Seoul, South Korea
M1  - (Kim S.; Seok K.-H.) Department of Laboratory Medicine, The Korean Institute of Tuberculosis, Cheongju, South Korea
M1  - (Kim K.) Department of R&D, The Korean Institute of Tuberculosis, Cheongju, South Korea
M1  - (Kim K.) DNA Analysis Division, Seoul Institute, National Forensic Service, Seoul, South Korea
M1  - ()
AD  - J.-J. Yim, Division of Pulmonary and Critical Care Medicine, Department of Internal Medicine, Seoul National University College of Medicine, Seoul, South Korea
T1  - 9 months of delamanid, linezolid, levofloxacin, and pyrazinamide versus conventional therapy for treatment of fluoroquinolone-sensitive multidrug-resistant tuberculosis (MDR-END): a multicentre, randomised, open-label phase 2/3 non-inferiority trial in South Korea
LA  - English
KW  - delamanid
KW  - levofloxacin
KW  - linezolid
KW  - pyrazinamide
KW  - quinoline derived antiinfective agent
KW  - adult
KW  - antibiotic resistance
KW  - antibiotic sensitivity
KW  - article
KW  - comparative effectiveness
KW  - controlled study
KW  - female
KW  - human
KW  - major clinical study
KW  - male
KW  - multicenter study
KW  - multidrug resistance
KW  - multidrug resistant tuberculosis
KW  - phase 2 clinical trial
KW  - phase 3 clinical trial
KW  - randomized controlled trial
KW  - South Korea
N2  - Background: With the introduction of new anti-tuberculosis drugs, all-oral regimens with shorter treatment durations for multidrug-resistant tuberculosis have been anticipated. We aimed to investigate whether a new all-oral regimen was non-inferior to the conventional regimen including second-line anti-tuberculosis drugs for 20–24 months in the treatment of fluoroquinolone-sensitive multidrug-resistant tuberculosis. Methods: In this multicentre, randomised, open-label phase 2/3 non-inferiority trial, we enrolled men and women aged 19–85 years with multidrug-resistant tuberculosis confirmed by phenotypic or genotypic drug susceptibility tests or rifampicin-resistant tuberculosis by genotypic tests at 12 participating hospitals throughout South Korea. Participants with fluoroquinolone-resistant multidrug-resistant tuberculosis were excluded. Participants were randomly assigned (1:1) to two groups using a block randomisation, stratified by the presence of diabetes and cavitation on baseline chest radiographs. The investigational group received delamanid, linezolid, levofloxacin, and pyrazinamide for 9 months, and the control group received a conventional 20–24-month regimen, according to the 2014 WHO guidelines. The primary outcome was the treatment success rate at 24 months after treatment initiation in the modified intention-to-treat population and the per-protocol population. Participants who were “cured” and “treatment completed” were defined as treatment success following the 2014 WHO guidelines. Non-inferiority was confirmed if the lower limit of a 97·5% one-sided CI of the difference between the groups was greater than −10%. Safety data were collected for 24 months in participants who received a predefined regimen at least once. This study is registered with ClinicalTrials.gov, NCT02619994. Findings: Between March 4, 2016, and Sept 14, 2019, 214 participants were enrolled, 168 (78·5%) of whom were included in the modified intention-to-treat population. At 24 months after treatment initiation, 60 (70·6%) of 85 participants in the control group had treatment success, as did 54 (75·0%) of 72 participants in the shorter-regimen group (between-group difference 4·4% [97·5% one-sided CI –9·5% to ∞]), satisfying the predefined non-inferiority margin. No difference in safety outcomes was identified between the control group and the shorter-regimen group. Interpretation: 9-month treatment with oral delamanid, linezolid, levofloxacin, and pyrazinamide could represent a new treatment option for participants with fluoroquinolone-sensitive multidrug-resistant tuberculosis. Funding: Korea Disease Control and Prevention Agency, South Korea
ER  - 

TY  - JOUR
M3  - Article
Y1  - 2022
VL  - 54
IS  - 8
SP  - 2133
EP  - 2139
SN  - 1873-2623
SN  - 0041-1345
JF  - Transplantation Proceedings
JO  - Transplant. Proc.
UR  - https://www.embase.com/search/results?subaction=viewrecord&id=L2020266756&from=export
U2  - L2020266756
C5  - 36116944
DB  - Embase
DB  - Medline
U3  - 2022-09-28
U4  - 2023-02-20
L2  - http://dx.doi.org/10.1016/j.transproceed.2022.07.005
DO  - 10.1016/j.transproceed.2022.07.005
A1  - Thukral, S.
A1  - Rokde, R.
A1  - Ray, D.S.
M1  - (Thukral S.) Rabindranath Tagore Hospital (Narayana Health Hospitals), Kolkata, India
M1  - (Rokde R.; Ray D.S., deepak_ray@hotmail.com) Department of Nephrology and Transplantation, Rabindranath Tagore Hospital (Narayana Health Hospitals), Kolkata, India
AD  - D.S. Ray, Nephrology and Transplant, Rabindranath Tagore Hospital (Narayana Health Hospitals), 6WG, Manikarn, 3B Ram Mohan Mallick Garden, Kolkata, India
T1  - Comparison of Thymoglobulin and Grafalon as Induction Agents in Renal Transplantation: A Prospective Study
LA  - English
KW  - cotrimoxazole
KW  - immunoglobulin
KW  - methylprednisolone
KW  - mycophenolic acid
KW  - prednisolone
KW  - steroid
KW  - tacrolimus
KW  - thymocyte antibody
KW  - valganciclovir
KW  - absolute lymphocyte count
KW  - Acinetobacter infection
KW  - acute graft rejection
KW  - acute kidney tubule necrosis
KW  - adult
KW  - antibody mediated rejection
KW  - article
KW  - bacterial infection
KW  - catheter infection
KW  - controlled clinical trial
KW  - controlled study
KW  - coronavirus disease 2019
KW  - creatinine blood level
KW  - cytomegalovirus infection
KW  - diabetes mellitus
KW  - drug efficacy
KW  - drug safety
KW  - Escherichia coli infection
KW  - evening dosage
KW  - female
KW  - graft failure
KW  - human
KW  - immunoglobulin A nephropathy
KW  - immunosuppressive treatment
KW  - Indian
KW  - infection
KW  - kidney transplantation
KW  - lower respiratory tract infection
KW  - lung tuberculosis
KW  - lymphocele
KW  - major clinical study
KW  - male
KW  - minimum plasma concentration
KW  - plasmapheresis
KW  - Pneumocystis pneumonia
KW  - posttransplant diabetes mellitus
KW  - Pseudomonas infection
KW  - urinary tract infection
KW  - grafalon
C1  - grafalon(Fresenius Biotech,Germany)
C2  - Fresenius Biotech(Germany)
C2  - Genzyme(United States)
N2  - Background: Induction immunosuppression is used to reduce the incidence of acute rejection and prevent delayed graft function. The 2 rabbit anti-thymocyte globulins- thymoglobulin and Grafalon (ATG Fresenius) have been commonly used for induction immunosuppression and treatment of acute rejection in solid organ transplantation. There are very few studies comparing the efficacy and side effects of both the anti-thymocyte globulins therefore this prospective study comparing the 2 types of anti-thymocyte globulins would be of clinical interest. Patients and Methods: This prospective single center study was conducted at Rabindranath Tagore International Institute of Cardiac Sciences, Kolkata, India from April 2019 to June 2020. Sixty-two ABO-compatible renal transplant recipients were included in the study. They were divided in 2 groups of 31 patients each. One group received thymoglobulin (3 mg/kg) and the second group received Grafalon (6 mg/kg). All patients were followed up for 12 months and the 2 groups were compared for incidence of rejections, infections, graft function, patient survival, and graft survival. Results: There was no significant difference in the incidence of rejections, infective episodes, graft function, posttransplant diabetes mellitus, graft survival and patient survival in thymoglobulin or Grafalon groups. The hematological parameters were similar in both groups at 7 days, 1 month, and 6 months of follow-up. The absolute lymphocyte count was significantly lower in the thymoglobulin group at 12 months posttransplant. Conclusions: Thymoglobulin and Grafalon were found to be equivalent in terms of safety and efficacy in short term, with no difference in rejections, infections, graft survival, or patient survival.
ER  - 

TY  - JOUR
M3  - Article
Y1  - 2022
VL  - 22
IS  - 10
SP  - 1472
EP  - 1483
SN  - 1474-4457
SN  - 1473-3099
JF  - The Lancet Infectious Diseases
JO  - Lancet Infect. Dis.
UR  - https://www.embase.com/search/results?subaction=viewrecord&id=L2020307822&from=export
U2  - L2020307822
C5  - 35772447
DB  - Embase
DB  - Medline
U3  - 2022-09-26
U4  - 2022-10-26
L2  - http://dx.doi.org/10.1016/S1473-3099(22)00222-5
DO  - 10.1016/S1473-3099(22)00222-5
A1  - Cotton, M.F.
A1  - Madhi, S.A.
A1  - Luabeya, A.K.
A1  - Tameris, M.
A1  - Hesseling, A.C.
A1  - Shenje, J.
A1  - Schoeman, E.
A1  - Hatherill, M.
A1  - Desai, S.
A1  - Kapse, D.
A1  - Brückner, S.
A1  - Koen, A.
A1  - Jose, L.
A1  - Moultrie, A.
A1  - Bhikha, S.
A1  - Walzl, G.
A1  - Gutschmidt, A.
A1  - Kotze, L.A.
A1  - Allies, D.L.
A1  - Loxton, A.G.
A1  - Shaligram, U.
A1  - Abraham, M.
A1  - Johnstone, H.
A1  - Grode, L.
A1  - Kaufmann, S.H.E.
A1  - Kulkarni, P.S.
M1  - (Cotton M.F.) Tygerberg Academic Hospital, Parow Valley, South Africa
M1  - (Madhi S.A.; Koen A.; Jose L.; Moultrie A.; Bhikha S.) South African Medical Research Council Vaccines and Infectious Diseases Analytical Research Unit, Faculty of Health Sciences, Johannesburg, South Africa
M1  - (Madhi S.A.; Hatherill M.; Koen A.; Jose L.; Moultrie A.; Bhikha S.) Department of Science/National Research Foundation—Vaccine Preventable Diseases, Johannesburg, South Africa
M1  - (Madhi S.A.; Koen A.; Jose L.; Moultrie A.; Bhikha S.) University of the Witwatersrand, Johannesburg, South Africa
M1  - (Luabeya A.K.; Tameris M.; Shenje J.; Schoeman E.; Hatherill M.) South African Tuberculosis Vaccine Initiative (SATVI), Institute of Infectious Disease and Molecular Medicine and Department of Pathology, University of Cape Town, Cape Town, South Africa
M1  - (Hesseling A.C.) Desmond Tutu TB Centre, Cape Town, South Africa
M1  - (Desai S.; Kapse D.; Shaligram U.; Kulkarni P.S., drpsk@seruminstitute.com) Serum Institute of India Private Limited, Pune, India
M1  - (Brückner S.; Grode L.) Vakzine Projekt Management GmbH, Hannover, Germany
M1  - (Walzl G.; Gutschmidt A.; Kotze L.A.; Allies D.L.; Loxton A.G.) DST/NRF Centre of Excellence for Biomedical TB Research and SAMRC Centre for TB Research, Division of Molecular Biology and Human Genetics, Department of Biomedical Sciences, Faculty of Medicine and Health Sciences, Stellenbosch University, Cape Town, South Africa
M1  - (Abraham M.) EMMES Services Private Limited, Bengaluru, India
M1  - (Johnstone H.) HJ Clinical Trial Consultancy, George, South Africa
M1  - (Kaufmann S.H.E.) Max-Planck Institute for Infection Biology, Berlin, Germany
M1  - (Kaufmann S.H.E.) Hagler Institute for Advanced Study, Texas A&M University, College Station, TX, United States
M1  - (Kaufmann S.H.E.) Max Planck Institute for Biophysical Chemistry, Göttingen, Germany
AD  - P.S. Kulkarni, Serum Institute of India Private Limited, Pune, India
T1  - Safety and immunogenicity of VPM1002 versus BCG in South African newborn babies: a randomised, phase 2 non-inferiority double-blind controlled trial
LA  - English
KW  - NCT02391415
KW  - ELISA kit
KW  - flow cytometry software
KW  - Mycobacterium tuberculosis test kit
KW  - BCG vaccine
KW  - bilirubin
KW  - creatinine
KW  - gamma glutamyltransferase
KW  - gamma interferon
KW  - hemoglobin
KW  - isoniazid
KW  - article
KW  - BCG vaccination
KW  - bilirubin blood level
KW  - CD4 lymphocyte percentage
KW  - CD8+ T lymphocyte
KW  - controlled study
KW  - creatinine blood level
KW  - crying
KW  - decreased appetite
KW  - double blind procedure
KW  - drug eruption
KW  - drug fever
KW  - drug safety
KW  - female
KW  - follow up
KW  - generalized lymphadenopathy
KW  - human
KW  - Human immunodeficiency virus
KW  - infant
KW  - infection
KW  - infestation
KW  - injection site abscess
KW  - injection site discoloration
KW  - injection site erosion
KW  - injection site erythema
KW  - injection site induration
KW  - injection site mass
KW  - injection site pain
KW  - injection site reaction
KW  - injection site scar
KW  - injection site swelling
KW  - injection site ulcer
KW  - injection site vesicle
KW  - lung tuberculosis
KW  - lymphadenopathy
KW  - major clinical study
KW  - male
KW  - multicenter study
KW  - neutrophil count
KW  - newborn
KW  - phase 2 clinical trial
KW  - randomized controlled trial
KW  - scar formation
KW  - side effect
KW  - single drug dose
KW  - somnolence
KW  - South Africa
KW  - tuberculosis
KW  - unspecified side effect
KW  - vaccine immunogenicity
KW  - vomiting
KW  - vpm 1002
C1  - vpm 1002
C2  - Statens Serum Institut(Denmark)
C2  - Serum Institute of India(India)
N2  - Background: Tuberculosis is a major public health problem worldwide. Immunisation with Mycobacterium bovis BCG vaccine is partially effective in infants, reducing the incidence of miliary and tuberculosis meningitis, but is less effective against pulmonary tuberculosis. We aimed to compare safety and immunogenicity of VPM1002—a recombinant BCG vaccine developed to address this gap—with BCG in HIV exposed and HIV unexposed newborn babies. Methods: This double-blind, randomised, active controlled phase 2 study was conducted at four health centres in South Africa. Eligible neonates were aged 12 days or younger with a birthweight of 2·5–4·2 kg, and could be HIV exposed (seropositive mothers) or unexposed (seronegative mothers). Newborn babies were excluded if they had acute or chronic illness, fever, hypothermia, sepsis, cancer, or congenital malformation, or if they received blood products or immunosuppressive therapy. Participants were excluded if their mothers (aged ≥18 years) had active tuberculosis disease, diabetes, a history of immunodeficiency except for HIV, hepatitis B or syphilis seropositivity, received blood products in the preceding 6 months, any acute infectious disease, or any suspected substance abuse. Participants were randomly assigned to VPM1002 or BCG vaccination in a 3:1 ratio, stratified by HIV status using the random number generator function in SAS, using a block size of eight paticipants. The primary outcome was non-inferiority (margin 15%) of VPM1002 to BCG vaccine in terms of incidence of grade 3–4 adverse drug reactions or ipsilateral or generalised lymphadenopathy of 10 mm or greater in diameter by 12 months. The primary outcome was assessed in all vaccinated participants (safety population) at regular follow-up visits until 12 months after vaccination. Secondary immunogenicity outcomes were interferon-γ levels and percentages of multifunctional CD4+ and CD8+ T cells among all lymphocytes across the 12 month study period. The study was registered with ClinicalTrials.gov, NCT02391415. Findings: Between June 4, 2015 and Oct 16, 2017, 416 eligible newborn babies were randomly assigned and received study vaccine. Seven (2%) of 312 participants in the VPM1002 group had a grade 3–4 vaccine-related adverse reaction or lymphadenopathy of 10 mm or greater in diameter compared with 34 (33%) of 104 participants in the BCG group (risk difference −30·45% [95% CI −39·61% to −21·28%]; pnon-inferiority<0·0001); VPM1002 was thus non-inferior to BCG for the primary outcome. Incidence of severe injection site reactions was lower with VPM1002 than BCG: scarring occurred in 65 (21%) participants in the VPM1002 group versus 77 (74%) participants in the BCG group (p<0·0001); ulceration occurred in one (<1%) versus 15 (14%; p<0·0001); and abscess formation occurred in five (2%) versus 23 (22%; p<0·0001). Restimulated IFNγ concentrations were lower in the VPM1002 group than the BCG group at week 6, week 12, month 6, and month 12. The percentage of multifunctional CD4+ T cells was higher in the VPM1002 group than the BCG group at day 14 but lower at week 6, week 12, month 6, and month 12. The percentage of multifunctional CD8+ T cells was lower in the VPM1002 group than the BCG group at week 6, week 12, and month 6, but did not differ at other timepoints. Interpretation: VPM1002 was less reactogenic than BCG and was not associated with any serious safety concern. Both vaccines were immunogenic, although responses were higher with the BCG vaccine. VPM1002 is currently being studied for efficacy and safety in a multicentric phase 3 clinical trial in babies in sub-Saharan Africa. Funding: Serum Institute of India.
ER  - 

TY  - JOUR
M3  - Conference Abstract
Y1  - 2022
VL  - 162
IS  - 4
SP  - A384
SN  - 1931-3543
SN  - 0012-3692
JF  - Chest
JO  - Chest
UR  - https://www.embase.com/search/results?subaction=viewrecord&id=L2020471135&from=export
U2  - L2020471135
DB  - Embase
U4  - 2022-10-06
L2  - http://dx.doi.org/10.1016/j.chest.2022.08.296
DO  - 10.1016/j.chest.2022.08.296
A1  - Gidwani, V.
A1  - Chauhan, S.
M1  - (Gidwani V.; Chauhan S.)
T1  - PULMONARY ASPERGILLOSIS POST-TOCILIZUMAB TREATMENT IN A PATIENT WITH COVID-19 PNEUMONIA
LA  - English
KW  - antibiotic agent
KW  - antiinfective agent
KW  - beta glucan
KW  - cefepime
KW  - ceftriaxone
KW  - clindamycin
KW  - D dimer
KW  - endogenous compound
KW  - interleukin 6
KW  - interleukin 6 receptor
KW  - metronidazole
KW  - tocilizumab
KW  - vancomycin
KW  - voriconazole
KW  - water
KW  - abscess
KW  - adult
KW  - adult respiratory distress syndrome
KW  - aspergillosis
KW  - Aspergillus
KW  - Aspergillus fumigatus
KW  - bacterial infection
KW  - bacterium culture
KW  - blood vessel permeability
KW  - bronchopneumonia
KW  - bronchoscopy
KW  - case report
KW  - clinical article
KW  - clinical trial
KW  - computed tomography pulmonary angiography
KW  - conference abstract
KW  - coronavirus disease 2019
KW  - coughing
KW  - diabetes mellitus
KW  - drug therapy
KW  - dyspnea
KW  - endothelial dysfunction
KW  - female
KW  - fever
KW  - gene expression
KW  - hemoptysis
KW  - hospital patient
KW  - human
KW  - human cell
KW  - hyperinflammation
KW  - hypoxia
KW  - immune status
KW  - immunocompromised patient
KW  - immunodiffusion
KW  - invasive pulmonary aspergillosis
KW  - lung aspergillosis
KW  - lung embolism
KW  - lung lavage
KW  - mortality
KW  - mycosis
KW  - nonhuman
KW  - noninvasive ventilation
KW  - opportunistic infection
KW  - pneumonia
KW  - protein expression
KW  - randomized controlled trial (topic)
KW  - sputum culture
KW  - systemic mycosis
KW  - thorax pain
KW  - thrombocyte
KW  - tuberculosis
KW  - United States
N2  - SESSION TITLE: Global Pulmonary Cases SESSION TYPE: Global Case Reports PRESENTED ON: 10/19/2022 12:45 pm - 01:45 pm INTRODUCTION: COVID 19 is associated with hyper- inflammation with levels of IL 6 correlating with the severity of COVID 19. IL6 causes increased vascular permeability and endothelial dysfunction and plays a major role in the development of ARDS.[1] Tocilizumab is a monoclonal antibody against the IL6 receptor which is being used for COVID pneumonia. Large randomized controlled trials including REMAP-CAP and RECOVERY reported a mortality benefit of tocilizumab in certain patients [3]. Aspergillus is a mold that causes variety of pulmonary infections depending on host's immune status. In immunocompromised hosts, it causes invasive pulmonary aspergillosis [2]. Symptoms initially are similar to bronchopneumonia: cough with sputum, dyspnea, fever not responsive to antibiotics. With disease progression, patients experience pleuritic chest pain and hemoptysis. CASE PRESENTATION: 69 y/o female came to ER with complaint of dyspnea and cough. PMH significant for Diabetes. She had a recent admission for COVID 3 weeks ago during which she received tocilizumab. This time, her vitals were HR- 96 RR- 24 Temp- 99.6 BP- 124/72, Sat- 88% on 2L NC. Labs WBC 31.1 D dimer- 2.17 ABG PO2- 61. CT pulmonary angiogram was consistent with left mid lung zone cavitary mass with an air-fluid level measuring 5 x 8 cm in transverse and AP dimension. Patient was started on broad-spectrum antibiotics (vancomycin, cefepime, metronidazole). Sputum cultures, Beta glucan assay, AFB and fungal immunodiffusion panel was ordered. Beta D Glucan assay came positive. Fungal immunodiffusion panel was negative. Bronchoscopy was done and AFB, aspergillus antigen and cultures were collected. BAL aspergillus antigen came positive and KOH fungal culture grew Aspergillus Fumigatus. Voriconazole was started. She was discharged on voriconazole for 12 weeks, ceftriaxone and clindamycin for 6 weeks for antibacterial coverage with plan to repeat CT chest in 3 weeks. DISCUSSION: We use tocilizumab for COVID 19 patients requiring invasive or non invasive mechanical ventilation and CRP ≥7.5 and exclude patients with ANC <2000, platelet <50,000 and history of serious bacterial, fungal or viral infection. This patient did not have any exclusion criteria but developed invasive fungal infection 3-4 weeks later. Due to worsening hypoxia and high D dimer, initial consideration was pulmonary embolism for which CT angiogram was done and a cavitary lesion was found. Differentials were bacterial abscess, tuberculosis or fungal infection. BAL played a crucial role in diagnosing aspergillosis. CONCLUSIONS: In patients presenting with worsening respiratory symptoms post tocilizumab administration we must keep a low index of suspicion for superimposed opportunistic infections including aspergillosis. Appropriate workup including CT chest, sputum or bronchoalveolar lavage for cultures (bacterial, fungal), Beta D Glucan and fungal panel is essential for diagnosis. Reference #1: Tocilizumab in Hospitalized Patients with Severe Covid-19 Pneumonia Ivan O Rosas; Norbert Bräu; Michael Waters; et al. New England Journal of Medicine, v384 n16 (20210422): 1503-1516 Reference #2: Pulmonary aspergillosis: a clinical review M. Kousha, R. Tadi, A.O. Soubani European Respiratory Review 2011 20: 156-174; DOI: 10.1183/09059180.00001011 Reference #3: Interleukin-6 Inhibitors. Available at: https://www.covid19treatmentguidelines.nih.gov. DISCLOSURES: No relevant relationships by Shaylika Chauhan No relevant relationships by Vipul Gidwani
ER  - 

TY  - JOUR
M3  - Review
Y1  - 2022
VL  - 85
IS  - 4
SP  - 302
EP  - 312
SN  - 1738-3536
JF  - Tuberculosis and Respiratory Diseases
JO  - Tuberc. Respir. Dis.
UR  - https://www.embase.com/search/results?subaction=viewrecord&id=L2020737375&from=export
U2  - L2020737375
DB  - Embase
U3  - 2022-10-27
U4  - 2022-11-18
L2  - http://dx.doi.org/10.4046/trd.2022.0029
DO  - 10.4046/trd.2022.0029
A1  - Kim, W.-D.
M1  - (Kim W.-D., wdkim2@naver.com) Department of Pulmonary and Critical Care Medicine, Asan Medical Center, University of Ulsan, College of Medicine, Seoul, South Korea
AD  - W.-D. Kim, Department of Pulmonary and Critical Care Medicine, Asan Medical Center, University of Ulsan, College of Medicine, 88 Olympic-ro 43-gil, Songpa-gu, Seoul, South Korea
T1  - Phenotype of Chronic Obstructive Pulmonary Disease Based on Computed Tomography–Defined Underlying Pathology
LA  - English
KW  - bronchodilating agent
KW  - airway remodeling
KW  - airway wall thickness
KW  - bone density
KW  - cardiovascular disease
KW  - chronic obstructive lung disease
KW  - clinical feature
KW  - computer assisted tomography
KW  - diabetes mellitus
KW  - differential diagnosis
KW  - disease association
KW  - disease exacerbation
KW  - human
KW  - lung cancer
KW  - lung emphysema
KW  - mortality
KW  - panlobular emphysema
KW  - pathology
KW  - pathophysiology
KW  - pharmaceutical care
KW  - phenotype
KW  - randomized controlled trial (topic)
KW  - respiratory tract parameters
KW  - review
KW  - small airway disease
KW  - thickness
KW  - treatment response
N2  - Chronic obstructive pulmonary disease (COPD) is a complex and heterogeneous disease. Not all patients with COPD respond to available drugs. Identifying respondents to therapy is critical to delivering the most appropriate treatment and avoiding unnecessary medication. Recognition of individual patients’ dominant characteristics by phenotype is a useful tool to better understand their disease and tailor treatment accordingly. To look for a suitable phenotype, it is important to understand what makes COPD complex and heterogeneous. The pathology of COPD includes small airway disease and/or emphysema. Thus, COPD is not a single disease entity. In addition, there are two types (panlobular and centrilobular) of emphysema in COPD. The coexistence of different pathological subtypes could be the reason for the complexity and heterogeneity of COPD. Thus, it is necessary to look for the phenotype based on the difference in the underlying pathology. Review of the literature has shown that clinical manifestation and therapeutic response to pharmacological therapy are different depending on the presence of computed tomography–defined airway wall thickening in COPD patients. Defining the phenotype of COPD based on the underlying pathology is encouraging as most clinical manifestations can be distinguished by the presence of increased airway wall thickness. Pharmacological therapy has shown significant effect on COPD with airway wall thickening. However, it has limited use in COPD without an airway disease. The phenotype of COPD based on the underlying pathology can be a useful tool to better understand the disease and adjust treatment accordingly.
ER  - 

TY  - JOUR
M3  - Article
Y1  - 2022
VL  - 26
IS  - 2_suppl
SP  - 2S
EP  - 24S
SN  - 1203-4754
JF  - Journal of Cutaneous Medicine and Surgery
JO  - J. Cutaneous Med. Surg.
UR  - https://www.embase.com/search/results?subaction=viewrecord&id=L2018799567&from=export
U2  - L2018799567
C5  - 36000460
DB  - Embase
DB  - Medline
U3  - 2022-09-05
U4  - 2022-10-06
L2  - http://dx.doi.org/10.1177/12034754221116115
DO  - 10.1177/12034754221116115
A1  - Johnston, L.A.
A1  - Alhusayen, R.
A1  - Bourcier, M.
A1  - Delorme, I.
A1  - George, R.
A1  - O’Brien, E.
A1  - Wong, S.M.
A1  - Poelman, S.M.
M1  - (Johnston L.A., leah.johnston2@ucalgary.ca; Poelman S.M.) Cumming School of Medicine, Division of Dermatology, University of Calgary, Calgary, AB, Canada
M1  - (Alhusayen R.) Sunnybrook Research Institute, Division of Dermatology, University of Toronto, Toronto, ON, Canada
M1  - (Bourcier M.) Sherbrooke University, Sherbrooke, QC, Canada
M1  - (Delorme I.) Dr Isabelle Delorme Inc, Dermatologue, Drummondville, QC, Canada
M1  - (George R.) Department of Surgery, University of Toronto, Toronto, ON, Canada
M1  - (O’Brien E.) Faculty of Medicine, Dermatology, McGill University, Montreal, QC, Canada
M1  - (Wong S.M.) Department of Dermatology and Skin Science, University of British Columbia, Vancouver, BC, Canada
M1  - (Poelman S.M.) Beacon Dermatology, Calgary, AB, Canada
AD  - L.A. Johnston, Cumming School of Medicine, Division of Dermatology, University of Calgary, Calgary, AB, Canada
T1  - Practical Guidelines for Managing Patients With Hidradenitis Suppurativa: An Update
LA  - English
KW  - clothing
KW  - menstrual cup
KW  - menstrual tampon
KW  - neodymium YAG laser
KW  - wound dressing
KW  - adalimumab
KW  - adapalene
KW  - amitriptyline
KW  - anakinra
KW  - apremilast
KW  - avacopan
KW  - benzoyl peroxide
KW  - bermekimab
KW  - bimekizumab
KW  - botulinum toxin
KW  - brodalumab
KW  - ceftriaxone
KW  - chemokine receptor affecting agent
KW  - chlorhexidine
KW  - clindamycin
KW  - clindamycin phosphate
KW  - curcumin
KW  - cyproterone acetate
KW  - cyproterone acetate plus ethinylestradiol
KW  - dapsone
KW  - diclofenac
KW  - doxycycline
KW  - drospirenone
KW  - drospirenone plus ethinylestradiol
KW  - duloxetine
KW  - ertapenem
KW  - etanercept
KW  - finasteride
KW  - gabapentin
KW  - guselkumab
KW  - ibuprofen
KW  - imsidolimab
KW  - infliximab
KW  - inositol
KW  - iscalimab
KW  - leukotriene A4 hydrolase inhibitor
KW  - lidocaine
KW  - lutikizumab
KW  - metformin
KW  - metronidazole
KW  - minocycline
KW  - moxifloxacin
KW  - naproxen
KW  - nortriptyline
KW  - paracetamol
KW  - pregabalin
KW  - pyrithione zinc
KW  - resorcinol
KW  - rifampicin
KW  - risankizumab
KW  - secukinumab
KW  - spesolimab
KW  - spironolactone
KW  - tazarotene
KW  - tetracycline
KW  - tofacitinib
KW  - tramadol
KW  - triamcinolone acetonide
KW  - triclosan
KW  - upadacitinib
KW  - ustekinumab
KW  - venlafaxine
KW  - vitamin D
KW  - zinc
KW  - abdominal obesity
KW  - acne conglobata
KW  - agranulocytosis
KW  - allergy
KW  - analgesia
KW  - anemia
KW  - ankylosing spondylitis
KW  - anxiety disorder
KW  - arthralgia
KW  - article
KW  - asthenia
KW  - brain pseudotumor
KW  - breast cancer
KW  - breast disease
KW  - cardiovascular disease
KW  - cerebrovascular disease
KW  - chronic pain
KW  - comorbidity
KW  - Crohn disease
KW  - curettage
KW  - depression
KW  - dermatological procedure
KW  - dermatologist
KW  - Dermatology Life Quality Index
KW  - deroofing
KW  - desquamation
KW  - diabetes mellitus
KW  - diarrhea
KW  - diet
KW  - disease association
KW  - disease severity
KW  - dizziness
KW  - drug administration route
KW  - drug mechanism
KW  - drug safety
KW  - dysgeusia
KW  - electrosurgery
KW  - erythema
KW  - exercise
KW  - fatigue
KW  - feminization
KW  - gastrointestinal disease
KW  - gastrointestinal symptom
KW  - glucose 6 phosphate dehydrogenase deficiency
KW  - hair removal
KW  - headache
KW  - health care personnel
KW  - health care quality
KW  - hemolytic anemia
KW  - hepatitis
KW  - human
KW  - Hurley staging system
KW  - hyperglycemia
KW  - hyperkalemia
KW  - hyperlipidemia
KW  - hypertension
KW  - hyperthyroidism
KW  - hypertransaminasemia
KW  - hypotension
KW  - hypothyroidism
KW  - incision
KW  - injection site stinging
KW  - kidney failure
KW  - lactic acidosis
KW  - laser hair removal
KW  - lifestyle modification
KW  - liver disease
KW  - liver toxicity
KW  - local excision
KW  - lupus vulgaris
KW  - lymphangitis
KW  - mastitis
KW  - medical history
KW  - medical specialist
KW  - Mediterranean diet
KW  - menstrual irregularity
KW  - metabolic acidosis
KW  - methemoglobinemia
KW  - micturition disorder
KW  - migraine with aura
KW  - nausea
KW  - nociceptive pain
KW  - obesity
KW  - ovary polycystic disease
KW  - peripheral neuropathy
KW  - phlebitis
KW  - photodynamic therapy
KW  - photosensitivity
KW  - practice guideline
KW  - pregnancy
KW  - pseudomembranous colitis
KW  - psoriatic arthritis
KW  - pyoderma gangrenosum
KW  - randomized controlled trial (topic)
KW  - rheumatoid arthritis
KW  - scoring system
KW  - seizure
KW  - skin discoloration
KW  - skin irritation
KW  - smoking
KW  - smoking cessation
KW  - squamous cell carcinoma
KW  - supplementation
KW  - suppurative hidradenitis
KW  - surgical drainage
KW  - surgical technique
KW  - systematic review
KW  - tendon rupture
KW  - thrombophlebitis
KW  - thrush
KW  - tinnitus
KW  - treatment contraindication
KW  - ulcerative colitis
KW  - urinary tract disease
KW  - vagina candidiasis
KW  - vertigo
KW  - visual analog scale
KW  - wound care
KW  - xerosis
KW  - diane 35
KW  - humira
KW  - kenalog
KW  - yasmin
KW  - yaz
C1  - diane 35
C1  - humira
C1  - kenalog
C1  - yasmin
C1  - yaz
N2  - Hidradenitis suppurativa (HS) is a chronic, inflammatory skin disease that is characterized by the formation of comedones, papules, nodules, abscesses and sinus tracts in the axillary, inframammary, groin, and gluteal areas. Up to 3.8% of the Canadian population has HS, though due to a lack of awareness of HS, many patients are initially misdiagnosed and do not receive adequate treatment early on in the disease course. Once a diagnosis of HS is made, developing an effective management plan can be a dilemma for many providers. There is significant variability in response to any given therapy within the HS patient population and many HS patients have other medical comorbidities which must be taken into consideration. The aim of this review is to provide a practical approach for all healthcare providers to diagnose and manage HS and its associated comorbidities. A sample electronic medical record template for HS management was developed by the Canadian Hidradenitis Suppurativa Foundation Executive Board and is intended for use in clinical settings. This will help to increase collaboration between primary healthcare providers, dermatologists, and other medical specialists and ultimately improve the quality of care that HS patients receive.
ER  - 

TY  - JOUR
M3  - Article
Y1  - 2022
VL  - 28
IS  - 9
SP  - 757
EP  - 767
SN  - 2768-3613
SN  - 2768-3605
JF  - Journal of Integrative and Complementary Medicine
JO  - J. Integr. Complement. Med.
UR  - https://www.embase.com/search/results?subaction=viewrecord&id=L2022494563&from=export
U2  - L2022494563
C5  - 35647942
DB  - Embase
DB  - Medline
U3  - 2023-02-08
U4  - 2023-03-08
L2  - http://dx.doi.org/10.1089/jicm.2022.0508
DO  - 10.1089/jicm.2022.0508
A1  - Ghosh, S.
A1  - Chattopadhyay, B.
A1  - Koley, M.
A1  - Maiti, S.
A1  - Gourav, K.
A1  - Gupta, S.
A1  - Saha, S.
M1  - (Ghosh S., shubhamoy67@gmail.com) Department of Pathology and Microbiology, D.N. de Homoeopathic Medical College and Hospital, Government of West Bengal, Kolkata, India
M1  - (Ghosh S., shubhamoy67@gmail.com; Gourav K.) Deparment of Pathology and Microbiology, Mahesh Bhattacharyya Homoeopathic Medical College and Hospital, Government of West Bengal, Howrah, India
M1  - (Chattopadhyay B.) Amardah Primary Health Center, Under Jhumjhumi Block Primary Health Center, Department of Health and Family Welfare, Government of West Bengal, Howrah, India
M1  - (Chattopadhyay B.; Koley M.; Maiti S.) Mahesh Bhattacharyya Homoeopathic Medical College and Hospital, Government of West Bengal, Howrah, India
M1  - (Koley M.) East Bishnupur State Homoeopathic Dispensary, Chandi Daulatabad Block Primary Health Center, Department of Health and Family Welfare, Government of West Bengal, South 24 Parganas, India
M1  - (Maiti S.) National Tuberculosis Elimination Program Wing, Imambara Sadar Hospital, Hooghly, India
M1  - (Gupta S.) West Bengal State Council of Science and Technology, Department of Science and Technology and Biotechnology, Government of West Bengal, Kolkata, India
M1  - (Saha S.) Department of Repertory, D.N. de Homoeopathic Medical College and Hospital, Government of West Bengal, Kolkata, India
AD  - S. Ghosh, Department of Pathology and Microbiology, D.N. de Homoeopathic Medical College and Hospital, Government of West Bengal, 12, Gobinda Khatick Road, Tangra Kolkata, West Bengal, India
T1  - Plant Extracts as Add-On Therapeutics in Homeopathy: An Open-Label, Randomized Trial Using Mother Tinctures in Prediabetes
LA  - English
KW  - U1111-1218-6016
KW  - glucose
KW  - hemoglobin A1c
KW  - plant extract
KW  - adult
KW  - ankle sprain
KW  - article
KW  - Coccinia grandis
KW  - common cold
KW  - controlled study
KW  - female
KW  - glucose blood level
KW  - glucose tolerance test
KW  - Gymnema sylvestre
KW  - hemoglobin blood level
KW  - homeopathy
KW  - human
KW  - impaired glucose tolerance
KW  - India
KW  - intention to treat analysis
KW  - major clinical study
KW  - male
KW  - middle aged
KW  - muscle disease
KW  - nonhuman
KW  - open study
KW  - oral glucose tolerance test
KW  - randomized controlled trial
KW  - sprain
KW  - Syzygium cumini
KW  - tincture
N2  - Objectives: Prediabetes is a major public health concern. Different plant extracts are used in homeopathy as mother tinctures (MTs) for the treatment of prediabetes as an adjunct to individualized homeopathic medicines (IHMs); however, their effectiveness remains under-researched. Design: Open-label, randomized (1:1), active-controlled, pragmatic, exploratory trial. Setting: Mahesh Bhattacharyya Homoeopathic Medical College and Hospital, Howrah, West Bengal, India. Subjects: Eighty-nine patients with prediabetes. Interventions: Group 1 (n = 45; IHMs plus any one of the following MTs: Cephalandra indica, Gymnema sylvestre, and Syzygium jambolanum; experimental/verum) versus Group 2 (n = 44; IHMs only; control). Outcome measures: Blood parameters, including-the fasting blood sugar (FBS) level, blood sugar level 2 h after ingestion of 75 g of glucose (oral glucose tolerance test [OGTT] result), and glycosylated hemoglobin percentage (HbA1c%), and symptoms, including the Diabetes Symptom Checklist-Revised (DSC-R) score; all of them were measured at baseline and after 3 and 6 months. Results: Although recruitment of 140 patients was initially planned, the target sample size could not be achieved because of coronavirus disease pandemic-related restrictions. Only 89 patients could be enrolled, and the trial had to be terminated prematurely owing to the time constraints of the project. The data of 82 patients (Group 1, n = 40; Group 2, n = 42) were analyzed using a modified intention-To-Treat approach. Improvements in all outcomes were greater in Group 1 than in Group 2, but without a significant difference: FBS level (F1, 80 = 4.095, p = 0.046), OGTT result (F1, 80 = 2.399, p = 0.125), HbA1c% (F1, 80 = 1.612, p = 0.208), and DSC-R score (F1, 80 = 0.023, p = 0.880). Conclusions: A promising but nonsignificant trend favored the combination of MTs and IHMs compared with IHMs alone among the patients with prediabetes, especially in FBS. Therefore, further studies are required. Clinical Trial Registration Number: CTRI/2018/08/015319; secondary identifier (UTN): U1111-1218-6016.
ER  - 

TY  - JOUR
M3  - Review
Y1  - 2022
VL  - 21
IS  - 4
SP  - 1081
EP  - 1184
SN  - 1572-980X
SN  - 1568-7767
JF  - Phytochemistry Reviews
JO  - Phytochem. Rev.
UR  - https://www.embase.com/search/results?subaction=viewrecord&id=L2013709768&from=export
U2  - L2013709768
DB  - Embase
U3  - 2021-09-21
U4  - 2022-08-23
L2  - http://dx.doi.org/10.1007/s11101-021-09775-z
DO  - 10.1007/s11101-021-09775-z
A1  - Huang, Y.-H.
A1  - Li, J.-T.
A1  - Zan, K.
A1  - Wang, J.
A1  - Fu, Q.
M1  - (Huang Y.-H.; Li J.-T.; Fu Q., peter028@126.com) School of Pharmacy, Longquanyi District, Sichuan Industrial Institute of Antibiotics, Chengdu University, Chengdu, China
M1  - (Zan K., 6206310@qq.com) National Institutes for Food and Drug Control, Beijing, China
M1  - (Wang J., junchundi@163.com) Department of TCM Pharmacy, Chengdu Integrated TCM & Western Medicine Hospital, Chengdu, China
AD  - Q. Fu, School of Pharmacy, Longquanyi District, Sichuan Industrial Institute of Antibiotics, Chengdu University, Chengdu, China
AD  - K. Zan, National Institutes for Food and Drug Control, Beijing, China
AD  - J. Wang, Department of TCM Pharmacy, Chengdu Integrated TCM & Western Medicine Hospital, Chengdu, China
T1  - The traditional uses, secondary metabolites, and pharmacology of Eleutherococcus species
LA  - English
KW  - alkaloid
KW  - diterpenoid
KW  - Eleutherococcus brachypus extract
KW  - Eleutherococcus chiisanensis extract
KW  - Eleutherococcus cissifolius extract
KW  - Eleutherococcus divaricatus extract
KW  - Eleutherococcus evodiaefolius extract
KW  - Eleutherococcus extract
KW  - Eleutherococcus giraldii extract
KW  - Eleutherococcus gracilistylus exctract
KW  - Eleutherococcus henryi extract
KW  - Eleutherococcus koreanus extract
KW  - Eleutherococcus leucorrhizus extract
KW  - Eleutherococcus sciadophylloides extract
KW  - Eleutherococcus senticosus extract
KW  - Eleutherococcus sessiliflorus extract
KW  - Eleutherococcus sieboldianus extract
KW  - Eleutherococcus trifoliatus extract
KW  - flavanoid
KW  - friedelane triterpene derivative
KW  - lignan derivative
KW  - lupane triterpene derivative
KW  - oleanane triterpene derivative
KW  - phenol derivative
KW  - plant glycoside
KW  - polysaccharide
KW  - saponin derivative
KW  - terpenoid
KW  - triterpene derivative
KW  - unclassified drug
KW  - ursane triterpene derivative
KW  - volatile agent
KW  - abdominal pain
KW  - allergy
KW  - Alzheimer disease
KW  - antidepressant activity
KW  - antidiabetic activity
KW  - antiinflammatory activity
KW  - antineoplastic activity
KW  - anxiety disorder
KW  - arthritis
KW  - asthma
KW  - backache
KW  - bark
KW  - biological activity
KW  - blood rheology
KW  - bone pain
KW  - brain cell
KW  - brain hemorrhage
KW  - brain infarction
KW  - brain ischemia
KW  - cardiac muscle cell
KW  - cardiovascular disease
KW  - cell protection
KW  - central nervous system disease
KW  - cerebral ischemia reperfusion injury
KW  - cerebrovascular disease
KW  - China
KW  - chronic bronchitis
KW  - clinical research
KW  - clinical trial (topic)
KW  - common cold
KW  - contracture
KW  - contusion
KW  - coronary artery
KW  - coughing
KW  - depression
KW  - diabetes mellitus
KW  - diarrhea
KW  - dizziness
KW  - drug activity
KW  - drug efficacy
KW  - drug identification
KW  - drug isolation
KW  - eczema
KW  - edema
KW  - Eleutherococcus
KW  - Eleutherococcus brachypus
KW  - Eleutherococcus chiisanensis
KW  - Eleutherococcus cissifolius
KW  - Eleutherococcus divaricatus
KW  - Eleutherococcus evodiaefolius
KW  - Eleutherococcus giraldii
KW  - Eleutherococcus gracilistylus
KW  - Eleutherococcus henryi
KW  - Eleutherococcus koreanus
KW  - Eleutherococcus leucorrhizus
KW  - Eleutherococcus sciadophylloides
KW  - Eleutherococcus senticosus
KW  - Eleutherococcus sessiliflorus
KW  - Eleutherococcus sieboldianus
KW  - Eleutherococcus trifoliatus
KW  - emotional disorder
KW  - ethnopharmacology
KW  - fatigue
KW  - fever
KW  - flatulence
KW  - fruit
KW  - gout
KW  - heart arrhythmia
KW  - heart muscle ischemia
KW  - heart ventricle remodeling
KW  - hemiplegia
KW  - hemodynamics
KW  - hepatitis
KW  - hernia
KW  - human
KW  - hyperglycemia
KW  - hypertension
KW  - IC50
KW  - immunopathology
KW  - immunoregulation
KW  - immunostimulation
KW  - impotence
KW  - inflammation
KW  - injury
KW  - insomnia
KW  - ischemic heart disease
KW  - jaundice
KW  - leg pain
KW  - liver disease
KW  - liver protection
KW  - lung hemorrhage
KW  - malignant neoplasm
KW  - medicinal plant
KW  - menopausal syndrome
KW  - mental disease
KW  - metabolite
KW  - multiinfarct dementia
KW  - musculoskeletal pain
KW  - myocardial ischemia reperfusion injury
KW  - neonatal eczema
KW  - neoplasm
KW  - neuralgia
KW  - neurasthenia
KW  - neurologic disease
KW  - neuroprotection
KW  - neurosis
KW  - newborn disease
KW  - nonhuman
KW  - paralysis
KW  - paresthesia
KW  - Parkinson disease
KW  - periodontitis
KW  - phytochemistry
KW  - plant leaf
KW  - plant root
KW  - plant stem
KW  - quadriplegia
KW  - quality control
KW  - review
KW  - rheumatic disease
KW  - rhizome
KW  - skin pruritus
KW  - stomach disease
KW  - stomach pain
KW  - stomach ulcer
KW  - traditional medicine
KW  - tuberculosis
KW  - twig
KW  - ulcer
KW  - vasodilatation
N2  - Abstract: Plants of genus Eleutherococcus belong to Araliaceae family, which mainly distributed in Asia. Several Eleutherococcus species have been used as ancient medicinal plants for many years in different traditional medical systems. The secondary metabolites of plants of genus Eleutherococcus have been studied since 1960s. In recent years, with the boom of "return to nature" and "the renewed emphasis on natural medicine", the investigations of genus Eleutherococcus have made new progress. So far, 422 secondary metabolites have been isolated and identified from 17 species. There are various pharmacological properties, such as anti-inflammation, anti-tumor, anti-anxiety, anti-depression, anti-diabetes, anti-fatigue, neuroprotection, hepatoprotection, immunoregulation, anti-Parkinson’s disease, anti-Alzheimer's disease, and anti-cardiovascular and cerebrovascular disease, most of which can be found internal connection with traditional medicine. Moreover, clinical researches have revealed the efficacy of drugs made from Eleutherococcus senticosus (Rupr. & Maxim.) Harms in the treatment of cardiovascular and cerebrovascular diseases, which have been marketed in China for decades. Despite a large number of literature reports regarding to the phytochemistry and biological activity of various Eleutherococcus species have been issued, there is not a complete and comprehensive review. Therefore, we discuss knowledge on ethnopharmacology, secondary metabolites, pharmacological and biological activity, clinical trial, and quality control of drugs made from plants of genus Eleutherococcus. Furthermore, deficiencies on present studies have also been discussed so as to provide reference for further research and promote the contemporary development of Eleutherococcus genus. Graphic abstract: [Figure not available: see fulltext.].
ER  - 

TY  - JOUR
M3  - Review
Y1  - 2022
VL  - 10
SN  - 2296-2360
JF  - Frontiers in Pediatrics
JO  - Front. Pediatr.
UR  - https://www.embase.com/search/results?subaction=viewrecord&id=L2018641077&from=export
U2  - L2018641077
DB  - Embase
U3  - 2022-08-25
U4  - 2022-09-20
L2  - http://dx.doi.org/10.3389/fped.2022.874711
DO  - 10.3389/fped.2022.874711
A1  - Shivpuri, A.
A1  - Turtsevich, I.
A1  - Solebo, A.L.
A1  - Compeyrot-Lacassagne, S.
M1  - (Shivpuri A., abhay_shivpuri@yahoo.com; Turtsevich I.; Solebo A.L.; Compeyrot-Lacassagne S.) Rheumatology Department, Great Ormond Street Hospital for Children, London, United Kingdom
M1  - (Solebo A.L.; Compeyrot-Lacassagne S.) Biomedical Research Centre, Great Ormond Street Hospital for Children, London, United Kingdom
M1  - (Solebo A.L.) University College London (UCL) Great Ormond Street Institute of Child Health, London, United Kingdom
AD  - A. Shivpuri, Rheumatology Department, Great Ormond Street Hospital for Children, London, United Kingdom
T1  - Pediatric uveitis: Role of the pediatrician
LA  - English
KW  - drug implant
KW  - steroid implant
KW  - biological product
KW  - corticosteroid
KW  - disease modifying antirheumatic drug
KW  - Janus kinase inhibitor
KW  - steroid
KW  - tumor necrosis factor inhibitor
KW  - anaphylactoid purpura
KW  - anatomy
KW  - aortic arch syndrome
KW  - autoimmune disease
KW  - autoinflammatory disease
KW  - Behcet disease
KW  - biological therapy
KW  - blindness
KW  - Candida
KW  - cat scratch disease
KW  - cataract
KW  - child
KW  - childhood disease
KW  - Cogan syndrome
KW  - corticosteroid therapy
KW  - diabetes mellitus
KW  - drug induced disease
KW  - drug induced uveitis
KW  - drug monitoring
KW  - drug safety
KW  - early diagnosis
KW  - eye
KW  - eye infection
KW  - gastrointestinal symptom
KW  - growth retardation
KW  - heart infarction
KW  - Herpesviridae
KW  - high risk patient
KW  - human
KW  - hypertension
KW  - immunocompromised patient
KW  - infectious uveitis
KW  - inflammatory bowel disease
KW  - intermediate uveitis
KW  - interstitial nephritis
KW  - intraocular hypertension
KW  - juvenile rheumatoid arthritis
KW  - juvenile rheumatoid arthritis associated uveitis
KW  - Lyme disease
KW  - metabolic disorder
KW  - mucocutaneous lymph node syndrome
KW  - multicenter study (topic)
KW  - multiple sclerosis
KW  - nonhuman
KW  - ocular sarcoidosis
KW  - ocular toxoplasmosis
KW  - ocular tuberculosis
KW  - osteoporosis
KW  - patient monitoring
KW  - patient referral
KW  - pediatric hospital
KW  - pediatric multisystem inflammatory syndrome
KW  - pediatric uveitis
KW  - pediatrician
KW  - pediatrics
KW  - peptic ulcer
KW  - phase 2 clinical trial (topic)
KW  - phase 3 clinical trial (topic)
KW  - quality of life
KW  - randomized controlled trial (topic)
KW  - reactive arthritis
KW  - review
KW  - secondary glaucoma
KW  - steroid therapy
KW  - Susac syndrome
KW  - syphilis
KW  - systematic review (topic)
KW  - systemic disease
KW  - systemic lupus erythematosus
KW  - systemic therapy
KW  - topical treatment
KW  - treatment withdrawal
KW  - uveitis
KW  - vaccination reaction
KW  - vaccine induced uveitis
KW  - Vogt Koyanagi syndrome
KW  - Wegener granulomatosis
N2  - The challenges of childhood uveitis lie in the varied spectrum of its clinical presentation, the often asymptomatic nature of disease, and the evolving nature of the phenotype alongside normal physiological development. These issues can lead to delayed diagnosis which can cause significant morbidity and severe visual impairment. The most common ocular complications include cataracts, band keratopathy, glaucoma, and macular oedema, and the various associated systemic disorders can also result in extra-ophthalmic morbidity. Pediatricians have an important role to play. Their awareness of the various presentations and etiologies of uveitis in children afford the opportunity of prompt diagnosis before complications arise. Juvenile Idiopathic Arthritis (JIA) is one of the most common associated disorders seen in childhood uveitis, but there is a need to recognize other causes. In this review, different causes of uveitis are explored, including infections, autoimmune and autoinflammatory disease. As treatment is often informed by etiology, pediatricians can ensure early ophthalmological referral for children with inflammatory disease at risk of uveitis and can support management decisions for children with uveitis and possible underling multi-system inflammatory disease, thus reducing the risk of the development of irreversible sequelae.
ER  - 

TY  - JOUR
M3  - Article
Y1  - 2022
VL  - 8
IS  - 2
SN  - 2056-5933
JF  - RMD Open
JO  - RMD Open
UR  - https://www.embase.com/search/results?subaction=viewrecord&id=L2019699589&from=export
U2  - L2019699589
C5  - 35896281
DB  - Embase
DB  - Medline
U3  - 2022-08-23
U4  - 2022-09-05
L2  - http://dx.doi.org/10.1136/rmdopen-2022-002280
DO  - 10.1136/rmdopen-2022-002280
A1  - Van Der Heijde, D.
A1  - Deodhar, A.
A1  - Maksymowych, W.P.
A1  - Sieper, J.
A1  - Van Den Bosch, F.
A1  - Kim, T.-H.
A1  - Kishimoto, M.
A1  - Östör, A.J.
A1  - Combe, B.
A1  - Sui, Y.
A1  - Duan, Y.
A1  - Wung, P.K.
A1  - Song, I.-H.
M1  - (Van Der Heijde D.) Department of Rheumatology, Leiden University Medical Center, Leiden, Netherlands
M1  - (Deodhar A.) Division of Arthritis and Rheumatic Diseases, Oregon Health & Science University, Portland, OR, United States
M1  - (Maksymowych W.P.) Department of Medicine, University of Alberta, Edmonton, AB, Canada
M1  - (Sieper J.) Department of Gastroenterology Infectious Diseases and Rheumatology, Charité Universitätsmedizin Berlin, Berlin, Germany
M1  - (Van Den Bosch F.) Department of Internal Medicine and Pediatrics, Ghent University, Vib Center for Inflammation Research, Ghent, Belgium
M1  - (Kim T.-H.) Department of Rheumatology, Hanyang University Hospital for Rheumatic Diseases, Seoul, South Korea
M1  - (Kishimoto M.) Department of Nephrology and Rheumatology, Kyorin University, School of Medicine, Tokyo, Japan
M1  - (Östör A.J.) Cabrini Medical Centre and Monash University, Melbourne, VIC, Australia
M1  - (Combe B.) Department of Rheumatology, Montpellier University, Montpellier, France
M1  - (Sui Y.; Duan Y.; Wung P.K.; Song I.-H.) AbbVie Inc, North Chicago, IL, United States
AD  - D. Van Der Heijde, Department of Rheumatology, Leiden University Medical Center, Leiden, Netherlands
T1  - Upadacitinib in active ankylosing spondylitis: results of the 2-year, double-blind, placebo-controlled SELECT-AXIS 1 study and open-label extension
LA  - English
KW  - NCT03178487
KW  - alanine aminotransferase
KW  - creatine kinase
KW  - placebo
KW  - upadacitinib
KW  - adult
KW  - anemia
KW  - ankylosing spondylitis
KW  - Ankylosing Spondylitis Disease Activity Score
KW  - article
KW  - Bath ankylosing spondylitis disease activity index
KW  - Bath ankylosing spondylitis functional index
KW  - cardiovascular disease
KW  - controlled study
KW  - digestive system perforation
KW  - disease activity
KW  - double blind procedure
KW  - drug efficacy
KW  - drug safety
KW  - drug withdrawal
KW  - esophagus candidiasis
KW  - exercise
KW  - female
KW  - Functional Assessment of Chronic Illness Therapy Fatigue Scale
KW  - Gilbert disease
KW  - human
KW  - impaired glucose tolerance
KW  - inflammatory bowel disease
KW  - lymphocytopenia
KW  - lymphoma
KW  - major clinical study
KW  - male
KW  - myalgia
KW  - neutropenia
KW  - non melanoma skin cancer
KW  - nuclear magnetic resonance imaging
KW  - patient assessment
KW  - quality of life
KW  - randomized controlled trial
KW  - rhinopharyngitis
KW  - sacroiliac joint
KW  - tuberculosis
KW  - upper respiratory tract infection
KW  - uveitis
KW  - venous thromboembolism
N2  - Introduction Long-term safety and efficacy of upadacitinib in patients with active ankylosing spondylitis (AS) has not been previously reported. Methods In SELECT-AXIS 1, patients receiving placebo were switched to upadacitinib 15 mg once daily at week 14 while patients initially randomised to upadacitinib continued their regimen through week 104. Efficacy was assessed using as-observed (AO) and non-responder imputation (NRI). Results Of 187 patients randomised, 144 patients (77%) completed week 104. Among patients receiving continuous upadacitinib, 85.9% (AO) and 65.6% (NRI) achieved Assessment of SpondyloArthritis international Society 40 response (ASAS40) at week 104. Similar magnitude of ASAS40 responses were observed among patients who switched from placebo to upadacitinib (88.7% and 63.8%, respectively). The mean change from baseline to week 104 in Spondyloarthritis Research Consortium of Canada MRI spine and sacroiliac joint inflammation scores were -7.3 and -5.3, respectively, in the continuous upadacitinib group and -7.9 and -4.9 in the placebo-to-upadacitinib switch group. The mean (95% CI) change from baseline to week 104 in the modified Stoke Ankylosing Spondylitis Spine Score was 0.7 (0.3, 1.1) in the total group. Adverse event rate was 242.7/100 patient-years. No serious infections, adjudicated major adverse cardiovascular events, lymphoma, non-melanoma skin cancer, or gastrointestinal perforations were observed. Conclusions Upadacitinib 15 mg once daily showed sustained and consistent efficacy over 2 years for ASAS40 and other clinically relevant endpoints. A low rate of radiographic progression was observed and no new safety findings were observed.
ER  - 

TY  - JOUR
M3  - Article
Y1  - 2022
VL  - 12
IS  - 7
SN  - 2044-6055
JF  - BMJ Open
JO  - BMJ Open
UR  - https://www.embase.com/search/results?subaction=viewrecord&id=L2019469577&from=export
U2  - L2019469577
C5  - 36427173
DB  - Embase
DB  - Medline
U3  - 2022-08-17
U4  - 2022-08-23
L2  - http://dx.doi.org/10.1136/bmjopen-2022-060985
DO  - 10.1136/bmjopen-2022-060985
A1  - Marambire, E.T.
A1  - Banze, D.
A1  - Mfinanga, A.
A1  - Mutsvangwa, J.
A1  - Mbunda, T.D.
A1  - Ntinginya, N.E.
A1  - Celso, K.
A1  - Kallenius, G.
A1  - Calderwood, C.J.
A1  - Geldmacher, C.
A1  - Held, K.
A1  - Appalarowthu, T.
A1  - Rieß, F.
A1  - Panzner, U.
A1  - Heinrich, N.
A1  - Kranzer, K.
M1  - (Marambire E.T., edsonmarambire@gmail.com; Mutsvangwa J.; Kranzer K.) Biomedical Research and Training Institute, Harare, Zimbabwe
M1  - (Banze D.; Celso K.) Instituto Nacional de Saúde, Marracuene, Mozambique
M1  - (Mfinanga A.; Mbunda T.D.; Ntinginya N.E.) National Institute for Medical Research-Mbeya Medical Research Centre, Mbeya, Tanzania
M1  - (Kallenius G.) Karolinska Institutet, Stockholm, Sweden
M1  - (Calderwood C.J.; Kranzer K.) Department of Clinical Research, Faculty of Infectious and Tropical Diseases, London School of Hygiene & Tropical Medicine, London, United Kingdom
M1  - (Geldmacher C.; Held K.; Appalarowthu T.; Rieß F.; Panzner U.; Heinrich N.; Kranzer K.) Division of Infectious Diseases and Tropical Medicine, University Hospital, Lmu Munich, Munich, Germany
M1  - (Geldmacher C.; Held K.; Appalarowthu T.; Rieß F.; Panzner U.; Heinrich N.) German Center for Infection Research (DZIF), Partner Site Munich, Munich, Germany
M1  - ()
AD  - E.T. Marambire, Biomedical Research and Training Institute, Harare, Zimbabwe
T1  - Early risk assessment in paediatric and adult household contacts of confirmed tuberculosis cases by novel diagnostic tests (ERASE-TB): protocol for a prospective, non-interventional, longitudinal, multicountry cohort study
LA  - English
KW  - NCT04781257
KW  - ELISA kit
KW  - FLOW TB
KW  - Mycobacterium tuberculosis test kit
KW  - TAM TB
KW  - Xpert MTB Rif Ultra
KW  - biological marker
KW  - C reactive protein
KW  - gamma interferon inducible protein 10
KW  - hemoglobin A1c
KW  - interleukin 6
KW  - procalcitonin
KW  - rifampicin
KW  - RNA 16S
KW  - adult
KW  - age
KW  - anemia
KW  - article
KW  - bacterial load
KW  - bacterium isolate
KW  - biobank
KW  - blood analysis
KW  - case control study
KW  - chronic lung disease
KW  - clinical outcome
KW  - clinical protocol
KW  - cohort analysis
KW  - contact examination
KW  - cryopreservation
KW  - demographics
KW  - diabetes mellitus
KW  - diagnostic accuracy
KW  - diagnostic test
KW  - digital imaging
KW  - disease course
KW  - early risk ssessment in tuberculosis contacts
KW  - enzyme linked immunosorbent assay
KW  - follow up
KW  - household
KW  - human
KW  - Human immunodeficiency virus infection
KW  - Human immunodeficiency virus prevalence
KW  - hypertension
KW  - longitudinal study
KW  - lung tuberculosis
KW  - mathematical model
KW  - microorganism detection
KW  - Mozambique
KW  - Mycobacterium tuberculosis
KW  - pathogenesis
KW  - point of care testing
KW  - prospective study
KW  - questionnaire
KW  - retrospective study
KW  - risk assessment
KW  - sensitivity and specificity
KW  - sex
KW  - socioeconomics
KW  - spirometry
KW  - sputum induction
KW  - Tanzania
KW  - thorax radiography
KW  - urinalysis
KW  - whole genome sequencing
KW  - Zimbabwe
KW  - FLOW TB
KW  - TAM TB
KW  - Xpert MTB Rif Ultra
C3  - FLOW TB
C3  - TAM TB
C3  - Xpert MTB Rif Ultra(Cepheid)
C4  - Cepheid
N2  - Introduction The WHO End-TB Strategy calls for the development of novel diagnostics to detect tuberculosis (TB) earlier and more accurately. Better diagnostics, together with tools to predict disease progression, are critical for achieving WHO End-TB targets. The Early Risk Assessment in TB Contacts by new diagnoStic tEsts (ERASE-TB) study aims to evaluate novel diagnostics and testing algorithms for early TB diagnosis and accurate prediction of disease progression among household contacts (HHCs) exposed to confirmed index cases in Mozambique, Tanzania and Zimbabwe. Methods and analysis A total of 2100 HHCs (aged ≥10 years) of adults with microbiologically-confirmed pulmonary TB will be recruited and followed up at 6-month intervals for 18-24 months. At each time point, a WHO symptom screen and digital chest radiograph (dCXR) will be performed, and blood and urine samples will be collected. Individuals screening positive (WHO symptom screen or dCXR) will be requested to provide sputum for Xpert MTB/Rif Ultra. At baseline, HHCs will also be screened for HIV, diabetes (HbA1c), chronic lung disease (spirometry), hypertension and anaemia. Study outcomes will be coprevalent TB (diagnosed at enrolment), incident TB (diagnosed during follow-up) or no TB at completion of follow-up. Novel diagnostics will be validated using fresh and biobanked samples with a nested case-control design. Cases are defined as HHCs diagnosed with TB (for early diagnosis) or with incident TB (for prediction of progression) and will be matched by age, sex and country to HHCs who remain healthy (controls). Statistical analyses will include assessment of diagnostic accuracy by constructing receiver operating curves and calculation of sensitivity and specificity. Ethics and dissemination ERASE-TB has been approved by regulatory and ethical committees in each African country and by each partner organisation. Consent, with additional assent for participants <18 years, is voluntary. Attestation by impartial witnesses is sought in case of illiteracy. Confidentiality of participants is being maintained throughout. Study findings will be presented at scientific conferences and published in peer-reviewed international journals. Trial registration number NCT04781257.Cite Now
ER  - 

TY  - JOUR
M3  - Article
Y1  - 2022
VL  - 32
IS  - 4
SP  - 2093
EP  - 2100
SN  - 1724-6016
SN  - 1120-6721
JF  - European Journal of Ophthalmology
JO  - Eur. J. Ophthalmol.
UR  - https://www.embase.com/search/results?subaction=viewrecord&id=L2013318597&from=export
U2  - L2013318597
C5  - 34320864
DB  - Embase
DB  - Medline
U3  - 2021-08-05
U4  - 2022-08-19
L2  - http://dx.doi.org/10.1177/11206721211035614
DO  - 10.1177/11206721211035614
A1  - Singh, M.
A1  - Mehta Grewal, A.
A1  - Singh, H.
A1  - Sharma, M.
A1  - Kaur, M.
A1  - Gupta, P.
A1  - Zadeng, Z.
M1  - (Singh M., drmanu83@gmail.com; Mehta Grewal A.; Singh H.; Sharma M.; Kaur M.; Gupta P.; Zadeng Z.) Department of Ophthalmology, Advanced Eye Centre, Post Graduate Institute of Medical Education and Research, Chandigarh, India
AD  - M. Singh, Department of Ophthalmology, Advanced Eye Centre, Post Graduate Institute of Medical Education and Research, Chandigarh, India
T1  - Long-term efficacy and safety of imiquimod 5% and fluorouracil 1% creams in medical monotherapy of complex eyelid basal cell carcinomas
LA  - English
KW  - ascorbic acid
KW  - collagen
KW  - fluorouracil
KW  - imiquimod
KW  - adenoid cystic carcinoma
KW  - adult
KW  - aged
KW  - article
KW  - basal cell carcinoma
KW  - clinical article
KW  - clinical trial
KW  - colonoscopy
KW  - computer assisted tomography
KW  - controlled study
KW  - coronary artery disease
KW  - cystic fibrosis
KW  - double blind procedure
KW  - drug efficacy
KW  - drug safety
KW  - erythema
KW  - female
KW  - glucose blood level
KW  - histopathology
KW  - human
KW  - human tissue
KW  - intraocular pressure
KW  - lung fibrosis
KW  - male
KW  - monotherapy
KW  - nebulization
KW  - nuclear magnetic resonance imaging
KW  - prospective study
KW  - randomized controlled trial
KW  - retrospective study
KW  - sun exposure
KW  - tuberculosis
KW  - tumor volume
KW  - visual acuity
KW  - visual analog scale
KW  - wound healing
N2  - Purpose: To study the long-term efficacy and safety of local application of imiquimod 5% and fluorouracil 1% creams in complex eyelid basal cell carcinomas (BCCs). Methods: A retrospective, non-comparative study in biopsy-proven, complex (involving canthi or >50% of eyelid length) eyelid BCC patients who were medically unfit for surgical procedures. All patients were medically treated with either of the creams using fixed-dose regimens for a minimum of 3 months. All received oral vitamin C 500 mg QID for 3 months as an adjunct for collagen healing. A minimum of “post-treatment” follow-up of 12 months was observed. Results: Of total 30 patients, imiquimod 5% and fluorouracil 1% were used in 16 and 14 patients, respectively. The mean age of our patients was 70.5 years. The co-morbidities included – severe coronary artery disease using blood-thinners (n = 19), poorly controlled diabetes (n = 12), poorly controlled hypertension (n = 6), on nebulization (n = 3), and tuberculosis with pulmonary fibrosis (n = 2). Complete clinical tumor resolution was noted in 10 and 8 patients over 12 and 16.5 weeks, respectively, in imiquimod and fluorouracil groups. Periocular skin erythema, chemical conjunctivitis, and skin depigmentation were seen in all the patients of imiquimod group. On the other hand, the local side-effect profile in fluorouracil patients was limited. Conclusion: The medical treatment of complex eyelid BCC is a useful alternative to surgery in the elderly with significant co-morbidities. It provides a promising long-term relief with a tolerable side-effect profile. A prospective, randomized, double-blinded trial would provide stronger evidence for the efficacy of these drugs.
ER  - 

TY  - JOUR
M3  - Article
Y1  - 2022
VL  - 101
SP  - 41
EP  - 48
SN  - 1879-0828
SN  - 0953-6205
JF  - European Journal of Internal Medicine
JO  - Eur. J. Intern. Med.
UR  - https://www.embase.com/search/results?subaction=viewrecord&id=L2017650758&from=export
U2  - L2017650758
C5  - 35422374
DB  - Embase
DB  - Medline
U3  - 2022-04-19
U4  - 2022-08-02
L2  - http://dx.doi.org/10.1016/j.ejim.2022.04.004
DO  - 10.1016/j.ejim.2022.04.004
A1  - Tasoudis, P.T.
A1  - Arvaniti, C.K.
A1  - Adamou, A.T.
A1  - Belios, I.
A1  - Stone, J.H.
A1  - Horick, N.
A1  - Sagris, D.
A1  - Dalekos, G.N.
A1  - Ntaios, G.
M1  - (Tasoudis P.T.; Arvaniti C.K.; Adamou A.T.; Belios I.; Sagris D.; Dalekos G.N.; Ntaios G., gntaios@med.uth.gr) Department of Internal Medicine, Faculty of Medicine, School of Health Sciences, University of Thessaly, Larissa, Greece
M1  - (Stone J.H.; Horick N.) Massachusetts General Hospital Rheumatology Unit, Harvard Medical School, 55 Fruit St., Boston, MA, United States
AD  - G. Ntaios, Department of Internal Medicine, Faculty of Medicine, School of Health Sciences, University of Thessaly, Larissa, Greece
T1  - Interleukin-6 inhibitors reduce mortality in coronavirus disease-2019: An individual patient data meta-analysis from randomized controlled trials
LA  - English
KW  - antibiotic agent
KW  - anticoagulant agent
KW  - antiinfective agent
KW  - antipyretic agent
KW  - antiretrovirus agent
KW  - antivirus agent
KW  - azithromycin
KW  - C reactive protein
KW  - casirivimab plus imdevimab
KW  - chloroquine
KW  - convalescent plasma
KW  - corticosteroid
KW  - creatine kinase
KW  - D dimer
KW  - dexamethasone
KW  - favipiravir
KW  - glucocorticoid
KW  - heparin
KW  - hydroxychloroquine
KW  - hydroxychloroquine sulfate
KW  - immunomodulating agent
KW  - lopinavir plus ritonavir
KW  - low molecular weight heparin
KW  - nonsteroid antiinflammatory agent
KW  - oseltamivir
KW  - paracetamol
KW  - prednisolone
KW  - remdesivir
KW  - ritonavir
KW  - sarilumab
KW  - siltuximab
KW  - tocilizumab
KW  - adult
KW  - antiviral therapy
KW  - article
KW  - asthma
KW  - atrial fibrillation
KW  - Brazil
KW  - chronic kidney failure
KW  - chronic obstructive lung disease
KW  - clinical feature
KW  - comorbidity
KW  - coronary artery disease
KW  - coronavirus disease 2019
KW  - data extraction
KW  - diabetes mellitus
KW  - female
KW  - follow up
KW  - France
KW  - heart failure
KW  - hospital discharge
KW  - human
KW  - hypertension
KW  - immunotherapy
KW  - information retrieval
KW  - intensive care unit
KW  - intubation
KW  - Italy
KW  - Kaplan Meier method
KW  - low drug dose
KW  - male
KW  - Medline
KW  - meta analysis
KW  - mortality
KW  - mortality risk
KW  - outcome assessment
KW  - overall survival
KW  - oxygen therapy
KW  - patient coding
KW  - proportional hazards model
KW  - protein blood level
KW  - randomized controlled trial (topic)
KW  - risk reduction
KW  - Scopus
KW  - survival rate
KW  - systematic review
KW  - thrombosis
KW  - tuberculosis
KW  - United Arab Emirates
KW  - United Kingdom
KW  - United States
N2  - Objective: To assess the efficacy of IL-6 inhibitors compared to standard of care (SOC) in COVID-19 patients. Data Sources: A systematic review of the MEDLINE and Scopus databases (last search: October 8th, 2021) was performed according to the PRISMA statement. Study Selection: Randomized control trials (RCTs) comparing IL-6 inhibitors to SOC in hospitalized COVID-19 patients were deemed eligible. Data Extraction and Synthesis: Individual patient data were extracted from the Kaplan-Meier curves or were obtained from authors of included studies. Additionally, the reviewers independently abstracted data and assessed study quality of each eligible report. Results: Eleven studies were identified, incorporating 7467 patients (IL-6 inhibitors: 4103, SOC: 3364). IL-6 inhibitors were associated with decreased risk for death compared to SOC at the one-stage meta-analysis (Hazard Ratio [HR]: 0.75, 95% Confidence interval [CI]: 0.69–0.82, p<0.0001) and the two-stage meta-analysis (HR: 0.85, 95%CI: 0.77–0.93, p<0.001, I2 = 0.0%). Meta-regression analysis revealed that the difference in OS between the two groups was not influenced by the mean age of patients. At secondary meta-analyses, IL-6 inhibitors were associated with decreased odds for intubation OR:0.74, 95%CI:0.65–0.85, p<0.001, I2=0.0%). IL-6 inhibitors were associated with increased odds for discharge compared to SOC (OR:1.28, 95% CI:1.15–1.42, p<0.001, I2=0.0%). Conclusions and Relevance: This meta-analysis of individual patient data from randomized trials shows that IL-6 inhibitors significantly reduce the risk of death compared to SOC. IL-6 inhibitors are also associated with better outcomes in terms of intubation and discharge rates compared to SOC.
ER  - 

TY  - JOUR
M3  - Article
Y1  - 2022
VL  - 12
IS  - 3
SP  - 1093
EP  - 1096
SN  - 0975-4415
JF  - International Journal of Drug Delivery Technology
JO  - Int. J. Drug Deliv. Technol.
UR  - https://www.embase.com/search/results?subaction=viewrecord&id=L2018232645&from=export
U2  - L2018232645
DB  - Embase
U3  - 2022-10-24
U4  - 2022-11-17
L2  - http://dx.doi.org/10.25258/ijddt.12.3.28
DO  - 10.25258/ijddt.12.3.28
A1  - Hassan, H.A.
A1  - Obeid, L.M.
A1  - Aldahash, A.A.M.
M1  - (Hassan H.A., harethah@yahoo.com) Al-Kindy Teaching Hospital, Baghdad, Iraq
M1  - (Obeid L.M.) Talafar General Hospital, Nineveh, Iraq
M1  - (Aldahash A.A.M.) Al-Basrah Health Directorate, Basrah, Iraq
AD  - H.A. Hassan, Al-Kindy Teaching Hospital, Baghdad, Iraq
T1  - Value Assessment of Local Treatment (Diltiazem Hydrochloride gel/vs Glycerile Trinitrite ointment) in acute Anal Fissure
LA  - English
KW  - diltiazem
KW  - gel
KW  - glyceryl trinitrate
KW  - adult
KW  - anus cancer
KW  - anus fissure
KW  - anus fistula
KW  - article
KW  - bleeding
KW  - cardiovascular disease
KW  - diabetes mellitus
KW  - double blind procedure
KW  - female
KW  - follow up
KW  - headache
KW  - hemorrhoidectomy
KW  - human
KW  - inflammatory bowel disease
KW  - information processing
KW  - major clinical study
KW  - male
KW  - migraine
KW  - ointment
KW  - pain
KW  - physical examination
KW  - prospective study
KW  - pruritus
KW  - randomized controlled trial
KW  - recurrence risk
KW  - side effect
KW  - topical drug administration
KW  - tuberculosis
KW  - ulcer
KW  - visual analog scale
N2  - Background: Anal fissure is a linear tear in the distal anal canal, associated with spasm of internal anal sphincter. Acute anal pain with bleeding on defecation are the main symptoms. Different types of chemical treatment to relax the sphincteric muscles have tried. Objective: Assess the efficacy, side effects and recurrence rate of 0.2% glycerile trinitrate ointment (GTN) and 2% diltiazim hydrochloride gel (DTZ) in treatment of acute anal fissure. Methods: A prospective randomized trial of 112 patient with acute anal fissure over 1.5 years period at Al-Kindy Teaching Hospital. The diagnosis was entirely clinical. Setting of inclusion and exclusion criteria, ethical consideration respected. Two groups of patients submitted randomly to either 0.2% GTN ointment or 2% DTZ gel twice daily for 8 weeks. Correct pain score by the patient every day, follow up to the end of week 1, 2, 8 and at 6 months. Scientific signs of healing assessed blinded to the mode of treatment. The collected data was analyzed and compared. Results: Complete fissure healing was observed in (83.3%) of the DTZ group and (76%) of the GTN group. Pain response was better in DTZ than GTN patients were. Side effects had reported. The recurrence rate was (15%) in DTZ group and (30%) in GTN after 6 months follow up. Conclusion: Topical Diltiazem is greater than Glyceryl trinitrate in managing acute anal fissure with low side effects and reappearance rate.
ER  - 

TY  - JOUR
M3  - Article
Y1  - 2022
VL  - 17
IS  - 7 July
SN  - 1932-6203
JF  - PLoS ONE
JO  - PLoS ONE
UR  - https://www.embase.com/search/results?subaction=viewrecord&id=L2019418564&from=export
U2  - L2019418564
C5  - 35867702
DB  - Embase
DB  - Medline
U3  - 2022-07-29
U4  - 2022-12-22
L2  - http://dx.doi.org/10.1371/journal.pone.0270716
DO  - 10.1371/journal.pone.0270716
A1  - Woo, H.Y.
A1  - Heo, J.
A1  - Tak, W.Y.
A1  - Lee, H.J.
A1  - Chung, W.J.
A1  - Park, J.G.
A1  - Park, S.Y.
A1  - Park, Y.J.
A1  - Lee, Y.R.
A1  - Hwang, J.S.
A1  - Kweon, Y.O.
M1  - (Woo H.Y.; Heo J., jheo@pusan.ac.kr; Park Y.J.) Department of Internal Medicine, College of Medicine, Pusan National University and Medical Research Institute, Pusan National University Hospital, Busan, South Korea
M1  - (Tak W.Y., wytak@knu.ac.kr; Park S.Y.; Lee Y.R.; Kweon Y.O.) Department of Internal Medicine, College of Medicine, Kyungpook National University, Kyungpook National University Hospital, Daegu, South Korea
M1  - (Lee H.J.; Park J.G.) Department of Internal Medicine, Yeungnam University College of Medicine, Daegu, South Korea
M1  - (Chung W.J.; Hwang J.S.) Department of Internal Medicine, Keimyung University School of Medicine, Daegu, South Korea
AD  - J. Heo, Department of Internal Medicine, College of Medicine, Pusan National University and Medical Research Institute, Pusan National University Hospital, Busan, South Korea
AD  - W.Y. Tak, Department of Internal Medicine, College of Medicine, Kyungpook National University, Kyungpook National University Hospital, Daegu, South Korea
T1  - Effect of switching from nucleos(t)ide maintenance therapy to PegIFN alfa-2a in patients with HBeAg-positive chronic hepatitis B: A randomized trial
LA  - English
KW  - NCT01769833
KW  - adefovir
KW  - alanine aminotransferase
KW  - entecavir
KW  - hepatitis B(e) antigen
KW  - lamivudine
KW  - nucleoside analog
KW  - peginterferon alpha2a
KW  - tenofovir
KW  - acute gastroenteritis
KW  - adult
KW  - alanine aminotransferase blood level
KW  - alopecia
KW  - antibody titer
KW  - article
KW  - body weight loss
KW  - chronic hepatitis B
KW  - chronic hepatitis C
KW  - clinical effectiveness
KW  - controlled study
KW  - depression
KW  - diabetes mellitus
KW  - drug fatality
KW  - drug substitution
KW  - drug tolerability
KW  - drug withdrawal
KW  - dyspepsia
KW  - dyspnea
KW  - ecchymosis
KW  - eczema
KW  - fatigue
KW  - female
KW  - flu like syndrome
KW  - gingiva pain
KW  - headache
KW  - human
KW  - hypertension
KW  - hypothyroidism
KW  - insomnia
KW  - intention to treat analysis
KW  - lung cancer
KW  - lung tuberculosis
KW  - maintenance therapy
KW  - major clinical study
KW  - male
KW  - myalgia
KW  - neutropenia
KW  - pneumonia
KW  - prospective study
KW  - pruritus
KW  - randomized controlled trial
KW  - seroconversion
KW  - serology
KW  - side effect
KW  - thorax pain
KW  - thrombocytopenia
KW  - treatment duration
KW  - treatment outcome
KW  - treatment response
KW  - treatment withdrawal
KW  - upper respiratory tract infection
KW  - visual impairment
N2  - Aims Induction of a durable viral response is difficult to achieve in patients with chronic hepatitis B (CHB), even from long-term use of a nucleos(t)ide analogue (NA). This study investigated whether switching to peginterferon (PegIFN) alfa-2a after long-term NA therapy induced a durable viral response. Methods Patients with hepatitis B e antigen (HBeAg)-positive CHB who received any NA for at least 72 weeks and had a low level of HBV DNA (≤100 IU/mL) were randomized (1:1) to receive PegIFN alfa-2a (180 μg/week) or NA for 48 weeks. The primary endpoint was change in the hepatitis B surface antigen (HBsAg) titer during antiviral therapy. Results We randomized 149 CHB patients to the two groups. Compared to baseline, the HBsAg levels in both groups were not lower at week 12, but were lower after 24, 36, and 48 weeks (all p<0.001). The maximal HBsAg decline in the PegIFN alfa-2a group was at week 36 (0.50 ±0.88 log10 IU/mL), and this decline was smaller in the NA group (0.08±0.46 log10 IU/mL). The percentage of patients with HBeAg seroconversion at week 48 was also greater in the PegIFN alfa-2a group (15/75 [20.0%] vs. 5/74 [6.8%], p = 0.018). Multivariable analysis indicated the PegIFN alfa-2a group had a greater change in HBeAg seroconversion at week 48 (p = 0.027). Patients had relatively good tolerance to PegIFN alfa-2a therapy. Conclusions CHB patients who switched to PegIFN alfa-2a for 48 weeks had a significantly lower HBsAg titer and increased HBeAg seroconversion relative to those who remained on NA therapy.
ER  - 

TY  - JOUR
M3  - Article
Y1  - 2022
VL  - 11
IS  - 3
SP  - 1147
EP  - 1161
SN  - 2193-6528
SN  - 2193-8245
JF  - Ophthalmology and Therapy
JO  - Ophthalmol. Ther.
UR  - https://www.embase.com/search/results?subaction=viewrecord&id=L2015359875&from=export
U2  - L2015359875
DB  - Embase
U3  - 2022-03-28
U4  - 2022-09-30
L2  - http://dx.doi.org/10.1007/s40123-022-00493-z
DO  - 10.1007/s40123-022-00493-z
A1  - Namba, K.
A1  - Kaburaki, T.
A1  - Tsuruga, H.
A1  - Ogawa, Y.
A1  - Iwashita, E.
A1  - Goto, H.
M1  - (Namba K., knamba@med.hokudai.ac.jp) Department of Ophthalmology, Faculty of Medicine and Graduate School of Medicine, Hokkaido University, Kita 15, Nishi 7, Kita-ku, Hokkaido, Sapporo, Japan
M1  - (Kaburaki T.) Department of Ophthalmology, University of Tokyo School of Medicine, Tokyo, Japan
M1  - (Kaburaki T.) Department of Ophthalmology, Jichi Medical University Saitama Medical Center, Saitama, Japan
M1  - (Tsuruga H.; Ogawa Y.; Iwashita E.) AbbVie GK, Tokyo, Japan
M1  - (Goto H.) Department of Ophthalmology, Tokyo Medical University, Tokyo, Japan
AD  - K. Namba, Department of Ophthalmology, Faculty of Medicine and Graduate School of Medicine, Hokkaido University, Kita 15, Nishi 7, Kita-ku, Hokkaido, Sapporo, Japan
T1  - Long-Term Safety and Effectiveness of Adalimumab in Japanese Patients with Noninfectious Intermediate, Posterior, or Panuveitis: Post-Marketing Surveillance of 251 Patients
LA  - English
KW  - NCT02916017
KW  - lens implant
KW  - motion analysis system
KW  - adalimumab
KW  - corticosteroid
KW  - cyclosporine
KW  - hepatitis B surface antibody
KW  - immunosuppressive agent
KW  - infliximab
KW  - methotrexate
KW  - nonsteroid antiinflammatory agent
KW  - prednisolone
KW  - adult
KW  - adverse event
KW  - aged
KW  - allergy
KW  - anterior eye chamber
KW  - article
KW  - asthma
KW  - Behcet disease
KW  - breast cancer
KW  - cholecystitis
KW  - clinical trial
KW  - colon cancer
KW  - color vision
KW  - computer assisted tomography
KW  - demyelinating disease
KW  - diabetic macular edema
KW  - disease duration
KW  - drug dose reduction
KW  - drug efficacy
KW  - drug eruption
KW  - drug hypersensitivity
KW  - drug safety
KW  - drug withdrawal
KW  - female
KW  - fulminant hepatitis
KW  - glaucoma
KW  - gout
KW  - hematologic disease
KW  - hepatitis B
KW  - human
KW  - immunosuppressive treatment
KW  - infection
KW  - intermediate uveitis
KW  - interstitial pneumonia
KW  - intracranial tuberculoma
KW  - jaundice
KW  - leiomyoma
KW  - liver disease
KW  - liver failure
KW  - lupus vulgaris
KW  - macular edema
KW  - major clinical study
KW  - male
KW  - mental health
KW  - miliary tuberculosis
KW  - multicenter study
KW  - National Eye Institute Visual Function Questionnaire
KW  - optical coherence tomography
KW  - postmarketing surveillance
KW  - psoriasis
KW  - putaminal hemorrhage
KW  - retina fovea
KW  - retinal thickness
KW  - rheumatoid arthritis
KW  - risk management
KW  - sarcoidosis
KW  - tuberculosis
KW  - uveitis
KW  - visual acuity
KW  - Vogt Koyanagi syndrome
KW  - humira
C1  - humira(AbbVie)
C2  - AbbVie
C4  - Fujitsu(Japan)
N2  - Introduction: The aim of this nationwide, prospective post-marketing surveillance was to assess the safety and effectiveness of up to 52 weeks of adalimumab treatment in patients with noninfectious intermediate, posterior, or panuveitis in Japanese clinical practice. Methods: This post-marketing surveillance was conducted at 60 medical facilities in Japan from October 2016 to June 2020. Patients with noninfectious intermediate, posterior, or panuveitis who were administered adalimumab (Humira®, AbbVie Inc.) for the first time were eligible. Subcutaneous adalimumab was initially administered at 80 mg, followed by 40 mg 1 week later, then 40 mg every 2 weeks. Safety measures included the incidence of adverse events (AEs) and adverse drug reactions (ADRs; primary endpoint). Effectiveness measures included visual acuity, anterior chamber cell grade, vitreous haze, macular edema, foveal retinal thickness, uveitis recurrence rate, and oral corticosteroid dose. Health-related quality of life was evaluated using the 25-item National Eye Institute Visual Function Questionnaire (VFQ-25). Results: During 52 weeks of surveillance, AEs and ADRs occurred in 70 (27.9%) and 47 (18.7%) of 251 patients, respectively. The most common ADR was infection (21/251 patients; 8.4%), including serious infections in eight (3.2%) patients. ADRs were more frequent in patients ≥ 65 years of age, those with concurrent diseases, and those with past medical history. Four patients developed tuberculosis. The uveitis recurrence rate was 24.8% (61/246 patients). All effectiveness measures tended to improve from baseline to week 52, and mean corticosteroid doses decreased. Clinically meaningful changes were observed for most VFQ-25 subscales. Conclusions: The safety profile of adalimumab was generally consistent with previous reports, and no new safety concerns were identified. Trial registration: ClinicalTrials.gov: NCT02916017.
ER  - 

TY  - JOUR
M3  - Article
Y1  - 2022
VL  - 16
IS  - 3
SP  - 680
EP  - 690
SN  - 1936-0541
SN  - 1936-0533
JF  - Hepatology International
JO  - Hepatol. Int.
UR  - https://www.embase.com/search/results?subaction=viewrecord&id=L2015917908&from=export
U2  - L2015917908
C5  - 35469091
DB  - Embase
DB  - Medline
U3  - 2022-04-28
U4  - 2022-11-11
L2  - http://dx.doi.org/10.1007/s12072-022-10334-7
DO  - 10.1007/s12072-022-10334-7
A1  - Mohta, S.
A1  - Anand, A.
A1  - Sharma, S.
A1  - Qamar, S.
A1  - Agarwal, S.
A1  - Gunjan, D.
A1  - Singh, N.
A1  - Madhusudhan, K.S.
A1  - Pandey, R.M.
A1  - Saraya, A.
M1  - (Mohta S., srikantmohta27491@gmail.com; Anand A., abhinav.anand28@gmail.com; Sharma S., dr.sanchit_sharma@rediffmail.com; Qamar S., sumeira.masudi@gmail.com; Agarwal S., samagra.agarwal@gmail.com; Gunjan D., drdg_01@rediffmail.com; Singh N., namratamohil@gmail.com; Saraya A., ansaraya@yahoo.com) Department of Gastroenterology and Human Nutrition Unit, All India Institute of Medical Sciences, New Delhi, India
M1  - (Madhusudhan K.S., drmadhuks@gmail.com) Department of Radiodiagnosis, All India Institute of Medical Sciences, New Delhi, India
M1  - (Pandey R.M., rmpandey@yahoo.com) Department of Biostatistics, All India Institute of Medical Sciences, New Delhi, India
AD  - A. Saraya, Department of Gastroenterology and Human Nutrition Unit, All India Institute of Medical Sciences, New Delhi, India
T1  - Randomised clinical trial: effect of adding branched chain amino acids to exercise and standard-of-care on muscle mass in cirrhotic patients with sarcopenia
LA  - English
KW  - CTRI/2019/05/019269
KW  - 3D slicer software
KW  - blood analysis equipment
KW  - DHD-1
KW  - endoscopic suture system
KW  - hand dynamometer
KW  - imaging software
KW  - albumin
KW  - beta adrenergic receptor blocking agent
KW  - bilirubin
KW  - branched chain amino acid
KW  - diuretic agent
KW  - lactulose
KW  - leucine
KW  - maltodextrin
KW  - myostatin
KW  - rifaximin
KW  - sucralose
KW  - adult
KW  - adverse event
KW  - alcohol liver cirrhosis
KW  - ammonia blood level
KW  - article
KW  - ascites
KW  - autoimmune hepatitis
KW  - biochemistry
KW  - caloric intake
KW  - Child Pugh score
KW  - chronic liver disease questionnaire
KW  - clinical feature
KW  - clinical outcome
KW  - clinical trial
KW  - comparative study
KW  - controlled study
KW  - counseling
KW  - diabetes mellitus
KW  - dietary counselling
KW  - double blind procedure
KW  - dyspepsia
KW  - end stage liver disease
KW  - exercise
KW  - female
KW  - follow up
KW  - gastrointestinal hemorrhage
KW  - grip strength
KW  - health care personnel
KW  - health care quality
KW  - hepatic encephalopathy
KW  - histology
KW  - human
KW  - human tissue
KW  - hypertension
KW  - imaging
KW  - intervention study
KW  - liver cirrhosis
KW  - liver disease
KW  - major clinical study
KW  - male
KW  - malnutrition
KW  - masking
KW  - miliary tuberculosis
KW  - mortality
KW  - muscle function
KW  - muscle mass
KW  - muscle strength
KW  - nutritional assessment
KW  - oblique external abdominal muscle
KW  - oblique internal abdominal muscle
KW  - outcome assessment
KW  - paraspinal muscle
KW  - portal hypertension
KW  - prevalence
KW  - protein intake
KW  - psoas muscle
KW  - quality of life
KW  - questionnaire
KW  - radiology
KW  - randomization
KW  - randomized controlled trial
KW  - rectus abdominis muscle
KW  - resistance training
KW  - risk assessment
KW  - sandwich ELISA
KW  - sarcopenia
KW  - six minute walk test
KW  - skeletal muscle index
KW  - sodium restriction
KW  - supplementation
KW  - survival analysis
KW  - tertiary care center
KW  - transversus abdominis plane block
KW  - vomiting
KW  - walking speed
KW  - x-ray computed tomography
KW  - 3D slicer software
KW  - DHD-1
C3  - 3D slicer software
C3  - DHD-1(Saehan,Japan)
C4  - Randox(United Kingdom)
C4  - Saehan(Japan)
C4  - R and D Systems(United States)
N2  - Background: The role of branched-chain amino acids (BCAA) in improving muscle mass in cirrhosis is presently debatable. Aims: To evaluate the role of BCAA in improving muscle mass in a double-blind randomized placebo-controlled trial in patients with cirrhosis having sarcopenia. Methods: Consecutive patients with cirrhosis with Child–Pugh score < 10 and sarcopenia were randomized to receive either 12 g/day of BCAA orally or a placebo (1:1) for 6 months in addition to a home-based exercise program (30 min/day), dietary counselling and standard medical therapy. Sarcopenia was defined according to gender-specific axial skeletal muscle index (SMI) cut-offs. The primary endpoint was a change in muscle mass based on CT scan (SMI) after 6 months of supplementation. Results: Sixty patients [mean age 41.6 ± 9.9 years; males (66.6%) of predominantly viral (40%) and alcohol-related (31.7%) cirrhosis] were randomized. Baseline clinical and demographic characters were similar except MELD score (10.2 ± 2.8 vs. 12.2 ± 3.5, p = 0.02) and calorie intake (1838.1 kcal ± 631.5 vs. 2217.5 kcal ± 707.3, p = 0.03), both being higher in the placebo arm. After adjusting for both baseline confounders, baseline SMI and protein intake, the change in SMI at 6 months was similar in both groups [mean adjusted difference (MAD) + 0.84, CI − 2.9; + 1.2, p = 0.42] by intention-to-treat analysis. The secondary outcomes including change in handgrip strength (p = 0.65), 6-m gait speed (p = 0.20), 6-min walk distance (p = 0.39) were similar in both arms. Four patients had minor adverse events in each arm. Conclusion: Addition of BCAA to exercise, dietary counselling and standard medical therapy did not improve muscle mass in patients with cirrhosis having sarcopenia. (CTRI/2019/05/019269). Trial registration number: CTRI/2019/05/019269 (Clinical Trials Registry of India).
ER  - 

TY  - JOUR
M3  - Article
Y1  - 2022
VL  - 13
IS  - 6
SP  - 1161
EP  - 1174
SN  - 1869-6961
SN  - 1869-6953
JF  - Diabetes Therapy
JO  - Diabetes Ther.
UR  - https://www.embase.com/search/results?subaction=viewrecord&id=L2015984512&from=export
U2  - L2015984512
DB  - Embase
U3  - 2022-05-02
U4  - 2022-06-15
L2  - http://dx.doi.org/10.1007/s13300-022-01262-8
DO  - 10.1007/s13300-022-01262-8
A1  - Yan, X.
A1  - Feng, C.
A1  - Lou, Y.
A1  - Zhou, Z.
M1  - (Yan X.; Zhou Z., zhouzhiguang@csu.edu.cn) National Clinical Research Center for Metabolic Diseases, Key Laboratory of Diabetes Immunology (Central South University), Ministry of Education, Department of Metabolism and Endocrinology, The Second Xiangya Hospital of Central South University, 139 Renmin Zhong Road, Hunan, Changsha, China
M1  - (Feng C.) Lilly (Shanghai) Management Co., Ltd., No. 288 Shimen No.1 Road, Jingan District, Shanghai, China
M1  - (Lou Y.) Lilly Suzhou Pharmaceutical Co., Ltd., No. 288 Shimen No.1 Road, Jingan District, Shanghai, China
AD  - Z. Zhou, National Clinical Research Center for Metabolic Diseases, Key Laboratory of Diabetes Immunology (Central South University), Ministry of Education, Department of Metabolism and Endocrinology, The Second Xiangya Hospital of Central South University, 139 Renmin Zhong Road, Hunan, Changsha, China
T1  - Efficacy and Safety of LY2963016 Insulin Glargine in Chinese Patients with Type 1 Diabetes Previously Treated with Insulin Glargine (Lantus®): a Post Hoc Analysis of a Randomized, Open-Label, Phase 3 Trial
LA  - English
KW  - NCT03338023
KW  - blood glucose meter
KW  - high performance liquid chromatograph
KW  - glucose
KW  - hemoglobin A1c
KW  - insulin
KW  - insulin glargine
KW  - insulin lispro
KW  - LY2963016 insulin glargine
KW  - LY2963016 insulin glargine
KW  - unclassified drug
KW  - adult
KW  - antibody response
KW  - article
KW  - blood glucose monitoring
KW  - comparative effectiveness
KW  - controlled study
KW  - coronary artery disease
KW  - diabetic ketoacidosis
KW  - diabetic neuropathy
KW  - diabetic retinopathy
KW  - drug efficacy
KW  - drug safety
KW  - female
KW  - flow cytometry
KW  - gastroenteritis
KW  - gastrointestinal disease
KW  - gastrointestinal hemorrhage
KW  - glucose blood level
KW  - glycemic control
KW  - glycemic index
KW  - human
KW  - hyperglycemia
KW  - injection site
KW  - insulin binding
KW  - insulin dependent diabetes mellitus
KW  - insulin treatment
KW  - kidney disease
KW  - least square analysis
KW  - lung tuberculosis
KW  - major clinical study
KW  - male
KW  - multicenter study
KW  - nephritis
KW  - outcome assessment
KW  - ovary disease
KW  - phase 3 clinical trial
KW  - pneumonia
KW  - post hoc analysis
KW  - randomized controlled trial
KW  - spine fracture
KW  - tonsillitis
KW  - ureter stone
KW  - urinary tract infection
KW  - lantus
C1  - lantus
C2  - Wuxi(China)
C4  - Hoffmann La Roche(Germany)
C4  - Biorad(United States)
N2  - Introduction: LY2963016 insulin glargine (LY IGlar), a biosimilar of Lantus® insulin glargine (IGlar), demonstrated comparable efficacy and safety versus the reference product in Chinese patients with type 1 diabetes mellitus (T1DM) in the randomized, phase III ABES trial. This post hoc analysis aimed to provide the first evidence for switching from IGlar to LY IGlar in Chinese patients with T1DM. Methods: This analysis included 210/272 patients with T1DM (77.2%) from the ABES trial who were receiving IGlar at screening. We compared antihyperglycemic efficacy, safety, and immunogenicity in patients randomized to LY IGlar (n = 104) versus those who continued to receive IGlar (n = 106). Results: There was no significant difference between groups in least-squares mean (LSMean) change in HbA1c from baseline to 24 weeks (LY IGlar − 0.10%, IGlar − 0.08%; LSMean difference [95% confidence interval] − 0.02% [− 0.24, 0.19]). At 24 weeks (last observation carried forward), a similar proportion of patients in each group achieved glycated hemoglobin less than 7.0% (LY IGlar 26.5%, IGlar 32.1%; P = 0.447) and 6.5% or less (LY IGlar 16.7%, IGlar 20.8%; P = 0.482). There were no significant differences between groups in LSMean of self-monitored blood glucose values, or total or basal insulin dose at 24 weeks. Patients in the LY IGlar and IGlar groups had a similar incidence of total hypoglycemia (blood glucose level 70 mg/dL or less, 91.4% vs. 92.5%) and treatment-emergent adverse events (AEs; 75.0% vs. 67.0%), and a low and similar incidence of serious AEs, injection site AEs, and allergic AEs. Similar proportions of patients in the LY IGlar and IGlar groups had treatment-emergent antibody responses (LY IGlar 27.2%, IGlar 28.3%) and detectable insulin antibodies (LY IGlar 52.4%, IGlar 53.8%). Conclusion: In Chinese patients with T1DM previously treated with IGlar, switching to LY IGlar for 24 weeks resulted in similar efficacy and safety outcomes as remaining on IGlar therapy. Clinical Trial Registration: NCT03338023.
ER  - 

TY  - JOUR
M3  - Article
Y1  - 2022
VL  - 12
IS  - 6
SP  - 1431
EP  - 1446
SN  - 2190-9172
SN  - 2193-8210
JF  - Dermatology and Therapy
JO  - Dermatol. Ther.
UR  - https://www.embase.com/search/results?subaction=viewrecord&id=L2017381236&from=export
U2  - L2017381236
DB  - Embase
U3  - 2022-06-01
U4  - 2022-07-26
L2  - http://dx.doi.org/10.1007/s13555-022-00743-9
DO  - 10.1007/s13555-022-00743-9
A1  - Griffiths, C.E.M.
A1  - Gooderham, M.
A1  - Colombel, J.-F.
A1  - Terui, T.
A1  - Accioly, A.P.
A1  - Gallo, G.
A1  - Zhu, D.
A1  - Blauvelt, A.
M1  - (Griffiths C.E.M.) The Dermatology Centre, Salford Royal Hospital, University of Manchester, NIHR Manchester Biomedical Research Centre, Manchester, United Kingdom
M1  - (Gooderham M.) SKiN Centre for Dermatology, Peterborough, ON, Canada
M1  - (Colombel J.-F.) Icahn School of Medicine at Mount Sinai, New York, NY, United States
M1  - (Terui T.) Department of Dermatology, Nihon University School of Medicine, Tokyo, Japan
M1  - (Accioly A.P.; Gallo G.; Zhu D.) Eli Lilly and Company, Indianapolis, IN, United States
M1  - (Blauvelt A., ablauvelt@oregonmedicalresearch.com) Oregon Medical Research Center, 9495 SW Locust Street, Suite G, Portland, OR, United States
AD  - A. Blauvelt, Oregon Medical Research Center, 9495 SW Locust Street, Suite G, Portland, OR, United States
T1  - Safety of Ixekizumab in Adult Patients with Moderate-to-Severe Psoriasis: Data from 17 Clinical Trials with Over 18,000 Patient-Years of Exposure
LA  - English
KW  - biological product
KW  - etanercept
KW  - ixekizumab
KW  - placebo
KW  - accidental death
KW  - adjustment disorder
KW  - adult
KW  - adverse event
KW  - anxiety disorder
KW  - arthralgia
KW  - article
KW  - asthma
KW  - backache
KW  - basal cell carcinoma
KW  - bronchitis
KW  - cardiovascular disease
KW  - cause of death
KW  - cholelithiasis
KW  - contact dermatitis
KW  - controlled clinical trial
KW  - controlled study
KW  - coronary artery disease
KW  - Crohn disease
KW  - cytopenia
KW  - depression
KW  - dermatitis
KW  - diarrhea
KW  - disability
KW  - disease duration
KW  - double blind procedure
KW  - drug hypersensitivity
KW  - drug safety
KW  - dyslipidemia
KW  - eczema
KW  - esophagus candidiasis
KW  - external otitis
KW  - fatality
KW  - female
KW  - follow up
KW  - gastrointestinal candidiasis
KW  - headache
KW  - heart infarction
KW  - herpes zoster
KW  - homicide
KW  - hospitalization
KW  - human
KW  - hypercholesterolemia
KW  - hypertension
KW  - inflammatory bowel disease
KW  - influenza
KW  - injection site erythema
KW  - injection site pain
KW  - injection site pruritus
KW  - injection site reaction
KW  - injection site swelling
KW  - injury
KW  - insomnia
KW  - invasive candidiasis
KW  - latent tuberculosis
KW  - long term care
KW  - major adverse cardiac event
KW  - major clinical study
KW  - male
KW  - Medical Dictionary for Regulatory Activities
KW  - medical history
KW  - mucocutaneous candidiasis
KW  - multicenter study
KW  - mycosis
KW  - non insulin dependent diabetes mellitus
KW  - non melanoma skin cancer
KW  - obesity
KW  - onychomycosis
KW  - opportunistic infection
KW  - oropharynx candidiasis
KW  - outcome assessment
KW  - phase 3 clinical trial
KW  - prostate cancer
KW  - Psoriasis Area and Severity Index
KW  - psoriasis vulgaris
KW  - randomized controlled trial
KW  - rash
KW  - rhinopharyngitis
KW  - risk benefit analysis
KW  - senile dementia
KW  - septic shock
KW  - sinusitis
KW  - skin candidiasis
KW  - smoking
KW  - squamous cell skin carcinoma
KW  - suicide attempt
KW  - systemic therapy
KW  - thrush
KW  - treatment withdrawal
KW  - ulcerative colitis
KW  - upper respiratory tract infection
KW  - urinary tract infection
KW  - urticaria
KW  - viral upper respiratory tract infection
KW  - vulvovaginitis
N2  - Introduction: We report a comprehensive summary of the safety outcomes in adult patients with moderate-to-severe psoriasis with up to 5 years of exposure to ixekizumab. Methods: Long-term safety of the IL-17A antagonist ixekizumab was assessed from 17 randomized trials. Treatment-emergent adverse events (TEAEs)-adjusted incidence rates (IRs) per 100 patient-years (PY) within 1-year time periods through 19 March 2021 were calculated for all patients treated with at least one dose of ixekizumab. Reported cases of major adverse cerebro-cardiovascular events (MACE) and inflammatory bowel disease (IBD) were adjudicated. Results: A total of 6892 adult patients with a cumulative exposure of 18,025.7 PY were included. The IRs per 100 PY for any TEAE and serious adverse events (AEs) were 32.5 and 5.4. IR of discontinuation because of AE was 2.9. A total of 36 deaths were reported. IR of serious infections was low (1.3). There were no confirmed cases of reactivation of tuberculosis (TB). IR of Candida infections (IR 1.9) was low; most cases of Candida were localized, and no systemic cases were reported. IRs of injection site reactions and allergic/hypersensitivity were 5.9 and 5.6, respectively. No confirmed cases of anaphylaxis were observed. IRs were low for malignancies, depression, cytopenia, and MACE (all ≤ 1.2). IBD events were uncommon, although a total of 31 patients (IR 0.2) had confirmed IBD (ulcerative colitis, n = 18; Crohn disease, n = 13). Across safety topics, IRs decreased or remained constant over time. Conclusions: The long-term safety profile for ixekizumab is consistent with that previously reported in patients with psoriasis. No new or unexpected safety events were detected.
ER  - 

TY  - JOUR
M3  - Article
Y1  - 2022
VL  - 7
IS  - 6
SP  - 533
EP  - 541
SN  - 2468-1253
JF  - The Lancet Gastroenterology and Hepatology
JO  - Lancet Gastroenterol.  Hepatol.
UR  - https://www.embase.com/search/results?subaction=viewrecord&id=L2018036806&from=export
U2  - L2018036806
C5  - 35248213
DB  - Embase
DB  - Medline
U3  - 2022-05-17
U4  - 2022-06-14
L2  - http://dx.doi.org/10.1016/S2468-1253(21)00398-8
DO  - 10.1016/S2468-1253(21)00398-8
A1  - Kateera, F.
A1  - Shumbusho, F.
A1  - Manirambona, L.
A1  - Kabihizi, J.
A1  - Murangwa, A.
A1  - Serumondo, J.
A1  - Makuza, J.D.
A1  - Nsanzimana, S.
A1  - Muvunyi, C.M.
A1  - Kabakambira, J.D.
A1  - Sylvain, H.
A1  - Camus, G.
A1  - Grant, P.M.
A1  - Gupta, N.
M1  - (Kateera F.; Shumbusho F.; Manirambona L.) Partners In Health, Rwinkwavu, Rwanda
M1  - (Kabihizi J.; Murangwa A.) Rwanda Military Hospital, Kanombe, Rwanda
M1  - (Serumondo J.; Makuza J.D.; Nsanzimana S.) Rwanda Biomedical Center, Kigali, Rwanda
M1  - (Muvunyi C.M.) College of Medicine and Health Sciences, University of Rwanda, Kigali, Rwanda
M1  - (Kabakambira J.D.) University Teaching Hospital of Kigali, Kigali, Rwanda
M1  - (Sylvain H.) University Teaching Hospital of Butare, Butare, Rwanda
M1  - (Camus G.) Gilead Sciences, Foster City, CA, United States
M1  - (Grant P.M.) Stanford University, Palo Alto, CA, United States
M1  - (Gupta N., ngupta@pih.org) Partners In Health, Boston, MA, United States
M1  - (Gupta N., ngupta@pih.org) Department of Global Health and Social Medicine, Harvard Medical School, Boston, MA, United States
M1  - (Gupta N., ngupta@pih.org) Division of Global Health Equity, Brigham and Women's Hospital, Boston, MA, United States
AD  - N. Gupta, Division of Global Health Equity, Brigham and Women's Hospital, Boston, MA, United States
T1  - Safety and efficacy of sofosbuvir-velpatasvir to treat chronic hepatitis C virus infection in treatment-naive patients in Rwanda (SHARED-3): a single-arm trial
LA  - English
KW  - NCT03888729
KW  - alanine aminotransferase
KW  - alkaline phosphatase
KW  - aspartate aminotransferase
KW  - sofosbuvir
KW  - sofosbuvir plus velpatasvir
KW  - velpatasvir
KW  - abdominal pain
KW  - adult
KW  - aged
KW  - antiviral therapy
KW  - article
KW  - blood cell count
KW  - body mass
KW  - chronic hepatitis B
KW  - chronic hepatitis C
KW  - coinfection
KW  - comorbidity
KW  - diabetes mellitus
KW  - dizziness
KW  - drug efficacy
KW  - drug interaction
KW  - drug safety
KW  - drug withdrawal
KW  - education
KW  - female
KW  - genotype
KW  - headache
KW  - human
KW  - hypertension
KW  - hypothesis
KW  - laboratory test
KW  - liver disease
KW  - major clinical study
KW  - male
KW  - platelet count
KW  - respiratory tract infection
KW  - social worker
KW  - tuberculosis
KW  - virus infection
KW  - virus load
N2  - Background: Hepatitis C virus (HCV) genotype 4 is the predominant type of HCV found in sub-Saharan Africa. Various genotype 4 subtypes, such as 4r, frequently have resistance-associated substitutions that can increase rates of treatment failure with common direct-acting antiviral regimens. In-vitro studies suggest that the NS5A inhibitor velpatasvir is effective against viral isolates containing such resistance-associated substitutions, but its clinical efficacy against genotype 4 non-a/d subtypes in sub-Saharan Africa remains to be confirmed. We aimed to evaluate the safety and efficacy of sofosbuvir–velpatasvir among adults chronically infected with HCV and naive to direct-acting antiviral treatment in Rwanda, where genotype 4 non-a/d subtypes predominate. Methods: In this single-arm prospective trial, we enrolled adults (age ≥18 years) in Rwanda who had chronic HCV infection and a plasma HCV RNA titre of at least 1000 IU/mL. Patients were referred from hospitals with HCV treatment programmes throughout Rwanda and were sequentially enrolled and assessed for eligibility at a single study site. Individuals with decompensated liver disease or hepatitis B virus co-infection were excluded. Participants were given an oral fixed-dose combination tablet of sofosbuvir (400 mg) and velpatasvir (100 mg) once-daily for 12 weeks. The primary endpoint was the proportion of participants with a sustained virological response 12 weeks after completion of treatment (SVR12) in the intention-to-treat population. Viral sequencing of the NS5A and NS5B genes was done at baseline for all participants and end of follow-up (week 24) for participants who did not have SVR12. This study is registered with ClinicalTrials.gov (NCT03888729) and is completed. Findings: Between Sept 23, 2019, and Jan 10, 2020, 73 individuals were screened for eligibility, of whom 12 (16%) were excluded and 61 (84%) were enrolled. 40 (66%) participants were female, 21 (34%) were male, median age was 64 years (IQR 51–74), and median baseline HCV viral load was 5·7 log10 IU/mL (5·2–6·2). The genotypes identified among the participants were 4k (28 [46%] participants), 4r (11 [18%]), 4v (eight [13%]), 4q (five [8%]), 4l (three [5%]), 4b (one [2%]), 4c (one [2%]), and one undetermined genotype 4 subtype. Three isolates could not be sequenced and were of indeterminate genotype. Of the 55 HCV isolates that were successfully sequenced, all had at least two NS5A resistance-associated substitutions. 59 (97% [95% CI 89–99]) participants had SVR12. 18 (30%) participants had grade 3 adverse events (including 12 [20%] with hypertension), and none had grade 4 adverse events. Four (7%) participants had serious adverse events, including one asthma exacerbation, one abscess, one uterine myoma, and one pelvic fracture related to a motor vehicle accident. No serious adverse events were attributed to the study drug and no adverse event resulted in discontinuation of the study drug. Interpretation: A 12-week regimen of sofosbuvir–velpatasvir is safe and efficacious in treating chronic HCV genotype 4 infection in patients in Rwanda. This regimen could be an effective treatment option in regions known to have a high prevalence of HCV genotype 4 of diverse non-a/d subtypes. Funding: Gilead Sciences.
ER  - 

TY  - JOUR
M3  - Article
Y1  - 2022
VL  - 10
IS  - 3
SN  - 2165-0497
JF  - Microbiology Spectrum
JO  - Microbiol. Spectr.
UR  - https://www.embase.com/search/results?subaction=viewrecord&id=L2019045302&from=export
U2  - L2019045302
C5  - 35467367
DB  - Embase
DB  - Medline
U3  - 2022-07-07
U4  - 2022-12-06
L2  - http://dx.doi.org/10.1128/spectrum.00530-22
DO  - 10.1128/spectrum.00530-22
A1  - Maekura, R.
A1  - Miki, K.
A1  - Tateishi, Y.
A1  - Matsumoto, S.
A1  - Kitada, S.
A1  - Miki, M.
A1  - Kida, H.
M1  - (Maekura R., r-maekura@juhs.ac.jp; Miki K.; Kida H.) Department of Respiratory Medicine, National Hospital Organization Osaka Toneyama, Medical Center, Toyonaka, Japan
M1  - (Maekura R., r-maekura@juhs.ac.jp) Graduate School of Medical Safety Management, Jikei University of Health Care Sciences, Osaka, Japan
M1  - (Tateishi Y.; Matsumoto S.) Department of Bacteriology, Niigata University, Graduate School of Medicine, Niigata, Japan
M1  - (Kitada S.) Kitada Respiratory Clinic, Yao, Japan
M1  - (Miki M.) Tokushima Prefecture Naruto Hospital, Tokushima, Japan
AD  - R. Maekura, Department of Respiratory Medicine, National Hospital Organization Osaka Toneyama, Medical Center, Toyonaka, Japan
T1  - Long-Term Prognosis and Antimycobacterial Glycolipid Antibody as Biomarker in Mycobacterium avium-intracellulare Complex Pulmonary Disease
LA  - English
KW  - UMIN000045542
KW  - antibody
KW  - antimycobacterial agent
KW  - biological marker
KW  - glycolipid
KW  - adult
KW  - aged
KW  - all cause mortality
KW  - antibody blood level
KW  - antibody titer
KW  - article
KW  - body mass
KW  - clinical trial
KW  - combination chemotherapy
KW  - controlled study
KW  - diabetes mellitus
KW  - diagnostic test accuracy study
KW  - disease exacerbation
KW  - female
KW  - follow up
KW  - gastroesophageal reflux
KW  - health insurance
KW  - high resolution computer tomography
KW  - human
KW  - lung disease
KW  - lung tuberculosis
KW  - major clinical study
KW  - male
KW  - mortality
KW  - Mycobacterium abscessus
KW  - Mycobacterium avium complex
KW  - observational study
KW  - prognosis
KW  - prospective study
KW  - receiver operating characteristic
KW  - sensitivity and specificity
KW  - thorax radiography
KW  - treatment outcome
N2  - Clinical characteristics and outcomes of multidrug chemotherapy have been used as the main prognostic factors for Mycobacterium avium-intracellulare complex pulmonary disease (MAC-PD) over the last decade; however, no useful prognostic biomarkers have been reported. The aim is to ascertain whether the serum antibody titers could include useful prognostic predictors of MAC-PD. Ninety-four patients with MAC-PD were enrolled and regularly followed up with for more than 5 years or until death. Cox proportional hazard regression and receiver operating characteristic (ROC) curve analyses were used to identify predictors of mortality in this prospective observational study. According to treatment outcomes, 85 patients completed follow-up and were classified into four groups. Seventeen patients (20%) died during follow-up (median, 10.1 years; interquartile range, 8.1 to 12.4 years). All 11 patients with MAC-PD-specific death were included in the 14 patients of the group nonresponsive to the multidrug chemotherapy. They had significantly higher anti-Mycobacterium glycolipid (MBGL) antibody titers than those in the other groups and a significantly (P, 0.0001) poorer survival prognosis. The anti-MBGL antibody titers also served as a negative prognostic factor. A cutoff score of 7, which was calculated by clinical poor prognostic characteristics and anti-MBGL antibody titers, differentiated the nonresponse group and the other groups at baseline (sensitivity, specificity, and area under the curve: 92.9%, 81.7%, and 0.95, respectively). In conclusion, anti-MBGL antibody titers were useful to assess the refractory MAC-PD. The predictions of treatment outcome and mortality become more accurate by using anti-MBGL antibody and clinical poor prognostic characteristics together. IMPORTANCE The natural history of MAC-PD is challenging to predict in immunocompetent patients at diagnosis, and the current multidrug chemotherapy options are not strong enough to eliminate mycobacteria from the lungs. Therefore, the diagnosis of MAC-PD does not necessarily lead to the decision to start chemotherapy. We have also observed refractory patients in clinical practice, who were resistant to multiple-drug chemotherapy and showed persistent excretion of MAC bacilli and progressive worsening of chest radiographic findings until death. We have reported that the measurements of anti-MBGL antibody titers helped assess refractory MAC-PD in this study. Furthermore, the predictions of treatment outcome and mortality become more accurate by using the anti-MBGL antibody in addition to clinical poor prognostic characteristics, which were older age, lower body mass index, the positive results of a smear test for acid-fast bacteria (AFB), and presence of cavitary disease.
ER  - 

TY  - JOUR
M3  - Article
Y1  - 2022
VL  - 9
IS  - 6
SP  - 1694
EP  - 1703
SN  - 2515-8260
JF  - European Journal of Molecular and Clinical Medicine
JO  - Eur. J. Mol. Clin. Med.
UR  - https://www.embase.com/search/results?subaction=viewrecord&id=L2020576760&from=export
U2  - L2020576760
DB  - Embase
U3  - 2022-10-20
U4  - 2023-02-07
A1  - Meduri, P.C.
A1  - Jayamadhavi, A.
A1  - Sudheer, P.
A1  - Yella, S.
M1  - (Meduri P.C.; Jayamadhavi A.; Yella S.) Department of Neurology, NRI Medical College, Guntur, Mangalagiri Road, Chinakakani, Andhra Pradesh, Guntur, India
M1  - (Sudheer P.) Andhra Pradesh, Vijayawada, India
AD  - P.C. Meduri, Department of Neurology, NRI Medical College, Guntur, Mangalagiri Road, Chinakakani, Andhra Pradesh, Guntur, India
T1  - Clinical profile and short-term outcome in adult patients with new onset seizures
LA  - English
KW  - MRI scanner
KW  - clobazam
KW  - lacosamide
KW  - levetiracetam
KW  - oxcarbazepine
KW  - phenytoin
KW  - valproic acid
KW  - adult
KW  - anticonvulsant therapy
KW  - article
KW  - autoimmune encephalitis
KW  - brain hemorrhage
KW  - brain infarction
KW  - brain scintiscanning
KW  - cerebral sinus thrombosis
KW  - cerebrovascular accident
KW  - clinical feature
KW  - clinical outcome
KW  - comorbidity
KW  - controlled study
KW  - coronary artery disease
KW  - dementia
KW  - depression
KW  - diabetes mellitus
KW  - electroencephalography
KW  - electrolyte disturbance
KW  - encephalitis
KW  - female
KW  - focal seizures
KW  - glioma
KW  - gliosis
KW  - granuloma
KW  - hippocampal sclerosis
KW  - human
KW  - hyperglycemia
KW  - hyperkalemia
KW  - hypertension
KW  - hypocalcemia
KW  - hypokalemia
KW  - hypomagnesemia
KW  - hyponatremia
KW  - hypophosphatemia
KW  - India
KW  - infection
KW  - injury
KW  - length of stay
KW  - major clinical study
KW  - male
KW  - medical history
KW  - meningitis
KW  - migraine
KW  - neurocysticercosis
KW  - neuroimaging
KW  - neurologic examination
KW  - nuclear magnetic resonance imaging
KW  - onset age
KW  - post stroke seizure
KW  - prospective study
KW  - recurrence risk
KW  - risk factor
KW  - seizure
KW  - stroke patient
KW  - subdural hematoma
KW  - temporal lobe
KW  - tertiary care center
KW  - tonic clonic seizure
KW  - tuberculoma
KW  - x-ray computed tomography
C4  - General Electric
N2  - Background: Since ancient times, seizures have affected individuals worldwide. Up to 10% of the population will have a seizure in their lifetime, most often in early childhood and late adulthood. Adult seizures have a distinct aetiology than childhood seizures and require special attention. Head trauma, CNS infections, space-occupying lesions, cerebrovascular accident, metabolic diseases, and medications are possible causes of adult-onset seizures. Methods: This study was conducted at a tertiary hospital in South India. This is a single-center prospective study. 97 patients were included. Patients who met inclusion and exclusion criteria were reviewed using a case proforma, questionnaires, clinico-neurological examination findings, first diagnosis, clinical aspects including seizure type, antiepileptic drugs prescribed, and recurrent seizure data. Results: The trial comprised 97 patients who had recently started having seizures. Clinical history was documented, including symptom onset and course. Neurological examination was performed. This material was classified using the ILAE seizure system. All the patients underwent 1.5T MRI or CT Brain scan and an EEG. Conclusion: We explored generalized new-onset seizures. Elderly patients may be at a higher risk of recurrence following an initial stroke than younger people. Coronary artery disease, hypertension, diabetes, stroke are risk factors. People with abnormal imaging and/or an abnormal EEG should consider treatment after a first seizure.
ER  - 

TY  - JOUR
M3  - Conference Abstract
Y1  - 2022
VL  - 71
SN  - 1939-327X
JF  - Diabetes
JO  - Diabetes
UR  - https://www.embase.com/search/results?subaction=viewrecord&id=L641936011&from=export
U2  - L641936011
DB  - Embase
U4  - 2023-08-08
L2  - http://dx.doi.org/10.2337/db22-827-P
DO  - 10.2337/db22-827-P
A1  - Kuhtreiber, W.
A1  - Hostetter, E.
A1  - Lee, A.H.
A1  - Ng, N.
A1  - Wolfe, G.
A1  - Aristarkhova, A.
A1  - Zheng, H.
A1  - Faustman, D.L.
M1  - (Kuhtreiber W.; Hostetter E.; Lee A.H.; Ng N.; Wolfe G.; Aristarkhova A.; Zheng H.; Faustman D.L.)
AD  - W. Kuhtreiber
T1  - 2022 Update on the BCG Clinical Trial Programs in Advanced Type 1 Diabetes
LA  - English
KW  - BCG vaccine
KW  - hemoglobin A1c
KW  - insulin
KW  - sugar
KW  - adolescent
KW  - adult
KW  - aerobic glycolysis
KW  - autoimmunity
KW  - basic science
KW  - BCG vaccination
KW  - cell count
KW  - clinical protocol
KW  - clinical trial
KW  - cohort analysis
KW  - computer assisted tomography
KW  - conference abstract
KW  - controlled study
KW  - diabetes mellitus
KW  - double blind procedure
KW  - drug combination
KW  - drug therapy
KW  - epigenetics
KW  - female
KW  - follow up
KW  - gene expression
KW  - glucose blood level
KW  - human
KW  - human cell
KW  - immune system
KW  - insulin dependent diabetes mellitus
KW  - male
KW  - multiple sclerosis
KW  - Mycobacterium bovis BCG
KW  - nonhuman
KW  - off-target effect
KW  - organ systems
KW  - pancreas
KW  - phase 1 clinical trial
KW  - phase 2 clinical trial
KW  - prevention
KW  - quantitative analysis
KW  - randomized controlled trial
KW  - regulatory T lymphocyte
KW  - reproducibility
KW  - RNA sequencing
KW  - sugar transport
KW  - tuberculosis
KW  - vaccination
N2  - The bacillus Calmette-Guerin (BCG) vaccine was first introduced a century ago for tuberculosis prevention and is today being tested in double-blinded, randomized clinical trials for treatment of diverse forms of autoimmunity, including type 1 diabetes (T1D) and multiple sclerosis (MS). At our institution, multiple clinical protocols are underway to test various aspects of BCG's ability to lower HbA1c, reduce insulin requirements and change day-to-day fluctuations in blood sugars. Clinical trial subjects are in study groups including: 1) Long-term follow up of a Phase I study of BCG vaccination in longstanding T1D to study the durability of lowered HbA1c values after BCG treatment; 2) Randomized, double-blinded Phase II clinical trial testing the BCG vaccine in adults with longstanding T1D to demonstrate the reproducibility of BCG's effects seen in the Phase I trial; 3) Radiologic study to quantify and identify through FDG-CAT scans the organs and organ systems that utilize more sugar after BCG treatment; 4) Study in adults with longstanding T1D to evaluate the effects of two doses of BCG compared to 6 doses of BCG over 5 years of observation; and 5) A soon-to-launch multi-center clinical trial of adolescents with > 2 years since T1D diagnosis to evaluate the potential benefits of BCG vaccination in this cohort. Basic science studies at our institution continue to show that, even in subjects with no pancreas reserve, the effects of BCG on blood sugar are mediated by the restoration of regulated sugar transport in the lymphoid system to corrected aerobic glycolysis. Patients are also being monitored by RNAseq, epigenetics, Treg cell numbers and signature gene expression to better define the mechanism of BCG's effects. Global studies on the beneficial off-target effects of BCG on the immune system show that the impact of multi-dose vaccination in MS and T1D is seen with 2 years of follow-up and that the effects appear durable without further treatment in both MS and T1D to 5+ years.
ER  - 

TY  - JOUR
M3  - Article
Y1  - 2022
VL  - 35
IS  - 4
SP  - 1275
EP  - 1278
SN  - 1724-6059
SN  - 1121-8428
JF  - Journal of Nephrology
JO  - J. Nephrol.
UR  - https://www.embase.com/search/results?subaction=viewrecord&id=L2015308839&from=export
U2  - L2015308839
C5  - 35286598
DB  - Embase
DB  - Medline
U3  - 2022-03-22
U4  - 2022-05-25
L2  - http://dx.doi.org/10.1007/s40620-022-01298-w
DO  - 10.1007/s40620-022-01298-w
A1  - Busutti, M.
A1  - Cingolani, A.
A1  - Natali, F.
A1  - Mattiotti, M.
A1  - Grandinetti, V.
A1  - Baraldi, O.
A1  - Comai, G.
A1  - Candoli, P.
A1  - La Manna, G.
M1  - (Busutti M., marco.busutti@live.com; Cingolani A.; Mattiotti M.; Grandinetti V.; Baraldi O.; Comai G.; La Manna G.) Nephrology, Dialysis and Transplant Unit, IRCCS Policlinico Sant’Orsola, Azienda Ospedaliero-Universitaria di Bologna, Bologna, Italy
M1  - (Natali F.; Candoli P.) Interventional Pulmonology Unit, IRCCS Policlinico Sant’Orsola, Azienda Ospedaliero-Universitaria di Bologna, Bologna, Italy
AD  - M. Busutti, Nephrology, Dialysis and Transplant Unit, IRCCS Policlinico Sant’Orsola, Azienda Ospedaliero-Universitaria di Bologna, Bologna, Italy
T1  - Everolimus-associated alveolar hemorrage relapse after drug discontinuation in a kidney transplant recipient
LA  - English
KW  - Mycobacterium tuberculosis test kit
KW  - basiliximab
KW  - calcineurin
KW  - everolimus
KW  - hemosiderin
KW  - methylprednisolone
KW  - piperacillin plus tazobactam
KW  - prednisone
KW  - tacrolimus
KW  - adult
KW  - anemia
KW  - article
KW  - bleeding
KW  - blood analysis
KW  - blood transfusion
KW  - case report
KW  - clinical article
KW  - clinical trial
KW  - diabetes mellitus
KW  - diabetic nephropathy
KW  - drug withdrawal
KW  - dyspnea
KW  - estimated glomerular filtration rate
KW  - follow up
KW  - hemoptysis
KW  - hospital admission
KW  - hospitalization
KW  - human
KW  - immunology
KW  - immunosuppressive treatment
KW  - kidney disease
KW  - kidney graft
KW  - lung hemorrhage
KW  - male
KW  - middle aged
KW  - oxygen therapy
KW  - pathology
KW  - platelet count
KW  - polymerase chain reaction
KW  - relapse
KW  - SARS coronavirus
KW  - thorax radiography
KW  - wheezing
ER  - 

TY  - JOUR
M3  - Review
Y1  - 2022
VL  - 18
IS  - 4
SN  - 1875-6417
SN  - 1573-3998
JF  - Current Diabetes Reviews
JO  - Curr. Diabetes Rev.
UR  - https://www.embase.com/search/results?subaction=viewrecord&id=L2016414908&from=export
U2  - L2016414908
C5  - 34473618
DB  - Embase
DB  - Medline
U3  - 2022-04-26
U4  - 2022-06-20
L2  - http://dx.doi.org/10.2174/1573399817666210902144539
DO  - 10.2174/1573399817666210902144539
A1  - Patel, D.G.
A1  - Kurian, S.J.
A1  - Miraj, S.S.
A1  - Rashid, M.
A1  - Thomas, L.
A1  - Rodrigues, G.S.
A1  - Banerjee, M.
A1  - Khandelwal, B.
A1  - Saravu, K.
A1  - Rao, M.
M1  - (Patel D.G.; Kurian S.J.; Miraj S.S., sonal.sekhar@manipal.edu; Rashid M.; Thomas L.; Rao M.) Department of Pharmacy Practice, Manipal College of Pharmaceutical Sciences, Manipal Academy of Higher Education, Karnataka, Manipal, India
M1  - (Kurian S.J.; Miraj S.S., sonal.sekhar@manipal.edu; Saravu K.) Manipal Center for Infectious Diseases, Prasanna School of Public Health, Manipal Academy of Higher Education, Karnataka, India
M1  - (Rodrigues G.S.) Department of Surgery, Kasturba Medical College and Hospital, Manipal Academy of Higher Education, Karnataka, Manipal, India
M1  - (Banerjee M.) Department of Biochemistry, All India Institute of Medical Sciences Jodhpur, Rajasthan, India
M1  - (Khandelwal B.) Department of Medicine, Sikkim Manipal Institute of Medical Sciences, Sikkim Manipal University, Sikkim, Gangtok, India
M1  - (Saravu K.) Department of Infectious Diseases, Kasturba Medical College and Hospital, Manipal Academy of Higher Education, Karnataka, Manipal, India
AD  - S.S. Miraj, Department of Pharmacy Practice, Manipal College of Pharmaceutical Sciences, Manipal Academy of Higher Education, Karnataka, Manipal, India
T1  - Effect of Vitamin D Supplementation in Type 2 Diabetes Patients with Tuberculosis: A Systematic Review
LA  - English
KW  - bedaquiline
KW  - C reactive protein
KW  - calcium carbonate
KW  - colecalciferol
KW  - delamanid
KW  - ethambutol plus isoniazid plus pyrazinamide plus rifampicin
KW  - hemoglobin
KW  - hemoglobin A1c
KW  - insulin
KW  - levofloxacin
KW  - linezolid
KW  - moxifloxacin
KW  - placebo
KW  - abdominal pain
KW  - adult
KW  - arthralgia
KW  - bacteriostatic activity
KW  - body mass
KW  - Cochrane Library
KW  - cohort analysis
KW  - comorbidity
KW  - coughing
KW  - diabetic patient
KW  - diarrhea
KW  - dizziness
KW  - dyspnea
KW  - erythrocyte sedimentation rate
KW  - extrapulmonary tuberculosis
KW  - fasting
KW  - female
KW  - fever
KW  - glucose blood level
KW  - headache
KW  - human
KW  - immune response
KW  - information retrieval
KW  - insulin release
KW  - laboratory test
KW  - lung auscultation
KW  - lung tuberculosis
KW  - male
KW  - Medline
KW  - multidrug resistant tuberculosis
KW  - Mycobacterium tuberculosis
KW  - nausea
KW  - night sweat
KW  - non insulin dependent diabetes mellitus
KW  - outcome assessment
KW  - people by smoking status
KW  - postprandial state
KW  - randomized controlled trial (topic)
KW  - review
KW  - Scopus
KW  - sputum smear
KW  - thorax pain
KW  - treatment duration
KW  - treatment outcome
KW  - tuberculosis
KW  - vitamin blood level
KW  - vitamin D deficiency
KW  - vitamin supplementation
KW  - vomiting
KW  - Web of Science
N2  - Background: Diabetes mellitus (DM) and tuberculosis (TB) have been recognized as reemerging epidemics, especially in developing countries. Among all the risk factors, diabetes causes immunosuppression, increasing the risk of active TB three times. Vitamin D has been found as a link between DM-TB co-morbidity. Objective: Vitamin D affects the immune response, suppresses Mycobacterium tuberculosis (Mtb) growth, and affects insulin secretion. The present systematic review determines the effect of vitamin D supplementation on clinical and therapeutic outcomes of DM-TB patients. Method: A comprehensive literature search was carried out in PubMed, Cochrane, Web of Science, and Scopus database to determine eligible studies from inception to January 2021. Out of the 639 articles retrieved, three randomized controlled trials (RCTs) were included in the systematic review. Result: The effect of vitamin D3 or oral cholecalciferol supplementation was assessed on outcomes, such as duration to sputum smear conversion, TB scores improvement, change in glycemic parameters, including HbA1c, FBS, and PLBS, and laboratory parameters, such as Hb, ESR, and CRP. Duration of sputum smear conversion was decreased by two weeks in the vitamin D3 supplemented group in two studies. TB score improvement and changes in glycemic parameters were inclined towards supplemented group; however, they were not significant. Conclusion: The overall effect of vitamin D3 supplementation on TB patients with DM was not significant. Further studies are required in the future examining the effect of supplementation on outcomes in this population.
ER  - 

TY  - JOUR
M3  - Article
Y1  - 2022
VL  - 118
SP  - 264
EP  - 269
SN  - 1878-3511
SN  - 1201-9712
JF  - International Journal of Infectious Diseases
JO  - Int. J. Infect. Dis.
UR  - https://www.embase.com/search/results?subaction=viewrecord&id=L2017536463&from=export
U2  - L2017536463
C5  - 35339715
DB  - Embase
DB  - Medline
U3  - 2022-04-08
U4  - 2022-04-19
L2  - http://dx.doi.org/10.1016/j.ijid.2022.03.020
DO  - 10.1016/j.ijid.2022.03.020
A1  - Qiao, J.
A1  - Yang, L.
A1  - Feng, J.
[truncated: 1,317,795 more chars]
