# Supplementary material for: Effect of glycemic control and type of diabetes treatment on TB treatment outcomes among people with TB-diabetes: A systematic review (updated August 2024)
Source: PLoS One. 2025 Jul 18;20(7):e0328619. doi: 10.1371/journal.pone.0328619 (PMC12273911; doi:10.1371/journal.pone.0328619)
Supplement: S1A Appendix — (ZIP) [file pone.0328619.s005.zip › S1A appendix/S1A_2017-21 Aug 2023/Embase/Search 1.csv]

No.	Query:SEARCH 2	Results	Date
#26	#1 AND #25	83	14-Sep-23
#25	#2 OR #3 OR #4 OR #5 OR #6 OR #7 OR #8 OR #9 OR #10 OR #11 OR #12 OR #13 OR #14 OR #15 OR #16 OR #17 OR #18 OR #19 OR #20 OR #21 OR #22 OR #23 OR #24	56867	14-Sep-23
#24	(beskoa OR 'suiny'/exp OR suiny OR zemiglo OR 'tenelia'/exp OR tenelia OR 'gemigliptin'/exp OR gemigliptin OR 'teneligliptin'/exp OR teneligliptin OR 'galvus'/exp OR galvus OR 'anagliptin'/exp OR anagliptin OR vildagliptin:ti) AND [26-04-2017]/sd NOT [22-08-2023]/sd	2499	14-Sep-23
#23	((vipidia OR syr) AND 472 OR 'trelagliptin'/exp OR trelagliptin OR 'omarigliptin'/exp OR omarigliptin OR trazenta OR 'trajenta'/exp OR trajenta OR 'tradjenta'/exp OR tradjenta OR 'bi1356'/exp OR bi1356 OR 'nesina'/exp OR nesina OR 'onglyza'/exp OR onglyza OR 'januvia'/exp OR januvia OR 'alogliptin'/exp OR alogliptin OR 'linagliptin'/exp OR linagliptin OR 'saxagliptin'/exp OR saxagliptin OR 'metfo…	7378	14-Sep-23
#22	(((((((('gliptin'/exp OR gliptin OR 'dpp'/exp OR dpp) AND adj AND iv OR '4') AND adj AND i OR 'dpp'/exp OR dpp) AND adj AND iv OR '4') AND adj AND inhibitor$1 OR dipeptidyl) AND ('peptidase'/exp OR peptidase) AND adj AND iv OR '4') AND adj AND inhibitor$1 OR dipeptidyl) AND ('peptidase'/exp OR peptidase) AND adj AND iv OR '4') AND adj AND i:ti AND [26-04-2017]/sd NOT [22-08-2023]/sd	33	14-Sep-23
#21	(('sestrine'/exp OR sestrine OR eurepa OR 'gluconorm'/exp OR gluconorm OR 'novonorm'/exp OR novonorm OR 'prandin'/exp OR prandin OR 'repaglinide'/exp OR repaglinide OR gluco) AND adj AND ('norm'/exp OR norm) OR 'novo'/exp OR novo) AND adj AND norm:ti AND [26-04-2017]/sd NOT [22-08-2023]/sd	0	14-Sep-23
#20	((deamelin AND adj AND ('s'/exp OR s) OR glyclopyramide OR 'glynase'/exp OR glynase OR 'micronase'/exp OR micronase OR 'glurenorm'/exp OR glurenorm OR 'euglucon'/exp OR euglucon OR 'amaryl'/exp OR amaryl OR 'daonil'/exp OR daonil OR 'glisoxepide'/exp OR glisoxepide OR 'diabeta'/exp OR diabeta OR 'gliquidone'/exp OR gliquidone OR 'glimepirid'/exp OR glimepirid) AND e OR 'glyburide'/exp OR glyburid…	6420	14-Sep-23
#19	('glucidoral'/exp OR glucidoral OR 'dymelor'/exp OR dymelor OR 'metahexamide'/exp OR metahexamide OR 'orinase'/exp OR orinase OR 'glucotrol'/exp OR glucotrol OR 'diamicron'/exp OR diamicron OR 'carbutamide'/exp OR carbutamide OR 'tolazamide'/exp OR tolazamide OR 'acetohexamide'/exp OR acetohexamide OR 'chlorpropamide'/exp OR chlorpropamide OR 'glipizide'/exp OR glipizide OR 'gliclazide'/exp OR gl…	4159	14-Sep-23
#18	(resulin OR 'romozin'/exp OR romozin OR 'noscal'/exp OR noscal OR 'rivoglitazone'/exp OR rivoglitazone OR 'rezulin'/exp OR rezulin OR 'actos'/exp OR actos OR 'avandia'/exp OR avandia OR 'troglitazone'/exp OR troglitazone OR 'pioglitazone'/exp OR pioglitazone OR rosiglitazone:ti) AND [26-04-2017]/sd NOT [22-08-2023]/sd	9892	14-Sep-23
#17	(biguanideor AND ('thiazolidinedione'/exp OR thiazolidinedione) OR sulfonylurea:ti) AND [26-04-2017]/sd NOT [22-08-2023]/sd	437	14-Sep-23
#16	('metformin'/exp OR metformin) AND near AND diabetes:ti AND [26-04-2017]/sd NOT [22-08-2023]/sd	99	14-Sep-23
#15	('glufast'/exp OR glufast OR 'starlix'/exp OR starlix OR meglitinides OR 'mitiglinide'/exp OR mitiglinide OR nateglinide:ti) AND [26-04-2017]/sd NOT [22-08-2023]/sd	675	14-Sep-23
#14	(voglib OR 'glyset'/exp OR glyset OR 'glucobay'/exp OR glucobay OR 'voglibose'/exp OR voglibose OR 'miglitol'/exp OR miglitol OR 'acarbose'/exp OR acarbose OR 'alpha'/exp OR alpha) AND ('glucosidase'/exp OR glucosidase) AND adj AND inhibitor$1:ti AND [26-04-2017]/sd NOT [22-08-2023]/sd	0	14-Sep-23
#13	(('aleglitazar'/exp OR aleglitazar OR 'tesaglitazar'/exp OR tesaglitazar OR 'muraglitazar'/exp OR muraglitazar OR 'peroxisome'/exp OR peroxisome) AND proliferator AND activated AND ('receptor'/exp OR receptor) AND adj AND agoni1 OR 'ppar'/exp OR ppar) AND adj AND agonist:ti AND [26-04-2017]/sd NOT [22-08-2023]/sd	0	14-Sep-23
#12	('suglat'/exp OR suglat OR ivokana OR 'lipaglyn'/exp OR lipaglyn OR 'forxiga'/exp OR forxiga OR 'saroglitazar'/exp OR saroglitazar OR 'luseogliflozin'/exp OR luseogliflozin OR 'ertugliflozin'/exp OR ertugliflozin OR 'tofogliflozin'/exp OR tofogliflozin OR 'remogliflozin'/exp OR remogliflozin OR 'sergliflozin'/exp OR sergliflozin OR 'ipragliflozin'/exp OR ipragliflozin OR 'empagliflozin'/exp OR em…	13605	14-Sep-23
#11	((sglt2 AND adj AND ('inhibitor'/exp OR inhibitor) OR 'sodium'/exp OR sodium) AND ('glucose'/exp OR glucose) AND adj AND ('cotransporter'/exp OR cotransporter) OR co) AND ('transporter'/exp OR transporter) AND ('2'/exp OR '2') AND adj AND inhibitor:ti AND [26-04-2017]/sd NOT [22-08-2023]/sd	1	14-Sep-23
#10	('afrezza'/exp OR afrezza OR 'aerx'/exp OR aerx OR exubera:ti) AND [26-04-2017]/sd NOT [22-08-2023]/sd	9778	14-Sep-23
#9	(penmix OR novolet OR 'actraphane'/exp OR actraphane OR 'ultratard'/exp OR ultratard OR 'mixtard'/exp OR mixtard OR 'novolin'/exp OR novolin OR 'monotard'/exp OR monotard OR ntermediate) AND adj AND acting AND adj1 AND insulin:ti AND [26-04-2017]/sd NOT [22-08-2023]/sd	0	14-Sep-23
#8	(((ultraphane OR 'velasulin'/exp OR velasulin OR 'biohulin'/exp OR biohulin OR 'protaphan'/exp OR protaphan OR 'velosulin'/exp OR velosulin OR 'insulatard'/exp OR insulatard OR 'novolin'/exp OR novolin OR 'actrapid'/exp OR actrapid OR 'neutral'/exp OR neutral) AND ('protamine'/exp OR protamine) AND adj AND agedorn AND near2 AND ('insulin'/exp OR insulin) OR 'nph'/exp OR nph) AND near2 AND ('insul…	28	14-Sep-23
#7	((((((('novomix'/exp OR novomix OR 'novolog'/exp OR novolog) AND adj AND mix OR 'humalog'/exp OR humalog) AND adj AND mix OR biphasic) AND ('insulin'/exp OR insulin) AND adj AND ('aspart'/exp OR aspart) OR biphasic) AND ('insulin'/exp OR insulin) AND adj AND ('lispro'/exp OR lispro) OR dual) AND acting OR premix$ OR biphasic OR dual) AND acting AND adj AND ('insulin'/exp OR insulin) OR nsulin) AN…	0	14-Sep-23
#6	(((((('rapid'/exp OR rapid) AND acting OR fast) AND acting OR short) AND acting OR prandial OR 'bolus'/exp OR bolus OR fast) AND adj AND acting OR 'rapid'/exp OR rapid) AND adj AND acting OR short) AND acting AND adj AND insulin:ti AND [26-04-2017]/sd NOT [22-08-2023]/sd	1	14-Sep-23
#5	(('apidra'/exp OR apidra OR 'novolog'/exp OR novolog OR 'novorapid'/exp OR novorapid OR 'humalog'/exp OR humalog OR 'glulisine'/exp OR glulisine OR 'aspart'/exp OR aspart OR 'lispro'/exp OR lispro OR 'long acting' OR long) AND adj AND acting OR basal) AND adj AND insulin:ti AND [26-04-2017]/sd NOT [22-08-2023]/sd	2	14-Sep-23
#4	(('nn5401'/exp OR nn5401 OR 'nn1250'/exp OR nn1250 OR 'ryzodeg'/exp OR ryzodeg OR 'tresiba'/exp OR tresiba OR 'idegasp'/exp OR idegasp OR 'nn304'/exp OR nn304 OR 'levemir'/exp OR levemir OR ideg OR 'degludec'/exp OR degludec OR 'lantus'/exp OR lantus OR 'detemir'/exp OR detemir OR 'lispro'/exp OR lispro) AND ('rotamine'/exp OR rotamine) AND near AND ('suspension'/exp OR suspension) OR 'glargine':…	1300	14-Sep-23
#3	((((glpi OR glp1 OR 'incretin'/exp OR incretin OR glp) AND adj OR glp) AND adj AND i OR 'glucagon'/exp OR glucagon) AND like AND ('peptide'/exp OR peptide) AND adj OR 'glucagon'/exp OR glucagon) AND like AND adj AND ('peptide'/exp OR peptide) AND adj:ti	0	14-Sep-23
#2	('lyxumia'/exp OR lyxumia OR 'semaglutide'/exp OR semaglutide OR 'bydureon'/exp OR bydureon OR 'dulaglutide'/exp OR dulaglutide OR 'victoza'/exp OR victoza OR 'albiglutide'/exp OR albiglutide OR 'byetta'/exp OR byetta OR 'taspoglutide'/exp OR taspoglutide OR 'lixisenatide'/exp OR lixisenatide OR 'liraglutide'/exp OR liraglutide OR 'exenatide'/exp OR exenatide OR exendin:ti) AND [26-04-2017]/sd NO…	13587	14-Sep-23
#1	(((tuberculoses OR kochs) AND adj AND ('disease'/exp OR disease) OR tubercular OR mtb OR antitubercular OR koch) AND ('s'/exp OR s) AND adj AND ('disease'/exp OR disease) OR tuberculosis:ti) AND [26-04-2017]/sd NOT [22-08-2023]/sd	38081	14-Sep-23
