# Supplementary material for: Effect of glycemic control and type of diabetes treatment on TB treatment outcomes among people with TB-diabetes: A systematic review (updated August 2024)
Source: PLoS One. 2025 Jul 18;20(7):e0328619. doi: 10.1371/journal.pone.0328619 (PMC12273911; doi:10.1371/journal.pone.0328619)
Supplement: S1A Appendix — (ZIP) [file pone.0328619.s005.zip › S1A appendix/S1A_2017-21 Aug 2023/Embase/Search 1.ris]

TY  - JOUR
M3  - Article
Y1  - 2023
VL  - 107
SN  - 2210-2612
JF  - International Journal of Surgery Case Reports
JO  - Int. J. Surg. Case Rep.
UR  - https://www.embase.com/search/results?subaction=viewrecord&id=L2024614135&from=export
U2  - L2024614135
DB  - Embase
U3  - 2023-05-23
U4  - 2023-05-31
L2  - http://dx.doi.org/10.1016/j.ijscr.2023.108328
DO  - 10.1016/j.ijscr.2023.108328
A1  - Kumsa, I.D.
A1  - Bekele, F.S.
A1  - Gebreamlak, A.L.
A1  - Hussen, N.B.
A1  - Tamrat, D.
A1  - Tadesse, B.L.
M1  - (Kumsa I.D., ibsa.daba@aau.edu.et; Bekele F.S.; Gebreamlak A.L., abeselom.lemma@aau.edu.et; Hussen N.B., nuru.bedru@aau.edu.et) Addis Ababa University, Surgery Department, Urology Division, Ethiopia
M1  - (Tamrat D., dagnachewtamrat@aau.edu.et; Tadesse B.L.) Addis Ababa University, Pathology Department, Ethiopia
AD  - I.D. Kumsa, Addis Ababa University, School of Medicine, Department of Surgery, Urology Unit, PO BOX: 9086, Ethiopia
T1  - A case report on the atypical presentation of Renal tuberculosis as emphysematous pyelonephritis
LA  - English
KW  - CT scanner
KW  - drainage catheter
KW  - nephrostomy tube
KW  - ultrasound scanner
KW  - antibiotic agent
KW  - ethambutol
KW  - heparin
KW  - isoniazid
KW  - local anesthetic agent
KW  - meropenem
KW  - metformin
KW  - pyrazinamide
KW  - rifampicin
KW  - vildagliptin
KW  - abdominal pain
KW  - adult
KW  - article
KW  - case report
KW  - clinical article
KW  - clinical examination
KW  - computer assisted tomography
KW  - diabetes mellitus
KW  - emphysematous pyelonephritis
KW  - female
KW  - fever
KW  - follow up
KW  - high temperature
KW  - histopathology
KW  - human
KW  - human tissue
KW  - intraoperative period
KW  - kidney biopsy
KW  - kidney vein thrombosis
KW  - medical history
KW  - middle aged
KW  - nausea and vomiting
KW  - night sweat
KW  - oxygen saturation
KW  - percutaneous nephrostomy
KW  - perirenal abscess
KW  - pleura effusion
KW  - postoperative complication
KW  - postoperative period
KW  - psoas abscess
KW  - renal artery occlusion
KW  - renal tuberculosis
KW  - surgical infection
KW  - ultrasound
KW  - wound care
N2  - Introduction and importance: Emphysematous pyelonephritis (EPN) is a severe acute necrotizing infection, that causes gas to build up in the collecting system, renal parenchyma, and perirenal tissues (Mahmood et al., 2020). Uncontrolled diabetes mellitus and urinary tract obstruction are the two main risk factors. We report the second case report of tuberculosis as a causative pathogen of EPN. Case presentation: In this case report, a 60-year-old lady with poorly controlled type 2 diabetes was admitted to the emergency room due to left flank pain, a low-grade temperature, nausea, and vomiting. Emphysematous Pyelonephritis was diagnosed based on gas seen in the renal parenchyma on a CECT scan (EPN). She underwent conservative management, including the insertion of a nephrostomy tube and antibiotics. There is no growth detected in the nephrostomy drain's culture. She underwent a simple nephrectomy after deciding that she had not improved clinically after receiving conservative treatment. A biopsy of the specimen revealed a tuberculosis abscess. She received the proper care and made clinical progress over the course of a six-month anti-TB medication regimen. Clinical discussion: The majority of EPN patients are female (2:1) and diabetic (90 %) with a mean age of presentation of 55 years (El Rahman et al., 2011). The preferred method of diagnosis for EPN is CT (El Rahman et al., 2011). E. coli, Klebsiella, and Pseudomonas were the most prevalent species in many of the reported cases (Khaira et al., 2009). In contrast to prior investigations, we discovered a case of EPN caused by tuberculosis invasion. Conclusion: An essential lesson to learn from such cases is the importance of considering genitourinary tuberculosis when emphysematous pyelonephritis does not improve with conservative treatment, especially in areas with a high tuberculosis endemicity.
ER  - 

TY  - JOUR
M3  - Conference Abstract
Y1  - 2023
VL  - 36
IS  - 3
SP  - A21
EP  - A22
SN  - 1941-2703
JF  - Journal of Aerosol Medicine and Pulmonary Drug Delivery
JO  - J. Aerosol. Med. Pulm. Drug. Deliv.
UR  - https://www.embase.com/search/results?subaction=viewrecord&id=L641783179&from=export
U2  - L641783179
DB  - Embase
U4  - 2023-07-18
L2  - http://dx.doi.org/10.1089/jamp.2023.ab01.abstracts
DO  - 10.1089/jamp.2023.ab01.abstracts
A1  - Pacheco, J.E.C.
A1  - Riaz, A.
A1  - Falkman, P.
A1  - Feiler, A.
A1  - Ekström, M.
A1  - Pilkington, G.
A1  - Valetti, S.
M1  - (Pacheco J.E.C.; Riaz A.; Falkman P.; Valetti S.) Biomedical Science, Faculty of Health and Society, Malmö University, Malmö, Sweden
M1  - (Pacheco J.E.C.; Riaz A.; Falkman P.; Valetti S.) Biofilms-Research Center for Biointerfaces (BRCB), Malmö University, Malmö, Sweden
M1  - (Feiler A.; Pilkington G.) Nanologica AB (publ), Forskargatan 20G, Södertälje, Sweden
M1  - (Feiler A.) Surface and Corrosion Science, KTH Royal Institute of Technology, Stockholm, Sweden
M1  - (Ekström M.) Iconovo AB, Ideongatan 3A-B, Lund, Sweden
AD  - J.E.C. Pacheco, Biomedical Science, Faculty of Health and Society, Malmö University, Malmö, Sweden
T1  - ENCAPSULATION OF CLOFAZIMINE IN MESOPOROUS SILICA AS A POTENTIAL DRY POWDER FORMULATION FOR TREATING TUBERCULOSIS
LA  - English
KW  - clofazimine
KW  - silicon dioxide
KW  - conference abstract
KW  - controlled study
KW  - drug formulation
KW  - drug solubility
KW  - drug therapy
KW  - dry powder
KW  - encapsulation
KW  - epithelium cell
KW  - human
KW  - human cell
KW  - in vitro study
KW  - inhaler
KW  - lung fluid
KW  - monolayer culture
KW  - multidrug resistant tuberculosis
KW  - particle size
KW  - simulation
KW  - solid state
KW  - tuberculosis
N2  - Over the past two decades, mesoporous silica particles (MSPs) have generated significant interest for the delivery of poorly soluble drugs for oral administration. However, only more recently has their use for drug delivery via inhalation been considered, harnessing the particles' free flowing and aerodynamic properties towards delivery to the airways. The present study demonstrates the formulation of a dry powder composed of micron-sized MSPs loaded with clofazimine (CLZ), a drug that has been shown to be effective for the treatment of multidrug-resistant tuberculosis. Solid state analysis indicated that the drug was fully amorphous when confined in the nanometre pores (9-10 nm) of the mesoporous structure, with a drug loading content around 8-10% w/w. Under simulated lung fluid conditions, 50% of the encapsulated dose of CLZ was released in 2.5 h. The concentration of drug released from CLZ loaded MSPs was greater than the measured solubility of the crystalline drug. This observation was attributed to the increased solubility of CLZ in its amorphous form. The Aerodynamic Particle Size Distribution (APSD) of the CLZ loaded particles actuated from an ICOone® inhaler at 4 kPa showed a Fine Particle Fraction (<5 μm) of 48%. In vitro permeation studies of CLZ released from MSP were performed using a Calu-3 monolayer. The results revealed that the encapsulated CLZ can permeate across epithelium cells, whilst retention in the cell monolayer was observed. The present study indicates that CLZ-MSPs could have value as a potential inhaled formulation for pulmonary treatment of TB and warrants further investigation.
ER  - 

TY  - JOUR
M3  - Article
Y1  - 2023
VL  - 40
IS  - 5
SP  - 1073
EP  - 1086
SN  - 1573-904X
SN  - 0724-8741
JF  - Pharmaceutical Research
JO  - Pharm. Res.
UR  - https://www.embase.com/search/results?subaction=viewrecord&id=L2021931949&from=export
U2  - L2021931949
C5  - 36869245
DB  - Embase
DB  - Medline
U3  - 2023-03-08
U4  - 2023-06-13
L2  - http://dx.doi.org/10.1007/s11095-023-03488-y
DO  - 10.1007/s11095-023-03488-y
A1  - Shao, Z.
A1  - Chow, M.Y.T.
A1  - Chow, S.F.
A1  - Lam, J.K.W.
M1  - (Shao Z.; Chow M.Y.T.; Chow S.F.; Lam J.K.W., jenny.lam@ucl.ac.uk) Department of Pharmacology and Pharmacy, Li Ka Shing Faculty of Medicine, The University of Hong Kong, Pokfulam, Hong Kong
M1  - (Chow M.Y.T.; Lam J.K.W., jenny.lam@ucl.ac.uk) Department of Pharmaceutics, UCL School of Pharmacy, University College London, London, United Kingdom
M1  - (Chow S.F.; Lam J.K.W., jenny.lam@ucl.ac.uk) Advanced Biomedical Instrumentation Centre, Shatin, Hong Kong
AD  - J.K.W. Lam, Department of Pharmacology and Pharmacy, Li Ka Shing Faculty of Medicine, The University of Hong Kong, Pokfulam, Hong Kong
T1  - Co-Delivery of D-LAK Antimicrobial Peptide and Capreomycin as Inhaled Powder Formulation to Combat Drug-Resistant Tuberculosis
LA  - English
KW  - dry powder inhaler
KW  - general medical device
KW  - capreomycin plus peptide D LAK120 A
KW  - capreomycin plus peptide D LAK120 HP13
KW  - polypeptide antibiotic agent
KW  - tuberculostatic agent
KW  - unclassified drug
KW  - aerosol
KW  - article
KW  - controlled study
KW  - drug delivery system
KW  - drug formulation
KW  - drug resistant tuberculosis
KW  - dry powder
KW  - feasibility study
KW  - flow rate
KW  - moisture
KW  - particle size
KW  - physical chemistry
KW  - spray drying
KW  - surface property
KW  - throat
C2  - Yick Vic(Hong Kong)
C2  - EZBiolab(United States)
N2  - Introduction: The emergence of multidrug-resistant (MDR) Mycobacterium tuberculosis (Mtb) posed a severe challenge to tuberculosis (TB) management. The treatment of MDR-TB involves second-line anti-TB agents, most of which are injectable and highly toxic. Previous metabolomics study of the Mtb membrane revealed that two antimicrobial peptides, D-LAK120-A and D-LAK120-HP13, can potentiate the efficacy of capreomycin against mycobacteria. Aims: As both capreomycin and peptides are not orally available, this study aimed to formulate combined formulations of capreomycin and D-LAK peptides as inhalable dry powder by spray drying. Methods and Results: A total of 16 formulations were prepared with different levels of drug content and capreomycin to peptide ratios. A good production yield of over 60% (w/w) was achieved in most formulations. The co-spray dried particles exhibited spherical shape with a smooth surface and contained low residual moisture of below 2%. Both capreomycin and D-LAK peptides were enriched at the surface of the particles. The aerosol performance of the formulations was evaluated with Next Generation Impactor (NGI) coupled with Breezhaler®. While no significant difference was observed in terms of emitted fraction (EF) and fine particle fraction (FPF) among the different formulations, lowering the flow rate from 90 L/min to 60 L/min could reduce the impaction at the throat and improve the FPF to over 50%. Conclusions: Overall, this study showed the feasibility of producing co-spray dried formulation of capreomycin and antimicrobial peptides for pulmonary delivery. Future study on their antibacterial effect is warranted.
ER  - 

TY  - JOUR
M3  - Article
Y1  - 2023
VL  - 158
SN  - 1879-0534
SN  - 0010-4825
JF  - Computers in Biology and Medicine
JO  - Comput. Biol. Med.
UR  - https://www.embase.com/search/results?subaction=viewrecord&id=L2023759443&from=export
U2  - L2023759443
C5  - 37030267
DB  - Embase
DB  - Medline
U3  - 2023-04-12
U4  - 2023-05-02
L2  - http://dx.doi.org/10.1016/j.compbiomed.2023.106863
DO  - 10.1016/j.compbiomed.2023.106863
A1  - Verma, A.K.
A1  - Dubey, S.
A1  - Srivastava, S.K.
M1  - (Verma A.K.; Dubey S.; Srivastava S.K., sandeepkumar.srivastava@jaipur.manipal.edu) Structural Biology & Bioinformatics Laboratory, Department of Biosciences, Manipal University Jaipur, Dehmi Kalan, Off Jaipur-Ajmer Expressway, Rajasthan, Jaipur, India
AD  - S.K. Srivastava, Department of Biosciences, Manipal University Jaipur, Jaipur-Ajmer Express Highway, Rajasthan, Jaipur, India
T1  - “Identification of alkaloid compounds as potent inhibitors of Mycobacterium tuberculosis NadD using computational strategies”
LA  - English
KW  - 10 hydroxycamptothecin
KW  - alkaloid derivative
KW  - antibiotic agent
KW  - antiinflammatory agent
KW  - berberine
KW  - bicuculline
KW  - camptothecin
KW  - canadine
KW  - chelidonine
KW  - corynoline
KW  - cytochrome P450 2D6
KW  - cytochrome P450 2D6 inhibitor
KW  - dehydroevodiamine
KW  - epiberberine
KW  - glibenclamide
KW  - hydroprotopine
KW  - imperialine
KW  - jatrorrhizine
KW  - jervine
KW  - koumine
KW  - natural product
KW  - nicergoline
KW  - nicotinamide adenine dinucleotide
KW  - oil scarlet
KW  - palonosetron
KW  - peimine
KW  - protopine
KW  - rauwolscine
KW  - rutaecarpine
KW  - sanguinarine
KW  - songorine
KW  - sorafenib
KW  - stylopine
KW  - talatisamine
KW  - topotecan
KW  - tuberculostatic agent
KW  - unclassified drug
KW  - veratramine
KW  - yohimbine
KW  - algorithm
KW  - antibacterial activity
KW  - antiinflammatory activity
KW  - article
KW  - binding site
KW  - bioinformatics
KW  - comparative study
KW  - computer model
KW  - density functional theory
KW  - dipole
KW  - drug absorption
KW  - drug design
KW  - drug distribution
KW  - drug excretion
KW  - drug identification
KW  - drug metabolism
KW  - drug potency
KW  - drug screening
KW  - drug toxicity
KW  - electrophilicity
KW  - enthalpy
KW  - entropy
KW  - hydrophobicity
KW  - ligand binding
KW  - liver toxicity
KW  - molecular docking
KW  - molecular dynamics
KW  - molecular interaction
KW  - molecular mechanics
KW  - Mycobacterium tuberculosis
KW  - nonhuman
KW  - nucleophilicity
KW  - pharmacokinetic parameters
KW  - poisson boltzmann surface area
KW  - protein conformation
KW  - static electricity
KW  - structure activity relation
KW  - structure analysis
KW  - surface area
KW  - temperature
KW  - tuberculosis
KW  - virtual reality
N2  - Mycobacterium tuberculosis is leading cause of death worldwide. NAD participates in a host of redox reactions in energy landscape of organisms. Several studies implicate surrogate energy pathways involving NAD pools as important in survival of active as well as dormant mycobacteria. One of the NAD metabolic pathway enzyme, nicotinate mononucleotide adenylyltransferase (NadD) is indispensable in mycobacterial NAD metabolism and is perceived as an attractive drug target in pathogen. In this study, we have employed in silico screening, simulation and MM-PBSA strategies to identify potentially important alkaloid compounds against mycobacterial NadD for structure-based inhibitor development. We have performed an exhaustive structure-based virtual screening of an alkaloid library, ADMET, DFT profiling followed by Molecular Dynamics (MD) simulation, and Molecular Mechanics-Poisson Boltzmann Surface Area (MM-PBSA) calculation to identify 10 compounds which exhibit favourable drug like properties and interactions. Interaction energies of these 10 alkaloid molecules range between −190 kJ/mol and -250 kJ/mol. These compounds could be promising starting point in the development of selective inhibitors against Mycobacterium tuberculosis.
ER  - 

TY  - JOUR
M3  - Note
Y1  - 2023
VL  - 176
IS  - 5
SP  - 733
EP  - 735
SN  - 1539-3704
SN  - 0003-4819
JF  - Annals of Internal Medicine
JO  - Ann. Intern. Med.
UR  - https://www.embase.com/search/results?subaction=viewrecord&id=L2025433075&from=export
U2  - L2025433075
C5  - 36913686
DB  - Embase
DB  - Medline
U3  - 2023-07-05
U4  - 2023-07-10
L2  - http://dx.doi.org/10.7326/L22-0453
DO  - 10.7326/L22-0453
A1  - Contag, C.A.
A1  - Maloney, N.
A1  - Tayyar, R.
A1  - Aleshin, M.A.
A1  - Novoa, R.A.
A1  - Ho, D.Y.
M1  - (Contag C.A., cacontag@stanford.edu; Tayyar R.; Ho D.Y.) Division of Infectious Diseases & Geographic Medicine, Department of Medicine, Stanford University, Stanford, CA, United States
M1  - (Maloney N.; Aleshin M.A.) Department of Dermatology, Stanford University, Stanford, CA, United States
M1  - (Novoa R.A.) Department of Dermatology, Department of Pathology, Stanford University, Stanford, CA, United States
T1  - Erythema Gyratum Repens Secondary to Pulmonary Tuberculosis
LA  - English
KW  - Mycobacterium tuberculosis test kit
KW  - doxycycline
KW  - empagliflozin
KW  - hematoxylin
KW  - immunoglobulin
KW  - prednisone
KW  - adult
KW  - cancer screening
KW  - case report
KW  - clinical article
KW  - diabetes mellitus
KW  - drug eruption
KW  - drug withdrawal
KW  - erythema gyratum repens
KW  - evaluation study
KW  - female
KW  - Herpes simplex virus
KW  - histopathology
KW  - human
KW  - Human immunodeficiency virus
KW  - lung biopsy
KW  - lung tuberculosis
KW  - middle aged
KW  - Mycobacterium tuberculosis
KW  - note
KW  - polymerase chain reaction
KW  - positron emission tomography
KW  - punch biopsy
KW  - rash
KW  - release assay
KW  - skin defect
KW  - skin disease
KW  - thorax radiography
KW  - tissue culture
KW  - Varicella zoster virus
C4  - Qiagen
ER  - 

TY  - JOUR
M3  - Conference Abstract
Y1  - 2023
VL  - 207
IS  - 1
SN  - 1535-4970
JF  - American Journal of Respiratory and Critical Care Medicine
JO  - Am. J. Respir. Crit. Care Med.
UR  - https://www.embase.com/search/results?subaction=viewrecord&id=L641648639&from=export
U2  - L641648639
DB  - Embase
U4  - 2023-06-29
L2  - http://dx.doi.org/10.1164/ajrccm-conference.2023.B61
DO  - 10.1164/ajrccm-conference.2023.B61
A1  - Pintac, P.
A1  - Zamora, M.
A1  - Gavino, R.
A1  - Salamat, S.
M1  - (Pintac P., p.pintac@gmail.com; Zamora M.; Gavino R.; Salamat S.) Department of Medicine, Philippine General Hospital, Manila City, Philippines
AD  - P. Pintac, Department of Medicine, Philippine General Hospital, Manila City, Philippines
T1  - Fatal COVID 19 Infection in an Adult Patient With Previous Miliary Tuberculosis: A Case Report
LA  - English
KW  - dexamethasone
KW  - oxygen
KW  - remdesivir
KW  - tocilizumab
KW  - adult
KW  - bronchiectasis
KW  - care behavior
KW  - case report
KW  - clinical article
KW  - coinfection
KW  - conference abstract
KW  - coronavirus disease 2019
KW  - COVID-19 pneumonia
KW  - diagnosis
KW  - fever
KW  - ground glass opacity
KW  - health care quality
KW  - hospitalization
KW  - human
KW  - infectious agent
KW  - inhaler
KW  - lung disease
KW  - malaise
KW  - male
KW  - middle aged
KW  - miliary tuberculosis
KW  - nonhuman
KW  - Philippines
KW  - prevalence
KW  - productive cough
KW  - prognosis
KW  - respiratory tract infection
KW  - scar
KW  - tertiary care center
KW  - thorax radiography
KW  - tomography
KW  - tuberculosis
N2  - Introduction Majority of patients afflicted with the COVID 19 infection generally have mild to moderate disease without the need for hospitalization. The availability of vaccination against this disease further decreased rates of severe and critical COVID 19 infection. However, patients with comorbidities are at high risk of poor outcomes. Structural lung diseases may have a deleterious impact on the course of this disease. Tuberculosis, which is a global disease, has a high prevalence rate in the Philippines and may lead to changes in the pulmonary architecture. We report the case of a patient fully vaccinated from COVID 19 who recently completed treatment for miliary tuberculosis presenting with a rapid and progressive form of COVID 19 pneumonia. Case Description A 57-year-old male patient presented with signs of respiratory infection such as fever, productive cough, and body malaise. He recently completed a 6 month course of treatment for miliary tuberculosis. He was admitted in a tertiary hospital and initially managed as a case of moderate COVID 19 infection. Pulmonary bronchiectasis was considered due to the possible structural changes from past TB infection and started on inhaler therapy. However, patient had increasing inflammatory markers and oxygen support during his hospital stay. Chest tomography revealed diffuse ground glass opacities as well as findings of suggestive of tuberculosis such as miliary and endobronchial spread with fibrotic, bronchiectatic, and cicatricial changes. Patient was managed with investigational drugs for COVID infection such as Dexamethasone, Remdesivir, and Tocilizumab. However, despite treatment, patient succumbed to his condition. Discussion The information regarding the prognosis of patients co-infected with COVID 19 infection and tuberculosis is still limited. However, the outcomes may be poorer especially if co-infection occurs or the treatment for tuberculosis is interrupted. For this case, the patient completed a six-month antikoch's regimen for tuberculosis but still had residual miliary tuberculosis findings per chest radiograph. The patient received standard care for COVID 19 while admitted. As his condition progressed, patient was managed with investigational drugs which have shown benefit in terms of the course of COVID 19 patients. However, despite coverage for both bacterial and viral pathogens, the patient eventually succumbed to the disease. This case highlights the challenges in caring for patients with previous miliary infection presenting with a new respiratory infection. The presence of structural changes due to the previous tuberculosis infection led to diagnostic challenges as well portended a poorer prognosis in the patient.
ER  - 

TY  - JOUR
M3  - Article
Y1  - 2023
VL  - 18
IS  - 3
SP  - 1065
EP  - 1068
SN  - 1930-0433
JF  - Radiology Case Reports
JO  - Radiol. Case Rep.
UR  - https://www.embase.com/search/results?subaction=viewrecord&id=L2022088741&from=export
U2  - L2022088741
DB  - Embase
U3  - 2023-01-16
U4  - 2023-01-24
L2  - http://dx.doi.org/10.1016/j.radcr.2022.12.025
DO  - 10.1016/j.radcr.2022.12.025
A1  - Estephan, T.
A1  - Ridley, L.
A1  - Xiang, H.
A1  - Yeong, C.
A1  - Chan, M.V.
A1  - Loke, J.
M1  - (Estephan T., thomas.estephan@health.nsw.gov.au) Concord Repatriation and General Hospital, 1A Hospital Rd, NSW, Concord, Australia
M1  - (Ridley L.; Xiang H.; Chan M.V.; Loke J.) Department of Radiology, Concord Repatriation and General Hospital, Sydney, Australia
M1  - (Yeong C.) Department of Respirology, Concord Repatriation and General Hospital, Sydney, Australia
M1  - (Ridley L.; Chan M.V.) Concord Hospital Clinical School, The University of Sydney, Sydney, Australia
AD  - T. Estephan, Concord Repatriation and General Hospital, 1A Hospital Rd, NSW, Concord, Australia
T1  - Bronchial artery to pulmonary artery fistula in a patient with cavitating tuberculosis—Demonstration with 4D CTA
LA  - English
KW  - carbidopa plus levodopa
KW  - clopidogrel
KW  - contrast medium
KW  - dapagliflozin
KW  - ethambutol
KW  - insulin
KW  - isoniazid
KW  - liver enzyme
KW  - metoprolol
KW  - moxifloxacin
KW  - pyrazinamide
KW  - rifampicin
KW  - rivastigmine
KW  - rosuvastatin
KW  - telmisartan
KW  - tranexamic acid
KW  - triacylglycerol lipase
KW  - vildagliptin
KW  - aged
KW  - arteriovenous fistula
KW  - article
KW  - Bangladeshi
KW  - blood pressure
KW  - body weight loss
KW  - breathing rate
KW  - bronchial artery to pulmonary artery fistula
KW  - cachexia
KW  - case report
KW  - clinical article
KW  - computed tomography aortography
KW  - computed tomography pulmonary angiography
KW  - contrast enhancement
KW  - coughing
KW  - crackle
KW  - differential diagnosis
KW  - drug substitution
KW  - drug withdrawal
KW  - evening dosage
KW  - fever
KW  - four-dimensional imaging
KW  - ground glass opacity
KW  - hemoptysis
KW  - hepatitis
KW  - human
KW  - image artifact
KW  - laminar flow
KW  - left bronchial artery
KW  - lesion volume
KW  - lung auscultation
KW  - lung cavitation
KW  - lung consolidation
KW  - lung lesion
KW  - lung tuberculosis
KW  - male
KW  - oxygen saturation
KW  - pancreatitis
KW  - polymerase chain reaction
KW  - pulmonary artery
KW  - pulse rate
KW  - respiratory tract fistula
KW  - retreatment
KW  - sputum examination
KW  - thorax radiography
N2  - We present a case of a bronchial artery to pulmonary artery fistula. This occurred in a 77-year-old male of Bangladeshi ethnicity with a new diagnosis of cavitating pulmonary tuberculosis. A 4D CTA protocol was required to elicit the nature of the vascular abnormality. Fistula between bronchial and pulmonary arteries is an uncommon phenomenon, with few published cases. This case demonstrates the difficulty with which these fistulae are imaged. 4D CTA is a technique that is increasingly being shown to be useful in characterizing vascular anomalies such as fistulae, with embolization as the mainstay of treatment.
ER  - 

TY  - JOUR
M3  - Article
Y1  - 2023
VL  - 70
IS  - 1
SP  - 37
EP  - 41
SN  - 0019-5707
JF  - Indian Journal of Tuberculosis
JO  - Indian J. Tuberc.
UR  - https://www.embase.com/search/results?subaction=viewrecord&id=L2017525318&from=export
U2  - L2017525318
C5  - 36740315
DB  - Embase
DB  - Medline
U3  - 2022-04-08
U4  - 2023-04-18
L2  - http://dx.doi.org/10.1016/j.ijtb.2022.03.004
DO  - 10.1016/j.ijtb.2022.03.004
A1  - Mary Rebecca, Y.
A1  - Sudha, V.
A1  - Bharathiraja, T.
A1  - Kannan, T.
A1  - Lavanya, J.
A1  - Hemanth Kumar, A.K.
M1  - (Mary Rebecca Y.; Sudha V.; Bharathiraja T.; Kannan T.; Hemanth Kumar A.K., akhemanth20@gmail.com) ICMR–National Institute for Research in Tuberculosis, Chennai, India
M1  - (Lavanya J.) Greater Chennai Corporation, Chennai, India
AD  - A.K. Hemanth Kumar, Department of Clinical Pharmacology, ICMR – National Institute for Research in Tuberculosis, No.1, Mayor Sathyamoorthy Road, Chetpet, Chennai, India
T1  - Urinary excretion of metformin in diabetic patients with and without tuberculosis
LA  - English
KW  - high performance liquid chromatograph
KW  - antidiabetic agent
KW  - ethambutol
KW  - glibenclamide
KW  - glimepiride
KW  - glipizide
KW  - isoniazid
KW  - metformin
KW  - pyrazinamide
KW  - rifampicin
KW  - sulfonylurea
KW  - tuberculostatic agent
KW  - adult
KW  - article
KW  - diabetes mellitus
KW  - diabetic patient
KW  - extrapulmonary tuberculosis
KW  - female
KW  - high performance liquid chromatography
KW  - human
KW  - kidney concentrating capacity
KW  - lung tuberculosis
KW  - major clinical study
KW  - male
KW  - non insulin dependent diabetes mellitus
KW  - prospective study
KW  - treatment failure
KW  - tuberculosis
KW  - urinary excretion
C4  - Shimadzu(Japan)
N2  - Background: Patients with concurrent diabetes mellitus (DM) and tuberculosis (TB) pose an increased risk of treatment failure in TB and management of DM is complicated. Anti-diabetic and anti-TB drugs may interact with on another other when co-administered. The role of anti-TB drugs on the excretion of metformin in urine has not been studied. Therefore, we carried out a study in DM patients with and without TB to compare the percentage of metformin excreted in urine. Methods: A total of 52 DMTB and 17 DM patients were recruited in this study from the Chennai Corporation Centres. DM and DM - TB patients were administered the prescribed anti-TB and anti-diabetic drugs (metformin (MET), glipizide (GLP),glimepiride (GLM),glibenclamide (GLB),rifampicin (RMP),isoniazid (INH), pyrazinamide (PZA) and ethambutol (EMB). DM and DMTB patients received metformin (MET) alone and in combination with sulphonylureas as diabetic drugs. The urine samples were collected from 0 to 8 hours after drug administration. Urine MET excreted in DM and DMTB patients were estimated by high performance liquid chromatography (HPLC) and percent dose was calculated. Results: The percent dose of MET excreted in urine in DMTB patients was significantly higher when compared to DM patients. There is significant difference in the percent dose of MET excreted among DM patients with and without sulphonylureas, values being 23.3 and 17.7% respectively (p = 0.044). Conclusion: This is the first study to report on the percent dose of MET excretion in urine in patients with DM and DMTB receiving MET along with anti-TB drugs.
ER  - 

TY  - JOUR
M3  - Article
Y1  - 2023
VL  - 14
SN  - 1664-3224
JF  - Frontiers in Immunology
JO  - Front. Immunol.
UR  - https://www.embase.com/search/results?subaction=viewrecord&id=L2022610695&from=export
U2  - L2022610695
C5  - 37063870
DB  - Embase
DB  - Medline
U4  - 2023-05-02
L2  - http://dx.doi.org/10.3389/fimmu.2023.1159084
DO  - 10.3389/fimmu.2023.1159084
A1  - Puri, M.
A1  - Miranda-Hernandez, S.
A1  - Subbian, S.
A1  - Kupz, A.
M1  - (Puri M.) College of Public Health, Medical and Veterinary Sciences, James Cook University, Townsville, QLD, Australia
M1  - (Puri M.; Miranda-Hernandez S.; Kupz A., andreas.kupz@jcu.edu.au) Centre for Molecular Therapeutics, Australian Institute of Tropical Health and Medicine, James Cook University, Cairns, QLD, Australia
M1  - (Subbian S.) Public Health Research Institute (PHRI), New Jersey Medical School, Rutgers University, Newark, NJ, United States
AD  - A. Kupz, Centre for Molecular Therapeutics, Australian Institute of Tropical Health and Medicine, James Cook University, Cairns, QLD, Australia
T1  - Repurposing mucosal delivery devices for live attenuated tuberculosis vaccines
LA  - English
KW  - mucosal atomization device
KW  - Soft Mist
KW  - soft mist inhaler
KW  - bacterial vaccine
KW  - convidecia ar
KW  - influenza vaccine
KW  - lipoarabinomannan
KW  - live vaccine
KW  - Mycobacterium vaccine
KW  - razi cov pars
KW  - sputnik v
KW  - swine influenza vaccine
KW  - antibiotic resistance
KW  - article
KW  - asthma
KW  - BCG vaccination
KW  - chronic obstructive lung disease
KW  - coughing
KW  - drug formulation
KW  - human
KW  - immune response
KW  - immunogenicity
KW  - influenza
KW  - lung function
KW  - lung tuberculosis
KW  - lung ventilation
KW  - microbial viability
KW  - middle income group
KW  - Mycobacterium bovis BCG
KW  - Mycobacterium tuberculosis
KW  - nebulization
KW  - nerve cell plasticity
KW  - respiratory tract inflammation
KW  - Streptococcus pneumoniae
KW  - vaccination
KW  - convidecia ar
KW  - flumist
KW  - nasovac
KW  - razi cov pars
KW  - sputnik v
KW  - Respimat
KW  - Soft Mist
C1  - convidecia ar
C1  - flumist
C1  - nasovac
C1  - razi cov pars
C1  - sputnik v
C3  - Respimat(Boehringer Ingelheim,Germany)
C3  - Soft Mist(Boehringer Ingelheim,Germany)
C4  - Boehringer Ingelheim(Germany)
N2  - Tuberculosis (TB) remains one of the most lethal infectious diseases globally. The only TB vaccine approved by the World Health Organization, Bacille Calmette-Guérin (BCG), protects children against severe and disseminated TB but provides limited protection against pulmonary TB in adults. Although several vaccine candidates have been developed to prevent TB and are undergoing preclinical and clinical testing, BCG remains the gold standard. Currently, BCG is administered as an intradermal injection, particularly in TB endemic countries. However, mounting evidence from experimental animal and human studies indicates that delivering BCG directly into the lungs provides enhanced immune responses and greater protection against TB. Inhalation therapy using handheld delivery devices is used for some diseases and allows the delivery of drugs or vaccines directly into the human respiratory tract. Whether this mode of delivery could also be applicable for live attenuated bacterial vaccines such as BCG or other TB vaccine candidates remains unknown. Here we discuss how two existing inhalation devices, the mucosal atomization device (MAD) syringe, used for influenza vaccines, and the Respimat® Soft Mist™ inhaler, used for chronic obstructive pulmonary disease (COPD) therapy, could be repurposed for mucosal delivery of live attenuated TB vaccines. We also outline the challenges and outstanding research questions that will require further investigations to ensure usefulness of respiratory delivery devices that are cost-effective and accessible to lower- and middle-income TB endemic countries.
ER  - 

TY  - JOUR
M3  - Article
Y1  - 2022
VL  - 39
IS  - 12
SP  - 3359
EP  - 3370
SN  - 1573-904X
SN  - 0724-8741
JF  - Pharmaceutical Research
JO  - Pharm. Res.
UR  - https://www.embase.com/search/results?subaction=viewrecord&id=L2019115639&from=export
U2  - L2019115639
C5  - 36114362
DB  - Embase
DB  - Medline
U3  - 2022-09-23
U4  - 2023-01-09
L2  - http://dx.doi.org/10.1007/s11095-022-03393-w
DO  - 10.1007/s11095-022-03393-w
A1  - Stewart, I.E.
A1  - Durham, P.G.
A1  - Sittenauer, J.M.
A1  - Barreda, A.P.
A1  - Stowell, G.W.
A1  - Moody, C.
A1  - Mecham, J.B.
A1  - Simpson, C.
A1  - Daily, S.
A1  - Maloney, S.E.
A1  - Williams, M.D.
A1  - Severynse-Stevens, D.
A1  - Hickey, A.J.
M1  - (Stewart I.E.; Mecham J.B.; Maloney S.E.; Hickey A.J., ahickey@rti.org) Technology Advancement and Commercialization, RTI International, Durham, NC, United States
M1  - (Durham P.G.) Department of Pharmacoengineering and Molecular Pharmaceutics, Eshelman School of Pharmacy, University of North Carolina at Chapel Hill, Chapel Hill, NC, United States
M1  - (Sittenauer J.M.; Barreda A.P.; Williams M.D.) CritiTech Particle Engineering Solutions, Lawrence, KS, United States
M1  - (Stowell G.W.; Moody C.; Simpson C.; Daily S.; Severynse-Stevens D.) Social, Statistical, and Environmental Sciences, RTI International, Durham, NC, United States
AD  - A.J. Hickey, Technology Advancement and Commercialization, RTI International, Durham, NC, United States
T1  - Optimization and Scale Up of Spray Dried CPZEN-45 Aerosol Powders for Inhaled Tuberculosis Treatment
LA  - English
KW  - dry powder inhaler
KW  - particle size analyzer
KW  - RS01
KW  - cpzen 45
KW  - excipient
KW  - tuberculostatic agent
KW  - unclassified drug
KW  - aerosol
KW  - article
KW  - crystal structure
KW  - geometry
KW  - laser diffraction
KW  - moisture
KW  - particle size
KW  - physical chemistry
KW  - process optimization
KW  - scale up
KW  - spray drying
KW  - thermal analysis
KW  - tuberculosis
KW  - X ray powder diffraction
KW  - cpzen 45
KW  - RS01
C1  - cpzen 45(Hisun,China)
C3  - RS01
C2  - Hisun(China)
N2  - Purpose: Tuberculosis (TB) remains one of the most serious diseases caused by a single organism. Multiple (MDR) and extensively (XDR) drug resistant disease poses a threat to global health and requires new drugs and/or innovative approaches to treatment. A number of drugs have been proposed as inhaled therapy for TB, frequently prepared by spray drying. CPZEN-45 is a novel anti-tubercular drug that has poor oral bioavailability but has shown promise when administered via inhalation. Methods: Excipient-free CPZEN-45 HCl has been spray dried into a powder with physicochemical characteristics, aerodynamic particle size distribution, and delivered dose suitable for consideration as an inhaled product. Results: The mass median aerodynamic diameter (MMAD) and geometric standard deviation (GSD) of the powder delivered using a RS01 inhaler were 2.62 ± 0.04 μm and 1.76 ± 0.09, respectively. Additionally, the powder was physically and chemically stable after storage at ambient conditions for >1.5 years with particle size similar to freshly manufactured product. Overages in spray dried powder were recycled the powder and resprayed into drug product likewise resulting in negligible change in quality thus allowing for further preclinical characterization as necessary. CPZEN-45 was scaled up using pilot-scale manufacturing equipment where the density of the powder was increased to facilitate larger delivered doses without affecting the aerodynamic performance properties. Conclusion: The spray dried powders were suitable for pharmacokinetics, efficacy and preclinical toxicology studies. The final method of manufacture may be used directly for CGMP particle manufacture to support IND and Phase I clinical trials and beyond.
ER  - 

TY  - JOUR
M3  - Article
Y1  - 2022
VL  - 22
IS  - 1
SN  - 1472-6823
JF  - BMC Endocrine Disorders
JO  - BMC Endocr. Disord.
UR  - https://www.embase.com/search/results?subaction=viewrecord&id=L2019703634&from=export
U2  - L2019703634
C5  - 36274124
DB  - Embase
DB  - Medline
U3  - 2022-10-28
U4  - 2022-11-08
L2  - http://dx.doi.org/10.1186/s12902-022-01178-1
DO  - 10.1186/s12902-022-01178-1
A1  - Kaneto, H.
A1  - Tatsumi, F.
A1  - Ohnishi, M.
A1  - Iwamoto, Y.
A1  - Katakura, Y.
A1  - Shimoda, M.
A1  - Nakanishi, S.
A1  - Kaku, K.
A1  - Mune, T.
M1  - (Kaneto H., kaneto@med.kawasaki-m.ac.jp; Tatsumi F.; Ohnishi M.; Iwamoto Y.; Katakura Y.; Shimoda M.; Nakanishi S.; Kaku K.; Mune T.) Department of Diabetes, Endocrinology and Metabolism, Kawasaki Medical School, 577 Matsushima, Kurashiki, Japan
AD  - H. Kaneto, Department of Diabetes, Endocrinology and Metabolism, Kawasaki Medical School, 577 Matsushima, Kurashiki, Japan
T1  - Addison’s disease triggered by infection with mycobacterium abscessus, but not by adrenal tuberculosis or MAC pulmonary disease, in a subject with type 2 diabetes mellitus: case report
LA  - English
KW  - Mycobacterium tuberculosis test kit
KW  - aldosterone
KW  - corticotropin
KW  - fluvastatin
KW  - glimepiride
KW  - glucose
KW  - hemoglobin A1c
KW  - hydrocortisone
KW  - sitagliptin
KW  - sodium
KW  - Addison disease
KW  - adrenal disease
KW  - adrenal insufficiency
KW  - adrenal tuberculosis
KW  - aged
KW  - article
KW  - blood pressure
KW  - body height
KW  - body mass
KW  - body temperature
KW  - body weight
KW  - bronchoscopy
KW  - case report
KW  - clinical article
KW  - clinical study
KW  - computer assisted tomography
KW  - disease severity
KW  - drug dose increase
KW  - drug withdrawal
KW  - dyslipidemia
KW  - eosinophil count
KW  - female
KW  - glucose blood level
KW  - heart rate
KW  - hormone determination
KW  - human
KW  - hypoglycemia
KW  - lung consolidation
KW  - lung disease
KW  - lung lavage fluid
KW  - lung lobe
KW  - mycobacteriosis
KW  - Mycobacterium abscessus
KW  - non insulin dependent diabetes mellitus
KW  - outpatient care
KW  - oxygen saturation
KW  - skin pigmentation
KW  - sodium blood level
KW  - treatment duration
KW  - very elderly
N2  - Background: Addison’s disease is primary adrenal dysfunction and is characterized by decrease of cortisol level and increase of adrenocorticotropic hormone (ACTH) level. It is known that infection is one of main causes of Addison’s disease. Among various infections, tuberculous infection accounts for the majority of them. Recently the number of subjects with non-tuberculous mycobacterial infection has been increased, and the infection can also bring about Addison’s disease. Mycobacterium avium complex (MAC) pulmonary disease accounts for the majority of non-tuberculous mycobacterial infection. Case presentation: An 83-year-old female was suspected of having adrenal failure in our outpatient care and hospitalized in our institution. There was pigmentation in her face, hands and legs, especially in auricle and nail beds in her hands and legs. In rapid ACTH load test (0.25 mg of 1–24 ACTH), cortisol level was not increased at all. An abdominal computed tomography (CT) showed swelling of both adrenal glands accompanied by calcification. QuantiFERON test was negative and mycobacterium tuberculosis complex was negative in PCR test using bronchial lung lavage fluid. These data ruled out the possibility of adrenal tuberculosis. It is known that MAC pulmonary disease accounts for the majority of non-tuberculous mycobacterial infection. In this subject, however, anti-MAC antibody was negative and MAC-related bacteria were not detected in PCR test using bronchial lung lavage fluid. These data ruled out the possibility of MAC pulmonary disease. Mycobacterium abscessus (Mab) was positive in bronchial lung lavage fluid culture. Based on these data, we diagnosed this subject with Addison’s disease triggered by infection with mycobacterium abscessus, but not by adrenal tuberculous or MAC pulmonary disease. Decreased sodium level and increased eosinophil number were normalized and appetite loss was markedly mitigated after starting hydrocortisone therapy. A chest CT which was taken about 6 months later showed drastic reduction of consolidation in the upper lobe of the left lung although calcification in the adrenal gland was still observed. Conclusions: We should bear in mind the possibility of Addison’s disease triggered by another type of infection rather than adrenal tuberculosis or MAC pulmonary disease.
ER  - 

TY  - JOUR
M3  - Article
Y1  - 2022
VL  - 17
IS  - 12 December
SN  - 1932-6203
JF  - PLoS ONE
JO  - PLoS ONE
UR  - https://www.embase.com/search/results?subaction=viewrecord&id=L2022065454&from=export
U2  - L2022065454
C5  - 36580459
DB  - Embase
DB  - Medline
U3  - 2023-01-11
U4  - 2023-01-17
L2  - http://dx.doi.org/10.1371/journal.pone.0278103
DO  - 10.1371/journal.pone.0278103
A1  - Saini, V.
A1  - Debnath, S.K.
A1  - Maske, P.
A1  - Dighe, V.
A1  - Srivastava, R.
M1  - (Saini V.; Debnath S.K.; Maske P.; Srivastava R., rsrivasta@iitb.ac.in) Nanobios Lab, Department of Biosciences and Bioengineering, Indian Institute of Technology Bombay, Maharashtra, Mumbai, India
M1  - (Dighe V.) National Centre for Preclinical Reproductive and Genetic Toxicology, National Institute for Research in Reproductive Health, Maharashtra, Mumbai, India
AD  - R. Srivastava, Nanobios Lab, Department of Biosciences and Bioengineering, Indian Institute of Technology Bombay, Maharashtra, Mumbai, India
T1  - Targeted delivery of ursolic acid and oleanolic acid to lungs in the form of an inhaler for the management of tuberculosis: Pharmacokinetic and toxicity assessment
LA  - English
KW  - metered dose inhaler
KW  - isoniazid
KW  - oleanolic acid
KW  - ursolic acid
KW  - animal cell
KW  - animal experiment
KW  - animal tissue
KW  - area under the curve
KW  - article
KW  - bacterial load
KW  - content uniformity
KW  - controlled study
KW  - drug blood level
KW  - drug formulation
KW  - drug half life
KW  - drug safety
KW  - elimination rate constant
KW  - female
KW  - histopathology
KW  - in vitro study
KW  - in vivo study
KW  - maximum plasma concentration
KW  - MH-S cell line
KW  - Mycobacterium tuberculosis
KW  - nonhuman
KW  - rat
KW  - single drug dose
KW  - time to maximum plasma concentration
KW  - toxicity testing
C2  - Sigma Aldrich(United States)
N2  - Introduction Ursolic acid (UA) and oleanolic acid (OA) are triterpenoids. They are used to treat numerous diseases, including tuberculosis. Combinations of these drugs provide new insight into the management of tuberculosis. The major obstacle is the effective delivery of these drugs to the lungs, which are mainly affected due to M. tuberculosis. A metered-dose inhaler (MDI) was developed to address this issue containing UA and OA, followed by in-vitro and in-vivo evaluation. Methods In the present study, MDI formulation was prepared by incorporating UA and OA at the dose level of 120 μg/ml in each actuation. In-vitro evaluation of this MDI formulation was performed to ensure its suitability to deliver UA and OA preciously. With prior approval of IAEC, a pharmacokinetic and acute inhalation toxicity study was conducted using MDI on Wistar rats. Results The pharmacokinetic study showed an increased biological half-life of UA (9.23±0.104 h) and OA (8.93±0.166 h) in combination therapy. In-vivo toxicity study demonstrated no adverse effects on body weight and vital organs in the treatment group compared with the control group. Histopathology examination of these essential organs showed no abnormalities. Mild alternation in the biochemical and hematological parameters was observed. However, these alterations did not affect the overall health of the animals. Conclusion The present study documents a detailed study for the safety and pharmacokinetics of UA and OA in-vivo for their advanced application in tuberculosis disease.
ER  - 

TY  - JOUR
M3  - Review
Y1  - 2022
VL  - 7
IS  - 11
SN  - 2414-6366
JF  - Tropical Medicine and Infectious Disease
JO  - Trop. Med. Infect. Dis.
UR  - https://www.embase.com/search/results?subaction=viewrecord&id=L2021684292&from=export
U2  - L2021684292
DB  - Embase
U3  - 2023-02-28
U4  - 2023-04-20
L2  - http://dx.doi.org/10.3390/tropicalmed7110343
DO  - 10.3390/tropicalmed7110343
A1  - Meregildo-Rodriguez, E.D.
A1  - Asmat-Rubio, M.G.
A1  - Zavaleta-Alaya, P.
A1  - Vásquez-Tirado, G.A.
M1  - (Meregildo-Rodriguez E.D., edmeregildo@ucvvirtual.edu.pe) Escuela de Medicina, Universidad César Vallejo, Trujillo, Peru
M1  - (Asmat-Rubio M.G.; Zavaleta-Alaya P.) Escuela de Posgrado, Universidad Privada Antenor Orrego, Trujillo, Peru
M1  - (Vásquez-Tirado G.A.) Escuela de Medicina, Universidad Privada Antenor Orrego, Trujillo, Peru
AD  - E.D. Meregildo-Rodriguez, Escuela de Medicina, Universidad César Vallejo, Trujillo, Peru
T1  - Effect of Oral Antidiabetic Drugs on Tuberculosis Risk and Treatment Outcomes: Systematic Review and Meta-Analysis
LA  - English
KW  - 2,4 thiazolidinedione derivative
KW  - alpha glucosidase inhibitor
KW  - cholesterol
KW  - dapagliflozin
KW  - dipeptidyl peptidase IV inhibitor
KW  - hemoglobin A1c
KW  - high density lipoprotein cholesterol
KW  - insulin
KW  - low density lipoprotein cholesterol
KW  - meglitinide
KW  - metformin
KW  - oral antidiabetic agent
KW  - sulfonylurea
KW  - adult
KW  - age
KW  - albumin to creatinine ratio
KW  - body mass
KW  - Charlson Comorbidity Index
KW  - cholesterol blood level
KW  - Cochrane Library
KW  - cohort analysis
KW  - comorbidity
KW  - diabetes mellitus
KW  - diabetic patient
KW  - dose response
KW  - drug effect
KW  - drug megadose
KW  - Embase
KW  - female
KW  - human
KW  - hypertension
KW  - latent tuberculosis
KW  - low drug dose
KW  - lung tuberculosis
KW  - male
KW  - Medline
KW  - meta analysis
KW  - non insulin dependent diabetes mellitus
KW  - Preferred Reporting Items for Systematic Reviews and Meta-Analyses
KW  - prophylaxis
KW  - randomized controlled trial (topic)
KW  - recurrence risk
KW  - retrospective study
KW  - review
KW  - risk factor
KW  - risk reduction
KW  - ScienceDirect
KW  - Scopus
KW  - smoking
KW  - sputum culture
KW  - sputum smear
KW  - systematic review
KW  - treatment outcome
KW  - tuberculosis
KW  - Web of Science
N2  - Tuberculosis and diabetes mellitus are two global pandemics and rising public health problems. Recent studies suggest that oral antidiabetic drugs (OADs) could reduce the risk of tuberculosis and improve clinical outcomes. However, the evidence is controversial. Therefore, we aimed to assess the effect of OADs on the risk of tuberculosis and treatment outcomes. We systematically searched for six databases from inception to 31 August 2022. We followed a predefined PICO/PECO strategy and included two randomized controlled trials and sixteen observational studies. This study collects 1,109,660 participants, 908,211 diabetic patients, and at least 13,841 tuberculosis cases. Our results show that metformin decreases the risk of active tuberculosis by 40% (RR 0.60; 95% CI 0.47–0.77) in diabetic patients. In addition, metformin exhibits a dose-response gradient (medium doses reduce the risk of active tuberculosis by 45%, while high doses reduce this risk by 52%). On the other hand, DPP IV inhibitors increase the risk of active tuberculosis by 43% (RR 1.43; 95% CI 1.02–2.02). Subgroup analysis showed that study design and metformin dose accounted for the heterogeneity. We conclude that metformin significantly protects against active tuberculosis among diabetic patients. On the contrary, DPP IV inhibitors could increase the risk of developing active tuberculosis.
ER  - 

TY  - JOUR
M3  - Article
Y1  - 2022
VL  - 12
SN  - 2235-2988
JF  - Frontiers in Cellular and Infection Microbiology
JO  - Front. Cell. Infect. Microbiol.
UR  - https://www.embase.com/search/results?subaction=viewrecord&id=L2019354841&from=export
U2  - L2019354841
C5  - 36189368
DB  - Embase
DB  - Medline
U3  - 2022-10-10
U4  - 2022-10-14
L2  - http://dx.doi.org/10.3389/fcimb.2022.990402
DO  - 10.3389/fcimb.2022.990402
A1  - Lafuse, W.P.
A1  - Wu, Q.
A1  - Kumar, N.
A1  - Saljoughian, N.
A1  - Sunkum, S.
A1  - Ahumada, O.S.
A1  - Turner, J.
A1  - Rajaram, M.V.S.
M1  - (Lafuse W.P., lafuse.1@osu.edu; Wu Q.; Kumar N.; Saljoughian N.; Sunkum S.; Ahumada O.S.; Rajaram M.V.S., rajaram.3@osu.edu) Department of Microbial Infection and Immunity, The Ohio State University, Columbus, OH, United States
M1  - (Turner J.) Host Pathogen Interactions Program, Texas Biomedical Research Institute, San Antonio, TX, United States
AD  - W.P. Lafuse, Department of Microbial Infection and Immunity, The Ohio State University, Columbus, OH, United States
AD  - M.V.S. Rajaram, Department of Microbial Infection and Immunity, The Ohio State University, Columbus, OH, United States
T1  - Psychological stress creates an immune suppressive environment in the lung that increases susceptibility of aged mice to Mycobacterium tuberculosis infection
LA  - English
KW  - inhalation spacer
KW  - polymerase chain reaction system
KW  - fish oil
KW  - activating transcription factor
KW  - alpha2 integrin
KW  - beta actin
KW  - corticosterone
KW  - cytokine
KW  - gamma interferon
KW  - interleukin 10
KW  - Janus kinase 3
KW  - messenger RNA
KW  - noradrenalin
KW  - SYBR green
KW  - toll like receptor 2
KW  - transcription factor
KW  - transcription factor FOXP3
KW  - transcription factor GATA 3
KW  - transcription factor T bet
KW  - aging
KW  - animal cell
KW  - animal model
KW  - animal tissue
KW  - article
KW  - bacterial growth
KW  - Bradford assay
KW  - C57BL 6 mouse
KW  - CD4+ T lymphocyte
KW  - confocal microscopy
KW  - controlled study
KW  - enzyme linked immunosorbent assay
KW  - flow cytometry
KW  - gene expression
KW  - lavage fluid
KW  - lung
KW  - lung alveolus macrophage
KW  - lung lavage
KW  - male
KW  - mental stress
KW  - mouse
KW  - Mycobacterium tuberculosis
KW  - nonhuman
KW  - pneumonia
KW  - protein expression
KW  - real time reverse transcription polymerase chain reaction
KW  - RNA analysis
KW  - RNA isolation
KW  - spleen cell
KW  - tuberculosis
KW  - Promega
C3  - Promega(Thermo,United States)
C4  - Glas-col(United States)
C4  - Thermo(United States)
N2  - Age is a major risk factor for chronic infections, including tuberculosis (TB). Elderly TB patients also suffer from elevated levels of psychological stress. It is not clear how psychological stress impacts immune response to Mycobacterium tuberculosis (M.tb). In this study, we used social disruption stress (SDR) to investigate effects of psychological stress in young and old mice. Unexpectedly, we found that SDR suppresses lung inflammation in old mice as evidenced by lower pro-inflammatory cytokine levels in bronchial lavage fluid and decreased cytokine mRNA expression by alveolar macrophages. To investigate effects of stress on M.tb infection, mice were subjected to SDR and then infected with M.tb. As previously reported, old mice were better at controlling infection at 30 days than young mice. This control was transient as CFUs at 60 days were higher in old control mice compared to young mice. Consistently, SDR significantly increased M.tb growth at 60 days in old mice compared to young mice. In addition, SDR in old mice resulted in accumulation of IL-10 mRNA and decreased IFN-γ mRNA at 60 days. Also, confocal microscopy of lung sections from old SDR mice showed increased number of CD4 T cells which express LAG3 and CD49b, markers of IL-10 secreting regulatory T cells. Further, we also demonstrated that CD4 T cells from old SDR mice express IL-10. Thus, we conclude that psychological stress in old mice prior to infection, increases differentiation of IL-10 secreting T cells, which over time results in loss of control of the infection.
ER  - 

TY  - JOUR
M3  - Article
Y1  - 2022
VL  - 12
IS  - 9
SN  - 2075-4418
JF  - Diagnostics
JO  - Diagn.
UR  - https://www.embase.com/search/results?subaction=viewrecord&id=L2019191237&from=export
U2  - L2019191237
DB  - Embase
U3  - 2022-09-29
U4  - 2022-10-05
L2  - http://dx.doi.org/10.3390/diagnostics12092058
DO  - 10.3390/diagnostics12092058
A1  - Badillo-Almaraz, J.I.
A1  - Cardenas-Cadena, S.A.
A1  - Gutierrez-Avella, F.D.
A1  - Villegas-Medina, P.J.
A1  - Garza-Veloz, I.
A1  - Almaraz, V.B.
A1  - Martinez-Fierro, M.L.
M1  - (Badillo-Almaraz J.I.; Cardenas-Cadena S.A.; Garza-Veloz I.; Martinez-Fierro M.L., margaritamf@uaz.edu.mx) Molecular Medicine Laboratory, Unidad Academica de Medicina Humana y C.S, Universidad Autonoma de Zacatecas, Campus UAZ siglo XXI-L1, Zacatecas, Mexico
M1  - (Badillo-Almaraz J.I.; Gutierrez-Avella F.D.; Villegas-Medina P.J.) Hospital General Luz Gonzalez Cosio, Circuito ciudad Gobierno, Zacatecas, Mexico
M1  - (Badillo-Almaraz J.I.) Clinica San Antonio Memorial Center, Zacatecas, Rio Grande, Mexico
M1  - (Almaraz V.B.) Unidad Academica de Estudios Nucleares. Universidad Autonoma de Zacatecas, Zacatecas, Mexico
AD  - M.L. Martinez-Fierro, Molecular Medicine Laboratory, Unidad Academica de Medicina Humana y C.S, Universidad Autonoma de Zacatecas, Campus UAZ siglo XXI-L1, Zacatecas, Mexico
T1  - COVID-19 Syndemic: Convergence of COVID-19, Pulmonary Aspergillosis (CAPA), Pulmonary Tuberculosis, Type 2 Diabetes Mellitus, and Arterial Hypertension
LA  - English
KW  - Mycobacterium tuberculosis test kit
KW  - antihypertensive agent
KW  - dexamethasone
KW  - enoxaparin
KW  - ethambutol
KW  - galactomannan
KW  - glibenclamide
KW  - insulin
KW  - insulin glargine
KW  - isoniazid
KW  - metformin
KW  - oral antidiabetic agent
KW  - pyrazinamide
KW  - rifampicin
KW  - short acting insulin
KW  - voriconazole
KW  - adult
KW  - aged
KW  - algorithm
KW  - article
KW  - case report
KW  - clinical article
KW  - coinfection
KW  - coronavirus disease 2019
KW  - diabetic ketoacidosis
KW  - disease association
KW  - hospital admission
KW  - human
KW  - human tissue
KW  - hypertension
KW  - lung aspergillosis
KW  - lung tuberculosis
KW  - male
KW  - middle aged
KW  - non insulin dependent diabetes mellitus
KW  - nonhuman
KW  - nose smear
KW  - radioimmunoassay
KW  - syndemic
KW  - tuberculin test
N2  - Bacterial coinfections, which increase the severity of respiratory viral infections, are frequent causes of mortality in influenza pandemics but have not been well characterized in patients with Coronavirus disease 2019 (COVID-19). Moreover, the association of COVID-19 infection with pulmonary Mycobacterium tuberculosis disease (TB) and concurrent pulmonary fungal infection is not well known. The classification of patients with COVID-19-associated pulmonary aspergillosis (CAPA) using the current definitions for invasive fungal diseases has proven difficult. In this study, we aimed to provide information about three patients with underlying diseases ongoing with COVID-19 and co-infection with pulmonary TB, and with COVID-19-associated pulmonary aspergillosis (CAPA). At the time of hospital admission, each patient presented complications such as decompensated T2DM with diabetic ketoacidosis and/or hypertension. Findings of chest computed tomography and serum galactomannan by radioimmunoassay were useful for classifying them as possible CAPA. One of the three possible CAPA cases was fatal. These three cases are rare and are the first of their kind reported worldwide. The generation of reliable algorithms, early diagnosis, standardization of classification criteria, and the selection of specific and personalized treatments for COVID-19-associated opportunistic infections, including CAPA, are necessary to improve outcomes in these kinds of patients.
ER  - 

TY  - JOUR
M3  - Article
Y1  - 2022
VL  - 82
SN  - 2352-3964
JF  - eBioMedicine
JO  - eBioMedicine
UR  - https://www.embase.com/search/results?subaction=viewrecord&id=L2019234374&from=export
U2  - L2019234374
C5  - 35841871
DB  - Embase
DB  - Medline
U3  - 2022-07-26
U4  - 2022-08-19
L2  - http://dx.doi.org/10.1016/j.ebiom.2022.104173
DO  - 10.1016/j.ebiom.2022.104173
A1  - van Doorn, C.L.R.
A1  - Eckold, C.
A1  - Ronacher, K.
A1  - Ruslami, R.
A1  - van Veen, S.
A1  - Lee, J.-S.
A1  - Kumar, V.
A1  - Kerry-Barnard, S.
A1  - Malherbe, S.T.
A1  - Kleynhans, L.
A1  - Stanley, K.
A1  - Hill, P.C.
A1  - Joosten, S.A.
A1  - van Crevel, R.
A1  - Wijmenga, C.
A1  - Critchley, J.A.
A1  - Walzl, G.
A1  - Alisjahbana, B.
A1  - Haks, M.C.
A1  - Dockrell, H.M.
A1  - Ottenhoff, T.H.M.
A1  - Vianello, E.
A1  - Cliff, J.M.
M1  - (van Doorn C.L.R.; van Veen S.; Joosten S.A.; Haks M.C.; Ottenhoff T.H.M.; Vianello E., e.vianello@lumc.nl) Department of Infectious Diseases, Leiden University Medical Center, Leiden, Netherlands
M1  - (Eckold C.; Lee J.-S.; Dockrell H.M.; Cliff J.M.) Dept of Infection Biology and TB Centre, London School of Hygiene & Tropical Medicine, London, United Kingdom
M1  - (Ronacher K.; Malherbe S.T.; Kleynhans L.; Stanley K.; Walzl G.) SA MRC Centre for TB Research, DST/NRF Centre of Excellence for Biomedical Tuberculosis Research, Division of Molecular Biology and Human Genetics, Faculty of Medicine and Health Sciences, Department of Biomedical Sciences, Stellenbosch University, Cape Town, South Africa
M1  - (Ronacher K.) Mater Research Institute – The University of Queensland, Translational Research Institute, Brisbane, QLD, Australia
M1  - (Ruslami R.; Alisjahbana B.) TB-HIV Research Center, Faculty of Medicine, Universitas Padjadjaran, Bandung, Indonesia
M1  - (Ruslami R.; Alisjahbana B.) Hasan Sadikin General Hospital, Bandung, Indonesia
M1  - (Kumar V.; Wijmenga C.) University of Groningen, University Medical Center Groningen, Department of Genetics, Groningen, Netherlands
M1  - (Kumar V.; van Crevel R.) Department of Internal Medicine and Radboud Center for Infectious Diseases, Radboud University Medical Center, Nijmegen, Netherlands
M1  - (Kerry-Barnard S.; Critchley J.A.) Population Health Research Institute, St George's Hospital Medical School, University of London,
M1  - (Hill P.C.) Centre for International Health, Division of Health Sciences, University of Otago, Dunedin, New Zealand
M1  - (van Crevel R.) Centre for Tropical Medicine and Global Health, Nuffield Department of Medicine, University of Oxford, Oxford, United Kingdom
M1  - (Cliff J.M.) Department of Life Sciences, Brunel University London, United Kingdom
M1  - ()
AD  - E. Vianello, Department of Infectious Diseases, Leiden University Medical Center, Leiden, Netherlands
T1  - Transcriptional profiles predict treatment outcome in patients with tuberculosis and diabetes at diagnosis and at two weeks after initiation of anti-tuberculosis treatment
LA  - English
KW  - glibenclamide
KW  - area under the curve
KW  - article
KW  - cohort analysis
KW  - diabetes mellitus
KW  - Escherichia coli
KW  - female
KW  - follow up
KW  - gene expression
KW  - gene ontology
KW  - genetic transcription
KW  - human
KW  - human tissue
KW  - hyperglycemia
KW  - limit of detection
KW  - longitudinal study
KW  - male
KW  - multiplex ligation dependent probe amplification
KW  - Mycobacterium tuberculosis
KW  - outcome assessment
KW  - RNA sequence
KW  - RNA sequencing
KW  - sputum smear
KW  - transcriptomics
KW  - treatment outcome
KW  - treatment response
KW  - tuberculosis
KW  - upregulation
KW  - validation process
N2  - Background: Globally, the tuberculosis (TB) treatment success rate is approximately 85%, with treatment failure, relapse and death occurring in a significant proportion of pulmonary TB patients. Treatment success is lower among people with diabetes mellitus (DM). Predicting treatment outcome early after diagnosis, especially in TB-DM patients, would allow early treatment adaptation for individuals and may improve global TB control. Methods: Samples were collected in a longitudinal cohort study of adult TB patients from South Africa (n = 94) and Indonesia (n = 81), who had concomitant DM (n = 59), intermediate hyperglycaemia (n = 79) or normal glycaemia/no DM (n = 37). Treatment outcome was monitored, and patients were categorized as having a good (cured) or poor (failed, recurrence, died) outcome during treatment and 12 months follow-up. Whole blood transcriptional profiles before, during and at the end of TB treatment were characterized using unbiased RNA-Seq and targeted gene dcRT-MLPA. Findings: We report differences in whole blood transcriptome profiles, which were observed before initiation of treatment and throughout treatment, between patients with a good versus poor TB treatment outcome. An eight-gene and a 22-gene blood transcriptional signature distinguished patients with a good TB treatment outcome from patients with a poor TB treatment outcome at diagnosis (AUC = 0·815) or two weeks (AUC = 0·834) after initiation of TB treatment, respectively. High accuracy was obtained by cross-validating this signature in an external cohort (AUC = 0·749). Interpretation: These findings suggest that transcriptional profiles can be used as a prognostic biomarker for treatment failure and success, even in patients with concomitant DM. Funding: The research leading to these results, as part of the TANDEM Consortium, received funding from the European Community's Seventh Framework Programme (FP7/2007-2013 Grant Agreement No. 305279) and the Netherlands Organization for Scientific Research (NWO-TOP Grant Agreement No. 91214038). The research leading to the results presented in the Indian validation cohort was supported by Research Council of Norway Global Health and Vaccination Research (GLOBVAC) projects: RCN 179342, 192534, and 248042, the University of Bergen (Norway).
ER  - 

TY  - JOUR
M3  - Article
Y1  - 2022
VL  - 10
IS  - 21
SP  - 7451
EP  - 7458
SN  - 2307-8960
JF  - World Journal of Clinical Cases
JO  - World J. Clin. Cases
UR  - https://www.embase.com/search/results?subaction=viewrecord&id=L2019203710&from=export
U2  - L2019203710
DB  - Embase
U3  - 2022-07-26
U4  - 2022-08-19
L2  - http://dx.doi.org/10.12998/wjcc.v10.i21.7451
DO  - 10.12998/wjcc.v10.i21.7451
A1  - Novita, B.D.
A1  - Muliono, A.C.
A1  - Wijaya, S.
A1  - Theodora, I.
A1  - Tjahjono, Y.
A1  - Supit, V.D.
A1  - Willianto, V.M.
M1  - (Novita B.D., novita@ukwms.ac.id) Department of Pharmacology and Therapy, Faculty of Medicine, Widya Mandala Surabaya Catholic University, East Java, Surabaya, Indonesia
M1  - (Muliono A.C.) Department of Internal Medicine, Faculty of Medicine, Widya Mandala Surabaya Catholic University, Surabaya, Indonesia
M1  - (Muliono A.C.) Department of Internal Medicine, Premier Surabaya Hospital, Surabaya, Indonesia
M1  - (Muliono A.C.) Department of Internal Medicine, Gotong Royong Surabaya Hospital, Surabaya, Indonesia
M1  - (Wijaya S.; Tjahjono Y.) Faculty of Pharmacy, Widya Mandala Surabaya Catholic University, Surabaya, Indonesia
M1  - (Theodora I.) Department of Pathology Anatomy, Faculty of Medicine, Widya Mandala Surabaya Catholic University, Surabaya, Indonesia
M1  - (Supit V.D.) Department of Emergency Medicine, Gotong Royong Surabaya Hospital, Surabaya, Indonesia
M1  - (Willianto V.M.) Department of General Medicine, Faculty of Medicine, Widya Mandala Surabaya Catholic University, Surabaya, Indonesia
AD  - B.D. Novita, Department of Pharmacology and Therapy, Faculty of Medicine, Widya Mandala Surabaya Catholic University, East Java, Surabaya, Indonesia
T1  - Managing spondylitis tuberculosis in a patient with underlying diabetes and hypothyroidism: A case report
LA  - English
KW  - amitriptyline
KW  - C reactive protein
KW  - dipyrone
KW  - empagliflozin
KW  - ethambutol
KW  - glucose
KW  - hemoglobin
KW  - hemoglobin A1c
KW  - insulin degludec
KW  - isoniazid
KW  - levothyroxine
KW  - linagliptin
KW  - pregabalin
KW  - pyrazinamide
KW  - rifampicin
KW  - short acting insulin
KW  - thyrotropin
KW  - thyroxine
KW  - abscess
KW  - adult
KW  - anamnesis
KW  - article
KW  - blood cell count
KW  - case report
KW  - clinical article
KW  - computer assisted tomography
KW  - decompression surgery
KW  - drug sensitivity
KW  - histopathology
KW  - human
KW  - human tissue
KW  - hyperglycemia
KW  - hypothyroidism
KW  - laminectomy
KW  - low back pain
KW  - male
KW  - mean corpuscular volume
KW  - mean platelet volume
KW  - neurologic examination
KW  - neutrophil count
KW  - non insulin dependent diabetes mellitus
KW  - non invasive measurement
KW  - normochromic normocytic anemia
KW  - nuclear magnetic resonance imaging
KW  - pain
KW  - paraplegia
KW  - paresthesia
KW  - physical examination
KW  - physical well-being
KW  - spinal abscess
KW  - spine surgery
KW  - thorax radiography
KW  - tuberculous spondylitis
KW  - urine retention
KW  - jardiance
C1  - jardiance
N2  - BACKGROUND Tuberculosis (TB) remains one of the highest Asia’s health problems. Spondylitis TB in diabetes mellitus (DM) and hypothyroidism patients is a rare case of extrapulmonary tuberculosis. However, there is a lack of therapeutic guidelines to treat spondylitis TB, particularly with type 2 DM (T2DM) and hypothyroidism as comorbidities. Here we present a case of spondylitis TB with T2DM and hypothyroidism in a relatively young patient and its therapeutic procedure. CASE SUMMARY We report the case of a 35-year-old male patient from Surabaya, Indonesia. Based on anamnesis, physical examination, and magnetic resonance imaging, the patient has been categorized in stage II of spondylitis TB with grade 1 paraplegia. Surprisingly, the patient also had a high HbA1c level, high thyroid stimulating hormone, and low free T4 (FT4), which indicated T2DM and hypothyroidism. A granulomatous process was observed in the histopathological section. The antituberculosis drugs isoniazid and rifampicin were given. In addition, insulin, empagliflozin, and linagliptin were given to control hyperglycemia conditions, and also levothyroxine to control hypothyroidism. CONCLUSION The outcome was satisfactory. The patient was able to do daily activities without pain and maintained normal glycemic and thyroid levels. For such cases, we recommend the treatment of spondylitis TB by spinal surgery, together with T2DM and hypothyroidism therapies, to improve the patients’ condition. Prompt early and non-invasive diagnoses and therapy are necessary.
ER  - 

TY  - JOUR
M3  - Article
Y1  - 2022
VL  - 106
IS  - 6
SP  - 1624
EP  - 1626
SN  - 1476-1645
SN  - 0002-9637
JF  - American Journal of Tropical Medicine and Hygiene
JO  - Am. J. Trop. Med. Hyg.
UR  - https://www.embase.com/search/results?subaction=viewrecord&id=L2022753141&from=export
U2  - L2022753141
C5  - 35405645
DB  - Embase
DB  - Medline
U3  - 2023-02-22
U4  - 2023-04-20
L2  - http://dx.doi.org/10.4269/ajtmh.21-0986
DO  - 10.4269/ajtmh.21-0986
A1  - Shimizu, H.
A1  - Yamamoto, H.
A1  - Hiramoto, N.
A1  - Nishioka, H.
M1  - (Shimizu H., hash_mother_lake1008@yahoo.co.jp; Yamamoto H., a.o.hiroshi49@gmail.com; Nishioka H., nishiokahiroaki@hotmail.com) Department of General Internal Medicine, Kobe City Medical Center General Hospital, Hyogo, Kobe, Japan
M1  - (Hiramoto N., kvlqt1789@gmail.com) Department of Hematology, Kobe City Medical Center General Hospital, Hyogo, Kobe, Japan
AD  - H. Shimizu, Department of General Internal Medicine, Kobe City Medical Center General Hospital, 2-1-1 Minami-machi, Minatojima, Chuo-ku, Hyogo, Kobe City, Japan
T1  - Case Report: Pulmonary Tuberculosis Accompanied by Pure Red Cell Aplasia and Autoimmune Hemolytic Anemia
LA  - English
KW  - alanine aminotransferase
KW  - aspartate aminotransferase
KW  - azilsartan
KW  - C reactive protein
KW  - dulaglutide
KW  - ethambutol
KW  - febuxostat
KW  - furosemide
KW  - hemoglobin
KW  - isoniazid
KW  - lactate dehydrogenase
KW  - mitiglinide
KW  - pyrazinamide
KW  - pyridoxine
KW  - recombinant erythropoietin
KW  - rifampicin
KW  - verapamil
KW  - aged
KW  - article
KW  - autoimmune hemolytic anemia
KW  - case report
KW  - chronic kidney failure
KW  - clinical article
KW  - computer assisted tomography
KW  - diabetes mellitus
KW  - diabetic nephropathy
KW  - female
KW  - fever
KW  - hemodialysis
KW  - human
KW  - hypertension
KW  - hyperuricemia
KW  - kidney disease
KW  - lung tuberculosis
KW  - lymphadenopathy
KW  - pure red cell anemia
N2  - Tuberculosis is one of the most common infections worldwide. It has been associated with some hematologic disorders; however, pure red cell aplasia or autoimmune hemolytic anemia is rarely reported. We describe the case of a 68-year-old woman with pulmonary tuberculosis accompanied by pure red cell aplasia and autoimmune hemolytic anemia. These hematologic disorders were improved by treatment of pulmonary tuberculosis. This case suggests that physicians should consider the possibility of tuberculosis as a cause of pure red cell aplasia.
ER  - 

TY  - JOUR
M3  - Article
Y1  - 2022
VL  - 13
SN  - 1664-302X
JF  - Frontiers in Microbiology
JO  - Front. Microbiol.
UR  - https://www.embase.com/search/results?subaction=viewrecord&id=L2021218450&from=export
U2  - L2021218450
DB  - Embase
U3  - 2023-02-01
U4  - 2023-05-24
L2  - http://dx.doi.org/10.3389/fmicb.2022.829870
DO  - 10.3389/fmicb.2022.829870
A1  - Ye, Y.
A1  - Liu, J.
A1  - Guo, Y.
A1  - Gao, Y.
A1  - Rao, J.
A1  - Su, R.
A1  - Zhang, L.
A1  - Huang, Z.
A1  - Luo, Q.
A1  - Li, J.
M1  - (Ye Y.; Liu J.; Guo Y.; Gao Y.; Rao J.; Su R.; Zhang L.; Huang Z.; Luo Q., lxc042@163.com; Li J., Lisir361@163.com) Jiangxi Province Key Laboratory of Laboratory Medicine, Department of Clinical Laboratory, The First Affiliated Hospital of Nanchang University, Nanchang, China
AD  - Q. Luo, Jiangxi Province Key Laboratory of Laboratory Medicine, Department of Clinical Laboratory, The First Affiliated Hospital of Nanchang University, Nanchang, China
AD  - J. Li, Jiangxi Province Key Laboratory of Laboratory Medicine, Department of Clinical Laboratory, The First Affiliated Hospital of Nanchang University, Nanchang, China
T1  - PPARγ Ameliorates Mycobacterium tuberculosis H37Ra-Induced Foamy Macrophage Formation via the ABCG1-Dependent Cholesterol Efflux Pathway in THP-1 Macrophages
LA  - English
KW  - bicinchoninic acid assay kit
KW  - diagnostic kit
KW  - enhanced chemiluminescence detection kit
KW  - imaging software
KW  - polymerase chain reaction system
KW  - protein detection kit
KW  - reverse transcriptase PCR assay kit
KW  - 2 chloro 5 nitrobenzanilide
KW  - ABC transporter A1
KW  - ABC transporter G1
KW  - biochemical marker
KW  - CD36 antigen
KW  - cholesterol acyltransferase 1
KW  - lentivirus vector
KW  - low density lipoprotein receptor
KW  - messenger RNA
KW  - neutral cholesterol ester hydrolase 1
KW  - neutralizing antibody
KW  - peroxisome proliferator activated receptor gamma
KW  - rosiglitazone
KW  - scavenger receptor BI
KW  - steroid receptor
KW  - toll like receptor 2
KW  - unclassified drug
KW  - abcg1 dependent cholesterol efflux pathway
KW  - article
KW  - bicinchoninic acid assay
KW  - controlled study
KW  - flow cytometry
KW  - gene overexpression
KW  - human
KW  - human cell
KW  - Lentivirus
KW  - lipid body formation
KW  - lipid metabolism
KW  - lipid storage
KW  - metabolism
KW  - microbiological phenomena and functions
KW  - Mycobacterium tuberculosis h37ra induced foamy macrophage formation
KW  - oil red o staining
KW  - protein expression
KW  - real time polymerase chain reaction
KW  - RNA extraction
KW  - staining
KW  - THP-1 cell line
KW  - tuberculosis
KW  - Western blotting
KW  - PrimeScript
KW  - SYBR Premix Ex Taq II
C3  - PrimeScript(Takara,Japan)
C3  - SYBR Premix Ex Taq II(Takara,Japan)
C2  - Cayman(United States)
C2  - Sigma Aldrich
C4  - Solarbio(China)
C4  - Takara(Japan)
C4  - Thermo(United States)
N2  - Foamy macrophages are present during the course of Mycobacterium tuberculosis (Mtb) infection and seems to be nutrient-rich reservoir and secure reservoir for the bacilli, which leads to bacterial persistence and infection transmission. Peroxisome proliferator activated receptor γ (PPARγ) is a key transcription factor for cholesterol metabolism in macrophages and its role in regulating atherosclerosis related foamy macrophages (FMs) formation has been well-studied. However, knowledge about the mechanism of PPARγ regulating Mtb infection induced FM formation remains very limited. In this study, we investigate the functional role of PPARγ in Mtb H37Ra infection-induced foamy macrophages formation. H37Ra infection induced a time-dependent decreased expression of PPARγ that paralleled the augmented lipid body formation in THP1-derived macrophages. PPARγ antagonist GW9662 significantly potentiate H37Ra induced lipid body formation and inhibit ABCG1 expression, overexpression of ABCG1 by transduced macrophages with lentivirus significantly reversed the promotion effect of GW9662 on FM formation. Moreover, Treatment with a TLR2 neutralizing antibody ameliorated the activation of ABCG1 by Mtb H37Ra without significantly effecting the suppression of PPARγ, suggesting a greater role for TLR2 to regulate ABCG1 compared to PPARγ. Overall, this study showed that PPARγ is involved in ameliorating FM formation by regulating ABCG1 expression, these observations expose a novel role of PPARγ in the Mtb infection induced FM formation.
ER  - 

TY  - JOUR
M3  - Review
Y1  - 2022
VL  - 9
SN  - 2049-937X
SN  - 2049-9361
JF  - Therapeutic Advances in Infectious Disease
JO  - Ther. Adv. Infect. Dis.
UR  - https://www.embase.com/search/results?subaction=viewrecord&id=L2017055597&from=export
U2  - L2017055597
DB  - Embase
U3  - 2022-05-31
U4  - 2022-06-23
L2  - http://dx.doi.org/10.1177/20499361221095831
DO  - 10.1177/20499361221095831
A1  - Cáceres, G.
A1  - Calderon, R.
A1  - Ugarte-Gil, C.
M1  - (Cáceres G.; Calderon R.) Instituto de Medicina Tropical Alexander von Humboldt, Universidad Peruana Cayetano Heredia, Lima, Peru
M1  - (Ugarte-Gil C., cesar.ugarte@upch.pe) Instituto de Medicina Tropical Alexander von Humboldt, Universidad Peruana Cayetano Heredia, Av. Honorio Delgado 430–San Martin de Porres, Lima, Peru
AD  - C. Ugarte-Gil, Instituto de Medicina Tropical Alexander von Humboldt, Universidad Peruana Cayetano Heredia, Av. Honorio Delgado 430–San Martin de Porres, Lima, Peru
T1  - Tuberculosis and comorbidities: treatment challenges in patients with comorbid diabetes mellitus and depression
LA  - English
KW  - amfebutamone
KW  - bedaquiline
KW  - carbamazepine
KW  - ciprofloxacin
KW  - citalopram
KW  - cytochrome P450 1A2
KW  - cytochrome P450 2B6
KW  - cytochrome P450 2C19
KW  - cytochrome P450 2D6
KW  - cytochrome P450 2E1
KW  - cytochrome P450 3A4
KW  - delamanid
KW  - diazepam
KW  - duloxetine
KW  - escitalopram
KW  - ethambutol
KW  - fluoxetine
KW  - fluvoxamine
KW  - gamma interferon
KW  - glibenclamide
KW  - glimepiride
KW  - imipenem
KW  - noradrenalin
KW  - nortriptyline
KW  - ofloxacin
KW  - paroxetine
KW  - phenytoin
KW  - pyrazinamide
KW  - tacrolimus
KW  - antidepressant activity
KW  - antiretroviral therapy
KW  - CD4+ T lymphocyte
KW  - CD8+ T lymphocyte
KW  - cellular immunity
KW  - depression
KW  - diabetes mellitus
KW  - diabetic patient
KW  - drug interaction
KW  - drug megadose
KW  - drug metabolism
KW  - glucose blood level
KW  - glycemic control
KW  - health care system
KW  - human
KW  - hydrocortisone blood level
KW  - immunosuppressive treatment
KW  - interferon gamma release assay
KW  - lifestyle modification
KW  - medication compliance
KW  - mental health service
KW  - mortality risk
KW  - Mycobacterium tuberculosis
KW  - patient compliance
KW  - prevalence
KW  - review
KW  - risk factor
KW  - systematic review
KW  - tuberculosis
KW  - urinalysis
N2  - Tuberculosis is one of the leading causes of death worldwide, primarily affecting low- and middle income countries and individuals with limited-resources within fractured health care systems. Unfortunately, the COVID-19 pandemic has only served to aggravate the already existing diagnostic gap, decreasing the number of people who get diagnosed and thereby complete successful treatment. In addition to this, comorbidities act as an external component that when added to the TB management equation, renders it even more complex. Among the various comorbidities that interact with TB disease, diabetes mellitus and depression are two of the most prevalent among non-communicable diseases within the TB population and merits a thoughtful consideration when the healthcare system provides care for them. TB patients with diabetes mellitus (TB-DM) or depression both have an increased risk of mortality, relapse and recurrence. Both of these diseases when in presence of TB present a ‘vicious-circle-like’ mechanism, meaning that the effect of each disease can negatively add up, in a synergistic manner, complicating the patient’s health state. Among TB-DM patients, high glucose blood levels can decrease the effectiveness of anti-tuberculosis drugs; however, higher doses of anti-tuberculous drugs could potentially decrease the effects of DM drugs. Among the TB-depression patients, not only do we have the adherence to treatment problems, but depression itself can biologically shift the immunological profile responsible for TB containment, and the other way around, TB itself can alter the hormonal balance of several neurotransmitters responsible for depression. In this paper, we review these and other important aspects such as the pharmacological interactions found in the treatment of TB-DM and TB-depression patients and the implication on TB care and pharmacological considerations.
ER  - 

TY  - JOUR
M3  - Article
Y1  - 2022
VL  - 47
IS  - 1
SP  - 46
EP  - 52
SN  - 0577-7402
JF  - Medical Journal of Chinese People's Liberation Army
JO  - Med. J. Chin. Peoples Liberation Army
UR  - https://www.embase.com/search/results?subaction=viewrecord&id=L2017228104&from=export
U2  - L2017228104
DB  - Embase
U3  - 2022-03-25
U4  - 2022-03-30
L2  - http://dx.doi.org/10.11855/j.issn.0577-7402.2022.01.0046
DO  - 10.11855/j.issn.0577-7402.2022.01.0046
A1  - Hai-Li, W.
A1  - Xiao-Qun, H.
A1  - Nan-Yan, F.
A1  - Jing, Y.
A1  - Zhi-Xing, Z.
A1  - Qin, D.
A1  - Xiao-Jie, Z.
A1  - Dong-Mei, L.
M1  - (Hai-Li W.; Xiao-Jie Z.; Dong-Mei L.) College of Chemistry and Bioengineering, Yichun University, Jiangxi, Yichun, China
M1  - (Xiao-Qun H., 763633126@qq.com; Nan-Yan F.; Jing Y.; Zhi-Xing Z.; Qin D.) Department of Immunology and Microbiology, Medical College of Yichun University, Jiangxi, Yichun, China
AD  - H. Xiao-Qun, Department of Immunology and Microbiology, Medical College of Yichun University, Jiangxi, Yichun, China
T1  - Effects of activating PPARγ on the expression of AP-1 and inflammatory response in lung tissues of mice infected with Mycobacterium tuberculosis
T2  - 激活PPARγ对结核分枝杆菌感染小鼠肺组织AP-1表达及炎症反应的影响
LA  - Chinese
KW  - 2 chloro 5 nitrobenzanilide
KW  - interleukin 10
KW  - interleukin 6
KW  - peroxisome proliferator activated receptor gamma
KW  - rosiglitazone
KW  - toll like receptor 4
KW  - transcription factor AP 1
KW  - tumor necrosis factor
KW  - animal experiment
KW  - animal model
KW  - animal tissue
KW  - article
KW  - bacterial load
KW  - controlled study
KW  - enzyme linked immunosorbent assay
KW  - fluorescence quantitative polymerase chain reaction
KW  - gene expression
KW  - lung parenchyma
KW  - male
KW  - mouse
KW  - mRNA expression level
KW  - Mycobacterium tuberculosis complex
KW  - nonhuman
KW  - protein expression
KW  - tuberculosis
KW  - Western blotting
N2  - Objective To investigate the effect of activating peroxisome proliferator-activated receptor γ (PPARγ) on the expression of activator protein-1 (AP-1) and inflammatory response in lung tissues of mice infected with Mycobacterium tuberculosis (MTB). Methods A total of 50 healthy SPF C57BL/6 male mice aged 6 to 8 weeks were randomly divided into five groups (10 each group): control group, MTB group, MTB+Rosiglitazone group, MTB+GW9662 group, and MTB+ Rosiglitazone+GW9662 group. Lung tissue samples of mice were collected to detect the bacteria load. The protein and mRNA expression levels of PPARγ and AP-1 in lung tissues were detected by Western blotting and real-time fluorescent quantitative PCR (RT-qPCR). The contents of tumor necrosis factor (TNF)-α, interleukin (IL)-10 and IL-6 in lung tissues were determined by enzyme-linked immunosorbent assay (ELISA). The pathological changes in the lung tissue of mice were observed by HE staining. Results Compared with MTB infection alone, PPARγ agonist rosiglitazone significantly increased the bacteria load in lung tissue of MTB-infected mice (P<0.05). Compared with control group, the expression of PPARγ and the content of inflammatory cytokines in the lung tissues of MTB infected mice were significantly increased, while the expression of AP-1 was significantly decreased, and the differences were statistically significant (P<0.05). When giving PPARγ agonist rosiglitazone at the same time as MTB infection, the expression level of AP-1 in lung tissue of mice was significantly decreased compared with MTB group (P<0.05). In addition, in MTB+Rosiglitazone group, the contents of IL-6 and TNF-α were (160.71±20.36) pg/ml and (343.55±58.48) pg/ml, respectively, both of which were down-regulated compared with MTB group [(232.59±21.73) pg/ml and (511.99±69.83) pg/ml]. Interestingly, the content of IL-10 in MTB+Rosiglitazone group [(105.97±10.38) pg/ml], significantly higher than that in MTB group [(83.25±9.00) pg/ml, P<0.05]. GW9662, a PPARγ antagonist, could reverse the above effects of rosiglitazone. Conclusion Activation of PPARγ can down-regulate the expression of AP-1 in the lung tissues of MTB-infected mice, thereby inhibiting the lung tissues inflammatory and affecting the clearance of MTB.
ER  - 

TY  - JOUR
M3  - Article
Y1  - 2021
VL  - 73
IS  - 12
SP  - 2329
EP  - 2331
SN  - 1537-6591
SN  - 1058-4838
JF  - Clinical Infectious Diseases
JO  - Clin. Infect. Dis.
UR  - https://www.embase.com/search/results?subaction=viewrecord&id=L2016977073&from=export
U2  - L2016977073
C5  - 32730621
DB  - Embase
DB  - Medline
U3  - 2022-02-28
U4  - 2022-03-08
L2  - http://dx.doi.org/10.1093/cid/ciaa1064
DO  - 10.1093/cid/ciaa1064
A1  - Yoshiyama, T.
A1  - Takaki, A.
A1  - Aono, A.
A1  - Mitarai, S.
A1  - Okumura, M.
A1  - Ohta, K.
A1  - Kato, S.
M1  - (Yoshiyama T., yoshiyama1962@yahoo.co.jp; Kato S.) Research Institute of Tuberculosis, Tokyo, Japan
M1  - (Yoshiyama T., yoshiyama1962@yahoo.co.jp; Okumura M.) Respiratory Diseases Center, Fukujuji Hospital, Tokyo, Japan
M1  - (Takaki A.; Aono A.; Mitarai S.) Department of Mycobacterium Reference and Research, Research institute of tuberculosis, Tokyo, Japan
M1  - (Ohta K.) Fukujuji Hospital, Tokyo, Japan
AD  - T. Yoshiyama, Research Institute of Tuberculosis and Fukujuji Hospital, 3-1-24 Matsuyama, Tokyo, Japan
T1  - Multidrug Resistant Tuberculosis With Simultaneously Acquired Drug Resistance to Bedaquiline and Delamanid
LA  - English
KW  - amikacin
KW  - aminosalicylic acid
KW  - bedaquiline
KW  - clavulanic acid
KW  - clofazimine
KW  - cycloserine
KW  - delamanid
KW  - ethambutol
KW  - ethionamide
KW  - isoniazid
KW  - kanamycin
KW  - levofloxacin
KW  - linezolid
KW  - meropenem
KW  - miglitol
KW  - mitiglinide
KW  - nucleotide
KW  - pyrazinamide
KW  - rifampicin
KW  - streptomycin
KW  - adult
KW  - antibiotic sensitivity
KW  - article
KW  - bacterium isolate
KW  - case report
KW  - clinical article
KW  - comorbidity
KW  - depression
KW  - diabetes mellitus
KW  - drug substitution
KW  - drug withdrawal
KW  - gastrointestinal symptom
KW  - gene insertion
KW  - human
KW  - lung lobectomy
KW  - male
KW  - middle aged
KW  - minimum inhibitory concentration
KW  - multidrug resistant tuberculosis
KW  - Mycobacterium avium
KW  - Mycobacterium tuberculosis
KW  - nonhuman
KW  - patient compliance
KW  - peripheral neuropathy
KW  - pigment disorder
KW  - whole genome sequencing
N2  - This study is the first to report a clinical case of simultaneously acquired resistance to bedaquiline (BDQ) and delamanid (DLM). Whole genome sequencing revealed 2 nucleotide insertions (Rv0678 and fbiC) in the Mycobacterium tuberculosis isolate. The minimum inhibitory concentrations for BDQ and DLM were 0.25 μg/mL and >2.0 μg/mL, respectively.
ER  - 

TY  - JOUR
M3  - Article
Y1  - 2021
VL  - 15
IS  - 1
SN  - 1752-1947
JF  - Journal of Medical Case Reports
JO  - J. Med. Case Rep.
UR  - https://www.embase.com/search/results?subaction=viewrecord&id=L2014482663&from=export
U2  - L2014482663
C5  - 34915933
DB  - Embase
DB  - Medline
U3  - 2021-12-27
U4  - 2022-01-04
L2  - http://dx.doi.org/10.1186/s13256-021-03193-7
DO  - 10.1186/s13256-021-03193-7
A1  - Aguillón-Durán, G.P.
A1  - Prieto-Martínez, E.
A1  - Ayala, D.
A1  - García, J.
A1  - Thomas, J.M.
A1  - García, J.I.
A1  - Henry, B.M.
A1  - Torrelles, J.B.
A1  - Turner, J.
A1  - Ledezma-Campos, E.
A1  - Restrepo, B.I.
M1  - (Aguillón-Durán G.P., genesiisaguillon05@gmail.com; Ayala D., doris.ayala@uth.tmc.edu; Restrepo B.I., Blanca.i.restrepo@uth.tmc.edu) School of Public Health, University of Texas Health Science Center at Houston, Brownsville Campus, Brownsville, TX, United States
M1  - (Prieto-Martínez E., crtbreynosa@hotmail.com) Secretaria de Salud de Tamaulipas, Reynosa, Tamaulipas, Mexico
M1  - (Prieto-Martínez E., crtbreynosa@hotmail.com) Secretaria de Salud de Tamaulipas, Ciudad Victoria, Tamaulipas, Mexico
M1  - (García J., juan.garcia02@utrgv.edu; Thomas J.M., john.thomas@utrgv.edu; Ledezma-Campos E., tbtamaulipas@hotmail.com; Restrepo B.I., Blanca.i.restrepo@uth.tmc.edu) Department of Human Genetics, South Texas Diabetes and Obesity Institute, School of Medicine, University of Texas Rio Grande Valley, 1214 W Schunior, UTRGV-Edinburg Campus, Edinburg, TX, United States
M1  - (García J.I., juangarcia@txbiomed.org; Henry B.M., bhenry@txbiomed.org; Torrelles J.B., jtorrelles@txbiomed.org; Turner J., joanneturner@txbiomed.org) Population Health Program and Host Pathogens Interactions Program, Texas Biomedical Research Institute, San Antonio, TX, United States
AD  - B.I. Restrepo, Department of Human Genetics, South Texas Diabetes and Obesity Institute, School of Medicine, University of Texas Rio Grande Valley, 1214 W Schunior, UTRGV-Edinburg Campus, Edinburg, TX, United States
T1  - COVID-19 and chronic diabetes: the perfect storm for reactivation tuberculosis?: a case series
LA  - English
KW  - immunoglobulin G test kit
KW  - MPT64 Rapid
KW  - Mycobacterium tuberculosis test kit
KW  - glibenclamide
KW  - hemoglobin A1c
KW  - immunoglobulin G antibody
KW  - metformin
KW  - adult
KW  - antibody titer
KW  - article
KW  - body weight loss
KW  - case report
KW  - chill
KW  - clinical article
KW  - coronavirus disease 2019
KW  - dry cough
KW  - female
KW  - fever
KW  - glycemic control
KW  - Hispanic
KW  - human
KW  - latent tuberculosis
KW  - lung tuberculosis
KW  - male
KW  - middle aged
KW  - non insulin dependent diabetes mellitus
KW  - productive cough
KW  - sputum smear
KW  - thorax radiography
KW  - MPT64 Rapid
C3  - MPT64 Rapid(Bioline)
C4  - Abbott(United States)
C4  - Bioline
N2  - Background: The coronavirus disease 2019 pandemic is predicted to have a net negative effect on tuberculosis control, with an estimated excess of 6.3 million tuberculosis cases and 1.4 million deaths by 2025. Programmatic issues such as the lockdown of tuberculosis services affect all patients, while biosocial factors have a differential impact on an individual’s risk for tuberculosis or adverse tuberculosis outcomes. Case presentation: We report three Hispanic cases of incident tuberculosis (two males, 43 and 44 years old; one female, 49 years old) after resolution of coronavirus disease episodes. Coincidentally, all cases shared a common risk factor: a chronic history poorly controlled diabetes. Conclusions: Our findings alert to the threat posed by the synergy between coronavirus disease and diabetes, on tuberculosis reactivation. In medium- to high-risk settings for tuberculosis, we recommend implementation of routine screening for latent tuberculosis infection in these cases, and preventive tuberculosis treatment in those who are positive.
ER  - 

TY  - JOUR
M3  - Article
Y1  - 2021
VL  - 41
IS  - 10
SP  - 749
EP  - 756
SN  - 0254-5101
JF  - Chinese Journal of Microbiology and Immunology (China)
JO  - Chin. J. Microbiol. Immunol.
UR  - https://www.embase.com/search/results?subaction=viewrecord&id=L2015638952&from=export
U2  - L2015638952
DB  - Embase
U3  - 2021-11-22
U4  - 2021-12-07
L2  - http://dx.doi.org/10.3760/cma.j.cn112309-20201231-00578
DO  - 10.3760/cma.j.cn112309-20201231-00578
A1  - Liu, D.
A1  - Han, X.
A1  - Yang, J.
A1  - Deng, Q.
A1  - Wang, H.
A1  - Zhao, X.
M1  - (Liu D.; Wang H.; Zhao X.) College of Chemistry and Bioengineering, Yichun University, Yichun, China
M1  - (Han X., 763633126@qq.com; Yang J.; Deng Q.) Department of Immunology and Microbiology, Medical College of Yichun University, Yichun, China
AD  - X. Han, Department of Immunology and Microbiology, Medical College of Yichun University, Yichun, China
T1  - Role of PPARγ/CD36 signaling pathway in macrophage lipid metabolism after Mycobacterium tuberculosis infection
T2  - PPARγ/CD36信号通路在结核分枝杆菌感染巨噬细胞脂质代谢中的作用
LA  - Chinese
KW  - CD36 antigen
KW  - high density lipoprotein cholesterol
KW  - low density lipoprotein cholesterol
KW  - peroxisome proliferator activated receptor gamma
KW  - rosiglitazone
KW  - triacylglycerol
KW  - article
KW  - cell culture
KW  - cell level
KW  - cell proliferation
KW  - cholesterol blood level
KW  - controlled study
KW  - lipid metabolism
KW  - macrophage
KW  - Mycobacterium tuberculosis
KW  - nonhuman
KW  - protein expression
KW  - signal transduction
KW  - tuberculosis
N2  - Objective: To investigate the role of peroxisome proliferator-activated receptor γ (PPARγ)/CD36 signaling pathway in macrophage lipid metabolism after Mycobacterium tuberculosis (Mtb) infection. Methods: THP-1-derived macrophages were infected with Mtb. Four groups were included in this study, which were control group, Mtb infection group, Mtb+ rosiglitazone (ROZ, PPARγ agonist) group and Mtb+ GW9662 (PPARγ antagonist) group. Western blot and RT-PCR were used to detect the expression of PPARγ in macrophages at protein and mRNA levels, respectively. The lipids in cells were detected by oil red O staining. The concentrations of total cholesterol (TC), triglycerides (TG), low density lipoprotein (LDL-C) and high density lipoprotein (HDL-C) in the supernatant of cell culture were detected by automatic biochemical analyzer. The expression of CD36 was detected by immunohistochemistry. CCK-8 was used to detect the proliferation rate of macrophages. Results: Mtb infection significantly increased the expression of PPARγ in macrophages (P<0.001), promoted intracellular lipid aggregation and CD36 expression and decreased the levels of TC, TG, LDL-C and HDL-C in the supernatant of cell culture (P<0.001) and cell proliferation rate (P<0.001). PPARγ agonist significantly enhanced the intracellular lipid accumulation and CD36 expression that were induced by Mtb infection and down-regulated the lipid level in the supernatant of cell culture and cell proliferation rate, while PPARγ antagonist reversed the above effects. Conclusions: PPARγ played a role in lipid metabolism in Mtb-infected macrophages through affecting CD36 expression.
ER  - 

TY  - JOUR
M3  - Article
Y1  - 2021
VL  - 70
SN  - 1522-9629
SN  - 1094-5539
JF  - Pulmonary Pharmacology and Therapeutics
JO  - Pulm. Pharmacol. Ther.
UR  - https://www.embase.com/search/results?subaction=viewrecord&id=L2013660097&from=export
U2  - L2013660097
C5  - 34273498
DB  - Embase
DB  - Medline
U3  - 2021-07-27
U4  - 2021-11-15
L2  - http://dx.doi.org/10.1016/j.pupt.2021.102056
DO  - 10.1016/j.pupt.2021.102056
A1  - Laohapojanart, N.
A1  - Ratanajamit, C.
A1  - Kawkitinarong, K.
A1  - Srichana, T.
M1  - (Laohapojanart N., nisa.l@chulahospital.org; Ratanajamit C., chaveewan.r@psu.ac.th) Department of Clinical Pharmacy, Faculty of Pharmaceutical Sciences, Prince of Songkla University, Hat Yai, Songkhla, Thailand
M1  - (Kawkitinarong K., kamonkaw@hotmail.com) Tuberculosis Research Unit, Department of Medicine, Faculty of Medicine, Chulalongkorn University, Bangkok, Thailand
M1  - (Srichana T., teerapol.s@psu.ac.th) Drug Delivery System Excellence Center and Department of Pharmaceutical Technology, Faculty of Pharmaceutical Sciences, Prince of Songkla University, Hat Yai, Songkhla, Thailand
AD  - T. Srichana, Drug Delivery System Excellence Center and Department of Pharmaceutical Technology, Faculty of Pharmaceutical Sciences, Prince of Songkla University, Hat Yai, Songkhla, Thailand
T1  - Efficacy and safety of combined isoniazid-rifampicin-pyrazinamide-levofloxacin dry powder inhaler in treatment of pulmonary tuberculosis: A randomized controlled trial
LA  - English
KW  - dry powder inhaler
KW  - alanine aminotransferase
KW  - alkaline phosphatase
KW  - aspartate aminotransferase
KW  - bilirubin
KW  - ethambutol
KW  - isoniazid
KW  - levofloxacin
KW  - ofloxacin
KW  - placebo
KW  - pyrazinamide
KW  - rifampicin
KW  - uric acid
KW  - add on therapy
KW  - adult
KW  - alanine aminotransferase blood level
KW  - anorexia
KW  - arthralgia
KW  - article
KW  - body weight change
KW  - clinical outcome
KW  - controlled study
KW  - coughing
KW  - dizziness
KW  - double blind procedure
KW  - drug efficacy
KW  - drug safety
KW  - drug withdrawal
KW  - evening dosage
KW  - female
KW  - hemoptysis
KW  - human
KW  - kidney function test
KW  - liver function test
KW  - lung lavage
KW  - lung tuberculosis
KW  - major clinical study
KW  - male
KW  - multidrug resistant tuberculosis
KW  - Mycobacterium tuberculosis
KW  - nausea and vomiting
KW  - paresthesia
KW  - peak expiratory flow
KW  - phase 2 clinical trial
KW  - pruritus
KW  - randomized controlled trial
KW  - rash
KW  - side effect
KW  - sputum culture
KW  - symptom
KW  - tertiary care center
KW  - thorax radiography
KW  - young adult
N2  - Objective: To determine the efficacy and safety of add-on dry powder for inhalation (DPI) of combined anti-TB agents prepared as a particulate system (study group) compared with placebo DPI (control group) in patients diagnosed with pulmonary TB. Methods: This study was a randomized, placebo-controlled, double-blinded parallel design. Subjects were pulmonary TB patients, new or re-treatment, aged 18 years or older. The eligible patients were randomly allocated (1:1) to either the study group or the control group using stratified blocked randomization. The add-on DPI of combined anti-TB therapy (each capsule contained isoniazid 5 mg, rifampicin 2 mg, pyrazinamide 16 mg, and levofloxacin 2 mg) was used throughout the course of the standard oral anti-TB treatment. The primary outcome was Mycobacterium tuberculosis (MTB) sputum culture conversion measured after receiving treatment for eight weeks. Secondary outcomes were clinical signs and symptoms of pulmonary TB and adverse drug reactions (ADRs) related to anti-TB agents. The percentages of patients who achieved the primary outcome were compared (95% confidence interval). All analyses were performed using the modified intention-to-treat principle. Results: 91 patients were randomly allocated: 44 to the study group and 47 to the control group. Important baseline data (%peak expiratory flow rate, chest X-ray findings, resistance to anti-TB agents, renal and liver function tests) were similar between the two groups. Although the percentages of patients who achieved the primary outcome were similar in both groups (34/44 [77.3%] in the study group and (34/47 [72.3%] in the control group; relative risk [RR] 1.07, 95% CI 0.84–1.36; p = 0.589), the study group patients seemed to achieve the primary outcome earlier than the control group (22/44 [50.0%] vs 15/47 [31.9%]; RR 1.57, 95% CI 0.94–2.61; p = 0.079) at the end of week 4. Cough was significantly lower in the study group than in the control group (23/44 [52.3%] vs 43/47 [91.5%]; RR 0.57, 95% CI 0.43–0.77; p < 0.001) at week 4 of treatment. Hemoptysis was found in approximately half of each group at baseline. The percentage of patients having hemoptysis was substantially reduced at week 2 of treatment (5 [11.4%] in the study group and 11 [23.0%] in the control group, p = 0.132). Regarding safety outcomes, no dyspnea or severe ADRs were reported. Adverse events (AEs) related to oral anti-TB agents, (e.g. liver function tests) were in normal ranges in most patients in both groups during the treatment. The incidences of common AEs reported (e.g. anorexia, dizziness, numbness, arthralgia, rash, and itching) were similar between the two groups, while the incidences of nausea and vomiting were significantly lower in the study group than the control group (38.6% vs 74.5%, p = 0.001, and 43.2% vs 66.0%, p = 0.029, respectively). Conclusions: Add-on combined anti-TB DPI therapy to the standard oral anti-TB treatment did not increase MTB sputum culture conversion at two months of treatment. However, the percentage of patients having cough in the study group was significantly lower than in the control group at two months after treatment. A reduction in cough might represent adequate response to treatment, and result in a decreased risk of spread of infection. Combined anti-TB DPI therapy was safe. Further study investigated in a larger sample using higher strengths of DPI therapy is required.
ER  - 

TY  - JOUR
M3  - Article
Y1  - 2021
VL  - 39
IS  - 35
SP  - 5025
EP  - 5036
SN  - 1873-2518
SN  - 0264-410X
JF  - Vaccine
JO  - Vaccine
UR  - https://www.embase.com/search/results?subaction=viewrecord&id=L2013593262&from=export
U2  - L2013593262
C5  - 34256969
DB  - Embase
DB  - Medline
U3  - 2021-07-23
U4  - 2021-07-23
L2  - http://dx.doi.org/10.1016/j.vaccine.2021.07.002
DO  - 10.1016/j.vaccine.2021.07.002
A1  - Gomez, M.
A1  - McCollum, J.
A1  - Wang, H.
A1  - Bachchhav, S.
A1  - Tetreau, I.
A1  - Gerhardt, A.
A1  - Press, C.
A1  - Kramer, R.M.
A1  - Fox, C.B.
A1  - Vehring, R.
M1  - (Gomez M.; Wang H.; Bachchhav S.; Tetreau I.; Vehring R.) Department of Mechanical Engineering, University of Alberta, Edmonton, AB, Canada
M1  - (McCollum J.; Gerhardt A.; Press C.; Kramer R.M.; Fox C.B.) Infectious Disease Research Institute, Seattle, WA, United States
M1  - (Fox C.B.) Department of Global Health, University of Washington, Seattle, WA, United States
AD  - R. Vehring, Department of Mechanical Engineering, University of Alberta, Edmonton, AB, Canada
T1  - Evaluation of the stability of a spray-dried tuberculosis vaccine candidate designed for dry powder respiratory delivery
LA  - English
KW  - dry powder inhaler
KW  - BCG vaccine
KW  - leucine
KW  - trehalose
KW  - trileucine
KW  - unclassified drug
KW  - article
KW  - BCG vaccination
KW  - controlled study
KW  - drug degradation
KW  - drug delivery system
KW  - drug efficacy
KW  - drug formulation
KW  - drug stability
KW  - drug storage
KW  - drug structure
KW  - liquid
KW  - nanoemulsion
KW  - powder
KW  - solid state
KW  - spray drying
KW  - storage temperature
KW  - thermostability
KW  - tuberculosis
N2  - Particle engineering via spray drying was used to develop a dry powder presentation of an adjuvanted tuberculosis vaccine candidate. This presentation utilizing a trileucine-trehalose excipient system was designed to be both thermostable and suitable for respiratory delivery. The stability of the spray-dried vaccine powder was assessed over one year at various storage temperatures (-20, 5, 25, 40, 50 °C) in terms of powder stability, adjuvant stability, and antigen stability. A formulation without trileucine was included as a control. The results showed that the interior particle structure and exterior particle morphology of the powder was maintained for one year at 40 °C, while the control case exhibited a small extent of particle fusing under the same storage conditions. Moisture content was maintained, and powder solid state remained amorphous for all storage temperatures. Aerosol performance was assessed with a commercial dry powder inhaler in combination with a human mouth-throat model. The emitted dose and lung dose were maintained for all samples after one year at temperatures up to 40 °C. Nanoemulsion size and oil content of the adjuvant system were maintained after one year at temperatures up to 40 °C, and the agonist content was maintained after one year at temperatures up to 25 °C. The antigen was completely degraded in the control formulation at seven months of storage at 40 °C; by contrast, 45% of the antigen was still present in the trehalose-trileucine formulation after one year of storage at 50 °C. Comparatively, the antigen was completely degraded in a liquid sample of the vaccine candidate after only one month of storage at 37 °C. The spray-dried trehalose-trileucine vaccine powder clearly maintained its inhalable properties after one year's storage at high temperatures and improved overall thermostability of the vaccine.
ER  - 

TY  - JOUR
M3  - Article
Y1  - 2021
VL  - 13
IS  - 8
SN  - 1999-4923
JF  - Pharmaceutics
JO  - Pharmaceutics
UR  - https://www.embase.com/search/results?subaction=viewrecord&id=L2007840758&from=export
U2  - L2007840758
DB  - Embase
U3  - 2021-08-31
U4  - 2022-03-02
L2  - http://dx.doi.org/10.3390/pharmaceutics13081309
DO  - 10.3390/pharmaceutics13081309
A1  - Garcia-Contreras, L.
A1  - Sethuraman, V.
A1  - Kazantseva, M.
A1  - Hickey, A.
M1  - (Garcia-Contreras L., lucila-garcia-contreras@ouhsc.edu; Sethuraman V., Vasu-Sethuraman@email.unc.edu; Kazantseva M., Masha-Kazantseva@email.unc.edu; Hickey A., ahickey@unc.edu) Division of Molecular Pharmaceutics, University of North Carolina at Chapel Hill, Chapel Hill, NC, United States
M1  - (Garcia-Contreras L., lucila-garcia-contreras@ouhsc.edu) Department of Pharmaceutical Sciences, University of Oklahoma Health Sciences Center, Oklahoma City, OK, United States
M1  - (Sethuraman V., Vasu-Sethuraman@email.unc.edu) Synlogic, Inc, Cambridge, MA, United States
M1  - (Kazantseva M., Masha-Kazantseva@email.unc.edu) IQVIA, Research Triangle Park, Durham, NC, United States
M1  - (Hickey A., ahickey@unc.edu) RTI International, Research Triangle Park, Durham, NC, United States
AD  - L. Garcia-Contreras, Division of Molecular Pharmaceutics, University of North Carolina at Chapel Hill, Chapel Hill, NC, United States
T1  - Efficacy of combined rifampicin formulations delivered by the pulmonary route to treat tuberculosis in the guinea pig model
LA  - English
KW  - inhalation spacer
KW  - nebulizer
KW  - particle size analyzer
KW  - scanning electron microscope
KW  - dichloromethane
KW  - glycerol
KW  - liposome
KW  - microsphere
KW  - rifampicin
KW  - animal experiment
KW  - animal model
KW  - article
KW  - autopsy
KW  - bacterial load
KW  - bacteriology
KW  - cell infiltration
KW  - colony forming unit
KW  - controlled study
KW  - dispersity
KW  - drug efficacy
KW  - drug formulation
KW  - encapsulation
KW  - glass transition temperature
KW  - guinea pig model
KW  - inflammation
KW  - inhalation
KW  - laser diffraction
KW  - lung weight
KW  - male
KW  - Mycobacterium tuberculosis
KW  - nonhuman
KW  - organ weight
KW  - particle size
KW  - photon correlation spectroscopy
KW  - physical chemistry
KW  - scanning electron microscopy
KW  - spleen weight
KW  - thoracic cavity
KW  - tidal volume
KW  - tuberculosis
C2  - Fisher(United States)
C2  - Mallinckrodt Baker(United States)
C2  - Sigma(United States)
C4  - ADG(United Kingdom)
C4  - Jeol(United States)
C4  - Marquest Medical Product(United States)
C4  - Nicomp Particle Sizing Systems(United States)
C4  - Thermo Electron(United States)
N2  - Liposomes, as vehicles alone or in combination with rifampicin (RIF) microparticles (RMs), were evaluated as vehicles to enhance the permeation of RIF into granulomas. RIF liposomes (RLs) were extruded through a 0.1 µm polypropylene membrane. RMs were prepared by the solvent evaporation method. Four weeks after infection, guinea pigs (GPs) were assigned to groups treated with a combination of RM-RLs or RLs alone. RLs were nebulized after extrusion whereas RMs were suspended in saline and nebulized to GPs in a nose-only inhalation chamber. Necropsy was performed after the treatment; the lungs and spleen were resected for bacteriology. RLs had mean diameters of 137.1 ± 33.7 nm whereas RMs had a projected area diameter of 2.48 µm. The volume diameter of RMs was 64 ± 1 µm, indicating that RMs were aggregated. The treatment of TB-infected GPs with RLs significantly reduced their lung bacterial burden and wet spleen weight compared with those treated with blank liposomes. The treatment of TB-infected animals with RM-RLs also reduced their lung bacterial burden and wet spleen weight even though these reductions were not statistically different. Based on these results, the permeation of RIF into granulomas appears to be enhanced when encapsulated into liposomes delivered by the pulmonary route.
ER  - 

TY  - JOUR
M3  - Article
Y1  - 2021
VL  - 23
IS  - 4
SN  - 1399-3062
SN  - 1398-2273
JF  - Transplant Infectious Disease
JO  - Transplant Infect. Dis.
UR  - https://www.embase.com/search/results?subaction=viewrecord&id=L2010766757&from=export
U2  - L2010766757
C5  - 33655691
DB  - Embase
DB  - Medline
U3  - 2021-03-16
U4  - 2022-01-11
L2  - http://dx.doi.org/10.1111/tid.13591
DO  - 10.1111/tid.13591
A1  - Ramírez-Sánchez, I.C.
A1  - García, K.
A1  - Nieto-Ríos, J.F.
M1  - (Ramírez-Sánchez I.C., iramirez@hptu.org.co) Infectious Diseases Section, Internal Medicine Department, Hospital Pablo Tobón Uribe, Medical School, Medellín, Colombia
M1  - (Ramírez-Sánchez I.C., iramirez@hptu.org.co) Infectious Diseases Section, Internal Medicine, Universidad de Antioquia Medical School, Medellín, Colombia
M1  - (García K.; Nieto-Ríos J.F.) Internal Medicine Department, Universidad de Antioquia Medical School, Medellín, Colombia
M1  - (Nieto-Ríos J.F.) Nephrology Section, Internal Medicine Department, Hospital Pablo Tobón Uribe, Medical School, Medellín, Colombia
AD  - I.C. Ramírez-Sánchez, Infectious Diseases Section, Internal Medicine Department, Hospital Pablo Tobón Uribe, Medical School, Medellín, Colombia
T1  - Multifocal skeletal tuberculosis with mycobacteremia after kidney transplantation: A case report
LA  - English
KW  - cotrimoxazole
KW  - ethambutol
KW  - isoniazid
KW  - linagliptin
KW  - meropenem
KW  - methylprednisolone
KW  - moxifloxacin
KW  - mycophenolate mofetil
KW  - pyrazinamide
KW  - rifampicin
KW  - tacrolimus
KW  - thymocyte antibody
KW  - valganciclovir
KW  - adult
KW  - article
KW  - atypical mycobacteriosis
KW  - bone radiography
KW  - bronchoscopy
KW  - case report
KW  - clinical article
KW  - cytomegalovirus infection
KW  - diabetes mellitus
KW  - disease course
KW  - drug dose reduction
KW  - drug substitution
KW  - drug withdrawal
KW  - fatality
KW  - female
KW  - granuloma
KW  - hemodialysis
KW  - human
KW  - human tissue
KW  - infection
KW  - kidney graft rejection
KW  - kidney polycystic disease
KW  - kidney transplantation
KW  - lung cavitation
KW  - lung lavage
KW  - male
KW  - medical history
KW  - middle aged
KW  - nuclear magnetic resonance imaging
KW  - osteomyelitis
KW  - peritoneal dialysis
KW  - side effect
KW  - thorax radiography
KW  - tuberculous osteomyelitis
KW  - x-ray computed tomography
N2  - Solid organ transplant recipients have a higher risk of active Mycobacterium tuberculosis infection (TB) compared to the general population. Recognized risk factors are immunosuppressant use, graft dysfunction, diabetes mellitus, liver disease caused by the hepatitis C virus, and co-infections by other opportunists. Most of the active TB cases reported in solid organ transplant recipients occur in kidney transplant patients, especially if they come from M tuberculosis-endemic areas. Extrapulmonary and disseminated TB are among the wide spectrum of clinical presentations found, but the lungs are the most common organ affected. Disseminated disease occurs in up to a third of the affected population, however, multifocal osteoarticular TB with mycobacteremia is unusual. We report the case of a kidney transplant patient with disseminated M tuberculosis infection, who presented with multifocal skeletal TB.
ER  - 

TY  - JOUR
M3  - Article
Y1  - 2021
VL  - 11
IS  - 4
SP  - 1520
EP  - 1531
SN  - 2190-3948
SN  - 2190-393X
JF  - Drug Delivery and Translational Research
JO  - Drug Deliv. Transl. Res.
UR  - https://www.embase.com/search/results?subaction=viewrecord&id=L2011614533&from=export
U2  - L2011614533
C5  - 34041715
DB  - Embase
DB  - Medline
U3  - 2021-06-01
U4  - 2021-06-01
L2  - http://dx.doi.org/10.1007/s13346-021-01005-5
DO  - 10.1007/s13346-021-01005-5
A1  - Chogale, M.M.
A1  - Dhoble, S.B.
A1  - Patravale, V.B.
M1  - (Chogale M.M.; Dhoble S.B.; Patravale V.B., vbp_muict@yahoo.co.in) Department of Pharmaceutical Sciences and Technology, Institute of Chemical Technology, Nathalal Parekh Marg, Matunga-400 019, Mumbai, Maharashtra, India
AD  - V.B. Patravale, Department of Pharmaceutical Sciences and Technology, Institute of Chemical Technology, Nathalal Parekh Marg, Matunga-400 019, Mumbai, Maharashtra, India
T1  - A triple combination 'nano' dry powder inhaler for tuberculosis: in vitro and in vivo pulmonary characterization
LA  - English
KW  - dry powder inhaler
KW  - chitosan nanoparticle
KW  - isoniazid
KW  - lactose
KW  - liposome
KW  - poloxamer
KW  - pyrazinamide
KW  - rifampicin
KW  - tripolyphosphate
KW  - adult
KW  - aerosol
KW  - angle of repose
KW  - animal experiment
KW  - animal model
KW  - animal tissue
KW  - article
KW  - bulk density
KW  - controlled study
KW  - cross linking
KW  - dissolution
KW  - drug efficacy
KW  - drug formulation
KW  - drug release
KW  - drug stability
KW  - gelation
KW  - high performance liquid chromatography
KW  - in vitro study
KW  - in vivo study
KW  - lung alveolus macrophage
KW  - lung homogenate
KW  - male
KW  - Mycobacterium tuberculosis
KW  - nonhuman
KW  - physical chemistry
KW  - rat
KW  - spray drying
KW  - sustained drug release
KW  - tapped density
KW  - tuberculosis
C2  - Lupin(India)
N2  - Inhalation route of drug delivery is the most favorable for pulmonary infections wherein direct drug delivery is desired to the lungs. Tuberculosis is one such infection suffering from poor therapeutic efficacy because of low patient compliance due to high drug dosing and lengthy treatment protocols. The current research work was undertaken to develop a dry powder inhaler (DPI) for administration of three first-line antitubercular antibiotics directly to the lungs to improve the treatment rates. Nanoformulations of isoniazid, pyrazinamide, and rifampicin were prepared, spray-dried to obtain a dry powder system, and blended with inhalation grade lactose to develop the DPI. The DPI was evaluated for its flow properties, pulmonary deposition, dissolution profile, and stability. The DPI possessed excellent flow properties with a fine particle fraction of 45% and a mass median aerodynamic diameter of approximately 5 µm indicating satisfactory lung deposition. In vitro drug release exhibited a sustained release of the formulations. In vivo studies showed a prolonged deposition in the lung at elevated concentrations compared to oral therapy. Stability studies proved that the formulation remained stable at accelerated and long-term stability conditions. The DPI could complement the existing oral therapy in enhancing the therapeutic efficacy in patients. Graphical abstract: [Figure not available: see fulltext.]
ER  - 

TY  - JOUR
M3  - Article
Y1  - 2021
VL  - 205
IS  - 2
SP  - 232
EP  - 245
SN  - 1365-2249
SN  - 0009-9104
JF  - Clinical and Experimental Immunology
JO  - Clin. Exp. Immunol.
UR  - https://www.embase.com/search/results?subaction=viewrecord&id=L2012321315&from=export
U2  - L2012321315
C5  - 33866550
DB  - Embase
DB  - Medline
U3  - 2021-06-10
U4  - 2021-11-10
L2  - http://dx.doi.org/10.1111/cei.13603
DO  - 10.1111/cei.13603
A1  - López-Torres, M.O.
A1  - Marquina-Castillo, B.
A1  - Ramos-Espinosa, O.
A1  - Mata-Espinosa, D.
A1  - Barrios-Payan, J.A.
A1  - Baay-Guzman, G.
A1  - Yepez, S.H.
A1  - Bini, E.
A1  - Torre-Villalvazo, I.
A1  - Torres, N.
A1  - Tovar, A.
A1  - Chamberlin, W.
A1  - Ge, Y.
A1  - Carranza, A.
A1  - Hernández-Pando, R.
M1  - (López-Torres M.O.; Marquina-Castillo B.; Ramos-Espinosa O.; Mata-Espinosa D.; Barrios-Payan J.A.; Bini E.; Hernández-Pando R., rogelio.hernandezp@incmnsz.mx) Experimental Pathology Section, Department of Pathology, Instituto Nacional de Ciencias Médicas y Nutrición Salvador Zubirán, Mexico City, Mexico
M1  - (Baay-Guzman G.; Yepez S.H.) Oncological Diseases Research Unit, Hospital Infantil de Mexico ‘Federico Gomez’, Mexico City, Mexico
M1  - (Torre-Villalvazo I.; Torres N.; Tovar A.) Physiology of Nutrition Department, Instituto Nacional de Ciencias Médicas y Nutrición Salvador Zubirán, Mexico City, Mexico
M1  - (Chamberlin W.; Ge Y.) Protibea Therapeutics LLC, Naples, FL, United States
M1  - (Carranza A.) CONICET – Universidad de Buenos Aires, Instituto Alberto C. Taquini de Investigaciones en Medicina Traslacional (IATIMET, Buenos Aires, Argentina
AD  - R. Hernández-Pando, Experimental Pathology Section, Department of Pathology, Instituto Nacional de Ciencias Médicas y Nutrición Salvador Zubirán, Mexico City, Mexico
T1  - 16α-Bromoepiandrosterone as a new candidate for experimental diabetes–tuberculosis co-morbidity treatment
LA  - English
KW  - 7500
KW  - Accu-chek Active
KW  - Accutrend Plus System
KW  - Bacto
KW  - blood glucose test strip
KW  - cannula
KW  - FastPrep-24
KW  - FastPrepR-24
KW  - ImageScope
KW  - imaging software
KW  - imaging system
KW  - information technology device
KW  - lipid test kit
KW  - Middlebrook agar
KW  - Middlebrook broth culture medium
KW  - nucleic acid isolation kit
KW  - polymerase chain reaction system
KW  - Prism version 6.0
KW  - Quantitech
KW  - reverse transcriptase PCR assay kit
KW  - ScanScope CS
KW  - Spectrum version 11.1.2.752
KW  - tissue processor
KW  - 11beta hydroxysteroid dehydrogenase 1
KW  - 11beta hydroxysteroid dehydrogenase 2
KW  - 16alpha bromoepiandrosterone
KW  - alcohol
KW  - corticosterone
KW  - cortisone
KW  - gamma interferon
KW  - glibenclamide
KW  - glucocorticoid
KW  - liquid nitrogen
KW  - messenger RNA
KW  - metformin
KW  - pentobarbital
KW  - RNA
KW  - sevoflurane
KW  - sterol derivative
KW  - streptozocin
KW  - tumor necrosis factor
KW  - unclassified drug
KW  - animal experiment
KW  - animal model
KW  - animal tissue
KW  - article
KW  - bacterial load
KW  - Bagg albino mouse
KW  - colony forming unit
KW  - comorbidity
KW  - comparative study
KW  - controlled study
KW  - data analysis software
KW  - disease severity
KW  - drug effect
KW  - drug efficacy
KW  - experimental diabetes mellitus
KW  - experimental tuberculosis
KW  - fatty liver
KW  - histopathology
KW  - hormone determination
KW  - hyperglycemia
KW  - image analysis
KW  - immunohistochemistry
KW  - lipid diet
KW  - liver tissue
KW  - lung parenchyma
KW  - mouse
KW  - Mycobacterium tuberculosis
KW  - nonhuman
KW  - pneumonia
KW  - protein expression
KW  - real time polymerase chain reaction
KW  - spleen tissue
KW  - streptozotocin-induced diabetes mellitus
KW  - tissue level
KW  - tissue section
KW  - 7500
KW  - Accu-chek Active
KW  - Accutrend Plus System
KW  - Bacto
KW  - FastPrep-24
KW  - FastPrepR-24
KW  - ImageScope
KW  - Omniscript
KW  - Prism version 6.0
KW  - Quantitech
KW  - RNeasy Mini kit
KW  - ScanScope CS
KW  - Spectrum version 11.1.2.752
C3  - 7500(Applied Biosystems,United States)
C3  - Accu-chek Active
C3  - Accutrend Plus System(Hoffmann La Roche)
C3  - Bacto(Difco,United States)
C3  - FastPrep-24(MP Biomedicals,United States)
C3  - FastPrepR-24(MP Biomedicals)
C3  - ImageScope(Aperio)
C3  - Omniscript(Qiagen,United States)
C3  - Prism version 6.0(Graphpad,United States)
C3  - Quantitech(Qiagen)
C3  - RNeasy Mini kit(Qiagen,Germany)
C3  - ScanScope CS(Aperio,United States)
C3  - Spectrum version 11.1.2.752(Aperio)
C4  - Aperio
C4  - Qiagen(Germany)
C4  - Aperio(United States)
C4  - Applied Biosystems(United States)
C4  - Difco(United States)
C4  - Graphpad(United States)
C4  - Hoffmann La Roche
C4  - MP Biomedicals
C4  - MP Biomedicals(United States)
C4  - Qiagen
C4  - Qiagen(United States)
N2  - Tuberculosis (TB) is the leading cause of death from a single bacterial infectious agent and is one of the most relevant issues of public health. Another pandemic disease is type II diabetes mellitus (T2D) that is estimated to affect half a billion people in the world. T2D is directly associated with obesity and a sedentary lifestyle and is frequently associated with immunosuppression. Immune dysfunction induced by hyperglycemia increases infection frequency and severity. Thus, in developing countries the T2D/TB co-morbidity is frequent and represents one of the most significant challenges for the health-care systems. Several immunoendocrine abnormalities are occurring during the chronic phase of both diseases, such as high extra-adrenal production of active glucocorticoids (GCs) by the activity of 11-β-hydroxysteroid dehydrogenase type 1 (11-βHSD1). 11-βHSD1 catalyzes the conversion of inactive cortisone to active cortisol or corticosterone in lungs and liver, while 11-β-hydroxysteroid dehydrogenase type 2 (11-βHSD2) has the opposite effect. Active GCs have been related to insulin resistance and suppression of Th1 responses, which are deleterious factors in both T2D and TB. The anabolic adrenal hormone dehydroepiandrosterone (DHEA) exerts antagonistic effects on GC signaling in immune cells and metabolic tissues; however, its anabolic effects prohibit its use to treat immunoendocrine diseases. 16α-bromoepiandrosterone (BEA) is a water miscible synthetic sterol related to DHEA that lacks an anabolic effect while amplifying the immune and metabolic properties with important potential therapeutic uses. In this work, we compared the expression of 11-βHSD1 and the therapeutic efficacy of BEA in diabetic mice infected with tuberculosis (TB) (T2D/TB) with respect to non-diabetic TB-infected mice (TB). T2D was induced by feeding mice with a high-fat diet and administering a single low-dose of streptozotocin. After 4 weeks of T2D establishment, mice were infected intratracheally with a high-dose of Mycobacterium tuberculosis strain H37Rv. Then, mice were treated with BEA three times a week by subcutaneous and intratracheal routes. Infection with TB increased the expression of 11-βHSD1 and corticosterone in the lungs and liver of both T2D/TB and TB mice; however, T2D/TB mice developed a more severe lung disease than TB mice. In comparison with untreated animals, BEA decreased GC and 11-βHSD1 expression while increasing 11-βHSD2 expression. These molecular effects of BEA were associated with a reduction in hyperglycemia and liver steatosis, lower lung bacillary loads and pneumonia. These results uphold BEA as a promising effective therapy for the T2D/TB co-morbidity.
ER  - 

TY  - JOUR
M3  - Article
Y1  - 2021
VL  - 16
IS  - 7 July
SN  - 1932-6203
JF  - PLoS ONE
JO  - PLoS ONE
UR  - https://www.embase.com/search/results?subaction=viewrecord&id=L2013553562&from=export
U2  - L2013553562
C5  - 34252144
DB  - Embase
DB  - Medline
U3  - 2021-07-19
U4  - 2021-12-23
L2  - http://dx.doi.org/10.1371/journal.pone.0254349
DO  - 10.1371/journal.pone.0254349
A1  - Shayo, F.K.
A1  - Shayo, S.C.
M1  - (Shayo F.K., festocasmir@gmail.com) Department of Internal Medicine, Muhimbili National Hospital, Dar es Salaam, Tanzania
M1  - (Shayo F.K., festocasmir@gmail.com) Muhimbili University of Health and Allied Sciences, Dar es Salaam, Tanzania
M1  - (Shayo S.C.) Department of Diabetes and Endocrinology, Kagoshima University, Kagoshima, Japan
AD  - F.K. Shayo, Department of Internal Medicine, Muhimbili National Hospital, Dar es Salaam, Tanzania
T1  - Readiness of healthcare facilities with tuberculosis services to manage diabetes mellitus in Tanzania: A nationwide analysis for evidence-informed policy-making in high burden settings
LA  - English
KW  - blood glucose meter
KW  - diagnostic equipment
KW  - sphygmomanometer
KW  - stadiometer
KW  - stethoscope
KW  - urine test strip
KW  - weighing scale
KW  - glibenclamide
KW  - glucose
KW  - insulin
KW  - metformin
KW  - article
KW  - body mass
KW  - diabetes mellitus
KW  - disease burden
KW  - evidence based medicine
KW  - Facility inventory questionnaire
KW  - health care delivery
KW  - health care facility
KW  - health care personnel
KW  - Health Provider Interview questionnaire
KW  - health service
KW  - management
KW  - patient care
KW  - practice guideline
KW  - prevalence
KW  - questionnaire
KW  - reading
KW  - staff training
KW  - Tanzania
KW  - tuberculosis
KW  - World Health Organization
KW  - World Health Organization-Service Availability and Readiness Assessment
N2  - Introduction Double disease burden such as Tuberculosis and Diabetes mellitus comorbidity is evident and on rising especially in high burden settings such as Tanzania. There is limited information about the availability of tuberculosis/diabetes integrated healthcare services in Tanzania. Therefore, this study explored the availability and examined the readiness of healthcare facilities with tuberculosis services to manage diabetes mellitus in Tanzania. Methods We abstracted data from the 2014-2015 Tanzania Service Provision Assessment Survey datasets. The service availability was assessed by calculating the proportion of tuberculosis facilities reported to manage diabetes mellitus. There were four domains; each domain with some indicators for calculating the readiness index. High readiness was considered if the tuberculosis facilities scored at least half (≥50%) of the indicators listed in each of the four domains (staff training and guideline, diagnostics, equipment, and medicines) as is recommended by the World Health Organization-Service Availability and Readiness Assessment manual while low readiness for otherwise. Results Out of 341 healthcare facilities with tuberculosis services included in the current study, 238 (70.0%) reported providing management for diabetes mellitus. The majority of the facilities were dispensaries and clinics 48.1%; publicly owned 72.6%; and located in rural 62.6%. Overall, the readiness of tuberculosis facilities to manage diabetes was low (10.8%). Similarly, the readiness was low based on the domain-specific readiness of trained staff and guidelines. Conclusion Although the majority of the healthcare facilities with tuberculosis services had diabetes mellitus services the overall readiness was low. This finding provides a piece of evidence to inform the policymakers in high burden and low resource countries to strengthen the co-management of tuberculosis and diabetes.
ER  - 

TY  - JOUR
M3  - Article
Y1  - 2021
VL  - 9
IS  - 4
SP  - 373
EP  - 386
SN  - 2213-2619
SN  - 2213-2600
JF  - The Lancet Respiratory Medicine
JO  - Lancet Respir. Med.
UR  - https://www.embase.com/search/results?subaction=viewrecord&id=L2010476720&from=export
U2  - L2010476720
C5  - 33306991
DB  - Embase
DB  - Medline
U3  - 2020-12-30
U4  - 2021-07-05
L2  - http://dx.doi.org/10.1016/S2213-2600(20)30319-2
DO  - 10.1016/S2213-2600(20)30319-2
A1  - Day, T.A.
A1  - Penn-Nicholson, A.
A1  - Luabeya, A.K.K.
A1  - Fiore-Gartland, A.
A1  - Du Plessis, N.
A1  - Loxton, A.G.
A1  - Vergara, J.
A1  - Rolf, T.A.
A1  - Reid, T.D.
A1  - Toefy, A.
A1  - Shenje, J.
A1  - Geldenhuys, H.
A1  - Tameris, M.
A1  - Mabwe, S.
A1  - Bilek, N.
A1  - Bekker, L.-G.
A1  - Diacon, A.
A1  - Walzl, G.
A1  - Ashman, J.
A1  - Frevol, A.
A1  - Sagawa, Z.K.
A1  - Lindestam Arlehamn, C.
A1  - Sette, A.
A1  - Reed, S.G.
A1  - Coler, R.N.
A1  - Scriba, T.J.
A1  - Hatherill, M.
A1  - Beckmann, A.M.
A1  - Hsu, F.-C.
A1  - Albertson, S.
A1  - Veldsman, A.
A1  - Schreuder, C.
A1  - Smit, E.
A1  - Cloete, Y.
A1  - Ontong, C.
A1  - Filander, E.
A1  - Jacobs, G.
A1  - Keyser, A.
A1  - Africa, H.
A1  - Mulenga, H.
A1  - Noble, J.
A1  - Makhethe, L.
A1  - Steyn, M.
A1  - de Kock, M.
A1  - Quaqua, N.
A1  - Lu, Y.
A1  - Gutschmidt, A.
A1  - Thienneman, F.
A1  - Kahn, S.
A1  - Mouton, A.
A1  - Van Rooyen, E.
A1  - Opperman, F.
A1  - Swarts, A.
A1  - Van Schalkwyk, A.
A1  - Herselman, Y.
A1  - Hofmeester, D.
A1  - Amsterdam, J.
A1  - Hassanally, L.
A1  - van der Merwe, L.
A1  - Companie, A.
A1  - Rossouw, S.
A1  - Jones, C.
A1  - Botes, N.
A1  - van der Riet, E.
A1  - Goliath, S.
A1  - Kruger, S.
A1  - Sinandile, E.
M1  - (Day T.A.; Vergara J.; Rolf T.A.; Ashman J.; Frevol A.; Sagawa Z.K.; Reed S.G.; Coler R.N.) Infectious Disease Research Institute, Seattle, WA, United States
M1  - (Penn-Nicholson A.; Luabeya A.K.K.; Reid T.D.; Toefy A.; Shenje J.; Geldenhuys H.; Tameris M.; Mabwe S.; Bilek N.; Scriba T.J.; Hatherill M., mark.hatherill@uct.ac.za) South African Tuberculosis Vaccine Initiative (SATVI), Institute of Infectious Disease & Molecular Medicine and Division of Immunology, Department of Pathology, University of Cape Town, Cape Town, South Africa
M1  - (Bekker L.-G.) Desmond Tutu HIV Centre, University of Cape Town, Cape Town, South Africa
M1  - (Fiore-Gartland A.) Vaccine and Infectious Disease Division, Fred Hutchinson Cancer Research Center, Seattle, WA, United States
M1  - (Du Plessis N.; Loxton A.G.; Walzl G.) DST-NRF Centre of Excellence for Biomedical Tuberculosis Research, South African Medical Research Council Centre for Tuberculosis Research, Division of Molecular Biology and Human Genetics, Faculty of Medicine and Health Sciences, Stellenbosch University, Cape Town, South Africa
M1  - (Diacon A.) TASK Applied Sciences, Cape Town, South Africa
M1  - (Lindestam Arlehamn C.; Sette A.) Center for Infectious Disease, Division of Vaccine Discovery, La Jolla Institute for Immunology, La Jolla, CA, United States
M1  - (Coler R.N.) Department of Global Health, University of Washington, Seattle, WA, United States
M1  - (Coler R.N.) PAI Life Sciences, Seattle, WA, United States
M1  - (Beckmann A.M.; Hsu F.-C.; Albertson S.; Veldsman A.; Schreuder C.; Smit E.; Cloete Y.; Ontong C.; Filander E.; Jacobs G.; Keyser A.; Africa H.; Mulenga H.; Noble J.; Makhethe L.; Steyn M.; de Kock M.; Quaqua N.; Lu Y.; Gutschmidt A.; Thienneman F.; Kahn S.; Mouton A.; Van Rooyen E.; Opperman F.; Swarts A.; Van Schalkwyk A.; Herselman Y.; Hofmeester D.; Amsterdam J.; Hassanally L.; van der Merwe L.; Companie A.; Rossouw S.; Jones C.; Botes N.; van der Riet E.; Goliath S.; Kruger S.; Sinandile E.)
M1  - ()
AD  - M. Hatherill, University of Cape Town, Faculty of Health Sciences, Institute of Infectious Disease and Molecular Medicine, Observatory 7925, Cape Town, South Africa
T1  - Safety and immunogenicity of the adjunct therapeutic vaccine ID93 + GLA-SE in adults who have completed treatment for tuberculosis: a randomised, double-blind, placebo-controlled, phase 2a trial
LA  - English
KW  - NCT01927159
KW  - NCT02465216
KW  - glucopyranosyl lipid vaccine
KW  - ID93 vaccine
KW  - immunoglobulin G
KW  - Mycobacterium vaccine
KW  - unclassified drug
KW  - adult
KW  - antibody response
KW  - arthralgia
KW  - article
KW  - CD4+ T lymphocyte
KW  - cohort analysis
KW  - controlled study
KW  - cryopreservation
KW  - double blind procedure
KW  - drug safety
KW  - enzyme linked immunosorbent assay
KW  - fatigue
KW  - female
KW  - flow cytometry
KW  - headache
KW  - human
KW  - hypertension
KW  - immunogenicity
KW  - injection site erythema
KW  - injection site induration
KW  - injection site pain
KW  - injection site reaction
KW  - lung tuberculosis
KW  - major clinical study
KW  - male
KW  - myalgia
KW  - nose obstruction
KW  - outcome assessment
KW  - peripheral blood mononuclear cell
KW  - phase 2 clinical trial
KW  - priority journal
KW  - randomized controlled trial
KW  - South Africa
KW  - tonsillitis
KW  - treatment outcome
KW  - treatment response
KW  - upper respiratory tract infection
N2  - Background: A therapeutic vaccine that prevents recurrent tuberculosis would be a major advance in the development of shorter treatment regimens. We aimed to assess the safety and immunogenicity of the ID93 + GLA-SE vaccine at various doses and injection schedules in patients with previously treated tuberculosis. Methods: This randomised, double-blind, placebo-controlled, phase 2a trial was conducted at three clinical sites near Cape Town, South Africa. Patients were recruited at local clinics after receiving 4 months of tuberculosis treatment, and screened for eligibility after providing written informed consent. Participants were aged 18–60 years, BCG-vaccinated, HIV-uninfected, and diagnosed with drug-sensitive pulmonary tuberculosis. Eligible patients had completed standard treatment for pulmonary tuberculosis in the past 28 days. Participants were enrolled after completing standard treatment and randomly assigned sequentially to receive vaccine or placebo in three cohorts: 2 μg intramuscular ID93 + 2 μg GLA-SE on days 0 and 56 (cohort 1); 10 μg ID93 + 2 μg GLA-SE on days 0 and 56 (cohort 2); 2 μg ID93 + 5 μg GLA-SE on days 0 and 56 and placebo on day 28 (cohort 3); 2 μg ID93 + 5 μg GLA-SE on days 0, 28, and 56 (cohort 3); or placebo on days 0 and 56 (cohorts 1 and 2), with the placebo group for cohort 3 receiving an additional injection on day 28. Randomisation was in a ratio of 3:1 for ID93 + GLA-SE and saline placebo in cohorts 1 and 2, and in a ratio of 3:3:1 for (2 ×) ID93 + GLA-SE, (3 ×) ID93 + GLA-SE, and placebo in cohort 3. The primary outcomes were safety and immunogenicity (vaccine-specific antibody response and T-cell response). For the safety outcome, participants were observed for 30 min after each injection, injection site reactions and systemic adverse events were monitored until day 84, and serious adverse events and adverse events of special interest were monitored for 6 months after the last injection. Vaccine-specific antibody responses were measured by serum ELISA, and T-cell responses after stimulation with vaccine antigens were measured in cryopreserved peripheral blood mononuclear cells specimens using intracellular cytokine staining followed by flow cytometry. This study is registered with ClinicalTrials.gov, number NCT02465216. Findings: Between June 17, 2015, and May 30, 2016, we assessed 177 patients for inclusion. 61 eligible patients were randomly assigned to receive: saline placebo (n=5) or (2 ×) 2 μg ID93 + 2 μg GLA-SE (n=15) on days 0 and 56 (cohort 1); saline placebo (n=2) or (2 ×) 10 μg ID93 + 2 μg GLA-SE (n=5) on days 0 and 56 (cohort 2); saline placebo (n=5) on days 0, 28 and 56, or 2 μg ID93 + 5 μg GLA-SE (n=15) on days 0 and 56 and placebo injection on day 28, or (3 ×) 2 μg ID93 + 5 μg GLA-SE (n=14) on days 0, 28, and 56 (cohort 3). ID93 + GLA-SE induced robust and durable antibody responses and specific, polyfunctional CD4 T-cell responses to vaccine antigens. Two injections of the 2 μg ID93 + 5 μg GLA-SE dose induced antigen-specific IgG and CD4 T-cell responses that were significantly higher than those with placebo and persisted for the 6-month study duration. Mild to moderate injection site pain was reported after vaccination across all dose combinations, and induration and erythema in patients given 2 μg ID93 + 5 μg GLA-SE in two or three doses. One participant had grade 3 erythema and induration at the injection site. No vaccine-related serious adverse events were observed. Interpretation: Vaccination with ID93 + GLA-SE was safe and immunogenic for all tested regimens. These data support further evaluation of ID93 + GLA-SE in therapeutic vaccination strategies to improve tuberculosis treatment outcomes. Funding: Wellcome Trust (102028/Z/13/Z).
ER  - 

TY  - JOUR
M3  - Review
Y1  - 2021
VL  - 11
SN  - 2235-2988
JF  - Frontiers in Cellular and Infection Microbiology
JO  - Front. Cell. Infect. Microbiol.
UR  - https://www.embase.com/search/results?subaction=viewrecord&id=L634446254&from=export
U2  - L634446254
C5  - 33718271
DB  - Embase
DB  - Medline
U3  - 2021-03-19
U4  - 2021-08-25
L2  - http://dx.doi.org/10.3389/fcimb.2021.624607
DO  - 10.3389/fcimb.2021.624607
A1  - Kiran, D.
A1  - Basaraba, R.J.
M1  - (Kiran D.; Basaraba R.J., Randall.Basaraba@colostate.edu) Metabolism of Infectious Diseases Laboratory, Mycobacteria Research Laboratories, Department of Microbiology, Immunology, and Pathology, College of Veterinary Medicine and Biomedical Sciences, Colorado State University, Fort Collins, CO, United States
AD  - R.J. Basaraba, Metabolism of Infectious Diseases Laboratory, Mycobacteria Research Laboratories, Department of Microbiology, Immunology, and Pathology, College of Veterinary Medicine and Biomedical Sciences, Colorado State University, Fort Collins, CO, United States
T1  - Lactate Metabolism and Signaling in Tuberculosis and Cancer: A Comparative Review
LA  - English
KW  - 2,4 thiazolidinedione derivative
KW  - adenosine triphosphate
KW  - adenylate cyclase
KW  - antiinfective agent
KW  - G protein coupled receptor
KW  - gamma interferon
KW  - hydroxycarboxylic acid receptor 1
KW  - hypoxia inducible factor 1alpha
KW  - interleukin 1
KW  - interleukin 6
KW  - lactate dehydrogenase
KW  - lactic acid
KW  - lipopolysaccharide
KW  - programmed death 1 ligand 1
KW  - rosiglitazone
KW  - tumor necrosis factor
KW  - unclassified drug
KW  - adipose tissue
KW  - angiogenesis
KW  - cancer chemotherapy
KW  - CD4+ T lymphocyte
KW  - CD8+ T lymphocyte
KW  - chronic inflammation
KW  - global health
KW  - glucose metabolism
KW  - glycolysis
KW  - granuloma
KW  - host pathogen interaction
KW  - human
KW  - immunomodulation
KW  - inflammatory cell
KW  - macrophage
KW  - malignant neoplasm
KW  - metabolism
KW  - monocyte
KW  - Mycobacterium tuberculosis
KW  - natural killer cell
KW  - neutrophil
KW  - non insulin dependent diabetes mellitus
KW  - regulatory T lymphocyte
KW  - review
KW  - signal transduction
KW  - Th1 cell
KW  - Th17 cell
KW  - tissue perfusion
KW  - tuberculosis
KW  - tumor cell
KW  - tumor growth
KW  - tumor microenvironment
N2  - Infection with Mycobacterium tuberculosis (Mtb) leading to tuberculosis (TB) disease continues to be a major global health challenge. Critical barriers, including but not limited to the development of multi-drug resistance, lack of diagnostic assays that detect patients with latent TB, an effective vaccine that prevents Mtb infection, and infectious and non-infectious comorbidities that complicate active TB, continue to hinder progress toward a TB cure. To complement the ongoing development of new antimicrobial drugs, investigators in the field are exploring the value of host-directed therapies (HDTs). This therapeutic strategy targets the host, rather than Mtb, and is intended to augment host responses to infection such that the host is better equipped to prevent or clear infection and resolve chronic inflammation. Metabolic pathways of immune cells have been identified as promising HDT targets as more metabolites and metabolic pathways have shown to play a role in TB pathogenesis and disease progression. Specifically, this review highlights the potential role of lactate as both an immunomodulatory metabolite and a potentially important signaling molecule during the host response to Mtb infection. While long thought to be an inert end product of primarily glucose metabolism, the cancer research field has discovered the importance of lactate in carcinogenesis and resistance to chemotherapeutic drug treatment. Herein, we discuss similarities between the TB granuloma and tumor microenvironments in the context of lactate metabolism and identify key metabolic and signaling pathways that have been shown to play a role in tumor progression but have yet to be explored within the context of TB. Ultimately, lactate metabolism and signaling could be viable HDT targets for TB; however, critical additional research is needed to better understand the role of lactate at the host-pathogen interface during Mtb infection before adopting this HDT strategy.
ER  - 

TY  - JOUR
M3  - Article
Y1  - 2021
VL  - 61
SN  - 1773-2247
JF  - Journal of Drug Delivery Science and Technology
JO  - J. Drug Deliv. Sci. Technol.
UR  - https://www.embase.com/search/results?subaction=viewrecord&id=L2008480313&from=export
U2  - L2008480313
DB  - Embase
U3  - 2020-11-11
U4  - 2021-06-10
L2  - http://dx.doi.org/10.1016/j.jddst.2020.102197
DO  - 10.1016/j.jddst.2020.102197
A1  - Joshi, M.
A1  - Prabhakar, B.
M1  - (Joshi M.; Prabhakar B., Bala.Prabhakar@nmims.edu) Shobhaben Pratapbhai Patel School of Pharmacy & Technology Management, SVKM's NMIMS (Deemed to Be University), Mumbai, Maharashtra, India
AD  - B. Prabhakar, Shobhaben Pratapbhai Patel School of Pharmacy & Technology Management, SVKM's NMIMS, P.O. Box: 400056, Mumbai, Maharashtra, India
T1  - Development of respirable rifampicin loaded bovine serum albumin formulation for the treatment of pulmonary tuberculosis
LA  - English
KW  - dry powder inhaler
KW  - scanning electron microscope
KW  - 1 (3 dimethylaminopropyl) 3 ethylcarbodiimide
KW  - bovine serum albumin
KW  - cross linking reagent
KW  - nanocarrier
KW  - rifampicin
KW  - animal cell
KW  - article
KW  - chemical structure
KW  - drug delivery system
KW  - drug formulation
KW  - fluorescence microscopy
KW  - in vitro study
KW  - lung tuberculosis
KW  - mouse
KW  - Mycobacterium tuberculosis
KW  - nonhuman
KW  - particle size
KW  - RAW 264.7 cell line
KW  - spray drying
KW  - sustained drug release
KW  - ultraviolet visible spectrophotometry
KW  - zeta potential
N2  - Rifampicin (RIF) is the first-line drug used for the treatment of tuberculosis. The limitations of this high dose drug can be strategically tackled by dose reduction. Rifampicin loaded bovine serum albumin nanoparticles (RIF-BSA NPs) were prepared by desolvation method using 1-ethyl-3-(3-dimethylaminopropyl)carbodiimide (EDC) as the cross-linking agent. Use of EDC reduced the time for cross-linking and simplified the preparation method. The prepared formulation showed particle size of 232 ± 5.4 nm, zeta potential of −30.1 ± 0.2 mV, entrapment efficiency (EE) 86.2 ± 3.9% with 30.4 ± 2.7% drug loading (DL). A biphasic in vitro release pattern was observed for RIF-BSA NPs with initial burst release followed by sustained release for 72 h. A dry powder inhaler (DPI) formulation was then obtained using spray drying. The mass median aerodynamic diameter (MMAD) and fine particle fraction (FPF) were found to be 3.21 ± 1.2 μm and 52.49 ± 3.6%, respectively after characterization using Anderson cascade impactor. The attained results confirm suitability of the designed formulation for pulmonary delivery of RIF. RIF-BSA NPs demonstrated enhanced in vitro therapeutic efficacy assessed by MTb killing assay compared to the free drug suggesting the possibility for dose reduction. Further, FITC-labelled RIF BSA NPs could be efficiently taken up by RAW264.7 cells infected with Mycobacterium tuberculosis (H37rv), as confirmed using fluorescence microscopy. The results obtained from these studies suggest that the use of RIF-BSA NPs DPI formulation can be a promising strategy for the treatment of pulmonary tuberculosis.
ER  - 

TY  - JOUR
M3  - Article
Y1  - 2021
VL  - 593
SN  - 1873-3476
SN  - 0378-5173
JF  - International Journal of Pharmaceutics
JO  - Int. J. Pharm.
UR  - https://www.embase.com/search/results?subaction=viewrecord&id=L2010308170&from=export
U2  - L2010308170
C5  - 33278492
DB  - Embase
DB  - Medline
U3  - 2020-12-17
U4  - 2021-04-13
L2  - http://dx.doi.org/10.1016/j.ijpharm.2020.120121
DO  - 10.1016/j.ijpharm.2020.120121
A1  - Gomez, M.
A1  - McCollum, J.
A1  - Wang, H.
A1  - Ordoubadi, M.
A1  - Jar, C.
A1  - Carrigy, N.B.
A1  - Barona, D.
A1  - Tetreau, I.
A1  - Archer, M.
A1  - Gerhardt, A.
A1  - Press, C.
A1  - Fox, C.B.
A1  - Kramer, R.M.
A1  - Vehring, R.
M1  - (Gomez M.; Wang H.; Ordoubadi M.; Jar C.; Carrigy N.B.; Barona D.; Tetreau I.; Vehring R., reinhard.vehring@ualberta.ca) Department of Mechanical Engineering, University of Alberta, Edmonton, AB, Canada
M1  - (McCollum J.; Archer M.; Gerhardt A.; Press C.; Fox C.B.; Kramer R.M.) Infectious Disease Research Institute, Seattle, WA, United States
M1  - (Fox C.B.) Department of Global Health, University of Washington, Seattle, WA, United States
AD  - R. Vehring, 116 St & 85 Ave, Edmonton, Canada
T1  - Development of a formulation platform for a spray-dried, inhalable tuberculosis vaccine candidate
LA  - English
KW  - 1200 HPLC
KW  - aerosol generator
KW  - centrifuge
KW  - ChemiDoc
KW  - container
KW  - Corona CAD
KW  - data analysis software
KW  - desiccator
KW  - dry powder inhaler
KW  - flowmeter
KW  - imaging system
KW  - liquid chromatograph
KW  - Maxima M16C
KW  - Model 77200 60
KW  - Molykote 316
KW  - nebulizer
KW  - peristaltic pump
KW  - scanning electron microscope
KW  - Sigma FE-SEM
KW  - TPK 2000
KW  - vacuum pump
KW  - antigen
KW  - BCG vaccine
KW  - fusion protein
KW  - glucopyranosyl lipid A
KW  - leucine
KW  - pullulan
KW  - squalene
KW  - trehalose
KW  - aerosol
KW  - article
KW  - chemical structure
KW  - crystallization
KW  - dispersion
KW  - drug delivery system
KW  - drug formulation
KW  - drug synthesis
KW  - dry powder
KW  - emulsion
KW  - nanoemulsion
KW  - nanoencapsulation
KW  - priority journal
KW  - solid state
KW  - spray drying
KW  - 1200 HPLC
KW  - Breezhaler
KW  - ChemiDoc
KW  - Corona CAD
KW  - MATLAB
KW  - Maxima M16C
KW  - Model 77200 60
KW  - Molykote 316
KW  - Sigma FE-SEM
KW  - TPK 2000
C3  - 1200 HPLC(Agilent,United States)
C3  - Breezhaler(Novartis,Switzerland)
C3  - ChemiDoc(Biorad,Canada)
C3  - Corona CAD
C3  - MATLAB(Mathworks,United States)
C3  - Maxima M16C(Fisher,Canada)
C3  - Model 77200 60(Cole Parmer,Canada)
C3  - Molykote 316(Dow,United States)
C3  - Sigma FE-SEM(Zeiss,Germany)
C3  - TPK 2000
C4  - Biorad(Canada)
C4  - Cole Parmer(Canada)
C4  - Fisher(Canada)
C4  - Novartis(Switzerland)
C4  - Zeiss(Germany)
C4  - Agilent(United States)
C4  - Dow(United States)
C4  - Mathworks(United States)
C4  - Thermo(United States)
N2  - Protection against primarily respiratory infectious diseases, such as tuberculosis (TB), can likely be enhanced through mucosal immunization induced by direct delivery of vaccines to the nose or lungs. A thermostable inhalable dry powder vaccine offers further advantages, such as independence from the cold chain. In this study, we investigate the formulation for a stable, inhalable dry powder version of ID93 + GLA-SE, an adjuvanted subunit TB vaccine candidate, containing recombinant fusion protein ID93 and glucopyranosyl lipid A (GLA) in a squalene emulsion (SE) as an adjuvant system, via spray drying. The addition of leucine (20% w/w), pullulan (10%, 20% w/w), and trileucine (3%, 6% w/w) as dispersibility enhancers was investigated with trehalose as a stabilizing agent. Particle morphology and solid state, nanoemulsion droplet size, squalene and GLA content, ID93 presence, and aerosol performance were assessed for each formulation. The results showed that the addition of leucine improved aerosol performance, but increased aggregation of the emulsion droplets was demonstrated on reconstitution. Addition of pullulan preserved emulsion droplet size; however, the antigen could not be detected after reconstitution. The trehalose-trileucine excipient formulations successfully stabilized the adjuvant system, with evidence indicating retention of the antigen, in an inhalable dry powder format suitable for lung delivery.
ER  - 

TY  - JOUR
M3  - Article
Y1  - 2021
VL  - 13
IS  - 1
SP  - 1
EP  - 17
SN  - 1999-4923
JF  - Pharmaceutics
JO  - Pharmaceutics
UR  - https://www.embase.com/search/results?subaction=viewrecord&id=L2005778689&from=export
U2  - L2005778689
DB  - Embase
U3  - 2021-01-19
U4  - 2021-05-21
L2  - http://dx.doi.org/10.3390/pharmaceutics13010079
DO  - 10.3390/pharmaceutics13010079
A1  - Vishwa, B.
A1  - Moin, A.
A1  - Gowda, D.V.
A1  - Rizvi, S.M.D.
A1  - Hegazy, W.A.H.
A1  - Abu Lila, A.S.
A1  - Khafagy, E.-S.
A1  - Allam, A.N.
M1  - (Vishwa B., bhavyavishwa@gmail.com; Gowda D.V., dvgowda@jssuni.edu.in) Department of Pharmaceutics, JSS College of Pharmacy, Mysuru, India
M1  - (Moin A., afrasimmoin@yahoo.co.in; Rizvi S.M.D., syeddanishpharmacy@gmail.com; Abu Lila A.S., a.abulila@uoh.edu.sa) Department of Pharmaceutics, College of Pharmacy, University of Hail, Hail, Saudi Arabia
M1  - (Hegazy W.A.H., waelmhegazy@daad-alumni.de) Department of Microbiology and Immunology, Faculty of Pharmacy, Zagazig University, Zagazig, Egypt
M1  - (Abu Lila A.S., a.abulila@uoh.edu.sa) Department of Pharmaceutics and Industrial Pharmacy, Faculty of Pharmacy, Zagazig University, Zagazig, Egypt
M1  - (Khafagy E.-S., e.khafagy@psau.edu.sa) Department of Pharmaceutics, College of Pharmacy, Prince Sattam Bin Abdulaziz University, Al-kharj, Saudi Arabia
M1  - (Khafagy E.-S., e.khafagy@psau.edu.sa) Department of Pharmaceutics and Industrial Pharmacy, Faculty of Pharmacy, Suez Canal University, Ismailia, Egypt
M1  - (Allam A.N., allam@alexu.edu.eg) Department of Pharmaceutics, Faculty of Pharmacy, Alexandria University, Alexandria, Egypt
AD  - D.V. Gowda, Department of Pharmaceutics, JSS College of Pharmacy, Mysuru, India
AD  - A.N. Allam, Department of Pharmaceutics, Faculty of Pharmacy, Alexandria University, Alexandria, Egypt
T1  - Pulmonary targeting of inhalable moxifloxacin microspheres for effective management of tuberculosis
LA  - English
KW  - dry powder inhaler
KW  - laboratory device
KW  - drug carrier
KW  - microsphere
KW  - moxifloxacin
KW  - polyglactin
KW  - aerodynamic diameter
KW  - aerosol
KW  - Andersen cascade impactor
KW  - animal experiment
KW  - animal model
KW  - area under the curve
KW  - article
KW  - chemical procedures
KW  - chemical structure
KW  - controlled study
KW  - drug delivery system
KW  - drug distribution
KW  - drug dosage form comparison
KW  - drug formulation
KW  - drug loading
KW  - drug targeting
KW  - entrapment efficiency
KW  - flow
KW  - flowability
KW  - in vivo study
KW  - lung alveolus macrophage
KW  - lung parenchyma
KW  - lung tuberculosis
KW  - male
KW  - mouse
KW  - non invasive procedure
KW  - nonhuman
KW  - particle size
KW  - physical parameters
KW  - solvent evaporation technique
KW  - statistical analysis
C2  - Micro Labs(India)
N2  - In the present study, the objective was to attain a localized lung delivery of an anti-tubercular fluoroquinolone, moxifloxacin (MXF), targeting the alveolar macrophages through a non-invasive pulmonary route using inhalable microspheres as a dry powder inhaler approach. MXF-loaded poly (lactic-co-glycolic acid) (PLGA) microspheres (MXF-PLGA-MSs) were fabricated by solvent evaporation technique and optimized by using a central composite statistical design. The morphology and particle size, as well as the flowability of the optimized microspheres, were char-acterized. In addition, the aerosolization performance of the optimized formula was inspected using an Andersen cascade impactor. Furthermore, in vivo fate following intrapulmonary administration of the optimized formula was evaluated. The optimized MXF-PLGA-MSs were spherical in shape with a particle size of 3.16 µm, drug loading of 21.98% and entrapment efficiency of 78.0%. The optimized formula showed a mass median aerodynamic diameter (MMAD) of 2.85 ± 1.04 µm with a favorable fine particle fraction of 72.77 ± 1.73%, suggesting that the powders were suitable for inhalation. Most importantly, in vivo studies revealed that optimized MXF-PLGA-MSs preferentially accumulated in lung tissue as manifested by a two-fold increase in the area under the curve AUC0–24h, compared to plain drug. In addition, optimized MXF-PLGA-MS sustained drug residence in the lung for up to 24 h following inhalation, compared to plain drug. In conclusion, inhalable microspheres of MXF could be a promising therapeutic approach that might aid in the effective eradiation of tuberculosis along with improving patient adherence to the treatment.
ER  - 

TY  - JOUR
M3  - Article
Y1  - 2021
VL  - 17
SP  - 463
EP  - 470
SN  - 1178-203X
SN  - 1176-6336
JF  - Therapeutics and Clinical Risk Management
JO  - Ther. Clin. Risk Manage.
UR  - https://www.embase.com/search/results?subaction=viewrecord&id=L2007462159&from=export
U2  - L2007462159
DB  - Embase
U3  - 2021-06-15
U4  - 2021-06-25
L2  - http://dx.doi.org/10.2147/TCRM.S310463
DO  - 10.2147/TCRM.S310463
A1  - Ichikawa, C.
A1  - Tanaka, S.
A1  - Takubo, M.
A1  - Kushimoto, M.
A1  - Ikeda, J.
A1  - Ogawa, K.
A1  - Tsujino, I.
A1  - Suzuki, Y.
A1  - Abe, M.
A1  - Ishihara, H.
A1  - Fujishiro, M.
M1  - (Ichikawa C.; Takubo M.; Ishihara H.; Fujishiro M., fujishiro.midori@nihon-u.ac.jp) Division of Diabetes and Metabolic Diseases, Department of Internal Medicine, Nihon University School of Medicine, Tokyo, Japan
M1  - (Tanaka S., tanakasho13@gmail.com; Abe M.) Division of Nephrology, Hypertension and Endocrinology, Department of Internal Medicine, Nihon University School of Medicine, Tokyo, Japan
M1  - (Tanaka S., tanakasho13@gmail.com; Takubo M.; Kushimoto M.; Ikeda J.; Ogawa K.; Tsujino I.; Suzuki Y.; Fujishiro M., fujishiro.midori@nihon-u.ac.jp) Department of Internal Medicine, Nihon University Hospital, Tokyo, Japan
M1  - (Ogawa K.; Suzuki Y.) Division of Neurology, Department of Medicine, Nihon University School of Medicine, Tokyo, Japan
M1  - (Tsujino I.) Division of Respiratory Medicine, Department of Internal Medicine, Nihon University School of Medicine, Tokyo, Japan
AD  - S. Tanaka, Division of Nephrology, Hypertension and Endocrinology, Department of Internal Medicine, Nihon University School of Medicine, 30-1 Oyaguchi Kami-cho, Itabashi-ku, Tokyo, Japan
AD  - M. Fujishiro, Division of Diabetes and Metabolic Diseases Department of Internal Medicine, Nihon University School of Medicine, 30-1 Oyaguchi Kami-cho, Itabashi-ku, Tokyo, Japan
T1  - Tuberculosis relapse in the epididymis after the completion of nine months of anti-tuberculosis chemotherapy in a patient with poorly controlled diabetes mellitus
LA  - English
KW  - adenosine deaminase
KW  - aminosalicylic acid
KW  - amlodipine
KW  - azilsartan
KW  - bisoprolol
KW  - C reactive protein
KW  - cycloserine
KW  - empagliflozin
KW  - ethambutol
KW  - ethionamide
KW  - hemoglobin A1c
KW  - isoniazid
KW  - levofloxacin
KW  - linagliptin
KW  - pyrazinamide
KW  - rifampicin
KW  - adult
KW  - article
KW  - ascites
KW  - asymptomatic disease
KW  - blood analysis
KW  - case report
KW  - caseation
KW  - chemotherapy
KW  - clinical article
KW  - computer assisted tomography
KW  - diabetes mellitus
KW  - dyspnea
KW  - echography
KW  - epididymectomy
KW  - epididymis
KW  - epididymitis
KW  - epithelioid histiocyte
KW  - estimated glomerular filtration rate
KW  - extrapulmonary tuberculosis
KW  - fatigue
KW  - granuloma
KW  - hemoglobin blood level
KW  - human
KW  - human tissue
KW  - hypertension
KW  - interferon gamma release assay
KW  - Japanese (people)
KW  - kidney disease
KW  - Langhans giant cell
KW  - lymphocyte
KW  - male
KW  - male genital system surgery
KW  - medical history
KW  - middle aged
KW  - multidrug resistant tuberculosis
KW  - Mycobacterium tuberculosis
KW  - non-smoker
KW  - nuclear magnetic resonance imaging
KW  - pericardial effusion
KW  - pericarditis
KW  - peritonitis
KW  - pleura effusion
KW  - pleurisy
KW  - polymerase chain reaction
KW  - prostate biopsy
KW  - pus
KW  - relapse
KW  - scrotal swelling
KW  - social drinker
KW  - symptom
KW  - tissue culture
KW  - treatment duration
KW  - treatment response
KW  - tuberculin test
KW  - urinalysis
N2  - The standard six-month tuberculosis (TB) treatment comprises an intensive phase lasting two months, followed by a continuation phase lasting four months. Meanwhile, the nine-month regimen, which has a prolonged continuation phase, is indicated for patients with complicated diabetes mellitus (DM) because of their poor response to treatment. A 61-year-old Japanese man with poorly controlled DM for five years presented with bilateral scrotal swelling noticed two weeks ago. He had a history of pleuritis, pericarditis, and peritonitis two years ago. These symptoms led to the diagnosis of culture-negative extrapulmonary TB. He received the nine-month chemotherapy regimen (isoniazid, rifampin, pyrazinamide, and ethambutol for two months, followed by isoniazid and rifampin for seven months), and his symptoms significantly improved. The swollen scrotum was accompanied by mild tenderness and pus discharge from a fistula. Imaging study revealed bilaterally diffusely enlarged epididymis. However, the acid-fast bacilli smear and culture and polymerase chain reaction using urine and pus discharge tested negative. Bilateral epididymectomy was performed. Although the acid-fast bacilli smear was negative, the pathology demonstrated granuloma formation and acid-fast bacilli tissue culture confirmed multi-drug resistant Mycobacterium tuberculosis. The optimal treatment regimen and duration for extrapulmonary TB with unknown drug susceptibility are debatable. The nine-month regimen can be insufficient in some cases. Thus, detailed follow-up is essential, and TB relapse should be thoroughly monitored.
ER  - 

TY  - JOUR
M3  - Article
Y1  - 2021
VL  - 6
IS  - June
SN  - 2520-0518
JF  - AME Medical Journal
JO  - AME. Med. J.
UR  - https://www.embase.com/search/results?subaction=viewrecord&id=L2007533013&from=export
U2  - L2007533013
DB  - Embase
U4  - 2023-04-06
L2  - http://dx.doi.org/10.21037/amj-20-114
DO  - 10.21037/amj-20-114
A1  - Tan, Y.Y.
A1  - Shuib, S.
A1  - Othman, A.
A1  - Md Yusof, M.Y.
M1  - (Tan Y.Y., tanyinyin2006@gmail.com; Shuib S.) Department of Internal Medicine, Hospital Sultanah Maliha, Langkawi, Malaysia
M1  - (Othman A.) Department of Pathology, Hospital Sultanah Maliha, Langkawi, Malaysia
M1  - (Md Yusof M.Y.) Department of Radiology, Hospital Sultanah Maliha, Langkawi, Malaysia
AD  - Y.Y. Tan, Department of Internal Medicine, Hospital Sultanah Maliha, Bukit Tekuh, Jalan Padang Mat Sirat, Langkawi, Kedah, Malaysia
T1  - Pulmonary tuberculosis with venous thromboembolism as an unusual presentation of occult pancreatic cancer: A case report
LA  - English
KW  - bisoprolol
KW  - CA 19-9 antigen
KW  - carcinoembryonic antigen
KW  - recombinant human insulin
KW  - rivaroxaban
KW  - tuberculostatic agent
KW  - abdominal cancer
KW  - acid fast bacterium
KW  - aged
KW  - article
KW  - ascites
KW  - body weight loss
KW  - cancer palliative therapy
KW  - case report
KW  - chronic cough
KW  - clinical article
KW  - comorbidity
KW  - computed tomographic angiography
KW  - crackle
KW  - deep vein thrombosis
KW  - deterioration
KW  - diabetes mellitus
KW  - disease duration
KW  - Doppler ultrasonography
KW  - dyspnea
KW  - human
KW  - human tissue
KW  - hypertension
KW  - ischemic heart disease
KW  - leg swelling
KW  - lung embolism
KW  - lung tuberculosis
KW  - male
KW  - medical history
KW  - metastatic peritoneal adenocarcinoma
KW  - occult cancer
KW  - pancreas cancer
KW  - peritoneal fluid
KW  - pleura effusion
KW  - respiratory tract examination
KW  - tachypnea
KW  - thorax radiography
KW  - total quality management
KW  - vein thrombosis
KW  - venous thromboembolism
N2  - Pancreatic cancer is usually diagnosed at a relatively advanced stage due to the heterogeneous and nonspecific clinical presentation. Thus, it poses a significant diagnostic challenge as the disease is usually clinically silent at the early stage. Typically, by the time of diagnosis, pancreatic cancer is associated with an extremely poor survival rate. The clinical features depend on the size and location of the tumour as well as its metastases. The suspicion of pancreatic cancer thus noted in retrospect and hence suggesting a missed opportunity for early detection. To our best knowledge, there have been no reported cases of pulmonary tuberculosis (PTB) with venous thromboembolism as the initial presentation of pancreatic cancer. The exact pathogenesis regarding venous thromboembolism with tuberculosis in pancreatic cancer is still unknown and debatable. Herein, we report an interesting case of smear positive PTB with venous thromboembolism leading to the elusive diagnosis of advanced pancreatic cancer. We discuss on possible novel hypotheses for the mechanism of venous thromboembolism in pancreatic cancer as well as association between tuberculosis and pancreatic cancer. His condition deteriorated even on standard treatment for PTB and thromboembolism that prompt further investigation for malignancy. He missed the golden period for treatment for the pancreatic cancer and subsequently succumbed to the illness. Early investigation for malignancy may be appropriate for tuberculosis patients who develop venous thromboembolism especially those clinically deterioration on standard treatment.
ER  - 

TY  - JOUR
M3  - Conference Abstract
Y1  - 2021
VL  - 34
IS  - 3
SP  - A11
EP  - A12
SN  - 1941-2703
JF  - Journal of Aerosol Medicine and Pulmonary Drug Delivery
JO  - J. Aerosol. Med. Pulm. Drug. Deliv.
UR  - https://www.embase.com/search/results?subaction=viewrecord&id=L635592405&from=export
U2  - L635592405
DB  - Embase
U4  - 2021-08-04
L2  - http://dx.doi.org/10.1089/jamp.2021.ab01.abstracts
DO  - 10.1089/jamp.2021.ab01.abstracts
A1  - Mukhtar, M.
A1  - Ambrus, R.
M1  - (Mukhtar M.; Ambrus R.) Faculty of Pharmacy, Institute of Pharmaceutical Technology and Regulatory Affairs, University of Szeged, Eötvös utca 6, Szeged, Hungary
AD  - M. Mukhtar, Faculty of Pharmacy, Institute of Pharmaceutical Technology and Regulatory Affairs, University of Szeged, Eötvös utca 6, Szeged, Hungary
T1  - In silico and in vitro aerodynamic profile of chitosan/thiolated chitosan and hyaluronic acid hybrid nanoplex based DPIs for tuberculosis
LA  - English
KW  - chitosan
KW  - hyaluronic acid
KW  - isoniazid
KW  - nanochain
KW  - polymer
KW  - A-549 cell line
KW  - cell viability
KW  - computer model
KW  - conference abstract
KW  - controlled study
KW  - drug combination
KW  - drug megadose
KW  - drug toxicity
KW  - dry powder inhaler
KW  - gelation
KW  - human
KW  - human cell
KW  - in vitro study
KW  - lung alveolus macrophage
KW  - lung epithelium
KW  - nanotechnology
KW  - tuberculosis
KW  - writing
N2  - Tuberculosis (TB) is the infectious disease with highest mortality in the recent times. Conventional dosage forms failed in treatment of TB because of rapid drug clearance and low bioavailability at the target site. Recently, dry powder inhalers (DPIs) have been in focus as they deliver the high concentration of drug directly to the lungs. However, because of low potency antitubercular agents are administered at high doses orally to reach lungs, thereby producing toxicity. To overcome the challenges, nanotechnology based DPIs are being exploited to target the site of action. The rationale of the active targeted delivery in TB is the controlled release of drug in the alveolar macrophages (where the causative agent resides) while minimizing the drug associated toxicity to the healthy pulmonary epithelium. In this study, biocompatible polymers, chitosan (CS)/thiolated chitosan (TC) and hyaluronic acid (HA), able to target the surface receptors of alveolar macrophage were employed to develop the hybrid nanoplexes by a cost-effective ionic gelation method and later freeze-dried to obtain nano-DPIs. The in-vitro investigation techniques, FTIR, XRPD and DSC revealed the physicochemical compatibility of components of nanoplexes. Moreover, in-vitro release profile of isoniazid loaded corresponded nanoplexes was in correspondence to the permeation studies in terms of the pattern of drug content dissolved over time. An in-vitro aerodynamic study found the fine particle fraction (FPF) <3 μm to be 53.11 % and 46.86 % for TC/HA and CS/HA nanoplexes respectively indicating the high drug deposition in the lower areas of the lungs, particularly in the alveolar region. In-silico deposition profile was corelated to the aforementioned results. Additionally, the cell viability of A549 cell line was found to be more than 90 % for the nano DPIs. Altogether, the results were optimistic for the delivery of drug in TB.
ER  - 

TY  - JOUR
M3  - Article
Y1  - 2020
VL  - 10
IS  - 6
SP  - 1675
EP  - 1687
SN  - 2190-3948
SN  - 2190-393X
JF  - Drug Delivery and Translational Research
JO  - Drug Deliv. Transl. Res.
UR  - https://www.embase.com/search/results?subaction=viewrecord&id=L2005277841&from=export
U2  - L2005277841
C5  - 32562253
DB  - Embase
DB  - Medline
U3  - 2020-07-06
U4  - 2020-07-06
L2  - http://dx.doi.org/10.1007/s13346-020-00799-0
DO  - 10.1007/s13346-020-00799-0
A1  - Rodrigues, S.
A1  - Cunha, L.
A1  - Rico, J.
A1  - Rosa da Costa, A.M.
A1  - Almeida, A.J.
A1  - Faleiro, M.L.
A1  - Buttini, F.
A1  - Grenha, A.
M1  - (Rodrigues S.; Cunha L.; Rico J.; Grenha A., amgrenha@ualg.pt) Centre for Marine Sciences, Universidade do Algarve, Faro, Portugal
M1  - (Rodrigues S.; Cunha L.; Faleiro M.L.; Grenha A., amgrenha@ualg.pt) Centre for Biomedical Research, Universidade do Algarve, Faro, Portugal
M1  - (Rosa da Costa A.M.) Algarve Chemistry Research Centre and Department of Chemistry and Pharmacy, Universidade do Algarve, Faro, Portugal
M1  - (Almeida A.J.) Research Institute for Medicines (iMed.ULisboa), Faculty of Pharmacy, Universidade de Lisboa, Av. Professor Gama Pinto, Lisbon, Portugal
M1  - (Buttini F.) Food and Drug Department, University of Parma, Parma, Italy
AD  - A. Grenha, Centre for Biomedical Research, Universidade do Algarve, Faro, Portugal
T1  - Carrageenan from red algae: an application in the development of inhalable tuberculosis therapy targeting the macrophages
LA  - English
KW  - centrifuge
KW  - desiccator
KW  - dialysate
KW  - ELISA kit
KW  - FacScalibur cell analyzer
KW  - flow cytometer
KW  - freezer
KW  - Heraeus Fresco 17
KW  - inhaler
KW  - laminar flow hood
KW  - carrageenan
KW  - isoniazid
KW  - rifabutin
KW  - starch
KW  - A-549 cell line
KW  - article
KW  - controlled study
KW  - drug delivery system
KW  - drug formulation
KW  - human
KW  - human cell
KW  - macrophage activation
KW  - membrane microparticle
KW  - nanoencapsulation
KW  - priority journal
KW  - spray drying
KW  - THP-1 cell line
KW  - tuberculosis
KW  - FacScalibur cell analyzer
KW  - Heraeus Fresco 17
C3  - FacScalibur cell analyzer(Becton Dickinson Biosciences,Belgium)
C3  - Heraeus Fresco 17(Thermo,United States)
C2  - Chemos(Germany)
C4  - Becton Dickinson Biosciences(Belgium)
C4  - Thermo(United States)
N2  - Macrophages have unique surface receptors that might recognize preferentially several moieties present on the surface of infecting organisms, including in the bacterial cell wall. Benefiting from a similar composition regarding the referred moieties, polysaccharides might be good candidates to compose the matrix of drug carriers aimed at macrophage targeting, as they can use the same recognition pathways of the infecting organisms. Carrageenan (CRG), a polysaccharide extracted from red edible seaweed, is an interesting possibility for the approach of directly targeting alveolar macrophages, as its composition is reported to be recognized by several macrophage lectin receptors. Inhalable starch/CRG microparticles were successfully produced, effectively associating isoniazid (96%) and rifabutin (74%) simultaneously. Furthermore, the produced microparticles presented adequate aerodynamic properties for pulmonary delivery with potential to reach the respiratory zone, with a mass median aerodynamic diameter (MMAD) between 3.3 and 3.9 μm. It was further demonstrated that the antitubercular activity of the drugs remained unchanged after encapsulation. The formulation evidenced no cytotoxic effects on lung epithelial cells (A549), although mild toxicity was observed on macrophage-differentiated THP-1 cells for the drug-loaded formulation. Starch/CRG microparticles also exhibited a propensity to be captured by macrophages in a dose-dependent manner, as well as an ability to activate the target cells. This work provides indications on the potential of the starch/CRG carriers to interact with macrophages, thus providing a platform for drug delivery in the context of macrophage intracellular diseases. Additionally, if tuberculosis is focused, these microparticles can be used as inhalable drug carriers. [Figure not available: see fulltext.].
ER  - 

TY  - JOUR
M3  - Review
Y1  - 2020
VL  - 12
IS  - 12
SP  - 1
EP  - 54
SN  - 1999-4923
JF  - Pharmaceutics
JO  - Pharmaceutics
UR  - https://www.embase.com/search/results?subaction=viewrecord&id=L2005574641&from=export
U2  - L2005574641
DB  - Embase
U3  - 2020-12-15
U4  - 2021-03-19
L2  - http://dx.doi.org/10.3390/pharmaceutics12121196
DO  - 10.3390/pharmaceutics12121196
A1  - Tan, Z.M.
A1  - Lai, G.P.
A1  - Pandey, M.
A1  - Srichana, T.
A1  - Pichika, M.R.
A1  - Gorain, B.
A1  - Bhattamishra, S.K.
A1  - Choudhury, H.
M1  - (Tan Z.M., tan.zhiming@student.imu.edu.my; Lai G.P., lai.guiping@student.imu.edu.my) School of Pharmacy, International Medical University, Kuala Lumpur, Malaysia
M1  - (Pandey M., ManishaPandey@imu.edu.my; Choudhury H., HiraChoudhury@imu.edu.my) Department of Pharmaceutical Technology, School of Pharmacy, International Medical University, Jalan Jalil Perkasa, Bukit Jalil, Kuala Lumpur, Malaysia
M1  - (Pandey M., ManishaPandey@imu.edu.my; Pichika M.R., mallikarjunarao_pichika@mu.edu.my; Choudhury H., HiraChoudhury@imu.edu.my) Centre for Bioactive Molecules and Drug Delivery, Institute for Research, Development and Innovation, International Medical University, Kuala Lumpur, Malaysia
M1  - (Srichana T., teerapol.s@psu.ac.th) Drug Delivery System Excellence Center, Prince of Songkla University, Songkhla, Thailand
M1  - (Srichana T., teerapol.s@psu.ac.th) Department of Pharmaceutical Technology, Faculty of Pharmaceutical Sciences, Prince of Songkla University, Songkhla, Thailand
M1  - (Pichika M.R., mallikarjunarao_pichika@mu.edu.my) Department of Pharmaceutical Chemistry, School of Pharmacy, International Medical University, Kuala Lumpur, Malaysia
M1  - (Gorain B., bapi.gorain@taylors.edu.my) School of Pharmacy, Faculty of Health and Medical Sciences, Taylor’s University, Subang Jaya, Selangor, Malaysia
M1  - (Gorain B., bapi.gorain@taylors.edu.my) Centre for Drug Delivery and Molecular Pharmacology, Faculty of Health and Medical Sciences, Taylor’s University, Subang Jaya, Selangor, Malaysia
M1  - (Bhattamishra S.K., SubratKumar@imu.edu.my) Department of Life Science, School of Pharmacy, International Medical University, Jalan Jalil Perkasa, Bukit Jalil, Kuala Lumpur, Malaysia
AD  - M. Pandey, Department of Pharmaceutical Technology, School of Pharmacy, International Medical University, Jalan Jalil Perkasa, Bukit Jalil, Kuala Lumpur, Malaysia
AD  - M. Pandey, Centre for Bioactive Molecules and Drug Delivery, Institute for Research, Development and Innovation, International Medical University, Kuala Lumpur, Malaysia
AD  - H. Choudhury, Department of Pharmaceutical Technology, School of Pharmacy, International Medical University, Jalan Jalil Perkasa, Bukit Jalil, Kuala Lumpur, Malaysia
AD  - H. Choudhury, Centre for Bioactive Molecules and Drug Delivery, Institute for Research, Development and Innovation, International Medical University, Kuala Lumpur, Malaysia
T1  - Novel approaches for the treatment of pulmonary tuberculosis
LA  - English
KW  - dry powder inhaler
KW  - RS01
KW  - acetone
KW  - algaroba
KW  - alginic acid
KW  - aminosalicylic acid
KW  - BCG vaccine
KW  - bedaquiline
KW  - chitosan
KW  - cholesterol
KW  - cholesteryl myristate
KW  - dextran
KW  - dimethyldioctadecylammonium bromide
KW  - ethambutol
KW  - glyceryl dibehenate
KW  - hyaluronic acid
KW  - isoniazid
KW  - kanamycin
KW  - lactose
KW  - leucine
KW  - liposome
KW  - maltodextrin
KW  - mannitol
KW  - methanol
KW  - nanoparticle
KW  - octadecylamine
KW  - oleic acid
KW  - palmitic acid
KW  - phosphatidylcholine
KW  - phospholipid
KW  - polycaprolactone
KW  - polyglactin
KW  - polysorbate 80
KW  - polyvinyl alcohol
KW  - povidone
KW  - pyrazinamide
KW  - rifabutin
KW  - rifampicin
KW  - rifapentine
KW  - solid lipid nanoparticle
KW  - stearic acid
KW  - streptomycin
KW  - trehalose 6,6' dibehenate
KW  - tripalmitin
KW  - tripolyphosphate
KW  - tristearin
KW  - tuberculostatic agent
KW  - unclassified drug
KW  - verapamil
KW  - aerosol
KW  - anorexia
KW  - antibacterial activity
KW  - arthralgia
KW  - breath holding
KW  - drug delivery system
KW  - drug efficacy
KW  - drug formulation
KW  - drug safety
KW  - drug stability
KW  - eye toxicity
KW  - flow rate
KW  - human
KW  - inspiratory capacity
KW  - liver toxicity
KW  - lung tuberculosis
KW  - malaise
KW  - medical history
KW  - minimum inhibitory concentration
KW  - myalgia
KW  - nausea
KW  - neuropathy
KW  - nonhuman
KW  - particle size
KW  - review
KW  - spray drying
KW  - thrombocytopenia
KW  - tissue engineering
KW  - vomiting
KW  - RS01
KW  - Turbospin
C3  - RS01
C3  - Turbospin
N2  - Tuberculosis (TB) is a contagious airborne disease caused by Mycobacterium tuberculosis, which primarily affects human lungs. The progression of drug-susceptible TB to drug-resistant strains, MDR-TB and XDR-TB, has become worldwide challenge in eliminating TB. The limitations of conventional TB treatment including frequent dosing and prolonged treatment, which results in patient’s noncompliance to the treatment because of treatment-related adverse effects. The non-invasive pulmonary drug administration provides the advantages of targeted-site delivery and avoids first-pass metabolism, which reduced the dose requirement and systemic adverse effects of the therapeutics. With the modification of the drugs with advanced carriers, the formulations may possess sustained released property, which helps in reducing the dosing frequency and enhanced patients’ compliances. The dry powder inhaler formulation is easy to handle and storage as it is relatively stable compared to liquids and suspension. This review mainly highlights the aerosolization properties of dry powder inhalable formulations with different anti-TB agents to understand and estimate the deposition manner of the drug in the lungs. Moreover, the safety profile of the novel dry powder inhaler formulations has been discussed. The results of the studies demonstrated that dry powder inhaler formulation has the potential in enhancing treatment efficacy.
ER  - 

TY  - JOUR
M3  - Article
Y1  - 2020
VL  - 11
IS  - 1
SN  - 2041-1723
JF  - Nature Communications
JO  - Nat. Commun.
UR  - https://www.embase.com/search/results?subaction=viewrecord&id=L2005671588&from=export
U2  - L2005671588
C5  - 32710080
DB  - Embase
DB  - Medline
U3  - 2020-07-30
U4  - 2020-12-10
L2  - http://dx.doi.org/10.1038/s41467-020-17504-x
DO  - 10.1038/s41467-020-17504-x
A1  - Lara, J.
A1  - Diacovich, L.
A1  - Trajtenberg, F.
A1  - Larrieux, N.
A1  - Malchiodi, E.L.
A1  - Fernández, M.M.
A1  - Gago, G.
A1  - Gramajo, H.
A1  - Buschiazzo, A.
M1  - (Lara J.; Diacovich L.; Gago G.; Gramajo H., gramajo@ibr-conicet.gov.ar) Laboratory of Physiology and Genetics of Actinomycetes, Instituto de Biología Molecular y Celular de Rosario (IBR-CONICET), Facultad de Ciencias Bioquímicas y Farmacéuticas, Universidad Nacional de Rosario, Rosario, Argentina
M1  - (Diacovich L.) Plataforma Argentina de Biología Estructural y Metabolómica (PLABEM), Rosario, Argentina
M1  - (Trajtenberg F.; Larrieux N.; Buschiazzo A., alebus@pasteur.edu.uy) Laboratory of Molecular and Structural Microbiology, Institut Pasteur de Montevideo, Montevideo, Uruguay
M1  - (Malchiodi E.L.; Fernández M.M.) Instituto de Estudios de la Inmunidad Humoral (IDEHU/CONICET-UBA), Facultad de Farmacia y Bioquímica, Universidad de Buenos Aires, Ciudad Autónoma de Buenos Aires, Argentina
M1  - (Buschiazzo A., alebus@pasteur.edu.uy) Integrative Microbiology of Zoonotic Agents, International Joint Research Unit, Department of Microbiology, Institut Pasteur, Cedex 15, Paris, France
AD  - H. Gramajo, Laboratory of Physiology and Genetics of Actinomycetes, Instituto de Biología Molecular y Celular de Rosario (IBR-CONICET), Facultad de Ciencias Bioquímicas y Farmacéuticas, Universidad Nacional de Rosario, Rosario, Argentina
AD  - A. Buschiazzo, Laboratory of Molecular and Structural Microbiology, Institut Pasteur de Montevideo, Montevideo, Uruguay
T1  - Mycobacterium tuberculosis FasR senses long fatty acyl-CoA through a tunnel and a hydrophobic transmission spine
LA  - English
KW  - acetic acid
KW  - boric acid
KW  - diagnostic agent
KW  - edetic acid
KW  - fatty acid synthase
KW  - genomic DNA
KW  - imidazole
KW  - kanamycin
KW  - long fatty acyl coa
KW  - mercaptoethanol
KW  - pioglitazone
KW  - sodium chloride
KW  - tetracycline
KW  - tris hydrochloric acid
KW  - unclassified drug
KW  - antibiotic resistance
KW  - article
KW  - bacterial gene
KW  - bacterium culture
KW  - binding site
KW  - bioinformatics
KW  - computer model
KW  - conformational transition
KW  - cryoelectron microscopy
KW  - DNA binding
KW  - enzyme active site
KW  - enzyme activity
KW  - expression vector
KW  - fasr gene
KW  - gel mobility shift assay
KW  - genetic similarity
KW  - hydrophobicity
KW  - immunomodulation
KW  - lipid metabolism
KW  - molecular cloning
KW  - molecular dynamics
KW  - Mycobacterium tuberculosis
KW  - nonhuman
KW  - protein expression
KW  - protein purification
KW  - protein structure
KW  - RNA binding
KW  - Sanger sequencing
KW  - sequence alignment
KW  - sequence homology
KW  - signal transduction
KW  - single cell analysis
KW  - stoichiometry
KW  - surface plasmon resonance
KW  - thermostability
KW  - X ray crystallography
KW  - X ray diffraction
C4  - GE Healthcare
C4  - Invitrogen
C4  - Merck
C4  - Promega
C4  - Qiagen
N2  - Mycobacterium tuberculosis is a pathogen with a unique cell envelope including very long fatty acids, implicated in bacterial resistance and host immune modulation. FasR is a TetR-like transcriptional activator that plays a central role in sensing mycobacterial long-chain fatty acids and regulating lipid biosynthesis. Here we disclose crystal structures of M. tuberculosis FasR in complex with acyl effector ligands and with DNA, uncovering its molecular sensory and switching mechanisms. A long tunnel traverses the entire effector-binding domain, enabling long fatty acyl effectors to bind. Only when the tunnel is entirely occupied, the protein dimer adopts a rigid configuration with its DNA-binding domains in an open state, leading to DNA dissociation. The protein-folding hydrophobic core connects the two domains, and is completed into a continuous spine when the effector binds. Such a transmission spine is conserved in a large number of TetR-like regulators, offering insight into effector-triggered allosteric functional control.
ER  - 

TY  - JOUR
M3  - Article
Y1  - 2020
VL  - 39
IS  - 10
SP  - 3019
EP  - 3023
SN  - 1532-1983
SN  - 0261-5614
JF  - Clinical Nutrition
JO  - Clin. Nutr.
UR  - https://www.embase.com/search/results?subaction=viewrecord&id=L2005045524&from=export
U2  - L2005045524
C5  - 32093879
DB  - Embase
DB  - Medline
U3  - 2020-02-28
U4  - 2020-02-28
L2  - http://dx.doi.org/10.1016/j.clnu.2020.02.007
DO  - 10.1016/j.clnu.2020.02.007
A1  - Zenil-Vega, M.
A1  - Cerón, E.
A1  - López-Bello, G.
A1  - Moreno, J.
A1  - Juárez-Cruz, E.
A1  - Castillejos-López, M.
A1  - Bernal-Alcántara, D.
A1  - Sommer, B.
A1  - Alvarado-Vasquez, N.
M1  - (Zenil-Vega M.; Cerón E.; Bernal-Alcántara D.; Alvarado-Vasquez N., nnooee@gmail.com) Department of Biochemistry, National Institute of Respiratory Diseases “Ismael Cosío Villegas”, Mexico City, Mexico
M1  - (López-Bello G.; Moreno J.; Juárez-Cruz E.) National Institute of Psychiatry “Ramón de La Fuente Muñiz", Mexico City, Mexico
M1  - (Castillejos-López M.) Epidemiological Surveillance Unit, National Institute of Respiratory Diseases “Ismael Cosío Villegas”, Mexico City, Mexico
M1  - (Sommer B.) Department of Hyperresponsiveness Research, National Institute of Respiratory Diseases “Ismael Cosío Villegas”, Mexico City, Mexico
AD  - N. Alvarado-Vasquez, Department of Biochemistry, National Institute of Respiratory Diseases “Ismael Cosío Villegas”, Mexico City, Mexico
T1  - An association between glycine and insulin levels is observed in patients with pulmonary tuberculosis and type 2 diabetes
LA  - English
KW  - arginine
KW  - ethambutol
KW  - glibenclamide
KW  - glucose
KW  - glutamic acid
KW  - glycine
KW  - insulin
KW  - isoniazid
KW  - lysine
KW  - metformin
KW  - pyrazinamide
KW  - rifampicin
KW  - serine
KW  - taurine
KW  - adult
KW  - article
KW  - controlled study
KW  - correlation analysis
KW  - disease association
KW  - female
KW  - glucose blood level
KW  - household
KW  - human
KW  - insulin blood level
KW  - lung tuberculosis
KW  - major clinical study
KW  - male
KW  - middle aged
KW  - non insulin dependent diabetes mellitus
KW  - protein blood level
KW  - reference value
KW  - treatment duration
N2  - Background & aims: Adequate nutrition from which amino acids are part gives us protection against infectious or metabolic diseases. In particular, glycine has immunomodulatory properties and is a secretagogue of insulin. However, its absorption rate or plasma levels are impaired in bacterial infection or high glucose levels. The aim of this study was to evaluate the association between glycine and insulin plasma levels in patients with pulmonary tuberculosis (PTB) and type 2 diabetes mellitus (DM2). Methods: Plasma levels of insulin and glycine were determined in four groups: 1) patients with PTB; 2) patients with PTB-DM2; 3) household contacts with DM2 (C-DM2), and 4) healthy household contacts (H–C). Likewise, we analyzed the plasma levels of glucose, serine, arginine, lysine, taurine, and glutamic acid. Results: We observed significant differences in the glycine levels between PTB and PTB-DM2 vs C-DM2 and H–C groups (P < 0.05). We observed also important differences in insulin and glucose levels after comparisons between PTB, PTB-DM2, and C-DM2 vs. H–C groups (P < 0.05). A correlation between glycine and insulin levels in the PTB (r = 0.326) and PTB-DM2 (r = 0.318) groups was found. Conclusion: Our results showed a significant association between glycine and insulin plasma levels in patients with PTB and PTB-DM2, which suggests that the determination of glycine levels could be used as a reference test to evaluate both pathologic conditions. An additional support to the above is that significant changes in the glucose levels in these groups were observed, too.
ER  - 

TY  - JOUR
M3  - Article
Y1  - 2020
VL  - 123
SN  - 1873-281X
SN  - 1472-9792
JF  - Tuberculosis
JO  - Tuberculosis
UR  - https://www.embase.com/search/results?subaction=viewrecord&id=L2005931963&from=export
U2  - L2005931963
C5  - 32452426
DB  - Embase
DB  - Medline
U3  - 2020-05-26
U4  - 2020-05-29
L2  - http://dx.doi.org/10.1016/j.tube.2020.101939
DO  - 10.1016/j.tube.2020.101939
A1  - Kewcharoenwong, C.
A1  - Saenwongsa, W.
A1  - Willcocks, S.J.
A1  - Bancroft, G.J.
A1  - Fletcher, H.A.
A1  - Lertmemongkolchai, G.
M1  - (Kewcharoenwong C.; Saenwongsa W.; Lertmemongkolchai G., ganja_le@kku.ac.th) The Centre for Research & Development of Medical Diagnostic Laboratories, Faculty of Associated Medical Sciences, Khon Kaen University, Thailand
M1  - (Saenwongsa W.) Disease Prevention and Control Region 10th, Ministry of Public Healthy, Ubonratchathani, Thailand
M1  - (Willcocks S.J.; Bancroft G.J.; Fletcher H.A.) Department of Immunology and Infection, Faculty of Infectious and Tropical Diseases, London School of Hygiene and Tropical Medicine, United Kingdom
M1  - (Bancroft G.J.; Fletcher H.A.) Tuberculosis Centre, London School of Hygiene and Tropical Medicine, United Kingdom
AD  - G. Lertmemongkolchai, Faculty of Associated Medical Sciences, Khon Kaen University, Research Lab 4, AMS Building 1, Khon Kaen, Thailand
T1  - Glibenclamide alters interleukin-8 and interleukin-1β of primary human monocytes from diabetes patients against Mycobacterium tuberculosis infection
LA  - English
KW  - alpha interferon
KW  - glibenclamide
KW  - glipizide
KW  - hemoglobin A1c
KW  - interleukin 1beta
KW  - interleukin 8
KW  - metformin
KW  - prostaglandin E2
KW  - adult
KW  - article
KW  - blood sampling
KW  - clinical article
KW  - controlled study
KW  - cytokine production
KW  - cytokine release
KW  - diabetic patient
KW  - female
KW  - gene expression
KW  - glycemic control
KW  - human
KW  - human cell
KW  - immune response
KW  - in vitro study
KW  - infection sensitivity
KW  - male
KW  - monocyte
KW  - non insulin dependent diabetes mellitus
KW  - priority journal
KW  - protein expression
KW  - tuberculosis
N2  - Type 2 diabetes mellitus (T2DM) is an important risk factor for development of tuberculosis (TB). Our previous study showed glibenclamide, an anti-diabetic drug used to control blood glucose concentration, reduced interleukin (IL)-8 secretion from primary human monocytes challenged with M. tuberculosis (Mtb). In mice infected with Mtb, IL-1β is essential for host resistance through the enhancement of cyclooxygenase that limits excessive Type I interferon (IFN) production and fosters Mtb containment. We hypothesize that glibenclamide may also interfere with monocyte mediated immune responses against Mtb and alter the balance between IL-1β and IFNα-mediated immunity. Purified monocytes from non-diabetic and diabetic individuals were infected with Mtb or M. bovis BCG. We demonstrate that monocytes from diabetes patients who were being treated with glibenclamide showed reduced IL-1β and IL-8 secretion when exposed to Mtb. Additionally, these responses also occurred when monocytes from non-diabetic individuals were pre-treated with glibenclamide in vitro. Moreover, this pre-treatment enhanced IFNa1 expression but was not involved with prostaglandin E2 (PGE2) expression in response to Mtb infection. Taken together, our data show that glibenclamide might exacerbate susceptibility of diabetes patients to Mtb infection by reducing IL-1β and IL-8 production by monocytes.
ER  - 

TY  - JOUR
M3  - Article
Y1  - 2020
VL  - 22
IS  - 3
SP  - 111
EP  - 118
SN  - 1769-714X
SN  - 1286-4579
JF  - Microbes and Infection
JO  - Microbes Infect.
UR  - https://www.embase.com/search/results?subaction=viewrecord&id=L2003760883&from=export
U2  - L2003760883
C5  - 31689532
DB  - Embase
DB  - Medline
U3  - 2019-11-28
U4  - 2019-11-28
L2  - http://dx.doi.org/10.1016/j.micinf.2019.10.002
DO  - 10.1016/j.micinf.2019.10.002
A1  - Rodriguez-Carlos, A.
A1  - Valdez-Miramontes, C.
A1  - Marin-Luevano, P.
A1  - González-Curiel, I.
A1  - Enciso-Moreno, J.A.
A1  - Rivas-Santiago, B.
M1  - (Rodriguez-Carlos A.; Valdez-Miramontes C.; Marin-Luevano P.; Enciso-Moreno J.A.; Rivas-Santiago B., rondo_vm@yahoo.com) Medical Research Unit-Zacatecas, Mexican Institute for Social Security-IMSS, Zacatecas, Mexico
M1  - (González-Curiel I.) Faculty of Chemistry, University Autonomous of Zacatecas, Mexico
AD  - B. Rivas-Santiago, Medical Research Unit Zacatecas, IMSS, Interior de la Alameda #45, col. Centro, Zacatecas, Mexico
T1  - Metformin promotes Mycobacterium tuberculosis killing and increases the production of human β-defensins in lung epithelial cells and macrophages
LA  - English
KW  - beta defensin 2
KW  - beta defensin 3
KW  - beta defensin 4
KW  - cyclic AMP
KW  - def103a protein
KW  - defb4 protein
KW  - glibenclamide
KW  - hbdb4a protein
KW  - hypoxanthine phosphoribosyltransferase
KW  - insulin
KW  - messenger RNA
KW  - metformin
KW  - protein
KW  - ropocamptide
KW  - unclassified drug
KW  - article
KW  - bacterial growth
KW  - bactericidal activity
KW  - bacterium
KW  - controlled study
KW  - epithelium cell
KW  - host resistance
KW  - human
KW  - human cell
KW  - immunoregulation
KW  - innate immunity
KW  - lung alveolus cell
KW  - lung alveolus macrophage
KW  - lung epithelium
KW  - mRNA expression level
KW  - Mycobacterium tuberculosis
KW  - non insulin dependent diabetes mellitus
KW  - peptide analysis
KW  - priority journal
KW  - THP-1 cell line
KW  - tuberculosis
KW  - upregulation
C2  - Sigma(United States)
N2  - Diabetes has been associated with an increased risk of developing tuberculosis. The reasons related to the increased susceptibility to develop TB in type 2 diabetes mellitus (T2DM) individuals, has not been completely elucidated. However, this susceptibility has been attributed to several factors including failures and misfunctioning of the immune system. In the present study, we aimed to determine the role of anti-hyperglycemic drugs such as glyburide, insulin, and metformin to promote the killing of mycobacteria through the regulation of innate immune molecules such as host defense peptides (HDP) in lung epithelial cells and macrophages. Our results showed that metformin reduces bacillary loads in macrophages and lung epithelial cells which correlates with higher production of β-defensin-2, -3 and -4. Since β-defensins are crucial molecules for controlling Mycobacterium tuberculosis growth, the present results suggest that the use of metformin would be the first choice in the treatment for T2DM2, in patients within tuberculosis-endemic areas.
ER  - 

TY  - JOUR
M3  - Article
Y1  - 2020
VL  - 30
IS  - 4
SP  - 546
EP  - 550
SN  - 1525-1438
SN  - 1048-891X
JF  - International Journal of Gynecological Cancer
JO  - Int. J. Gynecol. Cancer
UR  - https://www.embase.com/search/results?subaction=viewrecord&id=L631216386&from=export
U2  - L631216386
C5  - 32156716
DB  - Embase
DB  - Medline
U3  - 2020-03-19
U4  - 2020-03-19
L2  - http://dx.doi.org/10.1136/ijgc-2020-001291
DO  - 10.1136/ijgc-2020-001291
A1  - Varghese, A.
A1  - Fader, A.
A1  - Wilbur, M.
A1  - Salimian, K.
A1  - Azadi, J.R.
A1  - Johnson, P.T.
A1  - Stone, R.
M1  - (Varghese A.; Fader A.; Wilbur M.; Stone R., rstone15@jhmi.edu) Gynecology and Obstetrics Gynecologic Oncology, Johns Hopkins School of Medicine, Baltimore, MD, United States
M1  - (Salimian K.) Pathology, Johns Hopkins School of Medicine, Baltimore, MD, United States
M1  - (Azadi J.R.; Johnson P.T.) Radiology, Johns Hopkins School of Medicine, Baltimore, MD, United States
AD  - R. Stone, Gynecologic Oncology, Johns Hopkins School of Medicine, Baltimore, MD, United States
T1  - Peritoneal tuberculosis: The great mimicker
LA  - English
KW  - calcitonin
KW  - calcium ion
KW  - ethambutol
KW  - furosemide
KW  - glipizide plus metformin
KW  - hydroxychloroquine
KW  - isoniazid
KW  - methylprednisolone
KW  - pamidronic acid
KW  - pyrazinamide
KW  - pyridoxine
KW  - rifampicin
KW  - sitagliptin
KW  - abdominal distension
KW  - aged
KW  - anorexia
KW  - article
KW  - ascites fluid
KW  - body weight loss
KW  - calcium blood level
KW  - carcinomatous peritonitis
KW  - case report
KW  - chronic kidney failure
KW  - clinical article
KW  - drug substitution
KW  - drug withdrawal
KW  - female
KW  - human
KW  - human tissue
KW  - laparoscopy
KW  - malaise
KW  - Mycobacterium tuberculosis
KW  - non insulin dependent diabetes mellitus
KW  - paracentesis
KW  - peritoneal biopsy
KW  - priority journal
KW  - tachycardia
KW  - thorax radiography
KW  - travel
KW  - tuberculous peritonitis
KW  - very elderly
ER  - 

TY  - JOUR
M3  - Review
Y1  - 2020
VL  - 17
IS  - 3
SP  - 305
EP  - 322
SN  - 1744-7593
SN  - 1742-5247
JF  - Expert Opinion on Drug Delivery
JO  - Expert Opin. Drug Deliv.
UR  - https://www.embase.com/search/results?subaction=viewrecord&id=L2004197380&from=export
U2  - L2004197380
C5  - 32017637
DB  - Embase
DB  - Medline
U4  - 2020-02-11
L2  - http://dx.doi.org/10.1080/17425247.2020.1720644
DO  - 10.1080/17425247.2020.1720644
A1  - Berkenfeld, K.
A1  - McConville, J.T.
A1  - Lamprecht, A.
M1  - (Berkenfeld K.; McConville J.T.; Lamprecht A., alf.lamprecht@uni-bonn.de) Department of Pharmaceutics, Institute of Pharmacy, Rheinische Friedrich-Wilhelms-Universität, Bonn, Germany
M1  - (McConville J.T.; Lamprecht A., alf.lamprecht@uni-bonn.de) Department of Pharmaceutical Sciences, College of Pharmacy, University of New Mexico, Albuquerque, NM, United States
AD  - A. Lamprecht, Department of Pharmaceutics, Institute of Pharmacy, Friedrich-Wilhelms-Universität, Gerhard-Domagk-Str. 3, Bonn, Germany
T1  - Inhalable dry powders of rifampicin highlighting potential and drawbacks in formulation development for experimental tuberculosis aerosol therapy
LA  - English
KW  - dry powder inhaler
KW  - metered dose inhaler
KW  - polyglactin
KW  - rifampicin
KW  - aerosol
KW  - aqueous solution
KW  - drug formulation
KW  - experimental tuberculosis
KW  - in vitro study
KW  - in vivo study
KW  - nonhuman
KW  - phospholipid bilayer
KW  - review
KW  - spray drying
KW  - surface property
KW  - sustained drug release
N2  - Introduction: Recently, tuberculosis was reported as the leading cause of death from a single infectious agent. Standard therapy includes administration of four first-line antibiotics, i.e. rifampicin, isoniazid, ethambutol, and pyrazinamide over a period of at least 26 weeks, which in case of rifampicin oftentimes is accompanied by unwanted side effects and variable bioavailability that compromise a positive therapeutic outcome. As the main site of infection is the lungs, it is desirable to develop a therapeutic formulation to be administered via the pulmonary route. Areas covered: This work presents a literature review on studies investigating inhalable dry powder formulations including rifampicin in the context of an experimental tuberculosis therapy, with a special focus on aerosol performance. Expert opinion: It was found that formulation approaches involving different strategies and functional excipients are under investigation but as of now, no formulation has managed to leap into commercial clinical testing. Reasons for this might not primarily be associated with a lack of suitable candidates, but amongst others a lack of suitable in vitro models to assess the efficacy, therapeutic benefit, and cost-effectiveness of the candidate formulations.
ER  - 

TY  - JOUR
M3  - Article
Y1  - 2020
VL  - 2020
SN  - 2314-6141
SN  - 2314-6133
JF  - BioMed Research International
JO  - BioMed Res. Int.
UR  - https://www.embase.com/search/results?subaction=viewrecord&id=L2006092522&from=export
U2  - L2006092522
C5  - 32509871
DB  - Embase
DB  - Medline
U3  - 2020-07-07
U4  - 2020-07-10
L2  - http://dx.doi.org/10.1155/2020/8085106
DO  - 10.1155/2020/8085106
A1  - Lin, K.-H.
A1  - Lin, K.-H.
A1  - Luo, C.-W.
A1  - Luo, C.-W.
A1  - Chen, S.-P.
A1  - Chen, S.-P.
A1  - Tu, D.-G.
A1  - Tu, D.-G.
A1  - Lin, M.-S.
A1  - Lin, M.-S.
A1  - Kuan, Y.-H.
A1  - Kuan, Y.-H.
M1  - (Lin K.-H., 54407@cch.org.tw) Division of Critical Care Medicine, Department of Internal Medicine, Changhua Christian Hospital, Changhua, Taiwan
M1  - (Lin K.-H., 54407@cch.org.tw) Division of Chest Medicine, Department of Internal Medicine, Changhua Christian Hospital, Changhua, Taiwan
M1  - (Luo C.-W., kkjj88440@gmail.com; Kuan Y.-H., kuanyh@csmu.edu.tw) Department of Pharmacology, School of Medicine, Chung Shan Medical University, Taichung, Taiwan
M1  - (Luo C.-W., kkjj88440@gmail.com; Kuan Y.-H., kuanyh@csmu.edu.tw) Department of Pharmacy, Chung Shan Medical University Hospital, Taichung, Taiwan
M1  - (Chen S.-P., cshy752@csh.org.tw) Department of Internal Medicine, School of Medicine, Chung Shan Medical University, Taichung, Taiwan
M1  - (Chen S.-P., cshy752@csh.org.tw) Department of Internal Medicine, Chung Shan Medical University Hospital, Taichung, Taiwan
M1  - (Tu D.-G., 03587@cych.org.tw) Department of Nuclear Medicine, Ditmanson Medical Foundation Chia-Yi Christian Hospital, Chiayi, Taiwan
M1  - (Tu D.-G., 03587@cych.org.tw) Department of Biomedical Science, National Chung Cheng University, Chiayi, Taiwan
M1  - (Lin M.-S., 02456@cych.org.tw) Department of Internal Medicine, Ditmanson Medical Foundation Chia-Yi Christian Hospital, Chiayi, Taiwan
M1  - (Lin M.-S., 02456@cych.org.tw) Department of Respiratory Care, Chang Gung University of Science and Technology, Chiayi, Taiwan
AD  - Y.-H. Kuan, Department of Pharmacology, School of Medicine, Chung Shan Medical University, Taichung, Taiwan
T1  - α-Glucosidase Inhibitor Can Effectively Inhibit the Risk of Tuberculosis in Patients with Diabetes: A Nested Case-Control Study
LA  - English
KW  - acarbose
KW  - alpha glucosidase
KW  - buformin
KW  - chlorpropamide
KW  - glibenclamide
KW  - gliclazide
KW  - glimepiride
KW  - meglitinide
KW  - miglitol
KW  - nateglinide
KW  - pioglitazone
KW  - repaglinide
KW  - rosiglitazone
KW  - tolazamide
KW  - adult
KW  - aged
KW  - article
KW  - bacterial pneumonia
KW  - case control study
KW  - clinical effectiveness
KW  - clinical evaluation
KW  - comparative study
KW  - concentration process
KW  - controlled study
KW  - density
KW  - diabetes mellitus
KW  - dose response
KW  - drug efficacy
KW  - female
KW  - human
KW  - ICD-9-CM
KW  - incidence
KW  - infection risk
KW  - lung mycosis
KW  - major clinical study
KW  - male
KW  - middle aged
KW  - risk assessment
KW  - risk factor
KW  - syphilis
KW  - Taiwan
KW  - tuberculosis
KW  - virus pneumonia
N2  - Diabetes mellitus (DM) and tuberculosis (TB) are major public health and economic burdens. DM increases Mycobacterium tuberculosis (M.tb) infection rates and treatment durations. This study evaluated the relationship between five classes of oral DM medications and TB infection risk in DM patients. We used longitudinal records from the Taiwan Longitudinal Health Insurance Research Database. DM patients were identified using the International Classification of Diseases, Ninth Revision, Clinical Modification (ICD-9-CM) code 250 and A code A181. TB patients were identified using ICD-9-CM code 010.x-017.x. Oral DM medications were divided into five classes: sulfonylureas, biguanides, meglitinides, α-glucosidase inhibitors (AGIs), and thiazolidinediones. Users were classified as nonusers, low-concentration users, and high-concentration users. The incidence rate ratio (IRR) was derived using multivariate Poisson regression to calculate the relative risk of TB infection. DM patients using low-and high-concentration AGIs had significantly lower TB infection risks compared with nonusers. The IRRs of the sulfonylureas and AGI users were [CI] 0.693-0.948) and (95% CI 0.651-0.995), respectively. The other four classes of medications exhibited no significant effect on TB infection risk in DM patients. Furthermore, DM patients using high-concentration AGIs had a significantly lower TB infection risk compared with those using low-concentration AGIs (IRR 0.918, 95% CI: 0.854-0.987). We noted a dose-response relationship in the effects of DM medications on TB risk. Accordingly, we suggest that DM patients use AGIs to benefit from their protective effect on TB infection risk.
ER  - 

TY  - JOUR
M3  - Conference Abstract
Y1  - 2020
VL  - 201
IS  - 1
SN  - 1535-4970
JF  - American Journal of Respiratory and Critical Care Medicine
JO  - Am. J. Respir. Crit. Care Med.
UR  - https://www.embase.com/search/results?subaction=viewrecord&id=L632377017&from=export
U2  - L632377017
DB  - Embase
U4  - 2020-07-27
A1  - Ryoo, J.
A1  - Han, D.
A1  - Lee, H.
A1  - Kim, K.
A1  - Kim, T.
A1  - Oh, Y.
A1  - Rhee, C.
M1  - (Ryoo J., jiwonryoo@gmail.com; Han D.; Lee H.; Kim K.; Rhee C.) Division of Pulmonary and Critical Care Medicine, Department of Internal Medicine, Catholic University of Korea, Seoul, South Korea
M1  - (Kim T.) Division of Pulmonary and Critical Care Medicine, Department of Internal Medicine, CHA University, Seongnam-si, Gyeonggi-do, South Korea
M1  - (Oh Y.) Department of Pulmonary and Critical Care Medicine, Clinical Research Center for Chronic Obstructiv, University of Ulsan, Seoul, South Korea
AD  - J. Ryoo, Division of Pulmonary and Critical Care Medicine, Department of Internal Medicine, Catholic University of Korea, Seoul, South Korea
T1  - Burden and clinical characteristics of high grade tuberculosis destroyed lung: A nationwide study
LA  - English
KW  - adult
KW  - aged
KW  - clinical feature
KW  - cohort analysis
KW  - conference abstract
KW  - controlled study
KW  - disease exacerbation
KW  - health care utilization
KW  - health insurance
KW  - hospital admission
KW  - hospital service
KW  - human
KW  - inhaler
KW  - Korea
KW  - lung
KW  - major clinical study
KW  - male
KW  - middle aged
KW  - multicenter study
KW  - retrospective study
KW  - secondary care center
KW  - tertiary care center
KW  - tuberculosis
N2  - Background: Little clinical information on high grade tuberculosis destroyed lung (TDL) is available. The aim of this study was to investigate the characteristics and healthcare utilization of high grade TDL patients and compare the differences between acute exacerbation and healthcare burden according to inhaler compliance. Method: This was an observational retrospective cohort study using the Korean Health Insurance Review & Assessment (HIRA) service database (2011-2015). Patients diagnosed with high grade TDL in 2011 were enrolled and reviewed for 5 years. The patients were further divided into adherent and non-adherent groups. Their socioeconomic outcomes according to treatment adherence in 2012 were analyzed. Result: Among the 13,346 patients diagnosed with high grade TDL, 3,637 were assigned to the adherent group and 9,709 to the non-adherent group. Overall, 65.91% of the enrolled patients were male and the mean age of the study population was 64.68±10.06 years. All patients visited a tertiary hospital, but 99.04% and 69.74% also visited primary and secondary hospitals, respectively. The mean number of hospital admissions per year was 1.38±2.03 times per patient. The average total annual per-patient cost was US$4,140.95±3,715.01 and each patient spent a total of 56.21±45.28 days per year using hospital services. The majority of the patients in the adherent group were male (80.09% vs. 60.60%, p<0.01), and were of older age (65.71±9.35 vs. 64.29±10.28, p<0.01) than the non-adherent group. The frequencies of visiting a tertiary hospital (96.87% vs. 90.12%, p<0.01), the total mean healthcare utilization costs (US$4,151.77±4,084.76 vs. US$3,592.54±4,229.93, p<0.01), and the frequencies of exacerbations (0.72±2.03 vs. 0.46±1.51, p<0.01) were higher in the adherent group. However, healthcare services were used on significantly fewer days in the adherent group (52.96±50.87 vs. 56.67±50.81, p<0.01). Conclusion: High grade TDL imposes a high socioeconomic burden in Korea. Estimated medical costs and exacerbation event rate were higher in the adherent group whereas number of days of healthcare usage was significantly lower.
ER  - 

TY  - JOUR
M3  - Article
Y1  - 2019
VL  - 108
IS  - 10
SP  - 3302
EP  - 3311
SN  - 1520-6017
SN  - 0022-3549
JF  - Journal of Pharmaceutical Sciences
JO  - J. Pharm. Sci.
UR  - https://www.embase.com/search/results?subaction=viewrecord&id=L2002152635&from=export
U2  - L2002152635
C5  - 31152746
DB  - Embase
DB  - Medline
U3  - 2019-06-25
U4  - 2019-09-27
L2  - http://dx.doi.org/10.1016/j.xphs.2019.05.024
DO  - 10.1016/j.xphs.2019.05.024
A1  - Pitner, R.A.
A1  - Durham, P.G.
A1  - Stewart, I.E.
A1  - Reed, S.G.
A1  - Cassell, G.H.
A1  - Hickey, A.J.
A1  - Carter, D.
M1  - (Pitner R.A.; Carter D., darrick.carter@pailifesciences.com) PAI Life Sciences, Seattle, WA, United States
M1  - (Pitner R.A.) Department of Immunology, University of Washington School of Medicine, Seattle, WA, United States
M1  - (Durham P.G.; Stewart I.E.; Hickey A.J.) RTI International, Research Triangle Park, NC, United States
M1  - (Durham P.G.; Hickey A.J.) Department of Pharmacoengineering and Molecular Pharmaceutics, Eshelman School of Pharmacy, University of North Carolina, Chapel Hill, NC, United States
M1  - (Reed S.G.; Cassell G.H.; Carter D., darrick.carter@pailifesciences.com) Infectious Disease Research Institute (IDRI), Seattle, WA, United States
AD  - D. Carter, PAI Life Sciences, Seattle, WA, United States
T1  - A Spray-Dried Combination of Capreomycin and CPZEN-45 for Inhaled Tuberculosis Therapy
LA  - English
KW  - dry powder inhaler
KW  - capreomycin plus cpzen 45
KW  - cpzen 45
KW  - mucin
KW  - tuberculostatic agent
KW  - unclassified drug
KW  - animal experiment
KW  - animal tissue
KW  - area under the curve
KW  - article
KW  - controlled study
KW  - drug bioavailability
KW  - drug blood level
KW  - drug half life
KW  - drug stability
KW  - drug storage
KW  - drug tissue level
KW  - Dunkin Hartley guinea pig
KW  - male
KW  - maximum plasma concentration
KW  - molecular weight
KW  - nonhuman
KW  - particle size
KW  - powder
KW  - spray drying
KW  - time to maximum plasma concentration
KW  - tuberculosis
KW  - cpzen 45
KW  - Cyclohaler
C1  - cpzen 45(Infectious Disease Research Institute,United States)
C3  - Cyclohaler
C2  - Infectious Disease Research Institute(United States)
C2  - MP Biomedicals(United States)
N2  - Tuberculosis (TB) remains the single most serious infectious disease attributable to a single-causative organism. A variety of drugs have been evaluated for pulmonary delivery as dry powders: capreomycin sulfate has shown efficacy and was safely delivered by inhalation at high doses to human volunteers, whereas CPZEN-45 is a new drug that has also been shown to kill resistant TB. The studies here combine these drugs—acting by different mechanisms—as components of single particles by spray-drying, yielding a new combination drug therapy. The spray-dried combination powder was prepared in an aerodynamic particle size range suitable for pulmonary delivery. Physicochemical storage stability was demonstrated for a period of 6 months. The spray-dried combination powders of capreomycin and CPZEN-45 have only moderate affinity for mucin, indicating that delivered drug will not be bound by these mucins in the lung and available for microbicidal effects. The pharmacokinetics of disposition in guinea pigs demonstrated high local concentrations of drug following direct administration to the lungs and subsequent systemic bioavailability. Further studies are required to demonstrate the in vivo efficacy of the combination to confirm the therapeutic potential of this novel combination.
ER  - 

TY  - JOUR
M3  - Conference Abstract
Y1  - 2019
VL  - 58
IS  - 5
SP  - 683
EP  - 684
SN  - 1559-6109
JF  - Journal of the American Association for Laboratory Animal Science
JO  - J. Am. Assoc. Lab. Anim. Sci.
UR  - https://www.embase.com/search/results?subaction=viewrecord&id=L629844231&from=export
U2  - L629844231
DB  - Embase
U4  - 2019-11-20
A1  - Mishkin, N.
A1  - Dilisio, J.
A1  - Podell, B.
A1  - Basaraba, R.
M1  - (Mishkin N.; Dilisio J.; Podell B.; Basaraba R.) College of Veterinary Medicine and Biomedical Sciences, Colorado State University, Fort Collins, CO, United States
AD  - N. Mishkin, College of Veterinary Medicine and Biomedical Sciences, Colorado State University, Fort Collins, CO, United States
T1  - Potentiation of macrophage response to M. Tuberculosis via vitamin a-dependent nuclear receptor activation
LA  - English
KW  - aldehyde dehydrogenase isoenzyme 1
KW  - antiinfective agent
KW  - cell nucleus receptor
KW  - cytokine
KW  - endogenous compound
KW  - peroxisome proliferator activated receptor gamma
KW  - peroxisome proliferator activated receptor gamma agonist
KW  - retinoic acid
KW  - retinoic acid receptor
KW  - retinoid X receptor
KW  - retinol
KW  - rosiglitazone
KW  - animal cell
KW  - animal experiment
KW  - animal model
KW  - antimicrobial activity
KW  - bacterial growth
KW  - bone marrow derived macrophage
KW  - cell viability
KW  - colony forming unit
KW  - communicable disease
KW  - conference abstract
KW  - controlled study
KW  - enzyme activity
KW  - guinea pig
KW  - immune response
KW  - in vitro study
KW  - in vivo study
KW  - nonhuman
KW  - protein expression
KW  - real time polymerase chain reaction
KW  - retinol deficiency
KW  - tuberculosis
KW  - Western blotting
N2  - The development of active tuberculosis, the leading cause of death due to infectious disease, is often the result of known risk factors, either intrinsic or extrinsic. Recently, vitamin A deficiency has been implicated as such, however the mechanisms underlying this risk are yet to be elucidated. The aim of this study is to better understand the role of vitamin A in macrophage immune function, through investigating nuclear receptors (PPARγ, RAR, and RXR) and enzymes (RALDH1A1 and RALDH1A3) associated with vitamin A's metabolic pathway. Administration of agonists of these targets should lead to their activation, which we hypothesize will improve the innate response to infection and consequently antimicrobial capacity. Bone marrow-derived macrophages obtained from guinea pigs were used as an in vitro cell model of inflammatory macrophages preferentially infected by M. tuberculosis in vivo. Through quantification of protein expression by western blot and gene expression analysis using qRTPCR, nuclear receptor targets and immune parameters were assessed in context of administration of retinoic acid, the bioactive form of vitamin A, and a known PPARγ agonist - rosiglitazone, or combination of both in uninfected macrophages and those infected with Mtb. Bacterial growth in the infected cells of these same treatment groups was measured through quantification of colony forming units (CFUs), and was compared to an MTT viability dye to assess impact on antimicrobial activity. Initial results show reduced expression of proinflammatory cytokines and improved cellular viability in all treatment groups, suggesting increased macrophage immune response through vitamin-A dependent pathways.
ER  - 

TY  - JOUR
M3  - Article
Y1  - 2019
VL  - 45
IS  - 8
SP  - 1321
EP  - 1331
SN  - 1520-5762
SN  - 0363-9045
JF  - Drug Development and Industrial Pharmacy
JO  - Drug Dev. Ind. Pharm.
UR  - https://www.embase.com/search/results?subaction=viewrecord&id=L628018716&from=export
U2  - L628018716
C5  - 31014129
DB  - Embase
DB  - Medline
U3  - 2019-06-13
U4  - 2019-07-02
L2  - http://dx.doi.org/10.1080/03639045.2019.1609494
DO  - 10.1080/03639045.2019.1609494
A1  - Momin, M.A.M.
A1  - Sinha, S.
A1  - Tucker, I.G.
A1  - Das, S.C.
M1  - (Momin M.A.M.; Sinha S.; Tucker I.G.; Das S.C., shyamal.das@otago.ac.nz) School of Pharmacy, University of Otago, Dunedin, New Zealand
AD  - S.C. Das, School of Pharmacy, University of Otago, Adams Building, 18 Frederick Street, P.O. Box 56, Dunedin, New Zealand
T1  - Carrier-free combination dry powder inhaler formulation of ethionamide and moxifloxacin for treating drug-resistant tuberculosis
LA  - English
KW  - dry powder inhaler
KW  - ethionamide
KW  - leucine
KW  - moxifloxacin
KW  - A-549 cell line
KW  - aerosol
KW  - article
KW  - bronchus epithelium
KW  - bulk density
KW  - calibration
KW  - cell viability
KW  - controlled study
KW  - crystallization
KW  - drug formulation
KW  - drug resistant tuberculosis
KW  - drug retention
KW  - drug stability
KW  - dry powder
KW  - high performance liquid chromatography
KW  - in vitro study
KW  - minimum inhibitory concentration
KW  - Mycobacterium tuberculosis
KW  - physical chemistry
KW  - spray drying
KW  - static electricity
KW  - tapped density
KW  - thermal analysis
KW  - thermogravimetry
KW  - water content
C2  - Hangzhou Dayangchem(China)
C2  - hubei yuancheng(China)
N2  - This study aimed to develop a combination dry powder formulation of ethionamide and moxifloxacin HCl as this combination is synergistic against drug-resistant Mycobacterium tuberculosis (Mtb). L-leucine (20% w/w) was added in the formulations to maximize the process yield. Moxifloxacin HCl and/or ethionamide powders with/without L-leucine were produced using a Buchi Mini Spray-dryer. A next generation impactor was used to determine the in vitro aerosolization efficiency. The powders were also characterized for other physicochemical properties and cytotoxicity. All the spray-dried powders were within the aerodynamic size range of <5.0 µm except ethionamide-only powder (6.0 µm). The combination powders with L-leucine aerosolized better (% fine particle fraction (FPF): 61.3 and 61.1 for ethionamide and moxifloxacin, respectively) than ethionamide-only (%FPF: 9.0) and moxifloxacin-only (%FPF: 30.8) powders. The combination powder particles were collapsed with wrinkled surfaces whereas moxifloxacin-only powders were spherical and smooth and ethionamide-only powders were angular-shaped flakes. The combination powders had low water content (<2.0%). All the powders were physically stable at 15% RH and 25 ± 2 °C during 1-month storage and tolerated by bronchial epithelial cell-lines up to 100 µg/ml. The improved aerosolization of the combination formulation may be helpful for the effective treatment of drug-resistant tuberculosis. Further studies are required to understand the mechanisms for improved aerosolization and test the synergistic activity of the combination powder.
ER  - 

TY  - JOUR
M3  - Article
Y1  - 2019
VL  - 52
SP  - 957
EP  - 967
SN  - 1773-2247
JF  - Journal of Drug Delivery Science and Technology
JO  - J. Drug Deliv. Sci. Technol.
UR  - https://www.embase.com/search/results?subaction=viewrecord&id=L2002111958&from=export
U2  - L2002111958
DB  - Embase
U3  - 2019-06-20
U4  - 2019-06-25
L2  - http://dx.doi.org/10.1016/j.jddst.2019.05.052
DO  - 10.1016/j.jddst.2019.05.052
A1  - Shiehzadeh, F.
A1  - Hadizadeh, F.
A1  - Mohammadpour, A.
A1  - Aryan, E.
A1  - Gholami, L.
A1  - Tafaghodi, M.
M1  - (Shiehzadeh F.; Hadizadeh F.; Mohammadpour A.; Tafaghodi M., Tafaghodim@mums.ac.ir) School of Pharmacy, Mashhad University of Medical Sciences, Mashhad, Iran
M1  - (Shiehzadeh F.) Student Research Committee, Mashhad University of Medical Sciences, Mashhad, Iran
M1  - (Shiehzadeh F.; Gholami L.; Tafaghodi M., Tafaghodim@mums.ac.ir) Nanotechnology Research Center, Pharmaceutical Technology Institute, Mashhad University of Medical Sciences, Mashhad, Iran
M1  - (Hadizadeh F.) Biotechnology Research Center, Pharmaceutical Technology Institute, Mashhad University of Medical Sciences, Mashhad, Iran
M1  - (Hadizadeh F.) Department of Medicinal Chemistry, School of Pharmacy, Mashhad University of Medical Sciences, Mashhad, Iran
M1  - (Mohammadpour A.) Department of Clinical Pharmacy, School of Pharmacy, Mashhad University of Medical Sciences, Mashhad, Iran
M1  - (Aryan E.) Antimicrobial Resistance Research Center, Mashhad University of Medical Sciences, Mashhad, Iran
M1  - (Gholami L.) Department of Modern Sciences and Technologies, Faculty of Medicine, Mashhad University of Medical Sciences, Mashhad, Iran
AD  - M. Tafaghodi, Nanotechnology Research Center, Pharmaceutical Technology Institute, Mashhad University of Medical Sciences, P.O Box. 17871-91886, Mashhad, Iran
T1  - Streptomycin sulfate dry powder inhalers for the new tuberculosis treatment schedule
LA  - English
KW  - dry powder inhaler
KW  - bovine serum albumin
KW  - nanoparticle
KW  - streptomycin sulfate
KW  - animal experiment
KW  - animal model
KW  - article
KW  - controlled study
KW  - dispersion
KW  - drug distribution
KW  - drug formulation
KW  - drug release
KW  - dry powder
KW  - electric resistance
KW  - embedding
KW  - encapsulation
KW  - Fourier transform infrared spectroscopy
KW  - human
KW  - human cell
KW  - in vitro study
KW  - in vivo study
KW  - lung alveolus epithelium cell
KW  - lung tuberculosis
KW  - moisture
KW  - MTT assay
KW  - nonhuman
KW  - particle size
KW  - rat
KW  - rat model
KW  - spray drying
KW  - thermography
C2  - solarbio company(China)
N2  - This study was conducted regarding the potentials of the carrier-mediated pulmonary delivery in treatment of the Tuberculosis (TB). Bovine Serum Albumin (BSA) Nanoparticles (NPs) containing streptomycin sulfate (STP) were prepared by High-Pressure Homogenization (HPH). Pulmonary dry powders including free STP, STP-loaded BSA microparticles and microparticles embedding STP-loaded nanoparticles (MENs) were prepared by spray drying and, were characterized in vitro and in vivo. The size of NPs was around 200 nm. All the spray-dried powders' MMADs were in the range of 3.3–3.8 μm and, showed promising aerodynamic behavior. FT-IR test and thermal characterization (DSC) showed no interaction among the components and good dispersion of STP within the matrices, respectively. Based on the MTT assay and Trans-Epithelial Electrical Resistance (TEER) study, the dry powders were found to be noncytotoxic with no negative effect on the integrity of the alveolar epithelial cell layer. Within 4 h, a complete in vitro release was observed in all of the formulations. Pharmacokinetic and biodistribution studies in rats showed lower non-target organs’ bioavailability of the pulmonary dry powders compared to the intramuscular injection. The results of the study suggested that, the dry powder inhalers encapsulating STP were promising delivery systems for future management of TB.
ER  - 

TY  - JOUR
M3  - Conference Abstract
Y1  - 2019
VL  - 32
IS  - 3
SP  - A15
SN  - 1941-2703
JF  - Journal of Aerosol Medicine and Pulmonary Drug Delivery
JO  - J. Aerosol. Med. Pulm. Drug. Deliv.
UR  - https://www.embase.com/search/results?subaction=viewrecord&id=L628088552&from=export
U2  - L628088552
DB  - Embase
U4  - 2019-06-18
L2  - http://dx.doi.org/10.1089/jamp.2019.ab02.abstracts
DO  - 10.1089/jamp.2019.ab02.abstracts
A1  - Carrigy, N.B.
A1  - Larsen, S.E.
A1  - Harrison, M.
A1  - Kuehl, P.
A1  - Hatfull, G.
A1  - Sauvageau, D.
A1  - Finlay, W.H.
A1  - Coler, R.N.
A1  - Vehring, R.
M1  - (Carrigy N.B.; Finlay W.H.; Vehring R.) Department of Mechanical Engineering, University of Alberta, Canada
M1  - (Larsen S.E.; Coler R.N.) Infectious Disease Research Institute, United States
M1  - (Harrison M.; Sauvageau D.) Department of Chemical and Materials Engineering, University of Alberta, Canada
M1  - (Kuehl P.) Lovelace Biomedical, United States
M1  - (Hatfull G.) Department of Biological Sciences, University of Pittsburgh, United States
M1  - (Coler R.N.) Department of Global Health, University of Washington, United States
M1  - (Coler R.N.) PAI Life Sciences Inc., United States
AD  - N.B. Carrigy, Department of Mechanical Engineering, University of Alberta, Canada
T1  - Exploring inhalation of nebulized bacteriophage d29 to provide prophylactic protection against mycobacterium tuberculosis aerosol in a preclinical mouse model
LA  - English
KW  - adult
KW  - aerosol
KW  - animal experiment
KW  - animal model
KW  - bacteriophage
KW  - communicable disease
KW  - conference abstract
KW  - controlled study
KW  - death
KW  - drug megadose
KW  - extensively drug resistant tuberculosis
KW  - female
KW  - inhaler
KW  - lung alveolus
KW  - male
KW  - mouse
KW  - mouse model
KW  - nebulizer
KW  - nonhuman
KW  - nose
KW  - preclinical study
KW  - tuberculosis
N2  - Tuberculosis has led to more deaths worldwide than any other infectious disease for the past four years. The poor protection afforded by the Bacillus Calmette-Guérin vaccine and the emergence of multidrug-resistant and extensively drug-resistant tuberculosis strains warrant the development of alternative interventions. One such alternative is to prophylactically deliver aerosol containing bacteriophage D29, a lytic, parasitic virus receptor-restricted to infecting mycobacteria, including Mycobacterium tuberculosis, the causative agent of tuberculosis. In this study, a nose-only inhalation device is adapted for use with a vibrating mesh nebulizer to deliver large amounts of active bacteriophage D29 aerosol, ∼1 pfu/alveolus, to the lungs of mice that subsequently receive either a high exposure, 50- 100 cfu, or a low exposure, 5-10 cfu, of M. tuberculosis H37Rv via a whole-body aerosol exposure system. Bacteriophage D29 remained present and active in the lungs for at least 90 minutes after exposure. Interestingly, pre-treatment with bacteriophage D29 aerosol significantly decreased the burden of M. tuberculosis in the lungs of mice (p < 0.05) evaluated 24 hours post-challenge. These results suggest that high doses of nebulized bacteriophage D29 aerosol may be worth exploring as a means of providing extra protection to health care professionals regularly exposed to patients with active tuberculosis and to individuals in areas with high rates of tuberculosis transmission.
ER  - 

TY  - JOUR
M3  - Article
Y1  - 2019
VL  - 20
IS  - 3
SN  - 1530-9932
JF  - AAPS PharmSciTech
JO  - AAPS PharmSciTech
UR  - https://www.embase.com/search/results?subaction=viewrecord&id=L626471341&from=export
U2  - L626471341
C5  - 30796625
DB  - Embase
DB  - Medline
U3  - 2019-02-28
U4  - 2019-05-14
L2  - http://dx.doi.org/10.1208/s12249-019-1334-y
DO  - 10.1208/s12249-019-1334-y
A1  - Nemati, E.
A1  - Mokhtarzadeh, A.
A1  - Panahi-Azar, V.
A1  - Mohammadi, A.
A1  - Hamishehkar, H.
A1  - Mesgari-Abbasi, M.
A1  - Ezzati Nazhad Dolatabadi, J.
A1  - de la Guardia, M.
M1  - (Nemati E.; Mokhtarzadeh A.; Mohammadi A.) Immunology Research Center, Student Research Committee, Tabriz University of Medical Sciences, Tabriz, Iran
M1  - (Nemati E.) Department of Biotechnology, Higher Education Institute of Rab-Rashid, Tabriz, Iran
M1  - (Panahi-Azar V.; Hamishehkar H.; Mesgari-Abbasi M.; Ezzati Nazhad Dolatabadi J., ezzatij@tbzmed.ac.ir) Drug Applied Research Center, Tabriz University of Medical Sciences, Tabriz, Iran
M1  - (de la Guardia M., miguel.delaguardia@uv.es) Department of Analytical Chemistry, University of Valencia, Dr. Moliner 50, Burjassot, Valencia, Spain
AD  - J. Ezzati Nazhad Dolatabadi, Drug Applied Research Center, Tabriz University of Medical Sciences, Tabriz, Iran
T1  - Ethambutol-Loaded Solid Lipid Nanoparticles as Dry Powder Inhalable Formulation for Tuberculosis Therapy
LA  - English
KW  - dry powder inhaler
KW  - ethambutol
KW  - mannitol
KW  - solid lipid nanoparticle
KW  - article
KW  - biocompatibility
KW  - Carr's index
KW  - cytotoxicity test
KW  - drug delivery system
KW  - drug formulation
KW  - drug release
KW  - drug stability
KW  - dry powder
KW  - Hausner ratio
KW  - human
KW  - human cell
KW  - in vitro study
KW  - nanoencapsulation
KW  - particle size
KW  - powder flow
KW  - priority journal
KW  - spray drying
KW  - tuberculosis
C2  - Sigma Aldrich(United Kingdom)
N2  - Ethambutol hydrocloride (EMB) is an anti-tuberculosis drug, which is commonly used as a protection agent against of unrecognized resistance to other drugs employed to treat this disease. Since oral form of EMB has some side effects and cellular toxicity, direct administration of EMB into lungs seems to be an attractive and reasonable option in order to overcome these side effects. Our main goal in this study was assessment of pulmonary administration through dry powder inhaler (DPI) using EMB-loaded solid lipid nanoparticles (SLNs). We prepared EMB-loaded SLNs using two techniques (hot homogenization and ultrasonication). DPI formulations were made by spray drying of EMB-loaded SLNs with and without mannitol. For investigation of flowbility of the prepared powders, Carr’s index and Hausner ratio, and for in vitro deposition of the powders, Next Generation Impactor (NGI) analysis were used. The encapsulation efficiency and particle size of obtained particles were higher than 98% and sub-100 nm, respectively. Toxicity investigation of EMB-loaded SLNs via MTT assay showed biocompatibility and non-toxicity of the SLNs. Results of flowability and aerodynamic traits assessment of EMB-loaded SLN DPI powder confirmed the suitability of prepared powders. Overall, the attained results showed that EMB-loaded SLN DPI has high potential for direct treatment of tuberculosis.
ER  - 

TY  - JOUR
M3  - Article
Y1  - 2019
VL  - 26
IS  - 1
SP  - 73
EP  - 77
SN  - 1583-8609
JF  - Romanian Journal of Diabetes, Nutrition and Metabolic Diseases
JO  - Rom. J. Diabetes Nutr. Metab. Dis.
UR  - https://www.embase.com/search/results?subaction=viewrecord&id=L628889512&from=export
U2  - L628889512
DB  - Embase
U3  - 2019-08-19
U4  - 2019-08-20
L2  - http://dx.doi.org/10.2478/rjdnmd-2019-0008
DO  - 10.2478/rjdnmd-2019-0008
A1  - Firanescu, A.-G.
A1  - Mota, M.
M1  - (Firanescu A.-G., adela.firanescu@yahoo.com) Department of Diabetes, Nutrition and Metabolic Diseases, Calafat Municipal Hospital, Romania
M1  - (Firanescu A.-G., adela.firanescu@yahoo.com; Mota M.) University of Medicine and Pharmacy Craiova, Romania
AD  - A.-G. Firanescu, Department of Diabetes, Nutrition and Metabolic Diseases, Calafat Municipal Hospital, Romania
T1  - Pulmonary Tuberculosis Characteristics in a Patient with Type 2 Diabetes Mellitus
LA  - English
KW  - atorvastatin
KW  - ethambutol
KW  - gliclazide
KW  - glucose
KW  - hemoglobin
KW  - hemoglobin A1c
KW  - insulin glargine
KW  - isoniazid
KW  - metformin
KW  - pyrazinamide
KW  - rifampicin
KW  - adult
KW  - alcoholism
KW  - article
KW  - body mass
KW  - body weight loss
KW  - case report
KW  - cellulitis
KW  - clinical article
KW  - coughing
KW  - diabetic complication
KW  - dizziness
KW  - erythrocyte sedimentation rate
KW  - fatigue
KW  - glucose blood level
KW  - headache
KW  - hematocrit
KW  - human
KW  - hypertension
KW  - lifestyle modification
KW  - lung tuberculosis
KW  - male
KW  - middle aged
KW  - non insulin dependent diabetes mellitus
KW  - paresthesia
KW  - peripheral neuropathy
KW  - polydipsia
KW  - polyuria
KW  - proliferative diabetic retinopathy
KW  - relapse
KW  - risk factor
KW  - thorax radiography
KW  - treatment failure
N2  - Tuberculosis (TB) and diabetes mellitus (DM) are two chronic diseases with major impact on worldwide morbidity and mortality. DM significantly increases the risk of death, therapeutic failure and relapse of TB, requiring a much more careful monitoring of these patients. In this article we present the case of a patient with type 2 DM in the stage of major chronic complications, with numerous risk factors for TB and atypical symptomatology, pulmonary X-ray showing active TB lesions. The patient did not follow the diabetologist's recommendations, discontinuing the antidiabetic treatment on his own initiative. The glycemic imbalance and chronic alcoholism caused the failure of the anti TB therapy.
ER  - 

TY  - JOUR
M3  - Article
Y1  - 2019
VL  - 9
IS  - 1
SP  - 298
EP  - 310
SN  - 2190-3948
SN  - 2190-393X
JF  - Drug Delivery and Translational Research
JO  - Drug Deliv. Transl. Res.
UR  - https://www.embase.com/search/results?subaction=viewrecord&id=L625857653&from=export
U2  - L625857653
C5  - 30484257
DB  - Embase
DB  - Medline
U3  - 2019-01-23
U4  - 2019-07-10
L2  - http://dx.doi.org/10.1007/s13346-018-00607-w
DO  - 10.1007/s13346-018-00607-w
A1  - Maretti, E.
A1  - Costantino, L.
A1  - Buttini, F.
A1  - Rustichelli, C.
A1  - Leo, E.
A1  - Truzzi, E.
A1  - Iannuccelli, V.
M1  - (Maretti E.; Costantino L.; Rustichelli C.; Leo E.; Truzzi E.; Iannuccelli V., valentina.iannuccelli@unimore.it) Department of Life Sciences, University of Modena and Reggio Emilia, via G. Campi 103, Modena, Italy
M1  - (Buttini F.) Food and Drug Department, University of Parma, Parco Area delle Scienze 27/A, Parma, Italy
AD  - V. Iannuccelli, Department of Life Sciences, University of Modena and Reggio Emilia, via G. Campi 103, Modena, Italy
T1  - Newly synthesized surfactants for surface mannosylation of respirable SLN assemblies to target macrophages in tuberculosis therapy
LA  - English
KW  - dry powder inhaler
KW  - drug carrier
KW  - mannose
KW  - rifampicin
KW  - solid lipid nanoparticle
KW  - surfactant
KW  - animal cell
KW  - article
KW  - chemical modification
KW  - cytotoxicity
KW  - drug delivery system
KW  - drug release
KW  - drug synthesis
KW  - emulsion
KW  - encapsulation
KW  - in vitro study
KW  - internalization (cell)
KW  - limit of quantitation
KW  - macrophage
KW  - nonhuman
KW  - powder
KW  - priority journal
KW  - scanning electron microscopy
KW  - surface property
KW  - target cell
KW  - thermography
KW  - tuberculosis
N2  - The present study reports about new solid lipid nanoparticle assemblies (SLNas) loaded with rifampicin (RIF) surface-decorated with novel mannose derivatives, designed for anti-tuberculosis (TB) inhaled therapy by dry powder inhaler (DPI). Mannose is considered a relevant ligand to achieve active drug targeting being mannose receptors (MR) overexpressed on membranes of infected alveolar macrophages (AM), which are the preferred site of Mycobacterium tuberculosis. Surface decoration of SLNas was obtained by means of newly synthesized functionalizing compounds used as surfactants in the preparation of carriers. SLNas were fully characterized in vitro determining size, morphology, drug loading, drug release, surface mannosylation, cytotoxicity, macrophage internalization extent and ability to bind MR, and intracellular RIF concentration. Moreover, the influence of these new surface functionalizing agents on SLNas aerodynamic performance was assessed by measuring particle respirability features using next generation impactor. SLNas exhibited suitable drug payload, in vitro release, and more efficient ability to enter macrophages (about 80%) compared to bare RIF (about 20%) and to non-functionalized SLNas (about 40%). The involvement of MR-specific binding has been demonstrated by saturating MR of J774 cells causing a decrease of RIF intracellular concentration of about 40%. Furthermore, it is noteworthy that the surface decoration of particles produced a poor cohesive powder with an adequate respirability (fine particle fraction ranging from about 30 to 50%). Therefore, the proposed SLNas may represent an encouraging opportunity in a perspective of an efficacious anti-TB inhaled therapy.
ER  - 

TY  - JOUR
M3  - Review
Y1  - 2019
VL  - 27
IS  - 1
SP  - 12
EP  - 27
SN  - 1029-2330
SN  - 1061-186X
JF  - Journal of Drug Targeting
JO  - J. Drug Targeting
UR  - https://www.embase.com/search/results?subaction=viewrecord&id=L621536309&from=export
U2  - L621536309
C5  - 29561179
DB  - Embase
DB  - Medline
U3  - 2018-04-09
U4  - 2018-12-20
L2  - http://dx.doi.org/10.1080/1061186X.2018.1455842
DO  - 10.1080/1061186X.2018.1455842
A1  - Patil, T.S.
A1  - Deshpande, A.S.
A1  - Deshpande, S.
A1  - Shende, P.
M1  - (Patil T.S.; Deshpande A.S., ashwinideshpande4@gmail.com; Deshpande S.) School of Pharmacy & Technology Management, SVKM’s NMIMS, Shirpur, Maharashtra, India
M1  - (Shende P.) Shobhaben Pratapbhai Patel School of Pharmacy and Technology Management, SVKM’s NMIMS, Mumbai, Maharashtra, India
AD  - A.S. Deshpande, Department of Pharmaceutics, School of Pharmacy & Technology Management, SVKM’s NMIMS, Shirpur, Maharashtra, India
T1  - Targeting pulmonary tuberculosis using nanocarrier-based dry powder inhalation: current status and futuristic need
LA  - English
KW  - dry powder inhaler
KW  - cation
KW  - liposome
KW  - microsphere
KW  - nanocarrier
KW  - polymer
KW  - solid lipid nanoparticle
KW  - tuberculostatic agent
KW  - chemical structure
KW  - drug targeting
KW  - dry powder
KW  - freeze drying
KW  - human
KW  - liposomal delivery
KW  - lung tuberculosis
KW  - micelle
KW  - nanoencapsulation
KW  - nanopharmaceutics
KW  - polymerization
KW  - porosity
KW  - priority journal
KW  - respiratory system
KW  - review
N2  - Tuberculosis (TB) is a disease caused by the pathogen Mycobacterium tuberculosis. Prolonged administration of high dose antibiotics using oral and injectable routes and their associated side effects show limitations to successful treatment outcome of TB. Nanocarrier-based dry powder inhalers (DPIs) may provide a breakthrough as an alternative therapeutic approach because of their stable, non-invasive nature and ability to target the drug at the site of infection. The current review focuses on the roadmap of the respiratory system, drug deposition and targeting at the site of infection via the pulmonary route. This review will provide readers with an overview of the existing literature of nanocarrier-based DPIs of anti-TB drugs. Among different nanocarriers, results of most of the proliposomes and polymeric particles-based DPIs with respect to their characterisation parameters like encapsulation efficiency, drug loading, storage stability and aerodynamic properties are not encouraging, whereas surface engineered, nanostructured lipid carriers (NLCs), i.e. ligand attached-NLCs-based dry powder inhalers (NLCs-DPI) show promising results. But still, there is a need to investigate them for in vitro, ex vivo, in vivo and toxicity studies to achieve a market approval.
ER  - 

TY  - JOUR
M3  - Article
Y1  - 2019
VL  - 12
IS  - 2
SP  - 11
EP  - 14
SN  - 2455-3891
SN  - 0974-2441
JF  - Asian Journal of Pharmaceutical and Clinical Research
JO  - Asian J. Pharm. Clin. Res.
UR  - https://www.embase.com/search/results?subaction=viewrecord&id=L2001560646&from=export
U2  - L2001560646
DB  - Embase
U4  - 2019-03-12
L2  - http://dx.doi.org/10.22159/ajpcr.2019.v12i2.24772
DO  - 10.22159/ajpcr.2019.v12i2.24772
A1  - Al-Temimi, A.A.
A1  - Nizam, M.Z.M.
A1  - Hassan, Y.
A1  - Aziz, N.A.
A1  - Asmani, M.F.M.
A1  - Abdullah, I.
M1  - (Al-Temimi A.A., Ahmedpharma@yahoo.com; Nizam M.Z.M.; Hassan Y.; Aziz N.A.) Clinical Pharmacy Unit, Management and Science University, Shah Alam, Selangor, Malaysia
M1  - (Asmani M.F.M.; Abdullah I.) Pharmacy Practice Unit, School of Pharmacy, Management and Science University, Shah Alam, Selangor, Malaysia
AD  - A.A. Al-Temimi, Clinical Pharmacy Unit, Management and Science University, Shah Alam, Selangor, Malaysia
T1  - Rechallenging treatment plan for multidrug-resistant tuberculosis in diabetic patient: A case report
LA  - English
KW  - betamethasone
KW  - chlorpheniramine
KW  - ethambutol
KW  - gliclazide
KW  - isoniazid
KW  - levofloxacin
KW  - loratadine
KW  - metformin
KW  - pyrazinamide
KW  - rifampicin
KW  - streptomycin
KW  - adult
KW  - article
KW  - blood pressure
KW  - case report
KW  - clinical article
KW  - diabetic patient
KW  - drug dose escalation
KW  - fever
KW  - hemoptysis
KW  - hospitalization
KW  - human
KW  - male
KW  - middle aged
KW  - multidrug resistant tuberculosis
KW  - nausea and vomiting
KW  - night sweat
N2  - Multidrug-resistant tuberculosis (MDR-TB) currently considers as the biggest issue and its subcategory, rifampicin-resistant TB (RR-TB). MDR-TB is defined as a resistant to isoniazid (H) and rifampicin (R), while the latter is resistant to rifampicin (R) only. Poorly controlled diabetes mellitus increases the risk of TB and leads to poor TB treatment outcomes as well it is consider potentially threating TB control. Difference in patients’ response and side effect developments toward anti-TB (ATB) medications requires rechallenging procedure that can be complicated at times. The management of MDR-TB can be complicated, especially, when the patient cannot tolerate the short regimen. Difference in patients’ response and side effect developments toward ATB medications requires rechallenging procedure which can have prolonged treatment time, hospital stay, and make patients exposed to hospital-acquired infection. This challenges and obstacles, however, could be prevented earlier by having strong DOTS strategy to prevent the development of resistance and reactivation of TB.
ER  - 

TY  - JOUR
M3  - Review
Y1  - 2019
VL  - 36
IS  - 3
SP  - 239
EP  - 276
SN  - 2162-660X
SN  - 0743-4863
JF  - Critical Reviews in Therapeutic Drug Carrier Systems
JO  - Crit. Rev. Ther. Drug Carrier Syst.
UR  - https://www.embase.com/search/results?subaction=viewrecord&id=L2002163686&from=export
U2  - L2002163686
C5  - 31679248
DB  - Embase
DB  - Medline
U3  - 2019-07-16
U4  - 2019-08-01
L2  - http://dx.doi.org/10.1615/CritRevTherDrugCarrierSyst.2018024397
DO  - 10.1615/CritRevTherDrugCarrierSyst.2018024397
A1  - Patil, T.S.
A1  - Deshpande, A.
A1  - Shende, P.
A1  - Deshpande, S.
A1  - Gaud, R.
M1  - (Patil T.S.; Deshpande A., ashwinideshpande4@gmail.com; Deshpande S.; Gaud R.) School of Pharmacy and Technology Management, SVKM’s NMIMS, Shirpur, Maharashtra, India
M1  - (Shende P.) Shobhaben Pratapbhai Patel School of Pharmacy and Technology Management, SVKM’s NMIMS, Mumbai, Maharashtra, India
AD  - A. Deshpande, School of Pharmacy and Technology Management, SVKM’s NMIMS, Shirpur, Maharashtra, India
T1  - Evaluation of nanocarrier-based dry powder formulations for inhalation with special reference to anti-tuberculosis drugs
LA  - English
KW  - dry powder inhaler
KW  - nebulizer
KW  - nanocarrier
KW  - nanocarrier based inhalable dry powder
KW  - tuberculostatic agent
KW  - unclassified drug
KW  - angle of repose
KW  - bacterial growth
KW  - biocompatibility
KW  - dispersity
KW  - drug delivery system
KW  - drug formulation
KW  - drug penetration
KW  - drug release
KW  - drug sensitivity
KW  - encapsulation
KW  - freeze drying
KW  - Hausner ratio
KW  - high performance liquid chromatography
KW  - histopathology
KW  - human
KW  - lung tuberculosis
KW  - mass spectrometry
KW  - mean residence time
KW  - minimum inhibitory concentration
KW  - MTT assay
KW  - nebulization
KW  - nonhuman
KW  - particle size
KW  - pH
KW  - physical chemistry
KW  - polymerization
KW  - radioactivity
KW  - resazurin assay
KW  - review
KW  - thermal analysis
KW  - transmission electron microscopy
KW  - zeta potential
N2  - Pulmonary tuberculosis (TB) is a leading cause of death worldwide and is caused by the pathogen Mycobacterium tuberculosis (MTb). As treatment for TB, dry powders for inhalation (DPIs) are considered stable compared with nebulizers and metered dose inhalers and are suitable for high-dose formulations. Although extensive research has been done over the last two to three decades on nanocarrier-based DPIs for targeting MTb infection, none of the anti-TB DPI formulations have reached the market. Challenges in the proper assessment of nanocarrier-based DPIs due to the complexity of lungs is one of the reasons. In this review, the details of in vitro evaluation parameters of nanocarriers and nanocarrier-based DPIs along with their need and basic principles are discussed. Further, the thorough in vitro, ex vivo, and in vivo pharmacological evaluations, together with their procedures wherever required, are covered. The different evaluation parameters during process development, release specifications, and stability studies suggested by U.S. Food and Drug Administration Center for Drug Evaluation and Research to apply for new drug applications and abbreviated new drug applications of DPIs are also discussed. Lastly, the evaluation parameters for DPIs provided in European, United States, British, and Indian pharmacopeias are summarized.
ER  - 

TY  - JOUR
M3  - Article
Y1  - 2019
VL  - 26
IS  - 1
SP  - 1039
EP  - 1048
SN  - 1521-0464
SN  - 1071-7544
JF  - Drug Delivery
JO  - Drug Deliv.
UR  - https://www.embase.com/search/results?subaction=viewrecord&id=L2003562009&from=export
U2  - L2003562009
C5  - 31691600
DB  - Embase
DB  - Medline
U3  - 2019-11-19
U4  - 2019-12-18
L2  - http://dx.doi.org/10.1080/10717544.2019.1676841
DO  - 10.1080/10717544.2019.1676841
A1  - Poh, W.
A1  - Ab Rahman, N.
A1  - Ostrovski, Y.
A1  - Sznitman, J.
A1  - Pethe, K.
A1  - Loo, S.C.J.
M1  - (Poh W.; Loo S.C.J., joachimloo@ntu.edu.sg) School of Material Science and Engineering, Nanyang Technological University, Singapore, Singapore
M1  - (Ab Rahman N.; Pethe K.) Lee Kong Chian School of Medicine and School of Biological Sciences, Nanyang Technological University, Singapore, Singapore
M1  - (Ostrovski Y.; Sznitman J.) Department of Biomedical Engineering, Technion, Israel Institute of Technology, Haifa, Israel
M1  - (Loo S.C.J., joachimloo@ntu.edu.sg) Singapore Centre for Environmental Life Sciences Engineering (SCELSE), Nanyang Technological University, Singapore, Singapore
AD  - S.C.J. Loo, School of Materials Science and Engineering, Nanyang Technological University, 50 Nanyang Avenue, Singapore, Singapore
T1  - Active pulmonary targeting against tuberculosis (TB) via triple-encapsulation of Q203, bedaquiline and superparamagnetic iron oxides (SPIOs) in nanoparticle aggregates
LA  - English
KW  - dry powder inhaler
KW  - bedaquiline
KW  - drug carrier
KW  - polyglactin
KW  - superparamagnetic iron oxide nanoparticle
KW  - telacebec
KW  - A-549 cell line
KW  - article
KW  - bacterial count
KW  - bactericidal activity
KW  - cell viability
KW  - computational fluid dynamics
KW  - controlled study
KW  - drug efficacy
KW  - drug release
KW  - emulsion
KW  - in vitro study
KW  - lung tuberculosis
KW  - MIC50
KW  - minimum bactericidal concentration
KW  - Mycobacterium bovis BCG
KW  - nanoencapsulation
KW  - nanofabrication
KW  - nonhuman
KW  - oxidative phosphorylation
KW  - particle size
KW  - priority journal
KW  - q 203
C1  - q 203
N2  - Tuberculosis (TB) has gained attention over the past few decades by becoming one of the top ten leading causes of death worldwide. This infectious disease of the lungs is orally treated with a medicinal armamentarium. However, this route of administration passes through the body’s first-pass metabolism which reduces the drugs’ bioavailability and toxicates the liver and kidneys. Inhalation therapy represents an alternative to the oral route, but low deposition efficiencies of delivery devices such as nebulizers and dry powder inhalers render it challenging as a favorable therapy. It was hypothesized that by encapsulating two potent TB-agents, i.e. Q203 and bedaquiline, that inhibit the oxidative phosphorylation of the bacteria together with a magnetic targeting component, superparamagnetic iron oxides, into a poly (D, L-lactide-co-glycolide) (PDLG) carrier using a single emulsion technique, the treatment of TB can be a better therapeutic alternative. This simple fabrication method achieved a homogenous distribution of 500 nm particles with a magnetic saturation of 28 emu/g. Such particles were shown to be magnetically susceptible in an in-vitro assessment, viable against A549 epithelial cells, and were able to reduce two log bacteria counts of the Bacillus Calmette-Guerin (BCG) organism. Furthermore, through the use of an external magnet, our in-silico Computational Fluid Dynamics (CFD) simulations support the notion of yielding 100% deposition in the deep lungs. Our proposed inhalation therapy circumvents challenges related to oral and respiratory treatments and embodies a highly favorable new treatment regime.
ER  - 

TY  - JOUR
M3  - Article
Y1  - 2019
VL  - 63
IS  - 12
SN  - 1098-6596
SN  - 0066-4804
JF  - Antimicrobial Agents and Chemotherapy
JO  - Antimicrob. Agents Chemother.
UR  - https://www.embase.com/search/results?subaction=viewrecord&id=L2003994564&from=export
U2  - L2003994564
C5  - 31527037
DB  - Embase
DB  - Medline
U3  - 2019-12-10
U4  - 2019-12-24
L2  - http://dx.doi.org/10.1128/AAC.00871-19
DO  - 10.1128/AAC.00871-19
A1  - Carrigy, N.B.
A1  - Larsen, S.E.
A1  - Reese, V.
A1  - Pecor, T.
A1  - Harrison, M.
A1  - Kuehl, P.J.
A1  - Hatfull, G.F.
A1  - Sauvageau, D.
A1  - Baldwin, S.L.
A1  - Finlay, W.H.
A1  - Coler, R.N.
A1  - Vehring, R.
M1  - (Carrigy N.B.; Finlay W.H.; Vehring R., reinhard.vehring@ualberta.ca) Department of Mechanical Engineering, University of Alberta, Edmonton, AB, Canada
M1  - (Larsen S.E.; Reese V.; Pecor T.; Baldwin S.L.; Coler R.N.) Infectious Disease Research Institute, Seattle, WA, United States
M1  - (Harrison M.; Sauvageau D.) Department of Chemical and Materials Engineering, University of Alberta, Edmonton, AB, Canada
M1  - (Kuehl P.J.) Lovelace Biomedical, Albuquerque, NM, United States
M1  - (Hatfull G.F.) Department of Biological Sciences, University of Pittsburgh, Pittsburgh, PA, United States
M1  - (Coler R.N.) Department of Global Health, University of Washington, Seattle, WA, United States
M1  - (Coler R.N.) PAI Life Sciences, Inc., Seattle, WA, United States
AD  - R. Vehring, Department of Mechanical Engineering, University of Alberta, Edmonton, AB, Canada
T1  - Prophylaxis of mycobacterium tuberculosis H37Rv infection in a preclinical mouse model via inhalation of nebulized bacteriophage D29
LA  - English
KW  - Aerogen Solo with Pro-X
KW  - inhaler
KW  - medical nebulizer
KW  - tuberculostatic agent
KW  - aerosol
KW  - animal experiment
KW  - animal model
KW  - animal tissue
KW  - article
KW  - bacterial load
KW  - bacteriophage d29
KW  - controlled study
KW  - female
KW  - host susceptibility
KW  - in vivo study
KW  - lung tuberculosis
KW  - mouse
KW  - mycobacteriophage
KW  - Mycobacterium tuberculosis
KW  - nonhuman
KW  - priority journal
KW  - prophylaxis
KW  - Aerogen Solo with Pro-X
C3  - Aerogen Solo with Pro-X(Aerogen,Ireland)
C4  - Aerogen(Ireland)
N2  - Globally, more people die annually from tuberculosis than from any other single infectious agent. Unfortunately, there is no commercially available vaccine that is sufficiently effective at preventing the acquisition of pulmonary tuberculosis in adults. In this study, preexposure prophylactic pulmonary delivery of active aerosolized antituberculosis bacteriophage D29 was evaluated as an option for protection against Mycobacterium tuberculosis infection. An average bacteriophage concentration of approximately 1 PFU/alveolus was achieved in the lungs of mice using a nose-only inhalation device optimized with a dose simulation technique and adapted for use with a vibrating mesh nebulizer. Within 30 min of bacteriophage delivery, the mice received either a low dose (50 to 100 CFU) or an ultralow dose (5 to 10 CFU) of M. tuberculosis H37Rv aerosol to the lungs. A prophylactic effect was observed, with bacteriophage aerosol pretreatment significantly decreasing M. tuberculosis burden in mouse lungs at 24 h and 3 weeks postchallenge (P < 0.05). These novel results indicate that a sufficient dose of nebulized mycobacteriophage aerosol to the lungs may be a valuable intervention to provide extra protection to health care professionals and other individuals at risk of exposure to M. tuberculosis.
ER  - 

TY  - JOUR
M3  - Article
Y1  - 2019
VL  - 11
IS  - 10
SP  - 4224
EP  - 4233
SN  - 2077-6624
SN  - 2072-1439
JF  - Journal of Thoracic Disease
JO  - J. Thorac. Dis.
UR  - https://www.embase.com/search/results?subaction=viewrecord&id=L630197499&from=export
U2  - L630197499
DB  - Embase
U3  - 2019-12-20
L2  - http://dx.doi.org/10.21037/jtd.2019.09.63
DO  - 10.21037/jtd.2019.09.63
A1  - Han, D.
A1  - Lee, H.Y.
A1  - Kim, K.
A1  - Kim, T.
A1  - Oh, Y.-M.
A1  - Rhee, C.K.
M1  - (Han D.; Lee H.Y.; Kim K.; Rhee C.K., chinkook77@gmail.com) Division of Pulmonary and Critical Care Medicine, Department of Internal Medicine, Catholic University of Korea, 222 Banpodae-ro, Seocho-gu, Seoul, South Korea
M1  - (Kim T.) Division of Pulmonary and Critical Care Medicine, CHA Bundang Medical Center, CHA University, Seongnam-si, Gyeonggi-do, South Korea
M1  - (Oh Y.-M., ymoh55@amc.seoul.kr) Department of Pulmonary and Critical Care Medicine, Asan Medical Center, University of Ulsan College of Medicine, 88 Olympic-ro 43-gil, Songpa-gu, Seoul, South Korea
AD  - C.K. Rhee, Division of Pulmonary and Critical Care Medicine, Department of Internal Medicine, Catholic University of Korea, 222 Banpodae-ro, Seocho-gu, Seoul, South Korea
T1  - Burden and clinical characteristics of high grade tuberculosis destroyed lung: A nationwide study
LA  - English
KW  - adult
KW  - aged
KW  - article
KW  - chronic obstructive lung disease
KW  - clinical feature
KW  - cohort analysis
KW  - controlled study
KW  - disease exacerbation
KW  - health care utilization
KW  - health insurance
KW  - hospital admission
KW  - hospital service
KW  - human
KW  - inhaler
KW  - Korea
KW  - major clinical study
KW  - male
KW  - middle aged
KW  - multicenter study
KW  - retrospective study
KW  - secondary care center
KW  - tertiary care center
KW  - tuberculosis
N2  - Background: Little clinical information on high grade tuberculosis destroyed lung (TDL) is available. The aim of this study was to investigate the characteristics and healthcare utilization of high grade TDL patients, and compared the differences between acute exacerbation and healthcare burden according to inhaler compliance. Methods: This was an observational retrospective cohort study using the Korean Health Insurance Review and Assessment (HIRA) service database (2011-2015). Patients diagnosed with high grade TDL in 2011 were enrolled and reviewed for 5 years. The patients were further divided into adherent and non-adherent groups. Their socioeconomic outcomes according to treatment adherence in 2012 were analyzed. Results: Among the 13,346 patients diagnosed with high grade TDL, 3,637 were assigned to the adherent group and 9,709 to the non-adherent group. Overall, 65.91% of the enrolled patients were male and the mean age of the study population was 64.68±10.06 years. All patients visited a tertiary hospital, but 99.04% and 69.74% also visited primary and secondary hospitals, respectively. The mean number of hospital admissions per year was 1.38±2.03 times per patient. The average total annual per-patient cost was US$4,140.95±3,715.01 and each patient spent a total of 56.21±45.28 days per year using hospital services. The majority of the patients in the adherent group were male (80.09% vs. 60.60%, P<0.01), and were of older age (65.71±9.35 vs. 64.29±10.28, P<0.01) than the non-adherent group. The frequencies of visiting a tertiary hospital (96.87 vs. 90.12%, P<0.01), the total mean healthcare utilization costs (US$4,151.77±4,084.76 vs. US$3,592.54±4,229.93, P<0.01), and the frequencies of exacerbations (0.72±2.03 vs. 0.46±1.51, P<0.01) were higher in the adherent group. However, healthcare services were used on significantly fewer days in the adherent group (52.96±50.87 vs. 56.67±50.81, P<0.01). Conclusions: High grade TDL imposes a high socioeconomic burden in Korea. Estimated medical costs and exacerbation event rate were higher in the adherent group whereas number of days of healthcare usage was significantly lower.
ER  - 

TY  - JOUR
M3  - Review
Y1  - 2018
VL  - 46
IS  - sup3
SP  - S791
EP  - S806
SN  - 2169-141X
SN  - 2169-1401
JF  - Artificial Cells, Nanomedicine and Biotechnology
JO  - Artif. Cells Nanomed. Biotechnol.
UR  - https://www.embase.com/search/results?subaction=viewrecord&id=L626657692&from=export
U2  - L626657692
C5  - 30307321
DB  - Embase
DB  - Medline
U3  - 2019-03-12
U4  - 2019-07-11
L2  - http://dx.doi.org/10.1080/21691401.2018.1513938
DO  - 10.1080/21691401.2018.1513938
A1  - Mehta, P.
A1  - Bothiraja, C.
A1  - Kadam, S.
A1  - Pawar, A.
M1  - (Mehta P.) Department of Quality Assurance Technique, Poona College of Pharmacy, Bharati Vidyapeeth (Deemed-to-be-University), Pune, India
M1  - (Bothiraja C.; Pawar A., p_atmaram@rediffmail.com) Department of Pharmaceutics, Poona College of Pharmacy, Bharati Vidyapeeth (Deemed-to-be-University), Pune, India
M1  - (Kadam S.) Bharati Vidyapeeth Bhavan, Bharati Vidyapeeth (Deemed-to-be-University), Pune, India
AD  - A. Pawar, Department of Pharmaceutics, Poona College of Pharmacy, Bharati Vidyapeeth (Deemed-to-be-University), Pune, India
T1  - Potential of dry powder inhalers for tuberculosis therapy: facts, fidelity and future
LA  - English
KW  - dry powder inhaler
KW  - dendrimer
KW  - solid lipid nanoparticle
KW  - tuberculostatic agent
KW  - antibiotic therapy
KW  - drug repositioning
KW  - human
KW  - liposomal delivery
KW  - lung tuberculosis
KW  - nonhuman
KW  - polymerization
KW  - review
N2  - Tuberculosis (TB) is a contagious and airborne infectious disease caused by the pathogen Mycobacterium tuberculosis (Mtb). In spite of substantial research efforts, continuous multiple high-dose drug therapy regularly for 4–7 months can impede patient quality of life. The pathology of TB and biology of pulmonary airways permits for a variety of drug delivery strategies and natural route of infection denotes a more logical remedial approach for treatment of TB. Pulmonary delivery is non-invasive, allow easy transcytosis in alveolar region, avoids first-pass metabolism and extensive vascularization facilitates delivery of therapeutic agents to infection site. It also potentially reduces the frequency with dose requirement and linked side effects. Dry powder is a most preferred inhalation option due to their greater physiochemical stability over liquid or suspension based formulations. Dry powder inhalers (DPIs) are easy to handle and appropriate for high-dose formulations. Moreover, the progress of disciplines such as nanotechnology, particle engineering, material science and molecular biology permits further expansion of treatment capability and efficiency. Thus, this article will focus on the role of novel DPIs systems for treatment of TB. This article also contains a dedicated section discussing about technical limitations and clinical challenges with help of strengths, weaknesses, opportunities and threats (SWOT) analysis. Additionally, it will also offer some basic background information for drug repurposing, formulation development and drug delivery systems.
ER  - 

TY  - JOUR
M3  - Conference Abstract
Y1  - 2018
VL  - 11
IS  - 11
SP  - 36
SN  - 2455-3891
JF  - Asian Journal of Pharmaceutical and Clinical Research
JO  - Asian J. Pharm. Clin. Res.
UR  - https://www.embase.com/search/results?subaction=viewrecord&id=L625433292&from=export
U2  - L625433292
DB  - Embase
U4  - 2018-12-18
L2  - http://dx.doi.org/10.22159/ajpcr.2018.v11i11.20531
DO  - 10.22159/ajpcr.2018.v11i11.20531
A1  - Trivedi, R.N.
A1  - Thakkar, V.T.
A1  - Shah, P.A.
A1  - Gohel, M.C.
M1  - (Trivedi R.N., romatrivedi711@gmail.com; Thakkar V.T.; Gohel M.C.) Department of Pharmaceutics, Anand Pharmacy College, Anand, Gujarat, India
M1  - (Shah P.A.) Department of Pharmaceutical Analysis, Anand Pharmacy College, Anand, Gujarat, India
AD  - R.N. Trivedi, Department of Pharmaceutics, Anand Pharmacy College, Anand, Gujarat, India
T1  - Inhalable pulmonary strategy for effective delivery of synergistic drug combination in combating tuberculosis
LA  - English
KW  - ethambutol
KW  - levofloxacin
KW  - polymer
KW  - rifampicin
KW  - accounting
KW  - animal cell
KW  - animal experiment
KW  - combination drug therapy
KW  - conference abstract
KW  - controlled study
KW  - crowding (area)
KW  - drug combination
KW  - drug release
KW  - dry powder inhaler
KW  - encapsulation
KW  - extensively drug resistant tuberculosis
KW  - fluidization
KW  - in vitro study
KW  - in vivo study
KW  - lung alveolus macrophage
KW  - moisture
KW  - nonhuman
KW  - nutrition
KW  - particle size
KW  - poverty
KW  - rodent
KW  - spray drying
KW  - target organ
KW  - validation process
N2  - Tuberculosis, a disease fuelled by poverty, overcrowding, and under nutrition, is a global barometer of depreciation. Targeting anti-tubercular therapeutics to alveolar macrophages using microparticle technology mainly targets to increase local concentrations of therapeutics and potentially reducing the frequency of dosing requirements. Levofloxacin (LFX), rifampicin (RIF) and ethambutol (ETH) combination shows synergism and formulating these three as a dry powder inhaler effectively contributes to combating MDR and XDR TB. Inhaled therapies offer a unique approach to the treatment of tuberculosis (TB) using a relevant target organ system as a route of administration. Microparticles prepared by spray drying technique with the application of Placket Burman design in optimizing spray drying conditions to study its effect on % yield, entrapment efficiency and particle size of the preparedformulation. The biodegradable polymer was certainly evaluated through morphological characterization, micromeritics study, drug-polymer compatibility study, moisture content determination, drug encapsulation study, In vitro lung deposition and in vitro drug release study. Further, the work was extended by performing in vitro validation of novel device designed for DPI delivery to rodents, with the same microparticles to determine its fluidization property and uptake behavior by the rodents, which will further be helpful for the in vivo study. In vitro validation was also optimized for exposure time and dosage using the design of experiment as QbD is a best key to build quality in a product or a process.
ER  - 

TY  - JOUR
M3  - Article
Y1  - 2018
VL  - 550
IS  - 1-2
SP  - 398
EP  - 417
SN  - 1873-3476
SN  - 0378-5173
JF  - International Journal of Pharmaceutics
JO  - Int. J. Pharm.
UR  - https://www.embase.com/search/results?subaction=viewrecord&id=L2001082974&from=export
U2  - L2001082974
C5  - 30179703
DB  - Embase
DB  - Medline
U3  - 2018-09-14
U4  - 2019-01-15
L2  - http://dx.doi.org/10.1016/j.ijpharm.2018.08.061
DO  - 10.1016/j.ijpharm.2018.08.061
A1  - Momin, M.A.M.
A1  - Tucker, I.G.
A1  - Das, S.C.
M1  - (Momin M.A.M.; Tucker I.G.; Das S.C., shyamal.das@otago.ac.nz) School of Pharmacy, University of Otago, Dunedin, New Zealand
AD  - S.C. Das, School of Pharmacy, University of Otago, Adams Building, 18 Frederick Street, P.O. Box 56, Dunedin, New Zealand
T1  - High dose dry powder inhalers to overcome the challenges of tuberculosis treatment
LA  - English
KW  - dry powder inhaler
KW  - aminosalicylic acid
KW  - capreomycin
KW  - ciprofloxacin
KW  - clarithromycin
KW  - ethambutol
KW  - gentamicin
KW  - isoniazid
KW  - kanamycin
KW  - pyrazinamide
KW  - rifabutin
KW  - rifampicin
KW  - rifamycin
KW  - rifapentine
KW  - vancomycin
KW  - article
KW  - crystallization
KW  - density
KW  - drug delivery system
KW  - drug formulation
KW  - drug megadose
KW  - human
KW  - lung alveolus macrophage
KW  - moisture
KW  - particle size
KW  - polymerization
KW  - priority journal
KW  - spray drying
KW  - surface property
KW  - sustained drug release
KW  - tuberculosis
KW  - wettability
N2  - Tuberculosis (TB) is a major global health burden. The emergence of the human immunodeficiency virus (HIV) epidemic and drug resistance has complicated global TB control. Pulmonary delivery of drugs using dry powder inhalers (DPI) is an emerging approach to treat TB. In comparison with the conventional pulmonary delivery for asthma and chronic obstructive pulmonary disease (COPD), TB requires high dose delivery to the lung. However, high dose delivery depends on the successful design of the inhaler device and the formulation of highly aerosolizable powders. Particle engineering techniques play an important role in the development of high dose dry powder formulations. This review focuses on the development of high dose dry powder formulations for TB treatment with background information on the challenges of the current treatment of TB and the potential for pulmonary delivery. Particle engineering techniques with a particular focus on the spray drying and a summary of the developed dry powder formulations using different techniques are also discussed.
ER  - 

TY  - JOUR
M3  - Article
Y1  - 2018
VL  - 22
IS  - 10
SP  - 1117
EP  - 1126
SN  - 1815-7920
SN  - 1027-3719
JF  - International Journal of Tuberculosis and Lung Disease
JO  - Int. J. Tuberc. Lung Dis.
UR  - https://www.embase.com/search/results?subaction=viewrecord&id=L624050407&from=export
U2  - L624050407
C5  - 30236178
DB  - Embase
DB  - Medline
U3  - 2018-10-02
U4  - 2018-10-08
L2  - http://dx.doi.org/10.5588/ijtld.17.0677
DO  - 10.5588/ijtld.17.0677
A1  - Harries, A.D.
A1  - Lin, Y.
A1  - Kumar, A.M.V.
A1  - Satyanarayana, S.
A1  - Zachariah, R.
A1  - Dlodlo, R.A.
M1  - (Harries A.D., adharries@theunion.org; Lin Y.; Kumar A.M.V.; Satyanarayana S.; Dlodlo R.A.) International Union Against Tuberculosis, Lung Disease, Paris, France
M1  - (Harries A.D., adharries@theunion.org) London School of Hygiene and Tropical Medicine, Old Inn Cottage, Vears Lane, Colden Common, Winchester London, United Kingdom
M1  - (Lin Y.) Union, Beijing, China
M1  - (Kumar A.M.V.; Satyanarayana S.) Union, South-East Asia Regional Office, New Delhi, India
M1  - (Zachariah R.) Medical Department, Operational Research Unit (LuxOR), Médecins Sans Frontières, Brussels Operational Centre, Luxembourg City, Luxembourg
M1  - (Dlodlo R.A.) Union, Bulawayo, Zimbabwe
AD  - A.D. Harries, International Union Against Tuberculosis, Lung Disease, Paris, France
T1  - How can integrated care and research assist in achieving the SDG targets for diabetes, tuberculosis and HIV/AIDS?
LA  - English
KW  - cotrimoxazole
KW  - dipeptidyl peptidase IV inhibitor
KW  - insulin
KW  - isoniazid
KW  - metformin
KW  - pioglitazone
KW  - rifampicin
KW  - sodium glucose cotransporter 2 inhibitor
KW  - sulfonylurea derivative
KW  - acquired immune deficiency syndrome
KW  - Africa south of the Sahara
KW  - antiretroviral therapy
KW  - article
KW  - Asia
KW  - clinical research
KW  - diabetes mellitus
KW  - epidemic
KW  - goal attainment
KW  - health care facility
KW  - health care planning
KW  - human
KW  - Human immunodeficiency virus infected patient
KW  - Human immunodeficiency virus infection
KW  - infection control
KW  - infection rate
KW  - integrated health care system
KW  - lifestyle modification
KW  - lung tuberculosis
KW  - priority journal
KW  - correctional facility
KW  - risk reduction
KW  - screening test
KW  - sustainable development goal
N2  - Integrating the management and care of communicable diseases, such as tuberculosis (TB) and human immunodeficiency virus/acquired immune-deficiency syndrome (HIV/AIDS), and non-communicable diseases, particularly diabetes mellitus (DM), may help to achieve the ambitious health-related targets of the Sustainable Development Goals (SDG 3.3 and 3.4) by 2030. There are five important reasons to integrate. First, we need to integrate to prevent disease. In sub-Saharan Africa, in particular, HIV infection is the main driver of the TB epidemic, and antiretroviral therapy combined with isoniazid preventive therapy (IPT) can reduce TB case notification rates. In Asia, DM is another important driver of the TB epidemic, and preventing or controlling DM can reduce the risk of TB. Second, we need to integrate to diagnose cases. Between a third to a half of those living with HIV, TB or DM do not know they have the disease, and bi-directional screening, whereby TB patients are screened for HIV and DM or people living with HIV and DM are screened for TB, can help to identify these 'missing cases'. Third, we need to integrate to better treat and manage patients who have a combination of two or more of these diseases, so that treatment success and retention on treatment can be optimised. Fourth, we should integrate to ensure better infection control practices for both TB and HIV infection in health facilities and congregate settings, such as prisons. Finally, we should integrate and learn how to monitor, record and report, particularly in relation to the cascade of events implicit in the HIV/AIDS and TB 90-90-90 targets.
ER  - 

TY  - JOUR
M3  - Article
Y1  - 2018
VL  - 9
IS  - SEP
SN  - 1664-3224
JF  - Frontiers in Immunology
JO  - Front. Immunol.
UR  - https://www.embase.com/search/results?subaction=viewrecord&id=L623905472&from=export
U2  - L623905472
C5  - 30283449
DB  - Embase
DB  - Medline
U3  - 2018-10-25
U4  - 2019-10-07
L2  - http://dx.doi.org/10.3389/fimmu.2018.02109
DO  - 10.3389/fimmu.2018.02109
A1  - Kewcharoenwong, C.
A1  - Prabowo, S.A.
A1  - Bancroft, G.J.
A1  - Fletcher, H.A.
A1  - Lertmemongkolchai, G.
M1  - (Kewcharoenwong C.; Lertmemongkolchai G., ganja_le@kku.ac.th) Mekong Health Science Research Institute, Khon Kaen, Thailand
M1  - (Kewcharoenwong C.; Lertmemongkolchai G., ganja_le@kku.ac.th) Faculty of Associated Medical Sciences, Centre for Research and Development of Medical Diagnostic Laboratories, Khon Kaen University, Khon Kaen, Thailand
M1  - (Prabowo S.A.; Bancroft G.J.; Fletcher H.A., Helen.Fletcher@lshtm.ac.uk) Department of Immunology and Infection, Faculty of Infectious and Tropical Diseases, London School of Hygiene and Tropical Medicine, London, United Kingdom
M1  - (Prabowo S.A.; Bancroft G.J.; Fletcher H.A., Helen.Fletcher@lshtm.ac.uk) Tuberculosis Centre, London School of Hygiene and Tropical Medicine, London, United Kingdom
AD  - G. Lertmemongkolchai, Mekong Health Science Research Institute, Khon Kaen, Thailand
T1  - Glibenclamide reduces primary human monocyte functions against tuberculosis infection by enhancing M2 polarization
LA  - English
KW  - CD163 antigen
KW  - CD86 antigen
KW  - gamma interferon inducible protein 10
KW  - glibenclamide
KW  - glipizide
KW  - hemoglobin A1c
KW  - HLA DR antigen
KW  - interleukin 10
KW  - interleukin 1beta
KW  - interleukin 6
KW  - interleukin 8
KW  - metformin
KW  - monocyte chemotactic protein 1
KW  - RANTES
KW  - tumor necrosis factor
KW  - adult
KW  - article
KW  - bactericidal activity
KW  - clinical article
KW  - controlled study
KW  - cytokine production
KW  - cytokine response
KW  - drug effect
KW  - female
KW  - glycemic control
KW  - growth inhibition
KW  - human
KW  - human cell
KW  - in vitro study
KW  - macrophage
KW  - male
KW  - middle aged
KW  - monocyte
KW  - Mycobacterium bovis BCG
KW  - Mycobacterium tuberculosis
KW  - non insulin dependent diabetes mellitus
KW  - phenotypic variation
KW  - tuberculosis
N2  - Tuberculosis (TB) is a global public health problem, which is caused by Mycobacterium tuberculosis (Mtb). Type 2 diabetes mellitus (T2DM) is one of the leading predisposing factors for development of TB after HIV/AIDS. Glibenclamide is a widely used anti-diabetic drug in low and middle-income countries where the incidence of TB is very high. In a human macrophage cell line, glibenclamide, a K+ATP-channel blocker, promoted alternative activation of macrophages by enhancing expression of the M2 marker CD206 during M2 polarization. M2 macrophages are considered poorly microbicidal and associated with TB susceptibility. Here, we investigated the effect of glibenclamide on M1 and M2 phenotypes of primary human monocytes and further determined whether specific drug treatment for T2DM individuals influences the antibacterial function of monocytes in response to mycobacterial infection. We found that glibenclamide significantly reduced M1 (HLA-DR+ and CD86+) surface markers and TNF-α production on primary human monocytes against mycobacterial infection. In contrast, M2 (CD163+ and CD206+) surface markers and IL-10 production were enhanced by pretreatment with glibenclamide. Additionally, reduction of bactericidal activity also occurred when primary human monocytes from T2DM individuals who were being treated with glibenclamide were infected with Mtb in vitro, consistent with the cytokine responses. We conclude that glibenclamide reduces M1 and promotes M2 polarization leading to impaired bactericidal ability of primary human monocytes of T2DM individuals in response to Mtb and may lead to increased susceptibility of T2DM individuals to TB and other bacterial infectious diseases.
ER  - 

TY  - JOUR
M3  - Article
Y1  - 2018
VL  - 7
IS  - 9
SN  - 2077-0383
JF  - Journal of Clinical Medicine
JO  - J. Clin. Med.
UR  - https://www.embase.com/search/results?subaction=viewrecord&id=L624162844&from=export
U2  - L624162844
DB  - Embase
U3  - 2018-10-15
U4  - 2018-10-17
L2  - http://dx.doi.org/10.3390/jcm7090264
DO  - 10.3390/jcm7090264
A1  - Tseng, C.-H.
M1  - (Tseng C.-H., ccktsh@ms6.hinet.net) Department of Internal Medicine, National Taiwan University College of Medicine, Taipei, Taiwan
M1  - (Tseng C.-H., ccktsh@ms6.hinet.net) Division of Endocrinology and Metabolism, Department of Internal Medicine, National Taiwan University Hospital, Taipei, Taiwan
M1  - (Tseng C.-H., ccktsh@ms6.hinet.net) Division of Environmental Health and Occupational Medicine of the National Health Research Institutes, Zhunan, Taiwan
AD  - C.-H. Tseng, Department of Internal Medicine, National Taiwan University College of Medicine, Taipei, Taiwan
T1  - Metformin decreases risk of tuberculosis infection in type 2 diabetes patients
LA  - English
KW  - acetylsalicylic acid
KW  - calcium channel blocking agent
KW  - dipeptidyl carboxypeptidase inhibitor
KW  - fibric acid derivative
KW  - hydroxymethylglutaryl coenzyme A reductase inhibitor
KW  - metformin
KW  - rosiglitazone
KW  - adult
KW  - article
KW  - blindness
KW  - cerebrovascular accident
KW  - chronic obstructive lung disease
KW  - cohort analysis
KW  - comorbidity
KW  - diabetic retinopathy
KW  - drug exposure
KW  - dyslipidemia
KW  - female
KW  - gingiva disease
KW  - glaucoma
KW  - heart failure
KW  - hepatitis B
KW  - hepatitis C
KW  - human
KW  - Human immunodeficiency virus infection
KW  - hypertension
KW  - ICD-9-CM
KW  - incidence
KW  - ischemic heart disease
KW  - kidney disease
KW  - liver cirrhosis
KW  - low vision
KW  - lung tuberculosis
KW  - major clinical study
KW  - male
KW  - middle aged
KW  - Mycobacterium tuberculosis
KW  - non insulin dependent diabetes mellitus
KW  - obesity
KW  - osteoporosis
KW  - periodontal disease
KW  - pneumonia
KW  - prescription
KW  - risk factor
KW  - sensitivity analysis
KW  - social status
KW  - tobacco dependence
KW  - treatment duration
KW  - tuberculosis
N2  - Background: Metformin may show an antibiotic effect, but whether its use can reduce the risk of tuberculosis infection has rarely been investigated in population-based studies. Methods: This is a retrospective cohort analysis of the Taiwan’s National Health Insurance database. New-onset type 2 diabetes patients, 148,468 ever users and 15,799 never users of metformin, identified during 1999–2005 were followed up until 31 December 2011 for the incidence of tuberculosis infection. Hazard ratios were estimated by Cox regression incorporated with the inverse probability of treatment weighting using propensity score. Results: A total of 360 never users and 1976 ever users developed a tuberculosis infection with respective incidence of 510.91 and 282.94 per 100,000 person–years. The overall hazard ratio of presenting a tuberculosis infection among metformin ever users in respect to never users was 0.552 (95% confidence interval: 0.493–0.617). The hazard ratios for the first (<27.10 months), second (27.10–58.27 months), and third (>58.27 months) tertile of cumulative duration of metformin therapy were 1.116 (0.989–1.261), 0.543 (0.478–0.618), and 0.200 (0.171–0.233), respectively; and were 1.037 (0.918–1.173), 0.533 (0.469–0.606), and 0.249 (0.215–0.288), respectively, for the first (<817,000 mg), second (817,000–2,047,180 mg), and third (>2,047,180 mg) tertile of cumulative doses of metformin. The findings were consistent when analyses were restricted to pulmonary tuberculosis. Additionally, regular users of metformin tended to have greater benefit than irregular users. Conclusions: Metformin use is associated with a reduced risk of tuberculosis infection in a dose–response pattern in type 2 diabetes patients.
ER  - 

TY  - JOUR
M3  - Article
Y1  - 2018
VL  - 547
IS  - 1-2
SP  - 150
EP  - 157
SN  - 1873-3476
SN  - 0378-5173
JF  - International Journal of Pharmaceutics
JO  - Int. J. Pharm.
UR  - https://www.embase.com/search/results?subaction=viewrecord&id=L2000815575&from=export
U2  - L2000815575
C5  - 29852204
DB  - Embase
DB  - Medline
U3  - 2018-06-06
U4  - 2018-10-23
L2  - http://dx.doi.org/10.1016/j.ijpharm.2018.05.065
DO  - 10.1016/j.ijpharm.2018.05.065
A1  - Ranjan, R.
A1  - Srivastava, A.
A1  - Bharti, R.
A1  - Ray, L.
A1  - Singh, J.
A1  - Misra, A.
M1  - (Ranjan R., rajeev4niper@gmail.com; Srivastava A., vidyant@hotmail.com; Bharti R., reenabharti2013@gmail.com; Ray L., lipikaray@gmail.com; Misra A., amit_misra@cdri.res.in) CSIR-Central Drug Research Institute, Sector 10A, Janakipuram Extension, Sitapur Road, Lucknow, India
M1  - (Ranjan R., rajeev4niper@gmail.com; Srivastava A., vidyant@hotmail.com) Academy of Scientific & Innovative Research (AcSIR), Sector 19, Kamla Nehru Nagar, Ghaziabad, India
M1  - (Singh J., jyotsna@iitr.res.in) CSIR-Indian Institute of Toxicological Research, Mahatma Gandhi Marg, Lucknow, India
AD  - A. Misra, CSIR-Central Drug Research Institute, Sector 10A, Janakipuram Extension, Sitapur Road, Lucknow, India
T1  - Preparation and optimization of a dry powder for inhalation of second-line anti-tuberculosis drugs
LA  - English
KW  - dry powder inhaler
KW  - cycloserine
KW  - ethionamide
KW  - tuberculostatic agent
KW  - aerosol
KW  - article
KW  - differential scanning calorimetry
KW  - drug formulation
KW  - dry powder
KW  - high performance liquid chromatography
KW  - light scattering
KW  - mass
KW  - morphology
KW  - particle size
KW  - powder flow
KW  - priority journal
KW  - process optimization
KW  - scanning electron microscopy
KW  - spray drying
KW  - surface property
C2  - Cadila(India)
N2  - A spray drying process was standardized to prepare an inhalable powder comprising D-cycloserine and ethionamide, two “second line” drugs employed for treating multi-drug resistant (MDR) tuberculosis (TB). The aim of the process development effort was to maximize product yield. Contour plots were generated using a small central composite design (CCD) with face centered (α = 1) to maximize the process yield as the response criterion. The design space was experimentally validated. Powder was prepared and characterized for drug content (HPLC), geometric size (laser scattering), surface morphology (scanning electron microscopy) aerosol behaviour (cascade impaction) and powder flow properties. The optimized process yielded a powder with a median mass aerodynamic diameter (MMAD) of 1.76 µ ± 3.1 geometric standard deviation (GSD). Mass balance indicated that the major proportion of the particles produced by spray drying are lost to the outlet filter. The process represents a best-case compromise of spray-drying conditions to minimize loss during droplet drying, collection and process air discharge.
ER  - 

TY  - JOUR
M3  - Article
Y1  - 2018
VL  - 9
IS  - AUG
SN  - 1664-3224
JF  - Frontiers in Immunology
JO  - Front. Immunol.
UR  - https://www.embase.com/search/results?subaction=viewrecord&id=L623492633&from=export
U2  - L623492633
C5  - 30166982
DB  - Embase
DB  - Medline
U3  - 2018-08-23
U4  - 2018-08-28
L2  - http://dx.doi.org/10.3389/fimmu.2018.01778
DO  - 10.3389/fimmu.2018.01778
A1  - Hu, S.
A1  - He, W.
A1  - Du, X.
A1  - Huang, Y.
A1  - Fu, Y.
A1  - Yang, Y.
A1  - Hu, C.
A1  - Li, S.
A1  - Wang, Q.
A1  - Wen, Q.
A1  - Zhou, X.
A1  - Zhou, C.
A1  - Zhong, X.-P.
A1  - Ma, L.
M1  - (Hu S.; He W.; Du X.; Huang Y.; Fu Y.; Yang Y.; Hu C.; Li S.; Wang Q.; Wen Q.; Zhou X.; Zhou C.; Zhong X.-P.; Ma L., maryhmz@126.com) School of Laboratory Medicine and Biotechnology, Institute of Molecular Immunology, Southern Medical University, Guangzhou, China
M1  - (Zhong X.-P.) Division of Allergy and Immunology, Department of Pediatrics, Duke University Medical Center, Durham, NC, United States
AD  - L. Ma, School of Laboratory Medicine and Biotechnology, Institute of Molecular Immunology, Southern Medical University, Guangzhou, China
T1  - Vitamin B1 helps to limit Mycobacterium tuberculosis growth via regulating innate immunity in a peroxisome proliferator-activated receptor-γ-dependent manner
LA  - English
KW  - arginase 1
KW  - granulocyte macrophage colony stimulating factor
KW  - immunoglobulin enhancer binding protein
KW  - interleukin 6
KW  - major histocompatibility antigen class 2
KW  - messenger RNA
KW  - microbicide
KW  - peroxisome proliferator activated receptor gamma
KW  - peroxisome proliferator activated receptor gamma agonist
KW  - rosiglitazone
KW  - thiamine
KW  - transcription factor RelA
KW  - tumor necrosis factor
KW  - animal cell
KW  - animal experiment
KW  - animal model
KW  - animal tissue
KW  - article
KW  - bacterial growth
KW  - bone marrow derived macrophage
KW  - colony forming unit
KW  - controlled study
KW  - down regulation
KW  - enzyme linked immunosorbent assay
KW  - female
KW  - fluorescence activated cell sorting
KW  - immune response
KW  - immunoprecipitation
KW  - innate immunity
KW  - lipid metabolism
KW  - lung alveolus cell
KW  - male
KW  - mitochondrial respiration
KW  - mouse
KW  - Mycobacterium tuberculosis
KW  - nonhuman
KW  - oxygen consumption
KW  - phenotype
KW  - protein expression
KW  - protein phosphorylation
KW  - real time polymerase chain reaction
KW  - signal transduction
KW  - tuberculosis
KW  - Western blotting
C2  - Sigma Aldrich(United States)
N2  - It is known that vitamin B1 (VB1) has a protective effect against oxidative retinal damage induced by anti-tuberculosis drugs. However, it remains unclear whether VB1 regulates immune responses during Mycobacterium tuberculosis (MTB) infection. We report here that VB1 promotes the protective immune response to limit the survival of MTB within macrophages and in vivo through regulation of peroxisome proliferator-activated receptor γ (PPAR-γ). VB1 promotes macrophage polarization into classically activated phenotypes with strong microbicidal activity and enhanced tumor necrosis factor-α and interleukin-6 expression at least in part by promoting nuclear factor-κB signaling. In addition, VB1 increases mitochondrial respiration and lipid metabolism and PPAR-γ integrates the metabolic and inflammatory signals regulated by VB1. Using both PPAR-γ agonists and deficient mice, we demonstrate that VB1 enhances anti-MTB activities in macrophages and in vivo by down-regulating PPAR-γ activity. Our data demonstrate important functions of VB1 in regulating innate immune responses against MTB and reveal novel mechanisms by which VB1 exerts its function in macrophages.
ER  - 

TY  - JOUR
M3  - Article
Y1  - 2018
VL  - 440
IS  - 1-2
SP  - 127
EP  - 138
SN  - 1573-4919
SN  - 0300-8177
JF  - Molecular and Cellular Biochemistry
JO  - Mol. Cell. Biochem.
UR  - https://www.embase.com/search/results?subaction=viewrecord&id=L618172272&from=export
U2  - L618172272
C5  - 28852964
DB  - Embase
DB  - Medline
U3  - 2017-09-12
U4  - 2018-07-17
L2  - http://dx.doi.org/10.1007/s11010-017-3161-3
DO  - 10.1007/s11010-017-3161-3
A1  - Dasgupta, S.
A1  - Rai, R.C.
M1  - (Dasgupta S., shy.dasgupta@gmail.com; Rai R.C., rairamesh@gmail.com) Immunology Group, International Centre for Genetic Engineering and Biotechnology, Aruna Asaf Ali Marg, New Delhi, India
AD  - S. Dasgupta, Immunology Group, International Centre for Genetic Engineering and Biotechnology, Aruna Asaf Ali Marg, New Delhi, India
T1  - PPAR-γ and Akt regulate GLUT1 and GLUT3 surface localization during Mycobacterium tuberculosis infection
LA  - English
KW  - 2 chloro 5 nitro n (4 pyridyl)benzamide
KW  - 8 [4 (1 aminocyclobutyl)phenyl] 9 phenyl 1,2,4 triazolo[3,4 f][1,6]naphthyridin 3(2h) one
KW  - glucose transporter 1
KW  - glucose transporter 3
KW  - peroxisome proliferator activated receptor gamma
KW  - pioglitazone
KW  - protein kinase B
KW  - Akt signaling
KW  - article
KW  - bacterial load
KW  - cell surface
KW  - controlled study
KW  - glucose metabolism
KW  - glucose transport
KW  - macrophage
KW  - protein localization
KW  - THP-1 cell line
KW  - tuberculosis
KW  - upregulation
N2  - The success of Mycobacterium tuberculosis (Mtb) as a pathogen stems from its ability to manipulate the host macrophage towards increased lipid biogenesis and lipolysis inhibition. Inhibition of lipolysis requires augmented uptake of glucose into the host cell causing an upregulation of the glucose transporters GLUT1 and GLUT3 on the cell surface. Mechanism behind this upregulation of the GLUT proteins during Mtb infection is hitherto unknown and demands intensive investigation in order to understand the pathways linked with governing them. Our endeavor to investigate some of the key proteins that have been found to be affected during Mtb infection led us to investigate host molecular pathways such as Akt and PPAR-γ that remain closely associated with the survival of the bacilli by modulating the localization of glucose transporters GLUT1 and GLUT3.
ER  - 

TY  - JOUR
M3  - Article
Y1  - 2018
VL  - 15
IS  - 1
SP  - 300
EP  - 313
SN  - 1543-8392
SN  - 1543-8384
JF  - Molecular Pharmaceutics
JO  - Mol. Pharm.
UR  - https://www.embase.com/search/results?subaction=viewrecord&id=L620067564&from=export
U2  - L620067564
C5  - 29219321
DB  - Embase
DB  - Medline
U3  - 2018-01-15
U4  - 2018-01-16
L2  - http://dx.doi.org/10.1021/acs.molpharmaceut.7b01062
DO  - 10.1021/acs.molpharmaceut.7b01062
A1  - Ibrahim, M.
A1  - Hatipoglu, M.K.
A1  - Garcia-Contreras, L.
M1  - (Ibrahim M.; Hatipoglu M.K.; Garcia-Contreras L., Lucila-garcia-contreras@ouhsc.edu) Department of Pharmaceutical Sciences, University of Oklahoma Health Science Center, Oklahoma City, OK, United States
AD  - L. Garcia-Contreras, Department of Pharmaceutical Sciences, University of Oklahoma Health Science Center, Oklahoma City, OK, United States
T1  - SHetA2 Dry Powder Aerosols for Tuberculosis: Formulation, Design, and Optimization Using Quality by Design
LA  - English
KW  - dry powder inhaler
KW  - antineoplastic agent
KW  - mannitol
KW  - polyglactin
KW  - sheta 2
KW  - unclassified drug
KW  - aerosol
KW  - article
KW  - controlled study
KW  - drug design
KW  - drug formulation
KW  - drug quality
KW  - drug solubility
KW  - dry powder
KW  - in vitro study
KW  - infrared spectroscopy
KW  - lung alveolus macrophage
KW  - particle size
KW  - priority journal
KW  - scanning electron microscopy
KW  - spray drying
KW  - thermal analysis
KW  - thermography
KW  - thermostability
KW  - tuberculosis
KW  - X ray diffraction
KW  - sheta 2
C1  - sheta 2
N2  - Tuberculosis (TB) is a life threatening pulmonary infection caused by Mycobacterium tuberculosis (MTB). Current treatments are complex, lengthy, and associated with severe side effects that decrease patient compliance and increase the probability of the emergence of drug resistant strains. Thus, more effective drugs with little to no side effects are needed to diversify the armamentarium against the global TB epidemic. SHetA2, an anticancer compound with null toxicity at doses much higher than the effective dose, was recently discovered to be active against MTB. In the present study, a dry powder formulation of SHetA2 for pulmonary delivery was developed to overcome its poor aqueous solubility and to maximize its concentration in the lungs, the main site of TB infection. Using quality by design (QbD) methodology, three different formulations of SHetA2 microparticles (MPs) were designed, manufactured, and optimized, SHetA2 alone, SHetA2 PLGA, and SHetA2 mannitol MPs, to maximize the drug dose, target alveolar macrophages, and increase drug solubility, respectively. The resulting three SHetA2 MP formulations had spherical shape with particle size ranging from 1 to 3 μm and a narrow size distribution, suitable for uniform delivery to the alveolar region of the lungs. Upon dispersion with the Aerolizer dry powder inhaler (DPI), all three SHetA2 MP formulations had aerodynamic diameters smaller than 3.3 μm and fine particle fractions (FPF4.46) greater than 77%. SHetA2 remained chemically stable after MP manufacture by spray drying, but the drug transformed from the crystalline to the amorphous form, which significantly enhanced the solubility of SHetA2. Using a custom-made dissolution apparatus, the FPF4.46 of SHetA2 MP dissolved much faster and to a greater extent (21.19 ± 4.40%) than the unprocessed drug (3.51 ± 0.9%). Thus, the physicochemical characteristics, in vitro aerosol performance, and dissolution rate of the optimized SHetA2 MPs appear to be suitable to achieve therapeutic concentrations in the lungs.
ER  - 

TY  - JOUR
M3  - Conference Abstract
Y1  - 2018
VL  - 197
IS  - MeetingAbstracts
SN  - 1535-4970
JF  - American Journal of Respiratory and Critical Care Medicine
JO  - Am. J. Respir. Crit. Care Med.
UR  - https://www.embase.com/search/results?subaction=viewrecord&id=L622970769&from=export
U2  - L622970769
DB  - Embase
U4  - 2018-07-16
A1  - Su, W.
A1  - Pan, S.
A1  - Yen, Y.
A1  - Su, V.
A1  - Chuang, P.
A1  - Feng, J.
M1  - (Su W., wjsu.mail@gmail.com; Pan S.) Chest Department, Taipei Veterans General Hospital, School of Medicine, National Yang-Ming University, Taipei, Taiwan
M1  - (Yen Y.) Section of Infectious Diseases, Taipei City Hospital, Taipei, Taiwan
M1  - (Su V.) Department of Internal Medicine, Taipei City Hospital, Taipei, Taiwan
M1  - (Chuang P.) Center for Prevention and Treatment of Occupational Injury and Diseases, Taipei Veterans General Hospital, Taipei, Taiwan
M1  - (Feng J.) Department of Chest Medicine, Taipei Veterans General Hospital, Taipei, Taiwan
AD  - W. Su, Chest Department, Taipei Veterans General Hospital, School of Medicine, National Yang-Ming University, Taipei, Taiwan
T1  - The effect of metformin versus sulfonylurea on the risk of tuberculosis disease in patients with type 2 diabetes mellitus: A population-based cohort study
LA  - English
KW  - metformin
KW  - sulfonylurea
KW  - aged
KW  - chronic kidney failure
KW  - cohort analysis
KW  - conference abstract
KW  - controlled study
KW  - diabetic complication
KW  - diabetic patient
KW  - drug therapy
KW  - drug withdrawal
KW  - human
KW  - human tissue
KW  - incidence
KW  - lowest income group
KW  - major clinical study
KW  - male
KW  - national health insurance
KW  - non insulin dependent diabetes mellitus
KW  - propensity score
KW  - Taiwan
KW  - tuberculosis
N2  - Rationale: Metformin and sulfonylureas are common initial antidiabetic agents; the former has anti-TB action in in vitro and animal studies. The effects of these drugs on TB risk in the type 2 diabetes mellitus (T2DM) population remains unclear. Objective: To investigate the impact of metformin versus sulfonylurea on TB development in T2DM patients Methods: A sample of 47,740 T2DM patients without chronic kidney disease and matched controls (1:1) in the Taiwan National Health Insurance Research Database were identified from 2005 to 2013 and observed for TB until December 2013 or withdrawal from insurance. Diabetic severity was assessed by the adapted diabetes complication severity index (aDCSI). Metformin initiators with ≥15 defined daily dose (DDD) of metformin in the initial year and the propensity-score matched sulfonylureas initiators (1:1) were compared for TB risk using Cox regression analysis and censored until endpoints. Measurements and Main Results: TB incidences in non-DM controls and T2DM patients with aDCSI of 0, 1 and ≥2 scores were 98, 129, 172 and 263 per 100,000 person-years. In the T2DM cohort, the independent predictors for TB were older age (10-year increase, adjusted HR 1.291 [1.182-1.412]), male (3.752 [2.851-4.938]), low income (1.636 [1.138-2.351]) and metformin use (time-varying mean DDD within each 90-day interval, 0.952 [0.938-0.966]) after adjustment by aDCSI and cofactors. Metformin initiators (n =8157) had a significantly lower TB risk than sulfonylurea initiators (0.329 [0.174-0.625]) after adjustment. Conclusions: Metformin use carried a decreased risk for TB development, and metformin initiators had a 67% reduced risk compared to sulfonylurea competitors.
ER  - 

TY  - JOUR
M3  - Article
Y1  - 2018
VL  - 11
IS  - 3
SP  - 209
EP  - 235
SN  - 1756-0764
SN  - 1756-0756
UR  - https://www.embase.com/search/results?subaction=viewrecord&id=L623933477&from=export
U2  - L623933477
DB  - Embase
U3  - 2018-09-24
U4  - 2018-09-27
L2  - http://dx.doi.org/10.1504/IJCBDD.2018.094630
DO  - 10.1504/IJCBDD.2018.094630
A1  - Kumari, M.
A1  - Tiwari, N.
A1  - Chandra, S.
A1  - Subbarao, N.
M1  - (Kumari M., mchandra724@gmail.com) Department of Information Technology, Kumaun University, SSJ Campus, Almora, Uttarakhand, India
M1  - (Tiwari N., kumarn_amo@yahoo.com) Department of Statistics, Kumaun University, SSJ Campus Almora, Uttarakhand, India
M1  - (Chandra S., scjnu@yahoo.co.in) Department of Botany, Kumaun University, SSJ Campus, Almora, Uttarakhand, India
M1  - (Subbarao N., nsrao@mail.jnu.ac.in) School of Computational and Integrative Sciences, Jawaharlal Nehru University, New Delhi, India
AD  - M. Kumari, Department of Information Technology, Kumaun University, SSJ Campus, Almora, Uttarakhand, India
T1  - Comparative analysis of machine learning based QSAR models and molecular docking studies to screen potential anti-tubercular inhibitors against InhA of mycobacterium tuberculosis
LA  - English
KW  - 1 cyclohexyl 4 (2,3 dihydroindole 1 carbonyl)pyrrolidin 2 one
KW  - 1 cyclohexyl 5 oxo n (3 phenylmethoxyphenyl)pyrrolidine 3 carboxamide
KW  - 1 cyclohexyl 5 oxo n [3 (trifluoromethyl)phenyl]pyrrolidine 3 carboxamide
KW  - 1 cyclohexyl n (2,4 dichlorophenyl) 5 oxopyrrolidine 3 carboxamide
KW  - 1 cyclohexyl n (3,5 difluorophenyl) 5 oxopyrrolidine 3 carboxamide
KW  - alcaftadine
KW  - amikacin
KW  - amoxicillin
KW  - bezafibrate
KW  - bortezomib
KW  - dapagliflozin
KW  - dobutamine
KW  - fenoterol
KW  - fluocortolone
KW  - itraconazole
KW  - minocycline
KW  - n (3 benzylphenyl) 1 cyclohexyl 5 oxopyrrolidine 3 carboxamide
KW  - n (3 chloro 2 methylphenyl) 1 cyclohexyl 5 oxopyrrolidine 3 carboxamide
KW  - n (3 chloro 4 fluorophenyl) 1 cyclohexyl 5 oxopyrrolidine 3 carboxamide
KW  - n (3 chlorophenyl) 1 cyclohexyl 5 oxopyrrolidine 3 carboxamide
KW  - n (5 chloro 2 methylphenyl) 1 cyclohexyl 5 oxopyrrolidine 3 carboxamide
KW  - nifedipine
KW  - nilvadipine
KW  - nimodipine
KW  - olmesartan
KW  - pindolol
KW  - prednisolone
KW  - spermine
KW  - tuberculostatic agent
KW  - unclassified drug
KW  - unindexed drug
KW  - article
KW  - bacterial gene
KW  - binding affinity
KW  - correlation based feature selection
KW  - crystal structure
KW  - drug screening
KW  - genetic algorithm
KW  - IC50
KW  - inhA gene
KW  - mathematical analysis
KW  - molecular docking
KW  - Mycobacterium tuberculosis
KW  - normal distribution
KW  - partial least squares regression
KW  - perceptron
KW  - principal component analysis
KW  - quantitative structure activity relation
KW  - radial basis function neural network
KW  - random forest
KW  - support vector machine
KW  - validation process
N2  - Machine learning techniques are advanced computational techniques which can be used to build the quantitative structure-activity relationship (QSAR) model of compounds dataset to find out important descriptors which are able to predict a specific biological activity from unknown compounds to discover better drugs. In the present study, by optimising descriptors using correlation-based feature selection, principal component analysis, and genetic programming technique, several machine learning techniques were used to build QSAR models on three different experimental datasets of InhA inhibitors. The best QSAR models were deployed on a dataset of 1450 approved drug from drug bank to screen new InhA inhibitors. Amoxicillin was found to show highest predicted activity pIC50 = 6.54, and Itraconazole was the second compound with highest predicted activity 6.4 (pIC50) that was calculated based on the best random forest (RF) model using CFS-GS-FW descriptor set in the dataset of ChEMBL997779 of InhA of Mtb. Additionally, screening by molecular docking identified top-ranked 10 approved drugs as anti-tubercular hits showing G-scores -8.23 to -6.95 (in kcal/mol) as compared with control compounds(known InhA Mtb inhibitors) G-scores -7.86 to -6.68 (in kcal/mol). Thus results indicate these potent compounds may have the better binding affinity for InhA of Mtb. From our studies, we conclude that machine learning based QSAR models can be useful for the development of novel target specific anti-tubercular compounds.
ER  - 

TY  - JOUR
M3  - Article
Y1  - 2017
VL  - 30
IS  - 6
SP  - 388
EP  - 398
SN  - 1941-2703
SN  - 1941-2711
JF  - Journal of Aerosol Medicine and Pulmonary Drug Delivery
JO  - J. Aerosol. Med. Pulm. Drug. Deliv.
UR  - https://www.embase.com/search/results?subaction=viewrecord&id=L619862215&from=export
U2  - L619862215
C5  - 28510480
DB  - Embase
DB  - Medline
U3  - 2017-12-25
U4  - 2018-07-25
L2  - http://dx.doi.org/10.1089/jamp.2017.1379
DO  - 10.1089/jamp.2017.1379
A1  - Rawal, T.
A1  - Kremer, L.
A1  - Halloum, I.
A1  - Butani, S.
M1  - (Rawal T.; Butani S., shital_26@yahoo.com) Institute of Pharmacy, Nirma University, Gujarat, Ahmedabad, India
M1  - (Kremer L.; Halloum I.) Centred'Étude des Pathogènes et Biotechnologies pour la Santé, Montpellier, France
AD  - S. Butani, Institute of Pharmacy, Nirma University, Gujarat, Ahmedabad, India
T1  - Dry-Powder Inhaler Formulation of Rifampicin: An Improved Targeted Delivery System for Alveolar Tuberculosis
LA  - English
KW  - dry powder inhaler
KW  - Revolizer
KW  - lactose
KW  - rifampicin
KW  - animal cell
KW  - animal experiment
KW  - animal tissue
KW  - antimicrobial activity
KW  - article
KW  - cell viability
KW  - controlled study
KW  - drug formulation
KW  - drug metabolism
KW  - drug tissue level
KW  - in vitro study
KW  - in vivo study
KW  - J774 cell line
KW  - lung alveolus
KW  - lung tuberculosis
KW  - male
KW  - mouse
KW  - nonhuman
KW  - particle size
KW  - rat
KW  - Revolizer
KW  - Rotahaler
C3  - Revolizer
C3  - Rotahaler
C2  - Cipla
N2  - Background: The delivery of antitubercular drugs through direct lung targeting can lead to reduction in the dose as well as side effects of the drug. In the present investigation, carrier (lactose)-based dry-powder inhaler of rifampicin was prepared to achieve direct targeting of the drug into the lungs. Methods: The dry powder inhaler formulation was prepared by simply mixing micronized rifampicin with coarse and fine lactose preblend. Preliminary blends of the drug were prepared with various lactose grades (Inhalac®, Respitose,® and Lactohale®). Rotahaler® and Revolizer® were evaluated for the performance. The 32 factorial design was used to optimize the amount of drug (X1) and amount of fine lactose (X2). In vitro lung deposition was carried out using Andersen Cascade Impactor. The % cell viability studies of the formulation were carried out using murine macrophage J774 cell lines. The in vivo toxicity was determined using histopathology. Further in vivo pulmonary pharmacokinetics of the developed dry-powder inhaler (DPI) formulation was carried out in comparison to the marketed formulation in the rat lungs. Results: Based on preliminary trials, Inhalac 230 and Inhalac 400 were selected as coarse and fine lactose grades, respectively. Rotahaler® exhibited better DPI performance with the evaluated drug blends. The mass median aerodynamic diameter (MMAD) was in the range of 4.3-5.8 μm with the maximum fine particle fraction of 28.9%. The formulation exhibited negligible cytotoxicity on macrophage J774 cell lines with about 75%-80% cell viability at 6- A nd 12-hour exposure. The histopathological examination revealed negligible toxicity of DPI in comparison to the marketed formulation. The in vivo pulmonary pharmacokinetic studies of the DPI formulation in rats showed higher drug concentration in lungs in comparison to the marketed formulation. Conclusion: The carrier-mediated dry-powder inhaler of rifampicin could serve as an improved and efficient system for local targeting of drugs into the lungs.
ER  - 

TY  - JOUR
M3  - Article
Y1  - 2017
VL  - 34
IS  - 10
SP  - 2084
EP  - 2096
SN  - 1573-904X
SN  - 0724-8741
JF  - Pharmaceutical Research
JO  - Pharm. Res.
UR  - https://www.embase.com/search/results?subaction=viewrecord&id=L616974295&from=export
U2  - L616974295
C5  - 28646325
DB  - Embase
DB  - Medline
U3  - 2017-06-30
U4  - 2018-09-21
L2  - http://dx.doi.org/10.1007/s11095-017-2213-4
DO  - 10.1007/s11095-017-2213-4
A1  - Carrigy, N.B.
A1  - Chang, R.Y.
A1  - Leung, S.S.Y.
A1  - Harrison, M.
A1  - Petrova, Z.
A1  - Pope, W.H.
A1  - Hatfull, G.F.
A1  - Britton, W.J.
A1  - Chan, H.-K.
A1  - Sauvageau, D.
A1  - Finlay, W.H.
A1  - Vehring, R.
M1  - (Carrigy N.B.; Finlay W.H.; Vehring R., reinhard.vehring@ualberta.ca) Department of Mechanical Engineering, University of Alberta, Edmonton, AB, Canada
M1  - (Chang R.Y.; Leung S.S.Y.; Chan H.-K.) Advanced Drug Delivery Group, Faculty of Pharmacy, University of Sydney, Sydney, Australia
M1  - (Harrison M.; Sauvageau D.) Department of Chemical and Materials Engineering, University of Alberta, Edmonton, AB, Canada
M1  - (Petrova Z.; Pope W.H.; Hatfull G.F.) Department of Biological Sciences, University of Pittsburgh, Pittsburgh, PA, United States
M1  - (Britton W.J.) Centenary Institute of Cancer Medicine and Cell Biology, and Sydney Medical School, University of Sydney, Sydney, Australia
M1  - (Vehring R., reinhard.vehring@ualberta.ca) Department of Mechanical Engineering, 10-203 Donadeo Innovation Centre for Engineering, University of Alberta, 9211 116th Street NW, Edmonton, AB, Canada
AD  - R. Vehring, Department of Mechanical Engineering, 10-203 Donadeo Innovation Centre for Engineering, University of Alberta, 9211 116th Street NW, Edmonton, AB, Canada
T1  - Anti-Tuberculosis Bacteriophage D29 Delivery with a Vibrating Mesh Nebulizer, Jet Nebulizer, and Soft Mist Inhaler
LA  - English
KW  - bacteriophage d29
KW  - sodium chloride
KW  - tuberculostatic agent
KW  - unclassified drug
KW  - aerosol
KW  - article
KW  - controlled study
KW  - drug delivery system
KW  - inhalation
KW  - jet nebulizer
KW  - Mycobacterium smegmatis
KW  - nebulization
KW  - nebulizer
KW  - nonhuman
KW  - phage therapy
KW  - priority journal
KW  - soft mist inhaler
KW  - vibrating mesh nebulizer
C4  - Pari(Germany)
C4  - Aerogen(Ireland)
C4  - Pari(United States)
N2  - Purpose: To compare titer reduction and delivery rate of active anti-tuberculosis bacteriophage (phage) D29 with three inhalation devices. Methods: Phage D29 lysate was amplified to a titer of 11.8 ± 0.3 log10(pfu/mL) and diluted 1:100 in isotonic saline. Filters captured the aerosolized saline D29 preparation emitted from three types of inhalation devices: 1) vibrating mesh nebulizer; 2) jet nebulizer; 3) soft mist inhaler. Full-plate plaque assays, performed in triplicate at multiple dilution levels with the surrogate host Mycobacterium smegmatis, were used to quantify phage titer. Results: Respective titer reductions for the vibrating mesh nebulizer, jet nebulizer, and soft mist inhaler were 0.4 ± 0.1, 3.7 ± 0.1, and 0.6 ± 0.3 log10(pfu/mL). Active phage delivery rate was significantly greater (p < 0.01) for the vibrating mesh nebulizer (3.3x108 ± 0.8x108 pfu/min) than for the jet nebulizer (5.4x104 ± 1.3x104 pfu/min). The soft mist inhaler delivered 4.6x106 ± 2.0x106 pfu per 11.6 ± 1.6 μL ex-actuator dose. Conclusions: Delivering active phage requires a prudent choice of inhalation device. The jet nebulizer was not a good choice for aerosolizing phage D29 under the tested conditions, due to substantial titer reduction likely occurring during droplet production. The vibrating mesh nebulizer is recommended for animal inhalation studies requiring large amounts of D29 aerosol, whereas the soft mist inhaler may be useful for self-administration of D29 aerosol.
ER  - 

TY  - JOUR
M3  - Article
Y1  - 2017
VL  - 96
IS  - 42
SN  - 1536-5964
SN  - 0025-7974
JF  - Medicine (United States)
JO  - Medicine
UR  - https://www.embase.com/search/results?subaction=viewrecord&id=L619281442&from=export
U2  - L619281442
C5  - 29049243
DB  - Embase
DB  - Medline
U3  - 2017-11-21
U4  - 2017-11-28
L2  - http://dx.doi.org/10.1097/MD.0000000000008323
DO  - 10.1097/MD.0000000000008323
A1  - Ha, Y.W.
A1  - Kim, C.H.
A1  - Park, Y.
A1  - Sohn, J.W.
A1  - Kim, M.J.
A1  - Yoon, Y.K.
M1  - (Ha Y.W.; Sohn J.W.; Kim M.J.; Yoon Y.K., young7912@korea.ac.kr) Division of Infectious Diseases, Department of Internal Medicine, Inchon-ro 73, Seongbuk-gu, Seoul, South Korea
M1  - (Kim C.H.) Department of Pathology, South Korea
M1  - (Park Y.) Division of Hematology, Department of Internal Medicine, Korea University, College of Medicine, Seoul, South Korea
AD  - Y.K. Yoon, Division of Infectious Diseases, Department of Internal Medicine, Inchon-ro 73, Seongbuk-gu, Seoul, South Korea
T1  - Rare case of pulmonary lymphomatoid granulomatosis in conjunction with tuberculosis
LA  - English
KW  - amphotericin B deoxycholate
KW  - antinuclear antibody
KW  - C reactive protein
KW  - CD20 antigen
KW  - CD3 antigen
KW  - cefepime
KW  - hepatitis B surface antigen
KW  - hepatitis C antibody
KW  - levothyroxine sodium
KW  - metformin
KW  - procalcitonin
KW  - ramipril
KW  - saxagliptin
KW  - teicoplanin
KW  - aged
KW  - antibiotic therapy
KW  - article
KW  - bacterial endocarditis
KW  - bacterial pneumonia
KW  - case report
KW  - clinical article
KW  - computer assisted tomography
KW  - coughing
KW  - crackle
KW  - differential diagnosis
KW  - disease course
KW  - dyspnea
KW  - erythrocyte sedimentation rate
KW  - fever
KW  - histopathology
KW  - hospitalization
KW  - human
KW  - hypertension
KW  - hypothyroidism
KW  - lung embolism
KW  - lung mycosis
KW  - lung nodule
KW  - lung tuberculosis
KW  - lymphomatoid granulomatosis
KW  - male
KW  - malignant neoplasm
KW  - Mycobacterium tuberculosis
KW  - mycosis
KW  - needle biopsy
KW  - non insulin dependent diabetes mellitus
KW  - open lung biopsy
KW  - percutaneous core needle biopsy
KW  - pleura effusion
KW  - priority journal
KW  - prostate cancer
KW  - pulmonary lymphomatoid granulomatosis
KW  - pulmonary septic emboli
KW  - rare disease
KW  - South Korea
KW  - thorax radiography
KW  - transthoracic echocardiography
KW  - vasculitis
KW  - very elderly
KW  - video assisted thoracoscopic surgery
KW  - work
N2  - Rationale: Lymphomatoid granulomatosis is a very rare Epstein-Barr virus-driven lymphoproliferative disease. This disease has high mortality owing to its low incidence in conjunction with nonspecific presentations, which contribute to delays in diagnosis. Patient: An 87-year-old male had a week-long history of intermittent fever and general weakness. A chest radiograph showed multifocal patchy consolidations with nodular lesions. Diagnoses: Open lung biopsy using video-assisted thoracic surgery resulted in a diagnosis of grade III lymphomatoid granulomatosis. Three days after surgery, Mycobacterium tuberculosis complex was identified from the culture of sputum samples collected at admission. Intervention and outcomes: Antituberculous treatment was commenced first. However, after 34 days of antituberculosis medication, the patient died owing to aggravated lymphomatoid granulomatosis. Lessons: This case highlights the fact that rare diseases should also be considered in differential diagnosis, particularly with a common presentation such as multiple lung nodules. Furthermore, a diagnosis of pulmonary lymphomatoid granulomatosis was made after open lung biopsy. To our knowledge, this is the first case of lymphomatoid granulomatosis coexisting with active tuberculosis in the Republic of Korea, where tuberculosis is endemic.
ER  - 

TY  - JOUR
M3  - Article
Y1  - 2017
VL  - 529
IS  - 1-2
SP  - 433
EP  - 441
SN  - 1873-3476
SN  - 0378-5173
JF  - International Journal of Pharmaceutics
JO  - Int. J. Pharm.
UR  - https://www.embase.com/search/results?subaction=viewrecord&id=L617373401&from=export
U2  - L617373401
C5  - 28669623
DB  - Embase
DB  - Medline
U3  - 2017-07-25
U4  - 2017-07-28
L2  - http://dx.doi.org/10.1016/j.ijpharm.2017.06.088
DO  - 10.1016/j.ijpharm.2017.06.088
A1  - Rodrigues, S.
A1  - Alves, A.D.
A1  - Cavaco, J.S.
A1  - Pontes, J.F.
A1  - Guerreiro, F.
A1  - Rosa da Costa, A.M.
A1  - Buttini, F.
A1  - Grenha, A.
M1  - (Rodrigues S.; Alves A.D.; Cavaco J.S.; Pontes J.F.; Guerreiro F.; Grenha A., amgrenha@ualg.pt) Center for Biomedical Research (CBMR), Faculty of Sciences and Technology, University of Algarve, Faro, Portugal
M1  - (Rodrigues S.; Pontes J.F.; Guerreiro F.; Grenha A., amgrenha@ualg.pt) Centre for Marine Sciences (CCMar), Faculty of Sciences and Technology, University of Algarve, Faro, Portugal
M1  - (Rosa da Costa A.M.) Algarve Chemistry Research Center (CIQA) and Department of Chemistry and Pharmacy, Faculty of Sciences and Technology, University of Algarve, Faro, Portugal
M1  - (Buttini F.) Food and Drug Department, University of Parma, Parma, Italy
AD  - A. Grenha, Faculty of Sciences and Technology, University of Algarve, Faro, Portugal
T1  - Dual antibiotherapy of tuberculosis mediated by inhalable locust bean gum microparticles
LA  - English
KW  - algaroba
KW  - galactose
KW  - isoniazid
KW  - lactate dehydrogenase
KW  - mannose
KW  - rifabutin
KW  - aerosol
KW  - animal cell
KW  - article
KW  - cell suspension
KW  - cell viability
KW  - cell viability assay
KW  - chemical composition
KW  - comparative study
KW  - controlled study
KW  - cytotoxicity
KW  - dry powder
KW  - dry powder inhaler
KW  - human
KW  - human cell
KW  - in vitro study
KW  - internalization (cell)
KW  - lung alveolus macrophage
KW  - lung tuberculosis
KW  - MTT assay
KW  - nonhuman
KW  - pH
KW  - priority journal
KW  - rat
KW  - spray drying
C2  - Chemos(Germany)
N2  - Despite the existence of effective oral therapy, tuberculosis remains a deadly pathology, namely because of bacterial resistance and incompliance with treatments. Establishing alternative therapeutic approaches is urgently needed and inhalable therapy has a great potential in this regard. As pathogenic bacteria are hosted by alveolar macrophages, the co-localisation of antitubercular drugs and pathogens is thus potentiated by this strategy. This work proposes inhalable therapy of pulmonary tuberculosis mediated by a single locust bean gum (LBG) formulation of microparticles associating both isoniazid and rifabutin, complying with requisites of the World Health Organisation of combined therapy. Microparticles were produced by spray-drying, at LBG/INH/RFB mass ratio of 10/1/0.5. The aerodynamic characterisation of microparticles revealed emitted doses of more than 90% and fine particle fraction of 38%, thus indicating the adequacy of the system to reach the respiratory lung area, thus partially the alveolar region. Cytotoxicity results indicate moderate toxicity (cell viability around 60%), with a concentration-dependent effect. Additionally, rat alveolar macrophages evidenced preferential capture of LBG microparticles, possibly due to chemical composition comprising mannose and galactose units that are specifically recognised by macrophage surface receptors.
ER  - 

TY  - JOUR
M3  - Article
Y1  - 2017
VL  - 34
IS  - 5
SP  - 149
EP  - 150
SN  - 2047-2900
SN  - 2047-2897
JF  - Practical Diabetes
JO  - Pract. Diabetes
UR  - https://www.embase.com/search/results?subaction=viewrecord&id=L616892859&from=export
U2  - L616892859
DB  - Embase
U3  - 2017-06-26
U4  - 2017-06-29
L2  - http://dx.doi.org/10.1002/pdi.2106
DO  - 10.1002/pdi.2106
A1  - Hillson, R.
M1  - (Hillson R.)
AD  - R. Hillson
T1  - Tuberculosis and diabetes
LA  - English
KW  - canagliflozin
KW  - dapagliflozin
KW  - ethambutol
KW  - ethambutol plus isoniazid plus pyrazinamide plus rifampicin
KW  - insulin
KW  - linagliptin
KW  - metformin
KW  - nateglinide
KW  - pioglitazone
KW  - pyrazinamide
KW  - repaglinide
KW  - rifampicin
KW  - saxagliptin
KW  - sulfonylurea derivative
KW  - appetite disorder
KW  - article
KW  - blood glucose monitoring
KW  - coughing
KW  - diabetes mellitus
KW  - drug dose reduction
KW  - dyspnea
KW  - fatigue
KW  - fever
KW  - follow up
KW  - glycemic control
KW  - human
KW  - incidence
KW  - infection control
KW  - patient care
KW  - patient education
KW  - patient monitoring
KW  - prevalence
KW  - screening
KW  - self care
KW  - social support
KW  - tuberculosis
KW  - body weight loss
ER  - 

TY  - JOUR
M3  - Article
Y1  - 2017
VL  - 12
SP  - 1589
EP  - 1596
SN  - 1178-2005
SN  - 1176-9106
JF  - International Journal of COPD
JO  - Int. J. COPD
UR  - https://www.embase.com/search/results?subaction=viewrecord&id=L616511496&from=export
U2  - L616511496
C5  - 28615931
DB  - Embase
DB  - Medline
U3  - 2017-06-09
U4  - 2017-06-14
L2  - http://dx.doi.org/10.2147/COPD.S128750
DO  - 10.2147/COPD.S128750
A1  - Kim, C.-J.
A1  - Yoon, H.-K.
A1  - Park, M.-J.
A1  - Yoo, K.-H.
A1  - Jung, K.-S.
A1  - Park, J.-W.
A1  - Lim, S.Y.
A1  - Shim, J.J.
A1  - Lee, Y.C.
A1  - Kim, Y.-S.
A1  - Oh, Y.-M.
A1  - Kim, S.
A1  - Yoo, C.-G.
M1  - (Kim C.-J.) Department of Internal Medicine, National Health Insurance System Ilsan Hospital, Koyang, South Korea
M1  - (Yoon H.-K.) Division of Pulmonology, Department of Internal Medicine, St Mary’s Hospital, College of Medicine, The Catholic University of Korea, South Korea
M1  - (Park M.-J.) Division of Respiratory and Critical Care Medicine, Kyung Hee University Hospital, Kyung Hee University, Seoul, South Korea
M1  - (Yoo K.-H.) Department of Internal Medicine, Konkuk University School of Medicine, Gwangjin-gu, South Korea
M1  - (Jung K.-S.) Division of Pulmonary, Allergy and Critical Care Medicine, Department of Medicine, Hallym University Sacred Heart Hospital, Hallym University Medical School, Anyang-si, South Korea
M1  - (Park J.-W.) Division of Pulmonary and Allergy Medicine, Gachon University Gil Medical Center, Incheon, South Korea
M1  - (Lim S.Y.) Division of Pulmonary and Critical Care Medicine, Department of Medicine, Kangbuk Samsung Hospital, Sungkyunkwan University School of Medicine, South Korea
M1  - (Shim J.J.) Department of Internal Medicine, Korea University College of Medicine, Seoul, South Korea
M1  - (Lee Y.C.) Department of Internal Medicine and Research Center for Pulmonary Disorders, Chonbuk National University Medical School, Jeonbuk, South Korea
M1  - (Kim Y.-S.) Department of Internal Medicine, Yonsei University College of Medicine, South Korea
M1  - (Oh Y.-M.) Department of Pulmonary and Critical Care Medicine, Asan Medical Center, University of Ulsan College of Medicine, South Korea
M1  - (Kim S.) Clinical Development and Medical Affairs, Novartis Korea Ltd, Seoul, South Korea
M1  - (Yoo C.-G., cgyoo@snu.ac.kr) Division of Pulmonary and Critical Care Medicine, Department of Internal Medicine, Seoul National University College of Medicine, Seoul, South Korea
AD  - C.-G. Yoo, Division of Pulmonary and Critical Care Medicine, Department of Internal Medicine, Seoul National University College of Medicine, 103, Daehak-ro, Jongno-gu, Seoul, South Korea
T1  - Inhaled indacaterol for the treatment of COPD patients with destroyed lung by tuberculosis and moderate-to-severe airflow limitation: Results from the randomized INFINITY study
LA  - English
KW  - NCT01778062
KW  - indacaterol
KW  - placebo
KW  - adult
KW  - article
KW  - chronic obstructive lung disease
KW  - controlled study
KW  - coughing
KW  - disease association
KW  - disease exacerbation
KW  - double blind procedure
KW  - drug efficacy
KW  - drug safety
KW  - dry powder inhaler
KW  - female
KW  - forced expiratory volume
KW  - forced vital capacity
KW  - hemoptysis
KW  - human
KW  - lung tuberculosis
KW  - major clinical study
KW  - male
KW  - morning dosage
KW  - multicenter study
KW  - randomized controlled trial
KW  - respiratory tract parameters
KW  - rhinopharyngitis
KW  - side effect
KW  - South Korea
KW  - St. George Respiratory Questionnaire
KW  - transition dyspnea index
KW  - unspecified side effect
KW  - upper respiratory tract infection
KW  - breezhaler
C1  - breezhaler(Novartis,Switzerland)
C2  - Novartis(Switzerland)
N2  - Background and objective: Pulmonary tuberculosis (TB) is a risk factor for chronic obstructive pulmonary disease (COPD); however, few clinical studies have investigated treatment effectiveness in COPD patients with destroyed lung by TB. The Indacaterol effectiveness in COPD patients with Tuberculosis history (INFINITY) study assessed the efficacy and safety of once-daily inhaled indacaterol 150 µg for the treatment of Korean COPD patients with destroyed lung by TB and moderate-to-severe airflow limitation. Methods: This was a multicenter, double-blind, parallel-group study, in which eligible patients were randomized (1:1) to receive either once-daily indacaterol 150 µg or placebo for 8 weeks. The primary efficacy endpoint was change from baseline in trough forced expiratory volume in 1 s at Week 8; the secondary endpoints included changes in transition dyspnea index score and St George’s Respiratory Questionnaire for COPD score at Week 8. Safety was evaluated over 8 weeks. Results: Of the 136 patients randomized, 119 (87.5%) completed the study treatment. At Week 8, indacaterol significantly improved trough forced expiratory volume in 1 s versus placebo (treat-ment difference [TD] 140 mL, P<0.001). Statistically significant improvement in transition dyspnea index score (TD =0.78, P<0.05) and numerical improvement in St George’s Respiratory Questionnaire for COPD score (TD =−2.36, P=0.3563) were observed with indacaterol versus placebo at Week 8. Incidence of adverse events was comparable between the treatment groups. Conclusion: Indacaterol provided significantly superior bronchodilation, significant improvement in breathlessness and improved health status with comparable safety versus placebo in Korean COPD patients with destroyed lung by TB and moderate-to-severe airflow limitation.
ER  - 

TY  - JOUR
M3  - Article
Y1  - 2017
VL  - 6
IS  - 2
SP  - 187
EP  - 190
SN  - 2212-554X
SN  - 2212-5531
JF  - International Journal of Mycobacteriology
JO  - Int. J. Mycobacteriology
UR  - https://www.embase.com/search/results?subaction=viewrecord&id=L617795029&from=export
U2  - L617795029
C5  - 28559523
DB  - Embase
DB  - Medline
U3  - 2017-08-22
U4  - 2017-08-25
L2  - http://dx.doi.org/10.4103/ijmy.ijmy_60_17
DO  - 10.4103/ijmy.ijmy_60_17
A1  - Habibzadeh, S.
A1  - Shahi, J.M.
A1  - Ghobadi, H.
A1  - Maleki, N.
M1  - (Habibzadeh S.; Shahi J.M.) Departments of Infectious Disease, Ardabil University of Medical Sciences, Ardabil, Iran
M1  - (Ghobadi H.) Internal Medicine, Imam Khomeini Hospital, Ardabil University of Medical Sciences, Ardabil, Iran
M1  - (Maleki N., malekinasrollah@gmail.com) Department of Endocrinology, Persian Gulf Tropical Medicine Research Center, Bushehr University of Medical Sciences, Bushehr, Iran
AD  - N. Maleki, Department of Endocrinology, Persian Gulf Tropical Medicine Research Center, Bushehr University of Medical Sciences, Bushehr, Iran
T1  - The first report of two cases of fatal liver injury due to anti-tuberculosis drugs in the presence of alpha-1 antitrypsin deficiency
LA  - English
KW  - alpha 1 antitrypsin
KW  - cilastatin
KW  - ethambutol plus isoniazid plus pyrazinamide plus rifampicin
KW  - fluticasone propionate plus salmeterol xinafoate
KW  - fresh frozen plasma
KW  - imipenem
KW  - ipratropium bromide
KW  - lactulose
KW  - pyridoxine
KW  - abdominal scintiscanning
KW  - acute liver failure
KW  - adult
KW  - alpha 1 antitrypsin deficiency
KW  - article
KW  - ascites
KW  - blood level
KW  - bronchiectasis
KW  - case report
KW  - coughing
KW  - crackle
KW  - diabetes insipidus
KW  - disease course
KW  - dyspnea
KW  - echocardiography
KW  - emphysema
KW  - fever
KW  - hemoptysis
KW  - hepatic encephalopathy
KW  - human
KW  - hypernatremia
KW  - inhaler
KW  - jaundice
KW  - liver disease
KW  - liver function
KW  - loss of appetite
KW  - lung emphysema
KW  - lung fibrosis
KW  - lung injury
KW  - male
KW  - medical history
KW  - middle aged
KW  - multiple organ failure
KW  - nausea
KW  - night sweat
KW  - onset age
KW  - priority journal
KW  - pulmonary hypertension
KW  - respiratory tract examination
KW  - smoking
KW  - toxic hepatitis
KW  - treatment withdrawal
KW  - tricuspid valve regurgitation
KW  - tuberculosis
KW  - ultrasound
KW  - vomiting
KW  - body weight loss
KW  - wheezing
KW  - atrovent
KW  - seretide
C1  - atrovent
C1  - seretide
N2  - Tuberculosis (TB) is a major global health problem. Awareness of liver injury due to anti-TB therapy is vital because fulminant hepatic failure is a devastating and often fatal condition without liver transplantation. Here, we report for the first time, two patients of fatal liver injury due to anti-TB drugs in the presence of alpha-1 antitrypsin deficiency. Based on the triad of rapid loss in hepatocyte function, the onset of hepatic encephalopathy, and absence of a prior history of liver disease, the diagnosis of acute liver failure was established. Both patients had low levels of serum alpha-1 antitrypsin, consistent with alpha-1 antitrypsin deficiency. Despite aggressive medical therapy and supportive care, patients developed multi-organ failure and died. It seems measuring the serum levels of alpha 1-antitrypsin before beginning anti-TB therapies is necessary, especially when there is emphysema or bronchiectasis.
ER  - 

TY  - JOUR
M3  - Short Survey
Y1  - 2013
VL  - 309
IS  - 13
SP  - 1349
EP  - 1350
SN  - 1538-3598
SN  - 0098-7484
JF  - JAMA
JO  - JAMA
UR  - https://www.embase.com/search/results?subaction=viewrecord&id=L368629245&from=export
U2  - L368629245
C5  - 23430122
DB  - Embase
DB  - Medline
U3  - 2013-04-09
U4  - 2022-08-30
L2  - http://dx.doi.org/10.1001/jama.2013.623
DO  - 10.1001/jama.2013.623
A1  - Avorn, J.
M1  - (Avorn J., javorn@medsoc.harvard.edu) Division of Pharmacoepidemiology and Pharmacoeconomics, Brigham and Women's Hospital, Harvard Medical School, Boston, MA 02120, United States
AD  - J. Avorn, Division of Pharmacoepidemiology and Pharmacoeconomics, Brigham and Women's Hospital, Harvard Medical School, Boston, MA 02120, United States
T1  - Approval of a tuberculosis drug based on a paradoxical surrogate measure
LA  - English
KW  - bedaquiline
KW  - ezetimibe
KW  - ezetimibe plus simvastatin
KW  - hemoglobin A1c
KW  - low density lipoprotein cholesterol
KW  - placebo
KW  - proton transporting adenosine triphosphatase
KW  - rosiglitazone
KW  - bedaquiline
KW  - unclassified drug
KW  - cardiovascular risk
KW  - cholesterol blood level
KW  - diabetes mellitus
KW  - drug approval
KW  - drug efficacy
KW  - drug mechanism
KW  - lack of drug effect
KW  - enzyme inhibition
KW  - heart infarction
KW  - heart ventricle fibrillation
KW  - hemoglobin blood level
KW  - high risk patient
KW  - human
KW  - hypercholesterolemia
KW  - liver toxicity
KW  - multidrug resistant tuberculosis
KW  - outcome assessment
KW  - priority journal
KW  - QT prolongation
KW  - risk assessment
KW  - risk benefit analysis
KW  - short survey
KW  - sputum culture
KW  - avandia
KW  - sirturo
KW  - vytorin
KW  - zetia
C1  - avandia
C1  - sirturo
C1  - vytorin
C1  - zetia
ER  - 
