# Supplementary material for: Effect of glycemic control and type of diabetes treatment on TB treatment outcomes among people with TB-diabetes: A systematic review (updated August 2024)
Source: PLoS One. 2025 Jul 18;20(7):e0328619. doi: 10.1371/journal.pone.0328619 (PMC12273911; doi:10.1371/journal.pone.0328619)
Supplement: S1A Appendix — (ZIP) [file pone.0328619.s005.zip › S1A appendix/S1A_2017-21 Aug 2023/Embase/Search 2.ris]

TY  - JOUR
M3  - Article
Y1  - 2023
VL  - 23
IS  - 1
SN  - 1471-2334
JF  - BMC Infectious Diseases
JO  - BMC Infect. Dis.
UR  - https://www.embase.com/search/results?subaction=viewrecord&id=L2021400130&from=export
U2  - L2021400130
C5  - 36759770
DB  - Embase
DB  - Medline
U3  - 2023-02-20
U4  - 2023-02-24
L2  - http://dx.doi.org/10.1186/s12879-023-08052-y
DO  - 10.1186/s12879-023-08052-y
A1  - Zhang, H.
A1  - Liu, G.
A1  - He, L.
A1  - Zhu, Y.
A1  - Tu, H.
A1  - Zhuang, S.
M1  - (Zhang H.; Liu G.) Department of Intensive Care Medicine, Pidu District People’s Hospital, Chengdu, China
M1  - (He L.; Zhu Y.; Tu H.; Zhuang S., zsfcmu@163.com) Genskey Medical Technology Co., Ltd, Beijing, China
AD  - S. Zhuang, Genskey Medical Technology Co., Ltd, Beijing, China
T1  - Life-threatening pulmonary coinfection with Mycobacterium tuberculosis and Aspergillus lentulus in a diabetic patient diagnosed by metagenome next-generation sequencing
LA  - English
KW  - caspofungin
KW  - insulin
KW  - isoniazid
KW  - miglitol
KW  - moxifloxacin
KW  - piperacillin plus tazobactam
KW  - rifapentine
KW  - aged
KW  - article
KW  - aspergillosis
KW  - Aspergillus lentulus infection
KW  - case report
KW  - chest tightness
KW  - clinical article
KW  - clinical effectiveness
KW  - clinical feature
KW  - coinfection
KW  - coma
KW  - diabetes mellitus
KW  - diabetic patient
KW  - dose response
KW  - drug effect
KW  - drug efficacy
KW  - dyspnea
KW  - high throughput sequencing
KW  - human
KW  - life threat
KW  - lung tuberculosis
KW  - male
KW  - metagenome
KW  - multiple organ failure
KW  - thorax radiography
KW  - treatment outcome
N2  - Background: China has a double burden of diabetes mellitus and tuberculosis. Diabetes mellitus and tuberculosis are both important risk factors for Aspergillus infection. Aspergillus lentulus is an emerging fungal pathogen in China and invasive aspergillosis due to A. lentulus is associated with high mortality. Case presentation: A 79-year-old man was admitted to our hospital, complaining of a 7-day history of fever. Five days before admission, he was diagnosed with pulmonary infection at a local hospital, but his symptoms did not relieve after antibiotic therapy. The patient was diagnosed with diabetes mellitus two months ago. About 20 days ago, he began to present chest tightness and shortness of breath after physical activity. After admission, he developed continuous fever and rapid respiratory deterioration, and finally died after his family abandoned treatment. Pulmonary coinfection with M. tuberculosis and A. lentulus was identified by metagenome next-generation sequencing (mNGS) from bronchoalveolar lavage fluid. Conclusions: Clinicians and laboratories should be alert to the emerging A. lentulus infection in China due to its drug-resistance and high mortality. In comparison with conventional methods, mNGS has a great advantage for the diagnosis of mixed pulmonary infection.
ER  - 

TY  - JOUR
M3  - Article
Y1  - 2023
VL  - 24
IS  - 1
SN  - 1465-993X
SN  - 1465-9921
JF  - Respiratory Research
JO  - Respir. Res.
UR  - https://www.embase.com/search/results?subaction=viewrecord&id=L2022558277&from=export
U2  - L2022558277
C5  - 37041513
DB  - Embase
DB  - Medline
U3  - 2023-04-26
U4  - 2023-05-03
L2  - http://dx.doi.org/10.1186/s12931-023-02414-5
DO  - 10.1186/s12931-023-02414-5
A1  - Kang, J.Y.
A1  - Han, K.
A1  - Lee, S.-H.
A1  - Kim, M.K.
M1  - (Kang J.Y.) Division of Pulmonology, Department of Internal Medicine, Cheju Halla General Hospital, Jeju, South Korea
M1  - (Han K.) Department of Statistics and Actuarial Science, Soongsil University, Seoul, South Korea
M1  - (Lee S.-H., hwanx2@catholic.ac.kr) Division of Endocrinology and Metabolism, Department of Internal Medicine, Seoul St. Mary’s Hospital, College of Medicine, The Catholic University of Korea, #222 Banpo-daero, Seocho-Gu, Seoul, South Korea
M1  - (Kim M.K., makung@catholic.ac.kr) Division of Endocrinology and Metabolism, Department of Internal Medicine, Yeouido St. Mary’s Hospital, College of Medicine, The Catholic University of Korea, #10 63-Ro, Yeongdeungpo-Gu, Seoul, South Korea
AD  - S.-H. Lee, Division of Endocrinology and Metabolism, Department of Internal Medicine, Seoul St. Mary’s Hospital, College of Medicine, The Catholic University of Korea, #222 Banpo-daero, Seocho-Gu, Seoul, South Korea
AD  - M.K. Kim, Division of Endocrinology and Metabolism, Department of Internal Medicine, Yeouido St. Mary’s Hospital, College of Medicine, The Catholic University of Korea, #10 63-Ro, Yeongdeungpo-Gu, Seoul, South Korea
T1  - Diabetes severity is strongly associated with the risk of active tuberculosis in people with type 2 diabetes: a nationwide cohort study with a 6-year follow-up
LA  - English
KW  - antidiabetic agent
KW  - insulin
KW  - adult
KW  - aged
KW  - article
KW  - cardiovascular disease
KW  - chronic kidney failure
KW  - clinical feature
KW  - cohort analysis
KW  - disease association
KW  - disease duration
KW  - disease severity
KW  - female
KW  - follow up
KW  - human
KW  - incidence
KW  - lung tuberculosis
KW  - major clinical study
KW  - male
KW  - non insulin dependent diabetes mellitus
KW  - risk factor
KW  - trend study
N2  - Background: Many have the rising coincidence of diabetes mellitus (DM) and endemic tuberculosis (TB). We evaluated whether the severity of diabetes is associated with an increased risk of active TB infection. Methods: Using a nationally representative database from the Korean National Health Insurance System, 2, 489, 718 people with type 2 DM who underwent a regular health checkup during 2009–2012 were followed up until the end of 2018. The diabetes severity score parameters included the number of oral hypoglycemic agents (≥ 3), insulin use, diabetes duration (≥ 5 years), and the presence of chronic kidney disease (CKD) or cardiovascular disease. Each of these characteristics was scored as one point, and their sum (0–5) was used as the diabetes severity score. Results: We identified 21, 231 cases of active TB during a median follow-up of 6.8 years. Each parameter of the diabetes severity score was associated with an increased risk of active TB (all P < 0.001). Insulin use was the most significant factor related to the risk of TB, followed by CKD. The risk of TB increased progressively with increasing diabetes severity score. After adjusting for possible confounding factors, the hazard ratio (95% confidence interval) for TB were 1.23 (1.19–1.27) in participants with one parameter, 1.39 (1.33–1.44) in those with two parameters, 1.65 (1.56–1.73) in those with three parameters, 2.05 (1.88–2.23) in those with four parameters, and 2.62 (2.10–3.27) in those with five parameters compared with participants with no parameters. Conclusion: Diabetes severity was strongly associated in a dose-dependent manner with the occurrence of active TB. People with a higher diabetes severity score may be a targeted group for active TB screening.
ER  - 

TY  - JOUR
M3  - Article
Y1  - 2023
VL  - 107
SN  - 2210-2612
JF  - International Journal of Surgery Case Reports
JO  - Int. J. Surg. Case Rep.
UR  - https://www.embase.com/search/results?subaction=viewrecord&id=L2024614135&from=export
U2  - L2024614135
DB  - Embase
U3  - 2023-05-23
U4  - 2023-05-31
L2  - http://dx.doi.org/10.1016/j.ijscr.2023.108328
DO  - 10.1016/j.ijscr.2023.108328
A1  - Kumsa, I.D.
A1  - Bekele, F.S.
A1  - Gebreamlak, A.L.
A1  - Hussen, N.B.
A1  - Tamrat, D.
A1  - Tadesse, B.L.
M1  - (Kumsa I.D., ibsa.daba@aau.edu.et; Bekele F.S.; Gebreamlak A.L., abeselom.lemma@aau.edu.et; Hussen N.B., nuru.bedru@aau.edu.et) Addis Ababa University, Surgery Department, Urology Division, Ethiopia
M1  - (Tamrat D., dagnachewtamrat@aau.edu.et; Tadesse B.L.) Addis Ababa University, Pathology Department, Ethiopia
AD  - I.D. Kumsa, Addis Ababa University, School of Medicine, Department of Surgery, Urology Unit, PO BOX: 9086, Ethiopia
T1  - A case report on the atypical presentation of Renal tuberculosis as emphysematous pyelonephritis
LA  - English
KW  - CT scanner
KW  - drainage catheter
KW  - nephrostomy tube
KW  - ultrasound scanner
KW  - antibiotic agent
KW  - ethambutol
KW  - heparin
KW  - isoniazid
KW  - local anesthetic agent
KW  - meropenem
KW  - metformin
KW  - pyrazinamide
KW  - rifampicin
KW  - vildagliptin
KW  - abdominal pain
KW  - adult
KW  - article
KW  - case report
KW  - clinical article
KW  - clinical examination
KW  - computer assisted tomography
KW  - diabetes mellitus
KW  - emphysematous pyelonephritis
KW  - female
KW  - fever
KW  - follow up
KW  - high temperature
KW  - histopathology
KW  - human
KW  - human tissue
KW  - intraoperative period
KW  - kidney biopsy
KW  - kidney vein thrombosis
KW  - medical history
KW  - middle aged
KW  - nausea and vomiting
KW  - night sweat
KW  - oxygen saturation
KW  - percutaneous nephrostomy
KW  - perirenal abscess
KW  - pleura effusion
KW  - postoperative complication
KW  - postoperative period
KW  - psoas abscess
KW  - renal artery occlusion
KW  - renal tuberculosis
KW  - surgical infection
KW  - ultrasound
KW  - wound care
N2  - Introduction and importance: Emphysematous pyelonephritis (EPN) is a severe acute necrotizing infection, that causes gas to build up in the collecting system, renal parenchyma, and perirenal tissues (Mahmood et al., 2020). Uncontrolled diabetes mellitus and urinary tract obstruction are the two main risk factors. We report the second case report of tuberculosis as a causative pathogen of EPN. Case presentation: In this case report, a 60-year-old lady with poorly controlled type 2 diabetes was admitted to the emergency room due to left flank pain, a low-grade temperature, nausea, and vomiting. Emphysematous Pyelonephritis was diagnosed based on gas seen in the renal parenchyma on a CECT scan (EPN). She underwent conservative management, including the insertion of a nephrostomy tube and antibiotics. There is no growth detected in the nephrostomy drain's culture. She underwent a simple nephrectomy after deciding that she had not improved clinically after receiving conservative treatment. A biopsy of the specimen revealed a tuberculosis abscess. She received the proper care and made clinical progress over the course of a six-month anti-TB medication regimen. Clinical discussion: The majority of EPN patients are female (2:1) and diabetic (90 %) with a mean age of presentation of 55 years (El Rahman et al., 2011). The preferred method of diagnosis for EPN is CT (El Rahman et al., 2011). E. coli, Klebsiella, and Pseudomonas were the most prevalent species in many of the reported cases (Khaira et al., 2009). In contrast to prior investigations, we discovered a case of EPN caused by tuberculosis invasion. Conclusion: An essential lesson to learn from such cases is the importance of considering genitourinary tuberculosis when emphysematous pyelonephritis does not improve with conservative treatment, especially in areas with a high tuberculosis endemicity.
ER  - 

TY  - JOUR
M3  - Conference Abstract
Y1  - 2023
VL  - 36
IS  - 3
SP  - A21
EP  - A22
SN  - 1941-2703
JF  - Journal of Aerosol Medicine and Pulmonary Drug Delivery
JO  - J. Aerosol. Med. Pulm. Drug. Deliv.
UR  - https://www.embase.com/search/results?subaction=viewrecord&id=L641783179&from=export
U2  - L641783179
DB  - Embase
U4  - 2023-07-18
L2  - http://dx.doi.org/10.1089/jamp.2023.ab01.abstracts
DO  - 10.1089/jamp.2023.ab01.abstracts
A1  - Pacheco, J.E.C.
A1  - Riaz, A.
A1  - Falkman, P.
A1  - Feiler, A.
A1  - Ekström, M.
A1  - Pilkington, G.
A1  - Valetti, S.
M1  - (Pacheco J.E.C.; Riaz A.; Falkman P.; Valetti S.) Biomedical Science, Faculty of Health and Society, Malmö University, Malmö, Sweden
M1  - (Pacheco J.E.C.; Riaz A.; Falkman P.; Valetti S.) Biofilms-Research Center for Biointerfaces (BRCB), Malmö University, Malmö, Sweden
M1  - (Feiler A.; Pilkington G.) Nanologica AB (publ), Forskargatan 20G, Södertälje, Sweden
M1  - (Feiler A.) Surface and Corrosion Science, KTH Royal Institute of Technology, Stockholm, Sweden
M1  - (Ekström M.) Iconovo AB, Ideongatan 3A-B, Lund, Sweden
AD  - J.E.C. Pacheco, Biomedical Science, Faculty of Health and Society, Malmö University, Malmö, Sweden
T1  - ENCAPSULATION OF CLOFAZIMINE IN MESOPOROUS SILICA AS A POTENTIAL DRY POWDER FORMULATION FOR TREATING TUBERCULOSIS
LA  - English
KW  - clofazimine
KW  - silicon dioxide
KW  - conference abstract
KW  - controlled study
KW  - drug formulation
KW  - drug solubility
KW  - drug therapy
KW  - dry powder
KW  - encapsulation
KW  - epithelium cell
KW  - human
KW  - human cell
KW  - in vitro study
KW  - inhaler
KW  - lung fluid
KW  - monolayer culture
KW  - multidrug resistant tuberculosis
KW  - particle size
KW  - simulation
KW  - solid state
KW  - tuberculosis
N2  - Over the past two decades, mesoporous silica particles (MSPs) have generated significant interest for the delivery of poorly soluble drugs for oral administration. However, only more recently has their use for drug delivery via inhalation been considered, harnessing the particles' free flowing and aerodynamic properties towards delivery to the airways. The present study demonstrates the formulation of a dry powder composed of micron-sized MSPs loaded with clofazimine (CLZ), a drug that has been shown to be effective for the treatment of multidrug-resistant tuberculosis. Solid state analysis indicated that the drug was fully amorphous when confined in the nanometre pores (9-10 nm) of the mesoporous structure, with a drug loading content around 8-10% w/w. Under simulated lung fluid conditions, 50% of the encapsulated dose of CLZ was released in 2.5 h. The concentration of drug released from CLZ loaded MSPs was greater than the measured solubility of the crystalline drug. This observation was attributed to the increased solubility of CLZ in its amorphous form. The Aerodynamic Particle Size Distribution (APSD) of the CLZ loaded particles actuated from an ICOone® inhaler at 4 kPa showed a Fine Particle Fraction (<5 μm) of 48%. In vitro permeation studies of CLZ released from MSP were performed using a Calu-3 monolayer. The results revealed that the encapsulated CLZ can permeate across epithelium cells, whilst retention in the cell monolayer was observed. The present study indicates that CLZ-MSPs could have value as a potential inhaled formulation for pulmonary treatment of TB and warrants further investigation.
ER  - 

TY  - JOUR
M3  - Article
Y1  - 2023
VL  - 158
SN  - 1879-0534
SN  - 0010-4825
JF  - Computers in Biology and Medicine
JO  - Comput. Biol. Med.
UR  - https://www.embase.com/search/results?subaction=viewrecord&id=L2023759443&from=export
U2  - L2023759443
C5  - 37030267
DB  - Embase
DB  - Medline
U3  - 2023-04-12
U4  - 2023-05-02
L2  - http://dx.doi.org/10.1016/j.compbiomed.2023.106863
DO  - 10.1016/j.compbiomed.2023.106863
A1  - Verma, A.K.
A1  - Dubey, S.
A1  - Srivastava, S.K.
M1  - (Verma A.K.; Dubey S.; Srivastava S.K., sandeepkumar.srivastava@jaipur.manipal.edu) Structural Biology & Bioinformatics Laboratory, Department of Biosciences, Manipal University Jaipur, Dehmi Kalan, Off Jaipur-Ajmer Expressway, Rajasthan, Jaipur, India
AD  - S.K. Srivastava, Department of Biosciences, Manipal University Jaipur, Jaipur-Ajmer Express Highway, Rajasthan, Jaipur, India
T1  - “Identification of alkaloid compounds as potent inhibitors of Mycobacterium tuberculosis NadD using computational strategies”
LA  - English
KW  - 10 hydroxycamptothecin
KW  - alkaloid derivative
KW  - antibiotic agent
KW  - antiinflammatory agent
KW  - berberine
KW  - bicuculline
KW  - camptothecin
KW  - canadine
KW  - chelidonine
KW  - corynoline
KW  - cytochrome P450 2D6
KW  - cytochrome P450 2D6 inhibitor
KW  - dehydroevodiamine
KW  - epiberberine
KW  - glibenclamide
KW  - hydroprotopine
KW  - imperialine
KW  - jatrorrhizine
KW  - jervine
KW  - koumine
KW  - natural product
KW  - nicergoline
KW  - nicotinamide adenine dinucleotide
KW  - oil scarlet
KW  - palonosetron
KW  - peimine
KW  - protopine
KW  - rauwolscine
KW  - rutaecarpine
KW  - sanguinarine
KW  - songorine
KW  - sorafenib
KW  - stylopine
KW  - talatisamine
KW  - topotecan
KW  - tuberculostatic agent
KW  - unclassified drug
KW  - veratramine
KW  - yohimbine
KW  - algorithm
KW  - antibacterial activity
KW  - antiinflammatory activity
KW  - article
KW  - binding site
KW  - bioinformatics
KW  - comparative study
KW  - computer model
KW  - density functional theory
KW  - dipole
KW  - drug absorption
KW  - drug design
KW  - drug distribution
KW  - drug excretion
KW  - drug identification
KW  - drug metabolism
KW  - drug potency
KW  - drug screening
KW  - drug toxicity
KW  - electrophilicity
KW  - enthalpy
KW  - entropy
KW  - hydrophobicity
KW  - ligand binding
KW  - liver toxicity
KW  - molecular docking
KW  - molecular dynamics
KW  - molecular interaction
KW  - molecular mechanics
KW  - Mycobacterium tuberculosis
KW  - nonhuman
KW  - nucleophilicity
KW  - pharmacokinetic parameters
KW  - poisson boltzmann surface area
KW  - protein conformation
KW  - static electricity
KW  - structure activity relation
KW  - structure analysis
KW  - surface area
KW  - temperature
KW  - tuberculosis
KW  - virtual reality
N2  - Mycobacterium tuberculosis is leading cause of death worldwide. NAD participates in a host of redox reactions in energy landscape of organisms. Several studies implicate surrogate energy pathways involving NAD pools as important in survival of active as well as dormant mycobacteria. One of the NAD metabolic pathway enzyme, nicotinate mononucleotide adenylyltransferase (NadD) is indispensable in mycobacterial NAD metabolism and is perceived as an attractive drug target in pathogen. In this study, we have employed in silico screening, simulation and MM-PBSA strategies to identify potentially important alkaloid compounds against mycobacterial NadD for structure-based inhibitor development. We have performed an exhaustive structure-based virtual screening of an alkaloid library, ADMET, DFT profiling followed by Molecular Dynamics (MD) simulation, and Molecular Mechanics-Poisson Boltzmann Surface Area (MM-PBSA) calculation to identify 10 compounds which exhibit favourable drug like properties and interactions. Interaction energies of these 10 alkaloid molecules range between −190 kJ/mol and -250 kJ/mol. These compounds could be promising starting point in the development of selective inhibitors against Mycobacterium tuberculosis.
ER  - 

TY  - JOUR
M3  - Conference Abstract
Y1  - 2023
VL  - 207
IS  - 1
SN  - 1535-4970
JF  - American Journal of Respiratory and Critical Care Medicine
JO  - Am. J. Respir. Crit. Care Med.
UR  - https://www.embase.com/search/results?subaction=viewrecord&id=L641648639&from=export
U2  - L641648639
DB  - Embase
U4  - 2023-06-29
L2  - http://dx.doi.org/10.1164/ajrccm-conference.2023.B61
DO  - 10.1164/ajrccm-conference.2023.B61
A1  - Pintac, P.
A1  - Zamora, M.
A1  - Gavino, R.
A1  - Salamat, S.
M1  - (Pintac P., p.pintac@gmail.com; Zamora M.; Gavino R.; Salamat S.) Department of Medicine, Philippine General Hospital, Manila City, Philippines
AD  - P. Pintac, Department of Medicine, Philippine General Hospital, Manila City, Philippines
T1  - Fatal COVID 19 Infection in an Adult Patient With Previous Miliary Tuberculosis: A Case Report
LA  - English
KW  - dexamethasone
KW  - oxygen
KW  - remdesivir
KW  - tocilizumab
KW  - adult
KW  - bronchiectasis
KW  - care behavior
KW  - case report
KW  - clinical article
KW  - coinfection
KW  - conference abstract
KW  - coronavirus disease 2019
KW  - COVID-19 pneumonia
KW  - diagnosis
KW  - fever
KW  - ground glass opacity
KW  - health care quality
KW  - hospitalization
KW  - human
KW  - infectious agent
KW  - inhaler
KW  - lung disease
KW  - malaise
KW  - male
KW  - middle aged
KW  - miliary tuberculosis
KW  - nonhuman
KW  - Philippines
KW  - prevalence
KW  - productive cough
KW  - prognosis
KW  - respiratory tract infection
KW  - scar
KW  - tertiary care center
KW  - thorax radiography
KW  - tomography
KW  - tuberculosis
N2  - Introduction Majority of patients afflicted with the COVID 19 infection generally have mild to moderate disease without the need for hospitalization. The availability of vaccination against this disease further decreased rates of severe and critical COVID 19 infection. However, patients with comorbidities are at high risk of poor outcomes. Structural lung diseases may have a deleterious impact on the course of this disease. Tuberculosis, which is a global disease, has a high prevalence rate in the Philippines and may lead to changes in the pulmonary architecture. We report the case of a patient fully vaccinated from COVID 19 who recently completed treatment for miliary tuberculosis presenting with a rapid and progressive form of COVID 19 pneumonia. Case Description A 57-year-old male patient presented with signs of respiratory infection such as fever, productive cough, and body malaise. He recently completed a 6 month course of treatment for miliary tuberculosis. He was admitted in a tertiary hospital and initially managed as a case of moderate COVID 19 infection. Pulmonary bronchiectasis was considered due to the possible structural changes from past TB infection and started on inhaler therapy. However, patient had increasing inflammatory markers and oxygen support during his hospital stay. Chest tomography revealed diffuse ground glass opacities as well as findings of suggestive of tuberculosis such as miliary and endobronchial spread with fibrotic, bronchiectatic, and cicatricial changes. Patient was managed with investigational drugs for COVID infection such as Dexamethasone, Remdesivir, and Tocilizumab. However, despite treatment, patient succumbed to his condition. Discussion The information regarding the prognosis of patients co-infected with COVID 19 infection and tuberculosis is still limited. However, the outcomes may be poorer especially if co-infection occurs or the treatment for tuberculosis is interrupted. For this case, the patient completed a six-month antikoch's regimen for tuberculosis but still had residual miliary tuberculosis findings per chest radiograph. The patient received standard care for COVID 19 while admitted. As his condition progressed, patient was managed with investigational drugs which have shown benefit in terms of the course of COVID 19 patients. However, despite coverage for both bacterial and viral pathogens, the patient eventually succumbed to the disease. This case highlights the challenges in caring for patients with previous miliary infection presenting with a new respiratory infection. The presence of structural changes due to the previous tuberculosis infection led to diagnostic challenges as well portended a poorer prognosis in the patient.
ER  - 

TY  - JOUR
M3  - Article
Y1  - 2023
VL  - 70
IS  - 1
SP  - 37
EP  - 41
SN  - 0019-5707
JF  - Indian Journal of Tuberculosis
JO  - Indian J. Tuberc.
UR  - https://www.embase.com/search/results?subaction=viewrecord&id=L2017525318&from=export
U2  - L2017525318
C5  - 36740315
DB  - Embase
DB  - Medline
U3  - 2022-04-08
U4  - 2023-04-18
L2  - http://dx.doi.org/10.1016/j.ijtb.2022.03.004
DO  - 10.1016/j.ijtb.2022.03.004
A1  - Mary Rebecca, Y.
A1  - Sudha, V.
A1  - Bharathiraja, T.
A1  - Kannan, T.
A1  - Lavanya, J.
A1  - Hemanth Kumar, A.K.
M1  - (Mary Rebecca Y.; Sudha V.; Bharathiraja T.; Kannan T.; Hemanth Kumar A.K., akhemanth20@gmail.com) ICMR–National Institute for Research in Tuberculosis, Chennai, India
M1  - (Lavanya J.) Greater Chennai Corporation, Chennai, India
AD  - A.K. Hemanth Kumar, Department of Clinical Pharmacology, ICMR – National Institute for Research in Tuberculosis, No.1, Mayor Sathyamoorthy Road, Chetpet, Chennai, India
T1  - Urinary excretion of metformin in diabetic patients with and without tuberculosis
LA  - English
KW  - high performance liquid chromatograph
KW  - antidiabetic agent
KW  - ethambutol
KW  - glibenclamide
KW  - glimepiride
KW  - glipizide
KW  - isoniazid
KW  - metformin
KW  - pyrazinamide
KW  - rifampicin
KW  - sulfonylurea
KW  - tuberculostatic agent
KW  - adult
KW  - article
KW  - diabetes mellitus
KW  - diabetic patient
KW  - extrapulmonary tuberculosis
KW  - female
KW  - high performance liquid chromatography
KW  - human
KW  - kidney concentrating capacity
KW  - lung tuberculosis
KW  - major clinical study
KW  - male
KW  - non insulin dependent diabetes mellitus
KW  - prospective study
KW  - treatment failure
KW  - tuberculosis
KW  - urinary excretion
C4  - Shimadzu(Japan)
N2  - Background: Patients with concurrent diabetes mellitus (DM) and tuberculosis (TB) pose an increased risk of treatment failure in TB and management of DM is complicated. Anti-diabetic and anti-TB drugs may interact with on another other when co-administered. The role of anti-TB drugs on the excretion of metformin in urine has not been studied. Therefore, we carried out a study in DM patients with and without TB to compare the percentage of metformin excreted in urine. Methods: A total of 52 DMTB and 17 DM patients were recruited in this study from the Chennai Corporation Centres. DM and DM - TB patients were administered the prescribed anti-TB and anti-diabetic drugs (metformin (MET), glipizide (GLP),glimepiride (GLM),glibenclamide (GLB),rifampicin (RMP),isoniazid (INH), pyrazinamide (PZA) and ethambutol (EMB). DM and DMTB patients received metformin (MET) alone and in combination with sulphonylureas as diabetic drugs. The urine samples were collected from 0 to 8 hours after drug administration. Urine MET excreted in DM and DMTB patients were estimated by high performance liquid chromatography (HPLC) and percent dose was calculated. Results: The percent dose of MET excreted in urine in DMTB patients was significantly higher when compared to DM patients. There is significant difference in the percent dose of MET excreted among DM patients with and without sulphonylureas, values being 23.3 and 17.7% respectively (p = 0.044). Conclusion: This is the first study to report on the percent dose of MET excretion in urine in patients with DM and DMTB receiving MET along with anti-TB drugs.
ER  - 

TY  - JOUR
M3  - Article
Y1  - 2022
VL  - 39
IS  - 12
SP  - 3359
EP  - 3370
SN  - 1573-904X
SN  - 0724-8741
JF  - Pharmaceutical Research
JO  - Pharm. Res.
UR  - https://www.embase.com/search/results?subaction=viewrecord&id=L2019115639&from=export
U2  - L2019115639
C5  - 36114362
DB  - Embase
DB  - Medline
U3  - 2022-09-23
U4  - 2023-01-09
L2  - http://dx.doi.org/10.1007/s11095-022-03393-w
DO  - 10.1007/s11095-022-03393-w
A1  - Stewart, I.E.
A1  - Durham, P.G.
A1  - Sittenauer, J.M.
A1  - Barreda, A.P.
A1  - Stowell, G.W.
A1  - Moody, C.
A1  - Mecham, J.B.
A1  - Simpson, C.
A1  - Daily, S.
A1  - Maloney, S.E.
A1  - Williams, M.D.
A1  - Severynse-Stevens, D.
A1  - Hickey, A.J.
M1  - (Stewart I.E.; Mecham J.B.; Maloney S.E.; Hickey A.J., ahickey@rti.org) Technology Advancement and Commercialization, RTI International, Durham, NC, United States
M1  - (Durham P.G.) Department of Pharmacoengineering and Molecular Pharmaceutics, Eshelman School of Pharmacy, University of North Carolina at Chapel Hill, Chapel Hill, NC, United States
M1  - (Sittenauer J.M.; Barreda A.P.; Williams M.D.) CritiTech Particle Engineering Solutions, Lawrence, KS, United States
M1  - (Stowell G.W.; Moody C.; Simpson C.; Daily S.; Severynse-Stevens D.) Social, Statistical, and Environmental Sciences, RTI International, Durham, NC, United States
AD  - A.J. Hickey, Technology Advancement and Commercialization, RTI International, Durham, NC, United States
T1  - Optimization and Scale Up of Spray Dried CPZEN-45 Aerosol Powders for Inhaled Tuberculosis Treatment
LA  - English
KW  - dry powder inhaler
KW  - particle size analyzer
KW  - RS01
KW  - cpzen 45
KW  - excipient
KW  - tuberculostatic agent
KW  - unclassified drug
KW  - aerosol
KW  - article
KW  - crystal structure
KW  - geometry
KW  - laser diffraction
KW  - moisture
KW  - particle size
KW  - physical chemistry
KW  - process optimization
KW  - scale up
KW  - spray drying
KW  - thermal analysis
KW  - tuberculosis
KW  - X ray powder diffraction
KW  - cpzen 45
KW  - RS01
C1  - cpzen 45(Hisun,China)
C3  - RS01
C2  - Hisun(China)
N2  - Purpose: Tuberculosis (TB) remains one of the most serious diseases caused by a single organism. Multiple (MDR) and extensively (XDR) drug resistant disease poses a threat to global health and requires new drugs and/or innovative approaches to treatment. A number of drugs have been proposed as inhaled therapy for TB, frequently prepared by spray drying. CPZEN-45 is a novel anti-tubercular drug that has poor oral bioavailability but has shown promise when administered via inhalation. Methods: Excipient-free CPZEN-45 HCl has been spray dried into a powder with physicochemical characteristics, aerodynamic particle size distribution, and delivered dose suitable for consideration as an inhaled product. Results: The mass median aerodynamic diameter (MMAD) and geometric standard deviation (GSD) of the powder delivered using a RS01 inhaler were 2.62 ± 0.04 μm and 1.76 ± 0.09, respectively. Additionally, the powder was physically and chemically stable after storage at ambient conditions for >1.5 years with particle size similar to freshly manufactured product. Overages in spray dried powder were recycled the powder and resprayed into drug product likewise resulting in negligible change in quality thus allowing for further preclinical characterization as necessary. CPZEN-45 was scaled up using pilot-scale manufacturing equipment where the density of the powder was increased to facilitate larger delivered doses without affecting the aerodynamic performance properties. Conclusion: The spray dried powders were suitable for pharmacokinetics, efficacy and preclinical toxicology studies. The final method of manufacture may be used directly for CGMP particle manufacture to support IND and Phase I clinical trials and beyond.
ER  - 

TY  - JOUR
M3  - Article
Y1  - 2022
VL  - 22
IS  - 1
SN  - 1472-6823
JF  - BMC Endocrine Disorders
JO  - BMC Endocr. Disord.
UR  - https://www.embase.com/search/results?subaction=viewrecord&id=L2019703634&from=export
U2  - L2019703634
C5  - 36274124
DB  - Embase
DB  - Medline
U3  - 2022-10-28
U4  - 2022-11-08
L2  - http://dx.doi.org/10.1186/s12902-022-01178-1
DO  - 10.1186/s12902-022-01178-1
A1  - Kaneto, H.
A1  - Tatsumi, F.
A1  - Ohnishi, M.
A1  - Iwamoto, Y.
A1  - Katakura, Y.
A1  - Shimoda, M.
A1  - Nakanishi, S.
A1  - Kaku, K.
A1  - Mune, T.
M1  - (Kaneto H., kaneto@med.kawasaki-m.ac.jp; Tatsumi F.; Ohnishi M.; Iwamoto Y.; Katakura Y.; Shimoda M.; Nakanishi S.; Kaku K.; Mune T.) Department of Diabetes, Endocrinology and Metabolism, Kawasaki Medical School, 577 Matsushima, Kurashiki, Japan
AD  - H. Kaneto, Department of Diabetes, Endocrinology and Metabolism, Kawasaki Medical School, 577 Matsushima, Kurashiki, Japan
T1  - Addison’s disease triggered by infection with mycobacterium abscessus, but not by adrenal tuberculosis or MAC pulmonary disease, in a subject with type 2 diabetes mellitus: case report
LA  - English
KW  - Mycobacterium tuberculosis test kit
KW  - aldosterone
KW  - corticotropin
KW  - fluvastatin
KW  - glimepiride
KW  - glucose
KW  - hemoglobin A1c
KW  - hydrocortisone
KW  - sitagliptin
KW  - sodium
KW  - Addison disease
KW  - adrenal disease
KW  - adrenal insufficiency
KW  - adrenal tuberculosis
KW  - aged
KW  - article
KW  - blood pressure
KW  - body height
KW  - body mass
KW  - body temperature
KW  - body weight
KW  - bronchoscopy
KW  - case report
KW  - clinical article
KW  - clinical study
KW  - computer assisted tomography
KW  - disease severity
KW  - drug dose increase
KW  - drug withdrawal
KW  - dyslipidemia
KW  - eosinophil count
KW  - female
KW  - glucose blood level
KW  - heart rate
KW  - hormone determination
KW  - human
KW  - hypoglycemia
KW  - lung consolidation
KW  - lung disease
KW  - lung lavage fluid
KW  - lung lobe
KW  - mycobacteriosis
KW  - Mycobacterium abscessus
KW  - non insulin dependent diabetes mellitus
KW  - outpatient care
KW  - oxygen saturation
KW  - skin pigmentation
KW  - sodium blood level
KW  - treatment duration
KW  - very elderly
N2  - Background: Addison’s disease is primary adrenal dysfunction and is characterized by decrease of cortisol level and increase of adrenocorticotropic hormone (ACTH) level. It is known that infection is one of main causes of Addison’s disease. Among various infections, tuberculous infection accounts for the majority of them. Recently the number of subjects with non-tuberculous mycobacterial infection has been increased, and the infection can also bring about Addison’s disease. Mycobacterium avium complex (MAC) pulmonary disease accounts for the majority of non-tuberculous mycobacterial infection. Case presentation: An 83-year-old female was suspected of having adrenal failure in our outpatient care and hospitalized in our institution. There was pigmentation in her face, hands and legs, especially in auricle and nail beds in her hands and legs. In rapid ACTH load test (0.25 mg of 1–24 ACTH), cortisol level was not increased at all. An abdominal computed tomography (CT) showed swelling of both adrenal glands accompanied by calcification. QuantiFERON test was negative and mycobacterium tuberculosis complex was negative in PCR test using bronchial lung lavage fluid. These data ruled out the possibility of adrenal tuberculosis. It is known that MAC pulmonary disease accounts for the majority of non-tuberculous mycobacterial infection. In this subject, however, anti-MAC antibody was negative and MAC-related bacteria were not detected in PCR test using bronchial lung lavage fluid. These data ruled out the possibility of MAC pulmonary disease. Mycobacterium abscessus (Mab) was positive in bronchial lung lavage fluid culture. Based on these data, we diagnosed this subject with Addison’s disease triggered by infection with mycobacterium abscessus, but not by adrenal tuberculous or MAC pulmonary disease. Decreased sodium level and increased eosinophil number were normalized and appetite loss was markedly mitigated after starting hydrocortisone therapy. A chest CT which was taken about 6 months later showed drastic reduction of consolidation in the upper lobe of the left lung although calcification in the adrenal gland was still observed. Conclusions: We should bear in mind the possibility of Addison’s disease triggered by another type of infection rather than adrenal tuberculosis or MAC pulmonary disease.
ER  - 

TY  - JOUR
M3  - Article
Y1  - 2022
VL  - 47
IS  - 4
SN  - 0973-7138
SN  - 0250-5991
JF  - Journal of Biosciences
JO  - J. Biosci.
UR  - https://www.embase.com/search/results?subaction=viewrecord&id=L2020469156&from=export
U2  - L2020469156
C5  - 36476775
DB  - Embase
DB  - Medline
U3  - 2022-12-13
U4  - 2022-12-15
L2  - http://dx.doi.org/10.1007/s12038-022-00309-z
DO  - 10.1007/s12038-022-00309-z
A1  - Rani, J.
A1  - Bhargav, A.
A1  - Seth, S.
A1  - Datta, M.
A1  - Bajpai, U.
A1  - Ramachandran, S.
M1  - (Rani J.; Bajpai U.) Department of Biomedical Science, Acharya Narendra Dev College, University of Delhi, New Delhi, India
M1  - (Rani J.; Bhargav A.; Seth S.; Ramachandran S., ramu@igib.res.in) Informatics and Big Data, CSIR-Institute of Genomics and Integrative Biology (CSIR-IGIB), New Delhi, India
M1  - (Bhargav A.; Seth S.; Datta M.; Ramachandran S., ramu@igib.res.in) Academy of Scientific and Innovative Research (AcSIR), Ghaziabad, India
M1  - (Datta M.) Council of Scientific and Industrial Research-Institute of Genomics and Integrative Biology (CSIR-IGIB), New Delhi, India
AD  - S. Ramachandran, Informatics and Big Data, CSIR-Institute of Genomics and Integrative Biology (CSIR-IGIB), New Delhi, India
T1  - Identification of perturbed pathways rendering susceptibility to tuberculosis in type 2 diabetes mellitus patients using BioNSi simulation of integrated networks of implicated human genes
LA  - English
KW  - microRNA 146a
KW  - article
KW  - comorbidity
KW  - controlled study
KW  - DEFA1 gene
KW  - differential gene expression
KW  - EMP2 gene
KW  - FoxO signaling pathway
KW  - gene
KW  - genetic susceptibility
KW  - GPR148 gene
KW  - HIST3H2A gene
KW  - human
KW  - KEGG
KW  - LETM2 gene
KW  - MSRA gene
KW  - necroptosis
KW  - network analysis
KW  - NF kB signaling
KW  - non insulin dependent diabetes mellitus
KW  - PGM1 gene
KW  - PLAC4 gene
KW  - PROK2 gene
KW  - PXR gene
KW  - REV3L gene
KW  - signal transduction
KW  - SLC37A3 gene
KW  - TLR signaling
KW  - TNFRSF10A gene
KW  - tuberculosis
N2  - In type 2 diabetes mellitus (T2DM) patients, chronic hyperglycemia and inflammation underlie susceptibility to tuberculosis (TB) and result in poor TB control. Here, an integrative pathway-based approach is used to investigate perturbed pathways in T2DM patients that render susceptibility to TB. We obtained 36 genes implicated in type 2 diabetes-associated tuberculosis (T2DMTB) from the literature. Gene expression analysis on T2DM patient data (GSE26168) showed that DEFA1 is differentially expressed at Padj<0.05. The human host TB susceptibility genes TNFRSF10A, MSRA, GPR148, SLC37A3, PXK, PROK2, REV3L, PGM1, HIST3H2A, PLAC4, LETM2, and EMP2 and hsa-miR-146a microRNA were also differentially expressed at Padj<0.05. We included all these genes and added the remaining 28 genes from the T2DMTB set and the remaining differentially expressed genes at Padj<0.05 in STRING and obtained a well-connected network with high confidence score (≥0.7). Further, we extracted the KEGG pathways at FDR<0.05 and retained only the diabetes and TB pathways. The network was simulated with BioNSi using gene expression data. It is evident from BioNSi analysis that the NF-kappa B and Toll-like receptor pathways are commonly perturbed with high ranking in multiple gene expression datasets of type 2 diabetes versus healthy controls. The other pathways, necroptosis pathway and FoxO signalling pathway, appear perturbed with high ranking in different gene expression datasets. These pathways likely underlie susceptibility to TB in T2DM patients.
ER  - 

TY  - JOUR
M3  - Article
Y1  - 2022
VL  - 17
IS  - 12 December
SN  - 1932-6203
JF  - PLoS ONE
JO  - PLoS ONE
UR  - https://www.embase.com/search/results?subaction=viewrecord&id=L2022065454&from=export
U2  - L2022065454
C5  - 36580459
DB  - Embase
DB  - Medline
U3  - 2023-01-11
U4  - 2023-01-17
L2  - http://dx.doi.org/10.1371/journal.pone.0278103
DO  - 10.1371/journal.pone.0278103
A1  - Saini, V.
A1  - Debnath, S.K.
A1  - Maske, P.
A1  - Dighe, V.
A1  - Srivastava, R.
M1  - (Saini V.; Debnath S.K.; Maske P.; Srivastava R., rsrivasta@iitb.ac.in) Nanobios Lab, Department of Biosciences and Bioengineering, Indian Institute of Technology Bombay, Maharashtra, Mumbai, India
M1  - (Dighe V.) National Centre for Preclinical Reproductive and Genetic Toxicology, National Institute for Research in Reproductive Health, Maharashtra, Mumbai, India
AD  - R. Srivastava, Nanobios Lab, Department of Biosciences and Bioengineering, Indian Institute of Technology Bombay, Maharashtra, Mumbai, India
T1  - Targeted delivery of ursolic acid and oleanolic acid to lungs in the form of an inhaler for the management of tuberculosis: Pharmacokinetic and toxicity assessment
LA  - English
KW  - metered dose inhaler
KW  - isoniazid
KW  - oleanolic acid
KW  - ursolic acid
KW  - animal cell
KW  - animal experiment
KW  - animal tissue
KW  - area under the curve
KW  - article
KW  - bacterial load
KW  - content uniformity
KW  - controlled study
KW  - drug blood level
KW  - drug formulation
KW  - drug half life
KW  - drug safety
KW  - elimination rate constant
KW  - female
KW  - histopathology
KW  - in vitro study
KW  - in vivo study
KW  - maximum plasma concentration
KW  - MH-S cell line
KW  - Mycobacterium tuberculosis
KW  - nonhuman
KW  - rat
KW  - single drug dose
KW  - time to maximum plasma concentration
KW  - toxicity testing
C2  - Sigma Aldrich(United States)
N2  - Introduction Ursolic acid (UA) and oleanolic acid (OA) are triterpenoids. They are used to treat numerous diseases, including tuberculosis. Combinations of these drugs provide new insight into the management of tuberculosis. The major obstacle is the effective delivery of these drugs to the lungs, which are mainly affected due to M. tuberculosis. A metered-dose inhaler (MDI) was developed to address this issue containing UA and OA, followed by in-vitro and in-vivo evaluation. Methods In the present study, MDI formulation was prepared by incorporating UA and OA at the dose level of 120 μg/ml in each actuation. In-vitro evaluation of this MDI formulation was performed to ensure its suitability to deliver UA and OA preciously. With prior approval of IAEC, a pharmacokinetic and acute inhalation toxicity study was conducted using MDI on Wistar rats. Results The pharmacokinetic study showed an increased biological half-life of UA (9.23±0.104 h) and OA (8.93±0.166 h) in combination therapy. In-vivo toxicity study demonstrated no adverse effects on body weight and vital organs in the treatment group compared with the control group. Histopathology examination of these essential organs showed no abnormalities. Mild alternation in the biochemical and hematological parameters was observed. However, these alterations did not affect the overall health of the animals. Conclusion The present study documents a detailed study for the safety and pharmacokinetics of UA and OA in-vivo for their advanced application in tuberculosis disease.
ER  - 

TY  - JOUR
M3  - Article
Y1  - 2022
VL  - 12
IS  - 11
SN  - 2044-6055
JF  - BMJ Open
JO  - BMJ Open
UR  - https://www.embase.com/search/results?subaction=viewrecord&id=L2021617666&from=export
U2  - L2021617666
C5  - 36424102
DB  - Embase
DB  - Medline
U3  - 2022-12-14
U4  - 2022-12-19
L2  - http://dx.doi.org/10.1136/bmjopen-2022-065969
DO  - 10.1136/bmjopen-2022-065969
A1  - Makuka, G.J.
A1  - Balandya, E.
A1  - Munseri, P.
M1  - (Makuka G.J., geraldmakuka@gmail.com; Munseri P.) Department of Internal Medicine, Muhimbili University of Health and Allied Sciences, Dar es Salaam, Tanzania
M1  - (Balandya E.) Department of Physiology, Muhimbili University of Health and Allied Sciences, Dar es Salaam, Tanzania
AD  - G.J. Makuka, Department of Internal Medicine, Muhimbili University of Health and Allied Sciences, Dar es Salaam, Tanzania
T1  - Burden of active pulmonary tuberculosis among patients with diabetes in Dar es Salaam, Tanzania: A cross-sectional study
LA  - English
KW  - ELISA kit
KW  - Mycobacterium tuberculosis test kit
KW  - polymerase chain reaction system
KW  - hemoglobin A1c
KW  - insulin
KW  - metformin
KW  - abnormal respiratory sound
KW  - adult
KW  - aged
KW  - alcohol consumption
KW  - article
KW  - cigarette smoking
KW  - controlled study
KW  - coughing
KW  - crackle
KW  - cross-sectional study
KW  - diabetes mellitus
KW  - disease burden
KW  - disease duration
KW  - enzyme linked immunosorbent assay
KW  - female
KW  - fever
KW  - follow up
KW  - hemoptysis
KW  - hilar lymphadenopathy
KW  - human
KW  - insulin treatment
KW  - lung cavitation
KW  - lung tuberculosis
KW  - major clinical study
KW  - male
KW  - middle aged
KW  - night sweat
KW  - obesity
KW  - pleura effusion
KW  - polymerase chain reaction
KW  - prevalence
KW  - sputum analysis
KW  - symptom
KW  - Tanzania
KW  - thorax radiography
KW  - underweight
KW  - GeneXpert
KW  - Xpert MTB/RIF
C3  - GeneXpert
C3  - Xpert MTB/RIF(Cepheid,United States)
C4  - Cepheid(United States)
N2  - Objectives We aimed to determine the prevalence, associated factors and describe the chest radiographic findings for active pulmonary tuberculosis (TB) among patients with diabetes mellitus (DM) attending a diabetic clinic in Tanzania. Design Cross-sectional study. Setting A diabetic clinic at Temeke Regional Referral Hospital in Dar es salaam, Tanzania. Participants Patients with diabetes. Main outcome measures The prevalence and factors associated with active TB in patients with DM. Results Among 623 patients with DM screened, 11 (1.8%); 95% CI 0.9 to 3.1, had active TB of which 6 (54.5%) were GeneXpert positive and 5 (45.5%) were diagnosed based on clinical symptoms and suggestive chest radiographs. The risk of active TB was lower in patients aged 45-64 years compared with age below 45 years (adjusted prevalence ratio (aPR) 0.39, 95% CI (0.11 to 0.42), p=0.001) and in patients with normal chest examination findings compared with patients with crackles or bronchial breathing sounds (aPR 0.02, 95% CI (0.01 to 0.15), p<0.01). The predominant chest radiographic findings were opacification 100% mainly in the upper and mid-lung zones. Conclusion Diabetics should be screened for pulmonary TB, particularly among individuals aged 45 years and below with crackles or bronchial breathing on auscultation of the chest. High index of suspicion could help in the early detection and control of TB.
ER  - 

TY  - JOUR
M3  - Review
Y1  - 2022
VL  - 7
IS  - 11
SN  - 2414-6366
JF  - Tropical Medicine and Infectious Disease
JO  - Trop. Med. Infect. Dis.
UR  - https://www.embase.com/search/results?subaction=viewrecord&id=L2021684292&from=export
U2  - L2021684292
DB  - Embase
U3  - 2023-02-28
U4  - 2023-04-20
L2  - http://dx.doi.org/10.3390/tropicalmed7110343
DO  - 10.3390/tropicalmed7110343
A1  - Meregildo-Rodriguez, E.D.
A1  - Asmat-Rubio, M.G.
A1  - Zavaleta-Alaya, P.
A1  - Vásquez-Tirado, G.A.
M1  - (Meregildo-Rodriguez E.D., edmeregildo@ucvvirtual.edu.pe) Escuela de Medicina, Universidad César Vallejo, Trujillo, Peru
M1  - (Asmat-Rubio M.G.; Zavaleta-Alaya P.) Escuela de Posgrado, Universidad Privada Antenor Orrego, Trujillo, Peru
M1  - (Vásquez-Tirado G.A.) Escuela de Medicina, Universidad Privada Antenor Orrego, Trujillo, Peru
AD  - E.D. Meregildo-Rodriguez, Escuela de Medicina, Universidad César Vallejo, Trujillo, Peru
T1  - Effect of Oral Antidiabetic Drugs on Tuberculosis Risk and Treatment Outcomes: Systematic Review and Meta-Analysis
LA  - English
KW  - 2,4 thiazolidinedione derivative
KW  - alpha glucosidase inhibitor
KW  - cholesterol
KW  - dapagliflozin
KW  - dipeptidyl peptidase IV inhibitor
KW  - hemoglobin A1c
KW  - high density lipoprotein cholesterol
KW  - insulin
KW  - low density lipoprotein cholesterol
KW  - meglitinide
KW  - metformin
KW  - oral antidiabetic agent
KW  - sulfonylurea
KW  - adult
KW  - age
KW  - albumin to creatinine ratio
KW  - body mass
KW  - Charlson Comorbidity Index
KW  - cholesterol blood level
KW  - Cochrane Library
KW  - cohort analysis
KW  - comorbidity
KW  - diabetes mellitus
KW  - diabetic patient
KW  - dose response
KW  - drug effect
KW  - drug megadose
KW  - Embase
KW  - female
KW  - human
KW  - hypertension
KW  - latent tuberculosis
KW  - low drug dose
KW  - lung tuberculosis
KW  - male
KW  - Medline
KW  - meta analysis
KW  - non insulin dependent diabetes mellitus
KW  - Preferred Reporting Items for Systematic Reviews and Meta-Analyses
KW  - prophylaxis
KW  - randomized controlled trial (topic)
KW  - recurrence risk
KW  - retrospective study
KW  - review
KW  - risk factor
KW  - risk reduction
KW  - ScienceDirect
KW  - Scopus
KW  - smoking
KW  - sputum culture
KW  - sputum smear
KW  - systematic review
KW  - treatment outcome
KW  - tuberculosis
KW  - Web of Science
N2  - Tuberculosis and diabetes mellitus are two global pandemics and rising public health problems. Recent studies suggest that oral antidiabetic drugs (OADs) could reduce the risk of tuberculosis and improve clinical outcomes. However, the evidence is controversial. Therefore, we aimed to assess the effect of OADs on the risk of tuberculosis and treatment outcomes. We systematically searched for six databases from inception to 31 August 2022. We followed a predefined PICO/PECO strategy and included two randomized controlled trials and sixteen observational studies. This study collects 1,109,660 participants, 908,211 diabetic patients, and at least 13,841 tuberculosis cases. Our results show that metformin decreases the risk of active tuberculosis by 40% (RR 0.60; 95% CI 0.47–0.77) in diabetic patients. In addition, metformin exhibits a dose-response gradient (medium doses reduce the risk of active tuberculosis by 45%, while high doses reduce this risk by 52%). On the other hand, DPP IV inhibitors increase the risk of active tuberculosis by 43% (RR 1.43; 95% CI 1.02–2.02). Subgroup analysis showed that study design and metformin dose accounted for the heterogeneity. We conclude that metformin significantly protects against active tuberculosis among diabetic patients. On the contrary, DPP IV inhibitors could increase the risk of developing active tuberculosis.
ER  - 

TY  - JOUR
M3  - Article
Y1  - 2022
VL  - 82
SN  - 2049-0801
JF  - Annals of Medicine and Surgery
JO  - Ann. Med. Surg.
UR  - https://www.embase.com/search/results?subaction=viewrecord&id=L2020111855&from=export
U2  - L2020111855
DB  - Embase
U3  - 2022-09-15
U4  - 2022-09-22
L2  - http://dx.doi.org/10.1016/j.amsu.2022.104607
DO  - 10.1016/j.amsu.2022.104607
A1  - Shrestha, R.
A1  - Karki, S.
A1  - Timilsina, B.
A1  - Sherpa, T.N.
A1  - Sapkota, S.
A1  - Dhakal, B.
A1  - Kadel, B.
M1  - (Shrestha R.; Sherpa T.N.; Kadel B.) Nepal Medical College, Kathmandu, Nepal
M1  - (Karki S., saurabkarki1010@gmail.com) Military Hospital, Sunsari, Nepal
M1  - (Timilsina B.; Sapkota S.) Nepalese Army Institute of Health Sciences, Kathmandu, Nepal
M1  - (Dhakal B.) Military Hospital, Nepalgunj, Nepal
AD  - S. Karki, Military Hospital, Itahari-4 Sunsari, Nepal
T1  - Case of Budd-Chiari syndrome, an enigma as abdominal tuberculosis in a tubercular endemic country: A case report
LA  - English
KW  - acenocoumarol
KW  - acetylsalicylic acid
KW  - adenosine deaminase
KW  - insulin
KW  - steroid
KW  - abdominal distension
KW  - abdominal pain
KW  - abdominal tuberculosis
KW  - adult
KW  - angioplasty
KW  - article
KW  - bilirubin blood level
KW  - Budd Chiari syndrome
KW  - case report
KW  - chronic disease
KW  - clinical article
KW  - colonoscopy
KW  - computer assisted tomography
KW  - echography
KW  - female
KW  - hepatitis
KW  - human
KW  - immunosuppressive treatment
KW  - jaundice
KW  - liver function
KW  - liver graft
KW  - liver transplantation
KW  - morbidity
KW  - mortality
KW  - non-smoker
KW  - peritoneal fluid
KW  - pleura fluid
KW  - tuberculosis
KW  - vein blood flow
KW  - x-ray computed tomography
N2  - Introduction and importance: Bud-Chiari syndrome is an uncommon disease due to obstruction of hepatic venous outflow. Clinical manifestations range from asymptomatic cases to those requiring liver transplants. The study highlights the importance of diagnosing a case of Budd-Chiari syndrome which has been suspected with abdominal tuberculosis where anti-tubercular drugs may themselves damage the liver. Case presentation: Herein we report a case of 18 years old female presenting with upper abdominal pain along with recurrent abdominal distention, jaundice, and deranged liver function. Also, adenosine deaminase level was raised in both pleural and peritoneal fluids, hence, anti-tubercular treatment was started but could not be continued as she developed adverse reactions to these drugs. CT scan later revealed features suggestive of Budd-Chiari syndrome. Initially, she was managed with balloon angioplasty, but her condition worsened ultimately requiring a liver transplant. Clinical discussion: Budd Chiari syndrome can present with subtle presentation and since abdominal tuberculosis is very non-specific, the two conditions can be very confusing, particularly in the tubercular endemic region. Detailed clinical assessment along with proper investigations and imaging should be performed for early recognition as both conditions are associated with high morbidity and mortality if not treated timely. Conclusion: The necessity of careful investigation and consideration of Budd-Chiari syndrome as an important cause of ascites with jaundice and deranged liver function in TB endemic regions along with early anticipation of liver transplant is necessary, as in this case.
ER  - 

TY  - JOUR
M3  - Note
Y1  - 2022
VL  - 156
IS  - 4
SP  - 696
SN  - 0971-5916
JF  - Indian Journal of Medical Research
JO  - Indian J. Med. Res.
UR  - https://www.embase.com/search/results?subaction=viewrecord&id=L2023782353&from=export
U2  - L2023782353
DB  - Embase
U3  - 2023-04-18
U4  - 2023-04-21
L2  - http://dx.doi.org/10.4103/ijmr.IJMR_5_20
DO  - 10.4103/ijmr.IJMR_5_20
A1  - Sryma, P.B.
A1  - Mittal, S.
M1  - (Sryma P.B.; Mittal S., saurabh_kgmu@yahoo.co.in) Department of Pulmonary, Critical Care & Sleep Medicine, All India Institute of Medical Sciences, New Delhi, India
AD  - S. Mittal, Department of Pulmonary, Critical Care & Sleep Medicine, All India Institute of Medical Sciences, New Delhi, India
T1  - Tuberculosis presenting with pneumomediastinum
LA  - English
KW  - insulin
KW  - tuberculostatic agent
KW  - adult
KW  - anorexia
KW  - arterial gas
KW  - breathing rate
KW  - case report
KW  - clinical article
KW  - computer assisted tomography
KW  - diabetes mellitus
KW  - dry cough
KW  - dyspnea
KW  - fever
KW  - follow up
KW  - glucose blood level
KW  - heart sound
KW  - human
KW  - lung alveolus oxygen tension
KW  - lung cavity
KW  - lung consolidation
KW  - lung disease
KW  - lung lavage
KW  - lung lobe
KW  - lung tuberculosis
KW  - male
KW  - Mycobacterium tuberculosis
KW  - note
KW  - oxygen saturation
KW  - palpable neck crepitus
KW  - pneumomediastinum
KW  - pulse rate
KW  - thorax pain
ER  - 

TY  - JOUR
M3  - Article
Y1  - 2022
VL  - 12
SN  - 2235-2988
JF  - Frontiers in Cellular and Infection Microbiology
JO  - Front. Cell. Infect. Microbiol.
UR  - https://www.embase.com/search/results?subaction=viewrecord&id=L2019354841&from=export
U2  - L2019354841
C5  - 36189368
DB  - Embase
DB  - Medline
U3  - 2022-10-10
U4  - 2022-10-14
L2  - http://dx.doi.org/10.3389/fcimb.2022.990402
DO  - 10.3389/fcimb.2022.990402
A1  - Lafuse, W.P.
A1  - Wu, Q.
A1  - Kumar, N.
A1  - Saljoughian, N.
A1  - Sunkum, S.
A1  - Ahumada, O.S.
A1  - Turner, J.
A1  - Rajaram, M.V.S.
M1  - (Lafuse W.P., lafuse.1@osu.edu; Wu Q.; Kumar N.; Saljoughian N.; Sunkum S.; Ahumada O.S.; Rajaram M.V.S., rajaram.3@osu.edu) Department of Microbial Infection and Immunity, The Ohio State University, Columbus, OH, United States
M1  - (Turner J.) Host Pathogen Interactions Program, Texas Biomedical Research Institute, San Antonio, TX, United States
AD  - W.P. Lafuse, Department of Microbial Infection and Immunity, The Ohio State University, Columbus, OH, United States
AD  - M.V.S. Rajaram, Department of Microbial Infection and Immunity, The Ohio State University, Columbus, OH, United States
T1  - Psychological stress creates an immune suppressive environment in the lung that increases susceptibility of aged mice to Mycobacterium tuberculosis infection
LA  - English
KW  - inhalation spacer
KW  - polymerase chain reaction system
KW  - fish oil
KW  - activating transcription factor
KW  - alpha2 integrin
KW  - beta actin
KW  - corticosterone
KW  - cytokine
KW  - gamma interferon
KW  - interleukin 10
KW  - Janus kinase 3
KW  - messenger RNA
KW  - noradrenalin
KW  - SYBR green
KW  - toll like receptor 2
KW  - transcription factor
KW  - transcription factor FOXP3
KW  - transcription factor GATA 3
KW  - transcription factor T bet
KW  - aging
KW  - animal cell
KW  - animal model
KW  - animal tissue
KW  - article
KW  - bacterial growth
KW  - Bradford assay
KW  - C57BL 6 mouse
KW  - CD4+ T lymphocyte
KW  - confocal microscopy
KW  - controlled study
KW  - enzyme linked immunosorbent assay
KW  - flow cytometry
KW  - gene expression
KW  - lavage fluid
KW  - lung
KW  - lung alveolus macrophage
KW  - lung lavage
KW  - male
KW  - mental stress
KW  - mouse
KW  - Mycobacterium tuberculosis
KW  - nonhuman
KW  - pneumonia
KW  - protein expression
KW  - real time reverse transcription polymerase chain reaction
KW  - RNA analysis
KW  - RNA isolation
KW  - spleen cell
KW  - tuberculosis
KW  - Promega
C3  - Promega(Thermo,United States)
C4  - Glas-col(United States)
C4  - Thermo(United States)
N2  - Age is a major risk factor for chronic infections, including tuberculosis (TB). Elderly TB patients also suffer from elevated levels of psychological stress. It is not clear how psychological stress impacts immune response to Mycobacterium tuberculosis (M.tb). In this study, we used social disruption stress (SDR) to investigate effects of psychological stress in young and old mice. Unexpectedly, we found that SDR suppresses lung inflammation in old mice as evidenced by lower pro-inflammatory cytokine levels in bronchial lavage fluid and decreased cytokine mRNA expression by alveolar macrophages. To investigate effects of stress on M.tb infection, mice were subjected to SDR and then infected with M.tb. As previously reported, old mice were better at controlling infection at 30 days than young mice. This control was transient as CFUs at 60 days were higher in old control mice compared to young mice. Consistently, SDR significantly increased M.tb growth at 60 days in old mice compared to young mice. In addition, SDR in old mice resulted in accumulation of IL-10 mRNA and decreased IFN-γ mRNA at 60 days. Also, confocal microscopy of lung sections from old SDR mice showed increased number of CD4 T cells which express LAG3 and CD49b, markers of IL-10 secreting regulatory T cells. Further, we also demonstrated that CD4 T cells from old SDR mice express IL-10. Thus, we conclude that psychological stress in old mice prior to infection, increases differentiation of IL-10 secreting T cells, which over time results in loss of control of the infection.
ER  - 

TY  - JOUR
M3  - Article
Y1  - 2022
VL  - 12
IS  - 9
SN  - 2075-4418
JF  - Diagnostics
JO  - Diagn.
UR  - https://www.embase.com/search/results?subaction=viewrecord&id=L2019191237&from=export
U2  - L2019191237
DB  - Embase
U3  - 2022-09-29
U4  - 2022-10-05
L2  - http://dx.doi.org/10.3390/diagnostics12092058
DO  - 10.3390/diagnostics12092058
A1  - Badillo-Almaraz, J.I.
A1  - Cardenas-Cadena, S.A.
A1  - Gutierrez-Avella, F.D.
A1  - Villegas-Medina, P.J.
A1  - Garza-Veloz, I.
A1  - Almaraz, V.B.
A1  - Martinez-Fierro, M.L.
M1  - (Badillo-Almaraz J.I.; Cardenas-Cadena S.A.; Garza-Veloz I.; Martinez-Fierro M.L., margaritamf@uaz.edu.mx) Molecular Medicine Laboratory, Unidad Academica de Medicina Humana y C.S, Universidad Autonoma de Zacatecas, Campus UAZ siglo XXI-L1, Zacatecas, Mexico
M1  - (Badillo-Almaraz J.I.; Gutierrez-Avella F.D.; Villegas-Medina P.J.) Hospital General Luz Gonzalez Cosio, Circuito ciudad Gobierno, Zacatecas, Mexico
M1  - (Badillo-Almaraz J.I.) Clinica San Antonio Memorial Center, Zacatecas, Rio Grande, Mexico
M1  - (Almaraz V.B.) Unidad Academica de Estudios Nucleares. Universidad Autonoma de Zacatecas, Zacatecas, Mexico
AD  - M.L. Martinez-Fierro, Molecular Medicine Laboratory, Unidad Academica de Medicina Humana y C.S, Universidad Autonoma de Zacatecas, Campus UAZ siglo XXI-L1, Zacatecas, Mexico
T1  - COVID-19 Syndemic: Convergence of COVID-19, Pulmonary Aspergillosis (CAPA), Pulmonary Tuberculosis, Type 2 Diabetes Mellitus, and Arterial Hypertension
LA  - English
KW  - Mycobacterium tuberculosis test kit
KW  - antihypertensive agent
KW  - dexamethasone
KW  - enoxaparin
KW  - ethambutol
KW  - galactomannan
KW  - glibenclamide
KW  - insulin
KW  - insulin glargine
KW  - isoniazid
KW  - metformin
KW  - oral antidiabetic agent
KW  - pyrazinamide
KW  - rifampicin
KW  - short acting insulin
KW  - voriconazole
KW  - adult
KW  - aged
KW  - algorithm
KW  - article
KW  - case report
KW  - clinical article
KW  - coinfection
KW  - coronavirus disease 2019
KW  - diabetic ketoacidosis
KW  - disease association
KW  - hospital admission
KW  - human
KW  - human tissue
KW  - hypertension
KW  - lung aspergillosis
KW  - lung tuberculosis
KW  - male
KW  - middle aged
KW  - non insulin dependent diabetes mellitus
KW  - nonhuman
KW  - nose smear
KW  - radioimmunoassay
KW  - syndemic
KW  - tuberculin test
N2  - Bacterial coinfections, which increase the severity of respiratory viral infections, are frequent causes of mortality in influenza pandemics but have not been well characterized in patients with Coronavirus disease 2019 (COVID-19). Moreover, the association of COVID-19 infection with pulmonary Mycobacterium tuberculosis disease (TB) and concurrent pulmonary fungal infection is not well known. The classification of patients with COVID-19-associated pulmonary aspergillosis (CAPA) using the current definitions for invasive fungal diseases has proven difficult. In this study, we aimed to provide information about three patients with underlying diseases ongoing with COVID-19 and co-infection with pulmonary TB, and with COVID-19-associated pulmonary aspergillosis (CAPA). At the time of hospital admission, each patient presented complications such as decompensated T2DM with diabetic ketoacidosis and/or hypertension. Findings of chest computed tomography and serum galactomannan by radioimmunoassay were useful for classifying them as possible CAPA. One of the three possible CAPA cases was fatal. These three cases are rare and are the first of their kind reported worldwide. The generation of reliable algorithms, early diagnosis, standardization of classification criteria, and the selection of specific and personalized treatments for COVID-19-associated opportunistic infections, including CAPA, are necessary to improve outcomes in these kinds of patients.
ER  - 

TY  - JOUR
M3  - Article
Y1  - 2022
VL  - 82
SN  - 2352-3964
JF  - eBioMedicine
JO  - eBioMedicine
UR  - https://www.embase.com/search/results?subaction=viewrecord&id=L2019234374&from=export
U2  - L2019234374
C5  - 35841871
DB  - Embase
DB  - Medline
U3  - 2022-07-26
U4  - 2022-08-19
L2  - http://dx.doi.org/10.1016/j.ebiom.2022.104173
DO  - 10.1016/j.ebiom.2022.104173
A1  - van Doorn, C.L.R.
A1  - Eckold, C.
A1  - Ronacher, K.
A1  - Ruslami, R.
A1  - van Veen, S.
A1  - Lee, J.-S.
A1  - Kumar, V.
A1  - Kerry-Barnard, S.
A1  - Malherbe, S.T.
A1  - Kleynhans, L.
A1  - Stanley, K.
A1  - Hill, P.C.
A1  - Joosten, S.A.
A1  - van Crevel, R.
A1  - Wijmenga, C.
A1  - Critchley, J.A.
A1  - Walzl, G.
A1  - Alisjahbana, B.
A1  - Haks, M.C.
A1  - Dockrell, H.M.
A1  - Ottenhoff, T.H.M.
A1  - Vianello, E.
A1  - Cliff, J.M.
M1  - (van Doorn C.L.R.; van Veen S.; Joosten S.A.; Haks M.C.; Ottenhoff T.H.M.; Vianello E., e.vianello@lumc.nl) Department of Infectious Diseases, Leiden University Medical Center, Leiden, Netherlands
M1  - (Eckold C.; Lee J.-S.; Dockrell H.M.; Cliff J.M.) Dept of Infection Biology and TB Centre, London School of Hygiene & Tropical Medicine, London, United Kingdom
M1  - (Ronacher K.; Malherbe S.T.; Kleynhans L.; Stanley K.; Walzl G.) SA MRC Centre for TB Research, DST/NRF Centre of Excellence for Biomedical Tuberculosis Research, Division of Molecular Biology and Human Genetics, Faculty of Medicine and Health Sciences, Department of Biomedical Sciences, Stellenbosch University, Cape Town, South Africa
M1  - (Ronacher K.) Mater Research Institute – The University of Queensland, Translational Research Institute, Brisbane, QLD, Australia
M1  - (Ruslami R.; Alisjahbana B.) TB-HIV Research Center, Faculty of Medicine, Universitas Padjadjaran, Bandung, Indonesia
M1  - (Ruslami R.; Alisjahbana B.) Hasan Sadikin General Hospital, Bandung, Indonesia
M1  - (Kumar V.; Wijmenga C.) University of Groningen, University Medical Center Groningen, Department of Genetics, Groningen, Netherlands
M1  - (Kumar V.; van Crevel R.) Department of Internal Medicine and Radboud Center for Infectious Diseases, Radboud University Medical Center, Nijmegen, Netherlands
M1  - (Kerry-Barnard S.; Critchley J.A.) Population Health Research Institute, St George's Hospital Medical School, University of London,
M1  - (Hill P.C.) Centre for International Health, Division of Health Sciences, University of Otago, Dunedin, New Zealand
M1  - (van Crevel R.) Centre for Tropical Medicine and Global Health, Nuffield Department of Medicine, University of Oxford, Oxford, United Kingdom
M1  - (Cliff J.M.) Department of Life Sciences, Brunel University London, United Kingdom
M1  - ()
AD  - E. Vianello, Department of Infectious Diseases, Leiden University Medical Center, Leiden, Netherlands
T1  - Transcriptional profiles predict treatment outcome in patients with tuberculosis and diabetes at diagnosis and at two weeks after initiation of anti-tuberculosis treatment
LA  - English
KW  - glibenclamide
KW  - area under the curve
KW  - article
KW  - cohort analysis
KW  - diabetes mellitus
KW  - Escherichia coli
KW  - female
KW  - follow up
KW  - gene expression
KW  - gene ontology
KW  - genetic transcription
KW  - human
KW  - human tissue
KW  - hyperglycemia
KW  - limit of detection
KW  - longitudinal study
KW  - male
KW  - multiplex ligation dependent probe amplification
KW  - Mycobacterium tuberculosis
KW  - outcome assessment
KW  - RNA sequence
KW  - RNA sequencing
KW  - sputum smear
KW  - transcriptomics
KW  - treatment outcome
KW  - treatment response
KW  - tuberculosis
KW  - upregulation
KW  - validation process
N2  - Background: Globally, the tuberculosis (TB) treatment success rate is approximately 85%, with treatment failure, relapse and death occurring in a significant proportion of pulmonary TB patients. Treatment success is lower among people with diabetes mellitus (DM). Predicting treatment outcome early after diagnosis, especially in TB-DM patients, would allow early treatment adaptation for individuals and may improve global TB control. Methods: Samples were collected in a longitudinal cohort study of adult TB patients from South Africa (n = 94) and Indonesia (n = 81), who had concomitant DM (n = 59), intermediate hyperglycaemia (n = 79) or normal glycaemia/no DM (n = 37). Treatment outcome was monitored, and patients were categorized as having a good (cured) or poor (failed, recurrence, died) outcome during treatment and 12 months follow-up. Whole blood transcriptional profiles before, during and at the end of TB treatment were characterized using unbiased RNA-Seq and targeted gene dcRT-MLPA. Findings: We report differences in whole blood transcriptome profiles, which were observed before initiation of treatment and throughout treatment, between patients with a good versus poor TB treatment outcome. An eight-gene and a 22-gene blood transcriptional signature distinguished patients with a good TB treatment outcome from patients with a poor TB treatment outcome at diagnosis (AUC = 0·815) or two weeks (AUC = 0·834) after initiation of TB treatment, respectively. High accuracy was obtained by cross-validating this signature in an external cohort (AUC = 0·749). Interpretation: These findings suggest that transcriptional profiles can be used as a prognostic biomarker for treatment failure and success, even in patients with concomitant DM. Funding: The research leading to these results, as part of the TANDEM Consortium, received funding from the European Community's Seventh Framework Programme (FP7/2007-2013 Grant Agreement No. 305279) and the Netherlands Organization for Scientific Research (NWO-TOP Grant Agreement No. 91214038). The research leading to the results presented in the Indian validation cohort was supported by Research Council of Norway Global Health and Vaccination Research (GLOBVAC) projects: RCN 179342, 192534, and 248042, the University of Bergen (Norway).
ER  - 

TY  - JOUR
M3  - Article
Y1  - 2022
VL  - 15
IS  - 8
SP  - 930
EP  - 935
SN  - 1876-035X
SN  - 1876-0341
JF  - Journal of Infection and Public Health
JO  - J. Infect. Public Health
UR  - https://www.embase.com/search/results?subaction=viewrecord&id=L2019397050&from=export
U2  - L2019397050
C5  - 35878516
DB  - Embase
DB  - Medline
U3  - 2022-07-28
U4  - 2022-08-02
L2  - http://dx.doi.org/10.1016/j.jiph.2022.07.007
DO  - 10.1016/j.jiph.2022.07.007
A1  - Chen, Y.
A1  - Chen, Y.-Q.
A1  - Zhang, Q.
M1  - (Chen Y., milanoye@163.com; Chen Y.-Q., chenyiqing0107@163.com; Zhang Q., zhangqiu@ahmu.edu.cn) Department of Endocrinology, First Affiliated Hospital of Anhui Medical University, Anhui, Hefei, China
AD  - Y.-Q. Chen, Department of Endocrinology, First Affiliated Hospital of Anhui Medical University, Anhui, Hefei, China
T1  - Association between vitamin D and insulin resistance in adults with latent tuberculosis infection: Results from the National Health and Nutrition Examination Survey (NHANES) 2011–2012
LA  - English
KW  - Mycobacterium tuberculosis test kit
KW  - Mycobacterium tuberculosis test kit
KW  - 25 hydroxyvitamin D
KW  - glucose
KW  - hemoglobin A1c
KW  - insulin
KW  - tuberculin
KW  - adult
KW  - American
KW  - article
KW  - Black person
KW  - body mass
KW  - controlled study
KW  - cross-sectional study
KW  - fasting
KW  - female
KW  - glucose blood level
KW  - groups by age
KW  - health insurance
KW  - homeostasis model assessment
KW  - human
KW  - insulin blood level
KW  - insulin resistance
KW  - interview
KW  - latent tuberculosis
KW  - major clinical study
KW  - male
KW  - medical examination
KW  - non-smoker
KW  - phlebotomist
KW  - physician
KW  - self report
KW  - tuberculin test
KW  - United States
KW  - vitamin blood level
KW  - vitamin D deficiency
KW  - winter
KW  - QuantiFERON -TB Gold-In-Tube
C3  - QuantiFERON -TB Gold-In-Tube
N2  - Background: Evidence demonstrated that vitamin D insufficiency was involved in insulin resistance (IR) pathogenesis and associated with tuberculosis. However, the association of vitamin D and IR in patients with latent tuberculosis infection (LTBI) remains unclear. This study aims to evaluate the association between vitamin D and insulin resistance in US adults with LTBI. Method: National Health and Nutrition Examination Survey (NHANES) participants ≥ 20 years during the years 2011–2012 with positive QuantiFERON®-TB Gold-In-Tube (QFT) or tuberculin skin testing (TST) were enrolled in present study. Participants with LTBI were divided into 2 groups: (1) vitamin D insufficiency group (n = 267), and (2) vitamin D sufficiency group (n = 437). Results: Weighted analysis of all the population in the study showed that serum 25(OH)D inversely correlated with HOMA-IR (r = −0.14, P = 0.008). The vitamin D insufficiency group had higher fasting insulin (17.5 (1.38) vs. 15.29 (3.1), respectively, P = 0.0013) and HOMA-IR (5.0 (0.4) vs. 4.5 (1), respectively, P = 0.013) than the vitamin D sufficiency group. In adjusted analysis, vitamin D levels was independently associated with insulin resistance (adjusted OR [aOR] 2.74; 95% CI, 1.01–7.48, p = 0.0489). Conclusions: Taken together, our study suggested that serum 25(OH) D concentrations were inversely and independently associated with HOMA-IR in LTBI.
ER  - 

TY  - JOUR
M3  - Article
Y1  - 2022
VL  - 24
IS  - 8
SP  - 503
EP  - 508
SN  - 1565-1088
JF  - Israel Medical Association Journal
JO  - Isr. Med. Assoc. J.
UR  - https://www.embase.com/search/results?subaction=viewrecord&id=L2019889775&from=export
U2  - L2019889775
C5  - 35972007
DB  - Embase
DB  - Medline
U3  - 2022-09-13
U4  - 2022-09-22
A1  - Tzanani, I.
A1  - Bendayan, D.
A1  - Jaffe, A.
A1  - Mor, Z.
M1  - (Tzanani I.; Bendayan D.; Mor Z., zmorl00@gmail.com) Sackler Faculty of Medicine, Tel Aviv University, Tel Aviv, Israel
M1  - (Bendayan D.) Department of Pulmonary Medicine and Tuberculosis, Shmuel Harofe Hospital, Beer Yaakov, Israel
M1  - (Jaffe A.) Endocrinology and Diabetes Unit, Hillel Yaffe Medical Center, Hadera, Israel
M1  - (Mor Z., zmorl00@gmail.com) Ministry of Health, Tel Aviv, Israel
M1  - (Mor Z., zmorl00@gmail.com) School of Health Sciences, Ashkelon Academic College, Ashkelon, Israel
AD  - Z. Mor, Ministry of Health, Tel Aviv, Israel
T1  - Tuberculosis Treatment Outcomes of Patients with Diabetes Mellitus
LA  - English
KW  - ethambutol
KW  - insulin
KW  - isoniazid
KW  - pyrazinamide
KW  - rifampicin
KW  - acid fast bacterium
KW  - adult
KW  - alcoholism
KW  - article
KW  - blurred vision
KW  - body weight loss
KW  - cardiovascular disease
KW  - case control study
KW  - cerebrovascular accident
KW  - chronic kidney failure
KW  - chronic obstructive lung disease
KW  - comorbidity
KW  - comparative study
KW  - controlled study
KW  - coronary artery disease
KW  - coughing
KW  - diabetes mellitus
KW  - directly observed therapy
KW  - drug dependence
KW  - drug sensitivity
KW  - female
KW  - fever
KW  - follow up
KW  - gastrointestinal symptom
KW  - glucose blood level
KW  - glycemic control
KW  - hearing impairment
KW  - heart failure
KW  - hemoptysis
KW  - hospitalization
KW  - human
KW  - Human immunodeficiency virus infection
KW  - hyperglycemia
KW  - hypertransaminasemia
KW  - insulin dependent diabetes mellitus
KW  - lung tuberculosis
KW  - major clinical study
KW  - male
KW  - mental disease
KW  - middle aged
KW  - multidrug resistant tuberculosis
KW  - non insulin dependent diabetes mellitus
KW  - patient compliance
KW  - retrospective study
KW  - risk factor
KW  - skin manifestation
KW  - sputum smear
KW  - thorax pain
KW  - thorax radiography
KW  - treatment failure
KW  - treatment outcome
KW  - tuberculosis
N2  - Background: Diabetes mellitus (DM) is one of the risk factors for progression from latent to active tuberculosis. However, the effect of DM on subsequent tuberculosis treatment is still inconclusive. Objectives: To compare tuberculosis treatment outcomes and the rate of drug resistance of tuberculosis patients with or without DM. Methods: This case-control study was conducted between 2005 and 2015 at the only tuberculosis ward in Israel. All 80 tuberculosis patients who had DM and were hospitalized during the study period were included in this study, as were a randomized sample of 213 tuberculosis patients without DM. Demographic, clinical, and laboratory data were collected from patient files in the hospital and clinics after discharge. Results: Tuberculosis patients with DM were more often older and more likely to be Israeli citizens with a lower socioeconomic status than patients without DM. No statistically significant differences were found in clinical presentation, radiological findings, and sputum smear tests between the two groups. Culture converting times were prolonged in patients with DM compared to normoglycemic patients. Multidrug drug resistance tuberculosis was more common among normoglycemic tuberculosis patients than tuberculosis patients with DM (9.2% vs. 1.6%, P= 0.12). Treatment success rates were 76.2% and 83.1 % for tuberculosis patients with or without DM, respectively (P = 0.18). DM was not statistically significant in the multivariate analysis predicting treatment success, which controlled for age, citizenship, compliance, addictions, and chronic diseases. Conclusions: The presence of DM does not necessarily affect tuberculosis treatment outcomes as long as treatment compliance is optimal.
ER  - 

TY  - JOUR
M3  - Article
Y1  - 2022
VL  - 10
IS  - 21
SP  - 7451
EP  - 7458
SN  - 2307-8960
JF  - World Journal of Clinical Cases
JO  - World J. Clin. Cases
UR  - https://www.embase.com/search/results?subaction=viewrecord&id=L2019203710&from=export
U2  - L2019203710
DB  - Embase
U3  - 2022-07-26
U4  - 2022-08-19
L2  - http://dx.doi.org/10.12998/wjcc.v10.i21.7451
DO  - 10.12998/wjcc.v10.i21.7451
A1  - Novita, B.D.
A1  - Muliono, A.C.
A1  - Wijaya, S.
A1  - Theodora, I.
A1  - Tjahjono, Y.
A1  - Supit, V.D.
A1  - Willianto, V.M.
M1  - (Novita B.D., novita@ukwms.ac.id) Department of Pharmacology and Therapy, Faculty of Medicine, Widya Mandala Surabaya Catholic University, East Java, Surabaya, Indonesia
M1  - (Muliono A.C.) Department of Internal Medicine, Faculty of Medicine, Widya Mandala Surabaya Catholic University, Surabaya, Indonesia
M1  - (Muliono A.C.) Department of Internal Medicine, Premier Surabaya Hospital, Surabaya, Indonesia
M1  - (Muliono A.C.) Department of Internal Medicine, Gotong Royong Surabaya Hospital, Surabaya, Indonesia
M1  - (Wijaya S.; Tjahjono Y.) Faculty of Pharmacy, Widya Mandala Surabaya Catholic University, Surabaya, Indonesia
M1  - (Theodora I.) Department of Pathology Anatomy, Faculty of Medicine, Widya Mandala Surabaya Catholic University, Surabaya, Indonesia
M1  - (Supit V.D.) Department of Emergency Medicine, Gotong Royong Surabaya Hospital, Surabaya, Indonesia
M1  - (Willianto V.M.) Department of General Medicine, Faculty of Medicine, Widya Mandala Surabaya Catholic University, Surabaya, Indonesia
AD  - B.D. Novita, Department of Pharmacology and Therapy, Faculty of Medicine, Widya Mandala Surabaya Catholic University, East Java, Surabaya, Indonesia
T1  - Managing spondylitis tuberculosis in a patient with underlying diabetes and hypothyroidism: A case report
LA  - English
KW  - amitriptyline
KW  - C reactive protein
KW  - dipyrone
KW  - empagliflozin
KW  - ethambutol
KW  - glucose
KW  - hemoglobin
KW  - hemoglobin A1c
KW  - insulin degludec
KW  - isoniazid
KW  - levothyroxine
KW  - linagliptin
KW  - pregabalin
KW  - pyrazinamide
KW  - rifampicin
KW  - short acting insulin
KW  - thyrotropin
KW  - thyroxine
KW  - abscess
KW  - adult
KW  - anamnesis
KW  - article
KW  - blood cell count
KW  - case report
KW  - clinical article
KW  - computer assisted tomography
KW  - decompression surgery
KW  - drug sensitivity
KW  - histopathology
KW  - human
KW  - human tissue
KW  - hyperglycemia
KW  - hypothyroidism
KW  - laminectomy
KW  - low back pain
KW  - male
KW  - mean corpuscular volume
KW  - mean platelet volume
KW  - neurologic examination
KW  - neutrophil count
KW  - non insulin dependent diabetes mellitus
KW  - non invasive measurement
KW  - normochromic normocytic anemia
KW  - nuclear magnetic resonance imaging
KW  - pain
KW  - paraplegia
KW  - paresthesia
KW  - physical examination
KW  - physical well-being
KW  - spinal abscess
KW  - spine surgery
KW  - thorax radiography
KW  - tuberculous spondylitis
KW  - urine retention
KW  - jardiance
C1  - jardiance
N2  - BACKGROUND Tuberculosis (TB) remains one of the highest Asia’s health problems. Spondylitis TB in diabetes mellitus (DM) and hypothyroidism patients is a rare case of extrapulmonary tuberculosis. However, there is a lack of therapeutic guidelines to treat spondylitis TB, particularly with type 2 DM (T2DM) and hypothyroidism as comorbidities. Here we present a case of spondylitis TB with T2DM and hypothyroidism in a relatively young patient and its therapeutic procedure. CASE SUMMARY We report the case of a 35-year-old male patient from Surabaya, Indonesia. Based on anamnesis, physical examination, and magnetic resonance imaging, the patient has been categorized in stage II of spondylitis TB with grade 1 paraplegia. Surprisingly, the patient also had a high HbA1c level, high thyroid stimulating hormone, and low free T4 (FT4), which indicated T2DM and hypothyroidism. A granulomatous process was observed in the histopathological section. The antituberculosis drugs isoniazid and rifampicin were given. In addition, insulin, empagliflozin, and linagliptin were given to control hyperglycemia conditions, and also levothyroxine to control hypothyroidism. CONCLUSION The outcome was satisfactory. The patient was able to do daily activities without pain and maintained normal glycemic and thyroid levels. For such cases, we recommend the treatment of spondylitis TB by spinal surgery, together with T2DM and hypothyroidism therapies, to improve the patients’ condition. Prompt early and non-invasive diagnoses and therapy are necessary.
ER  - 

TY  - JOUR
M3  - Article
Y1  - 2022
VL  - 146
SN  - 1879-0534
SN  - 0010-4825
JF  - Computers in Biology and Medicine
JO  - Comput. Biol. Med.
UR  - https://www.embase.com/search/results?subaction=viewrecord&id=L2018339103&from=export
U2  - L2018339103
C5  - 35617724
DB  - Embase
DB  - Medline
U3  - 2022-05-31
U4  - 2023-01-10
L2  - http://dx.doi.org/10.1016/j.compbiomed.2022.105607
DO  - 10.1016/j.compbiomed.2022.105607
A1  - Dwivedi, M.
A1  - Mukhopadhyay, S.
A1  - Yadav, S.
A1  - Dubey, K.D.
M1  - (Dwivedi M., mdwivedi@lko.amity.edu) Amity Institute of Biotechnology, Amity University Uttar Pradesh, Lucknow, India
M1  - (Mukhopadhyay S.) Department of Chemistry, Ramakrishna Mission Vivekananda Centenary College, West Bengal, India
M1  - (Yadav S.; Dubey K.D.) Department of Chemistry, Shiv Nadar University, Greater Noida, India
AD  - M. Dwivedi, Amity Institute of Biotechnology, Amity University Uttar Pradesh, Lucknow, India
T1  - A multidrug efflux protein in Mycobacterium tuberculosis; tap as a potential drug target for drug repurposing
LA  - English
KW  - amiodarone
KW  - amlodipine
KW  - benzodiazepine
KW  - carbamazepine
KW  - diltiazem
KW  - flecainide
KW  - flupirtine
KW  - gabapentin
KW  - glimepiride
KW  - lamotrigine
KW  - lidocaine
KW  - lubiprostone
KW  - nifedipine
KW  - nimodipine
KW  - phenytoin
KW  - sotalol
KW  - topiramate
KW  - verapamil
KW  - amino acid sequence
KW  - article
KW  - binding affinity
KW  - computer model
KW  - controlled study
KW  - drug repositioning
KW  - enthalpy
KW  - Food and Drug Administration
KW  - hydrogen bond
KW  - molecular docking
KW  - molecular dynamics
KW  - Mycobacterium tuberculosis
KW  - nonhuman
KW  - physical chemistry
KW  - protein secondary structure
KW  - protein structure
KW  - root mean squared error
KW  - simulation
KW  - surface property
KW  - tuberculosis
N2  - Tuberculosis (TB) is a serious communicative disease caused by Mycobacterium tuberculosis. Although there are vaccines and drugs available to treat the disease, they are not efficient, moreover, multidrug-resistant TB (MDR-TB) become a major hurdle in its therapy. These MDR strains utilize the multidrug efflux pump as a decisive weapon to fight against antitubercular drugs. Tap membrane protein was observed as a crucial multidrug efflux pump in M. tuberculosis and its critical implication in MDR-MTB development makes it an effective drug target. In the present study, we have utilized various in silico approaches to predict the applicability of FDA-approved ion channel inhibitors and blockers as therapeutic leads against Tuberculosis by targeting multidrug efflux protein; Tap in MTB. Tap protein structure is predicted by Phyre2 server followed by model refinement, validation, physio-chemical catheterization and target prediction. Further, the interaction between Tap protein and ligands were analysed by molecular docking and MD simulation run of 100 ns. Based on implication and compatibility, 18 FDA-approved ion channel inhibitors and blockers are selected as a ligand against the Tap protein and eventually observed five ligands; Glimepiride, Flecainide, Flupiritine, Nimodipine and Amlodipine as promising compounds which have exhibited the significant stable interaction with Tap protein and are proposed to modulate or interfere with its activity. These compounds illustrated the substantial docking score and total binding enthalpy more than −7 kcal/mol and −42 kcal/mol respectively which implies that the selected FDA-approved compounds can spontaneously interact with the Tap protein to modulate its function. This study proposed Tap protein as a prominent drug target in MTB and investigated compounds that show considerable interaction with the Tap protein as potential therapeutic molecules. These interactions may lead to modulating or inhibit the activity of drug efflux protein thereby making MTB susceptible to antitubercular drugs.
ER  - 

TY  - JOUR
M3  - Article
Y1  - 2022
VL  - 13
SN  - 1664-302X
JF  - Frontiers in Microbiology
JO  - Front. Microbiol.
UR  - https://www.embase.com/search/results?subaction=viewrecord&id=L2018200037&from=export
U2  - L2018200037
DB  - Embase
U3  - 2022-07-19
U4  - 2022-08-16
L2  - http://dx.doi.org/10.3389/fmicb.2022.884374
DO  - 10.3389/fmicb.2022.884374
A1  - Aravindhan, V.
A1  - Bobhate, A.
A1  - Sathishkumar, K.
A1  - Patil, A.
A1  - Kumpatla, S.
A1  - Viswanathan, V.
M1  - (Aravindhan V., cvaravindhan@gmail.com; Sathishkumar K.) Department of Genetics, University of Madras, Chennai, India
M1  - (Bobhate A.; Kumpatla S.; Viswanathan V., drvijay@mvdiabetes.com) Diabetes Research Centre, Chennai, India
M1  - (Patil A.) ESIC-PGIMSR Medical College and Hospital, Chennai, India
AD  - V. Aravindhan, Department of Genetics, University of Madras, Chennai, India
AD  - V. Viswanathan, Diabetes Research Centre, Chennai, India
T1  - Unique Reciprocal Association Seen Between Latent Tuberculosis Infection and Diabetes Is Due to Immunoendocrine Modulation (DM-LTB-1)
LA  - English
KW  - autoanalyzer
KW  - BS400
KW  - ELISA kit
KW  - high performance liquid chromatograph
KW  - Mycobacterium tuberculosis test kit
KW  - reverse transcriptase PCR assay kit
KW  - RNA purification kit
KW  - serum-free medium
KW  - spectrophotometer
KW  - tube
KW  - adiponectin
KW  - beta interferon
KW  - biological marker
KW  - cholesterol
KW  - creatinine
KW  - gamma interferon
KW  - glucose
KW  - hemoglobin A1c
KW  - high density lipoprotein cholesterol
KW  - insulin
KW  - interleukin 12
KW  - interleukin 1beta
KW  - interleukin 2
KW  - interleukin 6
KW  - leptin
KW  - low density lipoprotein cholesterol
KW  - nitrite
KW  - thiobarbituric acid reactive substance
KW  - tumor necrosis factor
KW  - adaptive immunity
KW  - adult
KW  - article
KW  - blood culture
KW  - body height
KW  - body weight
KW  - case control study
KW  - centrifugation
KW  - cholesterol blood level
KW  - colorimetry
KW  - controlled study
KW  - cross-sectional study
KW  - diabetes mellitus
KW  - down regulation
KW  - enzyme linked immunosorbent assay
KW  - female
KW  - glucose blood level
KW  - glucose tolerance
KW  - high density lipoprotein cholesterol level
KW  - high performance liquid chromatography
KW  - human
KW  - hypertension
KW  - incubation time
KW  - innate immunity
KW  - insulin dependent diabetes mellitus
KW  - insulin resistance
KW  - latent tuberculosis
KW  - low density lipoprotein cholesterol level
KW  - major clinical study
KW  - male
KW  - Mycobacterium tuberculosis
KW  - observational study
KW  - prevalence
KW  - real time polymerase chain reaction
KW  - redox stress
KW  - reverse transcription polymerase chain reaction
KW  - RNA extraction
KW  - self report
KW  - waist circumference
KW  - BS400
C3  - BS400(Mindray,China)
C4  - Mindray(China)
C4  - Applied Biosystems(United States)
C4  - Biorad(United States)
C4  - Qiagen
C4  - R and D Systems(United States)
N2  - Aim: The prevalence of latent tuberculosis infection (LTBI) among diabetes patients is poorly studied. In the present study, the prevalence of LTBI among pre-diabetes and diabetes patients was studied, along with immunoendocrine biomarkers (n = 804). Methods: LTBI was screened by Quantiferon TB gold in Normal glucose tolerance [(NGT); n = 170, [Pre-diabetes (PDM; n = 209), Newly diagnosed diabetes (NDM; n = 165) and Known diabetes (KDM; n = 260) subjects. CRP, TNF-α, IL-6, IL-1β, IFN-β, IL-12, IFN-γ, IL-2, insulin, leptin, and adiponectin levels in serum and IFN-γ levels in quantiferon supernatants were quantified by ELISA. The expression of T-bet was quantified using qRT-PCR. Serum TBARS and nitrite levels were quantified by colorimetry. Results: The LTBI prevalence was 32% in NGT, 23% in PDM, 24% in NDM, and 32% in KDM groups, with an adjusted OR of 0.61 (p < 0.05). Downregulation of CRP, TNF-α, and nitrites and upregulation of adiponectin could be responsible for LTBI mediated protection against insulin resistance (IR), while the high levels of IL-1β, IL-12, and leptin could be responsible for IR mediated anti-TB immunity. The defective antigen-specific IFN-γ response, as seen in the KDM group, could be responsible for the low detection rate of LTBI and high probability of endogenous reactivation. Conclusion: There appears to be a biphasic relationship between diabetes-latent tuberculosis: At the early stages of diabetes it is reciprocal, while at a late stage it is synergistic, this important phenomenon obviously needs further research.
ER  - 

TY  - JOUR
M3  - Article
Y1  - 2022
VL  - 106
IS  - 6
SP  - 1624
EP  - 1626
SN  - 1476-1645
SN  - 0002-9637
JF  - American Journal of Tropical Medicine and Hygiene
JO  - Am. J. Trop. Med. Hyg.
UR  - https://www.embase.com/search/results?subaction=viewrecord&id=L2022753141&from=export
U2  - L2022753141
C5  - 35405645
DB  - Embase
DB  - Medline
U3  - 2023-02-22
U4  - 2023-04-20
L2  - http://dx.doi.org/10.4269/ajtmh.21-0986
DO  - 10.4269/ajtmh.21-0986
A1  - Shimizu, H.
A1  - Yamamoto, H.
A1  - Hiramoto, N.
A1  - Nishioka, H.
M1  - (Shimizu H., hash_mother_lake1008@yahoo.co.jp; Yamamoto H., a.o.hiroshi49@gmail.com; Nishioka H., nishiokahiroaki@hotmail.com) Department of General Internal Medicine, Kobe City Medical Center General Hospital, Hyogo, Kobe, Japan
M1  - (Hiramoto N., kvlqt1789@gmail.com) Department of Hematology, Kobe City Medical Center General Hospital, Hyogo, Kobe, Japan
AD  - H. Shimizu, Department of General Internal Medicine, Kobe City Medical Center General Hospital, 2-1-1 Minami-machi, Minatojima, Chuo-ku, Hyogo, Kobe City, Japan
T1  - Case Report: Pulmonary Tuberculosis Accompanied by Pure Red Cell Aplasia and Autoimmune Hemolytic Anemia
LA  - English
KW  - alanine aminotransferase
KW  - aspartate aminotransferase
KW  - azilsartan
KW  - C reactive protein
KW  - dulaglutide
KW  - ethambutol
KW  - febuxostat
KW  - furosemide
KW  - hemoglobin
KW  - isoniazid
KW  - lactate dehydrogenase
KW  - mitiglinide
KW  - pyrazinamide
KW  - pyridoxine
KW  - recombinant erythropoietin
KW  - rifampicin
KW  - verapamil
KW  - aged
KW  - article
KW  - autoimmune hemolytic anemia
KW  - case report
KW  - chronic kidney failure
KW  - clinical article
KW  - computer assisted tomography
KW  - diabetes mellitus
KW  - diabetic nephropathy
KW  - female
KW  - fever
KW  - hemodialysis
KW  - human
KW  - hypertension
KW  - hyperuricemia
KW  - kidney disease
KW  - lung tuberculosis
KW  - lymphadenopathy
KW  - pure red cell anemia
N2  - Tuberculosis is one of the most common infections worldwide. It has been associated with some hematologic disorders; however, pure red cell aplasia or autoimmune hemolytic anemia is rarely reported. We describe the case of a 68-year-old woman with pulmonary tuberculosis accompanied by pure red cell aplasia and autoimmune hemolytic anemia. These hematologic disorders were improved by treatment of pulmonary tuberculosis. This case suggests that physicians should consider the possibility of tuberculosis as a cause of pure red cell aplasia.
ER  - 

TY  - JOUR
M3  - Review
Y1  - 2022
VL  - 18
IS  - 4
SN  - 1875-6417
SN  - 1573-3998
JF  - Current Diabetes Reviews
JO  - Curr. Diabetes Rev.
UR  - https://www.embase.com/search/results?subaction=viewrecord&id=L2016414908&from=export
U2  - L2016414908
C5  - 34473618
DB  - Embase
DB  - Medline
U3  - 2022-04-26
U4  - 2022-06-20
L2  - http://dx.doi.org/10.2174/1573399817666210902144539
DO  - 10.2174/1573399817666210902144539
A1  - Patel, D.G.
A1  - Kurian, S.J.
A1  - Miraj, S.S.
A1  - Rashid, M.
A1  - Thomas, L.
A1  - Rodrigues, G.S.
A1  - Banerjee, M.
A1  - Khandelwal, B.
A1  - Saravu, K.
A1  - Rao, M.
M1  - (Patel D.G.; Kurian S.J.; Miraj S.S., sonal.sekhar@manipal.edu; Rashid M.; Thomas L.; Rao M.) Department of Pharmacy Practice, Manipal College of Pharmaceutical Sciences, Manipal Academy of Higher Education, Karnataka, Manipal, India
M1  - (Kurian S.J.; Miraj S.S., sonal.sekhar@manipal.edu; Saravu K.) Manipal Center for Infectious Diseases, Prasanna School of Public Health, Manipal Academy of Higher Education, Karnataka, India
M1  - (Rodrigues G.S.) Department of Surgery, Kasturba Medical College and Hospital, Manipal Academy of Higher Education, Karnataka, Manipal, India
M1  - (Banerjee M.) Department of Biochemistry, All India Institute of Medical Sciences Jodhpur, Rajasthan, India
M1  - (Khandelwal B.) Department of Medicine, Sikkim Manipal Institute of Medical Sciences, Sikkim Manipal University, Sikkim, Gangtok, India
M1  - (Saravu K.) Department of Infectious Diseases, Kasturba Medical College and Hospital, Manipal Academy of Higher Education, Karnataka, Manipal, India
AD  - S.S. Miraj, Department of Pharmacy Practice, Manipal College of Pharmaceutical Sciences, Manipal Academy of Higher Education, Karnataka, Manipal, India
T1  - Effect of Vitamin D Supplementation in Type 2 Diabetes Patients with Tuberculosis: A Systematic Review
LA  - English
KW  - bedaquiline
KW  - C reactive protein
KW  - calcium carbonate
KW  - colecalciferol
KW  - delamanid
KW  - ethambutol plus isoniazid plus pyrazinamide plus rifampicin
KW  - hemoglobin
KW  - hemoglobin A1c
KW  - insulin
KW  - levofloxacin
KW  - linezolid
KW  - moxifloxacin
KW  - placebo
KW  - abdominal pain
KW  - adult
KW  - arthralgia
KW  - bacteriostatic activity
KW  - body mass
KW  - Cochrane Library
KW  - cohort analysis
KW  - comorbidity
KW  - coughing
KW  - diabetic patient
KW  - diarrhea
KW  - dizziness
KW  - dyspnea
KW  - erythrocyte sedimentation rate
KW  - extrapulmonary tuberculosis
KW  - fasting
KW  - female
KW  - fever
KW  - glucose blood level
KW  - headache
KW  - human
KW  - immune response
KW  - information retrieval
KW  - insulin release
KW  - laboratory test
KW  - lung auscultation
KW  - lung tuberculosis
KW  - male
KW  - Medline
KW  - multidrug resistant tuberculosis
KW  - Mycobacterium tuberculosis
KW  - nausea
KW  - night sweat
KW  - non insulin dependent diabetes mellitus
KW  - outcome assessment
KW  - people by smoking status
KW  - postprandial state
KW  - randomized controlled trial (topic)
KW  - review
KW  - Scopus
KW  - sputum smear
KW  - thorax pain
KW  - treatment duration
KW  - treatment outcome
KW  - tuberculosis
KW  - vitamin blood level
KW  - vitamin D deficiency
KW  - vitamin supplementation
KW  - vomiting
KW  - Web of Science
N2  - Background: Diabetes mellitus (DM) and tuberculosis (TB) have been recognized as reemerging epidemics, especially in developing countries. Among all the risk factors, diabetes causes immunosuppression, increasing the risk of active TB three times. Vitamin D has been found as a link between DM-TB co-morbidity. Objective: Vitamin D affects the immune response, suppresses Mycobacterium tuberculosis (Mtb) growth, and affects insulin secretion. The present systematic review determines the effect of vitamin D supplementation on clinical and therapeutic outcomes of DM-TB patients. Method: A comprehensive literature search was carried out in PubMed, Cochrane, Web of Science, and Scopus database to determine eligible studies from inception to January 2021. Out of the 639 articles retrieved, three randomized controlled trials (RCTs) were included in the systematic review. Result: The effect of vitamin D3 or oral cholecalciferol supplementation was assessed on outcomes, such as duration to sputum smear conversion, TB scores improvement, change in glycemic parameters, including HbA1c, FBS, and PLBS, and laboratory parameters, such as Hb, ESR, and CRP. Duration of sputum smear conversion was decreased by two weeks in the vitamin D3 supplemented group in two studies. TB score improvement and changes in glycemic parameters were inclined towards supplemented group; however, they were not significant. Conclusion: The overall effect of vitamin D3 supplementation on TB patients with DM was not significant. Further studies are required in the future examining the effect of supplementation on outcomes in this population.
ER  - 

TY  - JOUR
M3  - Article
Y1  - 2022
VL  - 17
IS  - 4
SP  - 1136
EP  - 1142
SN  - 1930-0433
JF  - Radiology Case Reports
JO  - Radiol. Case Rep.
UR  - https://www.embase.com/search/results?subaction=viewrecord&id=L2016765164&from=export
U2  - L2016765164
DB  - Embase
U3  - 2022-02-08
U4  - 2022-02-21
L2  - http://dx.doi.org/10.1016/j.radcr.2021.12.064
DO  - 10.1016/j.radcr.2021.12.064
A1  - Soewondo, W.
A1  - Kusumaningrum, C.S.
A1  - Hanafi, M.
A1  - Adiputri, A.
A1  - Hayuningrat, P.K.
M1  - (Soewondo W., widiastuti.sprad56@staff.uns.ac.id; Kusumaningrum C.S.; Hanafi M.) Department of Radiology, Faculty of Medicine Universitas Sebelas Maret, Jl.Kol Sutarto No. 132, Jebres, Surakarta, Indonesia
M1  - (Adiputri A.) Department of Pulmonology and Respiratory Medicine, Dr. Moewardi Hospital, Surakarta, Indonesia
M1  - (Hayuningrat P.K.) Thoracic, Cardiac, and Vascular Surgery Division, Department of Surgery, Dr. Moewardi Hospital, Surakarta, Indonesia
AD  - W. Soewondo, Department of Radiology, Faculty of Medicine Universitas Sebelas Maret, Jl.Kol Sutarto No. 132, Jebres, Surakarta, Indonesia
T1  - Co-existing active pulmonary tuberculosis with aspergilloma in a diabetic patient: A rare case report
LA  - English
KW  - fluconazole
KW  - hemoglobin A1c
KW  - insulin
KW  - isoniazid plus rifampicin
KW  - itraconazole
KW  - mycolic acid
KW  - adult
KW  - antifungal therapy
KW  - article
KW  - aspergilloma
KW  - bacterial cell wall
KW  - case report
KW  - clinical article
KW  - contrast enhancement
KW  - coughing
KW  - diabetic patient
KW  - dyspnea
KW  - female
KW  - fungus hyphae
KW  - histopathology
KW  - human
KW  - human tissue
KW  - left lung
KW  - lung cavity
KW  - lung granuloma
KW  - lung infiltrate
KW  - lung lobe
KW  - lung lobectomy
KW  - lung tuberculosis
KW  - medical history
KW  - middle aged
KW  - Monod sign
KW  - Mycobacterium tuberculosis
KW  - necrosis
KW  - non insulin dependent diabetes mellitus
KW  - nonhuman
KW  - respiratory airflow
KW  - sputum examination
KW  - thoracotomy
KW  - thorax examination
KW  - thorax radiography
KW  - x-ray computed tomography
N2  - Pulmonary aspergilloma is commonly associated with tuberculosis. Pulmonary aspergilloma is found in residual tuberculosis cavities and potential for other pathogens’ infections due to its sufficient oxygen and necrotizing tissue. A 48-year-old woman came with shortness of breath and cough for 7 months. She was diagnosed with pulmonary tuberculosis 9 months ago and was still under anti-tuberculosis drug therapy. She also suffered from type II diabetes mellitus. Chest examination showed vesicular sound decreased in third to fourth left intercostal spaces. A chest x-ray revealed a thick-walled cavity with the air-crescent sign in the left upper lobe lung leads to aspergilloma and active pulmonary tuberculosis. This finding was confirmed by the contrast-enhanced CT scan of the chest and continued to lobectomy. Histological examination confirmed the presence of a granuloma formation, necrosis, hyphae structure with the conclusion of Aspergillus sp. infection.
ER  - 

TY  - JOUR
M3  - Article
Y1  - 2022
VL  - 16
IS  - 4
SP  - 644
EP  - 649
SN  - 1972-2680
SN  - 2036-6590
JF  - Journal of Infection in Developing Countries
JO  - J. Infect. Dev. Ctries.
UR  - https://www.embase.com/search/results?subaction=viewrecord&id=L2018451260&from=export
U2  - L2018451260
C5  - 35544626
DB  - Embase
DB  - Medline
U3  - 2022-06-09
U4  - 2022-06-13
L2  - http://dx.doi.org/10.3855/jidc.15839
DO  - 10.3855/jidc.15839
A1  - Chang, A.
A1  - Wu, C.-Z.
A1  - Lin, J.-D.
A1  - Lee, C.-N.
A1  - Tsai, K.-Y.
A1  - Wu, P.-H.
A1  - Hsieh, A.-T.
M1  - (Chang A.; Wu C.-Z.; Lin J.-D.; Tsai K.-Y.; Wu P.-H.; Hsieh A.-T., bian_na23@hotmail.com) Division of Endocrinology and Metabolism, Department of Internal Medicine, Shuang Ho Hospital, Taipei Medical University, Taipei, Taiwan
M1  - (Wu C.-Z.; Lin J.-D.; Hsieh A.-T., bian_na23@hotmail.com) Department of Internal Medicine, School of Medicine, College of Medicine, Taipei Medical University, Taipei, Taiwan
M1  - (Lee C.-N.) School of Respiratory Therapy, College of Medicine, Taipei Medical University, Taipei, Taiwan
M1  - (Lee C.-N.) Division of Pulmonary Medicine, Department of Internal Medicine, Shuang Ho Hospital, Taipei Medical University, Taipei, Taiwan
AD  - A.-T. Hsieh, Department of Internal Medicine, School of Medicine, College of Medicine, Taipei Medical University, Taipei, Taiwan No 291, Jhongjheng Rd, Jhonghe Dist, New Taipei City, Taiwan
T1  - Prevalence and risk factors for latent tuberculosis among diabetes patients in Taiwan: A cross-sectional study
LA  - English
KW  - Mycobacterium tuberculosis test kit
KW  - 2,4 thiazolidinedione derivative
KW  - alpha glucosidase inhibitor
KW  - dipeptidyl peptidase IV inhibitor
KW  - gamma interferon
KW  - hemoglobin A1c
KW  - insulin
KW  - metformin
KW  - sulfonylurea derivative
KW  - adult
KW  - aged
KW  - article
KW  - cross-sectional study
KW  - diabetes mellitus
KW  - diabetic patient
KW  - enzyme linked immunosorbent assay
KW  - female
KW  - glycemic control
KW  - human
KW  - interferon gamma release assay
KW  - latent tuberculosis
KW  - major clinical study
KW  - male
KW  - medical record
KW  - prevalence
KW  - questionnaire
KW  - risk factor
KW  - Taiwan
KW  - QuantiFERON-TB Gold In-Tube
C3  - QuantiFERON-TB Gold In-Tube
N2  - Introduction: Diabetes mellitus (DM) is a known risk factor for tuberculosis (TB), leading to an approximate three-fold higher risk of developing active TB. However, epidemiological studies on the prevalence of latent TB infection (LTBI) in DM patients are lacking. In this study, we investigated the presence of LTBI and determined risk factors for LTBI in DM patients. Methodology: We conducted a cross-sectional study at Taipei Medical University-Shuang Ho Hospital in northern Taiwan. The study population comprised DM patients (aged 20-70 years) attending a metabolism outpatient clinic between February 2011 and February 2013, excluding patients who were suspected or confirmed to have active TB. Venous blood samples were drawn from patients to detect LTBI using the QuantiFERON-TB Gold In-Tube (QFT-GIT) method. Results: We enrolled 1120 patients with DM. The QFT-GIT showed positive results for 241 people (21.5%) and negative results for 879 people (78.5%). The mean age at QFT-GIT positivity was 58.2 years, which was significantly dissimilar to the mean age at QFT-GIT negativity, which was 55.0 years (p < 0.001). Multivariate logistic regression indicated that the trend of QFT-GIT positivity increased after the age of 50 years. Effective glycemic control did not differ significantly between QFT-GIT-positive and -negative patients. Moreover, men were predominant were predominant in both QFT-GIT-positive and -negative patients. Conclusions: More than one-fifth of DM patients have LTBI. Among the DM patients, those older than 50 years may have a higher risk of LTBI. Moreover, effective glycemic control did not differ significantly in patients with LTBI.
ER  - 

TY  - JOUR
M3  - Article
Y1  - 2022
VL  - 13
SN  - 1664-302X
JF  - Frontiers in Microbiology
JO  - Front. Microbiol.
UR  - https://www.embase.com/search/results?subaction=viewrecord&id=L2021218450&from=export
U2  - L2021218450
DB  - Embase
U3  - 2023-02-01
U4  - 2023-05-24
L2  - http://dx.doi.org/10.3389/fmicb.2022.829870
DO  - 10.3389/fmicb.2022.829870
A1  - Ye, Y.
A1  - Liu, J.
A1  - Guo, Y.
A1  - Gao, Y.
A1  - Rao, J.
A1  - Su, R.
A1  - Zhang, L.
A1  - Huang, Z.
A1  - Luo, Q.
A1  - Li, J.
M1  - (Ye Y.; Liu J.; Guo Y.; Gao Y.; Rao J.; Su R.; Zhang L.; Huang Z.; Luo Q., lxc042@163.com; Li J., Lisir361@163.com) Jiangxi Province Key Laboratory of Laboratory Medicine, Department of Clinical Laboratory, The First Affiliated Hospital of Nanchang University, Nanchang, China
AD  - Q. Luo, Jiangxi Province Key Laboratory of Laboratory Medicine, Department of Clinical Laboratory, The First Affiliated Hospital of Nanchang University, Nanchang, China
AD  - J. Li, Jiangxi Province Key Laboratory of Laboratory Medicine, Department of Clinical Laboratory, The First Affiliated Hospital of Nanchang University, Nanchang, China
T1  - PPARγ Ameliorates Mycobacterium tuberculosis H37Ra-Induced Foamy Macrophage Formation via the ABCG1-Dependent Cholesterol Efflux Pathway in THP-1 Macrophages
LA  - English
KW  - bicinchoninic acid assay kit
KW  - diagnostic kit
KW  - enhanced chemiluminescence detection kit
KW  - imaging software
KW  - polymerase chain reaction system
KW  - protein detection kit
KW  - reverse transcriptase PCR assay kit
KW  - 2 chloro 5 nitrobenzanilide
KW  - ABC transporter A1
KW  - ABC transporter G1
KW  - biochemical marker
KW  - CD36 antigen
KW  - cholesterol acyltransferase 1
KW  - lentivirus vector
KW  - low density lipoprotein receptor
KW  - messenger RNA
KW  - neutral cholesterol ester hydrolase 1
KW  - neutralizing antibody
KW  - peroxisome proliferator activated receptor gamma
KW  - rosiglitazone
KW  - scavenger receptor BI
KW  - steroid receptor
KW  - toll like receptor 2
KW  - unclassified drug
KW  - abcg1 dependent cholesterol efflux pathway
KW  - article
KW  - bicinchoninic acid assay
KW  - controlled study
KW  - flow cytometry
KW  - gene overexpression
KW  - human
KW  - human cell
KW  - Lentivirus
KW  - lipid body formation
KW  - lipid metabolism
KW  - lipid storage
KW  - metabolism
KW  - microbiological phenomena and functions
KW  - Mycobacterium tuberculosis h37ra induced foamy macrophage formation
KW  - oil red o staining
KW  - protein expression
KW  - real time polymerase chain reaction
KW  - RNA extraction
KW  - staining
KW  - THP-1 cell line
KW  - tuberculosis
KW  - Western blotting
KW  - PrimeScript
KW  - SYBR Premix Ex Taq II
C3  - PrimeScript(Takara,Japan)
C3  - SYBR Premix Ex Taq II(Takara,Japan)
C2  - Cayman(United States)
C2  - Sigma Aldrich
C4  - Solarbio(China)
C4  - Takara(Japan)
C4  - Thermo(United States)
N2  - Foamy macrophages are present during the course of Mycobacterium tuberculosis (Mtb) infection and seems to be nutrient-rich reservoir and secure reservoir for the bacilli, which leads to bacterial persistence and infection transmission. Peroxisome proliferator activated receptor γ (PPARγ) is a key transcription factor for cholesterol metabolism in macrophages and its role in regulating atherosclerosis related foamy macrophages (FMs) formation has been well-studied. However, knowledge about the mechanism of PPARγ regulating Mtb infection induced FM formation remains very limited. In this study, we investigate the functional role of PPARγ in Mtb H37Ra infection-induced foamy macrophages formation. H37Ra infection induced a time-dependent decreased expression of PPARγ that paralleled the augmented lipid body formation in THP1-derived macrophages. PPARγ antagonist GW9662 significantly potentiate H37Ra induced lipid body formation and inhibit ABCG1 expression, overexpression of ABCG1 by transduced macrophages with lentivirus significantly reversed the promotion effect of GW9662 on FM formation. Moreover, Treatment with a TLR2 neutralizing antibody ameliorated the activation of ABCG1 by Mtb H37Ra without significantly effecting the suppression of PPARγ, suggesting a greater role for TLR2 to regulate ABCG1 compared to PPARγ. Overall, this study showed that PPARγ is involved in ameliorating FM formation by regulating ABCG1 expression, these observations expose a novel role of PPARγ in the Mtb infection induced FM formation.
ER  - 

TY  - JOUR
M3  - Article
Y1  - 2022
VL  - 11
IS  - 6
SN  - 2077-0383
JF  - Journal of Clinical Medicine
JO  - J. Clin. Med.
UR  - https://www.embase.com/search/results?subaction=viewrecord&id=L2015977659&from=export
U2  - L2015977659
DB  - Embase
U3  - 2022-03-28
U4  - 2023-01-17
L2  - http://dx.doi.org/10.3390/jcm11061646
DO  - 10.3390/jcm11061646
A1  - Oswal, N.
A1  - Lizardo, K.
A1  - Dhanyalayam, D.
A1  - Ayyappan, J.P.
A1  - Thangavel, H.
A1  - Heysell, S.K.
A1  - Nagajyothi, J.F.
M1  - (Oswal N., neelam.oswal@hmh-cdi.org; Lizardo K., kezia.lizardo@hmh-cdi.org; Dhanyalayam D., dhanya.dhanyalayam@hmh-cdi.org; Thangavel H., hariprasad.thangavel@hmh-cdi.org; Nagajyothi J.F., jyothi.nagajyothi@hmh-cdi.org) Center for Discovery and Innovation, Hackensack University Medical Center, Hackensack, NJ, United States
M1  - (Ayyappan J.P., janeeshbiochemistry@keralauniversity.ac.in) Department of Biochemisty, University of Kerala, Kerala, Thiruvananthapuram, India
M1  - (Heysell S.K., skh8r@hscmail.mcc.virginia.edu) Division of Infectious Diseases and International Health, University of Virginia, Charlottesville, VA, United States
AD  - J.F. Nagajyothi, Center for Discovery and Innovation, Hackensack University Medical Center, Hackensack, NJ, United States
T1  - Host Metabolic Changes during Mycobacterium Tuberculosis Infection Cause Insulin Resistance in Adult Mice
LA  - English
KW  - adipose triglyceride lipase
KW  - hormone sensitive lipase
KW  - hydroxymethylglutaryl coenzyme A reductase kinase kinase
KW  - insulin
KW  - mammalian target of rapamycin
KW  - triacylglycerol lipase
KW  - tumor necrosis factor
KW  - unclassified drug
KW  - adipocyte
KW  - adipose tissue
KW  - adolescent
KW  - adult
KW  - AMPK signaling
KW  - animal cell
KW  - animal experiment
KW  - animal model
KW  - animal tissue
KW  - apoptosis
KW  - article
KW  - carbohydrate diet
KW  - cell energy
KW  - controlled study
KW  - disease association
KW  - energy metabolism
KW  - glucose metabolism
KW  - groups by age
KW  - host
KW  - hyperglycemia
KW  - insulin resistance
KW  - insulin sensitivity
KW  - insulin signaling
KW  - juvenile
KW  - lipid diet
KW  - lipid metabolism
KW  - lipid storage
KW  - lipolysis
KW  - lung
KW  - lung tuberculosis
KW  - male
KW  - metabolism
KW  - mouse
KW  - mTOR signaling
KW  - non insulin dependent diabetes mellitus
KW  - nonhuman
KW  - obesity
KW  - pathogenesis
N2  - Tuberculosis (TB) is a highly infectious bacterial disease that primarily attacks the lungs. TB is manifested either as latent TB infection (LTBI) or active TB disease, the latter posing a greater threat to life. The risk of developing active TB disease from LTBI is three times higher in individuals with type 2 diabetes mellitus (T2DM). The association between TB and T2DM is becoming more prominent as T2DM is rapidly increasing in settings where TB is endemic. T2DM is a chronic metabolic disorder characterized by elevated blood glucose, insulin resistance, and relative insulin deficiency. Insulin resistance and stress-induced hyperglycemia have been shown to be increased by TB and to return to normal upon treatment. Previously, we demonstrated that adipocytes (or fat tissue) regulate pulmonary pathology, inflammation, and Mycobacterium tuberculosis (Mtb) load in a murine model of TB. Metabolic disturbances of adipose tissue and/or adipocyte dysfunction contribute to the pathogenesis of T2DM. Thus, pathological adipocytes not only regulate pulmonary pathology, but also increase the risk for T2DM during TB infection. However, the cellular and molecular mechanisms driving the interaction between hyperglycemia, T2DM and TB remain poorly understood. Here, we report the impact of Mtb infection on the development of insulin resistance in mice fed on a regular diet (RD) versus high-fat diet (HFD) and, conversely, the effect of hyperglycemia on pulmonary pathogenesis in juvenile and adult mouse models. Overall, our study demonstrated that Mtb persists in adipose tissue and that Mtb infection induces irregular adipocyte lipolysis and loss of fat cells via different pathways in RD-and HFD-fed mice. In RD-fed mice, the levels of TNFα and HSL (hormone sensitive lipase) play an important role whereas in HFD-fed mice, ATGL (adipose triglyceride lipase) plays a major role in regulating adipocyte lipolysis and apoptosis during Mtb infection in adult mice. We also showed that Mtb infected adult mice that were fed an RD developed insulin resistance similar to infected adult mice that were overweight due to a HFD diet. Importantly, we found that a consequence of Mtb infection was increased lipid accumulation in the lungs, which altered cellular energy metabolism by inhibiting major energy signaling pathways such as insulin, AMPK and mToR. Thus, an altered balance between lipid metabolism and glucose metabolism in adipose tissue and other organs including the lungs may be an important component of the link between Mtb infection and subsequent metabolic syndrome.
ER  - 

TY  - JOUR
M3  - Article
Y1  - 2022
VL  - 16
IS  - 3
SP  - 478
EP  - 483
SN  - 1972-2680
SN  - 2036-6590
JF  - Journal of Infection in Developing Countries
JO  - J. Infect. Dev. Ctries.
UR  - https://www.embase.com/search/results?subaction=viewrecord&id=L2017880380&from=export
U2  - L2017880380
C5  - 35404853
DB  - Embase
DB  - Medline
U3  - 2022-05-31
U4  - 2022-06-01
L2  - http://dx.doi.org/10.3855/jidc.15481
DO  - 10.3855/jidc.15481
A1  - Zaini, J.
A1  - Fadhillah, M.R.
A1  - Reisa, T.
A1  - Isbaniah, F.
A1  - Handayani, R.R.D.
M1  - (Zaini J.; Fadhillah M.R., rizqyfadhillah354@gmail.com) Oncology Division, Departement of Pulmonology and Respiratory Medicine, Faculty of Medicine, University of Indonesia, Persahabatan National Respiratory Referral Hospital, Jakarta, Indonesia
M1  - (Reisa T.) Asthma and COPD Division, Departement of Pulmonology and Respiratory Medicine, Faculty of Medicine, University of Indonesia, Persahabatan National Respiratory Referral Hospital, Jakarta, Indonesia
M1  - (Isbaniah F.; Handayani R.R.D.) Infectious Disease Division, Departement of Pulmonology and Respiratory Medicine, Faculty of Medicine, University of Indonesia, Persahabatan National Respiratory Referral Hospital, Jakarta, Indonesia
AD  - M.R. Fadhillah, Department of Pulmonology and Respiratory Medicine, Persahabatan National Respiratory Referral Hospital, East Jakarta, Indonesia
T1  - Tuberculosis and COVID-19 coinfection: A report of two cases at a tertiary referral in Indonesia
LA  - English
KW  - nasal cannula
KW  - non rebreathing valve
KW  - C reactive protein
KW  - enoxaparin
KW  - ethambutol plus isoniazid plus pyrazinamide plus rifampicin
KW  - favipiravir
KW  - ferritin
KW  - hemoglobin A1c
KW  - insulin
KW  - oseltamivir
KW  - procalcitonin
KW  - adult
KW  - article
KW  - breathing rate
KW  - case report
KW  - clinical article
KW  - coinfection
KW  - computer assisted tomography
KW  - coronavirus disease 2019
KW  - coughing
KW  - dyspnea
KW  - female
KW  - fever
KW  - ground glass opacity
KW  - heart rate
KW  - hospitalization
KW  - human
KW  - leukocytosis
KW  - lung auscultation
KW  - male
KW  - middle aged
KW  - nasopharyngeal swab
KW  - reverse transcription polymerase chain reaction
KW  - thorax radiography
KW  - tuberculosis
N2  - COVID-19 cases are still rising globally in the middle of the tuberculosis epidemic. Several countries have reported TB-COVID-19 coinfection that could pose a double burden in the health care facilities in developing countries. We reported two pulmonary tuberculosis patients coinfected with COVID-19 with an overlapping clinical manifestation of tuberculosis and COVID-19 with a good prognosis at the end of COVID-19 treatment. This paper aims to discuss TB patients' susceptibility against SARS-COV-2 infection, the clinical profile of TB-COVID-19 coinfection, and the disease's prognosis. The clinician should be aware of both common disease symptoms that appear in a patient and should be confirmed and treat promptly.
ER  - 

TY  - JOUR
M3  - Article
Y1  - 2022
VL  - 38
IS  - 1
SP  - 179
EP  - 184
SN  - 1682-024X
JF  - Pakistan Journal of Medical Sciences
JO  - Pak. J. Med. Sci.
UR  - https://www.embase.com/search/results?subaction=viewrecord&id=L2015161536&from=export
U2  - L2015161536
DB  - Embase
U3  - 2022-01-05
U4  - 2022-01-17
L2  - http://dx.doi.org/10.12669/pjms.38.1.4419
DO  - 10.12669/pjms.38.1.4419
A1  - Wu, L.
A1  - Luo, P.-P.
A1  - Tian, Y.-H.
A1  - Chen, L.-Y.
A1  - Zhang, Y.-L.
M1  - (Wu L.; Luo P.-P.; Tian Y.-H.; Chen L.-Y.) Department of infection, Baoding People’s Hospital, Hebei, Baoding, China
M1  - (Zhang Y.-L., fkjpt739517395@163.com) Department of Infectious Diseases, North China University of Science and Technology AffiliateHospital, Hebei, Tangshan, China
AD  - Y.-L. Zhang, Department of Infectious Diseases, North China University of Science and Technology AffiliateHospital, Hebei, Tangshan, China
T1  - Clinical efficacy of thymosin alpha 1 combined with multi-modality chemotherapy and its effects on immune function of patients with pulmonary tuberculosis complicated with diabetes
LA  - English
KW  - aspartate aminotransferase
KW  - ethambutol
KW  - gamma interferon
KW  - insulin aspart
KW  - interleukin 2
KW  - interleukin 4
KW  - isoniazid
KW  - pyrazinamide
KW  - rifampicin
KW  - thymosin alpha1
KW  - tumor necrosis factor
KW  - uric acid
KW  - adult
KW  - article
KW  - blood sampling
KW  - CD3+ T lymphocyte
KW  - CD4+ T lymphocyte
KW  - CD8+ T lymphocyte
KW  - China
KW  - clinical practice
KW  - controlled study
KW  - cytokine release
KW  - diabetes mellitus
KW  - drug efficacy
KW  - drug safety
KW  - enzyme linked immunosorbent assay
KW  - evening dosage
KW  - female
KW  - flow cytometry
KW  - human
KW  - human cell
KW  - hypertransaminasemia
KW  - hyperuricemia
KW  - hypoglycemia
KW  - immune response
KW  - immunoregulation
KW  - lung tuberculosis
KW  - major clinical study
KW  - male
KW  - morning dosage
KW  - natural killer cell
KW  - nausea and vomiting
KW  - outcome assessment
KW  - rash
KW  - recommended drug dose
KW  - regulatory T lymphocyte
KW  - retrospective study
KW  - sputum culture
KW  - sputum level
KW  - supernatant
KW  - T lymphocyte subpopulation
KW  - Th17 cell
KW  - treatment duration
N2  - Objective: To observe the clinical efficacy of thymosin alpha 1 (Tα1) combined with multi-modality chemotherapy in patients with pulmonary tuberculosis (PTB) complicated with diabetes and discuss the effects of such combination therapy on lymphocyte subsets and sputum levels of cytokines. Methods: A total of 120 patients with PTB complicated with diabetes admitted to the Affiliated Hospital of North China University of Science and Technology from January 2017 to January 2018 were included in this study and randomly divided into an experimental group (Tα1 group, n=60) and a control group (n=60). Clinical efficacy and adverse drug reactions were observed and compared between the two groups. Blood samples were collected for lymphocyte (NK cell and T cell subsets) levels by flow cytometry, and sputum samples were collected for cytokine (IL-2, IFN-γ, IL-4 and TNF-α) levels by ELISA. Results:Two groups showed no statistically significant difference in sputum culture-negative conversion rate, chest lesion absorption rate, and cavity closure rate (P>0.05) after 6 months of treatment. However, after 12 months, the sputum culture-negative conversion rate, chest lesion absorption rate, and cavity closure rate in the Tα1 group increased compared with the control group, and the differences were statistically significant (P<0.05). There was a significant increase in CD3+, CD4+, NK-cells lymphocytes after six months in the Tα1 group than in the control group, whereas the CD8+, Th17, Treg lymphocytes in the Tα1 group were substantially lower than in the control group, with the differences showing statistical significance (P<0.05, respectively). After six months of treatment, the sputum supernatant levels of interleukin-4 (IL-4) and tumor necrosis factor α (TNF-α) in the Tα1 group were lower than in the control group, whereas the sputum supernatant levels of interleukin-2 (IL-2) and interferon gamma (IFN-γ) in the Tα1 group were higher than in the control group, and the differences were statistically significant (P<0.05, respectively). There was no statistically significant difference in the incidence of adverse reactions between the two groups (P>0.05). Conclusion: Tα1 combined with multi-modality chemotherapy has a visible curative effect on PTB patients with diabetes as it can regulate immune function and reduce the levels of inflammatory cytokines. As a safe combination therapy, it seems promising for further use in clinical practice.
ER  - 

TY  - JOUR
M3  - Article
Y1  - 2022
VL  - 21
IS  - 1
SN  - 1726-6890
SN  - 1735-0328
JF  - Iranian Journal of Pharmaceutical Research
JO  - Iran. J. Pharm. Res.
UR  - https://www.embase.com/search/results?subaction=viewrecord&id=L2016608171&from=export
U2  - L2016608171
DB  - Embase
U3  - 2022-05-11
U4  - 2022-05-24
L2  - http://dx.doi.org/10.5812/ijpr.123947
DO  - 10.5812/ijpr.123947
A1  - Mirenayat, M.S.
A1  - Abedini, A.
A1  - Kiani, A.
A1  - Eslaminejad, A.
A1  - Naghan, P.A.
A1  - Malekmohammad, M.
A1  - Heshmatnia, J.
A1  - Nadji, S.A.
A1  - Idani, E.
A1  - Zahiri, R.
A1  - Lookzadeh, S.
A1  - Sheikhzade, H.
A1  - Dastan, F.
A1  - Toutkaboni, M.P.
A1  - Rezaei, M.S.
A1  - Askari, E.
A1  - Tabarsi, P.
A1  - Marjani, M.
A1  - Moniri, A.
A1  - Hashemian, S.M.R.
A1  - Farzanegan, B.
A1  - Abtahian, Z.
A1  - Yassari, F.
A1  - Mansouri, N.
A1  - Mansouri, D.
A1  - Vasheghani, M.
A1  - Mansourafshar, B.
A1  - Dezfoli, M.M.
A1  - Soleimani, S.
A1  - Seifi, S.
A1  - Naghashzadeh, F.
A1  - Fakharian, A.
A1  - Varahram, M.
A1  - Jamaati, H.
A1  - Zali, A.
A1  - Velayati, A.A.
M1  - (Mirenayat M.S.; Abedini A.; Idani E.; Zahiri R.; Lookzadeh S.; Dastan F.; Toutkaboni M.P.; Askari E.; Yassari F.; Mansouri N.; Vasheghani M.; Seifi S.; Fakharian A., fakharian_2005@yahoo.com; Jamaati H., hrjamaati@hotmail.com) Chronic Respiratory Diseases Research Center (CRDRC), National Research Institute of Tuberculosis and Lung Diseases (NRITLD), Shahid Beheshti University of Medical Sciences, Tehran, Iran
M1  - (Kiani A.; Eslaminejad A.; Malekmohammad M.; Farzanegan B.; Dezfoli M.M.; Soleimani S.) Tracheal Diseases Research Center, National Research Institute of Tuberculosis and Lung Diseases, Shahid Beheshti University of Medical Sciences, Tehran, Iran
M1  - (Naghan P.A.) Department of Pulmonary and Sleep Medicine, NRITLD, Shahid Beheshti University of Medical Sciences, Tehran, Iran
M1  - (Heshmatnia J.; Sheikhzade H.; Tabarsi P.; Marjani M.; Moniri A.; Hashemian S.M.R.; Abtahian Z.; Mansouri D.; Mansourafshar B.; Velayati A.A.) Clinical Tuberculosis and Epidemiology Research Center, National Research Institute of Tuberculosis and Lung Diseases, Shahid Beheshti University of Medical Sciences, Tehran, Iran
M1  - (Nadji S.A.; Rezaei M.S.) Virology Research Center, National Research Institute of Tuberculosis and Lung Diseases, Shahid Beheshti University of Medical Sciences, Tehran, Iran
M1  - (Naghashzadeh F.) Lung Transplantation Research Center(LTRC), National Research Institute of Tuberculosis and Lung Disease (NRITLD), Shahid Beheshti University of Medical Sciences, Tehran, Iran
M1  - (Varahram M.) Mycobacteriology Research Center, National Research Institute of Tuberculosis and Lung Diseases, Shahid Beheshti University of Medical Sciences, Tehran, Iran
M1  - (Zali A.) Research Center for Neurosurgery and Functional Nerves, Shahid Beheshti University of Medical Sciences, Tehran, Iran
AD  - A. Fakharian, Chronic Respiratory Diseases Research Center (CRDRC), National Research Institute of Tuberculosis and Lung Diseases (NRITLD), Shahid Beheshti University of Medical Sciences, Tehran, Iran
AD  - H. Jamaati, Chronic Respiratory Diseases Research Center (CRDRC), National Research Institute of Tuberculosis and Lung Diseases (NRITLD), Shahid Beheshti University of Medical Sciences, Tehran, Iran
T1  - National Research Institute of Tuberculosis and Lung Disease (NRITLD) Protocol for the Treatment of Patients with COVID-19
LA  - English
KW  - acetylsalicylic acid
KW  - alanine aminotransferase
KW  - dexamethasone
KW  - enoxaparin
KW  - heparin
KW  - hydrocortisone
KW  - immunoglobulin
KW  - insulin
KW  - interleukin 6
KW  - methylprednisolone
KW  - prednisone
KW  - remdesivir
KW  - tocilizumab
KW  - adult
KW  - anticoagulation
KW  - apoptosis
KW  - article
KW  - artificial ventilation
KW  - attention
KW  - computer assisted tomography
KW  - coronavirus disease 2019
KW  - drug dose reduction
KW  - gestational age
KW  - glucose blood level
KW  - health care organization
KW  - hemoperfusion
KW  - high flow nasal cannula therapy
KW  - human
KW  - intensive care unit
KW  - international normalized ratio
KW  - liver function test
KW  - lung tuberculosis
KW  - neutrophil count
KW  - nonhuman
KW  - oxygen saturation
KW  - pandemic
KW  - platelet count
KW  - prescription
KW  - prothrombin time
KW  - virus load
KW  - virus replication
N2  - More than a year after the onset of the coronavirus disease pandemic in 2019, the disease remains a major global health issue. During this time, health organizations worldwide have tried to provide integrated treatment guidelines to control coronavirus disease 2019 (COVID-19) at different levels. However, due to the novel nature of the disease and the emergence of new variants, medical teams’ updating medical information and drug prescribing guidelines should be given special attention. This version is an updated instruction of the National Research Institute of Tuberculosis and Lung Disease (NRITLD) in collaboration with a group of specialists from Masih Daneshvari Hospital in Tehran, Iran, which is provided to update the information of caring clinicians for the treatment and care of COVID-19 hospitalized patients.
ER  - 

TY  - JOUR
M3  - Review
Y1  - 2022
VL  - 9
SN  - 2049-937X
SN  - 2049-9361
JF  - Therapeutic Advances in Infectious Disease
JO  - Ther. Adv. Infect. Dis.
UR  - https://www.embase.com/search/results?subaction=viewrecord&id=L2017055597&from=export
U2  - L2017055597
DB  - Embase
U3  - 2022-05-31
U4  - 2022-06-23
L2  - http://dx.doi.org/10.1177/20499361221095831
DO  - 10.1177/20499361221095831
A1  - Cáceres, G.
A1  - Calderon, R.
A1  - Ugarte-Gil, C.
M1  - (Cáceres G.; Calderon R.) Instituto de Medicina Tropical Alexander von Humboldt, Universidad Peruana Cayetano Heredia, Lima, Peru
M1  - (Ugarte-Gil C., cesar.ugarte@upch.pe) Instituto de Medicina Tropical Alexander von Humboldt, Universidad Peruana Cayetano Heredia, Av. Honorio Delgado 430–San Martin de Porres, Lima, Peru
AD  - C. Ugarte-Gil, Instituto de Medicina Tropical Alexander von Humboldt, Universidad Peruana Cayetano Heredia, Av. Honorio Delgado 430–San Martin de Porres, Lima, Peru
T1  - Tuberculosis and comorbidities: treatment challenges in patients with comorbid diabetes mellitus and depression
LA  - English
KW  - amfebutamone
KW  - bedaquiline
KW  - carbamazepine
KW  - ciprofloxacin
KW  - citalopram
KW  - cytochrome P450 1A2
KW  - cytochrome P450 2B6
KW  - cytochrome P450 2C19
KW  - cytochrome P450 2D6
KW  - cytochrome P450 2E1
KW  - cytochrome P450 3A4
KW  - delamanid
KW  - diazepam
KW  - duloxetine
KW  - escitalopram
KW  - ethambutol
KW  - fluoxetine
KW  - fluvoxamine
KW  - gamma interferon
KW  - glibenclamide
KW  - glimepiride
KW  - imipenem
KW  - noradrenalin
KW  - nortriptyline
KW  - ofloxacin
KW  - paroxetine
KW  - phenytoin
KW  - pyrazinamide
KW  - tacrolimus
KW  - antidepressant activity
KW  - antiretroviral therapy
KW  - CD4+ T lymphocyte
KW  - CD8+ T lymphocyte
KW  - cellular immunity
KW  - depression
KW  - diabetes mellitus
KW  - diabetic patient
KW  - drug interaction
KW  - drug megadose
KW  - drug metabolism
KW  - glucose blood level
KW  - glycemic control
KW  - health care system
KW  - human
KW  - hydrocortisone blood level
KW  - immunosuppressive treatment
KW  - interferon gamma release assay
KW  - lifestyle modification
KW  - medication compliance
KW  - mental health service
KW  - mortality risk
KW  - Mycobacterium tuberculosis
KW  - patient compliance
KW  - prevalence
KW  - review
KW  - risk factor
KW  - systematic review
KW  - tuberculosis
KW  - urinalysis
N2  - Tuberculosis is one of the leading causes of death worldwide, primarily affecting low- and middle income countries and individuals with limited-resources within fractured health care systems. Unfortunately, the COVID-19 pandemic has only served to aggravate the already existing diagnostic gap, decreasing the number of people who get diagnosed and thereby complete successful treatment. In addition to this, comorbidities act as an external component that when added to the TB management equation, renders it even more complex. Among the various comorbidities that interact with TB disease, diabetes mellitus and depression are two of the most prevalent among non-communicable diseases within the TB population and merits a thoughtful consideration when the healthcare system provides care for them. TB patients with diabetes mellitus (TB-DM) or depression both have an increased risk of mortality, relapse and recurrence. Both of these diseases when in presence of TB present a ‘vicious-circle-like’ mechanism, meaning that the effect of each disease can negatively add up, in a synergistic manner, complicating the patient’s health state. Among TB-DM patients, high glucose blood levels can decrease the effectiveness of anti-tuberculosis drugs; however, higher doses of anti-tuberculous drugs could potentially decrease the effects of DM drugs. Among the TB-depression patients, not only do we have the adherence to treatment problems, but depression itself can biologically shift the immunological profile responsible for TB containment, and the other way around, TB itself can alter the hormonal balance of several neurotransmitters responsible for depression. In this paper, we review these and other important aspects such as the pharmacological interactions found in the treatment of TB-DM and TB-depression patients and the implication on TB care and pharmacological considerations.
ER  - 

TY  - JOUR
M3  - Article
Y1  - 2022
VL  - 47
IS  - 1
SP  - 46
EP  - 52
SN  - 0577-7402
JF  - Medical Journal of Chinese People's Liberation Army
JO  - Med. J. Chin. Peoples Liberation Army
UR  - https://www.embase.com/search/results?subaction=viewrecord&id=L2017228104&from=export
U2  - L2017228104
DB  - Embase
U3  - 2022-03-25
U4  - 2022-03-30
L2  - http://dx.doi.org/10.11855/j.issn.0577-7402.2022.01.0046
DO  - 10.11855/j.issn.0577-7402.2022.01.0046
A1  - Hai-Li, W.
A1  - Xiao-Qun, H.
A1  - Nan-Yan, F.
A1  - Jing, Y.
A1  - Zhi-Xing, Z.
A1  - Qin, D.
A1  - Xiao-Jie, Z.
A1  - Dong-Mei, L.
M1  - (Hai-Li W.; Xiao-Jie Z.; Dong-Mei L.) College of Chemistry and Bioengineering, Yichun University, Jiangxi, Yichun, China
M1  - (Xiao-Qun H., 763633126@qq.com; Nan-Yan F.; Jing Y.; Zhi-Xing Z.; Qin D.) Department of Immunology and Microbiology, Medical College of Yichun University, Jiangxi, Yichun, China
AD  - H. Xiao-Qun, Department of Immunology and Microbiology, Medical College of Yichun University, Jiangxi, Yichun, China
T1  - Effects of activating PPARγ on the expression of AP-1 and inflammatory response in lung tissues of mice infected with Mycobacterium tuberculosis
T2  - 激活PPARγ对结核分枝杆菌感染小鼠肺组织AP-1表达及炎症反应的影响
LA  - Chinese
KW  - 2 chloro 5 nitrobenzanilide
KW  - interleukin 10
KW  - interleukin 6
KW  - peroxisome proliferator activated receptor gamma
KW  - rosiglitazone
KW  - toll like receptor 4
KW  - transcription factor AP 1
KW  - tumor necrosis factor
KW  - animal experiment
KW  - animal model
KW  - animal tissue
KW  - article
KW  - bacterial load
KW  - controlled study
KW  - enzyme linked immunosorbent assay
KW  - fluorescence quantitative polymerase chain reaction
KW  - gene expression
KW  - lung parenchyma
KW  - male
KW  - mouse
KW  - mRNA expression level
KW  - Mycobacterium tuberculosis complex
KW  - nonhuman
KW  - protein expression
KW  - tuberculosis
KW  - Western blotting
N2  - Objective To investigate the effect of activating peroxisome proliferator-activated receptor γ (PPARγ) on the expression of activator protein-1 (AP-1) and inflammatory response in lung tissues of mice infected with Mycobacterium tuberculosis (MTB). Methods A total of 50 healthy SPF C57BL/6 male mice aged 6 to 8 weeks were randomly divided into five groups (10 each group): control group, MTB group, MTB+Rosiglitazone group, MTB+GW9662 group, and MTB+ Rosiglitazone+GW9662 group. Lung tissue samples of mice were collected to detect the bacteria load. The protein and mRNA expression levels of PPARγ and AP-1 in lung tissues were detected by Western blotting and real-time fluorescent quantitative PCR (RT-qPCR). The contents of tumor necrosis factor (TNF)-α, interleukin (IL)-10 and IL-6 in lung tissues were determined by enzyme-linked immunosorbent assay (ELISA). The pathological changes in the lung tissue of mice were observed by HE staining. Results Compared with MTB infection alone, PPARγ agonist rosiglitazone significantly increased the bacteria load in lung tissue of MTB-infected mice (P<0.05). Compared with control group, the expression of PPARγ and the content of inflammatory cytokines in the lung tissues of MTB infected mice were significantly increased, while the expression of AP-1 was significantly decreased, and the differences were statistically significant (P<0.05). When giving PPARγ agonist rosiglitazone at the same time as MTB infection, the expression level of AP-1 in lung tissue of mice was significantly decreased compared with MTB group (P<0.05). In addition, in MTB+Rosiglitazone group, the contents of IL-6 and TNF-α were (160.71±20.36) pg/ml and (343.55±58.48) pg/ml, respectively, both of which were down-regulated compared with MTB group [(232.59±21.73) pg/ml and (511.99±69.83) pg/ml]. Interestingly, the content of IL-10 in MTB+Rosiglitazone group [(105.97±10.38) pg/ml], significantly higher than that in MTB group [(83.25±9.00) pg/ml, P<0.05]. GW9662, a PPARγ antagonist, could reverse the above effects of rosiglitazone. Conclusion Activation of PPARγ can down-regulate the expression of AP-1 in the lung tissues of MTB-infected mice, thereby inhibiting the lung tissues inflammatory and affecting the clearance of MTB.
ER  - 

TY  - JOUR
M3  - Article
Y1  - 2022
VL  - 16
SN  - 1179-5484
JF  - Clinical Medicine Insights: Circulatory, Respiratory and Pulmonary Medicine
JO  - Clin. Med. Insights.Circ. Respir. Pulm. Med.
UR  - https://www.embase.com/search/results?subaction=viewrecord&id=L2020645115&from=export
U2  - L2020645115
DB  - Embase
U3  - 2022-12-27
U4  - 2022-12-28
L2  - http://dx.doi.org/10.1177/11795484221142468
DO  - 10.1177/11795484221142468
A1  - Leo, B.
A1  - Retnowulan, H.
M1  - (Leo B., heni.retnowulan@ugm.ac.id) Department of Internal Medicine, Faculty of Medicine, Public Health, and Nursing, Gadjah Mada University, Dr Sardjito Hospital, Yogyakarta, Indonesia
M1  - (Retnowulan H.) Division of Pulmonology, Department of Internal Medicine, Faculty of Medicine, Public Health, and Nursing, Gadjah Mada University/Dr Sardjito Hospital, Yogyakarta, Indonesia
AD  - B. Leo, Department of Internal Medicine, Faculty of Medicine, Public Health, and Nursing, Gadjah Mada University, Dr Sardjito Hospital, Yogyakarta, Indonesia
T1  - Complicated Case of Multidrug-Resistant Tuberculosis with Multiple Comorbidities, Successfully Treated After Several Treatment Modifications
LA  - English
KW  - polymerase chain reaction system
KW  - bedaquiline
KW  - clofazimine
KW  - cycloserine
KW  - ethambutol
KW  - insulin
KW  - isoniazid
KW  - levofloxacin
KW  - linezolid
KW  - pyrazinamide
KW  - pyridoxine
KW  - rifampicin
KW  - risperidone
KW  - streptomycin
KW  - tenofovir disoproxil
KW  - adult
KW  - antibiotic sensitivity
KW  - article
KW  - bone marrow suppression
KW  - case report
KW  - chronic hepatitis B
KW  - clinical article
KW  - comorbidity
KW  - decompensated liver cirrhosis
KW  - depression
KW  - diabetic retinopathy
KW  - drug dose reduction
KW  - drug substitution
KW  - drug withdrawal
KW  - human
KW  - knee osteoarthritis
KW  - liver cirrhosis
KW  - lung tuberculosis
KW  - male
KW  - middle aged
KW  - multidrug resistant tuberculosis
KW  - Mycobacterium tuberculosis
KW  - night sweat
KW  - non insulin dependent diabetes mellitus
KW  - optic neuritis
KW  - pancytopenia
KW  - productive cough
KW  - rifampicin resistance
KW  - sputum culture
KW  - thorax radiography
KW  - thrombocytopenia
KW  - visual impairment
KW  - GeneXpert
C3  - GeneXpert
N2  - A 59-year-old man with relapsed pulmonary TB developed rifampin resistance. He presented with chronic untreated hepatitis B, which developed into liver cirrhosis, type 2 diabetes with diabetic retinopathy, and osteoarthritis of right knee. His initial MDR regimen included levofloxacin, cycloserine, bedaquiline, linezolid, and high-dose isoniazid. He developed episodes of linezolid-induced myelosuppression, resulting in temporary discontinuation and dose reduction, and ultimately, substitution of linezolid. On the seventh month of treatment, he developed severe depression with visual hallucination, resulting in cycloserine dose reduction. We maintained the principle of at least 4 active drugs throughout his treatment. He was considered cured after 26 months of treatment.
ER  - 

TY  - JOUR
M3  - Article
Y1  - 2021
VL  - 73
IS  - 12
SP  - 2329
EP  - 2331
SN  - 1537-6591
SN  - 1058-4838
JF  - Clinical Infectious Diseases
JO  - Clin. Infect. Dis.
UR  - https://www.embase.com/search/results?subaction=viewrecord&id=L2016977073&from=export
U2  - L2016977073
C5  - 32730621
DB  - Embase
DB  - Medline
U3  - 2022-02-28
U4  - 2022-03-08
L2  - http://dx.doi.org/10.1093/cid/ciaa1064
DO  - 10.1093/cid/ciaa1064
A1  - Yoshiyama, T.
A1  - Takaki, A.
A1  - Aono, A.
A1  - Mitarai, S.
A1  - Okumura, M.
A1  - Ohta, K.
A1  - Kato, S.
M1  - (Yoshiyama T., yoshiyama1962@yahoo.co.jp; Kato S.) Research Institute of Tuberculosis, Tokyo, Japan
M1  - (Yoshiyama T., yoshiyama1962@yahoo.co.jp; Okumura M.) Respiratory Diseases Center, Fukujuji Hospital, Tokyo, Japan
M1  - (Takaki A.; Aono A.; Mitarai S.) Department of Mycobacterium Reference and Research, Research institute of tuberculosis, Tokyo, Japan
M1  - (Ohta K.) Fukujuji Hospital, Tokyo, Japan
AD  - T. Yoshiyama, Research Institute of Tuberculosis and Fukujuji Hospital, 3-1-24 Matsuyama, Tokyo, Japan
T1  - Multidrug Resistant Tuberculosis With Simultaneously Acquired Drug Resistance to Bedaquiline and Delamanid
LA  - English
KW  - amikacin
KW  - aminosalicylic acid
KW  - bedaquiline
KW  - clavulanic acid
KW  - clofazimine
KW  - cycloserine
KW  - delamanid
KW  - ethambutol
KW  - ethionamide
KW  - isoniazid
KW  - kanamycin
KW  - levofloxacin
KW  - linezolid
KW  - meropenem
KW  - miglitol
KW  - mitiglinide
KW  - nucleotide
KW  - pyrazinamide
KW  - rifampicin
KW  - streptomycin
KW  - adult
KW  - antibiotic sensitivity
KW  - article
KW  - bacterium isolate
KW  - case report
KW  - clinical article
KW  - comorbidity
KW  - depression
KW  - diabetes mellitus
KW  - drug substitution
KW  - drug withdrawal
KW  - gastrointestinal symptom
KW  - gene insertion
KW  - human
KW  - lung lobectomy
KW  - male
KW  - middle aged
KW  - minimum inhibitory concentration
KW  - multidrug resistant tuberculosis
KW  - Mycobacterium avium
KW  - Mycobacterium tuberculosis
KW  - nonhuman
KW  - patient compliance
KW  - peripheral neuropathy
KW  - pigment disorder
KW  - whole genome sequencing
N2  - This study is the first to report a clinical case of simultaneously acquired resistance to bedaquiline (BDQ) and delamanid (DLM). Whole genome sequencing revealed 2 nucleotide insertions (Rv0678 and fbiC) in the Mycobacterium tuberculosis isolate. The minimum inhibitory concentrations for BDQ and DLM were 0.25 μg/mL and >2.0 μg/mL, respectively.
ER  - 

TY  - JOUR
M3  - Article
Y1  - 2021
VL  - 68
IS  - 6
SP  - 1307
EP  - 1312
SN  - 1470-8744
SN  - 0885-4513
JF  - Biotechnology and Applied Biochemistry
JO  - Biotechnol. Appl. Biochem.
UR  - https://www.embase.com/search/results?subaction=viewrecord&id=L2007081901&from=export
U2  - L2007081901
C5  - 33059386
DB  - Embase
DB  - Medline
U3  - 2020-10-30
U4  - 2022-04-12
L2  - http://dx.doi.org/10.1002/bab.2052
DO  - 10.1002/bab.2052
A1  - Yadav, D.
A1  - Kaur, S.
A1  - Banerjee, D.
A1  - Bhattacharyya, R.
M1  - (Yadav D.; Kaur S.; Banerjee D., dibyajyoti5200@yahoo.co.in; Bhattacharyya R., bdr.rajasri@yahoo.in) Department of Experimental Medicine and Biotechnology, Postgraduate Institute of Medical Education and Research, Chandigarh, India
AD  - D. Banerjee, Department of Experimental Medicine and Biotechnology, Postgraduate Institute of Medical Education and Research, Chandigarh, India
AD  - R. Bhattacharyya, Department of Experimental Medicine and Biotechnology, Postgraduate Institute of Medical Education and Research, Chandigarh, India
T1  - Metformin and Rifampicin combination augments active to latent tuberculosis conversion: A computational study
LA  - English
KW  - insulin
KW  - metformin
KW  - rifampicin
KW  - article
KW  - bioinformatics
KW  - combination drug therapy
KW  - controlled study
KW  - insulin blood level
KW  - latent tuberculosis
KW  - Mycobacterium tuberculosis
N2  - Tuberculosis, a global threat, is a highly infectious disease intensified by the emergence of drug-resistant strains. In tuberculosis disease spectrum, a typical situation is a dormant or latent phase where a person exposed to Mycobacterium tuberculosis has the reservoir of the disease that may or may not result in an active state. Existence of the dormant state is retarding the eradication of tuberculosis. Transcription of several genes helps M. tuberculosis to survive in nonreplicative mode. DosR transcription factor is the hallmark for this genesis. Diabetes mellitus is a predisposition factor leading to the development of tuberculosis and latent tuberculosis. High plasma insulin concentrations in the prediabetic state can increase the tuberculosis bacterium. On the other hand, antidiabetic drug metformin is known to reduce active tuberculosis disease when provided in combination with antitubercular therapy. However, the effect of the same on latent tuberculosis is still unknown. In the present work using tools of computational biology, we have tried to find the consequence of adding metformin in combination with rifampicin, a well-known antitubercular drug, on molecular mechanisms of latent tuberculosis. We have investigated whether metformin and rifampicin interact with DosR machinery or not. Our results indicate that if metformin-bound DosR–DNA complex binds with rifampicin, it will result in the conversion of active tuberculosis to latent tuberculosis.
ER  - 

TY  - JOUR
M3  - Article
Y1  - 2021
VL  - 15
IS  - 1
SN  - 1752-1947
JF  - Journal of Medical Case Reports
JO  - J. Med. Case Rep.
UR  - https://www.embase.com/search/results?subaction=viewrecord&id=L2014482663&from=export
U2  - L2014482663
C5  - 34915933
DB  - Embase
DB  - Medline
U3  - 2021-12-27
U4  - 2022-01-04
L2  - http://dx.doi.org/10.1186/s13256-021-03193-7
DO  - 10.1186/s13256-021-03193-7
A1  - Aguillón-Durán, G.P.
A1  - Prieto-Martínez, E.
A1  - Ayala, D.
A1  - García, J.
A1  - Thomas, J.M.
A1  - García, J.I.
A1  - Henry, B.M.
A1  - Torrelles, J.B.
A1  - Turner, J.
A1  - Ledezma-Campos, E.
A1  - Restrepo, B.I.
M1  - (Aguillón-Durán G.P., genesiisaguillon05@gmail.com; Ayala D., doris.ayala@uth.tmc.edu; Restrepo B.I., Blanca.i.restrepo@uth.tmc.edu) School of Public Health, University of Texas Health Science Center at Houston, Brownsville Campus, Brownsville, TX, United States
M1  - (Prieto-Martínez E., crtbreynosa@hotmail.com) Secretaria de Salud de Tamaulipas, Reynosa, Tamaulipas, Mexico
M1  - (Prieto-Martínez E., crtbreynosa@hotmail.com) Secretaria de Salud de Tamaulipas, Ciudad Victoria, Tamaulipas, Mexico
M1  - (García J., juan.garcia02@utrgv.edu; Thomas J.M., john.thomas@utrgv.edu; Ledezma-Campos E., tbtamaulipas@hotmail.com; Restrepo B.I., Blanca.i.restrepo@uth.tmc.edu) Department of Human Genetics, South Texas Diabetes and Obesity Institute, School of Medicine, University of Texas Rio Grande Valley, 1214 W Schunior, UTRGV-Edinburg Campus, Edinburg, TX, United States
M1  - (García J.I., juangarcia@txbiomed.org; Henry B.M., bhenry@txbiomed.org; Torrelles J.B., jtorrelles@txbiomed.org; Turner J., joanneturner@txbiomed.org) Population Health Program and Host Pathogens Interactions Program, Texas Biomedical Research Institute, San Antonio, TX, United States
AD  - B.I. Restrepo, Department of Human Genetics, South Texas Diabetes and Obesity Institute, School of Medicine, University of Texas Rio Grande Valley, 1214 W Schunior, UTRGV-Edinburg Campus, Edinburg, TX, United States
T1  - COVID-19 and chronic diabetes: the perfect storm for reactivation tuberculosis?: a case series
LA  - English
KW  - immunoglobulin G test kit
KW  - MPT64 Rapid
KW  - Mycobacterium tuberculosis test kit
KW  - glibenclamide
KW  - hemoglobin A1c
KW  - immunoglobulin G antibody
KW  - metformin
KW  - adult
KW  - antibody titer
KW  - article
KW  - body weight loss
KW  - case report
KW  - chill
KW  - clinical article
KW  - coronavirus disease 2019
KW  - dry cough
KW  - female
KW  - fever
KW  - glycemic control
KW  - Hispanic
KW  - human
KW  - latent tuberculosis
KW  - lung tuberculosis
KW  - male
KW  - middle aged
KW  - non insulin dependent diabetes mellitus
KW  - productive cough
KW  - sputum smear
KW  - thorax radiography
KW  - MPT64 Rapid
C3  - MPT64 Rapid(Bioline)
C4  - Abbott(United States)
C4  - Bioline
N2  - Background: The coronavirus disease 2019 pandemic is predicted to have a net negative effect on tuberculosis control, with an estimated excess of 6.3 million tuberculosis cases and 1.4 million deaths by 2025. Programmatic issues such as the lockdown of tuberculosis services affect all patients, while biosocial factors have a differential impact on an individual’s risk for tuberculosis or adverse tuberculosis outcomes. Case presentation: We report three Hispanic cases of incident tuberculosis (two males, 43 and 44 years old; one female, 49 years old) after resolution of coronavirus disease episodes. Coincidentally, all cases shared a common risk factor: a chronic history poorly controlled diabetes. Conclusions: Our findings alert to the threat posed by the synergy between coronavirus disease and diabetes, on tuberculosis reactivation. In medium- to high-risk settings for tuberculosis, we recommend implementation of routine screening for latent tuberculosis infection in these cases, and preventive tuberculosis treatment in those who are positive.
ER  - 

TY  - JOUR
M3  - Article
Y1  - 2021
VL  - 25
SN  - 2405-5794
JF  - Journal of Clinical Tuberculosis and Other Mycobacterial Diseases
JO  - J. Clin. Tuberc. Other Microbact. Dis.
UR  - https://www.embase.com/search/results?subaction=viewrecord&id=L2015225369&from=export
U2  - L2015225369
DB  - Embase
U3  - 2022-01-21
U4  - 2022-01-25
L2  - http://dx.doi.org/10.1016/j.jctube.2021.100280
DO  - 10.1016/j.jctube.2021.100280
A1  - Gedfew, M.
M1  - (Gedfew M., mihretie52@gmail.com) College of Health Science, Debre Markos University, Debre Markos, Ethiopia
T1  - Predictors of extrapulmonary tuberculosis among diabetic patients at Debre Markos compressive specialized hospital, Ethiopia, 2021: A retrospective cohort study
LA  - English
KW  - alcohol
KW  - antidiabetic agent
KW  - insulin
KW  - adult
KW  - age
KW  - aged
KW  - alcohol consumption
KW  - article
KW  - body mass
KW  - cohort analysis
KW  - data analysis
KW  - diabetic patient
KW  - early diagnosis
KW  - early intervention
KW  - Ethiopia
KW  - extrapulmonary tuberculosis
KW  - female
KW  - follow up
KW  - health care facility
KW  - human
KW  - incidence
KW  - infection risk
KW  - insulin dependent diabetes mellitus
KW  - Kaplan Meier method
KW  - log rank test
KW  - major clinical study
KW  - male
KW  - medical history
KW  - middle aged
KW  - non insulin dependent diabetes mellitus
KW  - prediction
KW  - proportional hazards model
KW  - regression analysis
KW  - retrospective study
KW  - risk factor
KW  - survival rate
KW  - young adult
N2  - Background: Extrapulmonary tuberculosis is an emerging public health problem among diabetic patients. Diabetes, which causes immunosuppression, is increasingly being recognized as an independent risk factor for tuberculosis, and the two often coexist and impact each other. Therefore, this study aimed to investigate the incidence and predictors of extra pulmonary tuberculosis among diabetic patients at Debre Markos referral hospital, Northwest Ethiopia. Methods: This institutionally-based retrospective cohort study was undertaken among 433 diabetic patients of Debre Markos compressive specialized hospital between January 2016 to December 2020. All eligible diabetic patients who full filled the inclusion criteria were included in the study. Data were entered using Epi-data Version 3.1 and analyzed using STATA Version 14. The survival time of diabetic patients was estimated using the Kaplan-Meier survival curve, and the survival time between different categorical variables was compared using the log rank test. Both bi-variable and multivariable Cox-proportional hazard regression models were fitted to identify independent predictors of tuberculosis among diabetic patients. Results: Among a cohort of 433 diabetic patients at Debre Markos compressive specialized hospital, 17(3.9%) developed extra pulmonary tuberculosis during the follow-up time. The total time allotted to follow up the study participants was 1101.5 person-years (PY). The overall extra pulmonary tuberculosis incidence rate was 1.5 per 100 PY with 95% CI. Using the multivariable Cox-regression analysis, age (AIR 4.8 (95% CI (1.2–20.7), 0.03), diabetic medication (AIR 1.4 (95% CI(1.24–16), 0.03), having past history of PTB before diabetic follow up initiation (AID 1.5(95% CI (3.2–6.9),0.01) and having history of alcohol (AIR (95%CI (4(1.2–13),0.02) were significantly increased the risk of extra pulmonary tuberculosis while BMI (18.5–25) AIR(95% CI (0.22 (0.06–0.76), 0.02) was associated with a rate reduction for the incidence of extra pulmonary tuberculosis. Conclusions: In this study, we found a high rate of extra pulmonary tuberculosis among diabetic patients. Factors significantly linked with increased risk of extra pulmonary tuberculosis included: age, using insulin as hypoglycemic medication, having past history of PTB before diabetic follow up initiation and alcoholic history while BMI was associated with a rate reduction of EPTB. Early screening and treatment for extra pulmonary tuberculosis is highly recommended at diabetes mellitus follow up for patients with the above risk factors.
ER  - 

TY  - JOUR
M3  - Article
Y1  - 2021
VL  - 41
IS  - 10
SP  - 749
EP  - 756
SN  - 0254-5101
JF  - Chinese Journal of Microbiology and Immunology (China)
JO  - Chin. J. Microbiol. Immunol.
UR  - https://www.embase.com/search/results?subaction=viewrecord&id=L2015638952&from=export
U2  - L2015638952
DB  - Embase
U3  - 2021-11-22
U4  - 2021-12-07
L2  - http://dx.doi.org/10.3760/cma.j.cn112309-20201231-00578
DO  - 10.3760/cma.j.cn112309-20201231-00578
A1  - Liu, D.
A1  - Han, X.
A1  - Yang, J.
A1  - Deng, Q.
A1  - Wang, H.
A1  - Zhao, X.
M1  - (Liu D.; Wang H.; Zhao X.) College of Chemistry and Bioengineering, Yichun University, Yichun, China
M1  - (Han X., 763633126@qq.com; Yang J.; Deng Q.) Department of Immunology and Microbiology, Medical College of Yichun University, Yichun, China
AD  - X. Han, Department of Immunology and Microbiology, Medical College of Yichun University, Yichun, China
T1  - Role of PPARγ/CD36 signaling pathway in macrophage lipid metabolism after Mycobacterium tuberculosis infection
T2  - PPARγ/CD36信号通路在结核分枝杆菌感染巨噬细胞脂质代谢中的作用
LA  - Chinese
KW  - CD36 antigen
KW  - high density lipoprotein cholesterol
KW  - low density lipoprotein cholesterol
KW  - peroxisome proliferator activated receptor gamma
KW  - rosiglitazone
KW  - triacylglycerol
KW  - article
KW  - cell culture
KW  - cell level
KW  - cell proliferation
KW  - cholesterol blood level
KW  - controlled study
KW  - lipid metabolism
KW  - macrophage
KW  - Mycobacterium tuberculosis
KW  - nonhuman
KW  - protein expression
KW  - signal transduction
KW  - tuberculosis
N2  - Objective: To investigate the role of peroxisome proliferator-activated receptor γ (PPARγ)/CD36 signaling pathway in macrophage lipid metabolism after Mycobacterium tuberculosis (Mtb) infection. Methods: THP-1-derived macrophages were infected with Mtb. Four groups were included in this study, which were control group, Mtb infection group, Mtb+ rosiglitazone (ROZ, PPARγ agonist) group and Mtb+ GW9662 (PPARγ antagonist) group. Western blot and RT-PCR were used to detect the expression of PPARγ in macrophages at protein and mRNA levels, respectively. The lipids in cells were detected by oil red O staining. The concentrations of total cholesterol (TC), triglycerides (TG), low density lipoprotein (LDL-C) and high density lipoprotein (HDL-C) in the supernatant of cell culture were detected by automatic biochemical analyzer. The expression of CD36 was detected by immunohistochemistry. CCK-8 was used to detect the proliferation rate of macrophages. Results: Mtb infection significantly increased the expression of PPARγ in macrophages (P<0.001), promoted intracellular lipid aggregation and CD36 expression and decreased the levels of TC, TG, LDL-C and HDL-C in the supernatant of cell culture (P<0.001) and cell proliferation rate (P<0.001). PPARγ agonist significantly enhanced the intracellular lipid accumulation and CD36 expression that were induced by Mtb infection and down-regulated the lipid level in the supernatant of cell culture and cell proliferation rate, while PPARγ antagonist reversed the above effects. Conclusions: PPARγ played a role in lipid metabolism in Mtb-infected macrophages through affecting CD36 expression.
ER  - 

TY  - JOUR
M3  - Article
Y1  - 2021
VL  - 70
SN  - 1522-9629
SN  - 1094-5539
JF  - Pulmonary Pharmacology and Therapeutics
JO  - Pulm. Pharmacol. Ther.
UR  - https://www.embase.com/search/results?subaction=viewrecord&id=L2013660097&from=export
U2  - L2013660097
C5  - 34273498
DB  - Embase
DB  - Medline
U3  - 2021-07-27
U4  - 2021-11-15
L2  - http://dx.doi.org/10.1016/j.pupt.2021.102056
DO  - 10.1016/j.pupt.2021.102056
A1  - Laohapojanart, N.
A1  - Ratanajamit, C.
A1  - Kawkitinarong, K.
A1  - Srichana, T.
M1  - (Laohapojanart N., nisa.l@chulahospital.org; Ratanajamit C., chaveewan.r@psu.ac.th) Department of Clinical Pharmacy, Faculty of Pharmaceutical Sciences, Prince of Songkla University, Hat Yai, Songkhla, Thailand
M1  - (Kawkitinarong K., kamonkaw@hotmail.com) Tuberculosis Research Unit, Department of Medicine, Faculty of Medicine, Chulalongkorn University, Bangkok, Thailand
M1  - (Srichana T., teerapol.s@psu.ac.th) Drug Delivery System Excellence Center and Department of Pharmaceutical Technology, Faculty of Pharmaceutical Sciences, Prince of Songkla University, Hat Yai, Songkhla, Thailand
AD  - T. Srichana, Drug Delivery System Excellence Center and Department of Pharmaceutical Technology, Faculty of Pharmaceutical Sciences, Prince of Songkla University, Hat Yai, Songkhla, Thailand
T1  - Efficacy and safety of combined isoniazid-rifampicin-pyrazinamide-levofloxacin dry powder inhaler in treatment of pulmonary tuberculosis: A randomized controlled trial
LA  - English
KW  - dry powder inhaler
KW  - alanine aminotransferase
KW  - alkaline phosphatase
KW  - aspartate aminotransferase
KW  - bilirubin
KW  - ethambutol
KW  - isoniazid
KW  - levofloxacin
KW  - ofloxacin
KW  - placebo
KW  - pyrazinamide
KW  - rifampicin
KW  - uric acid
KW  - add on therapy
KW  - adult
KW  - alanine aminotransferase blood level
KW  - anorexia
KW  - arthralgia
KW  - article
KW  - body weight change
KW  - clinical outcome
KW  - controlled study
KW  - coughing
KW  - dizziness
KW  - double blind procedure
KW  - drug efficacy
KW  - drug safety
KW  - drug withdrawal
KW  - evening dosage
KW  - female
KW  - hemoptysis
KW  - human
KW  - kidney function test
KW  - liver function test
KW  - lung lavage
KW  - lung tuberculosis
KW  - major clinical study
KW  - male
KW  - multidrug resistant tuberculosis
KW  - Mycobacterium tuberculosis
KW  - nausea and vomiting
KW  - paresthesia
KW  - peak expiratory flow
KW  - phase 2 clinical trial
KW  - pruritus
KW  - randomized controlled trial
KW  - rash
KW  - side effect
KW  - sputum culture
KW  - symptom
KW  - tertiary care center
KW  - thorax radiography
KW  - young adult
N2  - Objective: To determine the efficacy and safety of add-on dry powder for inhalation (DPI) of combined anti-TB agents prepared as a particulate system (study group) compared with placebo DPI (control group) in patients diagnosed with pulmonary TB. Methods: This study was a randomized, placebo-controlled, double-blinded parallel design. Subjects were pulmonary TB patients, new or re-treatment, aged 18 years or older. The eligible patients were randomly allocated (1:1) to either the study group or the control group using stratified blocked randomization. The add-on DPI of combined anti-TB therapy (each capsule contained isoniazid 5 mg, rifampicin 2 mg, pyrazinamide 16 mg, and levofloxacin 2 mg) was used throughout the course of the standard oral anti-TB treatment. The primary outcome was Mycobacterium tuberculosis (MTB) sputum culture conversion measured after receiving treatment for eight weeks. Secondary outcomes were clinical signs and symptoms of pulmonary TB and adverse drug reactions (ADRs) related to anti-TB agents. The percentages of patients who achieved the primary outcome were compared (95% confidence interval). All analyses were performed using the modified intention-to-treat principle. Results: 91 patients were randomly allocated: 44 to the study group and 47 to the control group. Important baseline data (%peak expiratory flow rate, chest X-ray findings, resistance to anti-TB agents, renal and liver function tests) were similar between the two groups. Although the percentages of patients who achieved the primary outcome were similar in both groups (34/44 [77.3%] in the study group and (34/47 [72.3%] in the control group; relative risk [RR] 1.07, 95% CI 0.84–1.36; p = 0.589), the study group patients seemed to achieve the primary outcome earlier than the control group (22/44 [50.0%] vs 15/47 [31.9%]; RR 1.57, 95% CI 0.94–2.61; p = 0.079) at the end of week 4. Cough was significantly lower in the study group than in the control group (23/44 [52.3%] vs 43/47 [91.5%]; RR 0.57, 95% CI 0.43–0.77; p < 0.001) at week 4 of treatment. Hemoptysis was found in approximately half of each group at baseline. The percentage of patients having hemoptysis was substantially reduced at week 2 of treatment (5 [11.4%] in the study group and 11 [23.0%] in the control group, p = 0.132). Regarding safety outcomes, no dyspnea or severe ADRs were reported. Adverse events (AEs) related to oral anti-TB agents, (e.g. liver function tests) were in normal ranges in most patients in both groups during the treatment. The incidences of common AEs reported (e.g. anorexia, dizziness, numbness, arthralgia, rash, and itching) were similar between the two groups, while the incidences of nausea and vomiting were significantly lower in the study group than the control group (38.6% vs 74.5%, p = 0.001, and 43.2% vs 66.0%, p = 0.029, respectively). Conclusions: Add-on combined anti-TB DPI therapy to the standard oral anti-TB treatment did not increase MTB sputum culture conversion at two months of treatment. However, the percentage of patients having cough in the study group was significantly lower than in the control group at two months after treatment. A reduction in cough might represent adequate response to treatment, and result in a decreased risk of spread of infection. Combined anti-TB DPI therapy was safe. Further study investigated in a larger sample using higher strengths of DPI therapy is required.
ER  - 

TY  - JOUR
M3  - Article
Y1  - 2021
VL  - 19
IS  - 76
SP  - 474
EP  - 480
SN  - 1812-2078
SN  - 1812-2027
JF  - Kathmandu University Medical Journal
JO  - Kathmandu Univ. Med. J.
UR  - https://www.embase.com/search/results?subaction=viewrecord&id=L2016199228&from=export
U2  - L2016199228
DB  - Embase
U3  - 2022-04-18
U4  - 2022-10-11
A1  - Mahato, R.K.
A1  - Laohasiriwong, W.
A1  - Koju, R.P.
M1  - (Mahato R.K.; Laohasiriwong W., drwongsa@gmail.com) Faculty of Public Health, Khon Kaen University, Khon Kaen, Thailand
M1  - (Koju R.P.) Departments of Internal Medicine/Cardiology, Dhulikhel Hospital, Kathmandu University Hospital, Kathmandu University School of Medical Sciences, Kavre, Dhulikhel, Nepal
AD  - W. Laohasiriwong, Faculty of Public Health, Khon Kaen University, Khon Kaen, Thailand
T1  - Prevalence and Determinants of Type 2 Diabetes among the Pulmonary Tuberculosis Cases in Nepal: A Cross Sectional Study
LA  - English
KW  - data analysis software
KW  - Epi-Data
KW  - STATA
KW  - Version 13
KW  - hemoglobin A1c
KW  - adult
KW  - analytical research
KW  - article
KW  - body mass
KW  - controlled study
KW  - cross-sectional study
KW  - diastolic blood pressure
KW  - drug resistant tuberculosis
KW  - fasting blood glucose level
KW  - female
KW  - glucose blood level
KW  - human
KW  - lung tuberculosis
KW  - major clinical study
KW  - male
KW  - Nepal
KW  - non insulin dependent diabetes mellitus
KW  - prevalence
KW  - sex difference
KW  - social determinants of health
KW  - structured questionnaire
KW  - systolic blood pressure
KW  - tuberculosis
KW  - Version 13
C3  - Version 13(StataCorp,United States)
C4  - StataCorp(United States)
N2  - Background Since prehistoric time to the earlier 20th century, diabetes was accounted as co-morbidity among tuberculosis patients, which is reducing the treatment efficiency. Objective To investigate the prevalence and determinants of type 2 diabetes mellitus among tuberculosis patients in central development region of Nepal. Method An analytical cross-sectional study was conducted by using structured questionnaire. Face to face interview as well as reviewing of the medical records of the tuberculosis cases has been performed during September 2018-February 2019. The systematic random sampling was applied to select 306 tuberculosis cases. Then the respondents were examined for blood glucose level as well as Glycated haemoglobin (HbA1c) level to identify TB with Diabetes Mellitus. The proportion of respondents with fasting blood glucose level ≥ 126 mg/dl or a random blood glucose ≥ 200 mg/dl was considered as Tuberculosis with Diabetes Mellitus cases. Similarly, haemoglobin A1C ≥ 7% was accessed as amplified risk for tuberculosis. Multiple logistic regression was performed to analyse the factors associated with Tuberculosis with Diabetes Mellitus by using STATA. P value < 0.05 was taken as statistically significant. Result A total of 306 tuberculosis patients were included in the study. The mean ± standard deviation of age of participants was 36.82±15.94 years. The proportion of male slightly exceeded than that of female with a ratio of 1.73:1. The prevalence of TBDM was 17.32% (95% CI: 13.05-21.58) of all diagnosed tuberculosis cases. Our multivariable analysis identified the factors those were associated with TBDM were age ≥ 45 years (adj.OR=3.97, 95% CI 1.81-8.71, p value 0.001), patients residing in the urban areas (adj.OR=9.75, 95% CI 1.99-47.6, p value 0.005), had Body Mass Index (BMI) <18.5 Kg/m2 (adj.OR=3.20, 95% CI 1.58-6.51, p value 0.001), had diastolic blood pressure ≥ 80 mmHg (adj.OR=2.34, 95% CI 1.17-4.66, p value 0.015) and patients who were treated with Cat II and Cat III tuberculosis treatment regimens (adj.OR=2.65, 95% CI 1.22-5.73, p value 0.013). Conclusion The prevalence of type 2 diabetes mellitus among tuberculosis patients was higher than prevalence of diabetes in general population of Nepal and it was higher among male, urban residents, patients with low BMI and the older aged tuberculosis patients.
ER  - 

TY  - JOUR
M3  - Article
Y1  - 2021
VL  - 12
IS  - 9
SP  - 1603
EP  - 1609
SN  - 2040-1124
SN  - 2040-1116
JF  - Journal of Diabetes Investigation
JO  - J. Diabetes Invest.
UR  - https://www.embase.com/search/results?subaction=viewrecord&id=L2010667409&from=export
U2  - L2010667409
C5  - 33550691
DB  - Embase
DB  - Medline
U3  - 2021-03-09
U4  - 2021-09-07
L2  - http://dx.doi.org/10.1111/jdi.13523
DO  - 10.1111/jdi.13523
A1  - Fu, C.-P.
A1  - Lee, C.-L.
A1  - Li, Y.-H.
A1  - Lin, S.-Y.
M1  - (Fu C.-P., chiapofu@gmail.com) Graduate Institute of Biomedical Electronics and Bioinformatics, College of Electrical Engineering and Computer Science, National Taiwan University, Taipei, Taiwan
M1  - (Fu C.-P., chiapofu@gmail.com; Lee C.-L.; Li Y.-H.) Division of Endocrinology and Metabolism, Department of Medicine, Taichung Veterans General Hospital, Taichung, Taiwan
M1  - (Fu C.-P., chiapofu@gmail.com) Department of Medicine, Chung Shan Medical University, Taichung, Taiwan
M1  - (Lee C.-L.) Department of Medical Research, Taichung Veterans General Hospital, Taichung, Taiwan
M1  - (Lee C.-L.) School of Medicine, National Yang-Ming University, Taipei, Taiwan
M1  - (Lin S.-Y.) Center for Geriatrics and Gerontology, Taichung Veterans General Hospital, Taichung, Taiwan
AD  - C.-P. Fu, Graduate Institute of Biomedical Electronics and Bioinformatics, College of Electrical Engineering and Computer Science, National Taiwan University, Taipei, Taiwan
T1  - Metformin as a potential protective therapy against tuberculosis in patients with diabetes mellitus: A retrospective cohort study in a single teaching hospital
LA  - English
KW  - angiotensin receptor antagonist
KW  - BCG vaccine
KW  - dipeptidyl carboxypeptidase inhibitor
KW  - dipeptidyl peptidase IV inhibitor
KW  - ethambutol
KW  - glitazone derivative
KW  - glucose
KW  - glycated hemoglobin
KW  - hydroxymethylglutaryl coenzyme A reductase inhibitor
KW  - insulin
KW  - isoniazid
KW  - metformin
KW  - pyrazinamide
KW  - rifampicin
KW  - sulfonylurea
KW  - tuberculostatic agent
KW  - adult
KW  - age
KW  - aged
KW  - albumin to creatinine ratio
KW  - article
KW  - body mass
KW  - cohort analysis
KW  - controlled study
KW  - diabetes mellitus
KW  - disease association
KW  - disease risk assessment
KW  - drug effect
KW  - female
KW  - glomerulus filtration rate
KW  - glucose blood level
KW  - groups by age
KW  - hemoglobin blood level
KW  - human
KW  - insulin treatment
KW  - International Classification of Diseases
KW  - major clinical study
KW  - male
KW  - retrospective study
KW  - risk factor
KW  - sex
KW  - sex difference
KW  - teaching hospital
KW  - treatment duration
KW  - treatment outcome
KW  - tuberculosis
N2  - Aims/Introduction: The convergence of tuberculosis (TB) and diabetes mellitus (DM) is a new challenge in Asia as a result of the rising prevalence of diabetes mellitus with higher TB infection rates, and also because diabetes mellitus itself enhances TB disease activity and consequently the spread of TB. We aimed to address the risk presented by diabetes mellitus for TB infection. Materials and Methods: Patients with diabetes mellitus were retrospectively recruited. The baseline assessments included age, sex, body mass index, fasting blood glucose, glycated hemoglobin, urine albumin-to-creatinine ratio and estimated glomerular filtration rate. TB was determined by meeting the international classification of disease, for TB diagnosis and receiving anti-TB treatment for at least 2 months. Results: In total, 9,750 individuals with diabetes mellitus were recruited. The event rate of TB was 47 (0.48%). Younger age, lower proportion of men, higher fasting blood glucose and glycated hemoglobin values, and better renal function (estimated glomerular filtration rate and urine albumin-to-creatinine ratio) were observed in the metformin-exposed groups. Old age and male sex were associated with higher TB infection risk on multivariate analysis. Metformin users had a significantly lower risk for TB infection, whereas insulin users had a higher risk for TB infection. However, glycemic status had no effect on TB infection risk. Conclusions: This study provides clinical evidence from a survey of TB in individuals with diabetes mellitus. Old age, male sex and insulin use were risk factors for TB infection. Metformin remains the first choice of treatment for diabetes mellitus and has a potential protective effect against TB infection.
ER  - 

TY  - JOUR
M3  - Article
Y1  - 2021
VL  - 76
IS  - 5
SP  - 734
EP  - 736
SN  - 0300-5283
JF  - Medical Journal of Malaysia
JO  - Med. J. Malays.
UR  - https://www.embase.com/search/results?subaction=viewrecord&id=L2013804778&from=export
U2  - L2013804778
C5  - 34508384
DB  - Embase
DB  - Medline
U3  - 2021-09-24
U4  - 2021-10-14
A1  - Jamani, N.A.
A1  - Nor, F.H.M.
A1  - Yatim, Y.
M1  - (Jamani N.A.; Nor F.H.M., fhmn111@gmail.com) Department of Family Medicine, Kulliyyah of Medicine, International Islamic University Malaysia, Jalan Sultan Haji Ahmad Shah, Kuantan Pahang, Malaysia
M1  - (Yatim Y.) Klinik Kesihatan Peramu Jaya, Pekan, Pahang, Malaysia
AD  - F.H.M. Nor, Department of Family Medicine, Kulliyyah of Medicine, International Islamic University Malaysia, Jalan Sultan Haji Ahmad Shah, Kuantan Pahang, Malaysia
T1  - It is tuberculosis or melioidosis? A clinical diagnostic dilemma
LA  - English
KW  - alanine aminotransferase
KW  - alkaline phosphatase
KW  - amoxicillin plus clavulanic acid
KW  - aspartate aminotransferase
KW  - ceftazidime
KW  - ceftriaxone
KW  - creatinine
KW  - doxycycline
KW  - hemoglobin A1c
KW  - imipenem
KW  - insulin
KW  - adult
KW  - article
KW  - Burkholderia pseudomallei
KW  - case report
KW  - clinical article
KW  - diabetes mellitus
KW  - erythrocyte sedimentation rate
KW  - human
KW  - hypokalemia
KW  - hyponatremia
KW  - lung examination
KW  - lung tuberculosis
KW  - male
KW  - melioidosis
KW  - neutrophil count
KW  - platelet count
KW  - sepsis
KW  - sputum smear
KW  - thorax radiography
KW  - tuberculosis
N2  - Pulmonary Tuberculosis (PTB) is an endemic disease in Malaysia and continues to cause great morbidity and mortality. However, the diagnosis and treatment may pose a challenge to the attending physician since other diseases such as melioidosis can mimic tuberculosis. Hence, the final diagnosis should be done thorough history of illness, physical examination, investigations, and interpretation of findings. We present here a case of a 27-year-old man who presented at our primary care clinic with underlying diabetes mellitus whose symptoms were suggestive of PTB, and who was treated with anti-tuberculosis but later his sputum grew culture Burkholderia pseudomallei.
ER  - 

TY  - JOUR
M3  - Article
Y1  - 2021
VL  - 39
IS  - 35
SP  - 5025
EP  - 5036
SN  - 1873-2518
SN  - 0264-410X
JF  - Vaccine
JO  - Vaccine
UR  - https://www.embase.com/search/results?subaction=viewrecord&id=L2013593262&from=export
U2  - L2013593262
C5  - 34256969
DB  - Embase
DB  - Medline
U3  - 2021-07-23
U4  - 2021-07-23
L2  - http://dx.doi.org/10.1016/j.vaccine.2021.07.002
DO  - 10.1016/j.vaccine.2021.07.002
A1  - Gomez, M.
A1  - McCollum, J.
A1  - Wang, H.
A1  - Bachchhav, S.
A1  - Tetreau, I.
A1  - Gerhardt, A.
A1  - Press, C.
A1  - Kramer, R.M.
A1  - Fox, C.B.
A1  - Vehring, R.
M1  - (Gomez M.; Wang H.; Bachchhav S.; Tetreau I.; Vehring R.) Department of Mechanical Engineering, University of Alberta, Edmonton, AB, Canada
M1  - (McCollum J.; Gerhardt A.; Press C.; Kramer R.M.; Fox C.B.) Infectious Disease Research Institute, Seattle, WA, United States
M1  - (Fox C.B.) Department of Global Health, University of Washington, Seattle, WA, United States
AD  - R. Vehring, Department of Mechanical Engineering, University of Alberta, Edmonton, AB, Canada
T1  - Evaluation of the stability of a spray-dried tuberculosis vaccine candidate designed for dry powder respiratory delivery
LA  - English
KW  - dry powder inhaler
KW  - BCG vaccine
KW  - leucine
KW  - trehalose
KW  - trileucine
KW  - unclassified drug
KW  - article
KW  - BCG vaccination
KW  - controlled study
KW  - drug degradation
KW  - drug delivery system
KW  - drug efficacy
KW  - drug formulation
KW  - drug stability
KW  - drug storage
KW  - drug structure
KW  - liquid
KW  - nanoemulsion
KW  - powder
KW  - solid state
KW  - spray drying
KW  - storage temperature
KW  - thermostability
KW  - tuberculosis
N2  - Particle engineering via spray drying was used to develop a dry powder presentation of an adjuvanted tuberculosis vaccine candidate. This presentation utilizing a trileucine-trehalose excipient system was designed to be both thermostable and suitable for respiratory delivery. The stability of the spray-dried vaccine powder was assessed over one year at various storage temperatures (-20, 5, 25, 40, 50 °C) in terms of powder stability, adjuvant stability, and antigen stability. A formulation without trileucine was included as a control. The results showed that the interior particle structure and exterior particle morphology of the powder was maintained for one year at 40 °C, while the control case exhibited a small extent of particle fusing under the same storage conditions. Moisture content was maintained, and powder solid state remained amorphous for all storage temperatures. Aerosol performance was assessed with a commercial dry powder inhaler in combination with a human mouth-throat model. The emitted dose and lung dose were maintained for all samples after one year at temperatures up to 40 °C. Nanoemulsion size and oil content of the adjuvant system were maintained after one year at temperatures up to 40 °C, and the agonist content was maintained after one year at temperatures up to 25 °C. The antigen was completely degraded in the control formulation at seven months of storage at 40 °C; by contrast, 45% of the antigen was still present in the trehalose-trileucine formulation after one year of storage at 50 °C. Comparatively, the antigen was completely degraded in a liquid sample of the vaccine candidate after only one month of storage at 37 °C. The spray-dried trehalose-trileucine vaccine powder clearly maintained its inhalable properties after one year's storage at high temperatures and improved overall thermostability of the vaccine.
ER  - 

TY  - JOUR
M3  - Article
Y1  - 2021
VL  - 13
IS  - 8
SN  - 1999-4923
JF  - Pharmaceutics
JO  - Pharmaceutics
UR  - https://www.embase.com/search/results?subaction=viewrecord&id=L2007840758&from=export
U2  - L2007840758
DB  - Embase
U3  - 2021-08-31
U4  - 2022-03-02
L2  - http://dx.doi.org/10.3390/pharmaceutics13081309
DO  - 10.3390/pharmaceutics13081309
A1  - Garcia-Contreras, L.
A1  - Sethuraman, V.
A1  - Kazantseva, M.
A1  - Hickey, A.
M1  - (Garcia-Contreras L., lucila-garcia-contreras@ouhsc.edu; Sethuraman V., Vasu-Sethuraman@email.unc.edu; Kazantseva M., Masha-Kazantseva@email.unc.edu; Hickey A., ahickey@unc.edu) Division of Molecular Pharmaceutics, University of North Carolina at Chapel Hill, Chapel Hill, NC, United States
M1  - (Garcia-Contreras L., lucila-garcia-contreras@ouhsc.edu) Department of Pharmaceutical Sciences, University of Oklahoma Health Sciences Center, Oklahoma City, OK, United States
M1  - (Sethuraman V., Vasu-Sethuraman@email.unc.edu) Synlogic, Inc, Cambridge, MA, United States
M1  - (Kazantseva M., Masha-Kazantseva@email.unc.edu) IQVIA, Research Triangle Park, Durham, NC, United States
M1  - (Hickey A., ahickey@unc.edu) RTI International, Research Triangle Park, Durham, NC, United States
AD  - L. Garcia-Contreras, Division of Molecular Pharmaceutics, University of North Carolina at Chapel Hill, Chapel Hill, NC, United States
T1  - Efficacy of combined rifampicin formulations delivered by the pulmonary route to treat tuberculosis in the guinea pig model
LA  - English
KW  - inhalation spacer
KW  - nebulizer
KW  - particle size analyzer
KW  - scanning electron microscope
KW  - dichloromethane
KW  - glycerol
KW  - liposome
KW  - microsphere
KW  - rifampicin
KW  - animal experiment
KW  - animal model
KW  - article
KW  - autopsy
KW  - bacterial load
KW  - bacteriology
KW  - cell infiltration
KW  - colony forming unit
KW  - controlled study
KW  - dispersity
KW  - drug efficacy
KW  - drug formulation
KW  - encapsulation
KW  - glass transition temperature
KW  - guinea pig model
KW  - inflammation
KW  - inhalation
KW  - laser diffraction
KW  - lung weight
KW  - male
KW  - Mycobacterium tuberculosis
KW  - nonhuman
KW  - organ weight
KW  - particle size
KW  - photon correlation spectroscopy
KW  - physical chemistry
KW  - scanning electron microscopy
KW  - spleen weight
KW  - thoracic cavity
KW  - tidal volume
KW  - tuberculosis
C2  - Fisher(United States)
C2  - Mallinckrodt Baker(United States)
C2  - Sigma(United States)
C4  - ADG(United Kingdom)
C4  - Jeol(United States)
C4  - Marquest Medical Product(United States)
C4  - Nicomp Particle Sizing Systems(United States)
C4  - Thermo Electron(United States)
N2  - Liposomes, as vehicles alone or in combination with rifampicin (RIF) microparticles (RMs), were evaluated as vehicles to enhance the permeation of RIF into granulomas. RIF liposomes (RLs) were extruded through a 0.1 µm polypropylene membrane. RMs were prepared by the solvent evaporation method. Four weeks after infection, guinea pigs (GPs) were assigned to groups treated with a combination of RM-RLs or RLs alone. RLs were nebulized after extrusion whereas RMs were suspended in saline and nebulized to GPs in a nose-only inhalation chamber. Necropsy was performed after the treatment; the lungs and spleen were resected for bacteriology. RLs had mean diameters of 137.1 ± 33.7 nm whereas RMs had a projected area diameter of 2.48 µm. The volume diameter of RMs was 64 ± 1 µm, indicating that RMs were aggregated. The treatment of TB-infected GPs with RLs significantly reduced their lung bacterial burden and wet spleen weight compared with those treated with blank liposomes. The treatment of TB-infected animals with RM-RLs also reduced their lung bacterial burden and wet spleen weight even though these reductions were not statistically different. Based on these results, the permeation of RIF into granulomas appears to be enhanced when encapsulated into liposomes delivered by the pulmonary route.
ER  - 

TY  - JOUR
M3  - Article
Y1  - 2021
VL  - 23
IS  - 4
SN  - 1399-3062
SN  - 1398-2273
JF  - Transplant Infectious Disease
JO  - Transplant Infect. Dis.
UR  - https://www.embase.com/search/results?subaction=viewrecord&id=L2010766757&from=export
U2  - L2010766757
C5  - 33655691
DB  - Embase
DB  - Medline
U3  - 2021-03-16
U4  - 2022-01-11
L2  - http://dx.doi.org/10.1111/tid.13591
DO  - 10.1111/tid.13591
A1  - Ramírez-Sánchez, I.C.
A1  - García, K.
A1  - Nieto-Ríos, J.F.
M1  - (Ramírez-Sánchez I.C., iramirez@hptu.org.co) Infectious Diseases Section, Internal Medicine Department, Hospital Pablo Tobón Uribe, Medical School, Medellín, Colombia
M1  - (Ramírez-Sánchez I.C., iramirez@hptu.org.co) Infectious Diseases Section, Internal Medicine, Universidad de Antioquia Medical School, Medellín, Colombia
M1  - (García K.; Nieto-Ríos J.F.) Internal Medicine Department, Universidad de Antioquia Medical School, Medellín, Colombia
M1  - (Nieto-Ríos J.F.) Nephrology Section, Internal Medicine Department, Hospital Pablo Tobón Uribe, Medical School, Medellín, Colombia
AD  - I.C. Ramírez-Sánchez, Infectious Diseases Section, Internal Medicine Department, Hospital Pablo Tobón Uribe, Medical School, Medellín, Colombia
T1  - Multifocal skeletal tuberculosis with mycobacteremia after kidney transplantation: A case report
LA  - English
KW  - cotrimoxazole
KW  - ethambutol
KW  - isoniazid
KW  - linagliptin
KW  - meropenem
KW  - methylprednisolone
KW  - moxifloxacin
KW  - mycophenolate mofetil
KW  - pyrazinamide
KW  - rifampicin
KW  - tacrolimus
KW  - thymocyte antibody
KW  - valganciclovir
KW  - adult
KW  - article
KW  - atypical mycobacteriosis
KW  - bone radiography
KW  - bronchoscopy
KW  - case report
KW  - clinical article
KW  - cytomegalovirus infection
KW  - diabetes mellitus
KW  - disease course
KW  - drug dose reduction
KW  - drug substitution
KW  - drug withdrawal
KW  - fatality
KW  - female
KW  - granuloma
KW  - hemodialysis
KW  - human
KW  - human tissue
KW  - infection
KW  - kidney graft rejection
KW  - kidney polycystic disease
KW  - kidney transplantation
KW  - lung cavitation
KW  - lung lavage
KW  - male
KW  - medical history
KW  - middle aged
KW  - nuclear magnetic resonance imaging
KW  - osteomyelitis
KW  - peritoneal dialysis
KW  - side effect
KW  - thorax radiography
KW  - tuberculous osteomyelitis
KW  - x-ray computed tomography
N2  - Solid organ transplant recipients have a higher risk of active Mycobacterium tuberculosis infection (TB) compared to the general population. Recognized risk factors are immunosuppressant use, graft dysfunction, diabetes mellitus, liver disease caused by the hepatitis C virus, and co-infections by other opportunists. Most of the active TB cases reported in solid organ transplant recipients occur in kidney transplant patients, especially if they come from M tuberculosis-endemic areas. Extrapulmonary and disseminated TB are among the wide spectrum of clinical presentations found, but the lungs are the most common organ affected. Disseminated disease occurs in up to a third of the affected population, however, multifocal osteoarticular TB with mycobacteremia is unusual. We report the case of a kidney transplant patient with disseminated M tuberculosis infection, who presented with multifocal skeletal TB.
ER  - 

TY  - JOUR
M3  - Article
Y1  - 2021
VL  - 205
IS  - 2
SP  - 232
EP  - 245
SN  - 1365-2249
SN  - 0009-9104
JF  - Clinical and Experimental Immunology
JO  - Clin. Exp. Immunol.
UR  - https://www.embase.com/search/results?subaction=viewrecord&id=L2012321315&from=export
U2  - L2012321315
C5  - 33866550
DB  - Embase
DB  - Medline
U3  - 2021-06-10
U4  - 2021-11-10
L2  - http://dx.doi.org/10.1111/cei.13603
DO  - 10.1111/cei.13603
A1  - López-Torres, M.O.
A1  - Marquina-Castillo, B.
A1  - Ramos-Espinosa, O.
A1  - Mata-Espinosa, D.
A1  - Barrios-Payan, J.A.
A1  - Baay-Guzman, G.
A1  - Yepez, S.H.
A1  - Bini, E.
A1  - Torre-Villalvazo, I.
A1  - Torres, N.
A1  - Tovar, A.
A1  - Chamberlin, W.
A1  - Ge, Y.
A1  - Carranza, A.
A1  - Hernández-Pando, R.
M1  - (López-Torres M.O.; Marquina-Castillo B.; Ramos-Espinosa O.; Mata-Espinosa D.; Barrios-Payan J.A.; Bini E.; Hernández-Pando R., rogelio.hernandezp@incmnsz.mx) Experimental Pathology Section, Department of Pathology, Instituto Nacional de Ciencias Médicas y Nutrición Salvador Zubirán, Mexico City, Mexico
M1  - (Baay-Guzman G.; Yepez S.H.) Oncological Diseases Research Unit, Hospital Infantil de Mexico ‘Federico Gomez’, Mexico City, Mexico
M1  - (Torre-Villalvazo I.; Torres N.; Tovar A.) Physiology of Nutrition Department, Instituto Nacional de Ciencias Médicas y Nutrición Salvador Zubirán, Mexico City, Mexico
M1  - (Chamberlin W.; Ge Y.) Protibea Therapeutics LLC, Naples, FL, United States
M1  - (Carranza A.) CONICET – Universidad de Buenos Aires, Instituto Alberto C. Taquini de Investigaciones en Medicina Traslacional (IATIMET, Buenos Aires, Argentina
AD  - R. Hernández-Pando, Experimental Pathology Section, Department of Pathology, Instituto Nacional de Ciencias Médicas y Nutrición Salvador Zubirán, Mexico City, Mexico
T1  - 16α-Bromoepiandrosterone as a new candidate for experimental diabetes–tuberculosis co-morbidity treatment
LA  - English
KW  - 7500
KW  - Accu-chek Active
KW  - Accutrend Plus System
KW  - Bacto
KW  - blood glucose test strip
KW  - cannula
KW  - FastPrep-24
KW  - FastPrepR-24
KW  - ImageScope
KW  - imaging software
KW  - imaging system
KW  - information technology device
KW  - lipid test kit
KW  - Middlebrook agar
KW  - Middlebrook broth culture medium
KW  - nucleic acid isolation kit
KW  - polymerase chain reaction system
KW  - Prism version 6.0
KW  - Quantitech
KW  - reverse transcriptase PCR assay kit
KW  - ScanScope CS
KW  - Spectrum version 11.1.2.752
KW  - tissue processor
KW  - 11beta hydroxysteroid dehydrogenase 1
KW  - 11beta hydroxysteroid dehydrogenase 2
KW  - 16alpha bromoepiandrosterone
KW  - alcohol
KW  - corticosterone
KW  - cortisone
KW  - gamma interferon
KW  - glibenclamide
KW  - glucocorticoid
KW  - liquid nitrogen
KW  - messenger RNA
KW  - metformin
KW  - pentobarbital
KW  - RNA
KW  - sevoflurane
KW  - sterol derivative
KW  - streptozocin
KW  - tumor necrosis factor
KW  - unclassified drug
KW  - animal experiment
KW  - animal model
KW  - animal tissue
KW  - article
KW  - bacterial load
KW  - Bagg albino mouse
KW  - colony forming unit
KW  - comorbidity
KW  - comparative study
KW  - controlled study
KW  - data analysis software
KW  - disease severity
KW  - drug effect
KW  - drug efficacy
KW  - experimental diabetes mellitus
KW  - experimental tuberculosis
KW  - fatty liver
KW  - histopathology
KW  - hormone determination
KW  - hyperglycemia
KW  - image analysis
KW  - immunohistochemistry
KW  - lipid diet
KW  - liver tissue
KW  - lung parenchyma
KW  - mouse
KW  - Mycobacterium tuberculosis
KW  - nonhuman
KW  - pneumonia
KW  - protein expression
KW  - real time polymerase chain reaction
KW  - spleen tissue
KW  - streptozotocin-induced diabetes mellitus
KW  - tissue level
KW  - tissue section
KW  - 7500
KW  - Accu-chek Active
KW  - Accutrend Plus System
KW  - Bacto
KW  - FastPrep-24
KW  - FastPrepR-24
KW  - ImageScope
KW  - Omniscript
KW  - Prism version 6.0
KW  - Quantitech
KW  - RNeasy Mini kit
KW  - ScanScope CS
KW  - Spectrum version 11.1.2.752
C3  - 7500(Applied Biosystems,United States)
C3  - Accu-chek Active
C3  - Accutrend Plus System(Hoffmann La Roche)
C3  - Bacto(Difco,United States)
C3  - FastPrep-24(MP Biomedicals,United States)
C3  - FastPrepR-24(MP Biomedicals)
C3  - ImageScope(Aperio)
C3  - Omniscript(Qiagen,United States)
C3  - Prism version 6.0(Graphpad,United States)
C3  - Quantitech(Qiagen)
C3  - RNeasy Mini kit(Qiagen,Germany)
C3  - ScanScope CS(Aperio,United States)
C3  - Spectrum version 11.1.2.752(Aperio)
C4  - Aperio
C4  - Qiagen(Germany)
C4  - Aperio(United States)
C4  - Applied Biosystems(United States)
C4  - Difco(United States)
C4  - Graphpad(United States)
C4  - Hoffmann La Roche
C4  - MP Biomedicals
C4  - MP Biomedicals(United States)
C4  - Qiagen
C4  - Qiagen(United States)
N2  - Tuberculosis (TB) is the leading cause of death from a single bacterial infectious agent and is one of the most relevant issues of public health. Another pandemic disease is type II diabetes mellitus (T2D) that is estimated to affect half a billion people in the world. T2D is directly associated with obesity and a sedentary lifestyle and is frequently associated with immunosuppression. Immune dysfunction induced by hyperglycemia increases infection frequency and severity. Thus, in developing countries the T2D/TB co-morbidity is frequent and represents one of the most significant challenges for the health-care systems. Several immunoendocrine abnormalities are occurring during the chronic phase of both diseases, such as high extra-adrenal production of active glucocorticoids (GCs) by the activity of 11-β-hydroxysteroid dehydrogenase type 1 (11-βHSD1). 11-βHSD1 catalyzes the conversion of inactive cortisone to active cortisol or corticosterone in lungs and liver, while 11-β-hydroxysteroid dehydrogenase type 2 (11-βHSD2) has the opposite effect. Active GCs have been related to insulin resistance and suppression of Th1 responses, which are deleterious factors in both T2D and TB. The anabolic adrenal hormone dehydroepiandrosterone (DHEA) exerts antagonistic effects on GC signaling in immune cells and metabolic tissues; however, its anabolic effects prohibit its use to treat immunoendocrine diseases. 16α-bromoepiandrosterone (BEA) is a water miscible synthetic sterol related to DHEA that lacks an anabolic effect while amplifying the immune and metabolic properties with important potential therapeutic uses. In this work, we compared the expression of 11-βHSD1 and the therapeutic efficacy of BEA in diabetic mice infected with tuberculosis (TB) (T2D/TB) with respect to non-diabetic TB-infected mice (TB). T2D was induced by feeding mice with a high-fat diet and administering a single low-dose of streptozotocin. After 4 weeks of T2D establishment, mice were infected intratracheally with a high-dose of Mycobacterium tuberculosis strain H37Rv. Then, mice were treated with BEA three times a week by subcutaneous and intratracheal routes. Infection with TB increased the expression of 11-βHSD1 and corticosterone in the lungs and liver of both T2D/TB and TB mice; however, T2D/TB mice developed a more severe lung disease than TB mice. In comparison with untreated animals, BEA decreased GC and 11-βHSD1 expression while increasing 11-βHSD2 expression. These molecular effects of BEA were associated with a reduction in hyperglycemia and liver steatosis, lower lung bacillary loads and pneumonia. These results uphold BEA as a promising effective therapy for the T2D/TB co-morbidity.
ER  - 

TY  - JOUR
M3  - Article
Y1  - 2021
VL  - 11
SN  - 2235-2988
JF  - Frontiers in Cellular and Infection Microbiology
JO  - Front. Cell. Infect. Microbiol.
UR  - https://www.embase.com/search/results?subaction=viewrecord&id=L635534547&from=export
U2  - L635534547
C5  - 34295838
DB  - Embase
DB  - Medline
U3  - 2021-07-28
U4  - 2021-09-28
L2  - http://dx.doi.org/10.3389/fcimb.2021.691823
DO  - 10.3389/fcimb.2021.691823
A1  - Sinha, R.
A1  - Ngo, M.D.
A1  - Bartlett, S.
A1  - Bielefeldt-Ohmann, H.
A1  - Keshvari, S.
A1  - Hasnain, S.Z.
A1  - Donovan, M.L.
A1  - Kling, J.C.
A1  - Blumenthal, A.
A1  - Chen, C.
A1  - Short, K.R.
A1  - Ronacher, K.
M1  - (Sinha R.; Ngo M.D.; Bartlett S.; Keshvari S.; Hasnain S.Z.; Ronacher K.) Translational Research Institute, Mater Research Institute, The University of Queensland, Brisbane, QLD, Australia
M1  - (Bielefeldt-Ohmann H.; Short K.R.) School of Chemistry and Molecular Biosciences, The University of Queensland, Brisbane, QLD, Australia
M1  - (Bielefeldt-Ohmann H.; Hasnain S.Z.; Blumenthal A.; Short K.R.; Ronacher K.) Australian Infectious Diseases Research Centre, The University of Queensland, Brisbane, QLD, Australia
M1  - (Donovan M.L.; Kling J.C.; Blumenthal A.) The University of Queensland Diamantina Institute, Brisbane, QLD, Australia
M1  - (Chen C.) School of Biomedical Sciences, The University of Queensland, Brisbane, QLD, Australia
AD  - K. Ronacher, Translational Research Institute, Mater Research Institute, The University of Queensland, Brisbane, QLD, Australia
T1  - Pre-Diabetes Increases Tuberculosis Disease Severity, While High Body Fat Without Impaired Glucose Tolerance Is Protective
LA  - English
KW  - analytical equipment
KW  - blood glucose meter
KW  - body composition analyzer
KW  - culture medium
KW  - Glas Col
KW  - hematology analyzer
KW  - hemoglobinometer
KW  - insulin test kit
KW  - Isolate II RNA
KW  - metabolic profiling system
KW  - Middlebrook 7H9
KW  - Minispec LF50H NMR
KW  - nebulizer
KW  - PCR assay kit
KW  - PhenoMaster
KW  - polymerase chain reaction system
KW  - QuantStudio 7
KW  - RNA purification kit
KW  - SensiFAST SYBR
KW  - Sensocard Plus
KW  - agar
KW  - beta interferon
KW  - formaldehyde
KW  - gamma interferon
KW  - glucose
KW  - glycerol
KW  - hemoglobin A1c
KW  - insulin
KW  - interleukin 10
KW  - interleukin 1beta
KW  - monocyte chemotactic protein 1
KW  - phosphate buffered saline
KW  - polysorbate 80
KW  - proteinase inhibitor
KW  - tumor necrosis factor
KW  - animal experiment
KW  - animal model
KW  - animal tissue
KW  - article
KW  - bacterial load
KW  - blood sampling
KW  - body composition
KW  - body mass
KW  - C57BL 6 mouse
KW  - chow diet
KW  - controlled study
KW  - diagnostic test accuracy study
KW  - disease predisposition
KW  - disease severity
KW  - dysglycemia
KW  - enzyme linked immunosorbent assay
KW  - gene expression profiling
KW  - hyperinsulinemia
KW  - impaired glucose tolerance
KW  - lipid diet
KW  - male
KW  - metabolic fingerprinting
KW  - mouse
KW  - non insulin dependent diabetes mellitus
KW  - nonhuman
KW  - obesity
KW  - oral glucose tolerance test
KW  - real time reverse transcription polymerase chain reaction
KW  - receiver operating characteristic
KW  - resting energy expenditure
KW  - RNA extraction
KW  - tissue section
KW  - tuberculosis
KW  - DCA Vantage
KW  - Glas Col
KW  - Isolate II RNA
KW  - Middlebrook 7H9
KW  - Minispec LF50H NMR
KW  - PhenoMaster
KW  - QuantStudio 7
KW  - SensiFAST SYBR
KW  - Sensocard Plus
C3  - DCA Vantage(Siemens,Germany)
C3  - Glas Col
C3  - Isolate II RNA(Bioline,United Kingdom)
C3  - Middlebrook 7H9(Becton Dickinson Biosciences,United States)
C3  - Minispec LF50H NMR(Bruker,United States)
C3  - PhenoMaster
C3  - QuantStudio 7(Applied Biosystems)
C3  - SensiFAST SYBR(Bioline,United Kingdom)
C3  - Sensocard Plus
C2  - Sigma
C4  - Applied Biosystems
C4  - Crystal Chem(United States)
C4  - R and D Systems
C4  - Siemens(Germany)
C4  - Bioline(United Kingdom)
C4  - Becton Dickinson Biosciences(United States)
C4  - Bruker(United States)
N2  - Type 2 diabetes (T2D) is a well-known risk factor for tuberculosis (TB), but little is known about pre-diabetes and the relative contribution of impaired glucose tolerance vs. obesity towards susceptibility to TB. Here, we developed a preclinical model of pre-diabetes and TB. Mice fed a high fat diet (HFD) for 12 weeks presented with impaired glucose tolerance and hyperinsulinemia compared to mice fed normal chow diet (NCD). Infection with M. tuberculosis (Mtb) H37Rv after the onset of dysglycemia was associated with significantly increased lung pathology, lower concentrations of TNF-α, IFN-γ, IFN-β and IL-10 and a trend towards higher bacterial burden at 3 weeks post infection. To determine whether the increased susceptibility of pre-diabetic mice to TB is reversible and is associated with dysglycemia or increased body fat mass, we performed a diet reversal experiment. Pre-diabetic mice were fed a NCD for 10 additional weeks (HFD/NCD) at which point glucose tolerance was restored, but body fat mass remained higher compared to control mice that consumed NCD throughout the entire experiment (NCD/NCD). Upon Mtb infection HFD/NCD mice had significantly lower bacterial burden compared to NCD/NCD mice and this was accompanied by restored IFN-γ responses. Our findings demonstrate that pre-diabetes increases susceptibility to TB, but a high body mass index without dysglycemia is protective. This murine model offers the opportunity to further study the underlying immunological, metabolic and endocrine mechanisms of this association.
ER  - 

TY  - JOUR
M3  - Article
Y1  - 2021
VL  - 16
IS  - 7 July
SN  - 1932-6203
JF  - PLoS ONE
JO  - PLoS ONE
UR  - https://www.embase.com/search/results?subaction=viewrecord&id=L2013553562&from=export
U2  - L2013553562
C5  - 34252144
DB  - Embase
DB  - Medline
U3  - 2021-07-19
U4  - 2021-12-23
L2  - http://dx.doi.org/10.1371/journal.pone.0254349
DO  - 10.1371/journal.pone.0254349
A1  - Shayo, F.K.
A1  - Shayo, S.C.
M1  - (Shayo F.K., festocasmir@gmail.com) Department of Internal Medicine, Muhimbili National Hospital, Dar es Salaam, Tanzania
M1  - (Shayo F.K., festocasmir@gmail.com) Muhimbili University of Health and Allied Sciences, Dar es Salaam, Tanzania
M1  - (Shayo S.C.) Department of Diabetes and Endocrinology, Kagoshima University, Kagoshima, Japan
AD  - F.K. Shayo, Department of Internal Medicine, Muhimbili National Hospital, Dar es Salaam, Tanzania
T1  - Readiness of healthcare facilities with tuberculosis services to manage diabetes mellitus in Tanzania: A nationwide analysis for evidence-informed policy-making in high burden settings
LA  - English
KW  - blood glucose meter
KW  - diagnostic equipment
KW  - sphygmomanometer
KW  - stadiometer
KW  - stethoscope
KW  - urine test strip
KW  - weighing scale
KW  - glibenclamide
KW  - glucose
KW  - insulin
KW  - metformin
KW  - article
KW  - body mass
KW  - diabetes mellitus
KW  - disease burden
KW  - evidence based medicine
KW  - Facility inventory questionnaire
KW  - health care delivery
KW  - health care facility
KW  - health care personnel
KW  - Health Provider Interview questionnaire
KW  - health service
KW  - management
KW  - patient care
KW  - practice guideline
KW  - prevalence
KW  - questionnaire
KW  - reading
KW  - staff training
KW  - Tanzania
KW  - tuberculosis
KW  - World Health Organization
KW  - World Health Organization-Service Availability and Readiness Assessment
N2  - Introduction Double disease burden such as Tuberculosis and Diabetes mellitus comorbidity is evident and on rising especially in high burden settings such as Tanzania. There is limited information about the availability of tuberculosis/diabetes integrated healthcare services in Tanzania. Therefore, this study explored the availability and examined the readiness of healthcare facilities with tuberculosis services to manage diabetes mellitus in Tanzania. Methods We abstracted data from the 2014-2015 Tanzania Service Provision Assessment Survey datasets. The service availability was assessed by calculating the proportion of tuberculosis facilities reported to manage diabetes mellitus. There were four domains; each domain with some indicators for calculating the readiness index. High readiness was considered if the tuberculosis facilities scored at least half (≥50%) of the indicators listed in each of the four domains (staff training and guideline, diagnostics, equipment, and medicines) as is recommended by the World Health Organization-Service Availability and Readiness Assessment manual while low readiness for otherwise. Results Out of 341 healthcare facilities with tuberculosis services included in the current study, 238 (70.0%) reported providing management for diabetes mellitus. The majority of the facilities were dispensaries and clinics 48.1%; publicly owned 72.6%; and located in rural 62.6%. Overall, the readiness of tuberculosis facilities to manage diabetes was low (10.8%). Similarly, the readiness was low based on the domain-specific readiness of trained staff and guidelines. Conclusion Although the majority of the healthcare facilities with tuberculosis services had diabetes mellitus services the overall readiness was low. This finding provides a piece of evidence to inform the policymakers in high burden and low resource countries to strengthen the co-management of tuberculosis and diabetes.
ER  - 

TY  - JOUR
M3  - Article
Y1  - 2021
VL  - 16
IS  - 7 July
SN  - 1932-6203
JF  - PLoS ONE
JO  - PLoS ONE
UR  - https://www.embase.com/search/results?subaction=viewrecord&id=L2013823202&from=export
U2  - L2013823202
C5  - 34324578
DB  - Embase
DB  - Medline
U3  - 2021-08-06
L2  - http://dx.doi.org/10.1371/journal.pone.0255194
DO  - 10.1371/journal.pone.0255194
A1  - Scordo, J.M.
A1  - Aguillón-Durán, G.P.
A1  - Ayala, D.
A1  - Quirino- Cerrillo, A.P.
A1  - Rodríguez-Reyna, E.
A1  - Mora-Guzmán, F.
A1  - Caso, J.A.
A1  - Ledezma-Campos, E.
A1  - Schlesinger, L.S.
A1  - Torrelles, J.B.
A1  - Turner, J.
A1  - Restrepo, B.I.
M1  - (Scordo J.M.; Schlesinger L.S.; Torrelles J.B.; Turner J.) Host Pathogen Interactions and Population Health Programs, Texas Biomedical Research Institute, San Antonio, TX, United States
M1  - (Scordo J.M.) The University of Texas, Health Science Center of San Antonio, San Antonio, TX, United States
M1  - (Aguillón-Durán G.P.; Rodríguez-Reyna E.; Mora-Guzmán F.; Ledezma-Campos E.) Secretaria de Salud de Tamaulipas, Reynosa, Matamoros and Ciudad Victoria, Tamaulipas, Mexico
M1  - (Ayala D.; Quirino- Cerrillo A.P.; Restrepo B.I., Blanca.i.restrepo@uth.tmc.edu) University of Texas, Health Science Center at Houston, School of Public Health, Brownsville, TX, United States
M1  - (Caso J.A.; Restrepo B.I., Blanca.i.restrepo@uth.tmc.edu) Biology Department, University of Texas Rio Grande Valley, Edinburg, TX, United States
M1  - (Caso J.A.) School of Medicine, South Texas Diabetes and Obesity Institute, University of Texas Rio Grande Valley, Edinburg, TX, United States
AD  - B.I. Restrepo, University of Texas, Health Science Center at Houston, School of Public Health, Brownsville, TX, United States
T1  - A prospective cross-sectional study of tuberculosis in elderly Hispanics reveals that BCG vaccination at birth is protective whereas diabetes is not a risk factor
LA  - English
KW  - adult
KW  - aged
KW  - article
KW  - BCG vaccination
KW  - body mass
KW  - controlled study
KW  - cross-sectional study
KW  - human
KW  - major clinical study
KW  - male
KW  - non insulin dependent diabetes mellitus
KW  - prevalence
KW  - prospective study
KW  - risk factor
KW  - smoking
N2  - Background Aging increases the risk of tuberculosis (TB) and its adverse outcomes, but most studies are based on secondary analyses, and few are in Hispanics. Diabetes is a risk factor for TB in adults, but its contribution in the elderly is unknown. We aimed to identify the role of diabetes and other risk factors for TB in elderly Hispanics. Methods Cross-sectional study among newly-diagnosed TB patients, recent contacts (ReC), or community controls (CoC) totaling 646 participants, including 183 elderly (>60 years; 43 TB, 80 ReC, 60 CoC) and 463 adults (18 to 50 years; 80 TB, 301 ReC and 82 CoC). Host characteristics associated with TB and latent Mycobacterium tuberculosis infection (LTBI) were identified in the elderly by univariable and confirmed by multivariable logistic regression. Results LTBI was more prevalent among the elderly CoC (55% vs. 23.2% in adults; p<0.001), but not in ReC (elderly 71.3% vs. adult 63.8%); p = 0.213). Risk factors for TB in the elderly included male sex (adj-OR 4.33, 95% CI 1.76, 10.65), smoking (adj-OR 2.55, 95% CI 1.01, 6.45) and low BMI (adj-OR 12.34, 95% CI 4.44, 34.33). Unexpectedly, type 2 diabetes was not associated with TB despite its high prevalence (adj-OR 0.38, 95% CI 0.06, 2.38), and BCG vaccination at birth was protective (adj-OR 0.16, 95% CI 0.06, 0.45). Conclusions We report novel distinctions in TB risk factors in the elderly vs. adults, notably in diabetes and BCG vaccination at birth. Further studies are warranted to address disparities in this vulnerable, understudied population.
ER  - 

TY  - JOUR
M3  - Letter
Y1  - 2021
VL  - 177
IS  - 6
SP  - 715
EP  - 717
SN  - 0035-3787
JF  - Revue Neurologique
JO  - Rev. Neurol.
UR  - https://www.embase.com/search/results?subaction=viewrecord&id=L2010671307&from=export
U2  - L2010671307
C5  - 33451757
DB  - Embase
DB  - Medline
U4  - 2021-02-03
L2  - http://dx.doi.org/10.1016/j.neurol.2020.10.005
DO  - 10.1016/j.neurol.2020.10.005
A1  - Guyot, B.
A1  - Holay, Q.
A1  - Beucler, N.
A1  - Sellier, A.
A1  - Dagain, A.
A1  - Joubert, C.
M1  - (Guyot B., benjamin.guyot.1@etu.univ-amu.fr; Beucler N., nat.beucler@gmail.com; Sellier A., aurore.sellier@live.fr; Dagain A., dr.adagain@gmail.com; Joubert C., christophe.joubert@neurochirurgie.fr) Department of neurosurgery, Sainte Anne Military Hospital, 2, boulevard Sainte Anne, Toulon, France
M1  - (Holay Q., qholay@gmail.com) Department of radiology, Sainte Anne Military Hospital, 2, boulevard Sainte Anne, Toulon, France
AD  - C. Joubert, Department of neurosurgery, Sainte Anne Military Hospital, 2, boulevard Sainte Anne, Toulon, France
T1  - Prevalent tuberculoma of a disseminated tuberculosis mimicking brain metastasis
LA  - English
KW  - corticosteroid
KW  - ethambutol plus isoniazid plus pyrazinamide plus rifampicin
KW  - gadolinium
KW  - insulin
KW  - adult respiratory distress syndrome
KW  - aged
KW  - asthenia
KW  - brain metastasis
KW  - cachexia
KW  - case report
KW  - cerebellum injury
KW  - clinical article
KW  - corticosteroid therapy
KW  - depression
KW  - dysarthria
KW  - epithelioid histiocyte
KW  - female
KW  - giant cell
KW  - human
KW  - human tissue
KW  - inflammatory cell
KW  - insulin treatment
KW  - intracranial hypertension
KW  - letter
KW  - leukopenia
KW  - lung lavage
KW  - lymphadenopathy
KW  - lymphocytopenia
KW  - miliary tuberculosis
KW  - neutropenia
KW  - non insulin dependent diabetes mellitus
KW  - nonhuman
KW  - nuclear magnetic resonance imaging
KW  - positron emission tomography
KW  - thyroid carcinoma
KW  - thyroidectomy
KW  - tuberculoma
KW  - very elderly
ER  - 

TY  - JOUR
M3  - Article
Y1  - 2021
VL  - 9
IS  - 4
SP  - 373
EP  - 386
SN  - 2213-2619
SN  - 2213-2600
JF  - The Lancet Respiratory Medicine
JO  - Lancet Respir. Med.
UR  - https://www.embase.com/search/results?subaction=viewrecord&id=L2010476720&from=export
U2  - L2010476720
C5  - 33306991
DB  - Embase
DB  - Medline
U3  - 2020-12-30
U4  - 2021-07-05
L2  - http://dx.doi.org/10.1016/S2213-2600(20)30319-2
DO  - 10.1016/S2213-2600(20)30319-2
A1  - Day, T.A.
A1  - Penn-Nicholson, A.
A1  - Luabeya, A.K.K.
A1  - Fiore-Gartland, A.
A1  - Du Plessis, N.
A1  - Loxton, A.G.
A1  - Vergara, J.
A1  - Rolf, T.A.
A1  - Reid, T.D.
A1  - Toefy, A.
A1  - Shenje, J.
A1  - Geldenhuys, H.
A1  - Tameris, M.
A1  - Mabwe, S.
A1  - Bilek, N.
A1  - Bekker, L.-G.
A1  - Diacon, A.
A1  - Walzl, G.
A1  - Ashman, J.
A1  - Frevol, A.
A1  - Sagawa, Z.K.
A1  - Lindestam Arlehamn, C.
A1  - Sette, A.
A1  - Reed, S.G.
A1  - Coler, R.N.
A1  - Scriba, T.J.
A1  - Hatherill, M.
A1  - Beckmann, A.M.
A1  - Hsu, F.-C.
A1  - Albertson, S.
A1  - Veldsman, A.
A1  - Schreuder, C.
A1  - Smit, E.
A1  - Cloete, Y.
A1  - Ontong, C.
A1  - Filander, E.
A1  - Jacobs, G.
A1  - Keyser, A.
A1  - Africa, H.
A1  - Mulenga, H.
A1  - Noble, J.
A1  - Makhethe, L.
A1  - Steyn, M.
A1  - de Kock, M.
A1  - Quaqua, N.
A1  - Lu, Y.
A1  - Gutschmidt, A.
A1  - Thienneman, F.
A1  - Kahn, S.
A1  - Mouton, A.
A1  - Van Rooyen, E.
A1  - Opperman, F.
A1  - Swarts, A.
A1  - Van Schalkwyk, A.
A1  - Herselman, Y.
A1  - Hofmeester, D.
A1  - Amsterdam, J.
A1  - Hassanally, L.
A1  - van der Merwe, L.
A1  - Companie, A.
A1  - Rossouw, S.
A1  - Jones, C.
A1  - Botes, N.
A1  - van der Riet, E.
A1  - Goliath, S.
A1  - Kruger, S.
A1  - Sinandile, E.
M1  - (Day T.A.; Vergara J.; Rolf T.A.; Ashman J.; Frevol A.; Sagawa Z.K.; Reed S.G.; Coler R.N.) Infectious Disease Research Institute, Seattle, WA, United States
M1  - (Penn-Nicholson A.; Luabeya A.K.K.; Reid T.D.; Toefy A.; Shenje J.; Geldenhuys H.; Tameris M.; Mabwe S.; Bilek N.; Scriba T.J.; Hatherill M., mark.hatherill@uct.ac.za) South African Tuberculosis Vaccine Initiative (SATVI), Institute of Infectious Disease & Molecular Medicine and Division of Immunology, Department of Pathology, University of Cape Town, Cape Town, South Africa
M1  - (Bekker L.-G.) Desmond Tutu HIV Centre, University of Cape Town, Cape Town, South Africa
M1  - (Fiore-Gartland A.) Vaccine and Infectious Disease Division, Fred Hutchinson Cancer Research Center, Seattle, WA, United States
M1  - (Du Plessis N.; Loxton A.G.; Walzl G.) DST-NRF Centre of Excellence for Biomedical Tuberculosis Research, South African Medical Research Council Centre for Tuberculosis Research, Division of Molecular Biology and Human Genetics, Faculty of Medicine and Health Sciences, Stellenbosch University, Cape Town, South Africa
M1  - (Diacon A.) TASK Applied Sciences, Cape Town, South Africa
M1  - (Lindestam Arlehamn C.; Sette A.) Center for Infectious Disease, Division of Vaccine Discovery, La Jolla Institute for Immunology, La Jolla, CA, United States
M1  - (Coler R.N.) Department of Global Health, University of Washington, Seattle, WA, United States
M1  - (Coler R.N.) PAI Life Sciences, Seattle, WA, United States
M1  - (Beckmann A.M.; Hsu F.-C.; Albertson S.; Veldsman A.; Schreuder C.; Smit E.; Cloete Y.; Ontong C.; Filander E.; Jacobs G.; Keyser A.; Africa H.; Mulenga H.; Noble J.; Makhethe L.; Steyn M.; de Kock M.; Quaqua N.; Lu Y.; Gutschmidt A.; Thienneman F.; Kahn S.; Mouton A.; Van Rooyen E.; Opperman F.; Swarts A.; Van Schalkwyk A.; Herselman Y.; Hofmeester D.; Amsterdam J.; Hassanally L.; van der Merwe L.; Companie A.; Rossouw S.; Jones C.; Botes N.; van der Riet E.; Goliath S.; Kruger S.; Sinandile E.)
M1  - ()
AD  - M. Hatherill, University of Cape Town, Faculty of Health Sciences, Institute of Infectious Disease and Molecular Medicine, Observatory 7925, Cape Town, South Africa
T1  - Safety and immunogenicity of the adjunct therapeutic vaccine ID93 + GLA-SE in adults who have completed treatment for tuberculosis: a randomised, double-blind, placebo-controlled, phase 2a trial
LA  - English
KW  - NCT01927159
KW  - NCT02465216
KW  - glucopyranosyl lipid vaccine
KW  - ID93 vaccine
KW  - immunoglobulin G
KW  - Mycobacterium vaccine
KW  - unclassified drug
KW  - adult
KW  - antibody response
KW  - arthralgia
KW  - article
KW  - CD4+ T lymphocyte
KW  - cohort analysis
KW  - controlled study
KW  - cryopreservation
KW  - double blind procedure
KW  - drug safety
KW  - enzyme linked immunosorbent assay
KW  - fatigue
KW  - female
KW  - flow cytometry
KW  - headache
KW  - human
KW  - hypertension
KW  - immunogenicity
KW  - injection site erythema
KW  - injection site induration
KW  - injection site pain
KW  - injection site reaction
KW  - lung tuberculosis
KW  - major clinical study
KW  - male
KW  - myalgia
KW  - nose obstruction
KW  - outcome assessment
KW  - peripheral blood mononuclear cell
KW  - phase 2 clinical trial
KW  - priority journal
KW  - randomized controlled trial
KW  - South Africa
KW  - tonsillitis
KW  - treatment outcome
KW  - treatment response
KW  - upper respiratory tract infection
N2  - Background: A therapeutic vaccine that prevents recurrent tuberculosis would be a major advance in the development of shorter treatment regimens. We aimed to assess the safety and immunogenicity of the ID93 + GLA-SE vaccine at various doses and injection schedules in patients with previously treated tuberculosis. Methods: This randomised, double-blind, placebo-controlled, phase 2a trial was conducted at three clinical sites near Cape Town, South Africa. Patients were recruited at local clinics after receiving 4 months of tuberculosis treatment, and screened for eligibility after providing written informed consent. Participants were aged 18–60 years, BCG-vaccinated, HIV-uninfected, and diagnosed with drug-sensitive pulmonary tuberculosis. Eligible patients had completed standard treatment for pulmonary tuberculosis in the past 28 days. Participants were enrolled after completing standard treatment and randomly assigned sequentially to receive vaccine or placebo in three cohorts: 2 μg intramuscular ID93 + 2 μg GLA-SE on days 0 and 56 (cohort 1); 10 μg ID93 + 2 μg GLA-SE on days 0 and 56 (cohort 2); 2 μg ID93 + 5 μg GLA-SE on days 0 and 56 and placebo on day 28 (cohort 3); 2 μg ID93 + 5 μg GLA-SE on days 0, 28, and 56 (cohort 3); or placebo on days 0 and 56 (cohorts 1 and 2), with the placebo group for cohort 3 receiving an additional injection on day 28. Randomisation was in a ratio of 3:1 for ID93 + GLA-SE and saline placebo in cohorts 1 and 2, and in a ratio of 3:3:1 for (2 ×) ID93 + GLA-SE, (3 ×) ID93 + GLA-SE, and placebo in cohort 3. The primary outcomes were safety and immunogenicity (vaccine-specific antibody response and T-cell response). For the safety outcome, participants were observed for 30 min after each injection, injection site reactions and systemic adverse events were monitored until day 84, and serious adverse events and adverse events of special interest were monitored for 6 months after the last injection. Vaccine-specific antibody responses were measured by serum ELISA, and T-cell responses after stimulation with vaccine antigens were measured in cryopreserved peripheral blood mononuclear cells specimens using intracellular cytokine staining followed by flow cytometry. This study is registered with ClinicalTrials.gov, number NCT02465216. Findings: Between June 17, 2015, and May 30, 2016, we assessed 177 patients for inclusion. 61 eligible patients were randomly assigned to receive: saline placebo (n=5) or (2 ×) 2 μg ID93 + 2 μg GLA-SE (n=15) on days 0 and 56 (cohort 1); saline placebo (n=2) or (2 ×) 10 μg ID93 + 2 μg GLA-SE (n=5) on days 0 and 56 (cohort 2); saline placebo (n=5) on days 0, 28 and 56, or 2 μg ID93 + 5 μg GLA-SE (n=15) on days 0 and 56 and placebo injection on day 28, or (3 ×) 2 μg ID93 + 5 μg GLA-SE (n=14) on days 0, 28, and 56 (cohort 3). ID93 + GLA-SE induced robust and durable antibody responses and specific, polyfunctional CD4 T-cell responses to vaccine antigens. Two injections of the 2 μg ID93 + 5 μg GLA-SE dose induced antigen-specific IgG and CD4 T-cell responses that were significantly higher than those with placebo and persisted for the 6-month study duration. Mild to moderate injection site pain was reported after vaccination across all dose combinations, and induration and erythema in patients given 2 μg ID93 + 5 μg GLA-SE in two or three doses. One participant had grade 3 erythema and induration at the injection site. No vaccine-related serious adverse events were observed. Interpretation: Vaccination with ID93 + GLA-SE was safe and immunogenic for all tested regimens. These data support further evaluation of ID93 + GLA-SE in therapeutic vaccination strategies to improve tuberculosis treatment outcomes. Funding: Wellcome Trust (102028/Z/13/Z).
ER  - 

TY  - JOUR
M3  - Article
Y1  - 2021
VL  - 10
IS  - 2
SP  - 111
EP  - 115
SN  - 2212-554X
SN  - 2212-5531
JF  - International Journal of Mycobacteriology
JO  - Int. J. Mycobacteriology
UR  - https://www.embase.com/search/results?subaction=viewrecord&id=L635373951&from=export
U2  - L635373951
C5  - 34558460
DB  - Embase
DB  - Medline
U3  - 2021-06-30
U4  - 2021-07-06
L2  - http://dx.doi.org/10.4103/2212-5531.307069
DO  - 10.4103/2212-5531.307069
A1  - Desai, A.
A1  - Gupta, N.
A1  - Korishetty, L.
A1  - Saravu, K.
M1  - (Desai A.; Korishetty L.) Department of 1Medicine, Kasturba Medical College, Manipal Academy of Higher Education, Karnataka, Manipal, India
M1  - (Gupta N.; Saravu K., kavithasaravu@gmail.com) Department of Infectious Diseases, Kasturba Medical College, Manipal Academy of Higher Education, India
M1  - (Gupta N.; Saravu K., kavithasaravu@gmail.com) Manipal Center for Infectious Diseases, Prasanna School of Public Health, Manipal Academy of Higher Education, Karnataka, Manipal, India
T1  - Treatment outcomes of patients with tuberculosis and diabetes: A prospective cohort study from India
LA  - English
KW  - glucose
KW  - hemoglobin A1c
KW  - insulin
KW  - tuberculostatic agent
KW  - adult
KW  - aged
KW  - article
KW  - cohort analysis
KW  - controlled study
KW  - diabetes mellitus
KW  - diabetic patient
KW  - extrapulmonary tuberculosis
KW  - fasting
KW  - female
KW  - glucose blood level
KW  - glycemic control
KW  - hemoglobin blood level
KW  - hospital admission
KW  - hospital patient
KW  - human
KW  - India
KW  - lung tuberculosis
KW  - major clinical study
KW  - male
KW  - middle aged
KW  - prevalence
KW  - prospective study
KW  - screening test
KW  - tertiary care center
KW  - treatment outcome
KW  - very elderly
N2  - Introduction: Tuberculosis (TB) and diabetes mellitus (DM) are significant causes of morbidity and mortality in developing countries. This study aimed to explore the relationship between diabetes and TB. Methods: This was a prospective cohort study in which all newly diagnosed inpatients with TB above the age of 18 years during the study period (September 2018 to August 2020) were included. Fasting sugars and glycosylated hemoglobin (HbA1c) levels were recorded at the baseline, 3rdmonth, and 6thmonth in the diabetic patients on antitubercular therapy (ATT). Treatment outcomes were measured in both the diabetic and the nondiabetic groups. Results: The prevalence of diabetes in patients with TB admitted at our tertiary care hospital was found to be 38.5%. A favorable treatment outcome was seen in 96.3% of the patients with DM when compared to 95.6% in those without diabetes. A decreasing trend of HbA1c and fasting sugars was noticed in patients with DM during ATT. Conclusion: The screening of DM in patients with TB can help in early diagnosis and better glycemic control which may improve the possibility of favorable outcomes.
ER  - 

TY  - JOUR
M3  - Review
Y1  - 2021
VL  - 11
SN  - 2235-2988
JF  - Frontiers in Cellular and Infection Microbiology
JO  - Front. Cell. Infect. Microbiol.
UR  - https://www.embase.com/search/results?subaction=viewrecord&id=L634446254&from=export
U2  - L634446254
C5  - 33718271
DB  - Embase
DB  - Medline
U3  - 2021-03-19
U4  - 2021-08-25
L2  - http://dx.doi.org/10.3389/fcimb.2021.624607
DO  - 10.3389/fcimb.2021.624607
A1  - Kiran, D.
A1  - Basaraba, R.J.
M1  - (Kiran D.; Basaraba R.J., Randall.Basaraba@colostate.edu) Metabolism of Infectious Diseases Laboratory, Mycobacteria Research Laboratories, Department of Microbiology, Immunology, and Pathology, College of Veterinary Medicine and Biomedical Sciences, Colorado State University, Fort Collins, CO, United States
AD  - R.J. Basaraba, Metabolism of Infectious Diseases Laboratory, Mycobacteria Research Laboratories, Department of Microbiology, Immunology, and Pathology, College of Veterinary Medicine and Biomedical Sciences, Colorado State University, Fort Collins, CO, United States
T1  - Lactate Metabolism and Signaling in Tuberculosis and Cancer: A Comparative Review
LA  - English
KW  - 2,4 thiazolidinedione derivative
KW  - adenosine triphosphate
KW  - adenylate cyclase
KW  - antiinfective agent
KW  - G protein coupled receptor
KW  - gamma interferon
KW  - hydroxycarboxylic acid receptor 1
KW  - hypoxia inducible factor 1alpha
KW  - interleukin 1
KW  - interleukin 6
KW  - lactate dehydrogenase
KW  - lactic acid
KW  - lipopolysaccharide
KW  - programmed death 1 ligand 1
KW  - rosiglitazone
KW  - tumor necrosis factor
KW  - unclassified drug
KW  - adipose tissue
KW  - angiogenesis
KW  - cancer chemotherapy
KW  - CD4+ T lymphocyte
KW  - CD8+ T lymphocyte
KW  - chronic inflammation
KW  - global health
KW  - glucose metabolism
KW  - glycolysis
KW  - granuloma
KW  - host pathogen interaction
KW  - human
KW  - immunomodulation
KW  - inflammatory cell
KW  - macrophage
KW  - malignant neoplasm
KW  - metabolism
KW  - monocyte
KW  - Mycobacterium tuberculosis
KW  - natural killer cell
KW  - neutrophil
KW  - non insulin dependent diabetes mellitus
KW  - regulatory T lymphocyte
KW  - review
KW  - signal transduction
KW  - Th1 cell
KW  - Th17 cell
KW  - tissue perfusion
KW  - tuberculosis
KW  - tumor cell
KW  - tumor growth
KW  - tumor microenvironment
N2  - Infection with Mycobacterium tuberculosis (Mtb) leading to tuberculosis (TB) disease continues to be a major global health challenge. Critical barriers, including but not limited to the development of multi-drug resistance, lack of diagnostic assays that detect patients with latent TB, an effective vaccine that prevents Mtb infection, and infectious and non-infectious comorbidities that complicate active TB, continue to hinder progress toward a TB cure. To complement the ongoing development of new antimicrobial drugs, investigators in the field are exploring the value of host-directed therapies (HDTs). This therapeutic strategy targets the host, rather than Mtb, and is intended to augment host responses to infection such that the host is better equipped to prevent or clear infection and resolve chronic inflammation. Metabolic pathways of immune cells have been identified as promising HDT targets as more metabolites and metabolic pathways have shown to play a role in TB pathogenesis and disease progression. Specifically, this review highlights the potential role of lactate as both an immunomodulatory metabolite and a potentially important signaling molecule during the host response to Mtb infection. While long thought to be an inert end product of primarily glucose metabolism, the cancer research field has discovered the importance of lactate in carcinogenesis and resistance to chemotherapeutic drug treatment. Herein, we discuss similarities between the TB granuloma and tumor microenvironments in the context of lactate metabolism and identify key metabolic and signaling pathways that have been shown to play a role in tumor progression but have yet to be explored within the context of TB. Ultimately, lactate metabolism and signaling could be viable HDT targets for TB; however, critical additional research is needed to better understand the role of lactate at the host-pathogen interface during Mtb infection before adopting this HDT strategy.
ER  - 

TY  - JOUR
M3  - Article
Y1  - 2021
VL  - 61
SN  - 1773-2247
JF  - Journal of Drug Delivery Science and Technology
JO  - J. Drug Deliv. Sci. Technol.
UR  - https://www.embase.com/search/results?subaction=viewrecord&id=L2008480313&from=export
U2  - L2008480313
DB  - Embase
U3  - 2020-11-11
U4  - 2021-06-10
L2  - http://dx.doi.org/10.1016/j.jddst.2020.102197
DO  - 10.1016/j.jddst.2020.102197
A1  - Joshi, M.
A1  - Prabhakar, B.
M1  - (Joshi M.; Prabhakar B., Bala.Prabhakar@nmims.edu) Shobhaben Pratapbhai Patel School of Pharmacy & Technology Management, SVKM's NMIMS (Deemed to Be University), Mumbai, Maharashtra, India
AD  - B. Prabhakar, Shobhaben Pratapbhai Patel School of Pharmacy & Technology Management, SVKM's NMIMS, P.O. Box: 400056, Mumbai, Maharashtra, India
T1  - Development of respirable rifampicin loaded bovine serum albumin formulation for the treatment of pulmonary tuberculosis
LA  - English
KW  - dry powder inhaler
KW  - scanning electron microscope
KW  - 1 (3 dimethylaminopropyl) 3 ethylcarbodiimide
KW  - bovine serum albumin
KW  - cross linking reagent
KW  - nanocarrier
KW  - rifampicin
KW  - animal cell
KW  - article
KW  - chemical structure
KW  - drug delivery system
KW  - drug formulation
KW  - fluorescence microscopy
KW  - in vitro study
KW  - lung tuberculosis
KW  - mouse
KW  - Mycobacterium tuberculosis
KW  - nonhuman
KW  - particle size
KW  - RAW 264.7 cell line
KW  - spray drying
KW  - sustained drug release
KW  - ultraviolet visible spectrophotometry
KW  - zeta potential
N2  - Rifampicin (RIF) is the first-line drug used for the treatment of tuberculosis. The limitations of this high dose drug can be strategically tackled by dose reduction. Rifampicin loaded bovine serum albumin nanoparticles (RIF-BSA NPs) were prepared by desolvation method using 1-ethyl-3-(3-dimethylaminopropyl)carbodiimide (EDC) as the cross-linking agent. Use of EDC reduced the time for cross-linking and simplified the preparation method. The prepared formulation showed particle size of 232 ± 5.4 nm, zeta potential of −30.1 ± 0.2 mV, entrapment efficiency (EE) 86.2 ± 3.9% with 30.4 ± 2.7% drug loading (DL). A biphasic in vitro release pattern was observed for RIF-BSA NPs with initial burst release followed by sustained release for 72 h. A dry powder inhaler (DPI) formulation was then obtained using spray drying. The mass median aerodynamic diameter (MMAD) and fine particle fraction (FPF) were found to be 3.21 ± 1.2 μm and 52.49 ± 3.6%, respectively after characterization using Anderson cascade impactor. The attained results confirm suitability of the designed formulation for pulmonary delivery of RIF. RIF-BSA NPs demonstrated enhanced in vitro therapeutic efficacy assessed by MTb killing assay compared to the free drug suggesting the possibility for dose reduction. Further, FITC-labelled RIF BSA NPs could be efficiently taken up by RAW264.7 cells infected with Mycobacterium tuberculosis (H37rv), as confirmed using fluorescence microscopy. The results obtained from these studies suggest that the use of RIF-BSA NPs DPI formulation can be a promising strategy for the treatment of pulmonary tuberculosis.
ER  - 

TY  - JOUR
M3  - Article
Y1  - 2021
VL  - 593
SN  - 1873-3476
SN  - 0378-5173
JF  - International Journal of Pharmaceutics
JO  - Int. J. Pharm.
UR  - https://www.embase.com/search/results?subaction=viewrecord&id=L2010308170&from=export
U2  - L2010308170
C5  - 33278492
DB  - Embase
DB  - Medline
U3  - 2020-12-17
U4  - 2021-04-13
L2  - http://dx.doi.org/10.1016/j.ijpharm.2020.120121
DO  - 10.1016/j.ijpharm.2020.120121
A1  - Gomez, M.
A1  - McCollum, J.
A1  - Wang, H.
A1  - Ordoubadi, M.
A1  - Jar, C.
A1  - Carrigy, N.B.
A1  - Barona, D.
A1  - Tetreau, I.
A1  - Archer, M.
A1  - Gerhardt, A.
A1  - Press, C.
A1  - Fox, C.B.
A1  - Kramer, R.M.
A1  - Vehring, R.
M1  - (Gomez M.; Wang H.; Ordoubadi M.; Jar C.; Carrigy N.B.; Barona D.; Tetreau I.; Vehring R., reinhard.vehring@ualberta.ca) Department of Mechanical Engineering, University of Alberta, Edmonton, AB, Canada
M1  - (McCollum J.; Archer M.; Gerhardt A.; Press C.; Fox C.B.; Kramer R.M.) Infectious Disease Research Institute, Seattle, WA, United States
M1  - (Fox C.B.) Department of Global Health, University of Washington, Seattle, WA, United States
AD  - R. Vehring, 116 St & 85 Ave, Edmonton, Canada
T1  - Development of a formulation platform for a spray-dried, inhalable tuberculosis vaccine candidate
LA  - English
KW  - 1200 HPLC
KW  - aerosol generator
KW  - centrifuge
KW  - ChemiDoc
KW  - container
KW  - Corona CAD
KW  - data analysis software
KW  - desiccator
KW  - dry powder inhaler
KW  - flowmeter
KW  - imaging system
KW  - liquid chromatograph
KW  - Maxima M16C
KW  - Model 77200 60
KW  - Molykote 316
KW  - nebulizer
KW  - peristaltic pump
KW  - scanning electron microscope
KW  - Sigma FE-SEM
KW  - TPK 2000
KW  - vacuum pump
KW  - antigen
KW  - BCG vaccine
KW  - fusion protein
KW  - glucopyranosyl lipid A
KW  - leucine
KW  - pullulan
KW  - squalene
KW  - trehalose
KW  - aerosol
KW  - article
KW  - chemical structure
KW  - crystallization
KW  - dispersion
KW  - drug delivery system
KW  - drug formulation
KW  - drug synthesis
KW  - dry powder
KW  - emulsion
KW  - nanoemulsion
KW  - nanoencapsulation
KW  - priority journal
KW  - solid state
KW  - spray drying
KW  - 1200 HPLC
KW  - Breezhaler
KW  - ChemiDoc
KW  - Corona CAD
KW  - MATLAB
KW  - Maxima M16C
KW  - Model 77200 60
KW  - Molykote 316
KW  - Sigma FE-SEM
KW  - TPK 2000
C3  - 1200 HPLC(Agilent,United States)
C3  - Breezhaler(Novartis,Switzerland)
C3  - ChemiDoc(Biorad,Canada)
C3  - Corona CAD
C3  - MATLAB(Mathworks,United States)
C3  - Maxima M16C(Fisher,Canada)
C3  - Model 77200 60(Cole Parmer,Canada)
C3  - Molykote 316(Dow,United States)
C3  - Sigma FE-SEM(Zeiss,Germany)
C3  - TPK 2000
C4  - Biorad(Canada)
C4  - Cole Parmer(Canada)
C4  - Fisher(Canada)
C4  - Novartis(Switzerland)
C4  - Zeiss(Germany)
C4  - Agilent(United States)
C4  - Dow(United States)
C4  - Mathworks(United States)
C4  - Thermo(United States)
N2  - Protection against primarily respiratory infectious diseases, such as tuberculosis (TB), can likely be enhanced through mucosal immunization induced by direct delivery of vaccines to the nose or lungs. A thermostable inhalable dry powder vaccine offers further advantages, such as independence from the cold chain. In this study, we investigate the formulation for a stable, inhalable dry powder version of ID93 + GLA-SE, an adjuvanted subunit TB vaccine candidate, containing recombinant fusion protein ID93 and glucopyranosyl lipid A (GLA) in a squalene emulsion (SE) as an adjuvant system, via spray drying. The addition of leucine (20% w/w), pullulan (10%, 20% w/w), and trileucine (3%, 6% w/w) as dispersibility enhancers was investigated with trehalose as a stabilizing agent. Particle morphology and solid state, nanoemulsion droplet size, squalene and GLA content, ID93 presence, and aerosol performance were assessed for each formulation. The results showed that the addition of leucine improved aerosol performance, but increased aggregation of the emulsion droplets was demonstrated on reconstitution. Addition of pullulan preserved emulsion droplet size; however, the antigen could not be detected after reconstitution. The trehalose-trileucine excipient formulations successfully stabilized the adjuvant system, with evidence indicating retention of the antigen, in an inhalable dry powder format suitable for lung delivery.
ER  - 

TY  - JOUR
M3  - Article
Y1  - 2021
VL  - 18
IS  - 1
SP  - 1
EP  - 8
SN  - 1660-4601
SN  - 1661-7827
JF  - International Journal of Environmental Research and Public Health
JO  - Int. J. Environ. Res. Public Health
UR  - https://www.embase.com/search/results?subaction=viewrecord&id=L2005740421&from=export
U2  - L2005740421
C5  - 33406582
DB  - Embase
DB  - Medline
U3  - 2021-01-13
U4  - 2021-05-12
L2  - http://dx.doi.org/10.3390/ijerph18010305
DO  - 10.3390/ijerph18010305
A1  - Ping, P.A.
A1  - Zakaria, R.
A1  - Islam, M.A.
A1  - Yaacob, L.H.
A1  - Muhamad, R.
A1  - Mohamad, W.M.Z.W.
A1  - Yusoff, H.M.
M1  - (Ping P.A., aiping1982@yahoo.com; Zakaria R., rosnani@usm.my; Yaacob L.H., husniati@usm.my; Muhamad R., drrosediani@gmail.com) Department of Family Medicine, School of Medical Sciences, Universiti Sains Malaysia, Kubang Kerian, Kelantan, Malaysia
M1  - (Islam M.A., ayoncx70@yahoo.com) Department of Haematology, School of Medical Sciences, Universiti Sains Malaysia, Kubang Kerian, Kelantan, Malaysia
M1  - (Mohamad W.M.Z.W., drzahir@usm.my) Department of Community Medicine, School of Medical Sciences, Universiti Sains Malaysia, Kubang Kerian, Kelantan, Malaysia
M1  - (Yusoff H.M., harmyusoff@unisza.edu.my) Faculty of Medicine, Universiti Sultan Zainal Abidin, Kuala Terengganu, Terengganu, Malaysia
AD  - R. Zakaria, Department of Family Medicine, School of Medical Sciences, Universiti Sains Malaysia, Kubang Kerian, Kelantan, Malaysia
AD  - M.A. Islam, Department of Haematology, School of Medical Sciences, Universiti Sains Malaysia, Kubang Kerian, Kelantan, Malaysia
T1  - Prevalence and risk factors of latent tuberculosis infection (LTBI) in patients with type 2 diabetes mellitus (T2DM)
LA  - English
KW  - antidiabetic agent
KW  - BCG vaccine
KW  - hemoglobin A1c
KW  - insulin
KW  - tuberculin
KW  - tuberkulin rt 23
KW  - adult
KW  - article
KW  - controlled study
KW  - cross-sectional study
KW  - demography
KW  - diabetic patient
KW  - diet therapy
KW  - disease association
KW  - disease duration
KW  - education
KW  - female
KW  - hemoglobin blood level
KW  - human
KW  - latent tuberculosis
KW  - major clinical study
KW  - Malaysia
KW  - male
KW  - middle aged
KW  - multivariate logistic regression analysis
KW  - non insulin dependent diabetes mellitus
KW  - odds ratio
KW  - prevalence
KW  - risk factor
KW  - smoking
KW  - social aspect
KW  - tuberculin test
KW  - tuberculosis
KW  - tuberkulin rt 23
C1  - tuberkulin rt 23(Statens Serum Institut,Denmark)
C2  - Statens Serum Institut(Denmark)
N2  - Type 2 diabetes mellitus (T2DM) and tuberculosis (TB) together impose a high disease burden in terms of both mortality and health economics worldwide. The objective of this study was to estimate the prevalence and risk factors of latent TB infection (LTBI) in patients with T2DM in Malaysia. A cross-sectional study was performed, and adult T2DM patients (n = 299) were included. Simple and multiple logistic regression analyses were performed to identify the LTBI-associated risk factors in patients with T2DM. Multiple logistic regression was used to estimate adjusted odds ratios (aOR) and 95% confidence intervals (CIs) between T2DM and LTBI and was adjusted for potential confounders. The prevalence of LTBI in patients with T2DM was 11.4% (95% CI: 8.0–15.0%). There was no significant difference in the socio-demographic characteristics between LTBI and non-LTBI subjects. No significant difference in the smoking status, the duration of smoking, and the duration of T2DM, HbA1c, or treatments was observed. Interestingly, a higher level of education was observed to be associated with a lower prevalence of LTBI in T2DM patients (aOR: 0.08, 95% CI: 0.01–0.70, p = 0.02). Although the prevalence of LTBI in T2DM was low, it is important to screen for it in T2DM patients due to the risk of developing severe active TB.
ER  - 

TY  - JOUR
M3  - Article
Y1  - 2021
VL  - 13
IS  - 1
SP  - 1
EP  - 17
SN  - 1999-4923
JF  - Pharmaceutics
JO  - Pharmaceutics
UR  - https://www.embase.com/search/results?subaction=viewrecord&id=L2005778689&from=export
U2  - L2005778689
DB  - Embase
U3  - 2021-01-19
U4  - 2021-05-21
L2  - http://dx.doi.org/10.3390/pharmaceutics13010079
DO  - 10.3390/pharmaceutics13010079
A1  - Vishwa, B.
A1  - Moin, A.
A1  - Gowda, D.V.
A1  - Rizvi, S.M.D.
A1  - Hegazy, W.A.H.
A1  - Abu Lila, A.S.
A1  - Khafagy, E.-S.
A1  - Allam, A.N.
M1  - (Vishwa B., bhavyavishwa@gmail.com; Gowda D.V., dvgowda@jssuni.edu.in) Department of Pharmaceutics, JSS College of Pharmacy, Mysuru, India
M1  - (Moin A., afrasimmoin@yahoo.co.in; Rizvi S.M.D., syeddanishpharmacy@gmail.com; Abu Lila A.S., a.abulila@uoh.edu.sa) Department of Pharmaceutics, College of Pharmacy, University of Hail, Hail, Saudi Arabia
M1  - (Hegazy W.A.H., waelmhegazy@daad-alumni.de) Department of Microbiology and Immunology, Faculty of Pharmacy, Zagazig University, Zagazig, Egypt
M1  - (Abu Lila A.S., a.abulila@uoh.edu.sa) Department of Pharmaceutics and Industrial Pharmacy, Faculty of Pharmacy, Zagazig University, Zagazig, Egypt
M1  - (Khafagy E.-S., e.khafagy@psau.edu.sa) Department of Pharmaceutics, College of Pharmacy, Prince Sattam Bin Abdulaziz University, Al-kharj, Saudi Arabia
M1  - (Khafagy E.-S., e.khafagy@psau.edu.sa) Department of Pharmaceutics and Industrial Pharmacy, Faculty of Pharmacy, Suez Canal University, Ismailia, Egypt
M1  - (Allam A.N., allam@alexu.edu.eg) Department of Pharmaceutics, Faculty of Pharmacy, Alexandria University, Alexandria, Egypt
AD  - D.V. Gowda, Department of Pharmaceutics, JSS College of Pharmacy, Mysuru, India
AD  - A.N. Allam, Department of Pharmaceutics, Faculty of Pharmacy, Alexandria University, Alexandria, Egypt
T1  - Pulmonary targeting of inhalable moxifloxacin microspheres for effective management of tuberculosis
LA  - English
KW  - dry powder inhaler
KW  - laboratory device
KW  - drug carrier
KW  - microsphere
KW  - moxifloxacin
KW  - polyglactin
KW  - aerodynamic diameter
KW  - aerosol
KW  - Andersen cascade impactor
KW  - animal experiment
KW  - animal model
KW  - area under the curve
KW  - article
KW  - chemical procedures
KW  - chemical structure
KW  - controlled study
KW  - drug delivery system
KW  - drug distribution
KW  - drug dosage form comparison
KW  - drug formulation
KW  - drug loading
KW  - drug targeting
KW  - entrapment efficiency
KW  - flow
KW  - flowability
KW  - in vivo study
KW  - lung alveolus macrophage
KW  - lung parenchyma
KW  - lung tuberculosis
KW  - male
KW  - mouse
KW  - non invasive procedure
KW  - nonhuman
KW  - particle size
KW  - physical parameters
KW  - solvent evaporation technique
KW  - statistical analysis
C2  - Micro Labs(India)
N2  - In the present study, the objective was to attain a localized lung delivery of an anti-tubercular fluoroquinolone, moxifloxacin (MXF), targeting the alveolar macrophages through a non-invasive pulmonary route using inhalable microspheres as a dry powder inhaler approach. MXF-loaded poly (lactic-co-glycolic acid) (PLGA) microspheres (MXF-PLGA-MSs) were fabricated by solvent evaporation technique and optimized by using a central composite statistical design. The morphology and particle size, as well as the flowability of the optimized microspheres, were char-acterized. In addition, the aerosolization performance of the optimized formula was inspected using an Andersen cascade impactor. Furthermore, in vivo fate following intrapulmonary administration of the optimized formula was evaluated. The optimized MXF-PLGA-MSs were spherical in shape with a particle size of 3.16 µm, drug loading of 21.98% and entrapment efficiency of 78.0%. The optimized formula showed a mass median aerodynamic diameter (MMAD) of 2.85 ± 1.04 µm with a favorable fine particle fraction of 72.77 ± 1.73%, suggesting that the powders were suitable for inhalation. Most importantly, in vivo studies revealed that optimized MXF-PLGA-MSs preferentially accumulated in lung tissue as manifested by a two-fold increase in the area under the curve AUC0–24h, compared to plain drug. In addition, optimized MXF-PLGA-MS sustained drug residence in the lung for up to 24 h following inhalation, compared to plain drug. In conclusion, inhalable microspheres of MXF could be a promising therapeutic approach that might aid in the effective eradiation of tuberculosis along with improving patient adherence to the treatment.
ER  - 

TY  - JOUR
M3  - Article
Y1  - 2021
VL  - 17
SP  - 463
EP  - 470
SN  - 1178-203X
SN  - 1176-6336
JF  - Therapeutics and Clinical Risk Management
JO  - Ther. Clin. Risk Manage.
UR  - https://www.embase.com/search/results?subaction=viewrecord&id=L2007462159&from=export
U2  - L2007462159
DB  - Embase
U3  - 2021-06-15
U4  - 2021-06-25
L2  - http://dx.doi.org/10.2147/TCRM.S310463
DO  - 10.2147/TCRM.S310463
A1  - Ichikawa, C.
A1  - Tanaka, S.
A1  - Takubo, M.
A1  - Kushimoto, M.
A1  - Ikeda, J.
A1  - Ogawa, K.
A1  - Tsujino, I.
A1  - Suzuki, Y.
A1  - Abe, M.
A1  - Ishihara, H.
A1  - Fujishiro, M.
M1  - (Ichikawa C.; Takubo M.; Ishihara H.; Fujishiro M., fujishiro.midori@nihon-u.ac.jp) Division of Diabetes and Metabolic Diseases, Department of Internal Medicine, Nihon University School of Medicine, Tokyo, Japan
M1  - (Tanaka S., tanakasho13@gmail.com; Abe M.) Division of Nephrology, Hypertension and Endocrinology, Department of Internal Medicine, Nihon University School of Medicine, Tokyo, Japan
M1  - (Tanaka S., tanakasho13@gmail.com; Takubo M.; Kushimoto M.; Ikeda J.; Ogawa K.; Tsujino I.; Suzuki Y.; Fujishiro M., fujishiro.midori@nihon-u.ac.jp) Department of Internal Medicine, Nihon University Hospital, Tokyo, Japan
M1  - (Ogawa K.; Suzuki Y.) Division of Neurology, Department of Medicine, Nihon University School of Medicine, Tokyo, Japan
M1  - (Tsujino I.) Division of Respiratory Medicine, Department of Internal Medicine, Nihon University School of Medicine, Tokyo, Japan
AD  - S. Tanaka, Division of Nephrology, Hypertension and Endocrinology, Department of Internal Medicine, Nihon University School of Medicine, 30-1 Oyaguchi Kami-cho, Itabashi-ku, Tokyo, Japan
AD  - M. Fujishiro, Division of Diabetes and Metabolic Diseases Department of Internal Medicine, Nihon University School of Medicine, 30-1 Oyaguchi Kami-cho, Itabashi-ku, Tokyo, Japan
T1  - Tuberculosis relapse in the epididymis after the completion of nine months of anti-tuberculosis chemotherapy in a patient with poorly controlled diabetes mellitus
LA  - English
KW  - adenosine deaminase
KW  - aminosalicylic acid
KW  - amlodipine
KW  - azilsartan
KW  - bisoprolol
KW  - C reactive protein
KW  - cycloserine
KW  - empagliflozin
KW  - ethambutol
KW  - ethionamide
KW  - hemoglobin A1c
KW  - isoniazid
KW  - levofloxacin
KW  - linagliptin
KW  - pyrazinamide
KW  - rifampicin
KW  - adult
KW  - article
KW  - ascites
KW  - asymptomatic disease
KW  - blood analysis
KW  - case report
KW  - caseation
KW  - chemotherapy
KW  - clinical article
KW  - computer assisted tomography
KW  - diabetes mellitus
KW  - dyspnea
KW  - echography
KW  - epididymectomy
KW  - epididymis
KW  - epididymitis
KW  - epithelioid histiocyte
KW  - estimated glomerular filtration rate
KW  - extrapulmonary tuberculosis
KW  - fatigue
KW  - granuloma
KW  - hemoglobin blood level
KW  - human
KW  - human tissue
KW  - hypertension
KW  - interferon gamma release assay
KW  - Japanese (people)
KW  - kidney disease
KW  - Langhans giant cell
KW  - lymphocyte
KW  - male
KW  - male genital system surgery
KW  - medical history
KW  - middle aged
KW  - multidrug resistant tuberculosis
KW  - Mycobacterium tuberculosis
KW  - non-smoker
KW  - nuclear magnetic resonance imaging
KW  - pericardial effusion
KW  - pericarditis
KW  - peritonitis
KW  - pleura effusion
KW  - pleurisy
KW  - polymerase chain reaction
KW  - prostate biopsy
KW  - pus
KW  - relapse
KW  - scrotal swelling
KW  - social drinker
KW  - symptom
KW  - tissue culture
KW  - treatment duration
KW  - treatment response
KW  - tuberculin test
KW  - urinalysis
N2  - The standard six-month tuberculosis (TB) treatment comprises an intensive phase lasting two months, followed by a continuation phase lasting four months. Meanwhile, the nine-month regimen, which has a prolonged continuation phase, is indicated for patients with complicated diabetes mellitus (DM) because of their poor response to treatment. A 61-year-old Japanese man with poorly controlled DM for five years presented with bilateral scrotal swelling noticed two weeks ago. He had a history of pleuritis, pericarditis, and peritonitis two years ago. These symptoms led to the diagnosis of culture-negative extrapulmonary TB. He received the nine-month chemotherapy regimen (isoniazid, rifampin, pyrazinamide, and ethambutol for two months, followed by isoniazid and rifampin for seven months), and his symptoms significantly improved. The swollen scrotum was accompanied by mild tenderness and pus discharge from a fistula. Imaging study revealed bilaterally diffusely enlarged epididymis. However, the acid-fast bacilli smear and culture and polymerase chain reaction using urine and pus discharge tested negative. Bilateral epididymectomy was performed. Although the acid-fast bacilli smear was negative, the pathology demonstrated granuloma formation and acid-fast bacilli tissue culture confirmed multi-drug resistant Mycobacterium tuberculosis. The optimal treatment regimen and duration for extrapulmonary TB with unknown drug susceptibility are debatable. The nine-month regimen can be insufficient in some cases. Thus, detailed follow-up is essential, and TB relapse should be thoroughly monitored.
ER  - 

TY  - JOUR
M3  - Article
Y1  - 2021
VL  - 6
IS  - June
SN  - 2520-0518
JF  - AME Medical Journal
JO  - AME. Med. J.
UR  - https://www.embase.com/search/results?subaction=viewrecord&id=L2007533013&from=export
U2  - L2007533013
DB  - Embase
U4  - 2023-04-06
L2  - http://dx.doi.org/10.21037/amj-20-114
DO  - 10.21037/amj-20-114
A1  - Tan, Y.Y.
A1  - Shuib, S.
A1  - Othman, A.
A1  - Md Yusof, M.Y.
M1  - (Tan Y.Y., tanyinyin2006@gmail.com; Shuib S.) Department of Internal Medicine, Hospital Sultanah Maliha, Langkawi, Malaysia
M1  - (Othman A.) Department of Pathology, Hospital Sultanah Maliha, Langkawi, Malaysia
M1  - (Md Yusof M.Y.) Department of Radiology, Hospital Sultanah Maliha, Langkawi, Malaysia
AD  - Y.Y. Tan, Department of Internal Medicine, Hospital Sultanah Maliha, Bukit Tekuh, Jalan Padang Mat Sirat, Langkawi, Kedah, Malaysia
T1  - Pulmonary tuberculosis with venous thromboembolism as an unusual presentation of occult pancreatic cancer: A case report
LA  - English
KW  - bisoprolol
KW  - CA 19-9 antigen
KW  - carcinoembryonic antigen
KW  - recombinant human insulin
KW  - rivaroxaban
KW  - tuberculostatic agent
KW  - abdominal cancer
KW  - acid fast bacterium
KW  - aged
KW  - article
KW  - ascites
KW  - body weight loss
KW  - cancer palliative therapy
KW  - case report
KW  - chronic cough
KW  - clinical article
KW  - comorbidity
KW  - computed tomographic angiography
KW  - crackle
KW  - deep vein thrombosis
KW  - deterioration
KW  - diabetes mellitus
KW  - disease duration
KW  - Doppler ultrasonography
KW  - dyspnea
KW  - human
KW  - human tissue
KW  - hypertension
KW  - ischemic heart disease
KW  - leg swelling
KW  - lung embolism
KW  - lung tuberculosis
KW  - male
KW  - medical history
KW  - metastatic peritoneal adenocarcinoma
KW  - occult cancer
KW  - pancreas cancer
KW  - peritoneal fluid
KW  - pleura effusion
KW  - respiratory tract examination
KW  - tachypnea
KW  - thorax radiography
KW  - total quality management
KW  - vein thrombosis
KW  - venous thromboembolism
N2  - Pancreatic cancer is usually diagnosed at a relatively advanced stage due to the heterogeneous and nonspecific clinical presentation. Thus, it poses a significant diagnostic challenge as the disease is usually clinically silent at the early stage. Typically, by the time of diagnosis, pancreatic cancer is associated with an extremely poor survival rate. The clinical features depend on the size and location of the tumour as well as its metastases. The suspicion of pancreatic cancer thus noted in retrospect and hence suggesting a missed opportunity for early detection. To our best knowledge, there have been no reported cases of pulmonary tuberculosis (PTB) with venous thromboembolism as the initial presentation of pancreatic cancer. The exact pathogenesis regarding venous thromboembolism with tuberculosis in pancreatic cancer is still unknown and debatable. Herein, we report an interesting case of smear positive PTB with venous thromboembolism leading to the elusive diagnosis of advanced pancreatic cancer. We discuss on possible novel hypotheses for the mechanism of venous thromboembolism in pancreatic cancer as well as association between tuberculosis and pancreatic cancer. His condition deteriorated even on standard treatment for PTB and thromboembolism that prompt further investigation for malignancy. He missed the golden period for treatment for the pancreatic cancer and subsequently succumbed to the illness. Early investigation for malignancy may be appropriate for tuberculosis patients who develop venous thromboembolism especially those clinically deterioration on standard treatment.
ER  - 

TY  - JOUR
M3  - Article
Y1  - 2021
VL  - 34
SN  - 2213-0071
JF  - Respiratory Medicine Case Reports
JO  - Respir. Med. Case Rep.
UR  - https://www.embase.com/search/results?subaction=viewrecord&id=L2014523007&from=export
U2  - L2014523007
DB  - Embase
U3  - 2021-09-17
U4  - 2022-04-05
L2  - http://dx.doi.org/10.1016/j.rmcr.2021.101511
DO  - 10.1016/j.rmcr.2021.101511
A1  - Rana, G.
A1  - Gautam, S.
A1  - Mawari, G.
A1  - Daga, M.K.
A1  - Kumar, N.
A1  - Raghu, R.V.
M1  - (Rana G.; Gautam S., sachingautam26273@gmail.com; Mawari G.; Daga M.K.; Raghu R.V.) Department of Internal Medicine, Maulana Azad Medical College, New Delhi, India
M1  - (Kumar N.) Department of Pulmonary Medicine, Maulana Azad Medical College, New Delhi, India
AD  - S. Gautam, Department of Internal Medicine, Maulana Azad Medical College, New Delhi, India
T1  - Massive hemoptysis causing mortality in a post COVID-19 infected Asian male patient: Presenting as pulmonary mucormycosis, pulmonary tuberculosis and later sino-nasal mucormycosis
LA  - English
KW  - electrocardiograph
KW  - nasogastric tube
KW  - Ryle tube
KW  - alanine aminotransferase
KW  - albumin
KW  - amphotericin B lipid complex
KW  - aspartate aminotransferase
KW  - bicarbonate
KW  - bilirubin
KW  - C reactive protein
KW  - calcium
KW  - electrolyte
KW  - ethambutol
KW  - glucose
KW  - infusion fluid
KW  - inotropic agent
KW  - insulin
KW  - isoniazid
KW  - ketone
KW  - lactate dehydrogenase
KW  - levofloxacin
KW  - methenamine
KW  - phosphate
KW  - piperacillin plus tazobactam
KW  - posaconazole
KW  - potassium
KW  - potassium hydroxide
KW  - procalcitonin
KW  - protein
KW  - pyrazinamide
KW  - pyridoxine
KW  - remdesivir
KW  - rifampicin
KW  - steroid
KW  - streptomycin
KW  - vancomycin
KW  - abdominal pain
KW  - adult
KW  - article
KW  - blood pressure
KW  - blood transfusion
KW  - bronchoscopy
KW  - bronchus biopsy
KW  - case report
KW  - clinical article
KW  - coinfection
KW  - computed tomographic angiography
KW  - computer assisted tomography
KW  - Contrast Enhanced computed tomographic angiography
KW  - coronavirus disease 2019
KW  - dry cough
KW  - endoscopic sinus surgery
KW  - fever
KW  - Functional Endoscopic Sinus Surgery guided biopsy
KW  - Glasgow coma scale
KW  - ground glass opacity
KW  - hospitalization
KW  - human
KW  - human tissue
KW  - hypovolemic shock
KW  - immunosuppressive treatment
KW  - insulin infusion
KW  - international normalized ratio
KW  - kidney function test
KW  - liver function test
KW  - lower respiratory tract infection
KW  - lung auscultation
KW  - lung tuberculosis
KW  - lymphocyte count
KW  - male
KW  - massive hemoptysis
KW  - microscopy
KW  - middle aged
KW  - mortality
KW  - mucormycosis
KW  - mycosis
KW  - neutrophil count
KW  - non insulin dependent diabetes mellitus
KW  - nose obstruction
KW  - nuclear magnetic resonance imaging
KW  - oxygen saturation
KW  - platelet count
KW  - pulmonary mucormycosis
KW  - pulse rate
KW  - SARS coronavirus
KW  - sino nasal mucormycosis
KW  - thorax pain
KW  - thorax radiography
KW  - transthoracic echocardiography
KW  - vomiting
N2  - While the developed nations are discussing giving a third dose of the COVID-19 vaccine to immunocompromised individuals, there are still challenges that are of global concern, especially in developing countries. The Delta variant which is predominantly responsible for the disease burden has now been reported in over 148 countries. The catastrophe caused in the Indian subcontinent has highlighted some associations, most notable being the unprecedented rise in the cases of mucormycosis in COVID-19 patients referred to as CAM (COVID-19 associated mucormycosis). This life-threatening opportunistic fungal infection which was historically associated with immunosuppression has reached a new peak as its incidence has increased many folds with the advent of COVID-19. Here we present one of the very first Case reports on how to post COVID immunosuppression state, uncontrolled blood sugar levels in the background of diabetic ketoacidosis led to the development of pulmonary mucormycosis with superimposed pulmonary tuberculosis and later Sino-nasal mucormycosis eventually leading to life-threatening massive hemoptysis, causing mortality of a post-COVID-19 infected middle-aged diabetic Asian male patient who presented twenty days after COVID-19 infection. However, our patient did not have risk factors such as severe COVID-19 infection requiring hospitalization, use of steroids or other immunomodulatory drugs like remdesivir or tocilizumab. Our case report aims to bring forth this post COVID pulmonary mucormycosis with pulmonary tuberculosis association as well as highlight the fact that tuberculosis is still a major public health burden that should not be forgotten in the fight to combat the pandemic.
ER  - 

TY  - JOUR
M3  - Article
Y1  - 2021
VL  - 28
IS  - 4
SP  - 430
EP  - 436
SN  - 1583-8609
JF  - Romanian Journal of Diabetes, Nutrition and Metabolic Diseases
JO  - Rom. J. Diabetes Nutr. Metab. Dis.
UR  - https://www.embase.com/search/results?subaction=viewrecord&id=L2016193196&from=export
U2  - L2016193196
DB  - Embase
U3  - 2022-01-06
U4  - 2022-01-18
L2  - http://dx.doi.org/10.46389/rjd-2021-1063
DO  - 10.46389/rjd-2021-1063
A1  - Prakash, V.
M1  - (Prakash V., drved.prakash@rediffmail.com) Depertment of Endocrinology, Indira Gandhi Institute of Medical Sciences, Bihar, Patna, India
AD  - V. Prakash, Depertment of Endocrinology, Indira Gandhi Institute of Medical Sciences, Bihar, Patna, India
T1  - Impact of type 2 diabetes on manifestations of pulmonary tuberculosis and its treatment outcome
LA  - English
KW  - ethambutol
KW  - insulin
KW  - isoniazid
KW  - oral antidiabetic agent
KW  - pyrazinamide
KW  - rifampicin
KW  - adult
KW  - article
KW  - controlled study
KW  - diabetes control
KW  - female
KW  - glycemic control
KW  - human
KW  - lung tuberculosis
KW  - major clinical study
KW  - male
KW  - Mycobacterium
KW  - non insulin dependent diabetes mellitus
KW  - observational study
KW  - retrospective study
KW  - risk assessment
KW  - sputum smear
KW  - symptomatology
KW  - thorax radiography
KW  - treatment failure
KW  - treatment outcome
N2  - Objectives: The main objective of the study was to learn about associations between diabetes and TB along with clinical characteristics and outcomes. Methods: This was a retrospective observational trial. Between patients with TB who had diabetes and patients with TB who did not have diabetes clinical and radiographic characteristics with outcome were compared. Good outcome was defined as cure and treatment complete whereas a poor outcome as treatment failure, default, or death. Results: TB patients who were diabetic remain associated with higher sputum mycobacterial load and chest radiograph abnormalities. More symptoms were observed among diabetic TB patients on presentation. Between patients with and without diabetes, the risk of poor outcome differs after 2 months of anti-TB treatment (RR: 1.1; 95% CI: 0.4–2.6). Conclusion: On the outcome of TB treatment uncontrolled diabetes seems to have a negative effect. Each TB patient should be routinely be screened for diabetes and good diabetes control can improve the management of tuberculosis.
ER  - 

TY  - JOUR
M3  - Article
Y1  - 2021
VL  - 69
IS  - 6
SP  - 429
EP  - 432
SN  - 2309-5830
SN  - 0043-3144
JF  - West Indian Medical Journal
JO  - West Indian Med. J.
UR  - https://www.embase.com/search/results?subaction=viewrecord&id=L2016193322&from=export
U2  - L2016193322
DB  - Embase
U3  - 2022-01-07
U4  - 2022-01-18
L2  - http://dx.doi.org/10.7727/wimj.2015.212
DO  - 10.7727/wimj.2015.212
A1  - Sogbanmu, O.O.
A1  - Adeniyi, O.V.
A1  - Goon, D.T.
M1  - (Sogbanmu O.O., dudumela@yahoo.com) General Practitioners, Eastern Cape Province, East London, South Africa
M1  - (Adeniyi O.V.) Division of HIV Care, Department of Family Medicine, Cecilia Makiwane Hospital, East London Hospital Complex, Eastern Cape Province, South Africa
M1  - (Goon D.T.) Department of Public Health, Faculty of Health Sciences, University of Fort Hare, East London, South Africa
M1  - (Sogbanmu O.O., dudumela@yahoo.com) General Practitioners, Eastern Cape Province, East London, South Africa
T1  - Extrapulmonary Tuberculosis, Multidrug-resistant Tuberculosis and Diabetes Mellitus: Two Cases Highlighting the Need for Clinical Screening for Tuberculosis in Patients with Diabetes Mellitus
LA  - English
KW  - polymerase chain reaction system
KW  - antibiotic agent
KW  - biphasic insulin
KW  - glycated hemoglobin
KW  - hemoglobin A1c
KW  - insulin
KW  - oral antidiabetic agent
KW  - rifampicin
KW  - tuberculostatic agent
KW  - acid fast bacterium
KW  - adult
KW  - antibiotic resistance
KW  - article
KW  - below knee amputation
KW  - body mass
KW  - body weight loss
KW  - case report
KW  - clinical article
KW  - clinical outcome
KW  - coughing
KW  - diabetes mellitus
KW  - diabetic complication
KW  - diabetic foot
KW  - diabetic patient
KW  - extrapulmonary tuberculosis
KW  - female
KW  - fever
KW  - follow up
KW  - human
KW  - insulin treatment
KW  - lung tuberculosis
KW  - maximum permissible dose
KW  - middle aged
KW  - multidrug resistant tuberculosis
KW  - Mycobacterium tuberculosis
KW  - night sweat
KW  - nonhuman
KW  - nurse
KW  - pleura effusion
KW  - screening
KW  - sputum culture
KW  - thorax pain
KW  - thorax radiography
KW  - treatment response
KW  - GeneXpert
C3  - GeneXpert
N2  - There is an increased burden of diabetes mellitus (DM) in resource poor setting, coupled with the susceptibility to co-infection with tuberculosis (TB) especially in a high endemic TB area. Programmatic re-engineering of screening for TB amongst patients with DM is needed to ensure a control of an ongoing silent coepidemic of DM and TB. We report two cases highlighting the importance of screening for TB among patients living with DM. Each case had a peculiar characteristic highlighting the role of TB screening and poor outcomes of TB in patients with DM. Case 1 is a 32-year-old nurse with uncontrolled DM, glycated haemoglobin of 16.1% on maximum dose of oral hypoglycaemic agents, who presented with night sweat, fever, weight loss, and left-sided chest pain of 2-week duration. She had a negative sputum GeneXpert for acid fast bacilli (AFB), and a chest radiograph was suggestive of left-sided pleura effusion which responded to TB treatment. Case 2 is a 45-year-old female with uncontrolled DM, who had associated complication of DM. She was diagnosed as pulmonary TB by sputum GeneXpert sensitive to rifampicin; however, by the 5th to 6th month of therapy, she presented with recurrent cough, fever and night sweat. Sputum AFB GeneXpert was positive for AFB but resistant to rifampicin. Undertaking TB screening among patients with DM in clinical practice needs to be intensified in order to improve the outcomes of both TB and control the epidemics.
ER  - 

TY  - JOUR
M3  - Article
Y1  - 2021
VL  - 4
IS  - 1
SP  - 7
EP  - 12
SN  - 2504-5288
JF  - Case Reports in Acute Medicine
JO  - Case Rep. Acute Med.
UR  - https://www.embase.com/search/results?subaction=viewrecord&id=L634418761&from=export
U2  - L634418761
DB  - Embase
U3  - 2021-03-15
U4  - 2021-05-24
L2  - http://dx.doi.org/10.1159/000513324
DO  - 10.1159/000513324
A1  - Adlar, F.R.
A1  - Anthony, W.
M1  - (Adlar F.R., filbertriady@hotmail.com) RSUD Beriman Balikpapan, Balikpapan, Indonesia
M1  - (Anthony W.) Department of Internal Medicine, RSUD Beriman Balikpapan, Balikpapan, Indonesia
AD  - F.R. Adlar, RSUD Beriman Balikpapan, Jalan Mayor Jendral Sutoyo No. 30, RT. 01, Kecamatan Balikpapan Tengah, Balikpapan, East Borneo, Indonesia
T1  - Spontaneous Pneumothorax as a Complication in Concomitant Diabetic Ketoacidosis and Pulmonary Tuberculosis: A Case Report
LA  - English
KW  - chest tube
KW  - non rebreathing valve
KW  - albumin
KW  - bicarbonate
KW  - chloride
KW  - glucose
KW  - insulin
KW  - ketone
KW  - lactic acid
KW  - levofloxacin
KW  - oxygen
KW  - potassium
KW  - sodium chloride
KW  - tuberculostatic agent
KW  - urea
KW  - abnormal respiratory sound
KW  - adult
KW  - anion gap
KW  - arterial pH
KW  - article
KW  - blood pressure
KW  - body weight loss
KW  - breathing rate
KW  - carbon dioxide tension
KW  - case report
KW  - chloride blood level
KW  - clinical article
KW  - consciousness level
KW  - coughing
KW  - diabetic ketoacidosis
KW  - dyspnea
KW  - female
KW  - Glasgow coma scale
KW  - glucose blood level
KW  - human
KW  - hyperglycemia
KW  - insulin infusion
KW  - intensive care unit
KW  - laboratory test
KW  - lactate blood level
KW  - leukocytosis
KW  - lung parenchyma
KW  - lung tuberculosis
KW  - metabolic acidosis
KW  - neutrophil count
KW  - oxygen saturation
KW  - oxygen therapy
KW  - physical examination
KW  - pleura cavity
KW  - potassium blood level
KW  - priority journal
KW  - rehydration
KW  - sepsis
KW  - sodium appetite
KW  - sodium blood level
KW  - spontaneous pneumothorax
KW  - tachycardia
KW  - tachypnea
KW  - thorax drainage
KW  - thorax radiography
KW  - urea blood level
N2  - Secondary spontaneous pneumothorax (SSP) can occur as a complication of several underlying diseases such as pulmonary tuberculosis (TB) or, rarely, diabetic ketoacidosis (DKA). As diabetes mellitus (DM) is significantly prevalent in tuberculosis patients, it is possible to have both TB and DKA concurrently. However, there has not been any documentation of SSP as a complication in concomitant DKA and pulmonary TB. In this report, we described a 30-year-old female who presented to the emergency department with a chief complaint of shortness of breath that had intensified since a day before. She was diagnosed with pulmonary TB 1 week before and had started on her anti-tuberculosis drugs regimen. Prior history of DM was not known. Physical examination showed a slight decrease in consciousness, tachycardia, tachypnea, Kussmaul breathing, decreased lung sounds in the right hemithorax and hyperresonant on percussion. Laboratory results showed leukocytosis and hyperglycemia, ketones were positive on urinalysis and arterial blood gas analysis indicated metabolic acidosis. Chest X-ray revealed pneumothorax in the right hemithorax. She was diagnosed with pneumothorax of the right hemithorax, DKA, sepsis and pulmonary TB. Treatment involved prompt placement of chest tube drainage, fluid rehydration, intravenous insulin, antibiotic, sodium bicarbonate and anti-tuberculosis drugs. Her condition improved after 9 days of uneventful hospitalization. We discussed how concomitant presence of both DKA and pulmonary TB can increase the likelihood of developing secondary spontaneous pneumothorax.
ER  - 

TY  - JOUR
M3  - Conference Abstract
Y1  - 2021
VL  - 34
IS  - 3
SP  - A11
EP  - A12
SN  - 1941-2703
JF  - Journal of Aerosol Medicine and Pulmonary Drug Delivery
JO  - J. Aerosol. Med. Pulm. Drug. Deliv.
UR  - https://www.embase.com/search/results?subaction=viewrecord&id=L635592405&from=export
U2  - L635592405
DB  - Embase
U4  - 2021-08-04
L2  - http://dx.doi.org/10.1089/jamp.2021.ab01.abstracts
DO  - 10.1089/jamp.2021.ab01.abstracts
A1  - Mukhtar, M.
A1  - Ambrus, R.
M1  - (Mukhtar M.; Ambrus R.) Faculty of Pharmacy, Institute of Pharmaceutical Technology and Regulatory Affairs, University of Szeged, Eötvös utca 6, Szeged, Hungary
AD  - M. Mukhtar, Faculty of Pharmacy, Institute of Pharmaceutical Technology and Regulatory Affairs, University of Szeged, Eötvös utca 6, Szeged, Hungary
T1  - In silico and in vitro aerodynamic profile of chitosan/thiolated chitosan and hyaluronic acid hybrid nanoplex based DPIs for tuberculosis
LA  - English
KW  - chitosan
KW  - hyaluronic acid
KW  - isoniazid
KW  - nanochain
KW  - polymer
KW  - A-549 cell line
KW  - cell viability
KW  - computer model
KW  - conference abstract
KW  - controlled study
KW  - drug combination
KW  - drug megadose
KW  - drug toxicity
KW  - dry powder inhaler
KW  - gelation
KW  - human
KW  - human cell
KW  - in vitro study
KW  - lung alveolus macrophage
KW  - lung epithelium
KW  - nanotechnology
KW  - tuberculosis
KW  - writing
N2  - Tuberculosis (TB) is the infectious disease with highest mortality in the recent times. Conventional dosage forms failed in treatment of TB because of rapid drug clearance and low bioavailability at the target site. Recently, dry powder inhalers (DPIs) have been in focus as they deliver the high concentration of drug directly to the lungs. However, because of low potency antitubercular agents are administered at high doses orally to reach lungs, thereby producing toxicity. To overcome the challenges, nanotechnology based DPIs are being exploited to target the site of action. The rationale of the active targeted delivery in TB is the controlled release of drug in the alveolar macrophages (where the causative agent resides) while minimizing the drug associated toxicity to the healthy pulmonary epithelium. In this study, biocompatible polymers, chitosan (CS)/thiolated chitosan (TC) and hyaluronic acid (HA), able to target the surface receptors of alveolar macrophage were employed to develop the hybrid nanoplexes by a cost-effective ionic gelation method and later freeze-dried to obtain nano-DPIs. The in-vitro investigation techniques, FTIR, XRPD and DSC revealed the physicochemical compatibility of components of nanoplexes. Moreover, in-vitro release profile of isoniazid loaded corresponded nanoplexes was in correspondence to the permeation studies in terms of the pattern of drug content dissolved over time. An in-vitro aerodynamic study found the fine particle fraction (FPF) <3 μm to be 53.11 % and 46.86 % for TC/HA and CS/HA nanoplexes respectively indicating the high drug deposition in the lower areas of the lungs, particularly in the alveolar region. In-silico deposition profile was corelated to the aforementioned results. Additionally, the cell viability of A549 cell line was found to be more than 90 % for the nano DPIs. Altogether, the results were optimistic for the delivery of drug in TB.
ER  - 

TY  - JOUR
M3  - Article
Y1  - 2020
VL  - 235
IS  - 12
SP  - 9370
EP  - 9377
SN  - 1097-4652
SN  - 0021-9541
JF  - Journal of Cellular Physiology
JO  - J. Cell. Physiol.
UR  - https://www.embase.com/search/results?subaction=viewrecord&id=L2004797262&from=export
U2  - L2004797262
C5  - 32346889
DB  - Embase
DB  - Medline
U3  - 2020-05-06
U4  - 2020-05-06
L2  - http://dx.doi.org/10.1002/jcp.29741
DO  - 10.1002/jcp.29741
A1  - Yang, W.-B.
A1  - Wang, H.-L.
A1  - Mao, J.-T.
A1  - Chen, Z.
A1  - Xu, J.-W.
A1  - Wang, L.-H.
A1  - Xu, M.
A1  - Zhang, X.
M1  - (Yang W.-B.; Wang H.-L.; Mao J.-T.; Xu M., lschrxm@163.com) Key Laboratory of Imaging Diagnosis and Minimally Invasive Intervention Research, The Fifth Affiliated Hospital of Wenzhou Medical University/Affiliated Lishui Hospital of Zhejiang University/The Central Hospital of Zhejiang Lishui, Lishui, China
M1  - (Chen Z.; Xu J.-W.; Wang L.-H.; Zhang X., zx_forth@163.com) Department of Medical Imaging, The Fourth People's Hospital of Huai'an, Huai'an, Jiangsu, China
AD  - M. Xu, Key Laboratory of Imaging Diagnosis and Minimally Invasive Intervention Research, The Fifth Affiliated Hospital of Wenzhou Medical University/Affiliated Lishui Hospital of Zhejiang University/The Central Hospital of Zhejiang Lishui, Lishui, China
AD  - X. Zhang, Department of Medical Imaging, The Fourth People's Hospital of Huai'an, Jiangsu, Huai'an, China
T1  - The correlation between CT features and insulin resistance levels in patients with T2DM complicated with primary pulmonary tuberculosis
LA  - English
KW  - insulin
KW  - adult
KW  - article
KW  - bronchography
KW  - clinical feature
KW  - computer assisted tomography
KW  - disease severity
KW  - female
KW  - HOMA index
KW  - human
KW  - insulin resistance
KW  - lung lobe
KW  - lung tuberculosis
KW  - major clinical study
KW  - male
KW  - middle aged
KW  - non insulin dependent diabetes mellitus
KW  - priority journal
KW  - thorax radiography
N2  - The aim is to investigate the correlation between computed tomography (CT) features and insulin resistance levels in patients with type 2 diabetes mellitus (T2DM) complicated with primary pulmonary tuberculosis (PTB). Nearly, 268 untreated PTB patients complicated with T2DM were divided into two groups according to the optimal cutoff value of HOMA-IR score for the Chinese population: HOMA-IR ≤ 2.69 (Group I: 74 patients), '2.69 (Group II: 194 patients). The basic characteristics and changes of CT manifestations were analyzed. In the two groups, the detection rate of large segmented leafy shadow was 39.2% and 78.9%; the air bronchogram sign detection rate was 40.5% and 80.9%; the discovery rate of mouth-eaten cavity was 33.8% and 73.7%; the thin-walled cavity detection rate was 2.7% and 16.0%; the rate of multiple cavities was 35.1% and 69.6%; and bronchial tuberculosis was found in 4.1% and 35.6%, respectively. The detection rates of lesions in Group II were significantly higher than in Group I (p '.05). HOMA-IR was found independently associated with large segmented leafy shadow, air bronchial sign, thin-walled cavity, and bronchial tuberculosis. The level of insulin resistance can effectively reflect the severity of PTB patients with T2DM. CT scan can directly provide image information in clinics. These two examinations can guide clinicians to accurately formulate subsequent treatment plans.
ER  - 

TY  - JOUR
M3  - Article
Y1  - 2020
VL  - 10
IS  - 6
SP  - 1675
EP  - 1687
SN  - 2190-3948
SN  - 2190-393X
JF  - Drug Delivery and Translational Research
JO  - Drug Deliv. Transl. Res.
UR  - https://www.embase.com/search/results?subaction=viewrecord&id=L2005277841&from=export
U2  - L2005277841
C5  - 32562253
DB  - Embase
DB  - Medline
U3  - 2020-07-06
U4  - 2020-07-06
L2  - http://dx.doi.org/10.1007/s13346-020-00799-0
DO  - 10.1007/s13346-020-00799-0
A1  - Rodrigues, S.
A1  - Cunha, L.
A1  - Rico, J.
A1  - Rosa da Costa, A.M.
A1  - Almeida, A.J.
A1  - Faleiro, M.L.
A1  - Buttini, F.
A1  - Grenha, A.
M1  - (Rodrigues S.; Cunha L.; Rico J.; Grenha A., amgrenha@ualg.pt) Centre for Marine Sciences, Universidade do Algarve, Faro, Portugal
M1  - (Rodrigues S.; Cunha L.; Faleiro M.L.; Grenha A., amgrenha@ualg.pt) Centre for Biomedical Research, Universidade do Algarve, Faro, Portugal
M1  - (Rosa da Costa A.M.) Algarve Chemistry Research Centre and Department of Chemistry and Pharmacy, Universidade do Algarve, Faro, Portugal
M1  - (Almeida A.J.) Research Institute for Medicines (iMed.ULisboa), Faculty of Pharmacy, Universidade de Lisboa, Av. Professor Gama Pinto, Lisbon, Portugal
M1  - (Buttini F.) Food and Drug Department, University of Parma, Parma, Italy
AD  - A. Grenha, Centre for Biomedical Research, Universidade do Algarve, Faro, Portugal
T1  - Carrageenan from red algae: an application in the development of inhalable tuberculosis therapy targeting the macrophages
LA  - English
KW  - centrifuge
KW  - desiccator
KW  - dialysate
KW  - ELISA kit
KW  - FacScalibur cell analyzer
KW  - flow cytometer
KW  - freezer
KW  - Heraeus Fresco 17
KW  - inhaler
KW  - laminar flow hood
KW  - carrageenan
KW  - isoniazid
KW  - rifabutin
KW  - starch
KW  - A-549 cell line
KW  - article
KW  - controlled study
KW  - drug delivery system
KW  - drug formulation
KW  - human
KW  - human cell
KW  - macrophage activation
KW  - membrane microparticle
KW  - nanoencapsulation
KW  - priority journal
KW  - spray drying
KW  - THP-1 cell line
KW  - tuberculosis
KW  - FacScalibur cell analyzer
KW  - Heraeus Fresco 17
C3  - FacScalibur cell analyzer(Becton Dickinson Biosciences,Belgium)
C3  - Heraeus Fresco 17(Thermo,United States)
C2  - Chemos(Germany)
C4  - Becton Dickinson Biosciences(Belgium)
C4  - Thermo(United States)
N2  - Macrophages have unique surface receptors that might recognize preferentially several moieties present on the surface of infecting organisms, including in the bacterial cell wall. Benefiting from a similar composition regarding the referred moieties, polysaccharides might be good candidates to compose the matrix of drug carriers aimed at macrophage targeting, as they can use the same recognition pathways of the infecting organisms. Carrageenan (CRG), a polysaccharide extracted from red edible seaweed, is an interesting possibility for the approach of directly targeting alveolar macrophages, as its composition is reported to be recognized by several macrophage lectin receptors. Inhalable starch/CRG microparticles were successfully produced, effectively associating isoniazid (96%) and rifabutin (74%) simultaneously. Furthermore, the produced microparticles presented adequate aerodynamic properties for pulmonary delivery with potential to reach the respiratory zone, with a mass median aerodynamic diameter (MMAD) between 3.3 and 3.9 μm. It was further demonstrated that the antitubercular activity of the drugs remained unchanged after encapsulation. The formulation evidenced no cytotoxic effects on lung epithelial cells (A549), although mild toxicity was observed on macrophage-differentiated THP-1 cells for the drug-loaded formulation. Starch/CRG microparticles also exhibited a propensity to be captured by macrophages in a dose-dependent manner, as well as an ability to activate the target cells. This work provides indications on the potential of the starch/CRG carriers to interact with macrophages, thus providing a platform for drug delivery in the context of macrophage intracellular diseases. Additionally, if tuberculosis is focused, these microparticles can be used as inhalable drug carriers. [Figure not available: see fulltext.].
ER  - 

TY  - JOUR
M3  - Article
Y1  - 2020
VL  - 26
IS  - 11
SP  - 2754
EP  - 2757
SN  - 1080-6059
SN  - 1080-6040
JF  - Emerging Infectious Diseases
JO  - Emerg. Infect. Dis.
UR  - https://www.embase.com/search/results?subaction=viewrecord&id=L2007665797&from=export
U2  - L2007665797
C5  - 32667282
DB  - Embase
DB  - Medline
U3  - 2020-10-12
U4  - 2021-05-21
L2  - http://dx.doi.org/10.3201/EID2611.201536
DO  - 10.3201/EID2611.201536
A1  - Chen, Z.Y.
A1  - Wang, Q.
A1  - Liu, W.
A1  - Nan, Q.Z.J.
A1  - Huang, H.
A1  - Wu, Y.
A1  - Li, L.
A1  - Liang, L.
A1  - You, L.
A1  - Liu, Y.
A1  - Yu, H.
M1  - (Chen Z.Y.; Wu Y.; Li L.; Liang L.; You L.) Wuhan Pulmonary Hospital, Wuhan, China
M1  - (Wang Q.; Liu W.; Liu Y.; Yu H.) Key Laboratory of Public Health Safety, School of Public Health, Fudan University, Ministry of Education, Shanghai, China
M1  - (Nan Q.Z.J.) Tongji Medical College, Huazhong University of Science and Technology, Tongji Hospital, Wuhan, China
M1  - (Huang H.) State Key Laboratory of Virology, Wuhan University, Wuhan, China
M1  - (Huang H.) Sichuan University, Chengdu, China
T1  - Three Patients with COVID-19 and Pulmonary Tuberculosis, Wuhan, China, January-February 2020
LA  - English
KW  - acarbose
KW  - adenosine deaminase
KW  - antibiotic agent
KW  - antivirus agent
KW  - C reactive protein
KW  - corticosteroid
KW  - ethambutol plus isoniazid plus pyrazinamide plus rifampicin
KW  - immunoglobulin
KW  - lactate dehydrogenase
KW  - metformin
KW  - virus RNA
KW  - adult
KW  - adult respiratory distress syndrome
KW  - anemia
KW  - article
KW  - case report
KW  - China
KW  - clinical article
KW  - computer assisted tomography
KW  - coronavirus disease 2019
KW  - corticosteroid therapy
KW  - coughing
KW  - crackle
KW  - death
KW  - dyspnea
KW  - fever
KW  - human
KW  - hypoproteinemia
KW  - hypoxia
KW  - ischemia
KW  - lung bulla
KW  - lung emphysema
KW  - lung tuberculosis
KW  - lymphocytic infiltration
KW  - male
KW  - middle aged
KW  - Mycobacterium tuberculosis
KW  - non insulin dependent diabetes mellitus
KW  - oxygen saturation
KW  - oxygen therapy
KW  - pleura effusion
KW  - pneumonia
KW  - respiratory distress
KW  - respiratory failure
KW  - throat culture
KW  - tuberculin test
KW  - tuberculous pleurisy
KW  - wheezing
N2  - During January-February 2020, coronavirus disease (COVID-19) and tuberculosis were diagnosed for 3 patients in Wuhan, China. All 3 patients had COVID-19 pneumonia. One severely ill patient died after acute respiratory distress syndrome developed. Clinicians and public health officials should be aware of underlying chronic infections such as tuberculosis in COVID-19 patients.
ER  - 

TY  - JOUR
M3  - Article
Y1  - 2020
VL  - 24
IS  - 11
SP  - 1132
EP  - 1134
SN  - 1998-359X
SN  - 0972-5229
JF  - Indian Journal of Critical Care Medicine
JO  - Indian J. Crit. Care Med.
UR  - https://www.embase.com/search/results?subaction=viewrecord&id=L633612811&from=export
U2  - L633612811
DB  - Embase
U3  - 2020-12-11
U4  - 2021-03-25
L2  - http://dx.doi.org/10.5005/jp-journals-10071-23662
DO  - 10.5005/jp-journals-10071-23662
A1  - Sarma, U.
A1  - Mishra, V.
A1  - Goel, J.
A1  - Yadav, S.
A1  - Sharma, S.
A1  - Sherawat, R.K.
M1  - (Sarma U., drutpalrgci@gmail.com; Yadav S.; Sharma S.) Department of Critical Care and Pulmonology, Nayati Hospital, Mathura, Uttar Pradesh, India
M1  - (Mishra V.) Department of Critical Care, Pulmonology and Sleep Medicine, Nayati Medicity, Noida, Uttar Pradesh, India
M1  - (Goel J.) Department of Internal Medicine, Nayati Medicity, Mathura, Uttar Pradesh, India
M1  - (Sherawat R.K.) Critical Care Department, Nayati Hospital, Mathura, Uttar Pradesh, India
AD  - U. Sarma, Department of Critical Care and Pulmonology, Nayati Hospital, Mathura, Uttar Pradesh, India
T1  - Covid-19 pneumonia with delayed viral clearance in a patient with active drug-resistant pulmonary tuberculosis
LA  - English
KW  - Mycobacterium tuberculosis test kit
KW  - polymerase chain reaction system
KW  - ampicillin
KW  - ascorbic acid
KW  - azithromycin
KW  - C reactive protein
KW  - creatinine
KW  - electrolyte
KW  - fentanyl
KW  - ferritin
KW  - hemoglobin
KW  - hydroxychloroquine
KW  - infusion fluid
KW  - insulin
KW  - lactate dehydrogenase
KW  - midazolam
KW  - oral antidiabetic agent
KW  - tuberculostatic agent
KW  - urea
KW  - adult
KW  - aerobic bacterium
KW  - article
KW  - artificial ventilation
KW  - bacterium culture
KW  - blood biochemistry
KW  - breathing muscle
KW  - breathing pattern
KW  - bronchiectasis
KW  - bronchography
KW  - case report
KW  - chronic kidney failure
KW  - clinical article
KW  - coronavirus disease 2019
KW  - coughing
KW  - creatinine blood level
KW  - drug dose titration
KW  - dyspnea
KW  - electrolyte blood level
KW  - emergency physician
KW  - emergency treatment
KW  - emergency ward
KW  - female
KW  - ferritin blood level
KW  - fever
KW  - follow up
KW  - general condition deterioration
KW  - Glasgow coma scale
KW  - glucose blood level
KW  - Gram staining
KW  - hemoglobin blood level
KW  - hemoptysis
KW  - high resolution computer tomography
KW  - human
KW  - ideal body weight
KW  - insulin infusion
KW  - intensive care unit
KW  - interstitial pneumonia
KW  - kidney function
KW  - kidney function test
KW  - lactate dehydrogenase blood level
KW  - leukocyte count
KW  - liver function test
KW  - lung consolidation
KW  - lung fibrosis
KW  - lung mechanics
KW  - lung parenchyma
KW  - lymphocytopenia
KW  - male
KW  - middle aged
KW  - coinfection
KW  - monocytosis
KW  - multidrug resistant tuberculosis
KW  - neutrophil count
KW  - non insulin dependent diabetes mellitus
KW  - oxygen saturation
KW  - oxygen therapy
KW  - pandemic
KW  - polymerase chain reaction
KW  - positive pressure ventilation
KW  - practice guideline
KW  - pressure support ventilation
KW  - respiratory distress
KW  - respiratory system
KW  - respiratory tract intubation
KW  - rifampicin resistance
KW  - right lung
KW  - secretion (process)
KW  - sputum smear
KW  - stain
KW  - tertiary care center
KW  - thorax radiography
KW  - tidal volume
KW  - trachea mucus
KW  - urea blood level
KW  - viral clearance
KW  - World Health Organization
KW  - GeneXpert
C3  - GeneXpert
N2  - COVID pneumonia patient presents with fever, cough, and breathing difficulty. Many respiratory pathogens have such clinical presentations and pulmonary tuberculosis (PTB) is one of them, which is prevalent in the Indian subcontinent. Herein, we are presenting a case of dual infection with severe acute respiratory syndrome corona virus 2 (SARS-CoV-2) and drug-resistant PTB [likely multidrug resistance (MDR)] in a patient with chronic kidney disease (CKD) and type 2 diabetes mellitus, a clinical course further complicated by a prolonged viral clearance.
ER  - 

TY  - JOUR
M3  - Article
Y1  - 2020
VL  - 52
IS  - 10
SP  - 721
EP  - 729
SN  - 2374-4235
JF  - Infectious Diseases
JO  - Infect. Dis.
UR  - https://www.embase.com/search/results?subaction=viewrecord&id=L2005413157&from=export
U2  - L2005413157
C5  - 32552387
DB  - Embase
DB  - Medline
U3  - 2020-07-14
U4  - 2020-07-31
L2  - http://dx.doi.org/10.1080/23744235.2020.1778177
DO  - 10.1080/23744235.2020.1778177
A1  - Wang, W.
A1  - Du, Z.
A1  - Ni, M.
A1  - Wang, Z.
A1  - Liang, M.
A1  - Sheng, H.
A1  - Zhang, A.
A1  - Yang, J.
M1  - (Wang W.; Ni M.; Wang Z.; Liang M.; Sheng H.; Zhang A.; Yang J., yjhpath@163.com) Department of Infectious Diseases, Yijishan Hospital of Wannan Medical College, Wuhu, China
M1  - (Du Z.) Department of Infectious Diseases, The People’s Hospital of Taizhou, Taizhou, China
AD  - J. Yang, Department of Infectious Diseases, Yijishan Hospital of Wannan Medical College, Wuhu, China
T1  - Aspirin enhances the clinical efficacy of anti-tuberculosis therapy in pulmonary tuberculosis in patients with type 2 diabetes mellitus
LA  - English
KW  - acetylsalicylic acid
KW  - C reactive protein
KW  - ethambutol
KW  - insulin aspart
KW  - isoniazid
KW  - placebo
KW  - pyrazinamide
KW  - rifampicin
KW  - adult
KW  - article
KW  - bleeding
KW  - controlled study
KW  - double blind procedure
KW  - drug efficacy
KW  - drug safety
KW  - drug withdrawal
KW  - erythrocyte sedimentation rate
KW  - female
KW  - human
KW  - inflammation
KW  - lung cavity
KW  - lung tuberculosis
KW  - major clinical study
KW  - male
KW  - non insulin dependent diabetes mellitus
KW  - randomized controlled trial
KW  - sputum analysis
KW  - symptomatology
KW  - treatment outcome
N2  - Background: Tuberculosis in patients with diabetes mellitus is characterised by rapid disease progression, poor treatment efficacy, poor prognosis and poses a new challenge in tuberculosis treatment and control. Methods: Patients with pulmonary TB and type 2 DM were recruited at Yijishan Hospital of Wannan Medical College. A total of 348 patients were randomly assigned to two groups. The aspirin group (aspirin + TB/DM) included 174 patients who received anti-TB therapy and enteric-coated aspirin tablets (100 mg/tablet). The control group (placebo + TB/DM) included 174 patients who received anti-TB therapy and enteric-coated placebo tablets (an identical tablet containing no drug). Eighty-two patients in the aspirin group and 86 in the control group completed the trial and were included in the analysis. Clinical characteristics, laboratory test results, imaging data and side effects of aspirin were monitored. Results: Aspirin treatment affect certain signs and symptoms. The erythrocyte sedimentation rate (ESR) and C-reactive protein (CRP) levels were lower in the aspirin group than in the control group after treatment (Both p =.000). The sputum-negative conversion rate was 86.7% in the aspirin group, significantly higher than in the control group (53.8%) (p =.031). After two months of treatment, the differences in the number of cases with cavities, the number of cavities, and maximum diameter of cavities in the aspirin group were statistically significant (p =.003, p =.023 and p =.015 respectively). Conclusion: Our findings suggest that aspirin may improve treatment in patients with pulmonary TB and type 2 DM.
ER  - 

TY  - JOUR
M3  - Article
Y1  - 2020
VL  - 39
IS  - 10
SP  - 3019
EP  - 3023
SN  - 1532-1983
SN  - 0261-5614
JF  - Clinical Nutrition
JO  - Clin. Nutr.
UR  - https://www.embase.com/search/results?subaction=viewrecord&id=L2005045524&from=export
U2  - L2005045524
C5  - 32093879
DB  - Embase
DB  - Medline
U3  - 2020-02-28
U4  - 2020-02-28
L2  - http://dx.doi.org/10.1016/j.clnu.2020.02.007
DO  - 10.1016/j.clnu.2020.02.007
A1  - Zenil-Vega, M.
A1  - Cerón, E.
A1  - López-Bello, G.
A1  - Moreno, J.
A1  - Juárez-Cruz, E.
A1  - Castillejos-López, M.
A1  - Bernal-Alcántara, D.
A1  - Sommer, B.
A1  - Alvarado-Vasquez, N.
M1  - (Zenil-Vega M.; Cerón E.; Bernal-Alcántara D.; Alvarado-Vasquez N., nnooee@gmail.com) Department of Biochemistry, National Institute of Respiratory Diseases “Ismael Cosío Villegas”, Mexico City, Mexico
M1  - (López-Bello G.; Moreno J.; Juárez-Cruz E.) National Institute of Psychiatry “Ramón de La Fuente Muñiz", Mexico City, Mexico
M1  - (Castillejos-López M.) Epidemiological Surveillance Unit, National Institute of Respiratory Diseases “Ismael Cosío Villegas”, Mexico City, Mexico
M1  - (Sommer B.) Department of Hyperresponsiveness Research, National Institute of Respiratory Diseases “Ismael Cosío Villegas”, Mexico City, Mexico
AD  - N. Alvarado-Vasquez, Department of Biochemistry, National Institute of Respiratory Diseases “Ismael Cosío Villegas”, Mexico City, Mexico
T1  - An association between glycine and insulin levels is observed in patients with pulmonary tuberculosis and type 2 diabetes
LA  - English
KW  - arginine
KW  - ethambutol
KW  - glibenclamide
KW  - glucose
KW  - glutamic acid
KW  - glycine
KW  - insulin
KW  - isoniazid
KW  - lysine
KW  - metformin
KW  - pyrazinamide
KW  - rifampicin
KW  - serine
KW  - taurine
KW  - adult
KW  - article
KW  - controlled study
KW  - correlation analysis
KW  - disease association
KW  - female
KW  - glucose blood level
KW  - household
KW  - human
KW  - insulin blood level
KW  - lung tuberculosis
KW  - major clinical study
KW  - male
KW  - middle aged
KW  - non insulin dependent diabetes mellitus
KW  - protein blood level
KW  - reference value
KW  - treatment duration
N2  - Background & aims: Adequate nutrition from which amino acids are part gives us protection against infectious or metabolic diseases. In particular, glycine has immunomodulatory properties and is a secretagogue of insulin. However, its absorption rate or plasma levels are impaired in bacterial infection or high glucose levels. The aim of this study was to evaluate the association between glycine and insulin plasma levels in patients with pulmonary tuberculosis (PTB) and type 2 diabetes mellitus (DM2). Methods: Plasma levels of insulin and glycine were determined in four groups: 1) patients with PTB; 2) patients with PTB-DM2; 3) household contacts with DM2 (C-DM2), and 4) healthy household contacts (H–C). Likewise, we analyzed the plasma levels of glucose, serine, arginine, lysine, taurine, and glutamic acid. Results: We observed significant differences in the glycine levels between PTB and PTB-DM2 vs C-DM2 and H–C groups (P < 0.05). We observed also important differences in insulin and glucose levels after comparisons between PTB, PTB-DM2, and C-DM2 vs. H–C groups (P < 0.05). A correlation between glycine and insulin levels in the PTB (r = 0.326) and PTB-DM2 (r = 0.318) groups was found. Conclusion: Our results showed a significant association between glycine and insulin plasma levels in patients with PTB and PTB-DM2, which suggests that the determination of glycine levels could be used as a reference test to evaluate both pathologic conditions. An additional support to the above is that significant changes in the glucose levels in these groups were observed, too.
ER  - 

TY  - JOUR
M3  - Article
Y1  - 2020
VL  - 67
IS  - 3
SP  - 407
EP  - 410
SN  - 0019-5707
JF  - Indian Journal of Tuberculosis
JO  - Indian J. Tuberc.
UR  - https://www.embase.com/search/results?subaction=viewrecord&id=L2004791860&from=export
U2  - L2004791860
C5  - 32825881
DB  - Embase
DB  - Medline
U3  - 2020-02-06
U4  - 2020-09-22
L2  - http://dx.doi.org/10.1016/j.ijtb.2020.01.005
DO  - 10.1016/j.ijtb.2020.01.005
A1  - Shetty, P.
A1  - Panchal, F.
A1  - Munshi, R.
A1  - Sundar, U.
A1  - Darole, P.
M1  - (Shetty P.; Panchal F.; Munshi R., renuka.munshi@gmail.com) Department of Clinical Pharmacology, TN Medical College & BYL Nair Charitable Hospital, Mumbai, India
M1  - (Sundar U.; Darole P.) Department of Medicine, LTM Medical College & LTM General Hospital, Mumbai, India
AD  - R. Munshi, Department of Clinical Pharmacology, TN Medical College & BYL Nair Charitable Hospital, Dr. AL Nair Road, Mumbai Central, Mumbai, India
T1  - A case series of three patients presenting with isoniazid induced toxicity and N-acetyl transferase 2 gene mutation: A management conundrum for programmatic therapy of tuberculosis in India
LA  - English
KW  - acyltransferase
KW  - adenosine deaminase
KW  - alanine aminotransferase
KW  - antiretrovirus agent
KW  - aspartate aminotransferase
KW  - ethambutol
KW  - insulin
KW  - isoniazid
KW  - pyridoxine
KW  - rifampicin
KW  - abdominal pain
KW  - abnormal respiratory sound
KW  - adult
KW  - alanine aminotransferase blood level
KW  - antiretroviral therapy
KW  - article
KW  - aspartate aminotransferase blood level
KW  - case report
KW  - case study
KW  - clinical article
KW  - diabetes mellitus
KW  - disease duration
KW  - disease severity
KW  - drug efficacy
KW  - drug megadose
KW  - drug sensitivity
KW  - drug withdrawal
KW  - echography
KW  - enzyme activity
KW  - fatigue
KW  - fever
KW  - gene
KW  - gene mutation
KW  - hepatitis
KW  - human
KW  - Human immunodeficiency virus infection
KW  - India
KW  - jaundice
KW  - limb weakness
KW  - liver function test
KW  - loss of appetite
KW  - low drug dose
KW  - lung tuberculosis
KW  - male
KW  - NAT2 gene
KW  - nerve conduction velocity test
KW  - peripheral neuropathy
KW  - pleura effusion
KW  - pleura fluid
KW  - sensorimotor neuropathy
KW  - sensory dysfunction
KW  - sputum analysis
KW  - thorax radiography
KW  - treatment duration
KW  - treatment withdrawal
KW  - young adult
N2  - Isoniazid is an essential drug in the management of tuberculosis but there is a high degree of variation in the Indian population's capacity to acetylate or inactivate isoniazid to the inactive metabolite acetyl isoniazid, and they can be distinctly characterized phenotypically as being either slow or rapid inactivators (the concentration of the enzyme being higher in rapid inactivators). Several mutations in the N-acetyl transference 2 (NAT2) gene account for majority of the slow acetylator genotypes in the human population (NAT2*5A, NAT2*5B, and NAT2*6A). Such individuals are at a greater risk of drug-induced adverse reactions due to reduced drug elimination, compared to those possessing the wild type allele. Here we discuss two cases of Isoniazid induced peripheral neuropathy and one case of Isoniazid induced hepatotoxicity confirmed as having heterozygous or homozygous NAT2 gene mutation. In all 3 cases, the presence of NAT2 gene mutation was associated with the adverse events and the adverse events subsided on stopping or reducing the dose of isoniazid. However, due to lack of guideline-based management of adverse events occurring due to isoniazid, the drug was either abruptly stopped or dosage lowered based only on clinical expertise, which could potentially lead to further resistance to Mycobacterium tuberculosis (as occurred in one of our cases). Further studies of the relationship between NAT2 genotypes, isoniazid concentrations and adverse drug events are required to make genotyping a helpful tool for optimizing isoniazid's therapeutic response and minimizing adverse drug reactions, particularly in countries with a high burden of tuberculosis.
ER  - 

TY  - JOUR
M3  - Letter
Y1  - 2020
VL  - 6
IS  - 3
SP  - 1
EP  - 4
SN  - 2312-0541
JF  - ERJ Open Research
JO  - ERJ Open Res.
UR  - https://www.embase.com/search/results?subaction=viewrecord&id=L2004867646&from=export
U2  - L2004867646
DB  - Embase
U3  - 2020-08-17
U4  - 2020-08-31
L2  - http://dx.doi.org/10.1183/23120541.00050-2020
DO  - 10.1183/23120541.00050-2020
A1  - Pan, S.-W.
A1  - Feng, J.-Y.
A1  - Yen, Y.-F.
A1  - Chuang, F.-Y.
A1  - Shen, H.-S.
A1  - Su, V.Y.-F.
A1  - Chuang, P.-H.
A1  - Chan, Y.-J.
A1  - Su, W.-J.
M1  - (Pan S.-W.; Feng J.-Y.; Chuang F.-Y.; Shen H.-S.; Su W.-J., wjsu.mail@gmail.com) Dept of Chest Medicine, Taipei Veterans General Hospital, Taipei, Taiwan
M1  - (Pan S.-W.; Feng J.-Y.; Yen Y.-F.; Su V.Y.-F.; Su W.-J., wjsu.mail@gmail.com) Faculty of Medicine, National Yang-Ming University, Taipei, Taiwan
M1  - (Pan S.-W.; Yen Y.-F.; Chan Y.-J.) Institute of Public Health, National Yang-Ming University, Taipei, Taiwan
M1  - (Feng J.-Y.; Yen Y.-F.) Institute of Clinical Medicine, National Yang-Ming University, Taipei, Taiwan
M1  - (Yen Y.-F.) Section of Infectious Diseases, Taipei City Hospital, Taipei, Taiwan
M1  - (Su V.Y.-F.) Dept of Health Care Management, National Taipei University of Nursing and Health Sciences, Taipei, Taiwan
M1  - (Su V.Y.-F.) Dept of Internal Medicine, Taipei City Hospital, Taipei, Taiwan
M1  - (Chuang P.-H.) Taipei Association of Health and Welfare Data Science, Taiwan
M1  - (Chan Y.-J.) Division of Infectious Diseases, Dept of Medicine, Taipei Veterans General Hospital, Taipei, Taiwan
M1  - (Chan Y.-J.) Division of Microbiology, Dept of Pathology and Laboratory Medicine, Taipei Veterans General Hospital, Taipei, Taiwan
AD  - W.-J. Su, Dept of Chest Medicine, Taipei Veterans General Hospital, Taipei, Taiwan
AD  - W.-J. Su, Faculty of Medicine, National Yang-Ming University, Taipei, Taiwan
T1  - Metformin use and post-exposure incident tuberculosis: A nationwide tuberculosis-contact cohort study in Taiwan
LA  - English
KW  - insulin
KW  - metformin
KW  - statin (protein)
KW  - steroid
KW  - tuberculostatic agent
KW  - adapted diabetes complication severity index score
KW  - adult
KW  - cohort analysis
KW  - comorbidity
KW  - controlled study
KW  - diabetes mellitus
KW  - diabetic complication
KW  - disease transmission
KW  - exposure
KW  - follow up
KW  - human
KW  - latent tuberculosis
KW  - letter
KW  - major clinical study
KW  - male
KW  - middle aged
KW  - non insulin dependent diabetes mellitus
KW  - prophylaxis
KW  - retrospective study
KW  - risk factor
KW  - scoring system
KW  - Taiwan
KW  - tuberculosis
ER  - 

TY  - JOUR
M3  - Article
Y1  - 2020
VL  - 123
SN  - 1873-281X
SN  - 1472-9792
JF  - Tuberculosis
JO  - Tuberculosis
UR  - https://www.embase.com/search/results?subaction=viewrecord&id=L2005931963&from=export
U2  - L2005931963
C5  - 32452426
DB  - Embase
DB  - Medline
U3  - 2020-05-26
U4  - 2020-05-29
L2  - http://dx.doi.org/10.1016/j.tube.2020.101939
DO  - 10.1016/j.tube.2020.101939
A1  - Kewcharoenwong, C.
A1  - Saenwongsa, W.
A1  - Willcocks, S.J.
A1  - Bancroft, G.J.
A1  - Fletcher, H.A.
A1  - Lertmemongkolchai, G.
M1  - (Kewcharoenwong C.; Saenwongsa W.; Lertmemongkolchai G., ganja_le@kku.ac.th) The Centre for Research & Development of Medical Diagnostic Laboratories, Faculty of Associated Medical Sciences, Khon Kaen University, Thailand
M1  - (Saenwongsa W.) Disease Prevention and Control Region 10th, Ministry of Public Healthy, Ubonratchathani, Thailand
M1  - (Willcocks S.J.; Bancroft G.J.; Fletcher H.A.) Department of Immunology and Infection, Faculty of Infectious and Tropical Diseases, London School of Hygiene and Tropical Medicine, United Kingdom
M1  - (Bancroft G.J.; Fletcher H.A.) Tuberculosis Centre, London School of Hygiene and Tropical Medicine, United Kingdom
AD  - G. Lertmemongkolchai, Faculty of Associated Medical Sciences, Khon Kaen University, Research Lab 4, AMS Building 1, Khon Kaen, Thailand
T1  - Glibenclamide alters interleukin-8 and interleukin-1β of primary human monocytes from diabetes patients against Mycobacterium tuberculosis infection
LA  - English
KW  - alpha interferon
KW  - glibenclamide
KW  - glipizide
KW  - hemoglobin A1c
KW  - interleukin 1beta
KW  - interleukin 8
KW  - metformin
KW  - prostaglandin E2
KW  - adult
KW  - article
KW  - blood sampling
KW  - clinical article
KW  - controlled study
KW  - cytokine production
KW  - cytokine release
KW  - diabetic patient
KW  - female
KW  - gene expression
KW  - glycemic control
KW  - human
KW  - human cell
KW  - immune response
KW  - in vitro study
KW  - infection sensitivity
KW  - male
KW  - monocyte
KW  - non insulin dependent diabetes mellitus
KW  - priority journal
KW  - protein expression
KW  - tuberculosis
N2  - Type 2 diabetes mellitus (T2DM) is an important risk factor for development of tuberculosis (TB). Our previous study showed glibenclamide, an anti-diabetic drug used to control blood glucose concentration, reduced interleukin (IL)-8 secretion from primary human monocytes challenged with M. tuberculosis (Mtb). In mice infected with Mtb, IL-1β is essential for host resistance through the enhancement of cyclooxygenase that limits excessive Type I interferon (IFN) production and fosters Mtb containment. We hypothesize that glibenclamide may also interfere with monocyte mediated immune responses against Mtb and alter the balance between IL-1β and IFNα-mediated immunity. Purified monocytes from non-diabetic and diabetic individuals were infected with Mtb or M. bovis BCG. We demonstrate that monocytes from diabetes patients who were being treated with glibenclamide showed reduced IL-1β and IL-8 secretion when exposed to Mtb. Additionally, these responses also occurred when monocytes from non-diabetic individuals were pre-treated with glibenclamide in vitro. Moreover, this pre-treatment enhanced IFNa1 expression but was not involved with prostaglandin E2 (PGE2) expression in response to Mtb infection. Taken together, our data show that glibenclamide might exacerbate susceptibility of diabetes patients to Mtb infection by reducing IL-1β and IL-8 production by monocytes.
ER  - 

TY  - JOUR
M3  - Article
Y1  - 2020
VL  - 8
IS  - 2
SP  - 80
EP  - 83
SN  - 2637-3726
JF  - Anesthesia Reports
JO  - Anesth. Rep.
UR  - https://www.embase.com/search/results?subaction=viewrecord&id=L2007254882&from=export
U2  - L2007254882
DB  - Embase
U3  - 2020-11-17
U4  - 2020-11-23
L2  - http://dx.doi.org/10.1002/anr3.12051
DO  - 10.1002/anr3.12051
A1  - Kearsley, R.
A1  - Elliott, S.
A1  - Smith, C.
A1  - Stocks, G.
M1  - (Kearsley R., rosemariekearlsey@gmail.com; Elliott S.; Smith C.; Stocks G.) Department of Anaesthesia, Queen Charlottes and Chelsea Hospital, London, United Kingdom
AD  - R. Kearsley, Department of Anaesthesia, Queen Charlottes and Chelsea Hospital, London, United Kingdom
T1  - The use of separate-level neuraxial anaesthesia for caesarean delivery in a patient with a history of spinal tuberculosis
LA  - English
KW  - epidural catheter
KW  - acetylsalicylic acid
KW  - bisoprolol
KW  - chloroethane
KW  - clopidogrel
KW  - enoxaparin
KW  - fentanyl
KW  - insulin
KW  - levobupivacaine
KW  - metformin
KW  - methyldopa
KW  - adult
KW  - anesthesia
KW  - article
KW  - asymptomatic disease
KW  - body mass
KW  - case report
KW  - cesarean section
KW  - chest tightness
KW  - clinical article
KW  - coronary angiography
KW  - diabetes control
KW  - dual antiplatelet therapy
KW  - echography
KW  - epidural space
KW  - female
KW  - fetus growth
KW  - general anesthesia
KW  - gestational age
KW  - growth rate
KW  - hospital admission
KW  - human
KW  - image quality
KW  - ischemic heart disease
KW  - kyphosis
KW  - neuraxial anesthesia
KW  - neurologic disease
KW  - non ST segment elevation myocardial infarction
KW  - nuclear magnetic resonance imaging
KW  - premature labor
KW  - priority journal
KW  - regional anesthesia
KW  - risk factor
KW  - sleep apnea syndromes
KW  - spinal anesthesia
KW  - spinal cord compression
KW  - stent thrombosis
KW  - thoracolumbar kyphosis
KW  - transthoracic echocardiography
KW  - tuberculous spondylitis
KW  - vertebra body
N2  - We present the case of a 33-year-old parturient who required caesarean delivery at 31 weeks' gestation. She had a history of degenerative disease of the lumbar spine secondary to tuberculosis, acquired as a child in India. Her complex medical history also included ischaemic heart disease and obstructive sleep apnoea, and due to this general anaesthesia was considered to be of high risk. However, regional anaesthesia also posed significant challenges because magnetic resonance imaging of the spine showed a partial collapse with subsequent fusion of second and third lumbar vertebral bodies with thoracolumbar kyphosis. Neuraxial anaesthesia was performed with ultrasound guidance for determining levels and depth of epidural space. An epidural was inserted at the T12–L1 interspace and a spinal anaesthetic block was placed at L4–L5. Delivery and recovery were uneventful. This case highlights the safe and effective use of neuraxial anaesthesia in an asymptomatic patient with treated spinal tuberculosis as well as the usefulness of high-quality imaging of the spine in the decision to perform neuraxial anaesthesia.
ER  - 

TY  - JOUR
M3  - Article
Y1  - 2020
VL  - 22
IS  - 3
SP  - 111
EP  - 118
SN  - 1769-714X
SN  - 1286-4579
JF  - Microbes and Infection
JO  - Microbes Infect.
UR  - https://www.embase.com/search/results?subaction=viewrecord&id=L2003760883&from=export
U2  - L2003760883
C5  - 31689532
DB  - Embase
DB  - Medline
U3  - 2019-11-28
U4  - 2019-11-28
L2  - http://dx.doi.org/10.1016/j.micinf.2019.10.002
DO  - 10.1016/j.micinf.2019.10.002
A1  - Rodriguez-Carlos, A.
A1  - Valdez-Miramontes, C.
A1  - Marin-Luevano, P.
A1  - González-Curiel, I.
A1  - Enciso-Moreno, J.A.
A1  - Rivas-Santiago, B.
M1  - (Rodriguez-Carlos A.; Valdez-Miramontes C.; Marin-Luevano P.; Enciso-Moreno J.A.; Rivas-Santiago B., rondo_vm@yahoo.com) Medical Research Unit-Zacatecas, Mexican Institute for Social Security-IMSS, Zacatecas, Mexico
M1  - (González-Curiel I.) Faculty of Chemistry, University Autonomous of Zacatecas, Mexico
AD  - B. Rivas-Santiago, Medical Research Unit Zacatecas, IMSS, Interior de la Alameda #45, col. Centro, Zacatecas, Mexico
T1  - Metformin promotes Mycobacterium tuberculosis killing and increases the production of human β-defensins in lung epithelial cells and macrophages
LA  - English
KW  - beta defensin 2
KW  - beta defensin 3
KW  - beta defensin 4
KW  - cyclic AMP
KW  - def103a protein
KW  - defb4 protein
KW  - glibenclamide
KW  - hbdb4a protein
KW  - hypoxanthine phosphoribosyltransferase
KW  - insulin
KW  - messenger RNA
KW  - metformin
KW  - protein
KW  - ropocamptide
KW  - unclassified drug
KW  - article
KW  - bacterial growth
KW  - bactericidal activity
KW  - bacterium
KW  - controlled study
KW  - epithelium cell
KW  - host resistance
KW  - human
KW  - human cell
KW  - immunoregulation
KW  - innate immunity
KW  - lung alveolus cell
KW  - lung alveolus macrophage
KW  - lung epithelium
KW  - mRNA expression level
KW  - Mycobacterium tuberculosis
KW  - non insulin dependent diabetes mellitus
KW  - peptide analysis
KW  - priority journal
KW  - THP-1 cell line
KW  - tuberculosis
KW  - upregulation
C2  - Sigma(United States)
N2  - Diabetes has been associated with an increased risk of developing tuberculosis. The reasons related to the increased susceptibility to develop TB in type 2 diabetes mellitus (T2DM) individuals, has not been completely elucidated. However, this susceptibility has been attributed to several factors including failures and misfunctioning of the immune system. In the present study, we aimed to determine the role of anti-hyperglycemic drugs such as glyburide, insulin, and metformin to promote the killing of mycobacteria through the regulation of innate immune molecules such as host defense peptides (HDP) in lung epithelial cells and macrophages. Our results showed that metformin reduces bacillary loads in macrophages and lung epithelial cells which correlates with higher production of β-defensin-2, -3 and -4. Since β-defensins are crucial molecules for controlling Mycobacterium tuberculosis growth, the present results suggest that the use of metformin would be the first choice in the treatment for T2DM2, in patients within tuberculosis-endemic areas.
ER  - 

TY  - JOUR
M3  - Article
Y1  - 2020
VL  - 2020
SN  - 2314-6141
SN  - 2314-6133
JF  - BioMed Research International
JO  - BioMed Res. Int.
UR  - https://www.embase.com/search/results?subaction=viewrecord&id=L2006092522&from=export
U2  - L2006092522
C5  - 32509871
DB  - Embase
DB  - Medline
U3  - 2020-07-07
U4  - 2020-07-10
L2  - http://dx.doi.org/10.1155/2020/8085106
DO  - 10.1155/2020/8085106
A1  - Lin, K.-H.
A1  - Lin, K.-H.
A1  - Luo, C.-W.
A1  - Luo, C.-W.
A1  - Chen, S.-P.
A1  - Chen, S.-P.
A1  - Tu, D.-G.
A1  - Tu, D.-G.
A1  - Lin, M.-S.
A1  - Lin, M.-S.
A1  - Kuan, Y.-H.
A1  - Kuan, Y.-H.
M1  - (Lin K.-H., 54407@cch.org.tw) Division of Critical Care Medicine, Department of Internal Medicine, Changhua Christian Hospital, Changhua, Taiwan
M1  - (Lin K.-H., 54407@cch.org.tw) Division of Chest Medicine, Department of Internal Medicine, Changhua Christian Hospital, Changhua, Taiwan
M1  - (Luo C.-W., kkjj88440@gmail.com; Kuan Y.-H., kuanyh@csmu.edu.tw) Department of Pharmacology, School of Medicine, Chung Shan Medical University, Taichung, Taiwan
M1  - (Luo C.-W., kkjj88440@gmail.com; Kuan Y.-H., kuanyh@csmu.edu.tw) Department of Pharmacy, Chung Shan Medical University Hospital, Taichung, Taiwan
M1  - (Chen S.-P., cshy752@csh.org.tw) Department of Internal Medicine, School of Medicine, Chung Shan Medical University, Taichung, Taiwan
M1  - (Chen S.-P., cshy752@csh.org.tw) Department of Internal Medicine, Chung Shan Medical University Hospital, Taichung, Taiwan
M1  - (Tu D.-G., 03587@cych.org.tw) Department of Nuclear Medicine, Ditmanson Medical Foundation Chia-Yi Christian Hospital, Chiayi, Taiwan
M1  - (Tu D.-G., 03587@cych.org.tw) Department of Biomedical Science, National Chung Cheng University, Chiayi, Taiwan
M1  - (Lin M.-S., 02456@cych.org.tw) Department of Internal Medicine, Ditmanson Medical Foundation Chia-Yi Christian Hospital, Chiayi, Taiwan
M1  - (Lin M.-S., 02456@cych.org.tw) Department of Respiratory Care, Chang Gung University of Science and Technology, Chiayi, Taiwan
AD  - Y.-H. Kuan, Department of Pharmacology, School of Medicine, Chung Shan Medical University, Taichung, Taiwan
T1  - α-Glucosidase Inhibitor Can Effectively Inhibit the Risk of Tuberculosis in Patients with Diabetes: A Nested Case-Control Study
LA  - English
KW  - acarbose
KW  - alpha glucosidase
KW  - buformin
KW  - chlorpropamide
KW  - glibenclamide
KW  - gliclazide
KW  - glimepiride
KW  - meglitinide
KW  - miglitol
KW  - nateglinide
KW  - pioglitazone
KW  - repaglinide
KW  - rosiglitazone
KW  - tolazamide
KW  - adult
KW  - aged
KW  - article
KW  - bacterial pneumonia
KW  - case control study
KW  - clinical effectiveness
KW  - clinical evaluation
KW  - comparative study
KW  - concentration process
KW  - controlled study
KW  - density
KW  - diabetes mellitus
KW  - dose response
KW  - drug efficacy
KW  - female
KW  - human
KW  - ICD-9-CM
KW  - incidence
KW  - infection risk
KW  - lung mycosis
KW  - major clinical study
KW  - male
KW  - middle aged
KW  - risk assessment
KW  - risk factor
KW  - syphilis
KW  - Taiwan
KW  - tuberculosis
KW  - virus pneumonia
N2  - Diabetes mellitus (DM) and tuberculosis (TB) are major public health and economic burdens. DM increases Mycobacterium tuberculosis (M.tb) infection rates and treatment durations. This study evaluated the relationship between five classes of oral DM medications and TB infection risk in DM patients. We used longitudinal records from the Taiwan Longitudinal Health Insurance Research Database. DM patients were identified using the International Classification of Diseases, Ninth Revision, Clinical Modification (ICD-9-CM) code 250 and A code A181. TB patients were identified using ICD-9-CM code 010.x-017.x. Oral DM medications were divided into five classes: sulfonylureas, biguanides, meglitinides, α-glucosidase inhibitors (AGIs), and thiazolidinediones. Users were classified as nonusers, low-concentration users, and high-concentration users. The incidence rate ratio (IRR) was derived using multivariate Poisson regression to calculate the relative risk of TB infection. DM patients using low-and high-concentration AGIs had significantly lower TB infection risks compared with nonusers. The IRRs of the sulfonylureas and AGI users were [CI] 0.693-0.948) and (95% CI 0.651-0.995), respectively. The other four classes of medications exhibited no significant effect on TB infection risk in DM patients. Furthermore, DM patients using high-concentration AGIs had a significantly lower TB infection risk compared with those using low-concentration AGIs (IRR 0.918, 95% CI: 0.854-0.987). We noted a dose-response relationship in the effects of DM medications on TB risk. Accordingly, we suggest that DM patients use AGIs to benefit from their protective effect on TB infection risk.
ER  - 

TY  - JOUR
M3  - Article
Y1  - 2019
VL  - 5
IS  - 1
SN  - 2055-5008
JF  - npj Biofilms and Microbiomes
JO  - npj Biofilms and Microbiomes
UR  - https://www.embase.com/search/results?subaction=viewrecord&id=L625985078&from=export
U2  - L625985078
C5  - 30675370
DB  - Embase
DB  - Medline
U3  - 2019-01-28
U4  - 2019-01-31
L2  - http://dx.doi.org/10.1038/s41522-018-0075-0
DO  - 10.1038/s41522-018-0075-0
A1  - Kumar, A.
A1  - Alam, A.
A1  - Grover, S.
A1  - Pandey, S.
A1  - Tripathi, D.
A1  - Kumari, M.
A1  - Rani, M.
A1  - Singh, A.
A1  - Akhter, Y.
A1  - Ehtesham, N.Z.
A1  - Hasnain, S.E.
M1  - (Kumar A.; Alam A.; Grover S.; Hasnain S.E., seyedhasnain@gmail.com) JH-Institute of Molecular Medicine, Jamia Hamdard, New Delhi, India
M1  - (Alam A.; Tripathi D.; Hasnain S.E., seyedhasnain@gmail.com) Molecular Infection and Functional Biology Lab, Kusuma School of Biological Sciences, Indian Institute of Technology-Delhi, New Delhi, India
M1  - (Pandey S.; Ehtesham N.Z., nzehtesham@gmail.com) National Institute of Pathology, Safdarjung Hospital Campus, New Delhi, India
M1  - (Tripathi D.) Department of Microbiology, Central University of Rajasthan, Ajmer, Rajasthan, India
M1  - (Kumari M.) Centre for Computational Biology and Bioinformatics, School of Life Sciences, Central University of Himachal Pradesh, Himachal Pradesh, India
M1  - (Rani M.) Department of Biochemical Engineering and Biotechnology, Indian Institute of Technology-Delhi, New Delhi, India
M1  - (Singh A.) School of Biotechnology, Jawaharlal Nehru University, New Delhi, India
M1  - (Akhter Y.) Department of Biotechnology, Babasaheb Bhimrao Ambedkar University, Lucknow, India
M1  - (Hasnain S.E., seyedhasnain@gmail.com) Dr Reddy’s Institute of Life Sciences, University of Hyderabad Campus, Prof CR Rao Road, Hyderabad, India
M1  - (Kumar A.) Department of Microbiology, Tripura Central University, Suryamaninagar, Agartala, Tripura, India
M1  - (Pandey S.) Department of Biochemistry, Jamia Hamdard, New Delhi, India
AD  - S.E. Hasnain, JH-Institute of Molecular Medicine, Jamia Hamdard, New Delhi, India
T1  - Peptidyl-prolyl isomerase-B is involved in Mycobacterium tuberculosis biofilm formation and a generic target for drug repurposing-based intervention
LA  - English
KW  - acarbose
KW  - cyclophilin B
KW  - cyclosporine
KW  - ethambutol
KW  - gallium nanoparticle
KW  - isoniazid
KW  - nanoparticle
KW  - peptidyl prolyl isomerase B
KW  - peptidylprolyl isomerase
KW  - tuberculostatic agent
KW  - unclassified drug
KW  - antibiofilm activity
KW  - antibiotic sensitivity
KW  - article
KW  - bacterial growth
KW  - bacterial viability
KW  - bactericidal activity
KW  - bacteriostatic activity
KW  - bacterium culture
KW  - biofilm
KW  - coculture
KW  - comparative study
KW  - computer model
KW  - drug binding site
KW  - drug potentiation
KW  - drug repositioning
KW  - drug targeting
KW  - hydrogen bond
KW  - in vitro study
KW  - minimum inhibitory concentration
KW  - molecular docking
KW  - Mycobacterium smegmatis
KW  - Mycobacterium tuberculosis
KW  - surface plasmon resonance
C2  - HiMedia(India)
C2  - nanoshel(India)
C2  - Sigma Aldrich(India)
N2  - Tuberculosis (TB), a disease caused by Mycobacterium tuberculosis (M.tb), takes one human life every 15 s globally. Disease relapse occurs due to incomplete clearance of the pathogen and reactivation of the antibiotic tolerant bacilli. M.tb, like other bacterial pathogens, creates an ecosystem of biofilm formed by several proteins including the cyclophilins. We show that the M.tb cyclophilin peptidyl-prolyl isomerase (PpiB), an essential gene, is involved in biofilm formation and tolerance to anti-mycobacterial drugs. We predicted interaction between PpiB and US FDA approved drugs (cyclosporine-A and acarbose) by in-silico docking studies and this was confirmed by surface plasmon resonance (SPR) spectroscopy. While all these drugs inhibited growth of Mycobacterium smegmatis (M.smegmatis) when cultured in vitro, acarbose and cyclosporine-A showed bacteriostatic effect while gallium nanoparticle (GaNP) exhibited bactericidal effect. Cyclosporine-A and GaNP additionally disrupted M.tb H37Rv biofilm formation. Co-culturing M.tb in their presence resulted in significant (2–4 fold) decrease in dosage of anti-tubercular drugs- isoniazid and ethambutol. Comparison of the cyclosporine-A and acarbose binding sites in PpiB homologues of other biofilm forming infectious pathogens revealed that these have largely remained unaltered across bacterial species. Targeting bacterial biofilms could be a generic strategy for intervention against bacterial pathogens.
ER  - 

TY  - JOUR
M3  - Article
Y1  - 2019
VL  - 66
IS  - 4
SP  - 499
EP  - 501
SN  - 0019-5707
JF  - Indian Journal of Tuberculosis
JO  - Indian J. Tuberc.
UR  - https://www.embase.com/search/results?subaction=viewrecord&id=L2001472285&from=export
U2  - L2001472285
C5  - 31813439
DB  - Embase
DB  - Medline
U3  - 2019-01-23
U4  - 2019-12-19
L2  - http://dx.doi.org/10.1016/j.ijtb.2018.12.001
DO  - 10.1016/j.ijtb.2018.12.001
A1  - Lata Verma, M.
A1  - Tripathi, V.
A1  - Singh, U.
A1  - Agarwal, P.
A1  - Sachan, R.
A1  - Lata Sankwar, P.
M1  - (Lata Verma M., gaganmlv@gmail.com; Tripathi V., vartikatripathi88@gmail.com; Singh U., usinghkgmu@hotmail.com; Sachan R., drrekhasachan@gmail.com; Lata Sankwar P., drrekhasachan@gmail.com) Dept of Obstetrics and Gynaecology, KGMC, Lucknow, India
M1  - (Agarwal P., preavn@gmail.com) Dept of Pathology, KGMC, Lucknow, India
AD  - M. Lata Verma, Dept of Obstetrics and Gynaecology, KGMC, Type 4/76 SGPGIMS, Lucknow, India
T1  - Peritoneal tuberculosis with benign ovarian tumor
LA  - English
KW  - adenosine deaminase
KW  - antihypertensive agent
KW  - insulin
KW  - abdominal cavity
KW  - abdominal disease
KW  - abdominal distention
KW  - abdominal pain
KW  - adult
KW  - article
KW  - ascites
KW  - ascites fluid
KW  - Brenner tumor
KW  - case report
KW  - clinical article
KW  - clinical examination
KW  - disease association
KW  - endometrium biopsy
KW  - female
KW  - frozen section
KW  - hemostasis
KW  - histopathology
KW  - human
KW  - human tissue
KW  - hypertension
KW  - laparotomy
KW  - metritis
KW  - middle aged
KW  - non insulin dependent diabetes mellitus
KW  - postoperative period
KW  - salpingooophorectomy
KW  - surgical margin
KW  - tuberculous peritonitis
ER  - 

TY  - JOUR
M3  - Article
Y1  - 2019
VL  - 108
IS  - 10
SP  - 3302
EP  - 3311
SN  - 1520-6017
SN  - 0022-3549
JF  - Journal of Pharmaceutical Sciences
JO  - J. Pharm. Sci.
UR  - https://www.embase.com/search/results?subaction=viewrecord&id=L2002152635&from=export
U2  - L2002152635
C5  - 31152746
DB  - Embase
DB  - Medline
U3  - 2019-06-25
U4  - 2019-09-27
L2  - http://dx.doi.org/10.1016/j.xphs.2019.05.024
DO  - 10.1016/j.xphs.2019.05.024
A1  - Pitner, R.A.
A1  - Durham, P.G.
A1  - Stewart, I.E.
A1  - Reed, S.G.
A1  - Cassell, G.H.
A1  - Hickey, A.J.
A1  - Carter, D.
M1  - (Pitner R.A.; Carter D., darrick.carter@pailifesciences.com) PAI Life Sciences, Seattle, WA, United States
M1  - (Pitner R.A.) Department of Immunology, University of Washington School of Medicine, Seattle, WA, United States
M1  - (Durham P.G.; Stewart I.E.; Hickey A.J.) RTI International, Research Triangle Park, NC, United States
M1  - (Durham P.G.; Hickey A.J.) Department of Pharmacoengineering and Molecular Pharmaceutics, Eshelman School of Pharmacy, University of North Carolina, Chapel Hill, NC, United States
M1  - (Reed S.G.; Cassell G.H.; Carter D., darrick.carter@pailifesciences.com) Infectious Disease Research Institute (IDRI), Seattle, WA, United States
AD  - D. Carter, PAI Life Sciences, Seattle, WA, United States
T1  - A Spray-Dried Combination of Capreomycin and CPZEN-45 for Inhaled Tuberculosis Therapy
LA  - English
KW  - dry powder inhaler
KW  - capreomycin plus cpzen 45
KW  - cpzen 45
KW  - mucin
KW  - tuberculostatic agent
KW  - unclassified drug
KW  - animal experiment
KW  - animal tissue
KW  - area under the curve
KW  - article
KW  - controlled study
KW  - drug bioavailability
KW  - drug blood level
KW  - drug half life
KW  - drug stability
KW  - drug storage
KW  - drug tissue level
KW  - Dunkin Hartley guinea pig
KW  - male
KW  - maximum plasma concentration
KW  - molecular weight
KW  - nonhuman
KW  - particle size
KW  - powder
KW  - spray drying
KW  - time to maximum plasma concentration
KW  - tuberculosis
KW  - cpzen 45
KW  - Cyclohaler
C1  - cpzen 45(Infectious Disease Research Institute,United States)
C3  - Cyclohaler
C2  - Infectious Disease Research Institute(United States)
C2  - MP Biomedicals(United States)
N2  - Tuberculosis (TB) remains the single most serious infectious disease attributable to a single-causative organism. A variety of drugs have been evaluated for pulmonary delivery as dry powders: capreomycin sulfate has shown efficacy and was safely delivered by inhalation at high doses to human volunteers, whereas CPZEN-45 is a new drug that has also been shown to kill resistant TB. The studies here combine these drugs—acting by different mechanisms—as components of single particles by spray-drying, yielding a new combination drug therapy. The spray-dried combination powder was prepared in an aerodynamic particle size range suitable for pulmonary delivery. Physicochemical storage stability was demonstrated for a period of 6 months. The spray-dried combination powders of capreomycin and CPZEN-45 have only moderate affinity for mucin, indicating that delivered drug will not be bound by these mucins in the lung and available for microbicidal effects. The pharmacokinetics of disposition in guinea pigs demonstrated high local concentrations of drug following direct administration to the lungs and subsequent systemic bioavailability. Further studies are required to demonstrate the in vivo efficacy of the combination to confirm the therapeutic potential of this novel combination.
ER  - 

TY  - JOUR
M3  - Letter
Y1  - 2019
VL  - 54
IS  - 3
SN  - 1399-3003
SN  - 0903-1936
JF  - European Respiratory Journal
JO  - Eur. Respir. J.
UR  - https://www.embase.com/search/results?subaction=viewrecord&id=L2002904880&from=export
U2  - L2002904880
C5  - 31048350
DB  - Embase
DB  - Medline
U3  - 2019-09-25
U4  - 2019-10-02
L2  - http://dx.doi.org/10.1183/13993003.00373-2019
DO  - 10.1183/13993003.00373-2019
A1  - Dekkers, B.G.J.
A1  - Bolhuis, M.S.
A1  - Beek, L.T.
A1  - De Lange, W.C.M.
A1  - Van Der Werf, T.S.
A1  - Alffenaar, J.-W.C.
A1  - Akkerman, O.W.
M1  - (Beek L.T.; De Lange W.C.M.; Van Der Werf T.S.; Akkerman O.W.) University of Groningen, University Medical Center Groningen, Dept of Pulmonary Diseases and Tuberculosis, Groningen, Netherlands
M1  - (Beek L.T.; De Lange W.C.M.; Akkerman O.W.) University of Groningen, University Medical Center Groningen, Tuberculosis Center Beatrixoord, Haren, Netherlands
M1  - (Beek L.T.) Hanze University of Applied Sciences, Nutrition and Dietetics, Groningen, Netherlands
M1  - (Van Der Werf T.S.) University of Groningen, University Medical Center Groningen, Dept of Internal Medicine, Groningen, Netherlands
M1  - (Alffenaar J.-W.C.) Sydney School of Pharmacy, Faculty of Medicine and Health, University of Sydney, Sydney, Australia
M1  - (Dekkers B.G.J., b.g.j.dekkers@umcg.nl; Bolhuis M.S.; Alffenaar J.-W.C.) Dept of Clinical Pharmacy and Pharmacology, University Medical Center Groningen, University of Groningen, Hanzeplein 1, Groningen, Netherlands
AD  - B.G.J. Dekkers, Dept of Clinical Pharmacy and Pharmacology, University Medical Center Groningen, University of Groningen, Hanzeplein 1, Groningen, Netherlands
T1  - Reduced moxifloxacin exposure in patients with tuberculosis and diabetes
LA  - English
KW  - hemoglobin A1c
KW  - insulin
KW  - metformin
KW  - moxifloxacin
KW  - rifampicin
KW  - sulfonylurea derivative
KW  - adult
KW  - area under the curve
KW  - body mass
KW  - comorbidity
KW  - controlled study
KW  - diabetes mellitus
KW  - dose time effect relation
KW  - drug absorption
KW  - drug blood level
KW  - drug clearance
KW  - drug exposure
KW  - drug induced diabetes mellitus
KW  - drug induced disease
KW  - drug monitoring
KW  - drug sensitivity
KW  - fasting
KW  - female
KW  - glucose blood level
KW  - human
KW  - insulin dependent diabetes mellitus
KW  - letter
KW  - liquid chromatography-mass spectrometry
KW  - lung tuberculosis
KW  - major clinical study
KW  - male
KW  - maximum concentration
KW  - minimum inhibitory concentration
KW  - multidrug resistant tuberculosis
KW  - non insulin dependent diabetes mellitus
KW  - plasma concentration-time curve
KW  - priority journal
KW  - retrospective study
KW  - treatment duration
KW  - treatment outcome
KW  - trough concentration
KW  - tuberculosis
KW  - volume of distribution
ER  - 

TY  - JOUR
M3  - Conference Abstract
Y1  - 2019
VL  - 58
IS  - 5
SP  - 683
EP  - 684
SN  - 1559-6109
JF  - Journal of the American Association for Laboratory Animal Science
JO  - J. Am. Assoc. Lab. Anim. Sci.
UR  - https://www.embase.com/search/results?subaction=viewrecord&id=L629844231&from=export
U2  - L629844231
DB  - Embase
U4  - 2019-11-20
A1  - Mishkin, N.
A1  - Dilisio, J.
A1  - Podell, B.
A1  - Basaraba, R.
M1  - (Mishkin N.; Dilisio J.; Podell B.; Basaraba R.) College of Veterinary Medicine and Biomedical Sciences, Colorado State University, Fort Collins, CO, United States
AD  - N. Mishkin, College of Veterinary Medicine and Biomedical Sciences, Colorado State University, Fort Collins, CO, United States
T1  - Potentiation of macrophage response to M. Tuberculosis via vitamin a-dependent nuclear receptor activation
LA  - English
KW  - aldehyde dehydrogenase isoenzyme 1
KW  - antiinfective agent
KW  - cell nucleus receptor
KW  - cytokine
KW  - endogenous compound
KW  - peroxisome proliferator activated receptor gamma
KW  - peroxisome proliferator activated receptor gamma agonist
KW  - retinoic acid
KW  - retinoic acid receptor
KW  - retinoid X receptor
KW  - retinol
KW  - rosiglitazone
KW  - animal cell
KW  - animal experiment
KW  - animal model
KW  - antimicrobial activity
KW  - bacterial growth
KW  - bone marrow derived macrophage
KW  - cell viability
KW  - colony forming unit
KW  - communicable disease
KW  - conference abstract
KW  - controlled study
KW  - enzyme activity
KW  - guinea pig
KW  - immune response
KW  - in vitro study
KW  - in vivo study
KW  - nonhuman
KW  - protein expression
KW  - real time polymerase chain reaction
KW  - retinol deficiency
KW  - tuberculosis
KW  - Western blotting
N2  - The development of active tuberculosis, the leading cause of death due to infectious disease, is often the result of known risk factors, either intrinsic or extrinsic. Recently, vitamin A deficiency has been implicated as such, however the mechanisms underlying this risk are yet to be elucidated. The aim of this study is to better understand the role of vitamin A in macrophage immune function, through investigating nuclear receptors (PPARγ, RAR, and RXR) and enzymes (RALDH1A1 and RALDH1A3) associated with vitamin A's metabolic pathway. Administration of agonists of these targets should lead to their activation, which we hypothesize will improve the innate response to infection and consequently antimicrobial capacity. Bone marrow-derived macrophages obtained from guinea pigs were used as an in vitro cell model of inflammatory macrophages preferentially infected by M. tuberculosis in vivo. Through quantification of protein expression by western blot and gene expression analysis using qRTPCR, nuclear receptor targets and immune parameters were assessed in context of administration of retinoic acid, the bioactive form of vitamin A, and a known PPARγ agonist - rosiglitazone, or combination of both in uninfected macrophages and those infected with Mtb. Bacterial growth in the infected cells of these same treatment groups was measured through quantification of colony forming units (CFUs), and was compared to an MTT viability dye to assess impact on antimicrobial activity. Initial results show reduced expression of proinflammatory cytokines and improved cellular viability in all treatment groups, suggesting increased macrophage immune response through vitamin-A dependent pathways.
ER  - 

TY  - JOUR
M3  - Conference Abstract
Y1  - 2019
VL  - 54
SN  - 1399-3003
JF  - European Respiratory Journal
JO  - Eur. Respir. J.
UR  - https://www.embase.com/search/results?subaction=viewrecord&id=L630918540&from=export
U2  - L630918540
DB  - Embase
U4  - 2020-02-18
L2  - http://dx.doi.org/10.1183/13993003.congress-2019.PA2946
DO  - 10.1183/13993003.congress-2019.PA2946
A1  - Shvets, O.
M1  - (Shvets O., olga.shvets733@ukr.net) Kharkiv National Medical University, Kharkiv, Ukraine
AD  - O. Shvets, Kharkiv National Medical University, Kharkiv, Ukraine
T1  - Dynamics of carbohydrate metabolism in patients with destructive pulmonary tuberculosis
LA  - English
KW  - insulin
KW  - adult
KW  - carbohydrate metabolism
KW  - clinical article
KW  - conference abstract
KW  - controlled study
KW  - fasting
KW  - female
KW  - glucose blood level
KW  - homeostasis model assessment
KW  - human
KW  - human tissue
KW  - insulin level
KW  - lung tuberculosis
KW  - male
KW  - metabolic disorder
KW  - oral glucose tolerance test
KW  - physical examination
KW  - X ray picture
N2  - Background: A lot of mechanisms of insulin resistance have been proposed. Chronic hypoxia, that is observed in tuberculosis patients with massive lung tissue destruction, is one of them. Aim: to assess the dynamics of carbohydrate metabolism in patients with destructive pulmonary tuberculosis. Methods: Thirty-two patients with destructive pulmonary tuberculosis (PTB) were examined. Group 1 included 17 patients with healed cavities of the lung tissue. Group 2 included 15 patients with X-ray proven cavities after 2 months of treatment. The data were collected from a physical examination, X-ray pictures, fasting blood glucose (FBG) and insulin levels, oral glucose tolerance test (OGTT). HOMA-IR was calculated. Results: Mean baseline values of FBG in both groups were within normal ranges (Group 1 - 5.5±1.2 mmol/L; Group 2 - 5.6±1.8 mmol/L); similar findings were detected when comparing mean baseline values of OGTT (6.5±1.4 mmol/L and 6.7±1.8 mmol/L respectively), while mean HOMA-IR were increased (Group 1 -4.5±0.7; Group 2 - 5.8±1.0). After 2 months of intensive phase treatment mean values of HOMA-IR significantly decreased (Group 1 - 1.6±0,8; Group 2 - 2.4±1.1), though it was higher in Group 2. Mean value of fasting insulin level in Group 1 after treatment was 3 times decreased (20.1 microU/L vs 7.4 microU/L), while in Group 2 the mean value of insulin decreased only 2 times (22.9 microU/L vs 10.3 microU/L). Conclusion: Our findings suggest that carbohydrate metabolism disorders are more expressed and have sluggish positive dynamics in PTB patients who still have cavities in the lung tissue after 2 months of treatment, compared to those with healed cavities.
ER  - 

TY  - JOUR
M3  - Article
Y1  - 2019
VL  - 45
IS  - 8
SP  - 1321
EP  - 1331
SN  - 1520-5762
SN  - 0363-9045
JF  - Drug Development and Industrial Pharmacy
JO  - Drug Dev. Ind. Pharm.
UR  - https://www.embase.com/search/results?subaction=viewrecord&id=L628018716&from=export
U2  - L628018716
C5  - 31014129
DB  - Embase
DB  - Medline
U3  - 2019-06-13
U4  - 2019-07-02
L2  - http://dx.doi.org/10.1080/03639045.2019.1609494
DO  - 10.1080/03639045.2019.1609494
A1  - Momin, M.A.M.
A1  - Sinha, S.
A1  - Tucker, I.G.
A1  - Das, S.C.
M1  - (Momin M.A.M.; Sinha S.; Tucker I.G.; Das S.C., shyamal.das@otago.ac.nz) School of Pharmacy, University of Otago, Dunedin, New Zealand
AD  - S.C. Das, School of Pharmacy, University of Otago, Adams Building, 18 Frederick Street, P.O. Box 56, Dunedin, New Zealand
T1  - Carrier-free combination dry powder inhaler formulation of ethionamide and moxifloxacin for treating drug-resistant tuberculosis
LA  - English
KW  - dry powder inhaler
KW  - ethionamide
KW  - leucine
KW  - moxifloxacin
KW  - A-549 cell line
KW  - aerosol
KW  - article
KW  - bronchus epithelium
KW  - bulk density
KW  - calibration
KW  - cell viability
KW  - controlled study
KW  - crystallization
KW  - drug formulation
KW  - drug resistant tuberculosis
KW  - drug retention
KW  - drug stability
KW  - dry powder
KW  - high performance liquid chromatography
KW  - in vitro study
KW  - minimum inhibitory concentration
KW  - Mycobacterium tuberculosis
KW  - physical chemistry
KW  - spray drying
KW  - static electricity
KW  - tapped density
KW  - thermal analysis
KW  - thermogravimetry
KW  - water content
C2  - Hangzhou Dayangchem(China)
C2  - hubei yuancheng(China)
N2  - This study aimed to develop a combination dry powder formulation of ethionamide and moxifloxacin HCl as this combination is synergistic against drug-resistant Mycobacterium tuberculosis (Mtb). L-leucine (20% w/w) was added in the formulations to maximize the process yield. Moxifloxacin HCl and/or ethionamide powders with/without L-leucine were produced using a Buchi Mini Spray-dryer. A next generation impactor was used to determine the in vitro aerosolization efficiency. The powders were also characterized for other physicochemical properties and cytotoxicity. All the spray-dried powders were within the aerodynamic size range of <5.0 µm except ethionamide-only powder (6.0 µm). The combination powders with L-leucine aerosolized better (% fine particle fraction (FPF): 61.3 and 61.1 for ethionamide and moxifloxacin, respectively) than ethionamide-only (%FPF: 9.0) and moxifloxacin-only (%FPF: 30.8) powders. The combination powder particles were collapsed with wrinkled surfaces whereas moxifloxacin-only powders were spherical and smooth and ethionamide-only powders were angular-shaped flakes. The combination powders had low water content (<2.0%). All the powders were physically stable at 15% RH and 25 ± 2 °C during 1-month storage and tolerated by bronchial epithelial cell-lines up to 100 µg/ml. The improved aerosolization of the combination formulation may be helpful for the effective treatment of drug-resistant tuberculosis. Further studies are required to understand the mechanisms for improved aerosolization and test the synergistic activity of the combination powder.
ER  - 

TY  - JOUR
M3  - Article
Y1  - 2019
VL  - 16
SN  - 2405-5794
JF  - Journal of Clinical Tuberculosis and Other Mycobacterial Diseases
JO  - J. Clin. Tuberc. Other Microbact. Dis.
UR  - https://www.embase.com/search/results?subaction=viewrecord&id=L2001910766&from=export
U2  - L2001910766
DB  - Embase
U3  - 2019-05-14
U4  - 2019-05-15
L2  - http://dx.doi.org/10.1016/j.jctube.2019.100105
DO  - 10.1016/j.jctube.2019.100105
A1  - O, J.-Z.
A1  - Ln, V.-R.
A1  - M, A.-L.
A1  - Jd, U.-Á.
A1  - Ma, M.-R.
A1  - Ga, F.-S.
A1  - Jd, M.
M1  - (O J.-Z.; Ma M.-R.) Hospital General León, Department of Internal Medicine, Mexico
M1  - (O J.-Z.; M A.-L.; Ma M.-R.) Universidad de Guanajuato, Department of Medicine and Nutrition, Mexico
M1  - (Ln V.-R.; Ga F.-S.) Hospital General León, Department of Radiology, Mexico
M1  - (M A.-L.) Hospital General Regional ISSSTE León, Department of Internal Medicine, Mexico
M1  - (Jd U.-Á.) Hospital Fundación Clínica Médica Sur, Department of Internal Medicine, Mexico
M1  - (Jd M., j.d.mondragon.uribe@umcg.nl) University of Groningen, University Medical Center Groningen, Department of Neurology, Netherlands
M1  - (Jd M., j.d.mondragon.uribe@umcg.nl) University of Groningen, University Medical Center Groningen, Alzheimer Research Center, Netherlands
AD  - M. Jd, University Medical Center Groningen, Department of Neurology, PO Box 30001, Groningen, Netherlands
T1  - A case of concomitant pulmonary tuberculosis and mucormycosis in an insulin-dependent diabetic patient
LA  - English
KW  - amphotericin B deoxycholate
KW  - antipyretic agent
KW  - ceftriaxone
KW  - clarithromycin
KW  - creatinine
KW  - ethambutol
KW  - hemoglobin A1c
KW  - insulin glargine
KW  - isoniazid
KW  - metformin
KW  - nonsteroid antiinflammatory agent
KW  - pyrazinamide
KW  - rifampicin
KW  - adult
KW  - article
KW  - blood carbon dioxide tension
KW  - blood oxygen tension
KW  - body weight loss
KW  - bronchoscopy
KW  - bronchus biopsy
KW  - bronchus mucosa
KW  - case report
KW  - clinical article
KW  - computer assisted tomography
KW  - coinfection
KW  - coughing
KW  - crackle
KW  - creatinine blood level
KW  - dehydration
KW  - diabetic patient
KW  - diaphoresis
KW  - directly observed therapy
KW  - drug withdrawal
KW  - dyspnea
KW  - evening dosage
KW  - family history
KW  - female
KW  - fever
KW  - fungus hyphae
KW  - glycemic control
KW  - hemoptysis
KW  - histopathology
KW  - hospital admission
KW  - human
KW  - human cell
KW  - human tissue
KW  - hypertension
KW  - hypokalemia
KW  - hypomagnesemia
KW  - immunocompromised patient
KW  - insulin dependent diabetes mellitus
KW  - lung auscultation
KW  - lung infection
KW  - lung infiltrate
KW  - lung lavage
KW  - lung lesion
KW  - lung lobectomy
KW  - lung nodule
KW  - lung tuberculosis
KW  - middle aged
KW  - mucormycosis
KW  - mucosa
KW  - Mycobacterium tuberculosis
KW  - Mycoplasma pneumoniae
KW  - nephrotoxicity
KW  - non insulin dependent diabetes mellitus
KW  - nonhuman
KW  - patient isolation
KW  - physical examination
KW  - priority journal
KW  - recumbency
KW  - reverse transcription polymerase chain reaction
KW  - right lung
KW  - side effect
KW  - staining
KW  - tachypnea
KW  - thorax pain
KW  - thorax radiography
KW  - urinary tract infection
KW  - visual analog scale
N2  - Conditions, where the patient's immune system is compromised are the main risk factor for mucormycosis. Approximately 23% of the world's population is estimated to have a latent Mycobacterium tuberculosis infection and more than 10 million new cases were estimated in 2017. Pulmonary mucormycosis and tuberculosis co-infections are very rare. We present the case of a 56-year-old insulin-dependent diabetic patient with a pulmonary mucormycosis and tuberculosis co-infection. While the patient did not suffer from ketoacidosis, she had poor glycemic control. A chest X-ray and a computed tomography showed nodular and cavitary lesions in both lungs. The patient was diagnosed through a biopsy of the bronchial mucosa and an RT-PCR for M. tuberculosis from bronchoalveolar lavage. The patient was treated with the recommended 4-drug regimen for TB (i.e. isoniazid, rifampin, pyrazinamide, and ethambutol); concurrently, amphotericin B deoxycholate was administered to treat the mucormycosis infection. Thirty days after initial hospital admission the patient underwent a lobectomy on the right lung. The case described here is only the sixth case reported in the literature of concomitant pulmonary tuberculosis and mucormycosis and the third case associated with a TB and mucormycosis co-infection involving an uncontrolled DM patient to survive.
ER  - 

TY  - JOUR
M3  - Article
Y1  - 2019
VL  - 52
SP  - 957
EP  - 967
SN  - 1773-2247
JF  - Journal of Drug Delivery Science and Technology
JO  - J. Drug Deliv. Sci. Technol.
UR  - https://www.embase.com/search/results?subaction=viewrecord&id=L2002111958&from=export
U2  - L2002111958
DB  - Embase
U3  - 2019-06-20
U4  - 2019-06-25
L2  - http://dx.doi.org/10.1016/j.jddst.2019.05.052
DO  - 10.1016/j.jddst.2019.05.052
A1  - Shiehzadeh, F.
A1  - Hadizadeh, F.
A1  - Mohammadpour, A.
A1  - Aryan, E.
A1  - Gholami, L.
A1  - Tafaghodi, M.
M1  - (Shiehzadeh F.; Hadizadeh F.; Mohammadpour A.; Tafaghodi M., Tafaghodim@mums.ac.ir) School of Pharmacy, Mashhad University of Medical Sciences, Mashhad, Iran
M1  - (Shiehzadeh F.) Student Research Committee, Mashhad University of Medical Sciences, Mashhad, Iran
M1  - (Shiehzadeh F.; Gholami L.; Tafaghodi M., Tafaghodim@mums.ac.ir) Nanotechnology Research Center, Pharmaceutical Technology Institute, Mashhad University of Medical Sciences, Mashhad, Iran
M1  - (Hadizadeh F.) Biotechnology Research Center, Pharmaceutical Technology Institute, Mashhad University of Medical Sciences, Mashhad, Iran
M1  - (Hadizadeh F.) Department of Medicinal Chemistry, School of Pharmacy, Mashhad University of Medical Sciences, Mashhad, Iran
M1  - (Mohammadpour A.) Department of Clinical Pharmacy, School of Pharmacy, Mashhad University of Medical Sciences, Mashhad, Iran
M1  - (Aryan E.) Antimicrobial Resistance Research Center, Mashhad University of Medical Sciences, Mashhad, Iran
M1  - (Gholami L.) Department of Modern Sciences and Technologies, Faculty of Medicine, Mashhad University of Medical Sciences, Mashhad, Iran
AD  - M. Tafaghodi, Nanotechnology Research Center, Pharmaceutical Technology Institute, Mashhad University of Medical Sciences, P.O Box. 17871-91886, Mashhad, Iran
T1  - Streptomycin sulfate dry powder inhalers for the new tuberculosis treatment schedule
LA  - English
KW  - dry powder inhaler
KW  - bovine serum albumin
KW  - nanoparticle
KW  - streptomycin sulfate
KW  - animal experiment
KW  - animal model
KW  - article
KW  - controlled study
KW  - dispersion
KW  - drug distribution
KW  - drug formulation
KW  - drug release
KW  - dry powder
KW  - electric resistance
KW  - embedding
KW  - encapsulation
KW  - Fourier transform infrared spectroscopy
KW  - human
KW  - human cell
KW  - in vitro study
KW  - in vivo study
KW  - lung alveolus epithelium cell
KW  - lung tuberculosis
KW  - moisture
KW  - MTT assay
KW  - nonhuman
KW  - particle size
KW  - rat
KW  - rat model
KW  - spray drying
KW  - thermography
C2  - solarbio company(China)
N2  - This study was conducted regarding the potentials of the carrier-mediated pulmonary delivery in treatment of the Tuberculosis (TB). Bovine Serum Albumin (BSA) Nanoparticles (NPs) containing streptomycin sulfate (STP) were prepared by High-Pressure Homogenization (HPH). Pulmonary dry powders including free STP, STP-loaded BSA microparticles and microparticles embedding STP-loaded nanoparticles (MENs) were prepared by spray drying and, were characterized in vitro and in vivo. The size of NPs was around 200 nm. All the spray-dried powders' MMADs were in the range of 3.3–3.8 μm and, showed promising aerodynamic behavior. FT-IR test and thermal characterization (DSC) showed no interaction among the components and good dispersion of STP within the matrices, respectively. Based on the MTT assay and Trans-Epithelial Electrical Resistance (TEER) study, the dry powders were found to be noncytotoxic with no negative effect on the integrity of the alveolar epithelial cell layer. Within 4 h, a complete in vitro release was observed in all of the formulations. Pharmacokinetic and biodistribution studies in rats showed lower non-target organs’ bioavailability of the pulmonary dry powders compared to the intramuscular injection. The results of the study suggested that, the dry powder inhalers encapsulating STP were promising delivery systems for future management of TB.
ER  - 

TY  - JOUR
M3  - Article
Y1  - 2019
VL  - 45
SP  - 314
EP  - 327
SN  - 2352-3964
JF  - EBioMedicine
JO  - EBioMedicine
UR  - https://www.embase.com/search/results?subaction=viewrecord&id=L2002217744&from=export
U2  - L2002217744
C5  - 31279779
DB  - Embase
DB  - Medline
U3  - 2019-07-09
U4  - 2019-07-25
L2  - http://dx.doi.org/10.1016/j.ebiom.2019.06.052
DO  - 10.1016/j.ebiom.2019.06.052
A1  - Martinez, N.
A1  - Cheng, C.Y.
A1  - Ketheesan, N.
A1  - Cullen, A.
A1  - Tang, Y.
A1  - Lum, J.
A1  - West, K.
A1  - Poidinger, M.
A1  - Guertin, D.A.
A1  - Singhal, A.
A1  - Kornfeld, H.
M1  - (Martinez N.; Ketheesan N.; Cullen A.; West K.; Kornfeld H., Hardy.Kornfeld@umassmed.edu) Department of Medicine, University of Massachusetts Medical School, Worcester, MA, United States
M1  - (Cheng C.Y.; Lum J.; Poidinger M.; Singhal A.) Singapore Immunology Network, Agency for Science, Technology and Research (A*STAR), Singapore
M1  - (Ketheesan N.) School of Science and Technology, University of New England, Australia
M1  - (Tang Y.; Guertin D.A.) Department of Molecular Medicine, University of Massachusetts Medical School, Worcester, MA, United States
M1  - (Singhal A.) Lee Kong Chian School of Medicine, Nanyang Technological University, Singapore
M1  - (Singhal A.) Vaccine and Infectious Disease Research Centre (VIDRC), Translational Health Science and Technology Institute (THSTI), Faridabad, Haryana, India
AD  - H. Kornfeld, Department of Medicine, University of Massachusetts Medical School, Worcester, MA, United States
T1  - mTORC2/Akt activation in adipocytes is required for adipose tissue inflammation in tuberculosis
LA  - English
KW  - cell counter
KW  - adiponectin
KW  - bone morphogenetic protein 4
KW  - CCAAT enhancer binding protein alpha
KW  - CD36 antigen
KW  - CXCL1 chemokine
KW  - CXCL2 chemokine
KW  - genomic DNA
KW  - high density lipoprotein
KW  - insulin
KW  - interleukin 10
KW  - interleukin 13
KW  - interleukin 1beta
KW  - interleukin 4
KW  - interleukin 6
KW  - leptin
KW  - lipoprotein lipase
KW  - low density lipoprotein
KW  - mammalian target of rapamycin complex 2
KW  - metformin
KW  - monocyte chemotactic protein 1
KW  - peroxisome proliferator activated receptor alpha
KW  - peroxisome proliferator activated receptor gamma
KW  - protein kinase B
KW  - RANTES
KW  - rapamycin-insensitive companion of mTOR
KW  - transcription factor
KW  - transcription factor ebf1
KW  - triacylglycerol
KW  - triacylglycerol lipase
KW  - tumor necrosis factor
KW  - unclassified drug
KW  - adipocyte
KW  - adipogenesis
KW  - adipose tissue
KW  - Akt/mTOR signaling
KW  - animal experiment
KW  - animal model
KW  - animal tissue
KW  - article
KW  - bacterial growth
KW  - blood biochemistry
KW  - cell differentiation
KW  - cell isolation
KW  - controlled study
KW  - cytokine production
KW  - dendritic cell
KW  - diet-induced obesity
KW  - experimental tuberculosis
KW  - flow cytometry
KW  - gene expression
KW  - glucose intolerance
KW  - glucose tolerance test
KW  - hypertrophy
KW  - immune response
KW  - immunoblotting
KW  - inflammation
KW  - inflammatory infiltrate
KW  - insulin resistance
KW  - insulin sensitivity
KW  - insulin tolerance test
KW  - lipid metabolism
KW  - macrophage
KW  - male
KW  - mouse
KW  - Mycobacterium tuberculosis
KW  - nonhuman
KW  - polymorphonuclear cell
KW  - priority journal
KW  - protein phosphorylation
KW  - real time polymerase chain reaction
KW  - RNA sequence
KW  - T lymphocyte activation
N2  - Background: Mycobacterium tuberculosis has co-evolved with the human host, adapting to exploit the immune system for persistence and transmission. While immunity to tuberculosis (TB) has been intensively studied in the lung and lymphoid system, little is known about the participation of adipose tissues and non-immune cells in the host-pathogen interaction during this systemic disease. Methods: C57BL/6J mice were aerosol infected with M. tuberculosis Erdman and presence of the bacteria and the fitness of the white and brown adipose tissues, liver and skeletal muscle were studied compared to uninfected mice. Findings: M. tuberculosis infection in mice stimulated immune cell infiltration in visceral, and brown adipose tissue. Despite the absence of detectable bacterial dissemination to fat tissues, adipocytes produced localized pro-inflammatory signals that disrupted adipocyte lipid metabolism, resulting in adipocyte hypertrophy. Paradoxically, this resulted in increased insulin sensitivity and systemic glucose tolerance. Adipose tissue inflammation and enhanced glucose tolerance also developed in obese mice after aerosol M. tuberculosis infection. We found that infection induced adipose tissue Akt signaling, while inhibition of the Akt activator mTORC2 in adipocytes reversed TB-associated adipose tissue inflammation and cell hypertrophy. Interpretation: Our study reveals a systemic response to aerosol M. tuberculosis infection that regulates adipose tissue lipid homeostasis through mTORC2/Akt signaling in adipocytes. Adipose tissue inflammation in TB is not simply a passive infiltration with leukocytes but requires the mechanistic participation of adipocyte signals.
ER  - 

TY  - JOUR
M3  - Conference Abstract
Y1  - 2019
VL  - 32
IS  - 3
SP  - A15
SN  - 1941-2703
JF  - Journal of Aerosol Medicine and Pulmonary Drug Delivery
JO  - J. Aerosol. Med. Pulm. Drug. Deliv.
UR  - https://www.embase.com/search/results?subaction=viewrecord&id=L628088552&from=export
U2  - L628088552
DB  - Embase
U4  - 2019-06-18
L2  - http://dx.doi.org/10.1089/jamp.2019.ab02.abstracts
DO  - 10.1089/jamp.2019.ab02.abstracts
A1  - Carrigy, N.B.
A1  - Larsen, S.E.
A1  - Harrison, M.
A1  - Kuehl, P.
A1  - Hatfull, G.
A1  - Sauvageau, D.
A1  - Finlay, W.H.
A1  - Coler, R.N.
A1  - Vehring, R.
M1  - (Carrigy N.B.; Finlay W.H.; Vehring R.) Department of Mechanical Engineering, University of Alberta, Canada
M1  - (Larsen S.E.; Coler R.N.) Infectious Disease Research Institute, United States
M1  - (Harrison M.; Sauvageau D.) Department of Chemical and Materials Engineering, University of Alberta, Canada
M1  - (Kuehl P.) Lovelace Biomedical, United States
M1  - (Hatfull G.) Department of Biological Sciences, University of Pittsburgh, United States
M1  - (Coler R.N.) Department of Global Health, University of Washington, United States
M1  - (Coler R.N.) PAI Life Sciences Inc., United States
AD  - N.B. Carrigy, Department of Mechanical Engineering, University of Alberta, Canada
T1  - Exploring inhalation of nebulized bacteriophage d29 to provide prophylactic protection against mycobacterium tuberculosis aerosol in a preclinical mouse model
LA  - English
KW  - adult
KW  - aerosol
KW  - animal experiment
KW  - animal model
KW  - bacteriophage
KW  - communicable disease
KW  - conference abstract
KW  - controlled study
KW  - death
KW  - drug megadose
KW  - extensively drug resistant tuberculosis
KW  - female
KW  - inhaler
KW  - lung alveolus
KW  - male
KW  - mouse
KW  - mouse model
KW  - nebulizer
KW  - nonhuman
KW  - nose
KW  - preclinical study
KW  - tuberculosis
N2  - Tuberculosis has led to more deaths worldwide than any other infectious disease for the past four years. The poor protection afforded by the Bacillus Calmette-Guérin vaccine and the emergence of multidrug-resistant and extensively drug-resistant tuberculosis strains warrant the development of alternative interventions. One such alternative is to prophylactically deliver aerosol containing bacteriophage D29, a lytic, parasitic virus receptor-restricted to infecting mycobacteria, including Mycobacterium tuberculosis, the causative agent of tuberculosis. In this study, a nose-only inhalation device is adapted for use with a vibrating mesh nebulizer to deliver large amounts of active bacteriophage D29 aerosol, ∼1 pfu/alveolus, to the lungs of mice that subsequently receive either a high exposure, 50- 100 cfu, or a low exposure, 5-10 cfu, of M. tuberculosis H37Rv via a whole-body aerosol exposure system. Bacteriophage D29 remained present and active in the lungs for at least 90 minutes after exposure. Interestingly, pre-treatment with bacteriophage D29 aerosol significantly decreased the burden of M. tuberculosis in the lungs of mice (p < 0.05) evaluated 24 hours post-challenge. These results suggest that high doses of nebulized bacteriophage D29 aerosol may be worth exploring as a means of providing extra protection to health care professionals regularly exposed to patients with active tuberculosis and to individuals in areas with high rates of tuberculosis transmission.
ER  - 

TY  - JOUR
M3  - Conference Abstract
Y1  - 2019
VL  - 199
IS  - 9
SN  - 1535-4970
JF  - American Journal of Respiratory and Critical Care Medicine
JO  - Am. J. Respir. Crit. Care Med.
UR  - https://www.embase.com/search/results?subaction=viewrecord&id=L630351220&from=export
U2  - L630351220
DB  - Embase
U4  - 2020-01-01
A1  - Fazio, J.C.
A1  - Schimmel, M.E.
A1  - Van Nostrand, K.
M1  - (Fazio J.C., jfazio@emory.edu; Schimmel M.E.; Van Nostrand K.) Division of Pulmonary,Allergy,Critical Care and Sleep Medicine, Emory University, Atlanta, GA, United States
AD  - J.C. Fazio, Division of Pulmonary,Allergy,Critical Care and Sleep Medicine, Emory University, Atlanta, GA, United States
T1  - Tb or not TB: A case of subacute pulmonary mucormycosis masquerading as tuberculosis in a patient with poorly controlled diabetes
LA  - English
KW  - amphotericin
KW  - hemoglobin A1c
KW  - insulin
KW  - abnormal respiratory sound
KW  - acid fast bacterium
KW  - adult
KW  - antifungal therapy
KW  - body weight loss
KW  - bronchoscopy
KW  - cachexia
KW  - cancer patient
KW  - cancer surgery
KW  - cancer survival
KW  - case report
KW  - clinical article
KW  - computer assisted tomography
KW  - conference abstract
KW  - coughing
KW  - drug therapy
KW  - emergency ward
KW  - hospital readmission
KW  - human
KW  - hypertension
KW  - immunosuppressive treatment
KW  - lavage
KW  - lobectomy
KW  - lung alveolus
KW  - lung lesion
KW  - lung tuberculosis
KW  - male
KW  - middle aged
KW  - mucormycosis
KW  - non insulin dependent diabetes mellitus
KW  - non rebreathing valve
KW  - nonhuman
KW  - prevention
KW  - remission
KW  - sputum smear
KW  - systemic mycosis
KW  - thoracotomy
KW  - thorax radiography
KW  - transbronchial biopsy
KW  - wedge resection
N2  - Introduction: Cavitary lung lesions have a broad differential, which includes infectious, malignant, and autoimmune conditions. While mycobacterium tuberculosis must always be considered in patients presenting with cavitary lung disease, physicians should remain vigilant for invasive fungal infection. This is particularly true in immunocompromised individuals, of which those with uncontrolled diabetes can be a forgotten subset. We present a case of subacute pulmonary mucormycosis in a patient with poorly controlled diabetes. Case Presentation: A 45-year-old man with a history of hypertension and uncontrolled type II diabetes presented to the emergency department with four months of cough and unintentional weight loss. He had several recent admissions for diabetic ketoacidosis (DKA) secondary to poor insulin adherence. His hemoglobin A1C was 16%. Exam was notable for cachexia and diminished breath sounds over the right hemithorax. He was hypoxic, requiring 15 liters/minute via a non-rebreather mask. He was afebrile and nontoxic appearing with no other apparent signs of infection. Laboratory assessment was consistent with DKA and he was started on intravenous (IV) insulin and fluids, per protocol. Chest radiography showed a new 11 x 7.5 cm cavitary lesion in the right upper lobe (Image 1). Chest computed tomography (CT) confirmed a large cavitary lesion with surrounding consolidation and tree-in-bud opacities, concerning for active pulmonary tuberculosis. Three acid fast bacillus sputum smears were negative. The patient subsequently underwent bronchoscopy with alveolar lavage and transbronchial biopsies. Pathology and cultures both demonstrated mucormycetes, consistent with a diagnosis of pulmonary mucormycosis. Despite a prolonged course of antifungal therapy and readmission for IV amphotericin, repeat imaging showed progression of disease. In an effort to eliminate the infection and prevent the spread of infection to unaffected lung, thoracotomy, right upper lobectomy and right middle lobe wedge resection was performed. Repeat CT imaging four months later revealed complete resolution of disease. Conclusion: Our patient had subacute pulmonary mucormycosis presenting as a right upper lobe cavitary lesion. This was initially mistaken for pulmonary tuberculosis. His infection was treated with a combination of medical and surgical management. Pulmonary mucormycosis remains rare, it should be kept on the differential for those patients presenting with cavitary lung disease in the setting of immunosuppression; organ transplant, chemotherapy and poorly controlled diabetes. Antifungal therapy, while a mainstay of treatment, yields a worse survival compared with combined medical and surgical intervention. This case highlights a subacute presentation of an often deadly infection and the importance of a multidisciplinary approach.
ER  - 

TY  - JOUR
M3  - Article
Y1  - 2019
VL  - 3
IS  - 2
SP  - 84
EP  - 90
SN  - 2474-5340
SN  - 2474-5332
JF  - Canadian Journal of Respiratory, Critical Care, and Sleep Medicine
JO  - Can. J. Respir. Crit. Care  Sleep Med.
UR  - https://www.embase.com/search/results?subaction=viewrecord&id=L625654312&from=export
U2  - L625654312
DB  - Embase
U3  - 2018-12-31
U4  - 2019-07-02
L2  - http://dx.doi.org/10.1080/24745332.2018.1507615
DO  - 10.1080/24745332.2018.1507615
A1  - Barss, L.
A1  - Sabur, N.
A1  - Orlikow, E.
A1  - Phang, S.
A1  - Jarand, J.
A1  - Field, S.
A1  - Ainslie, M.
A1  - Fisher, D.
M1  - (Barss L., Leila.barss@albertahealthservices.ca; Phang S.; Jarand J.; Field S.; Fisher D.) Department of Medicine, University of Calgary, Calgary, AB, Canada
M1  - (Sabur N.) Department of Medicine, University of Toronto, Toronto, ON, Canada
M1  - (Orlikow E.; Ainslie M.) Department of Medicine, University of Manitoba, Winnipeg, MB, Canada
AD  - L. Barss, Peter Lougheed Centre, 3500 26 Ave NE, Calgary, AB, Canada
T1  - Diabetes Mellitus in adult patients with active tuberculosis in Canada: Presentation and treatment outcomes
LA  - English
KW  - glucose
KW  - hemoglobin A1c
KW  - insulin
KW  - oral antidiabetic agent
KW  - adult
KW  - article
KW  - Canadian
KW  - cohort analysis
KW  - controlled study
KW  - diabetes mellitus
KW  - diabetic patient
KW  - disease association
KW  - female
KW  - glucose blood level
KW  - human
KW  - major clinical study
KW  - male
KW  - mortality
KW  - prevalence
KW  - priority journal
KW  - retrospective study
KW  - sputum smear
KW  - treatment duration
KW  - treatment failure
KW  - treatment outcome
KW  - tuberculosis
N2  - RATIONALE: Evidence supports a bidirectional relationship between tuberculosis (TB) and diabetes mellitus (DM) that may negatively impact TB elimination goals. Data from low TB incidence countries describing this relationship is limited. OBJECTIVES: We evaluated the association between DM and clinical presentation and treatment outcomes in adult patients with active TB in Canada. Our primary outcome was TB mortality. Secondary outcomes included relapse, development of drug resistance, delayed culture conversion and treatment failure (composite outcome). METHODS: A retrospective cohort study was conducted among adults diagnosed with TB between 2007 and 2012 in two Canadian cities. Clinical presentation and outcomes data was collected. Adjusted odds ratios (OR) were used to assess the association between DM and TB treatment outcomes. MEASUREMENTS AND MAIN RESULTS: Of 690 TB patients, 136 (19.7%) had DM. Diabetic patients were more likely to be smear positive (43% vs. 34%) and have cavitary disease (35% vs. 19%). In unadjusted analysis, DM was strongly associated with mortality during TB treatment (OR 2.68, 95% CI 1.42–5.06) and treatment failure (OR 2.81, 95% CI 1.55–5.09). However, after multivariate assessment these associations were no longer significant (mortality OR 1.24, 95% CI 0.61–2.56; treatment failure OR 1.46, 95% CI 0.75–2.81). CONCLUSION: In this cohort of patients treated for active TB in Canada, DM was associated with more extensive disease at presentation. In multivariate analysis DM did not impact treatment outcomes.
ER  - 

TY  - JOUR
M3  - Article
Y1  - 2019
VL  - 20
IS  - 3
SN  - 1530-9932
JF  - AAPS PharmSciTech
JO  - AAPS PharmSciTech
UR  - https://www.embase.com/search/results?subaction=viewrecord&id=L626471341&from=export
U2  - L626471341
C5  - 30796625
DB  - Embase
DB  - Medline
U3  - 2019-02-28
U4  - 2019-05-14
L2  - http://dx.doi.org/10.1208/s12249-019-1334-y
DO  - 10.1208/s12249-019-1334-y
A1  - Nemati, E.
A1  - Mokhtarzadeh, A.
A1  - Panahi-Azar, V.
A1  - Mohammadi, A.
A1  - Hamishehkar, H.
A1  - Mesgari-Abbasi, M.
A1  - Ezzati Nazhad Dolatabadi, J.
A1  - de la Guardia, M.
M1  - (Nemati E.; Mokhtarzadeh A.; Mohammadi A.) Immunology Research Center, Student Research Committee, Tabriz University of Medical Sciences, Tabriz, Iran
M1  - (Nemati E.) Department of Biotechnology, Higher Education Institute of Rab-Rashid, Tabriz, Iran
M1  - (Panahi-Azar V.; Hamishehkar H.; Mesgari-Abbasi M.; Ezzati Nazhad Dolatabadi J., ezzatij@tbzmed.ac.ir) Drug Applied Research Center, Tabriz University of Medical Sciences, Tabriz, Iran
M1  - (de la Guardia M., miguel.delaguardia@uv.es) Department of Analytical Chemistry, University of Valencia, Dr. Moliner 50, Burjassot, Valencia, Spain
AD  - J. Ezzati Nazhad Dolatabadi, Drug Applied Research Center, Tabriz University of Medical Sciences, Tabriz, Iran
T1  - Ethambutol-Loaded Solid Lipid Nanoparticles as Dry Powder Inhalable Formulation for Tuberculosis Therapy
LA  - English
KW  - dry powder inhaler
KW  - ethambutol
KW  - mannitol
KW  - solid lipid nanoparticle
KW  - article
KW  - biocompatibility
KW  - Carr's index
KW  - cytotoxicity test
KW  - drug delivery system
KW  - drug formulation
KW  - drug release
KW  - drug stability
KW  - dry powder
KW  - Hausner ratio
KW  - human
KW  - human cell
KW  - in vitro study
KW  - nanoencapsulation
KW  - particle size
KW  - powder flow
KW  - priority journal
KW  - spray drying
KW  - tuberculosis
C2  - Sigma Aldrich(United Kingdom)
N2  - Ethambutol hydrocloride (EMB) is an anti-tuberculosis drug, which is commonly used as a protection agent against of unrecognized resistance to other drugs employed to treat this disease. Since oral form of EMB has some side effects and cellular toxicity, direct administration of EMB into lungs seems to be an attractive and reasonable option in order to overcome these side effects. Our main goal in this study was assessment of pulmonary administration through dry powder inhaler (DPI) using EMB-loaded solid lipid nanoparticles (SLNs). We prepared EMB-loaded SLNs using two techniques (hot homogenization and ultrasonication). DPI formulations were made by spray drying of EMB-loaded SLNs with and without mannitol. For investigation of flowbility of the prepared powders, Carr’s index and Hausner ratio, and for in vitro deposition of the powders, Next Generation Impactor (NGI) analysis were used. The encapsulation efficiency and particle size of obtained particles were higher than 98% and sub-100 nm, respectively. Toxicity investigation of EMB-loaded SLNs via MTT assay showed biocompatibility and non-toxicity of the SLNs. Results of flowability and aerodynamic traits assessment of EMB-loaded SLN DPI powder confirmed the suitability of prepared powders. Overall, the attained results showed that EMB-loaded SLN DPI has high potential for direct treatment of tuberculosis.
ER  - 

TY  - JOUR
M3  - Article
Y1  - 2019
VL  - 149
IS  - 3
SP  - 384
EP  - 388
SN  - 0971-5916
JF  - Indian Journal of Medical Research
JO  - Indian J. Med. Res.
UR  - https://www.embase.com/search/results?subaction=viewrecord&id=L628453406&from=export
U2  - L628453406
C5  - 31249204
DB  - Embase
DB  - Medline
U3  - 2019-07-15
U4  - 2019-07-18
L2  - http://dx.doi.org/10.4103/ijmr.IJMR_1927_17
DO  - 10.4103/ijmr.IJMR_1927_17
A1  - Krishnappa, D.
A1  - Sharma, S.K.
A1  - Singh, A.D.
A1  - Sinha, S.
A1  - Ammini, A.C.
A1  - Soneja, M.
M1  - (Krishnappa D.; Sharma S.K., sksharma.aiims2@gmail.com; Singh A.D.; Sinha S.; Soneja M.) Department of Medicine, All India Institute of Medical Sciences, New Delhi, India
M1  - (Ammini A.C.) Department of Endocrinology, All India Institute of Medical Sciences, New Delhi, India
M1  - (Sharma S.K., sksharma.aiims2@gmail.com) Department of Molecular Medicine, Jamia Hamdard Institute of Molecular Medicine, Hamdard University, Hamdard Nagar, New Delhi, India
AD  - S.K. Sharma, Department of Molecular Medicine, Jamia Hamdard Institute of Molecular Medicine, Hamdard University, Hamdard Nagar, New Delhi, India
T1  - Impact of tuberculosis on glycaemic status: A neglected association
LA  - English
KW  - Accu-Chek
KW  - blood glucose meter
KW  - glucose
KW  - hemoglobin A1c
KW  - insulin
KW  - oral antidiabetic agent
KW  - tuberculostatic agent
KW  - adolescent
KW  - adult
KW  - aged
KW  - article
KW  - body mass
KW  - dengue
KW  - diabetes mellitus
KW  - female
KW  - follow up
KW  - glucose blood level
KW  - glycemic control
KW  - glycemic load
KW  - human
KW  - hyperglycemia
KW  - impaired glucose tolerance
KW  - lifestyle modification
KW  - longitudinal study
KW  - major clinical study
KW  - male
KW  - oral glucose tolerance test
KW  - pancreas disease
KW  - prospective study
KW  - risk factor
KW  - short course therapy
KW  - sputum
KW  - tuberculosis
KW  - Accu-Chek
C3  - Accu-Chek(Hoffmann La Roche,Switzerland)
C4  - Hoffmann La Roche(Switzerland)
N2  - Background & objectives: Diabetes mellitus (DM) is an important risk factor for tuberculosis and has received increasing emphasis. However, the reverse association of tuberculosis impacting blood sugar levels has not been well studied. The present study was conducted to evaluate the prevalence of hyperglycemia in patients with tuberculosis and assess its resolution following successful treatment of tuberculosis. Methods: In this prospective study, a total of 582 patients with tuberculosis were evaluated for hyperglycaemia [DM or impaired glucose tolerance (IGT)] with random blood sugar (RBS) and all patients with RBS >100 mg/dl were subjected to a 75 g oral glucose tolerance test (OGTT). All patients received thrice weekly intermittent Directly Observed Treatment Short Course (DOTS) for tuberculosis. Patients with hyperglycaemia were re-evaluated at the end of anti-tuberculosis treatment with an OGTT and glycated hemoglobin (HbA1c) levels to assess for glycaemic status. Results: In the present study, 41 of the 582 patients were found to have DM [7%, 95% confidence interval (CI) (5.2, 9.4)] while 26 patients were found to have IGT [4.5%, 95% CI (3, 6.5)]. Three patients were lost to follow up. Of the 26 patients with IGT, 17 [65.4%, 95% CI (46.1, 80.7)] reverted to euglycaemic status following successful treatment of tuberculosis, while the blood sugar levels improved in all patients with DM following treatment of tuberculosis. Interpretation & conclusions: Our study results show that tuberculosis adversely impacts glycaemic status with improvement in blood sugar levels at the end of successful treatment of tuberculosis. Longitudinal studies with large sample size are required to confirm these findings.
ER  - 

TY  - JOUR
M3  - Article
Y1  - 2019
VL  - 26
IS  - 1
SP  - 73
EP  - 77
SN  - 1583-8609
JF  - Romanian Journal of Diabetes, Nutrition and Metabolic Diseases
JO  - Rom. J. Diabetes Nutr. Metab. Dis.
UR  - https://www.embase.com/search/results?subaction=viewrecord&id=L628889512&from=export
U2  - L628889512
DB  - Embase
U3  - 2019-08-19
U4  - 2019-08-20
L2  - http://dx.doi.org/10.2478/rjdnmd-2019-0008
DO  - 10.2478/rjdnmd-2019-0008
A1  - Firanescu, A.-G.
A1  - Mota, M.
M1  - (Firanescu A.-G., adela.firanescu@yahoo.com) Department of Diabetes, Nutrition and Metabolic Diseases, Calafat Municipal Hospital, Romania
M1  - (Firanescu A.-G., adela.firanescu@yahoo.com; Mota M.) University of Medicine and Pharmacy Craiova, Romania
AD  - A.-G. Firanescu, Department of Diabetes, Nutrition and Metabolic Diseases, Calafat Municipal Hospital, Romania
T1  - Pulmonary Tuberculosis Characteristics in a Patient with Type 2 Diabetes Mellitus
LA  - English
KW  - atorvastatin
KW  - ethambutol
KW  - gliclazide
KW  - glucose
KW  - hemoglobin
KW  - hemoglobin A1c
KW  - insulin glargine
KW  - isoniazid
KW  - metformin
KW  - pyrazinamide
KW  - rifampicin
KW  - adult
KW  - alcoholism
KW  - article
KW  - body mass
KW  - body weight loss
KW  - case report
KW  - cellulitis
KW  - clinical article
KW  - coughing
KW  - diabetic complication
KW  - dizziness
KW  - erythrocyte sedimentation rate
KW  - fatigue
KW  - glucose blood level
KW  - headache
KW  - hematocrit
KW  - human
KW  - hypertension
KW  - lifestyle modification
KW  - lung tuberculosis
KW  - male
KW  - middle aged
KW  - non insulin dependent diabetes mellitus
KW  - paresthesia
KW  - peripheral neuropathy
KW  - polydipsia
KW  - polyuria
KW  - proliferative diabetic retinopathy
KW  - relapse
KW  - risk factor
KW  - thorax radiography
KW  - treatment failure
N2  - Tuberculosis (TB) and diabetes mellitus (DM) are two chronic diseases with major impact on worldwide morbidity and mortality. DM significantly increases the risk of death, therapeutic failure and relapse of TB, requiring a much more careful monitoring of these patients. In this article we present the case of a patient with type 2 DM in the stage of major chronic complications, with numerous risk factors for TB and atypical symptomatology, pulmonary X-ray showing active TB lesions. The patient did not follow the diabetologist's recommendations, discontinuing the antidiabetic treatment on his own initiative. The glycemic imbalance and chronic alcoholism caused the failure of the anti TB therapy.
ER  - 

TY  - JOUR
M3  - Article
Y1  - 2019
VL  - 9
IS  - 1
SP  - 298
EP  - 310
SN  - 2190-3948
SN  - 2190-393X
JF  - Drug Delivery and Translational Research
JO  - Drug Deliv. Transl. Res.
UR  - https://www.embase.com/search/results?subaction=viewrecord&id=L625857653&from=export
U2  - L625857653
C5  - 30484257
DB  - Embase
DB  - Medline
U3  - 2019-01-23
U4  - 2019-07-10
L2  - http://dx.doi.org/10.1007/s13346-018-00607-w
DO  - 10.1007/s13346-018-00607-w
A1  - Maretti, E.
A1  - Costantino, L.
A1  - Buttini, F.
A1  - Rustichelli, C.
A1  - Leo, E.
A1  - Truzzi, E.
A1  - Iannuccelli, V.
M1  - (Maretti E.; Costantino L.; Rustichelli C.; Leo E.; Truzzi E.; Iannuccelli V., valentina.iannuccelli@unimore.it) Department of Life Sciences, University of Modena and Reggio Emilia, via G. Campi 103, Modena, Italy
M1  - (Buttini F.) Food and Drug Department, University of Parma, Parco Area delle Scienze 27/A, Parma, Italy
AD  - V. Iannuccelli, Department of Life Sciences, University of Modena and Reggio Emilia, via G. Campi 103, Modena, Italy
T1  - Newly synthesized surfactants for surface mannosylation of respirable SLN assemblies to target macrophages in tuberculosis therapy
LA  - English
KW  - dry powder inhaler
KW  - drug carrier
KW  - mannose
KW  - rifampicin
KW  - solid lipid nanoparticle
KW  - surfactant
KW  - animal cell
KW  - article
KW  - chemical modification
KW  - cytotoxicity
KW  - drug delivery system
KW  - drug release
KW  - drug synthesis
KW  - emulsion
KW  - encapsulation
KW  - in vitro study
KW  - internalization (cell)
KW  - limit of quantitation
KW  - macrophage
KW  - nonhuman
KW  - powder
KW  - priority journal
KW  - scanning electron microscopy
KW  - surface property
KW  - target cell
KW  - thermography
KW  - tuberculosis
N2  - The present study reports about new solid lipid nanoparticle assemblies (SLNas) loaded with rifampicin (RIF) surface-decorated with novel mannose derivatives, designed for anti-tuberculosis (TB) inhaled therapy by dry powder inhaler (DPI). Mannose is considered a relevant ligand to achieve active drug targeting being mannose receptors (MR) overexpressed on membranes of infected alveolar macrophages (AM), which are the preferred site of Mycobacterium tuberculosis. Surface decoration of SLNas was obtained by means of newly synthesized functionalizing compounds used as surfactants in the preparation of carriers. SLNas were fully characterized in vitro determining size, morphology, drug loading, drug release, surface mannosylation, cytotoxicity, macrophage internalization extent and ability to bind MR, and intracellular RIF concentration. Moreover, the influence of these new surface functionalizing agents on SLNas aerodynamic performance was assessed by measuring particle respirability features using next generation impactor. SLNas exhibited suitable drug payload, in vitro release, and more efficient ability to enter macrophages (about 80%) compared to bare RIF (about 20%) and to non-functionalized SLNas (about 40%). The involvement of MR-specific binding has been demonstrated by saturating MR of J774 cells causing a decrease of RIF intracellular concentration of about 40%. Furthermore, it is noteworthy that the surface decoration of particles produced a poor cohesive powder with an adequate respirability (fine particle fraction ranging from about 30 to 50%). Therefore, the proposed SLNas may represent an encouraging opportunity in a perspective of an efficacious anti-TB inhaled therapy.
ER  - 

TY  - JOUR
M3  - Review
Y1  - 2019
VL  - 27
IS  - 1
SP  - 12
EP  - 27
SN  - 1029-2330
SN  - 1061-186X
JF  - Journal of Drug Targeting
JO  - J. Drug Targeting
UR  - https://www.embase.com/search/results?subaction=viewrecord&id=L621536309&from=export
U2  - L621536309
C5  - 29561179
DB  - Embase
DB  - Medline
U3  - 2018-04-09
U4  - 2018-12-20
L2  - http://dx.doi.org/10.1080/1061186X.2018.1455842
DO  - 10.1080/1061186X.2018.1455842
A1  - Patil, T.S.
A1  - Deshpande, A.S.
A1  - Deshpande, S.
A1  - Shende, P.
M1  - (Patil T.S.; Deshpande A.S., ashwinideshpande4@gmail.com; Deshpande S.) School of Pharmacy & Technology Management, SVKM’s NMIMS, Shirpur, Maharashtra, India
M1  - (Shende P.) Shobhaben Pratapbhai Patel School of Pharmacy and Technology Management, SVKM’s NMIMS, Mumbai, Maharashtra, India
AD  - A.S. Deshpande, Department of Pharmaceutics, School of Pharmacy & Technology Management, SVKM’s NMIMS, Shirpur, Maharashtra, India
T1  - Targeting pulmonary tuberculosis using nanocarrier-based dry powder inhalation: current status and futuristic need
LA  - English
KW  - dry powder inhaler
KW  - cation
KW  - liposome
KW  - microsphere
KW  - nanocarrier
KW  - polymer
KW  - solid lipid nanoparticle
KW  - tuberculostatic agent
KW  - chemical structure
KW  - drug targeting
KW  - dry powder
KW  - freeze drying
KW  - human
KW  - liposomal delivery
KW  - lung tuberculosis
KW  - micelle
KW  - nanoencapsulation
KW  - nanopharmaceutics
KW  - polymerization
KW  - porosity
KW  - priority journal
KW  - respiratory system
KW  - review
N2  - Tuberculosis (TB) is a disease caused by the pathogen Mycobacterium tuberculosis. Prolonged administration of high dose antibiotics using oral and injectable routes and their associated side effects show limitations to successful treatment outcome of TB. Nanocarrier-based dry powder inhalers (DPIs) may provide a breakthrough as an alternative therapeutic approach because of their stable, non-invasive nature and ability to target the drug at the site of infection. The current review focuses on the roadmap of the respiratory system, drug deposition and targeting at the site of infection via the pulmonary route. This review will provide readers with an overview of the existing literature of nanocarrier-based DPIs of anti-TB drugs. Among different nanocarriers, results of most of the proliposomes and polymeric particles-based DPIs with respect to their characterisation parameters like encapsulation efficiency, drug loading, storage stability and aerodynamic properties are not encouraging, whereas surface engineered, nanostructured lipid carriers (NLCs), i.e. ligand attached-NLCs-based dry powder inhalers (NLCs-DPI) show promising results. But still, there is a need to investigate them for in vitro, ex vivo, in vivo and toxicity studies to achieve a market approval.
ER  - 

TY  - JOUR
M3  - Article
Y1  - 2019
VL  - 12
IS  - 2
SP  - 11
EP  - 14
SN  - 2455-3891
SN  - 0974-2441
JF  - Asian Journal of Pharmaceutical and Clinical Research
JO  - Asian J. Pharm. Clin. Res.
UR  - https://www.embase.com/search/results?subaction=viewrecord&id=L2001560646&from=export
U2  - L2001560646
DB  - Embase
U4  - 2019-03-12
L2  - http://dx.doi.org/10.22159/ajpcr.2019.v12i2.24772
DO  - 10.22159/ajpcr.2019.v12i2.24772
A1  - Al-Temimi, A.A.
A1  - Nizam, M.Z.M.
A1  - Hassan, Y.
A1  - Aziz, N.A.
A1  - Asmani, M.F.M.
A1  - Abdullah, I.
M1  - (Al-Temimi A.A., Ahmedpharma@yahoo.com; Nizam M.Z.M.; Hassan Y.; Aziz N.A.) Clinical Pharmacy Unit, Management and Science University, Shah Alam, Selangor, Malaysia
M1  - (Asmani M.F.M.; Abdullah I.) Pharmacy Practice Unit, School of Pharmacy, Management and Science University, Shah Alam, Selangor, Malaysia
AD  - A.A. Al-Temimi, Clinical Pharmacy Unit, Management and Science University, Shah Alam, Selangor, Malaysia
T1  - Rechallenging treatment plan for multidrug-resistant tuberculosis in diabetic patient: A case report
LA  - English
KW  - betamethasone
KW  - chlorpheniramine
KW  - ethambutol
KW  - gliclazide
KW  - isoniazid
KW  - levofloxacin
KW  - loratadine
KW  - metformin
KW  - pyrazinamide
KW  - rifampicin
KW  - streptomycin
KW  - adult
KW  - article
KW  - blood pressure
KW  - case report
KW  - clinical article
KW  - diabetic patient
KW  - drug dose escalation
KW  - fever
KW  - hemoptysis
KW  - hospitalization
KW  - human
KW  - male
KW  - middle aged
KW  - multidrug resistant tuberculosis
KW  - nausea and vomiting
KW  - night sweat
N2  - Multidrug-resistant tuberculosis (MDR-TB) currently considers as the biggest issue and its subcategory, rifampicin-resistant TB (RR-TB). MDR-TB is defined as a resistant to isoniazid (H) and rifampicin (R), while the latter is resistant to rifampicin (R) only. Poorly controlled diabetes mellitus increases the risk of TB and leads to poor TB treatment outcomes as well it is consider potentially threating TB control. Difference in patients’ response and side effect developments toward anti-TB (ATB) medications requires rechallenging procedure that can be complicated at times. The management of MDR-TB can be complicated, especially, when the patient cannot tolerate the short regimen. Difference in patients’ response and side effect developments toward ATB medications requires rechallenging procedure which can have prolonged treatment time, hospital stay, and make patients exposed to hospital-acquired infection. This challenges and obstacles, however, could be prevented earlier by having strong DOTS strategy to prevent the development of resistance and reactivation of TB.
ER  - 

TY  - JOUR
M3  - Review
Y1  - 2019
VL  - 36
IS  - 3
SP  - 239
EP  - 276
SN  - 2162-660X
SN  - 0743-4863
JF  - Critical Reviews in Therapeutic Drug Carrier Systems
JO  - Crit. Rev. Ther. Drug Carrier Syst.
UR  - https://www.embase.com/search/results?subaction=viewrecord&id=L2002163686&from=export
U2  - L2002163686
C5  - 31679248
DB  - Embase
DB  - Medline
U3  - 2019-07-16
U4  - 2019-08-01
L2  - http://dx.doi.org/10.1615/CritRevTherDrugCarrierSyst.2018024397
DO  - 10.1615/CritRevTherDrugCarrierSyst.2018024397
A1  - Patil, T.S.
A1  - Deshpande, A.
A1  - Shende, P.
A1  - Deshpande, S.
A1  - Gaud, R.
M1  - (Patil T.S.; Deshpande A., ashwinideshpande4@gmail.com; Deshpande S.; Gaud R.) School of Pharmacy and Technology Management, SVKM’s NMIMS, Shirpur, Maharashtra, India
M1  - (Shende P.) Shobhaben Pratapbhai Patel School of Pharmacy and Technology Management, SVKM’s NMIMS, Mumbai, Maharashtra, India
AD  - A. Deshpande, School of Pharmacy and Technology Management, SVKM’s NMIMS, Shirpur, Maharashtra, India
T1  - Evaluation of nanocarrier-based dry powder formulations for inhalation with special reference to anti-tuberculosis drugs
LA  - English
KW  - dry powder inhaler
KW  - nebulizer
KW  - nanocarrier
KW  - nanocarrier based inhalable dry powder
KW  - tuberculostatic agent
KW  - unclassified drug
KW  - angle of repose
KW  - bacterial growth
KW  - biocompatibility
KW  - dispersity
KW  - drug delivery system
KW  - drug formulation
KW  - drug penetration
KW  - drug release
KW  - drug sensitivity
KW  - encapsulation
KW  - freeze drying
KW  - Hausner ratio
KW  - high performance liquid chromatography
KW  - histopathology
KW  - human
KW  - lung tuberculosis
KW  - mass spectrometry
KW  - mean residence time
KW  - minimum inhibitory concentration
KW  - MTT assay
KW  - nebulization
KW  - nonhuman
KW  - particle size
KW  - pH
KW  - physical chemistry
KW  - polymerization
KW  - radioactivity
KW  - resazurin assay
KW  - review
KW  - thermal analysis
KW  - transmission electron microscopy
KW  - zeta potential
N2  - Pulmonary tuberculosis (TB) is a leading cause of death worldwide and is caused by the pathogen Mycobacterium tuberculosis (MTb). As treatment for TB, dry powders for inhalation (DPIs) are considered stable compared with nebulizers and metered dose inhalers and are suitable for high-dose formulations. Although extensive research has been done over the last two to three decades on nanocarrier-based DPIs for targeting MTb infection, none of the anti-TB DPI formulations have reached the market. Challenges in the proper assessment of nanocarrier-based DPIs due to the complexity of lungs is one of the reasons. In this review, the details of in vitro evaluation parameters of nanocarriers and nanocarrier-based DPIs along with their need and basic principles are discussed. Further, the thorough in vitro, ex vivo, and in vivo pharmacological evaluations, together with their procedures wherever required, are covered. The different evaluation parameters during process development, release specifications, and stability studies suggested by U.S. Food and Drug Administration Center for Drug Evaluation and Research to apply for new drug applications and abbreviated new drug applications of DPIs are also discussed. Lastly, the evaluation parameters for DPIs provided in European, United States, British, and Indian pharmacopeias are summarized.
ER  - 

TY  - JOUR
M3  - Article
Y1  - 2019
VL  - 28
SN  - 2213-0071
JF  - Respiratory Medicine Case Reports
JO  - Respir. Med. Case Rep.
UR  - https://www.embase.com/search/results?subaction=viewrecord&id=L2003125254&from=export
U2  - L2003125254
DB  - Embase
U3  - 2019-10-03
U4  - 2019-10-04
L2  - http://dx.doi.org/10.1016/j.rmcr.2019.100936
DO  - 10.1016/j.rmcr.2019.100936
A1  - Maranatha, D.
A1  - Julian Parade, N.N.
M1  - (Maranatha D., daniel-maranatha@fk.unair.ac.id; Julian Parade N.N.) Department of Pulmonology and Respiratory Medicine, Faculty of Medicine Airlangga University - Dr Soetomo General Hospital Surabaya, Indonesia
AD  - D. Maranatha, Department of Pulmonology and Respiratory Medicine, Faculty of Medicine, Airlangga University, Dr.Soetomo General Hospital, Jl. Prof. Dr. Moestopo 6-8, Surabaya, Indonesia
T1  - Exacerbation of eosinophilic COPD and pneumonia in post-treatment pulmonary multidrug-resistant tuberculosis patient: A case report
LA  - English
KW  - aminophylline
KW  - ceftazidime
KW  - cycloserine
KW  - ethambutol
KW  - ethionamide
KW  - insulin
KW  - ipratropium bromide plus salbutamol
KW  - kanamycin
KW  - levofloxacin
KW  - long acting drug
KW  - methylprednisolone
KW  - pyrazinamide
KW  - short acting drug
KW  - aged
KW  - article
KW  - case report
KW  - chronic obstructive lung disease
KW  - clinical article
KW  - coughing
KW  - diabetes mellitus
KW  - disease duration
KW  - disease exacerbation
KW  - dyspnea
KW  - emergency ward
KW  - exercise
KW  - fatigue
KW  - fever
KW  - hospital admission
KW  - human
KW  - insulin treatment
KW  - lung examination
KW  - lung fibrosis
KW  - lung tuberculosis
KW  - male
KW  - medical history
KW  - multidrug resistant tuberculosis
KW  - pneumonia
KW  - priority journal
KW  - smoking
KW  - sputum culture
KW  - thorax radiography
KW  - treatment duration
KW  - wheezing
N2  - Eosinophilic chronic obstructive pulmonary disease (COPD) is a COPD phenotype with several clinical characteristics such as eosinophilic airway inflammation, more common in men and less severe COPD. Eosinophilic COPD has more exacerbations but responds well to corticosteroids and bronchodilators. We hereby report the case of a patient who came to us with shortness of breath, fever, wheezing and a cough with yellow phlegm. He had a history of smoking 4.5 pack-year and two episodes of pulmonary tuberculosis (the second was pulmonary multidrug-resistant tuberculosis). He was diagnosed with eosinophilic COPD exacerbation and pneumonia. Intravenous corticosteroids, bronchodilators and antibiotics were given and his condition improved after a week of hospitalisation. Smoking and pulmonary tuberculosis are risk factors for COPD. In this case, irreversible airflow obstruction is related to COPD and also pulmonary TB. There are several mechanisms that cause airway obstruction in pulmonary tuberculosis, one of which is persistent mycobacterium acting as a co-factor along with smoking and several environmental factors that cause chronic airway inflammation and result in bronchial narrowing with or without parenchymal destruction.
ER  - 

TY  - JOUR
M3  - Article
Y1  - 2019
VL  - 68
IS  - 4
SP  - 184
EP  - 190
SN  - 1805-451X
SN  - 1210-7913
JF  - Epidemiologie, Mikrobiologie, Imunologie
JO  - Epidemiol. Mikrobiol. Imunol.
UR  - https://www.embase.com/search/results?subaction=viewrecord&id=L2003541249&from=export
U2  - L2003541249
C5  - 31914775
DB  - Embase
DB  - Medline
U3  - 2020-01-31
U4  - 2020-01-31
A1  - Fernandová, E.
A1  - Bielaková, K.
A1  - Matějovská-Kubešová, H.
M1  - (Fernandová E., emmanuelafdo@gmail.com; Bielaková K.; Matějovská-Kubešová H.) Department of Internal Medicine, Geriatrics and General Practice, University Hospital Brno and Faculty of Medicine, Masaryk University, Brno, Czech Republic
AD  - E. Fernandová, Klinika interní, geriatrie a praktického lékařství, Fakultní nemocnice Brno, Jihlavská 340/20, Brno, Czech Republic
T1  - Tuberculosis in elderly in the Czech Republic
T2  - Tuberkulóza u seniorů v České republice
LA  - English
KW  - antibiotic agent
KW  - ethambutol
KW  - insulin
KW  - isoniazid
KW  - pyrazinamide
KW  - rifampicin
KW  - streptomycin
KW  - acute heart failure
KW  - acute kidney failure
KW  - aged
KW  - aging
KW  - anemia
KW  - anorexia
KW  - article
KW  - autopsy
KW  - bronchopneumonia
KW  - case report
KW  - cause of death
KW  - cerebrovascular disease
KW  - chronic kidney failure
KW  - chronic obstructive lung disease
KW  - clinical article
KW  - collapse
KW  - community acquired pneumonia
KW  - comorbidity
KW  - coughing
KW  - Czech Republic
KW  - demography
KW  - diabetes mellitus
KW  - disease control
KW  - disease course
KW  - drug potentiation
KW  - drug withdrawal
KW  - dyspnea
KW  - fatty liver
KW  - female
KW  - fluidothorax
KW  - heart failure
KW  - hospital admission
KW  - hospital discharge
KW  - hospital readmission
KW  - hospitalization
KW  - human
KW  - hypertension
KW  - hyperuricemia
KW  - hypothyroidism
KW  - incidence
KW  - low back pain
KW  - lung carcinoma
KW  - lung congestion
KW  - lung disease
KW  - lung edema
KW  - lung infiltrate
KW  - lung metastasis
KW  - male
KW  - multiple chronic conditions
KW  - obesity
KW  - recurrent disease
KW  - smoking
KW  - thorax pain
KW  - thorax radiography
KW  - toxicity
KW  - treatment duration
KW  - treatment withdrawal
KW  - tuberculosis
KW  - weakness
N2  - Introduction: The incidence of tuberculosis (TB) in the Czech Republic (CR) is decreasing since 1960s. (1965: 76.9; 1975: 60.4; 1985: 45.2; 1995: 17.7; 2005: 9.9; 2015: 4.9 per 100, 000 population). In 2017 men accounted for over than 70% of cases. People aged over 75 years are most frequently affected. Elderly patients tend to develop more of extrapulmonary and atypical manifestation of the disease, the diagnosis of TB can be difficult and consequently overlooked. Multimorbid seniors are suffering from chronic illnesses, malignancies and autoimmune diseases, which translate into higher degree of immunosuppression and add to the generally described process of immunosenescence. Furthermore, therapy of TB in the elderly is challenging because of the increased drug resistance and higher incidence of adverse drug reactions. This article reviews the epidemiology of TB in the CR, immunological aspects, clinical characteristics, diagnosis, management, prevention of TB infection and presents two clinical cases in hospitalized aging adults in the CR. Case presentation: We present a case of a 79 year old female suffering from chronic obstructive pulmonary disease (COPD), who was repeatedly hospitalized for acute exacerbations of COPD and was consequently diagnosed with TB. Patient developed manifestation of treatment toxicity and drug interactions due to comorbidities and other medications. Secondly, we present a case of a 70 year old male, a lifelong smoker, who was initially admitted for collapsing. TB developed via the endogenic route from a Ghon’s complex in association with a slowly progressing bronchogenic carcinoma. Conclusion: Diagnosis and management of TB in the elderly person can be challenging. Age-related factors increase the risk of TB reactivation as well as enhance susceptibility to TB infection. In elderly population we find accumulation of risk factors for developing TB (malnutrition, low socio economic status, smoking and alcoholism). The people most at risk among elderly include fragile institutionalized seniors whose incidence of TB is 2-3 times higher than those living at home. Because the number of seniors is growing and the incidence of TB in this subpopulation is increasing, detailed knowledge of the epidemiological features of TB in this group is needed to optimize healthcare services.
ER  - 

TY  - JOUR
M3  - Article
Y1  - 2019
VL  - 26
IS  - 1
SP  - 1039
EP  - 1048
SN  - 1521-0464
SN  - 1071-7544
JF  - Drug Delivery
JO  - Drug Deliv.
UR  - https://www.embase.com/search/results?subaction=viewrecord&id=L2003562009&from=export
U2  - L2003562009
C5  - 31691600
DB  - Embase
DB  - Medline
U3  - 2019-11-19
U4  - 2019-12-18
L2  - http://dx.doi.org/10.1080/10717544.2019.1676841
DO  - 10.1080/10717544.2019.1676841
A1  - Poh, W.
A1  - Ab Rahman, N.
A1  - Ostrovski, Y.
A1  - Sznitman, J.
A1  - Pethe, K.
A1  - Loo, S.C.J.
M1  - (Poh W.; Loo S.C.J., joachimloo@ntu.edu.sg) School of Material Science and Engineering, Nanyang Technological University, Singapore, Singapore
M1  - (Ab Rahman N.; Pethe K.) Lee Kong Chian School of Medicine and School of Biological Sciences, Nanyang Technological University, Singapore, Singapore
M1  - (Ostrovski Y.; Sznitman J.) Department of Biomedical Engineering, Technion, Israel Institute of Technology, Haifa, Israel
M1  - (Loo S.C.J., joachimloo@ntu.edu.sg) Singapore Centre for Environmental Life Sciences Engineering (SCELSE), Nanyang Technological University, Singapore, Singapore
AD  - S.C.J. Loo, School of Materials Science and Engineering, Nanyang Technological University, 50 Nanyang Avenue, Singapore, Singapore
T1  - Active pulmonary targeting against tuberculosis (TB) via triple-encapsulation of Q203, bedaquiline and superparamagnetic iron oxides (SPIOs) in nanoparticle aggregates
LA  - English
KW  - dry powder inhaler
KW  - bedaquiline
KW  - drug carrier
KW  - polyglactin
KW  - superparamagnetic iron oxide nanoparticle
KW  - telacebec
KW  - A-549 cell line
KW  - article
KW  - bacterial count
KW  - bactericidal activity
KW  - cell viability
KW  - computational fluid dynamics
KW  - controlled study
KW  - drug efficacy
KW  - drug release
KW  - emulsion
KW  - in vitro study
KW  - lung tuberculosis
KW  - MIC50
KW  - minimum bactericidal concentration
KW  - Mycobacterium bovis BCG
KW  - nanoencapsulation
KW  - nanofabrication
KW  - nonhuman
KW  - oxidative phosphorylation
KW  - particle size
KW  - priority journal
KW  - q 203
C1  - q 203
N2  - Tuberculosis (TB) has gained attention over the past few decades by becoming one of the top ten leading causes of death worldwide. This infectious disease of the lungs is orally treated with a medicinal armamentarium. However, this route of administration passes through the body’s first-pass metabolism which reduces the drugs’ bioavailability and toxicates the liver and kidneys. Inhalation therapy represents an alternative to the oral route, but low deposition efficiencies of delivery devices such as nebulizers and dry powder inhalers render it challenging as a favorable therapy. It was hypothesized that by encapsulating two potent TB-agents, i.e. Q203 and bedaquiline, that inhibit the oxidative phosphorylation of the bacteria together with a magnetic targeting component, superparamagnetic iron oxides, into a poly (D, L-lactide-co-glycolide) (PDLG) carrier using a single emulsion technique, the treatment of TB can be a better therapeutic alternative. This simple fabrication method achieved a homogenous distribution of 500 nm particles with a magnetic saturation of 28 emu/g. Such particles were shown to be magnetically susceptible in an in-vitro assessment, viable against A549 epithelial cells, and were able to reduce two log bacteria counts of the Bacillus Calmette-Guerin (BCG) organism. Furthermore, through the use of an external magnet, our in-silico Computational Fluid Dynamics (CFD) simulations support the notion of yielding 100% deposition in the deep lungs. Our proposed inhalation therapy circumvents challenges related to oral and respiratory treatments and embodies a highly favorable new treatment regime.
ER  - 

TY  - JOUR
M3  - Article
Y1  - 2019
VL  - 63
IS  - 12
SN  - 1098-6596
SN  - 0066-4804
JF  - Antimicrobial Agents and Chemotherapy
JO  - Antimicrob. Agents Chemother.
UR  - https://www.embase.com/search/results?subaction=viewrecord&id=L2003994564&from=export
U2  - L2003994564
C5  - 31527037
DB  - Embase
DB  - Medline
U3  - 2019-12-10
U4  - 2019-12-24
L2  - http://dx.doi.org/10.1128/AAC.00871-19
DO  - 10.1128/AAC.00871-19
A1  - Carrigy, N.B.
A1  - Larsen, S.E.
A1  - Reese, V.
A1  - Pecor, T.
A1  - Harrison, M.
A1  - Kuehl, P.J.
A1  - Hatfull, G.F.
A1  - Sauvageau, D.
A1  - Baldwin, S.L.
A1  - Finlay, W.H.
A1  - Coler, R.N.
A1  - Vehring, R.
M1  - (Carrigy N.B.; Finlay W.H.; Vehring R., reinhard.vehring@ualberta.ca) Department of Mechanical Engineering, University of Alberta, Edmonton, AB, Canada
M1  - (Larsen S.E.; Reese V.; Pecor T.; Baldwin S.L.; Coler R.N.) Infectious Disease Research Institute, Seattle, WA, United States
M1  - (Harrison M.; Sauvageau D.) Department of Chemical and Materials Engineering, University of Alberta, Edmonton, AB, Canada
M1  - (Kuehl P.J.) Lovelace Biomedical, Albuquerque, NM, United States
M1  - (Hatfull G.F.) Department of Biological Sciences, University of Pittsburgh, Pittsburgh, PA, United States
M1  - (Coler R.N.) Department of Global Health, University of Washington, Seattle, WA, United States
M1  - (Coler R.N.) PAI Life Sciences, Inc., Seattle, WA, United States
AD  - R. Vehring, Department of Mechanical Engineering, University of Alberta, Edmonton, AB, Canada
T1  - Prophylaxis of mycobacterium tuberculosis H37Rv infection in a preclinical mouse model via inhalation of nebulized bacteriophage D29
LA  - English
KW  - Aerogen Solo with Pro-X
KW  - inhaler
KW  - medical nebulizer
KW  - tuberculostatic agent
KW  - aerosol
KW  - animal experiment
KW  - animal model
KW  - animal tissue
KW  - article
KW  - bacterial load
KW  - bacteriophage d29
KW  - controlled study
KW  - female
KW  - host susceptibility
KW  - in vivo study
KW  - lung tuberculosis
KW  - mouse
KW  - mycobacteriophage
KW  - Mycobacterium tuberculosis
KW  - nonhuman
KW  - priority journal
KW  - prophylaxis
KW  - Aerogen Solo with Pro-X
C3  - Aerogen Solo with Pro-X(Aerogen,Ireland)
C4  - Aerogen(Ireland)
N2  - Globally, more people die annually from tuberculosis than from any other single infectious agent. Unfortunately, there is no commercially available vaccine that is sufficiently effective at preventing the acquisition of pulmonary tuberculosis in adults. In this study, preexposure prophylactic pulmonary delivery of active aerosolized antituberculosis bacteriophage D29 was evaluated as an option for protection against Mycobacterium tuberculosis infection. An average bacteriophage concentration of approximately 1 PFU/alveolus was achieved in the lungs of mice using a nose-only inhalation device optimized with a dose simulation technique and adapted for use with a vibrating mesh nebulizer. Within 30 min of bacteriophage delivery, the mice received either a low dose (50 to 100 CFU) or an ultralow dose (5 to 10 CFU) of M. tuberculosis H37Rv aerosol to the lungs. A prophylactic effect was observed, with bacteriophage aerosol pretreatment significantly decreasing M. tuberculosis burden in mouse lungs at 24 h and 3 weeks postchallenge (P < 0.05). These novel results indicate that a sufficient dose of nebulized mycobacteriophage aerosol to the lungs may be a valuable intervention to provide extra protection to health care professionals and other individuals at risk of exposure to M. tuberculosis.
ER  - 

TY  - JOUR
M3  - Article
Y1  - 2019
VL  - 15
IS  - 12
SN  - 1553-7374
SN  - 1553-7366
JF  - PLoS Pathogens
JO  - PLoS Pathog.
UR  - https://www.embase.com/search/results?subaction=viewrecord&id=L2004560877&from=export
U2  - L2004560877
C5  - 31809521
DB  - Embase
DB  - Medline
U3  - 2020-01-17
U4  - 2021-06-01
L2  - http://dx.doi.org/10.1371/journal.ppat.1008140
DO  - 10.1371/journal.ppat.1008140
A1  - Tripathi, D.
A1  - Radhakrishnan, R.K.
A1  - Thandi, R.S.
A1  - Paidipally, P.
A1  - Devalraju, K.P.
A1  - Neela, V.S.K.
A1  - McAllister, M.K.
A1  - Samten, B.
A1  - Valluri, V.L.
A1  - Vankayalapati, R.
M1  - (Tripathi D.; Radhakrishnan R.K.; Thandi R.S.; Paidipally P.; McAllister M.K.; Samten B.; Vankayalapati R., krishna.vankayalapati@uthct.edu) Department of Pulmonary Immunology, Center for Biomedical Research, University of Texas, Health Science Center, Tyler, TX, United States
M1  - (Devalraju K.P.; Neela V.S.K.; Valluri V.L.) Immunology and Molecular Biology Department, Bhagwan Mahavir Medical Research Centre, Hyderabad, Telangana, India
AD  - R. Vankayalapati, Department of Pulmonary Immunology, Center for Biomedical Research, University of Texas, Health Science Center, Tyler, TX, United States
T1  - IL-22 produced by type 3 innate lymphoid cells (ILC3s) reduces the mortality of type 2 diabetes mellitus (T2DM) mice infected with Mycobacterium tuberculosis
LA  - English
KW  - ELISA kit
KW  - fluorometer
KW  - insulin
KW  - interleukin 22
KW  - leukocyte elastase
KW  - recombinant cytokine
KW  - recombinant interleukin 22
KW  - unclassified drug
KW  - adoptive transfer
KW  - aerosol
KW  - animal experiment
KW  - animal model
KW  - animal tissue
KW  - article
KW  - blood sampling
KW  - confocal microscopy
KW  - controlled study
KW  - disease severity
KW  - female
KW  - flow cytometry
KW  - human
KW  - immunohistochemistry
KW  - lipid metabolism
KW  - lung alveolus cell
KW  - lymphoid cell
KW  - mortality
KW  - mouse
KW  - non insulin dependent diabetes mellitus
KW  - nonhuman
KW  - pneumonia
KW  - real time polymerase chain reaction
KW  - single drug dose
KW  - tuberculosis
KW  - group 3 innate lymphoid cell
N2  - Previously, we found that pathological immune responses enhance the mortality rate of Mycobacterium tuberculosis (Mtb)-infected mice with type 2 diabetes mellitus (T2DM). In the current study, we evaluated the role of the cytokine IL-22 (known to play a protective role in bacterial infections) and type 3 innate lymphoid cells (ILC3s) in regulating inflammation and mortality in Mtb-infected T2DM mice. IL-22 levels were significantly lower in Mtbinfected T2DM mice than in nondiabetic Mtb-infected mice. Similarly, serum IL-22 levels were significantly lower in tuberculosis (TB) patients with T2DM than in TB patients without T2DM. ILC3s were an important source of IL-22 in mice infected with Mtb, and recombinant IL-22 treatment or adoptive transfer of ILC3s prolonged the survival of Mtb-infected T2DM mice. Recombinant IL-22 treatment reduced serum insulin levels and improved lipid metabolism. Recombinant IL-22 treatment or ILC3 transfer prevented neutrophil accumulation near alveoli, inhibited neutrophil elastase 2 (ELA2) production and prevented epithelial cell damage, identifying a novel mechanism for IL-22 and ILC3-mediated inhibition of inflammation in T2DM mice infected with an intracellular pathogen. Our findings suggest that the IL- 22 pathway may be a novel target for therapeutic intervention in T2DM patients with active TB disease.
ER  - 

TY  - JOUR
M3  - Review
Y1  - 2019
VL  - 6
IS  - 1
SN  - 2328-8957
JF  - Open Forum Infectious Diseases
JO  - Open Forum Infect. Dis.
UR  - https://www.embase.com/search/results?subaction=viewrecord&id=L626501644&from=export
U2  - L626501644
DB  - Embase
U3  - 2019-03-05
U4  - 2019-03-06
L2  - http://dx.doi.org/10.1093/ofid/ofy337
DO  - 10.1093/ofid/ofy337
A1  - Sane Schepisi, M.
A1  - Navarra, A.
A1  - Altet Gomez, M.N.
A1  - Dudnyk, A.
A1  - Dyrhol-Riise, A.M.
A1  - Esteban, J.
A1  - Giorgetti, P.F.
A1  - Gualano, G.
A1  - Guglielmetti, L.
A1  - Heyckendorf, J.
A1  - Kaluzhenina, A.
A1  - Lange, B.
A1  - Lange, C.
A1  - Manika, K.
A1  - Miah, J.
A1  - Nanovic, Z.
A1  - Pontali, E.
A1  - Prego, M.R.
A1  - Solovic, I.
A1  - Tiberi, S.
A1  - Palmieri, F.
A1  - Girardi, E.
M1  - (Sane Schepisi M., msaneschepisi@gmail.com; Navarra A.; Girardi E.) Clinical Epidemiology Unit, National Institute for Infectious Diseases L. Spallanzani - IRCCS, Via Portuense 292, Rome, Italy
M1  - (Altet Gomez M.N.) Unidad de Tratamiento Directamente Observado de la Tuberculosis 'Servicios Clínicos', Barcelona, Spain
M1  - (Dudnyk A.) Tuberculosis, Clinical Immunology and Allergy Department, National Pirogov Memorial Medical University, Vinnytsia, Ukraine
M1  - (Dyrhol-Riise A.M.) Department of Infectious Diseases, Oslo University Hospital, Institute of Clinical Medicine, University of Oslo, University of Bergen, Norway
M1  - (Esteban J.) Departamento de Microbiología Clínica, Fundación Jiménez Díaz, Madrid, Spain
M1  - (Giorgetti P.F.) Clinica di Malattie Infettive e Tropicali, A. O. Spedali Civili di Brescia e Università di Brescia, Brescia, Italy
M1  - (Gualano G.; Palmieri F.) Clinical Department, National Institute for Infectious Diseases L. Spallanzani - IRCCS, Rome, Italy
M1  - (Guglielmetti L.) Sanatorium, Centre Hospitalier de Bligny Briis-sous-Forges, Paris, France
M1  - (Guglielmetti L.) APHP, Ctr. Natl. de Ref. des Mycobacteries et de la Resist. des Mycobacteries Aux Antituberculeux (CNR-MyRMA), Bactériologie-Hygiène, Hôpitaux Universitaires Pitié Salpêtrière-Charles Foix, Paris, France
M1  - (Guglielmetti L.) Sorbonne Université, Unité 1135, Team E13 (Bactériologie), CR7 INSERM, Centre D'Immunologie et des Maladies Infectieuses, Paris, France
M1  - (Heyckendorf J.; Lange C.) Research Center Borstel, German Center for Infection Research (DZIF), Borstel, Germany
M1  - (Kaluzhenina A.) Department of Phthisiopulmonology, Volgograd State Medical University, Volgograd, Russian Federation
M1  - (Lange B.) Infectious Disease Division, Department of Medicine II, Medical Center - University of Freiburg, Faculty of Medicine, University of Freiburg, Germany
M1  - (Lange B.) Center for Chronic Immunodeficiency, Faculty of Medicine, Medical Center, University of Freiburg, Germany
M1  - (Manika K.) Respiratory Infections Unit, Pulmonary Department, Aristotle University of Thessaloniki, 'G. Papanikolaou' Hospital, Thessaloniki, Greece
M1  - (Nanovic Z.) Institute of Lung Diseases and Tuberculosis - Skopje, Skopje, FYROM, Macedonia
M1  - (Pontali E.) Divisione di Malattie Infettive, Ospedale Galliera - Genova, Genova, Italy
M1  - (Prego M.R.) Enfermedades Infecciosas, Medicina Interna, Complexo Hospitalario Universitario de Pontevedra, Pontevedra, Spain
M1  - (Solovic I.) Catholic University Ruzomberok, Slovakia
M1  - (Miah J.; Tiberi S.) Division of Infection, Barts Health NHS Trust, London, United Kingdom
AD  - M. Sane Schepisi, Clinical Epidemiology Unit, National Institute for Infectious Diseases L. Spallanzani - IRCCS, Via Portuense 292, Rome, Italy
T1  - Burden and Characteristics of the Comorbidity Tuberculosis - Diabetes in Europe: TBnet Prevalence Survey and Case-Control Study
LA  - English
KW  - glucose
KW  - insulin
KW  - oral antidiabetic agent
KW  - adult
KW  - aged
KW  - body weight loss
KW  - case control study
KW  - controlled study
KW  - coughing
KW  - cross-sectional study
KW  - diabetes mellitus
KW  - disease association
KW  - disease burden
KW  - disease transmission
KW  - drinking behavior
KW  - female
KW  - gender
KW  - human
KW  - lung tuberculosis
KW  - major clinical study
KW  - male
KW  - prevalence
KW  - priority journal
KW  - retrospective study
KW  - review
KW  - sputum culture
KW  - sputum smear
KW  - tuberculosis
KW  - tuberculosis control
KW  - very elderly
N2  - Background. The growing burden of diabetes mellitus (DM) is posing a threat to global tuberculosis (TB) control. DM triples the risk of developing TB, modifies the presenting features of pulmonary TB, and worsens TB treatment outcomes. We aimed to analyze the prevalence of DM among TB patients and to describe the characteristics and clinical presentation of TB-DM patients in Europe. Methods. We performed a cross-sectional survey on the prevalence of DM among consecutively diagnosed adult TB patients in 11 European TB referral centers located in France, Germany, Greece, Italy, Russia, Slovakia, Spain, and the United Kingdom over the period 2007-2015. We also selected DM-TB cases and TB only controls with a 1:3 ratio to perform a case-control analysis, including patients selected from the countries mentioned above plus Norway and Ukraine. Results. Among 3143 TB enrolled patients, DM prevalence overall was 10.7% and ranged from 4.4% in Greece to 28.5% in the United Kingdom. Patients' median ages ranged from 36 to 49 years, and all centers had >60% males; the proportion of foreign-born patients varied widely across sites. In the case-control study, DM was independently associated with older age and, among older patients, with being foreign-born. Among patients with pulmonary involvement, cavities on chest imaging were more frequently observed among those with DM. Conclusions. Diabetes mellitus represents a challenge for TB control in Europe, especially in foreign-born and in elderly patients. Specific screening strategies should be evaluated.
ER  - 

TY  - JOUR
M3  - Article
Y1  - 2019
VL  - 11
IS  - 10
SP  - 4224
EP  - 4233
SN  - 2077-6624
SN  - 2072-1439
JF  - Journal of Thoracic Disease
JO  - J. Thorac. Dis.
UR  - https://www.embase.com/search/results?subaction=viewrecord&id=L630197499&from=export
U2  - L630197499
DB  - Embase
U3  - 2019-12-20
L2  - http://dx.doi.org/10.21037/jtd.2019.09.63
DO  - 10.21037/jtd.2019.09.63
A1  - Han, D.
A1  - Lee, H.Y.
A1  - Kim, K.
A1  - Kim, T.
A1  - Oh, Y.-M.
A1  - Rhee, C.K.
M1  - (Han D.; Lee H.Y.; Kim K.; Rhee C.K., chinkook77@gmail.com) Division of Pulmonary and Critical Care Medicine, Department of Internal Medicine, Catholic University of Korea, 222 Banpodae-ro, Seocho-gu, Seoul, South Korea
M1  - (Kim T.) Division of Pulmonary and Critical Care Medicine, CHA Bundang Medical Center, CHA University, Seongnam-si, Gyeonggi-do, South Korea
M1  - (Oh Y.-M., ymoh55@amc.seoul.kr) Department of Pulmonary and Critical Care Medicine, Asan Medical Center, University of Ulsan College of Medicine, 88 Olympic-ro 43-gil, Songpa-gu, Seoul, South Korea
[truncated: 116,169 more chars]
