# Supplementary material for: Effect of glycemic control and type of diabetes treatment on TB treatment outcomes among people with TB-diabetes: A systematic review (updated August 2024)
Source: PLoS One. 2025 Jul 18;20(7):e0328619. doi: 10.1371/journal.pone.0328619 (PMC12273911; doi:10.1371/journal.pone.0328619)
Supplement: S1A Appendix — (ZIP) [file pone.0328619.s005.zip › S1A appendix/S1A_2017-21 Aug 2023/Embase/Search 3.ris]

TY  - JOUR
M3  - Article
Y1  - 2023
VL  - 24
IS  - 1
SN  - 1465-993X
SN  - 1465-9921
JF  - Respiratory Research
JO  - Respir. Res.
UR  - https://www.embase.com/search/results?subaction=viewrecord&id=L2022558277&from=export
U2  - L2022558277
C5  - 37041513
DB  - Embase
DB  - Medline
U3  - 2023-04-26
U4  - 2023-05-03
L2  - http://dx.doi.org/10.1186/s12931-023-02414-5
DO  - 10.1186/s12931-023-02414-5
A1  - Kang, J.Y.
A1  - Han, K.
A1  - Lee, S.-H.
A1  - Kim, M.K.
M1  - (Kang J.Y.) Division of Pulmonology, Department of Internal Medicine, Cheju Halla General Hospital, Jeju, South Korea
M1  - (Han K.) Department of Statistics and Actuarial Science, Soongsil University, Seoul, South Korea
M1  - (Lee S.-H., hwanx2@catholic.ac.kr) Division of Endocrinology and Metabolism, Department of Internal Medicine, Seoul St. Mary’s Hospital, College of Medicine, The Catholic University of Korea, #222 Banpo-daero, Seocho-Gu, Seoul, South Korea
M1  - (Kim M.K., makung@catholic.ac.kr) Division of Endocrinology and Metabolism, Department of Internal Medicine, Yeouido St. Mary’s Hospital, College of Medicine, The Catholic University of Korea, #10 63-Ro, Yeongdeungpo-Gu, Seoul, South Korea
AD  - S.-H. Lee, Division of Endocrinology and Metabolism, Department of Internal Medicine, Seoul St. Mary’s Hospital, College of Medicine, The Catholic University of Korea, #222 Banpo-daero, Seocho-Gu, Seoul, South Korea
AD  - M.K. Kim, Division of Endocrinology and Metabolism, Department of Internal Medicine, Yeouido St. Mary’s Hospital, College of Medicine, The Catholic University of Korea, #10 63-Ro, Yeongdeungpo-Gu, Seoul, South Korea
T1  - Diabetes severity is strongly associated with the risk of active tuberculosis in people with type 2 diabetes: a nationwide cohort study with a 6-year follow-up
LA  - English
KW  - antidiabetic agent
KW  - insulin
KW  - adult
KW  - aged
KW  - article
KW  - cardiovascular disease
KW  - chronic kidney failure
KW  - clinical feature
KW  - cohort analysis
KW  - disease association
KW  - disease duration
KW  - disease severity
KW  - female
KW  - follow up
KW  - human
KW  - incidence
KW  - lung tuberculosis
KW  - major clinical study
KW  - male
KW  - non insulin dependent diabetes mellitus
KW  - risk factor
KW  - trend study
N2  - Background: Many have the rising coincidence of diabetes mellitus (DM) and endemic tuberculosis (TB). We evaluated whether the severity of diabetes is associated with an increased risk of active TB infection. Methods: Using a nationally representative database from the Korean National Health Insurance System, 2, 489, 718 people with type 2 DM who underwent a regular health checkup during 2009–2012 were followed up until the end of 2018. The diabetes severity score parameters included the number of oral hypoglycemic agents (≥ 3), insulin use, diabetes duration (≥ 5 years), and the presence of chronic kidney disease (CKD) or cardiovascular disease. Each of these characteristics was scored as one point, and their sum (0–5) was used as the diabetes severity score. Results: We identified 21, 231 cases of active TB during a median follow-up of 6.8 years. Each parameter of the diabetes severity score was associated with an increased risk of active TB (all P < 0.001). Insulin use was the most significant factor related to the risk of TB, followed by CKD. The risk of TB increased progressively with increasing diabetes severity score. After adjusting for possible confounding factors, the hazard ratio (95% confidence interval) for TB were 1.23 (1.19–1.27) in participants with one parameter, 1.39 (1.33–1.44) in those with two parameters, 1.65 (1.56–1.73) in those with three parameters, 2.05 (1.88–2.23) in those with four parameters, and 2.62 (2.10–3.27) in those with five parameters compared with participants with no parameters. Conclusion: Diabetes severity was strongly associated in a dose-dependent manner with the occurrence of active TB. People with a higher diabetes severity score may be a targeted group for active TB screening.
ER  - 

TY  - JOUR
M3  - Conference Abstract
Y1  - 2023
VL  - 207
IS  - 1
SN  - 1535-4970
JF  - American Journal of Respiratory and Critical Care Medicine
JO  - Am. J. Respir. Crit. Care Med.
UR  - https://www.embase.com/search/results?subaction=viewrecord&id=L641648639&from=export
U2  - L641648639
DB  - Embase
U4  - 2023-06-29
L2  - http://dx.doi.org/10.1164/ajrccm-conference.2023.B61
DO  - 10.1164/ajrccm-conference.2023.B61
A1  - Pintac, P.
A1  - Zamora, M.
A1  - Gavino, R.
A1  - Salamat, S.
M1  - (Pintac P., p.pintac@gmail.com; Zamora M.; Gavino R.; Salamat S.) Department of Medicine, Philippine General Hospital, Manila City, Philippines
AD  - P. Pintac, Department of Medicine, Philippine General Hospital, Manila City, Philippines
T1  - Fatal COVID 19 Infection in an Adult Patient With Previous Miliary Tuberculosis: A Case Report
LA  - English
KW  - dexamethasone
KW  - oxygen
KW  - remdesivir
KW  - tocilizumab
KW  - adult
KW  - bronchiectasis
KW  - care behavior
KW  - case report
KW  - clinical article
KW  - coinfection
KW  - conference abstract
KW  - coronavirus disease 2019
KW  - COVID-19 pneumonia
KW  - diagnosis
KW  - fever
KW  - ground glass opacity
KW  - health care quality
KW  - hospitalization
KW  - human
KW  - infectious agent
KW  - inhaler
KW  - lung disease
KW  - malaise
KW  - male
KW  - middle aged
KW  - miliary tuberculosis
KW  - nonhuman
KW  - Philippines
KW  - prevalence
KW  - productive cough
KW  - prognosis
KW  - respiratory tract infection
KW  - scar
KW  - tertiary care center
KW  - thorax radiography
KW  - tomography
KW  - tuberculosis
N2  - Introduction Majority of patients afflicted with the COVID 19 infection generally have mild to moderate disease without the need for hospitalization. The availability of vaccination against this disease further decreased rates of severe and critical COVID 19 infection. However, patients with comorbidities are at high risk of poor outcomes. Structural lung diseases may have a deleterious impact on the course of this disease. Tuberculosis, which is a global disease, has a high prevalence rate in the Philippines and may lead to changes in the pulmonary architecture. We report the case of a patient fully vaccinated from COVID 19 who recently completed treatment for miliary tuberculosis presenting with a rapid and progressive form of COVID 19 pneumonia. Case Description A 57-year-old male patient presented with signs of respiratory infection such as fever, productive cough, and body malaise. He recently completed a 6 month course of treatment for miliary tuberculosis. He was admitted in a tertiary hospital and initially managed as a case of moderate COVID 19 infection. Pulmonary bronchiectasis was considered due to the possible structural changes from past TB infection and started on inhaler therapy. However, patient had increasing inflammatory markers and oxygen support during his hospital stay. Chest tomography revealed diffuse ground glass opacities as well as findings of suggestive of tuberculosis such as miliary and endobronchial spread with fibrotic, bronchiectatic, and cicatricial changes. Patient was managed with investigational drugs for COVID infection such as Dexamethasone, Remdesivir, and Tocilizumab. However, despite treatment, patient succumbed to his condition. Discussion The information regarding the prognosis of patients co-infected with COVID 19 infection and tuberculosis is still limited. However, the outcomes may be poorer especially if co-infection occurs or the treatment for tuberculosis is interrupted. For this case, the patient completed a six-month antikoch's regimen for tuberculosis but still had residual miliary tuberculosis findings per chest radiograph. The patient received standard care for COVID 19 while admitted. As his condition progressed, patient was managed with investigational drugs which have shown benefit in terms of the course of COVID 19 patients. However, despite coverage for both bacterial and viral pathogens, the patient eventually succumbed to the disease. This case highlights the challenges in caring for patients with previous miliary infection presenting with a new respiratory infection. The presence of structural changes due to the previous tuberculosis infection led to diagnostic challenges as well portended a poorer prognosis in the patient.
ER  - 

TY  - JOUR
M3  - Article
Y1  - 2022
VL  - 47
IS  - 4
SN  - 0973-7138
SN  - 0250-5991
JF  - Journal of Biosciences
JO  - J. Biosci.
UR  - https://www.embase.com/search/results?subaction=viewrecord&id=L2020469156&from=export
U2  - L2020469156
C5  - 36476775
DB  - Embase
DB  - Medline
U3  - 2022-12-13
U4  - 2022-12-15
L2  - http://dx.doi.org/10.1007/s12038-022-00309-z
DO  - 10.1007/s12038-022-00309-z
A1  - Rani, J.
A1  - Bhargav, A.
A1  - Seth, S.
A1  - Datta, M.
A1  - Bajpai, U.
A1  - Ramachandran, S.
M1  - (Rani J.; Bajpai U.) Department of Biomedical Science, Acharya Narendra Dev College, University of Delhi, New Delhi, India
M1  - (Rani J.; Bhargav A.; Seth S.; Ramachandran S., ramu@igib.res.in) Informatics and Big Data, CSIR-Institute of Genomics and Integrative Biology (CSIR-IGIB), New Delhi, India
M1  - (Bhargav A.; Seth S.; Datta M.; Ramachandran S., ramu@igib.res.in) Academy of Scientific and Innovative Research (AcSIR), Ghaziabad, India
M1  - (Datta M.) Council of Scientific and Industrial Research-Institute of Genomics and Integrative Biology (CSIR-IGIB), New Delhi, India
AD  - S. Ramachandran, Informatics and Big Data, CSIR-Institute of Genomics and Integrative Biology (CSIR-IGIB), New Delhi, India
T1  - Identification of perturbed pathways rendering susceptibility to tuberculosis in type 2 diabetes mellitus patients using BioNSi simulation of integrated networks of implicated human genes
LA  - English
KW  - microRNA 146a
KW  - article
KW  - comorbidity
KW  - controlled study
KW  - DEFA1 gene
KW  - differential gene expression
KW  - EMP2 gene
KW  - FoxO signaling pathway
KW  - gene
KW  - genetic susceptibility
KW  - GPR148 gene
KW  - HIST3H2A gene
KW  - human
KW  - KEGG
KW  - LETM2 gene
KW  - MSRA gene
KW  - necroptosis
KW  - network analysis
KW  - NF kB signaling
KW  - non insulin dependent diabetes mellitus
KW  - PGM1 gene
KW  - PLAC4 gene
KW  - PROK2 gene
KW  - PXR gene
KW  - REV3L gene
KW  - signal transduction
KW  - SLC37A3 gene
KW  - TLR signaling
KW  - TNFRSF10A gene
KW  - tuberculosis
N2  - In type 2 diabetes mellitus (T2DM) patients, chronic hyperglycemia and inflammation underlie susceptibility to tuberculosis (TB) and result in poor TB control. Here, an integrative pathway-based approach is used to investigate perturbed pathways in T2DM patients that render susceptibility to TB. We obtained 36 genes implicated in type 2 diabetes-associated tuberculosis (T2DMTB) from the literature. Gene expression analysis on T2DM patient data (GSE26168) showed that DEFA1 is differentially expressed at Padj<0.05. The human host TB susceptibility genes TNFRSF10A, MSRA, GPR148, SLC37A3, PXK, PROK2, REV3L, PGM1, HIST3H2A, PLAC4, LETM2, and EMP2 and hsa-miR-146a microRNA were also differentially expressed at Padj<0.05. We included all these genes and added the remaining 28 genes from the T2DMTB set and the remaining differentially expressed genes at Padj<0.05 in STRING and obtained a well-connected network with high confidence score (≥0.7). Further, we extracted the KEGG pathways at FDR<0.05 and retained only the diabetes and TB pathways. The network was simulated with BioNSi using gene expression data. It is evident from BioNSi analysis that the NF-kappa B and Toll-like receptor pathways are commonly perturbed with high ranking in multiple gene expression datasets of type 2 diabetes versus healthy controls. The other pathways, necroptosis pathway and FoxO signalling pathway, appear perturbed with high ranking in different gene expression datasets. These pathways likely underlie susceptibility to TB in T2DM patients.
ER  - 

TY  - JOUR
M3  - Article
Y1  - 2022
VL  - 12
IS  - 11
SN  - 2044-6055
JF  - BMJ Open
JO  - BMJ Open
UR  - https://www.embase.com/search/results?subaction=viewrecord&id=L2021617666&from=export
U2  - L2021617666
C5  - 36424102
DB  - Embase
DB  - Medline
U3  - 2022-12-14
U4  - 2022-12-19
L2  - http://dx.doi.org/10.1136/bmjopen-2022-065969
DO  - 10.1136/bmjopen-2022-065969
A1  - Makuka, G.J.
A1  - Balandya, E.
A1  - Munseri, P.
M1  - (Makuka G.J., geraldmakuka@gmail.com; Munseri P.) Department of Internal Medicine, Muhimbili University of Health and Allied Sciences, Dar es Salaam, Tanzania
M1  - (Balandya E.) Department of Physiology, Muhimbili University of Health and Allied Sciences, Dar es Salaam, Tanzania
AD  - G.J. Makuka, Department of Internal Medicine, Muhimbili University of Health and Allied Sciences, Dar es Salaam, Tanzania
T1  - Burden of active pulmonary tuberculosis among patients with diabetes in Dar es Salaam, Tanzania: A cross-sectional study
LA  - English
KW  - ELISA kit
KW  - Mycobacterium tuberculosis test kit
KW  - polymerase chain reaction system
KW  - hemoglobin A1c
KW  - insulin
KW  - metformin
KW  - abnormal respiratory sound
KW  - adult
KW  - aged
KW  - alcohol consumption
KW  - article
KW  - cigarette smoking
KW  - controlled study
KW  - coughing
KW  - crackle
KW  - cross-sectional study
KW  - diabetes mellitus
KW  - disease burden
KW  - disease duration
KW  - enzyme linked immunosorbent assay
KW  - female
KW  - fever
KW  - follow up
KW  - hemoptysis
KW  - hilar lymphadenopathy
KW  - human
KW  - insulin treatment
KW  - lung cavitation
KW  - lung tuberculosis
KW  - major clinical study
KW  - male
KW  - middle aged
KW  - night sweat
KW  - obesity
KW  - pleura effusion
KW  - polymerase chain reaction
KW  - prevalence
KW  - sputum analysis
KW  - symptom
KW  - Tanzania
KW  - thorax radiography
KW  - underweight
KW  - GeneXpert
KW  - Xpert MTB/RIF
C3  - GeneXpert
C3  - Xpert MTB/RIF(Cepheid,United States)
C4  - Cepheid(United States)
N2  - Objectives We aimed to determine the prevalence, associated factors and describe the chest radiographic findings for active pulmonary tuberculosis (TB) among patients with diabetes mellitus (DM) attending a diabetic clinic in Tanzania. Design Cross-sectional study. Setting A diabetic clinic at Temeke Regional Referral Hospital in Dar es salaam, Tanzania. Participants Patients with diabetes. Main outcome measures The prevalence and factors associated with active TB in patients with DM. Results Among 623 patients with DM screened, 11 (1.8%); 95% CI 0.9 to 3.1, had active TB of which 6 (54.5%) were GeneXpert positive and 5 (45.5%) were diagnosed based on clinical symptoms and suggestive chest radiographs. The risk of active TB was lower in patients aged 45-64 years compared with age below 45 years (adjusted prevalence ratio (aPR) 0.39, 95% CI (0.11 to 0.42), p=0.001) and in patients with normal chest examination findings compared with patients with crackles or bronchial breathing sounds (aPR 0.02, 95% CI (0.01 to 0.15), p<0.01). The predominant chest radiographic findings were opacification 100% mainly in the upper and mid-lung zones. Conclusion Diabetics should be screened for pulmonary TB, particularly among individuals aged 45 years and below with crackles or bronchial breathing on auscultation of the chest. High index of suspicion could help in the early detection and control of TB.
ER  - 

TY  - JOUR
M3  - Review
Y1  - 2022
VL  - 7
IS  - 11
SN  - 2414-6366
JF  - Tropical Medicine and Infectious Disease
JO  - Trop. Med. Infect. Dis.
UR  - https://www.embase.com/search/results?subaction=viewrecord&id=L2021684292&from=export
U2  - L2021684292
DB  - Embase
U3  - 2023-02-28
U4  - 2023-04-20
L2  - http://dx.doi.org/10.3390/tropicalmed7110343
DO  - 10.3390/tropicalmed7110343
A1  - Meregildo-Rodriguez, E.D.
A1  - Asmat-Rubio, M.G.
A1  - Zavaleta-Alaya, P.
A1  - Vásquez-Tirado, G.A.
M1  - (Meregildo-Rodriguez E.D., edmeregildo@ucvvirtual.edu.pe) Escuela de Medicina, Universidad César Vallejo, Trujillo, Peru
M1  - (Asmat-Rubio M.G.; Zavaleta-Alaya P.) Escuela de Posgrado, Universidad Privada Antenor Orrego, Trujillo, Peru
M1  - (Vásquez-Tirado G.A.) Escuela de Medicina, Universidad Privada Antenor Orrego, Trujillo, Peru
AD  - E.D. Meregildo-Rodriguez, Escuela de Medicina, Universidad César Vallejo, Trujillo, Peru
T1  - Effect of Oral Antidiabetic Drugs on Tuberculosis Risk and Treatment Outcomes: Systematic Review and Meta-Analysis
LA  - English
KW  - 2,4 thiazolidinedione derivative
KW  - alpha glucosidase inhibitor
KW  - cholesterol
KW  - dapagliflozin
KW  - dipeptidyl peptidase IV inhibitor
KW  - hemoglobin A1c
KW  - high density lipoprotein cholesterol
KW  - insulin
KW  - low density lipoprotein cholesterol
KW  - meglitinide
KW  - metformin
KW  - oral antidiabetic agent
KW  - sulfonylurea
KW  - adult
KW  - age
KW  - albumin to creatinine ratio
KW  - body mass
KW  - Charlson Comorbidity Index
KW  - cholesterol blood level
KW  - Cochrane Library
KW  - cohort analysis
KW  - comorbidity
KW  - diabetes mellitus
KW  - diabetic patient
KW  - dose response
KW  - drug effect
KW  - drug megadose
KW  - Embase
KW  - female
KW  - human
KW  - hypertension
KW  - latent tuberculosis
KW  - low drug dose
KW  - lung tuberculosis
KW  - male
KW  - Medline
KW  - meta analysis
KW  - non insulin dependent diabetes mellitus
KW  - Preferred Reporting Items for Systematic Reviews and Meta-Analyses
KW  - prophylaxis
KW  - randomized controlled trial (topic)
KW  - recurrence risk
KW  - retrospective study
KW  - review
KW  - risk factor
KW  - risk reduction
KW  - ScienceDirect
KW  - Scopus
KW  - smoking
KW  - sputum culture
KW  - sputum smear
KW  - systematic review
KW  - treatment outcome
KW  - tuberculosis
KW  - Web of Science
N2  - Tuberculosis and diabetes mellitus are two global pandemics and rising public health problems. Recent studies suggest that oral antidiabetic drugs (OADs) could reduce the risk of tuberculosis and improve clinical outcomes. However, the evidence is controversial. Therefore, we aimed to assess the effect of OADs on the risk of tuberculosis and treatment outcomes. We systematically searched for six databases from inception to 31 August 2022. We followed a predefined PICO/PECO strategy and included two randomized controlled trials and sixteen observational studies. This study collects 1,109,660 participants, 908,211 diabetic patients, and at least 13,841 tuberculosis cases. Our results show that metformin decreases the risk of active tuberculosis by 40% (RR 0.60; 95% CI 0.47–0.77) in diabetic patients. In addition, metformin exhibits a dose-response gradient (medium doses reduce the risk of active tuberculosis by 45%, while high doses reduce this risk by 52%). On the other hand, DPP IV inhibitors increase the risk of active tuberculosis by 43% (RR 1.43; 95% CI 1.02–2.02). Subgroup analysis showed that study design and metformin dose accounted for the heterogeneity. We conclude that metformin significantly protects against active tuberculosis among diabetic patients. On the contrary, DPP IV inhibitors could increase the risk of developing active tuberculosis.
ER  - 

TY  - JOUR
M3  - Article
Y1  - 2022
VL  - 82
SN  - 2049-0801
JF  - Annals of Medicine and Surgery
JO  - Ann. Med. Surg.
UR  - https://www.embase.com/search/results?subaction=viewrecord&id=L2020111855&from=export
U2  - L2020111855
DB  - Embase
U3  - 2022-09-15
U4  - 2022-09-22
L2  - http://dx.doi.org/10.1016/j.amsu.2022.104607
DO  - 10.1016/j.amsu.2022.104607
A1  - Shrestha, R.
A1  - Karki, S.
A1  - Timilsina, B.
A1  - Sherpa, T.N.
A1  - Sapkota, S.
A1  - Dhakal, B.
A1  - Kadel, B.
M1  - (Shrestha R.; Sherpa T.N.; Kadel B.) Nepal Medical College, Kathmandu, Nepal
M1  - (Karki S., saurabkarki1010@gmail.com) Military Hospital, Sunsari, Nepal
M1  - (Timilsina B.; Sapkota S.) Nepalese Army Institute of Health Sciences, Kathmandu, Nepal
M1  - (Dhakal B.) Military Hospital, Nepalgunj, Nepal
AD  - S. Karki, Military Hospital, Itahari-4 Sunsari, Nepal
T1  - Case of Budd-Chiari syndrome, an enigma as abdominal tuberculosis in a tubercular endemic country: A case report
LA  - English
KW  - acenocoumarol
KW  - acetylsalicylic acid
KW  - adenosine deaminase
KW  - insulin
KW  - steroid
KW  - abdominal distension
KW  - abdominal pain
KW  - abdominal tuberculosis
KW  - adult
KW  - angioplasty
KW  - article
KW  - bilirubin blood level
KW  - Budd Chiari syndrome
KW  - case report
KW  - chronic disease
KW  - clinical article
KW  - colonoscopy
KW  - computer assisted tomography
KW  - echography
KW  - female
KW  - hepatitis
KW  - human
KW  - immunosuppressive treatment
KW  - jaundice
KW  - liver function
KW  - liver graft
KW  - liver transplantation
KW  - morbidity
KW  - mortality
KW  - non-smoker
KW  - peritoneal fluid
KW  - pleura fluid
KW  - tuberculosis
KW  - vein blood flow
KW  - x-ray computed tomography
N2  - Introduction and importance: Bud-Chiari syndrome is an uncommon disease due to obstruction of hepatic venous outflow. Clinical manifestations range from asymptomatic cases to those requiring liver transplants. The study highlights the importance of diagnosing a case of Budd-Chiari syndrome which has been suspected with abdominal tuberculosis where anti-tubercular drugs may themselves damage the liver. Case presentation: Herein we report a case of 18 years old female presenting with upper abdominal pain along with recurrent abdominal distention, jaundice, and deranged liver function. Also, adenosine deaminase level was raised in both pleural and peritoneal fluids, hence, anti-tubercular treatment was started but could not be continued as she developed adverse reactions to these drugs. CT scan later revealed features suggestive of Budd-Chiari syndrome. Initially, she was managed with balloon angioplasty, but her condition worsened ultimately requiring a liver transplant. Clinical discussion: Budd Chiari syndrome can present with subtle presentation and since abdominal tuberculosis is very non-specific, the two conditions can be very confusing, particularly in the tubercular endemic region. Detailed clinical assessment along with proper investigations and imaging should be performed for early recognition as both conditions are associated with high morbidity and mortality if not treated timely. Conclusion: The necessity of careful investigation and consideration of Budd-Chiari syndrome as an important cause of ascites with jaundice and deranged liver function in TB endemic regions along with early anticipation of liver transplant is necessary, as in this case.
ER  - 

TY  - JOUR
M3  - Article
Y1  - 2022
VL  - 12
IS  - 9
SN  - 2075-4418
JF  - Diagnostics
JO  - Diagn.
UR  - https://www.embase.com/search/results?subaction=viewrecord&id=L2019191237&from=export
U2  - L2019191237
DB  - Embase
U3  - 2022-09-29
U4  - 2022-10-05
L2  - http://dx.doi.org/10.3390/diagnostics12092058
DO  - 10.3390/diagnostics12092058
A1  - Badillo-Almaraz, J.I.
A1  - Cardenas-Cadena, S.A.
A1  - Gutierrez-Avella, F.D.
A1  - Villegas-Medina, P.J.
A1  - Garza-Veloz, I.
A1  - Almaraz, V.B.
A1  - Martinez-Fierro, M.L.
M1  - (Badillo-Almaraz J.I.; Cardenas-Cadena S.A.; Garza-Veloz I.; Martinez-Fierro M.L., margaritamf@uaz.edu.mx) Molecular Medicine Laboratory, Unidad Academica de Medicina Humana y C.S, Universidad Autonoma de Zacatecas, Campus UAZ siglo XXI-L1, Zacatecas, Mexico
M1  - (Badillo-Almaraz J.I.; Gutierrez-Avella F.D.; Villegas-Medina P.J.) Hospital General Luz Gonzalez Cosio, Circuito ciudad Gobierno, Zacatecas, Mexico
M1  - (Badillo-Almaraz J.I.) Clinica San Antonio Memorial Center, Zacatecas, Rio Grande, Mexico
M1  - (Almaraz V.B.) Unidad Academica de Estudios Nucleares. Universidad Autonoma de Zacatecas, Zacatecas, Mexico
AD  - M.L. Martinez-Fierro, Molecular Medicine Laboratory, Unidad Academica de Medicina Humana y C.S, Universidad Autonoma de Zacatecas, Campus UAZ siglo XXI-L1, Zacatecas, Mexico
T1  - COVID-19 Syndemic: Convergence of COVID-19, Pulmonary Aspergillosis (CAPA), Pulmonary Tuberculosis, Type 2 Diabetes Mellitus, and Arterial Hypertension
LA  - English
KW  - Mycobacterium tuberculosis test kit
KW  - antihypertensive agent
KW  - dexamethasone
KW  - enoxaparin
KW  - ethambutol
KW  - galactomannan
KW  - glibenclamide
KW  - insulin
KW  - insulin glargine
KW  - isoniazid
KW  - metformin
KW  - oral antidiabetic agent
KW  - pyrazinamide
KW  - rifampicin
KW  - short acting insulin
KW  - voriconazole
KW  - adult
KW  - aged
KW  - algorithm
KW  - article
KW  - case report
KW  - clinical article
KW  - coinfection
KW  - coronavirus disease 2019
KW  - diabetic ketoacidosis
KW  - disease association
KW  - hospital admission
KW  - human
KW  - human tissue
KW  - hypertension
KW  - lung aspergillosis
KW  - lung tuberculosis
KW  - male
KW  - middle aged
KW  - non insulin dependent diabetes mellitus
KW  - nonhuman
KW  - nose smear
KW  - radioimmunoassay
KW  - syndemic
KW  - tuberculin test
N2  - Bacterial coinfections, which increase the severity of respiratory viral infections, are frequent causes of mortality in influenza pandemics but have not been well characterized in patients with Coronavirus disease 2019 (COVID-19). Moreover, the association of COVID-19 infection with pulmonary Mycobacterium tuberculosis disease (TB) and concurrent pulmonary fungal infection is not well known. The classification of patients with COVID-19-associated pulmonary aspergillosis (CAPA) using the current definitions for invasive fungal diseases has proven difficult. In this study, we aimed to provide information about three patients with underlying diseases ongoing with COVID-19 and co-infection with pulmonary TB, and with COVID-19-associated pulmonary aspergillosis (CAPA). At the time of hospital admission, each patient presented complications such as decompensated T2DM with diabetic ketoacidosis and/or hypertension. Findings of chest computed tomography and serum galactomannan by radioimmunoassay were useful for classifying them as possible CAPA. One of the three possible CAPA cases was fatal. These three cases are rare and are the first of their kind reported worldwide. The generation of reliable algorithms, early diagnosis, standardization of classification criteria, and the selection of specific and personalized treatments for COVID-19-associated opportunistic infections, including CAPA, are necessary to improve outcomes in these kinds of patients.
ER  - 

TY  - JOUR
M3  - Article
Y1  - 2022
VL  - 15
IS  - 8
SP  - 930
EP  - 935
SN  - 1876-035X
SN  - 1876-0341
JF  - Journal of Infection and Public Health
JO  - J. Infect. Public Health
UR  - https://www.embase.com/search/results?subaction=viewrecord&id=L2019397050&from=export
U2  - L2019397050
C5  - 35878516
DB  - Embase
DB  - Medline
U3  - 2022-07-28
U4  - 2022-08-02
L2  - http://dx.doi.org/10.1016/j.jiph.2022.07.007
DO  - 10.1016/j.jiph.2022.07.007
A1  - Chen, Y.
A1  - Chen, Y.-Q.
A1  - Zhang, Q.
M1  - (Chen Y., milanoye@163.com; Chen Y.-Q., chenyiqing0107@163.com; Zhang Q., zhangqiu@ahmu.edu.cn) Department of Endocrinology, First Affiliated Hospital of Anhui Medical University, Anhui, Hefei, China
AD  - Y.-Q. Chen, Department of Endocrinology, First Affiliated Hospital of Anhui Medical University, Anhui, Hefei, China
T1  - Association between vitamin D and insulin resistance in adults with latent tuberculosis infection: Results from the National Health and Nutrition Examination Survey (NHANES) 2011–2012
LA  - English
KW  - Mycobacterium tuberculosis test kit
KW  - Mycobacterium tuberculosis test kit
KW  - 25 hydroxyvitamin D
KW  - glucose
KW  - hemoglobin A1c
KW  - insulin
KW  - tuberculin
KW  - adult
KW  - American
KW  - article
KW  - Black person
KW  - body mass
KW  - controlled study
KW  - cross-sectional study
KW  - fasting
KW  - female
KW  - glucose blood level
KW  - groups by age
KW  - health insurance
KW  - homeostasis model assessment
KW  - human
KW  - insulin blood level
KW  - insulin resistance
KW  - interview
KW  - latent tuberculosis
KW  - major clinical study
KW  - male
KW  - medical examination
KW  - non-smoker
KW  - phlebotomist
KW  - physician
KW  - self report
KW  - tuberculin test
KW  - United States
KW  - vitamin blood level
KW  - vitamin D deficiency
KW  - winter
KW  - QuantiFERON -TB Gold-In-Tube
C3  - QuantiFERON -TB Gold-In-Tube
N2  - Background: Evidence demonstrated that vitamin D insufficiency was involved in insulin resistance (IR) pathogenesis and associated with tuberculosis. However, the association of vitamin D and IR in patients with latent tuberculosis infection (LTBI) remains unclear. This study aims to evaluate the association between vitamin D and insulin resistance in US adults with LTBI. Method: National Health and Nutrition Examination Survey (NHANES) participants ≥ 20 years during the years 2011–2012 with positive QuantiFERON®-TB Gold-In-Tube (QFT) or tuberculin skin testing (TST) were enrolled in present study. Participants with LTBI were divided into 2 groups: (1) vitamin D insufficiency group (n = 267), and (2) vitamin D sufficiency group (n = 437). Results: Weighted analysis of all the population in the study showed that serum 25(OH)D inversely correlated with HOMA-IR (r = −0.14, P = 0.008). The vitamin D insufficiency group had higher fasting insulin (17.5 (1.38) vs. 15.29 (3.1), respectively, P = 0.0013) and HOMA-IR (5.0 (0.4) vs. 4.5 (1), respectively, P = 0.013) than the vitamin D sufficiency group. In adjusted analysis, vitamin D levels was independently associated with insulin resistance (adjusted OR [aOR] 2.74; 95% CI, 1.01–7.48, p = 0.0489). Conclusions: Taken together, our study suggested that serum 25(OH) D concentrations were inversely and independently associated with HOMA-IR in LTBI.
ER  - 

TY  - JOUR
M3  - Article
Y1  - 2022
VL  - 24
IS  - 8
SP  - 503
EP  - 508
SN  - 1565-1088
JF  - Israel Medical Association Journal
JO  - Isr. Med. Assoc. J.
UR  - https://www.embase.com/search/results?subaction=viewrecord&id=L2019889775&from=export
U2  - L2019889775
C5  - 35972007
DB  - Embase
DB  - Medline
U3  - 2022-09-13
U4  - 2022-09-22
A1  - Tzanani, I.
A1  - Bendayan, D.
A1  - Jaffe, A.
A1  - Mor, Z.
M1  - (Tzanani I.; Bendayan D.; Mor Z., zmorl00@gmail.com) Sackler Faculty of Medicine, Tel Aviv University, Tel Aviv, Israel
M1  - (Bendayan D.) Department of Pulmonary Medicine and Tuberculosis, Shmuel Harofe Hospital, Beer Yaakov, Israel
M1  - (Jaffe A.) Endocrinology and Diabetes Unit, Hillel Yaffe Medical Center, Hadera, Israel
M1  - (Mor Z., zmorl00@gmail.com) Ministry of Health, Tel Aviv, Israel
M1  - (Mor Z., zmorl00@gmail.com) School of Health Sciences, Ashkelon Academic College, Ashkelon, Israel
AD  - Z. Mor, Ministry of Health, Tel Aviv, Israel
T1  - Tuberculosis Treatment Outcomes of Patients with Diabetes Mellitus
LA  - English
KW  - ethambutol
KW  - insulin
KW  - isoniazid
KW  - pyrazinamide
KW  - rifampicin
KW  - acid fast bacterium
KW  - adult
KW  - alcoholism
KW  - article
KW  - blurred vision
KW  - body weight loss
KW  - cardiovascular disease
KW  - case control study
KW  - cerebrovascular accident
KW  - chronic kidney failure
KW  - chronic obstructive lung disease
KW  - comorbidity
KW  - comparative study
KW  - controlled study
KW  - coronary artery disease
KW  - coughing
KW  - diabetes mellitus
KW  - directly observed therapy
KW  - drug dependence
KW  - drug sensitivity
KW  - female
KW  - fever
KW  - follow up
KW  - gastrointestinal symptom
KW  - glucose blood level
KW  - glycemic control
KW  - hearing impairment
KW  - heart failure
KW  - hemoptysis
KW  - hospitalization
KW  - human
KW  - Human immunodeficiency virus infection
KW  - hyperglycemia
KW  - hypertransaminasemia
KW  - insulin dependent diabetes mellitus
KW  - lung tuberculosis
KW  - major clinical study
KW  - male
KW  - mental disease
KW  - middle aged
KW  - multidrug resistant tuberculosis
KW  - non insulin dependent diabetes mellitus
KW  - patient compliance
KW  - retrospective study
KW  - risk factor
KW  - skin manifestation
KW  - sputum smear
KW  - thorax pain
KW  - thorax radiography
KW  - treatment failure
KW  - treatment outcome
KW  - tuberculosis
N2  - Background: Diabetes mellitus (DM) is one of the risk factors for progression from latent to active tuberculosis. However, the effect of DM on subsequent tuberculosis treatment is still inconclusive. Objectives: To compare tuberculosis treatment outcomes and the rate of drug resistance of tuberculosis patients with or without DM. Methods: This case-control study was conducted between 2005 and 2015 at the only tuberculosis ward in Israel. All 80 tuberculosis patients who had DM and were hospitalized during the study period were included in this study, as were a randomized sample of 213 tuberculosis patients without DM. Demographic, clinical, and laboratory data were collected from patient files in the hospital and clinics after discharge. Results: Tuberculosis patients with DM were more often older and more likely to be Israeli citizens with a lower socioeconomic status than patients without DM. No statistically significant differences were found in clinical presentation, radiological findings, and sputum smear tests between the two groups. Culture converting times were prolonged in patients with DM compared to normoglycemic patients. Multidrug drug resistance tuberculosis was more common among normoglycemic tuberculosis patients than tuberculosis patients with DM (9.2% vs. 1.6%, P= 0.12). Treatment success rates were 76.2% and 83.1 % for tuberculosis patients with or without DM, respectively (P = 0.18). DM was not statistically significant in the multivariate analysis predicting treatment success, which controlled for age, citizenship, compliance, addictions, and chronic diseases. Conclusions: The presence of DM does not necessarily affect tuberculosis treatment outcomes as long as treatment compliance is optimal.
ER  - 

TY  - JOUR
M3  - Article
Y1  - 2022
VL  - 13
SN  - 1664-302X
JF  - Frontiers in Microbiology
JO  - Front. Microbiol.
UR  - https://www.embase.com/search/results?subaction=viewrecord&id=L2018200037&from=export
U2  - L2018200037
DB  - Embase
U3  - 2022-07-19
U4  - 2022-08-16
L2  - http://dx.doi.org/10.3389/fmicb.2022.884374
DO  - 10.3389/fmicb.2022.884374
A1  - Aravindhan, V.
A1  - Bobhate, A.
A1  - Sathishkumar, K.
A1  - Patil, A.
A1  - Kumpatla, S.
A1  - Viswanathan, V.
M1  - (Aravindhan V., cvaravindhan@gmail.com; Sathishkumar K.) Department of Genetics, University of Madras, Chennai, India
M1  - (Bobhate A.; Kumpatla S.; Viswanathan V., drvijay@mvdiabetes.com) Diabetes Research Centre, Chennai, India
M1  - (Patil A.) ESIC-PGIMSR Medical College and Hospital, Chennai, India
AD  - V. Aravindhan, Department of Genetics, University of Madras, Chennai, India
AD  - V. Viswanathan, Diabetes Research Centre, Chennai, India
T1  - Unique Reciprocal Association Seen Between Latent Tuberculosis Infection and Diabetes Is Due to Immunoendocrine Modulation (DM-LTB-1)
LA  - English
KW  - autoanalyzer
KW  - BS400
KW  - ELISA kit
KW  - high performance liquid chromatograph
KW  - Mycobacterium tuberculosis test kit
KW  - reverse transcriptase PCR assay kit
KW  - RNA purification kit
KW  - serum-free medium
KW  - spectrophotometer
KW  - tube
KW  - adiponectin
KW  - beta interferon
KW  - biological marker
KW  - cholesterol
KW  - creatinine
KW  - gamma interferon
KW  - glucose
KW  - hemoglobin A1c
KW  - high density lipoprotein cholesterol
KW  - insulin
KW  - interleukin 12
KW  - interleukin 1beta
KW  - interleukin 2
KW  - interleukin 6
KW  - leptin
KW  - low density lipoprotein cholesterol
KW  - nitrite
KW  - thiobarbituric acid reactive substance
KW  - tumor necrosis factor
KW  - adaptive immunity
KW  - adult
KW  - article
KW  - blood culture
KW  - body height
KW  - body weight
KW  - case control study
KW  - centrifugation
KW  - cholesterol blood level
KW  - colorimetry
KW  - controlled study
KW  - cross-sectional study
KW  - diabetes mellitus
KW  - down regulation
KW  - enzyme linked immunosorbent assay
KW  - female
KW  - glucose blood level
KW  - glucose tolerance
KW  - high density lipoprotein cholesterol level
KW  - high performance liquid chromatography
KW  - human
KW  - hypertension
KW  - incubation time
KW  - innate immunity
KW  - insulin dependent diabetes mellitus
KW  - insulin resistance
KW  - latent tuberculosis
KW  - low density lipoprotein cholesterol level
KW  - major clinical study
KW  - male
KW  - Mycobacterium tuberculosis
KW  - observational study
KW  - prevalence
KW  - real time polymerase chain reaction
KW  - redox stress
KW  - reverse transcription polymerase chain reaction
KW  - RNA extraction
KW  - self report
KW  - waist circumference
KW  - BS400
C3  - BS400(Mindray,China)
C4  - Mindray(China)
C4  - Applied Biosystems(United States)
C4  - Biorad(United States)
C4  - Qiagen
C4  - R and D Systems(United States)
N2  - Aim: The prevalence of latent tuberculosis infection (LTBI) among diabetes patients is poorly studied. In the present study, the prevalence of LTBI among pre-diabetes and diabetes patients was studied, along with immunoendocrine biomarkers (n = 804). Methods: LTBI was screened by Quantiferon TB gold in Normal glucose tolerance [(NGT); n = 170, [Pre-diabetes (PDM; n = 209), Newly diagnosed diabetes (NDM; n = 165) and Known diabetes (KDM; n = 260) subjects. CRP, TNF-α, IL-6, IL-1β, IFN-β, IL-12, IFN-γ, IL-2, insulin, leptin, and adiponectin levels in serum and IFN-γ levels in quantiferon supernatants were quantified by ELISA. The expression of T-bet was quantified using qRT-PCR. Serum TBARS and nitrite levels were quantified by colorimetry. Results: The LTBI prevalence was 32% in NGT, 23% in PDM, 24% in NDM, and 32% in KDM groups, with an adjusted OR of 0.61 (p < 0.05). Downregulation of CRP, TNF-α, and nitrites and upregulation of adiponectin could be responsible for LTBI mediated protection against insulin resistance (IR), while the high levels of IL-1β, IL-12, and leptin could be responsible for IR mediated anti-TB immunity. The defective antigen-specific IFN-γ response, as seen in the KDM group, could be responsible for the low detection rate of LTBI and high probability of endogenous reactivation. Conclusion: There appears to be a biphasic relationship between diabetes-latent tuberculosis: At the early stages of diabetes it is reciprocal, while at a late stage it is synergistic, this important phenomenon obviously needs further research.
ER  - 

TY  - JOUR
M3  - Review
Y1  - 2022
VL  - 18
IS  - 4
SN  - 1875-6417
SN  - 1573-3998
JF  - Current Diabetes Reviews
JO  - Curr. Diabetes Rev.
UR  - https://www.embase.com/search/results?subaction=viewrecord&id=L2016414908&from=export
U2  - L2016414908
C5  - 34473618
DB  - Embase
DB  - Medline
U3  - 2022-04-26
U4  - 2022-06-20
L2  - http://dx.doi.org/10.2174/1573399817666210902144539
DO  - 10.2174/1573399817666210902144539
A1  - Patel, D.G.
A1  - Kurian, S.J.
A1  - Miraj, S.S.
A1  - Rashid, M.
A1  - Thomas, L.
A1  - Rodrigues, G.S.
A1  - Banerjee, M.
A1  - Khandelwal, B.
A1  - Saravu, K.
A1  - Rao, M.
M1  - (Patel D.G.; Kurian S.J.; Miraj S.S., sonal.sekhar@manipal.edu; Rashid M.; Thomas L.; Rao M.) Department of Pharmacy Practice, Manipal College of Pharmaceutical Sciences, Manipal Academy of Higher Education, Karnataka, Manipal, India
M1  - (Kurian S.J.; Miraj S.S., sonal.sekhar@manipal.edu; Saravu K.) Manipal Center for Infectious Diseases, Prasanna School of Public Health, Manipal Academy of Higher Education, Karnataka, India
M1  - (Rodrigues G.S.) Department of Surgery, Kasturba Medical College and Hospital, Manipal Academy of Higher Education, Karnataka, Manipal, India
M1  - (Banerjee M.) Department of Biochemistry, All India Institute of Medical Sciences Jodhpur, Rajasthan, India
M1  - (Khandelwal B.) Department of Medicine, Sikkim Manipal Institute of Medical Sciences, Sikkim Manipal University, Sikkim, Gangtok, India
M1  - (Saravu K.) Department of Infectious Diseases, Kasturba Medical College and Hospital, Manipal Academy of Higher Education, Karnataka, Manipal, India
AD  - S.S. Miraj, Department of Pharmacy Practice, Manipal College of Pharmaceutical Sciences, Manipal Academy of Higher Education, Karnataka, Manipal, India
T1  - Effect of Vitamin D Supplementation in Type 2 Diabetes Patients with Tuberculosis: A Systematic Review
LA  - English
KW  - bedaquiline
KW  - C reactive protein
KW  - calcium carbonate
KW  - colecalciferol
KW  - delamanid
KW  - ethambutol plus isoniazid plus pyrazinamide plus rifampicin
KW  - hemoglobin
KW  - hemoglobin A1c
KW  - insulin
KW  - levofloxacin
KW  - linezolid
KW  - moxifloxacin
KW  - placebo
KW  - abdominal pain
KW  - adult
KW  - arthralgia
KW  - bacteriostatic activity
KW  - body mass
KW  - Cochrane Library
KW  - cohort analysis
KW  - comorbidity
KW  - coughing
KW  - diabetic patient
KW  - diarrhea
KW  - dizziness
KW  - dyspnea
KW  - erythrocyte sedimentation rate
KW  - extrapulmonary tuberculosis
KW  - fasting
KW  - female
KW  - fever
KW  - glucose blood level
KW  - headache
KW  - human
KW  - immune response
KW  - information retrieval
KW  - insulin release
KW  - laboratory test
KW  - lung auscultation
KW  - lung tuberculosis
KW  - male
KW  - Medline
KW  - multidrug resistant tuberculosis
KW  - Mycobacterium tuberculosis
KW  - nausea
KW  - night sweat
KW  - non insulin dependent diabetes mellitus
KW  - outcome assessment
KW  - people by smoking status
KW  - postprandial state
KW  - randomized controlled trial (topic)
KW  - review
KW  - Scopus
KW  - sputum smear
KW  - thorax pain
KW  - treatment duration
KW  - treatment outcome
KW  - tuberculosis
KW  - vitamin blood level
KW  - vitamin D deficiency
KW  - vitamin supplementation
KW  - vomiting
KW  - Web of Science
N2  - Background: Diabetes mellitus (DM) and tuberculosis (TB) have been recognized as reemerging epidemics, especially in developing countries. Among all the risk factors, diabetes causes immunosuppression, increasing the risk of active TB three times. Vitamin D has been found as a link between DM-TB co-morbidity. Objective: Vitamin D affects the immune response, suppresses Mycobacterium tuberculosis (Mtb) growth, and affects insulin secretion. The present systematic review determines the effect of vitamin D supplementation on clinical and therapeutic outcomes of DM-TB patients. Method: A comprehensive literature search was carried out in PubMed, Cochrane, Web of Science, and Scopus database to determine eligible studies from inception to January 2021. Out of the 639 articles retrieved, three randomized controlled trials (RCTs) were included in the systematic review. Result: The effect of vitamin D3 or oral cholecalciferol supplementation was assessed on outcomes, such as duration to sputum smear conversion, TB scores improvement, change in glycemic parameters, including HbA1c, FBS, and PLBS, and laboratory parameters, such as Hb, ESR, and CRP. Duration of sputum smear conversion was decreased by two weeks in the vitamin D3 supplemented group in two studies. TB score improvement and changes in glycemic parameters were inclined towards supplemented group; however, they were not significant. Conclusion: The overall effect of vitamin D3 supplementation on TB patients with DM was not significant. Further studies are required in the future examining the effect of supplementation on outcomes in this population.
ER  - 

TY  - JOUR
M3  - Article
Y1  - 2022
VL  - 16
IS  - 4
SP  - 644
EP  - 649
SN  - 1972-2680
SN  - 2036-6590
JF  - Journal of Infection in Developing Countries
JO  - J. Infect. Dev. Ctries.
UR  - https://www.embase.com/search/results?subaction=viewrecord&id=L2018451260&from=export
U2  - L2018451260
C5  - 35544626
DB  - Embase
DB  - Medline
U3  - 2022-06-09
U4  - 2022-06-13
L2  - http://dx.doi.org/10.3855/jidc.15839
DO  - 10.3855/jidc.15839
A1  - Chang, A.
A1  - Wu, C.-Z.
A1  - Lin, J.-D.
A1  - Lee, C.-N.
A1  - Tsai, K.-Y.
A1  - Wu, P.-H.
A1  - Hsieh, A.-T.
M1  - (Chang A.; Wu C.-Z.; Lin J.-D.; Tsai K.-Y.; Wu P.-H.; Hsieh A.-T., bian_na23@hotmail.com) Division of Endocrinology and Metabolism, Department of Internal Medicine, Shuang Ho Hospital, Taipei Medical University, Taipei, Taiwan
M1  - (Wu C.-Z.; Lin J.-D.; Hsieh A.-T., bian_na23@hotmail.com) Department of Internal Medicine, School of Medicine, College of Medicine, Taipei Medical University, Taipei, Taiwan
M1  - (Lee C.-N.) School of Respiratory Therapy, College of Medicine, Taipei Medical University, Taipei, Taiwan
M1  - (Lee C.-N.) Division of Pulmonary Medicine, Department of Internal Medicine, Shuang Ho Hospital, Taipei Medical University, Taipei, Taiwan
AD  - A.-T. Hsieh, Department of Internal Medicine, School of Medicine, College of Medicine, Taipei Medical University, Taipei, Taiwan No 291, Jhongjheng Rd, Jhonghe Dist, New Taipei City, Taiwan
T1  - Prevalence and risk factors for latent tuberculosis among diabetes patients in Taiwan: A cross-sectional study
LA  - English
KW  - Mycobacterium tuberculosis test kit
KW  - 2,4 thiazolidinedione derivative
KW  - alpha glucosidase inhibitor
KW  - dipeptidyl peptidase IV inhibitor
KW  - gamma interferon
KW  - hemoglobin A1c
KW  - insulin
KW  - metformin
KW  - sulfonylurea derivative
KW  - adult
KW  - aged
KW  - article
KW  - cross-sectional study
KW  - diabetes mellitus
KW  - diabetic patient
KW  - enzyme linked immunosorbent assay
KW  - female
KW  - glycemic control
KW  - human
KW  - interferon gamma release assay
KW  - latent tuberculosis
KW  - major clinical study
KW  - male
KW  - medical record
KW  - prevalence
KW  - questionnaire
KW  - risk factor
KW  - Taiwan
KW  - QuantiFERON-TB Gold In-Tube
C3  - QuantiFERON-TB Gold In-Tube
N2  - Introduction: Diabetes mellitus (DM) is a known risk factor for tuberculosis (TB), leading to an approximate three-fold higher risk of developing active TB. However, epidemiological studies on the prevalence of latent TB infection (LTBI) in DM patients are lacking. In this study, we investigated the presence of LTBI and determined risk factors for LTBI in DM patients. Methodology: We conducted a cross-sectional study at Taipei Medical University-Shuang Ho Hospital in northern Taiwan. The study population comprised DM patients (aged 20-70 years) attending a metabolism outpatient clinic between February 2011 and February 2013, excluding patients who were suspected or confirmed to have active TB. Venous blood samples were drawn from patients to detect LTBI using the QuantiFERON-TB Gold In-Tube (QFT-GIT) method. Results: We enrolled 1120 patients with DM. The QFT-GIT showed positive results for 241 people (21.5%) and negative results for 879 people (78.5%). The mean age at QFT-GIT positivity was 58.2 years, which was significantly dissimilar to the mean age at QFT-GIT negativity, which was 55.0 years (p < 0.001). Multivariate logistic regression indicated that the trend of QFT-GIT positivity increased after the age of 50 years. Effective glycemic control did not differ significantly between QFT-GIT-positive and -negative patients. Moreover, men were predominant were predominant in both QFT-GIT-positive and -negative patients. Conclusions: More than one-fifth of DM patients have LTBI. Among the DM patients, those older than 50 years may have a higher risk of LTBI. Moreover, effective glycemic control did not differ significantly in patients with LTBI.
ER  - 

TY  - JOUR
M3  - Article
Y1  - 2022
VL  - 16
IS  - 3
SP  - 478
EP  - 483
SN  - 1972-2680
SN  - 2036-6590
JF  - Journal of Infection in Developing Countries
JO  - J. Infect. Dev. Ctries.
UR  - https://www.embase.com/search/results?subaction=viewrecord&id=L2017880380&from=export
U2  - L2017880380
C5  - 35404853
DB  - Embase
DB  - Medline
U3  - 2022-05-31
U4  - 2022-06-01
L2  - http://dx.doi.org/10.3855/jidc.15481
DO  - 10.3855/jidc.15481
A1  - Zaini, J.
A1  - Fadhillah, M.R.
A1  - Reisa, T.
A1  - Isbaniah, F.
A1  - Handayani, R.R.D.
M1  - (Zaini J.; Fadhillah M.R., rizqyfadhillah354@gmail.com) Oncology Division, Departement of Pulmonology and Respiratory Medicine, Faculty of Medicine, University of Indonesia, Persahabatan National Respiratory Referral Hospital, Jakarta, Indonesia
M1  - (Reisa T.) Asthma and COPD Division, Departement of Pulmonology and Respiratory Medicine, Faculty of Medicine, University of Indonesia, Persahabatan National Respiratory Referral Hospital, Jakarta, Indonesia
M1  - (Isbaniah F.; Handayani R.R.D.) Infectious Disease Division, Departement of Pulmonology and Respiratory Medicine, Faculty of Medicine, University of Indonesia, Persahabatan National Respiratory Referral Hospital, Jakarta, Indonesia
AD  - M.R. Fadhillah, Department of Pulmonology and Respiratory Medicine, Persahabatan National Respiratory Referral Hospital, East Jakarta, Indonesia
T1  - Tuberculosis and COVID-19 coinfection: A report of two cases at a tertiary referral in Indonesia
LA  - English
KW  - nasal cannula
KW  - non rebreathing valve
KW  - C reactive protein
KW  - enoxaparin
KW  - ethambutol plus isoniazid plus pyrazinamide plus rifampicin
KW  - favipiravir
KW  - ferritin
KW  - hemoglobin A1c
KW  - insulin
KW  - oseltamivir
KW  - procalcitonin
KW  - adult
KW  - article
KW  - breathing rate
KW  - case report
KW  - clinical article
KW  - coinfection
KW  - computer assisted tomography
KW  - coronavirus disease 2019
KW  - coughing
KW  - dyspnea
KW  - female
KW  - fever
KW  - ground glass opacity
KW  - heart rate
KW  - hospitalization
KW  - human
KW  - leukocytosis
KW  - lung auscultation
KW  - male
KW  - middle aged
KW  - nasopharyngeal swab
KW  - reverse transcription polymerase chain reaction
KW  - thorax radiography
KW  - tuberculosis
N2  - COVID-19 cases are still rising globally in the middle of the tuberculosis epidemic. Several countries have reported TB-COVID-19 coinfection that could pose a double burden in the health care facilities in developing countries. We reported two pulmonary tuberculosis patients coinfected with COVID-19 with an overlapping clinical manifestation of tuberculosis and COVID-19 with a good prognosis at the end of COVID-19 treatment. This paper aims to discuss TB patients' susceptibility against SARS-COV-2 infection, the clinical profile of TB-COVID-19 coinfection, and the disease's prognosis. The clinician should be aware of both common disease symptoms that appear in a patient and should be confirmed and treat promptly.
ER  - 

TY  - JOUR
M3  - Article
Y1  - 2022
VL  - 38
IS  - 1
SP  - 179
EP  - 184
SN  - 1682-024X
JF  - Pakistan Journal of Medical Sciences
JO  - Pak. J. Med. Sci.
UR  - https://www.embase.com/search/results?subaction=viewrecord&id=L2015161536&from=export
U2  - L2015161536
DB  - Embase
U3  - 2022-01-05
U4  - 2022-01-17
L2  - http://dx.doi.org/10.12669/pjms.38.1.4419
DO  - 10.12669/pjms.38.1.4419
A1  - Wu, L.
A1  - Luo, P.-P.
A1  - Tian, Y.-H.
A1  - Chen, L.-Y.
A1  - Zhang, Y.-L.
M1  - (Wu L.; Luo P.-P.; Tian Y.-H.; Chen L.-Y.) Department of infection, Baoding People’s Hospital, Hebei, Baoding, China
M1  - (Zhang Y.-L., fkjpt739517395@163.com) Department of Infectious Diseases, North China University of Science and Technology AffiliateHospital, Hebei, Tangshan, China
AD  - Y.-L. Zhang, Department of Infectious Diseases, North China University of Science and Technology AffiliateHospital, Hebei, Tangshan, China
T1  - Clinical efficacy of thymosin alpha 1 combined with multi-modality chemotherapy and its effects on immune function of patients with pulmonary tuberculosis complicated with diabetes
LA  - English
KW  - aspartate aminotransferase
KW  - ethambutol
KW  - gamma interferon
KW  - insulin aspart
KW  - interleukin 2
KW  - interleukin 4
KW  - isoniazid
KW  - pyrazinamide
KW  - rifampicin
KW  - thymosin alpha1
KW  - tumor necrosis factor
KW  - uric acid
KW  - adult
KW  - article
KW  - blood sampling
KW  - CD3+ T lymphocyte
KW  - CD4+ T lymphocyte
KW  - CD8+ T lymphocyte
KW  - China
KW  - clinical practice
KW  - controlled study
KW  - cytokine release
KW  - diabetes mellitus
KW  - drug efficacy
KW  - drug safety
KW  - enzyme linked immunosorbent assay
KW  - evening dosage
KW  - female
KW  - flow cytometry
KW  - human
KW  - human cell
KW  - hypertransaminasemia
KW  - hyperuricemia
KW  - hypoglycemia
KW  - immune response
KW  - immunoregulation
KW  - lung tuberculosis
KW  - major clinical study
KW  - male
KW  - morning dosage
KW  - natural killer cell
KW  - nausea and vomiting
KW  - outcome assessment
KW  - rash
KW  - recommended drug dose
KW  - regulatory T lymphocyte
KW  - retrospective study
KW  - sputum culture
KW  - sputum level
KW  - supernatant
KW  - T lymphocyte subpopulation
KW  - Th17 cell
KW  - treatment duration
N2  - Objective: To observe the clinical efficacy of thymosin alpha 1 (Tα1) combined with multi-modality chemotherapy in patients with pulmonary tuberculosis (PTB) complicated with diabetes and discuss the effects of such combination therapy on lymphocyte subsets and sputum levels of cytokines. Methods: A total of 120 patients with PTB complicated with diabetes admitted to the Affiliated Hospital of North China University of Science and Technology from January 2017 to January 2018 were included in this study and randomly divided into an experimental group (Tα1 group, n=60) and a control group (n=60). Clinical efficacy and adverse drug reactions were observed and compared between the two groups. Blood samples were collected for lymphocyte (NK cell and T cell subsets) levels by flow cytometry, and sputum samples were collected for cytokine (IL-2, IFN-γ, IL-4 and TNF-α) levels by ELISA. Results:Two groups showed no statistically significant difference in sputum culture-negative conversion rate, chest lesion absorption rate, and cavity closure rate (P>0.05) after 6 months of treatment. However, after 12 months, the sputum culture-negative conversion rate, chest lesion absorption rate, and cavity closure rate in the Tα1 group increased compared with the control group, and the differences were statistically significant (P<0.05). There was a significant increase in CD3+, CD4+, NK-cells lymphocytes after six months in the Tα1 group than in the control group, whereas the CD8+, Th17, Treg lymphocytes in the Tα1 group were substantially lower than in the control group, with the differences showing statistical significance (P<0.05, respectively). After six months of treatment, the sputum supernatant levels of interleukin-4 (IL-4) and tumor necrosis factor α (TNF-α) in the Tα1 group were lower than in the control group, whereas the sputum supernatant levels of interleukin-2 (IL-2) and interferon gamma (IFN-γ) in the Tα1 group were higher than in the control group, and the differences were statistically significant (P<0.05, respectively). There was no statistically significant difference in the incidence of adverse reactions between the two groups (P>0.05). Conclusion: Tα1 combined with multi-modality chemotherapy has a visible curative effect on PTB patients with diabetes as it can regulate immune function and reduce the levels of inflammatory cytokines. As a safe combination therapy, it seems promising for further use in clinical practice.
ER  - 

TY  - JOUR
M3  - Article
Y1  - 2022
VL  - 21
IS  - 1
SN  - 1726-6890
SN  - 1735-0328
JF  - Iranian Journal of Pharmaceutical Research
JO  - Iran. J. Pharm. Res.
UR  - https://www.embase.com/search/results?subaction=viewrecord&id=L2016608171&from=export
U2  - L2016608171
DB  - Embase
U3  - 2022-05-11
U4  - 2022-05-24
L2  - http://dx.doi.org/10.5812/ijpr.123947
DO  - 10.5812/ijpr.123947
A1  - Mirenayat, M.S.
A1  - Abedini, A.
A1  - Kiani, A.
A1  - Eslaminejad, A.
A1  - Naghan, P.A.
A1  - Malekmohammad, M.
A1  - Heshmatnia, J.
A1  - Nadji, S.A.
A1  - Idani, E.
A1  - Zahiri, R.
A1  - Lookzadeh, S.
A1  - Sheikhzade, H.
A1  - Dastan, F.
A1  - Toutkaboni, M.P.
A1  - Rezaei, M.S.
A1  - Askari, E.
A1  - Tabarsi, P.
A1  - Marjani, M.
A1  - Moniri, A.
A1  - Hashemian, S.M.R.
A1  - Farzanegan, B.
A1  - Abtahian, Z.
A1  - Yassari, F.
A1  - Mansouri, N.
A1  - Mansouri, D.
A1  - Vasheghani, M.
A1  - Mansourafshar, B.
A1  - Dezfoli, M.M.
A1  - Soleimani, S.
A1  - Seifi, S.
A1  - Naghashzadeh, F.
A1  - Fakharian, A.
A1  - Varahram, M.
A1  - Jamaati, H.
A1  - Zali, A.
A1  - Velayati, A.A.
M1  - (Mirenayat M.S.; Abedini A.; Idani E.; Zahiri R.; Lookzadeh S.; Dastan F.; Toutkaboni M.P.; Askari E.; Yassari F.; Mansouri N.; Vasheghani M.; Seifi S.; Fakharian A., fakharian_2005@yahoo.com; Jamaati H., hrjamaati@hotmail.com) Chronic Respiratory Diseases Research Center (CRDRC), National Research Institute of Tuberculosis and Lung Diseases (NRITLD), Shahid Beheshti University of Medical Sciences, Tehran, Iran
M1  - (Kiani A.; Eslaminejad A.; Malekmohammad M.; Farzanegan B.; Dezfoli M.M.; Soleimani S.) Tracheal Diseases Research Center, National Research Institute of Tuberculosis and Lung Diseases, Shahid Beheshti University of Medical Sciences, Tehran, Iran
M1  - (Naghan P.A.) Department of Pulmonary and Sleep Medicine, NRITLD, Shahid Beheshti University of Medical Sciences, Tehran, Iran
M1  - (Heshmatnia J.; Sheikhzade H.; Tabarsi P.; Marjani M.; Moniri A.; Hashemian S.M.R.; Abtahian Z.; Mansouri D.; Mansourafshar B.; Velayati A.A.) Clinical Tuberculosis and Epidemiology Research Center, National Research Institute of Tuberculosis and Lung Diseases, Shahid Beheshti University of Medical Sciences, Tehran, Iran
M1  - (Nadji S.A.; Rezaei M.S.) Virology Research Center, National Research Institute of Tuberculosis and Lung Diseases, Shahid Beheshti University of Medical Sciences, Tehran, Iran
M1  - (Naghashzadeh F.) Lung Transplantation Research Center(LTRC), National Research Institute of Tuberculosis and Lung Disease (NRITLD), Shahid Beheshti University of Medical Sciences, Tehran, Iran
M1  - (Varahram M.) Mycobacteriology Research Center, National Research Institute of Tuberculosis and Lung Diseases, Shahid Beheshti University of Medical Sciences, Tehran, Iran
M1  - (Zali A.) Research Center for Neurosurgery and Functional Nerves, Shahid Beheshti University of Medical Sciences, Tehran, Iran
AD  - A. Fakharian, Chronic Respiratory Diseases Research Center (CRDRC), National Research Institute of Tuberculosis and Lung Diseases (NRITLD), Shahid Beheshti University of Medical Sciences, Tehran, Iran
AD  - H. Jamaati, Chronic Respiratory Diseases Research Center (CRDRC), National Research Institute of Tuberculosis and Lung Diseases (NRITLD), Shahid Beheshti University of Medical Sciences, Tehran, Iran
T1  - National Research Institute of Tuberculosis and Lung Disease (NRITLD) Protocol for the Treatment of Patients with COVID-19
LA  - English
KW  - acetylsalicylic acid
KW  - alanine aminotransferase
KW  - dexamethasone
KW  - enoxaparin
KW  - heparin
KW  - hydrocortisone
KW  - immunoglobulin
KW  - insulin
KW  - interleukin 6
KW  - methylprednisolone
KW  - prednisone
KW  - remdesivir
KW  - tocilizumab
KW  - adult
KW  - anticoagulation
KW  - apoptosis
KW  - article
KW  - artificial ventilation
KW  - attention
KW  - computer assisted tomography
KW  - coronavirus disease 2019
KW  - drug dose reduction
KW  - gestational age
KW  - glucose blood level
KW  - health care organization
KW  - hemoperfusion
KW  - high flow nasal cannula therapy
KW  - human
KW  - intensive care unit
KW  - international normalized ratio
KW  - liver function test
KW  - lung tuberculosis
KW  - neutrophil count
KW  - nonhuman
KW  - oxygen saturation
KW  - pandemic
KW  - platelet count
KW  - prescription
KW  - prothrombin time
KW  - virus load
KW  - virus replication
N2  - More than a year after the onset of the coronavirus disease pandemic in 2019, the disease remains a major global health issue. During this time, health organizations worldwide have tried to provide integrated treatment guidelines to control coronavirus disease 2019 (COVID-19) at different levels. However, due to the novel nature of the disease and the emergence of new variants, medical teams’ updating medical information and drug prescribing guidelines should be given special attention. This version is an updated instruction of the National Research Institute of Tuberculosis and Lung Disease (NRITLD) in collaboration with a group of specialists from Masih Daneshvari Hospital in Tehran, Iran, which is provided to update the information of caring clinicians for the treatment and care of COVID-19 hospitalized patients.
ER  - 

TY  - JOUR
M3  - Review
Y1  - 2022
VL  - 9
SN  - 2049-937X
SN  - 2049-9361
JF  - Therapeutic Advances in Infectious Disease
JO  - Ther. Adv. Infect. Dis.
UR  - https://www.embase.com/search/results?subaction=viewrecord&id=L2017055597&from=export
U2  - L2017055597
DB  - Embase
U3  - 2022-05-31
U4  - 2022-06-23
L2  - http://dx.doi.org/10.1177/20499361221095831
DO  - 10.1177/20499361221095831
A1  - Cáceres, G.
A1  - Calderon, R.
A1  - Ugarte-Gil, C.
M1  - (Cáceres G.; Calderon R.) Instituto de Medicina Tropical Alexander von Humboldt, Universidad Peruana Cayetano Heredia, Lima, Peru
M1  - (Ugarte-Gil C., cesar.ugarte@upch.pe) Instituto de Medicina Tropical Alexander von Humboldt, Universidad Peruana Cayetano Heredia, Av. Honorio Delgado 430–San Martin de Porres, Lima, Peru
AD  - C. Ugarte-Gil, Instituto de Medicina Tropical Alexander von Humboldt, Universidad Peruana Cayetano Heredia, Av. Honorio Delgado 430–San Martin de Porres, Lima, Peru
T1  - Tuberculosis and comorbidities: treatment challenges in patients with comorbid diabetes mellitus and depression
LA  - English
KW  - amfebutamone
KW  - bedaquiline
KW  - carbamazepine
KW  - ciprofloxacin
KW  - citalopram
KW  - cytochrome P450 1A2
KW  - cytochrome P450 2B6
KW  - cytochrome P450 2C19
KW  - cytochrome P450 2D6
KW  - cytochrome P450 2E1
KW  - cytochrome P450 3A4
KW  - delamanid
KW  - diazepam
KW  - duloxetine
KW  - escitalopram
KW  - ethambutol
KW  - fluoxetine
KW  - fluvoxamine
KW  - gamma interferon
KW  - glibenclamide
KW  - glimepiride
KW  - imipenem
KW  - noradrenalin
KW  - nortriptyline
KW  - ofloxacin
KW  - paroxetine
KW  - phenytoin
KW  - pyrazinamide
KW  - tacrolimus
KW  - antidepressant activity
KW  - antiretroviral therapy
KW  - CD4+ T lymphocyte
KW  - CD8+ T lymphocyte
KW  - cellular immunity
KW  - depression
KW  - diabetes mellitus
KW  - diabetic patient
KW  - drug interaction
KW  - drug megadose
KW  - drug metabolism
KW  - glucose blood level
KW  - glycemic control
KW  - health care system
KW  - human
KW  - hydrocortisone blood level
KW  - immunosuppressive treatment
KW  - interferon gamma release assay
KW  - lifestyle modification
KW  - medication compliance
KW  - mental health service
KW  - mortality risk
KW  - Mycobacterium tuberculosis
KW  - patient compliance
KW  - prevalence
KW  - review
KW  - risk factor
KW  - systematic review
KW  - tuberculosis
KW  - urinalysis
N2  - Tuberculosis is one of the leading causes of death worldwide, primarily affecting low- and middle income countries and individuals with limited-resources within fractured health care systems. Unfortunately, the COVID-19 pandemic has only served to aggravate the already existing diagnostic gap, decreasing the number of people who get diagnosed and thereby complete successful treatment. In addition to this, comorbidities act as an external component that when added to the TB management equation, renders it even more complex. Among the various comorbidities that interact with TB disease, diabetes mellitus and depression are two of the most prevalent among non-communicable diseases within the TB population and merits a thoughtful consideration when the healthcare system provides care for them. TB patients with diabetes mellitus (TB-DM) or depression both have an increased risk of mortality, relapse and recurrence. Both of these diseases when in presence of TB present a ‘vicious-circle-like’ mechanism, meaning that the effect of each disease can negatively add up, in a synergistic manner, complicating the patient’s health state. Among TB-DM patients, high glucose blood levels can decrease the effectiveness of anti-tuberculosis drugs; however, higher doses of anti-tuberculous drugs could potentially decrease the effects of DM drugs. Among the TB-depression patients, not only do we have the adherence to treatment problems, but depression itself can biologically shift the immunological profile responsible for TB containment, and the other way around, TB itself can alter the hormonal balance of several neurotransmitters responsible for depression. In this paper, we review these and other important aspects such as the pharmacological interactions found in the treatment of TB-DM and TB-depression patients and the implication on TB care and pharmacological considerations.
ER  - 

TY  - JOUR
M3  - Article
Y1  - 2022
VL  - 16
SN  - 1179-5484
JF  - Clinical Medicine Insights: Circulatory, Respiratory and Pulmonary Medicine
JO  - Clin. Med. Insights.Circ. Respir. Pulm. Med.
UR  - https://www.embase.com/search/results?subaction=viewrecord&id=L2020645115&from=export
U2  - L2020645115
DB  - Embase
U3  - 2022-12-27
U4  - 2022-12-28
L2  - http://dx.doi.org/10.1177/11795484221142468
DO  - 10.1177/11795484221142468
A1  - Leo, B.
A1  - Retnowulan, H.
M1  - (Leo B., heni.retnowulan@ugm.ac.id) Department of Internal Medicine, Faculty of Medicine, Public Health, and Nursing, Gadjah Mada University, Dr Sardjito Hospital, Yogyakarta, Indonesia
M1  - (Retnowulan H.) Division of Pulmonology, Department of Internal Medicine, Faculty of Medicine, Public Health, and Nursing, Gadjah Mada University/Dr Sardjito Hospital, Yogyakarta, Indonesia
AD  - B. Leo, Department of Internal Medicine, Faculty of Medicine, Public Health, and Nursing, Gadjah Mada University, Dr Sardjito Hospital, Yogyakarta, Indonesia
T1  - Complicated Case of Multidrug-Resistant Tuberculosis with Multiple Comorbidities, Successfully Treated After Several Treatment Modifications
LA  - English
KW  - polymerase chain reaction system
KW  - bedaquiline
KW  - clofazimine
KW  - cycloserine
KW  - ethambutol
KW  - insulin
KW  - isoniazid
KW  - levofloxacin
KW  - linezolid
KW  - pyrazinamide
KW  - pyridoxine
KW  - rifampicin
KW  - risperidone
KW  - streptomycin
KW  - tenofovir disoproxil
KW  - adult
KW  - antibiotic sensitivity
KW  - article
KW  - bone marrow suppression
KW  - case report
KW  - chronic hepatitis B
KW  - clinical article
KW  - comorbidity
KW  - decompensated liver cirrhosis
KW  - depression
KW  - diabetic retinopathy
KW  - drug dose reduction
KW  - drug substitution
KW  - drug withdrawal
KW  - human
KW  - knee osteoarthritis
KW  - liver cirrhosis
KW  - lung tuberculosis
KW  - male
KW  - middle aged
KW  - multidrug resistant tuberculosis
KW  - Mycobacterium tuberculosis
KW  - night sweat
KW  - non insulin dependent diabetes mellitus
KW  - optic neuritis
KW  - pancytopenia
KW  - productive cough
KW  - rifampicin resistance
KW  - sputum culture
KW  - thorax radiography
KW  - thrombocytopenia
KW  - visual impairment
KW  - GeneXpert
C3  - GeneXpert
N2  - A 59-year-old man with relapsed pulmonary TB developed rifampin resistance. He presented with chronic untreated hepatitis B, which developed into liver cirrhosis, type 2 diabetes with diabetic retinopathy, and osteoarthritis of right knee. His initial MDR regimen included levofloxacin, cycloserine, bedaquiline, linezolid, and high-dose isoniazid. He developed episodes of linezolid-induced myelosuppression, resulting in temporary discontinuation and dose reduction, and ultimately, substitution of linezolid. On the seventh month of treatment, he developed severe depression with visual hallucination, resulting in cycloserine dose reduction. We maintained the principle of at least 4 active drugs throughout his treatment. He was considered cured after 26 months of treatment.
ER  - 

TY  - JOUR
M3  - Article
Y1  - 2021
VL  - 73
IS  - 12
SP  - 2329
EP  - 2331
SN  - 1537-6591
SN  - 1058-4838
JF  - Clinical Infectious Diseases
JO  - Clin. Infect. Dis.
UR  - https://www.embase.com/search/results?subaction=viewrecord&id=L2016977073&from=export
U2  - L2016977073
C5  - 32730621
DB  - Embase
DB  - Medline
U3  - 2022-02-28
U4  - 2022-03-08
L2  - http://dx.doi.org/10.1093/cid/ciaa1064
DO  - 10.1093/cid/ciaa1064
A1  - Yoshiyama, T.
A1  - Takaki, A.
A1  - Aono, A.
A1  - Mitarai, S.
A1  - Okumura, M.
A1  - Ohta, K.
A1  - Kato, S.
M1  - (Yoshiyama T., yoshiyama1962@yahoo.co.jp; Kato S.) Research Institute of Tuberculosis, Tokyo, Japan
M1  - (Yoshiyama T., yoshiyama1962@yahoo.co.jp; Okumura M.) Respiratory Diseases Center, Fukujuji Hospital, Tokyo, Japan
M1  - (Takaki A.; Aono A.; Mitarai S.) Department of Mycobacterium Reference and Research, Research institute of tuberculosis, Tokyo, Japan
M1  - (Ohta K.) Fukujuji Hospital, Tokyo, Japan
AD  - T. Yoshiyama, Research Institute of Tuberculosis and Fukujuji Hospital, 3-1-24 Matsuyama, Tokyo, Japan
T1  - Multidrug Resistant Tuberculosis With Simultaneously Acquired Drug Resistance to Bedaquiline and Delamanid
LA  - English
KW  - amikacin
KW  - aminosalicylic acid
KW  - bedaquiline
KW  - clavulanic acid
KW  - clofazimine
KW  - cycloserine
KW  - delamanid
KW  - ethambutol
KW  - ethionamide
KW  - isoniazid
KW  - kanamycin
KW  - levofloxacin
KW  - linezolid
KW  - meropenem
KW  - miglitol
KW  - mitiglinide
KW  - nucleotide
KW  - pyrazinamide
KW  - rifampicin
KW  - streptomycin
KW  - adult
KW  - antibiotic sensitivity
KW  - article
KW  - bacterium isolate
KW  - case report
KW  - clinical article
KW  - comorbidity
KW  - depression
KW  - diabetes mellitus
KW  - drug substitution
KW  - drug withdrawal
KW  - gastrointestinal symptom
KW  - gene insertion
KW  - human
KW  - lung lobectomy
KW  - male
KW  - middle aged
KW  - minimum inhibitory concentration
KW  - multidrug resistant tuberculosis
KW  - Mycobacterium avium
KW  - Mycobacterium tuberculosis
KW  - nonhuman
KW  - patient compliance
KW  - peripheral neuropathy
KW  - pigment disorder
KW  - whole genome sequencing
N2  - This study is the first to report a clinical case of simultaneously acquired resistance to bedaquiline (BDQ) and delamanid (DLM). Whole genome sequencing revealed 2 nucleotide insertions (Rv0678 and fbiC) in the Mycobacterium tuberculosis isolate. The minimum inhibitory concentrations for BDQ and DLM were 0.25 μg/mL and >2.0 μg/mL, respectively.
ER  - 

TY  - JOUR
M3  - Article
Y1  - 2021
VL  - 25
SN  - 2405-5794
JF  - Journal of Clinical Tuberculosis and Other Mycobacterial Diseases
JO  - J. Clin. Tuberc. Other Microbact. Dis.
UR  - https://www.embase.com/search/results?subaction=viewrecord&id=L2015225369&from=export
U2  - L2015225369
DB  - Embase
U3  - 2022-01-21
U4  - 2022-01-25
L2  - http://dx.doi.org/10.1016/j.jctube.2021.100280
DO  - 10.1016/j.jctube.2021.100280
A1  - Gedfew, M.
M1  - (Gedfew M., mihretie52@gmail.com) College of Health Science, Debre Markos University, Debre Markos, Ethiopia
T1  - Predictors of extrapulmonary tuberculosis among diabetic patients at Debre Markos compressive specialized hospital, Ethiopia, 2021: A retrospective cohort study
LA  - English
KW  - alcohol
KW  - antidiabetic agent
KW  - insulin
KW  - adult
KW  - age
KW  - aged
KW  - alcohol consumption
KW  - article
KW  - body mass
KW  - cohort analysis
KW  - data analysis
KW  - diabetic patient
KW  - early diagnosis
KW  - early intervention
KW  - Ethiopia
KW  - extrapulmonary tuberculosis
KW  - female
KW  - follow up
KW  - health care facility
KW  - human
KW  - incidence
KW  - infection risk
KW  - insulin dependent diabetes mellitus
KW  - Kaplan Meier method
KW  - log rank test
KW  - major clinical study
KW  - male
KW  - medical history
KW  - middle aged
KW  - non insulin dependent diabetes mellitus
KW  - prediction
KW  - proportional hazards model
KW  - regression analysis
KW  - retrospective study
KW  - risk factor
KW  - survival rate
KW  - young adult
N2  - Background: Extrapulmonary tuberculosis is an emerging public health problem among diabetic patients. Diabetes, which causes immunosuppression, is increasingly being recognized as an independent risk factor for tuberculosis, and the two often coexist and impact each other. Therefore, this study aimed to investigate the incidence and predictors of extra pulmonary tuberculosis among diabetic patients at Debre Markos referral hospital, Northwest Ethiopia. Methods: This institutionally-based retrospective cohort study was undertaken among 433 diabetic patients of Debre Markos compressive specialized hospital between January 2016 to December 2020. All eligible diabetic patients who full filled the inclusion criteria were included in the study. Data were entered using Epi-data Version 3.1 and analyzed using STATA Version 14. The survival time of diabetic patients was estimated using the Kaplan-Meier survival curve, and the survival time between different categorical variables was compared using the log rank test. Both bi-variable and multivariable Cox-proportional hazard regression models were fitted to identify independent predictors of tuberculosis among diabetic patients. Results: Among a cohort of 433 diabetic patients at Debre Markos compressive specialized hospital, 17(3.9%) developed extra pulmonary tuberculosis during the follow-up time. The total time allotted to follow up the study participants was 1101.5 person-years (PY). The overall extra pulmonary tuberculosis incidence rate was 1.5 per 100 PY with 95% CI. Using the multivariable Cox-regression analysis, age (AIR 4.8 (95% CI (1.2–20.7), 0.03), diabetic medication (AIR 1.4 (95% CI(1.24–16), 0.03), having past history of PTB before diabetic follow up initiation (AID 1.5(95% CI (3.2–6.9),0.01) and having history of alcohol (AIR (95%CI (4(1.2–13),0.02) were significantly increased the risk of extra pulmonary tuberculosis while BMI (18.5–25) AIR(95% CI (0.22 (0.06–0.76), 0.02) was associated with a rate reduction for the incidence of extra pulmonary tuberculosis. Conclusions: In this study, we found a high rate of extra pulmonary tuberculosis among diabetic patients. Factors significantly linked with increased risk of extra pulmonary tuberculosis included: age, using insulin as hypoglycemic medication, having past history of PTB before diabetic follow up initiation and alcoholic history while BMI was associated with a rate reduction of EPTB. Early screening and treatment for extra pulmonary tuberculosis is highly recommended at diabetes mellitus follow up for patients with the above risk factors.
ER  - 

TY  - JOUR
M3  - Article
Y1  - 2021
VL  - 19
IS  - 76
SP  - 474
EP  - 480
SN  - 1812-2078
SN  - 1812-2027
JF  - Kathmandu University Medical Journal
JO  - Kathmandu Univ. Med. J.
UR  - https://www.embase.com/search/results?subaction=viewrecord&id=L2016199228&from=export
U2  - L2016199228
DB  - Embase
U3  - 2022-04-18
U4  - 2022-10-11
A1  - Mahato, R.K.
A1  - Laohasiriwong, W.
A1  - Koju, R.P.
M1  - (Mahato R.K.; Laohasiriwong W., drwongsa@gmail.com) Faculty of Public Health, Khon Kaen University, Khon Kaen, Thailand
M1  - (Koju R.P.) Departments of Internal Medicine/Cardiology, Dhulikhel Hospital, Kathmandu University Hospital, Kathmandu University School of Medical Sciences, Kavre, Dhulikhel, Nepal
AD  - W. Laohasiriwong, Faculty of Public Health, Khon Kaen University, Khon Kaen, Thailand
T1  - Prevalence and Determinants of Type 2 Diabetes among the Pulmonary Tuberculosis Cases in Nepal: A Cross Sectional Study
LA  - English
KW  - data analysis software
KW  - Epi-Data
KW  - STATA
KW  - Version 13
KW  - hemoglobin A1c
KW  - adult
KW  - analytical research
KW  - article
KW  - body mass
KW  - controlled study
KW  - cross-sectional study
KW  - diastolic blood pressure
KW  - drug resistant tuberculosis
KW  - fasting blood glucose level
KW  - female
KW  - glucose blood level
KW  - human
KW  - lung tuberculosis
KW  - major clinical study
KW  - male
KW  - Nepal
KW  - non insulin dependent diabetes mellitus
KW  - prevalence
KW  - sex difference
KW  - social determinants of health
KW  - structured questionnaire
KW  - systolic blood pressure
KW  - tuberculosis
KW  - Version 13
C3  - Version 13(StataCorp,United States)
C4  - StataCorp(United States)
N2  - Background Since prehistoric time to the earlier 20th century, diabetes was accounted as co-morbidity among tuberculosis patients, which is reducing the treatment efficiency. Objective To investigate the prevalence and determinants of type 2 diabetes mellitus among tuberculosis patients in central development region of Nepal. Method An analytical cross-sectional study was conducted by using structured questionnaire. Face to face interview as well as reviewing of the medical records of the tuberculosis cases has been performed during September 2018-February 2019. The systematic random sampling was applied to select 306 tuberculosis cases. Then the respondents were examined for blood glucose level as well as Glycated haemoglobin (HbA1c) level to identify TB with Diabetes Mellitus. The proportion of respondents with fasting blood glucose level ≥ 126 mg/dl or a random blood glucose ≥ 200 mg/dl was considered as Tuberculosis with Diabetes Mellitus cases. Similarly, haemoglobin A1C ≥ 7% was accessed as amplified risk for tuberculosis. Multiple logistic regression was performed to analyse the factors associated with Tuberculosis with Diabetes Mellitus by using STATA. P value < 0.05 was taken as statistically significant. Result A total of 306 tuberculosis patients were included in the study. The mean ± standard deviation of age of participants was 36.82±15.94 years. The proportion of male slightly exceeded than that of female with a ratio of 1.73:1. The prevalence of TBDM was 17.32% (95% CI: 13.05-21.58) of all diagnosed tuberculosis cases. Our multivariable analysis identified the factors those were associated with TBDM were age ≥ 45 years (adj.OR=3.97, 95% CI 1.81-8.71, p value 0.001), patients residing in the urban areas (adj.OR=9.75, 95% CI 1.99-47.6, p value 0.005), had Body Mass Index (BMI) <18.5 Kg/m2 (adj.OR=3.20, 95% CI 1.58-6.51, p value 0.001), had diastolic blood pressure ≥ 80 mmHg (adj.OR=2.34, 95% CI 1.17-4.66, p value 0.015) and patients who were treated with Cat II and Cat III tuberculosis treatment regimens (adj.OR=2.65, 95% CI 1.22-5.73, p value 0.013). Conclusion The prevalence of type 2 diabetes mellitus among tuberculosis patients was higher than prevalence of diabetes in general population of Nepal and it was higher among male, urban residents, patients with low BMI and the older aged tuberculosis patients.
ER  - 

TY  - JOUR
M3  - Article
Y1  - 2021
VL  - 73
IS  - 6
SP  - E1252
EP  - E1260
SN  - 1537-6591
SN  - 1058-4838
JF  - Clinical Infectious Diseases
JO  - Clin. Infect. Dis.
UR  - https://www.embase.com/search/results?subaction=viewrecord&id=L2019458736&from=export
U2  - L2019458736
C5  - 33677558
DB  - Embase
DB  - Medline
U3  - 2022-08-02
U4  - 2022-08-09
L2  - http://dx.doi.org/10.1093/cid/ciab209
DO  - 10.1093/cid/ciab209
A1  - Huang, H.-L.
A1  - Huang, W.-C.
A1  - Lin, K.-D.
A1  - Liu, S.-S.
A1  - Lee, M.-R.
A1  - Cheng, M.-H.
A1  - Chin, C.-S.
A1  - Lu, P.-L.
A1  - Sheu, C.-C.
A1  - Wang, J.-Y.
A1  - Lee, I.-T.
A1  - Chong, I.-W.
M1  - (Huang H.-L.) Kaohsiung Municipal Ta-Tung Hospital, Kaohsiung Medical University Hospital, Kaohsiung, Taiwan
M1  - (Huang H.-L.; Cheng M.-H.; Sheu C.-C.; Chong I.-W.) Division of Pulmonary and Critical Care Medicine, Kaohsiung Medical University Hospital, Kaohsiung, Taiwan
M1  - (Huang H.-L.; Cheng M.-H.; Lu P.-L.; Sheu C.-C.; Chong I.-W.) Department of Internal Medicine, Kaohsiung Medical University Hospital, Kaohsiung, Taiwan
M1  - (Huang H.-L.; Lin K.-D.; Cheng M.-H.; Sheu C.-C.; Chong I.-W.) Graduate Institute of Medicine, College of Medicine, Kaohsiung Medical University, Kaohsiung, Taiwan
M1  - (Huang W.-C.; Chin C.-S.) Division of Chest Medicine, Department of Internal Medicine, Taichung Veterans General Hospital, Taichung, Taiwan
M1  - (Huang W.-C.) Department of Medical Technology, Jen-Teh Junior College of Medicine, Nursing and Management, Miaoli, Taiwan
M1  - (Huang W.-C.) Department of Industrial Engineering and Enterprise Information, Tunghai University, Taichung, Taiwan
M1  - (Huang W.-C.) Ph.D. Program in Translational Medicine, National Chung Hsing University, Taichung, Taiwan
M1  - (Huang W.-C.; Lee I.-T.) School of Medicine, Chung Shan Medical University, Taichung, Taiwan
M1  - (Lin K.-D.) Endocrinology and Metabolism, Department of Internal Medicine, Kaohsiung Medical University Hospital, Kaohsiung, Taiwan
M1  - (Liu S.-S.) Nursing Department, Taichung Veterans General Hospital, Taichung, Taiwan
M1  - (Lee M.-R.) Department of Internal Medicine, National Taiwan University Hospital, Hsin-Chu Branch, Hsin-Chu, Taiwan
M1  - (Lee M.-R.; Wang J.-Y., jywang@ntu.edu.tw) Department of Internal Medicine, National Taiwan University Hospital, Taipei, Taiwan
M1  - (Lee M.-R.; Wang J.-Y., jywang@ntu.edu.tw) National Taiwan University, College of Medicine, Taipei, Taiwan
M1  - (Lu P.-L.) Center for Liquid Biopsy and Cohort Research, Kaohsiung Medical University Hospital, Kaohsiung, Taiwan
M1  - (Lee I.-T.) Division of Endocrinology and Metabolism, Department of Internal Medicine, Taichung Veterans General Hospital, Taichung, Taiwan
M1  - (Lee I.-T.) School of Medicine, National Yang-Ming University, Taiwan
M1  - (Lee I.-T.) College of Science, Tunghai University, Taiwan
M1  - (Chong I.-W.) Departments of Respiratory Therapy, Kaohsiung Medical University Hospital, Kaohsiung, Taiwan
M1  - (Chong I.-W.) Department of Biological Science and Technology, National Chiao Tung University, Taiwan
AD  - J.-Y. Wang, Department of Internal Medicine, National Taiwan University Hospital, #7, Chung-Shan South Rd, Zhongzheng Dist., Taipei, Taiwan
T1  - Completion Rate and Safety of Programmatic Screening and Treatment for Latent Tuberculosis Infection in Elderly Patients With Poorly Controlled Diabetic Mellitus: A Prospective Multicenter Study
LA  - English
KW  - Mycobacterium tuberculosis test kit
KW  - 2,4 thiazolidinedione derivative
KW  - alpha glucosidase inhibitor
KW  - dipeptidyl peptidase IV inhibitor
KW  - glucagon like peptide 1 receptor agonist
KW  - glucose
KW  - hemoglobin A1c
KW  - insulin
KW  - isoniazid
KW  - metformin
KW  - rifapentine
KW  - sodium glucose cotransporter 2 inhibitor
KW  - sulfonylurea
KW  - adult
KW  - anorexia
KW  - arthralgia
KW  - article
KW  - chill
KW  - chronic kidney failure
KW  - diabetes mellitus
KW  - diarrhea
KW  - disease duration
KW  - drug safety
KW  - drug use
KW  - drug withdrawal
KW  - endocrinologist
KW  - epigastric pain
KW  - female
KW  - fever
KW  - flu like syndrome
KW  - flushing
KW  - glucose blood level
KW  - glycemic control
KW  - headache
KW  - health practitioner
KW  - heart palpitation
KW  - human
KW  - hypertension
KW  - hypotension
KW  - latent tuberculosis
KW  - lethargy
KW  - liver toxicity
KW  - major clinical study
KW  - malaise
KW  - male
KW  - middle aged
KW  - multicenter study
KW  - multidisciplinary team
KW  - myalgia
KW  - paresthesia
KW  - pilot study
KW  - prospective study
KW  - pruritus
KW  - pulmonologist
KW  - rash
KW  - respiratory tract disease
KW  - screening test
KW  - sensation
KW  - side effect
KW  - systemic disease
KW  - Taiwan
KW  - treatment refusal
KW  - upper respiratory tract
KW  - urticaria
KW  - vasculitis
KW  - QuantiFERON-TB Gold In-Tube
C3  - QuantiFERON-TB Gold In-Tube(Qiagen,United States)
C4  - Qiagen(United States)
N2  - Background. Poor control of diabetes mellitus (DM) increases active tuberculosis (TB) risk. Understanding risk factors for latent TB infection (LTBI) in this population and intervention completion rates is crucial for policy making. Methods. Under a collaborative multidisciplinary team consisting of public health professionals, endocrinologists, and pulmonologists, patients aged >45 years with poorly controlled DM (pDM), defined as having a glycated hemoglobin level of ≥9% within the preceding year, were enrolled by endocrinologists from 2 hospitals; these patients underwent LTBI screening by using QuantiFERON (QFT). Once-weekly isoniazid and rifapentine for 12 weeks (3HP) or daily isoniazid for 9 months (9H) was administered by pulmonologists. QFT-positivity predictors were evaluated using logistic regression. Completion rates and safety were also investigated. Results. Among 980 patients with pDM (age: 64.2 ± 9.7 years), 261 (26.6%) were QFT-positive. Age, DM duration, chronic kidney disease stage ≥3, and dipeptidyl peptidase-4 inhibitor use, not using metformin, were associated with QFT-positivity. Preventive therapy (3HP: 138; 9H: 62) was administered in 200 (76.6%) QFT-positive patients. The completion rates of 3HP and 9H were 84.1% and 79.0%, respectively (P = .494). Nine (6.5%) and zero patients in the 3HP and 9H groups, respectively, developed systemic drug reactions (P = .059); 78.3% and 45.2% had ≥1 adverse drug reactions (P < .001); and post-treatment QFT conversion rates were 32% and 20%, respectively (P = .228). Conclusions. LTBI prevalence exceeds 25% in elderly patients with pDM. Under care from a collaborative multidisciplinary team, the completion rate of preventive therapy, regardless of regimen could approach, or even exceed 80% in this population.
ER  - 

TY  - JOUR
M3  - Article
Y1  - 2021
VL  - 12
IS  - 9
SP  - 1603
EP  - 1609
SN  - 2040-1124
SN  - 2040-1116
JF  - Journal of Diabetes Investigation
JO  - J. Diabetes Invest.
UR  - https://www.embase.com/search/results?subaction=viewrecord&id=L2010667409&from=export
U2  - L2010667409
C5  - 33550691
DB  - Embase
DB  - Medline
U3  - 2021-03-09
U4  - 2021-09-07
L2  - http://dx.doi.org/10.1111/jdi.13523
DO  - 10.1111/jdi.13523
A1  - Fu, C.-P.
A1  - Lee, C.-L.
A1  - Li, Y.-H.
A1  - Lin, S.-Y.
M1  - (Fu C.-P., chiapofu@gmail.com) Graduate Institute of Biomedical Electronics and Bioinformatics, College of Electrical Engineering and Computer Science, National Taiwan University, Taipei, Taiwan
M1  - (Fu C.-P., chiapofu@gmail.com; Lee C.-L.; Li Y.-H.) Division of Endocrinology and Metabolism, Department of Medicine, Taichung Veterans General Hospital, Taichung, Taiwan
M1  - (Fu C.-P., chiapofu@gmail.com) Department of Medicine, Chung Shan Medical University, Taichung, Taiwan
M1  - (Lee C.-L.) Department of Medical Research, Taichung Veterans General Hospital, Taichung, Taiwan
M1  - (Lee C.-L.) School of Medicine, National Yang-Ming University, Taipei, Taiwan
M1  - (Lin S.-Y.) Center for Geriatrics and Gerontology, Taichung Veterans General Hospital, Taichung, Taiwan
AD  - C.-P. Fu, Graduate Institute of Biomedical Electronics and Bioinformatics, College of Electrical Engineering and Computer Science, National Taiwan University, Taipei, Taiwan
T1  - Metformin as a potential protective therapy against tuberculosis in patients with diabetes mellitus: A retrospective cohort study in a single teaching hospital
LA  - English
KW  - angiotensin receptor antagonist
KW  - BCG vaccine
KW  - dipeptidyl carboxypeptidase inhibitor
KW  - dipeptidyl peptidase IV inhibitor
KW  - ethambutol
KW  - glitazone derivative
KW  - glucose
KW  - glycated hemoglobin
KW  - hydroxymethylglutaryl coenzyme A reductase inhibitor
KW  - insulin
KW  - isoniazid
KW  - metformin
KW  - pyrazinamide
KW  - rifampicin
KW  - sulfonylurea
KW  - tuberculostatic agent
KW  - adult
KW  - age
KW  - aged
KW  - albumin to creatinine ratio
KW  - article
KW  - body mass
KW  - cohort analysis
KW  - controlled study
KW  - diabetes mellitus
KW  - disease association
KW  - disease risk assessment
KW  - drug effect
KW  - female
KW  - glomerulus filtration rate
KW  - glucose blood level
KW  - groups by age
KW  - hemoglobin blood level
KW  - human
KW  - insulin treatment
KW  - International Classification of Diseases
KW  - major clinical study
KW  - male
KW  - retrospective study
KW  - risk factor
KW  - sex
KW  - sex difference
KW  - teaching hospital
KW  - treatment duration
KW  - treatment outcome
KW  - tuberculosis
N2  - Aims/Introduction: The convergence of tuberculosis (TB) and diabetes mellitus (DM) is a new challenge in Asia as a result of the rising prevalence of diabetes mellitus with higher TB infection rates, and also because diabetes mellitus itself enhances TB disease activity and consequently the spread of TB. We aimed to address the risk presented by diabetes mellitus for TB infection. Materials and Methods: Patients with diabetes mellitus were retrospectively recruited. The baseline assessments included age, sex, body mass index, fasting blood glucose, glycated hemoglobin, urine albumin-to-creatinine ratio and estimated glomerular filtration rate. TB was determined by meeting the international classification of disease, for TB diagnosis and receiving anti-TB treatment for at least 2 months. Results: In total, 9,750 individuals with diabetes mellitus were recruited. The event rate of TB was 47 (0.48%). Younger age, lower proportion of men, higher fasting blood glucose and glycated hemoglobin values, and better renal function (estimated glomerular filtration rate and urine albumin-to-creatinine ratio) were observed in the metformin-exposed groups. Old age and male sex were associated with higher TB infection risk on multivariate analysis. Metformin users had a significantly lower risk for TB infection, whereas insulin users had a higher risk for TB infection. However, glycemic status had no effect on TB infection risk. Conclusions: This study provides clinical evidence from a survey of TB in individuals with diabetes mellitus. Old age, male sex and insulin use were risk factors for TB infection. Metformin remains the first choice of treatment for diabetes mellitus and has a potential protective effect against TB infection.
ER  - 

TY  - JOUR
M3  - Article
Y1  - 2021
VL  - 205
IS  - 2
SP  - 232
EP  - 245
SN  - 1365-2249
SN  - 0009-9104
JF  - Clinical and Experimental Immunology
JO  - Clin. Exp. Immunol.
UR  - https://www.embase.com/search/results?subaction=viewrecord&id=L2012321315&from=export
U2  - L2012321315
C5  - 33866550
DB  - Embase
DB  - Medline
U3  - 2021-06-10
U4  - 2021-11-10
L2  - http://dx.doi.org/10.1111/cei.13603
DO  - 10.1111/cei.13603
A1  - López-Torres, M.O.
A1  - Marquina-Castillo, B.
A1  - Ramos-Espinosa, O.
A1  - Mata-Espinosa, D.
A1  - Barrios-Payan, J.A.
A1  - Baay-Guzman, G.
A1  - Yepez, S.H.
A1  - Bini, E.
A1  - Torre-Villalvazo, I.
A1  - Torres, N.
A1  - Tovar, A.
A1  - Chamberlin, W.
A1  - Ge, Y.
A1  - Carranza, A.
A1  - Hernández-Pando, R.
M1  - (López-Torres M.O.; Marquina-Castillo B.; Ramos-Espinosa O.; Mata-Espinosa D.; Barrios-Payan J.A.; Bini E.; Hernández-Pando R., rogelio.hernandezp@incmnsz.mx) Experimental Pathology Section, Department of Pathology, Instituto Nacional de Ciencias Médicas y Nutrición Salvador Zubirán, Mexico City, Mexico
M1  - (Baay-Guzman G.; Yepez S.H.) Oncological Diseases Research Unit, Hospital Infantil de Mexico ‘Federico Gomez’, Mexico City, Mexico
M1  - (Torre-Villalvazo I.; Torres N.; Tovar A.) Physiology of Nutrition Department, Instituto Nacional de Ciencias Médicas y Nutrición Salvador Zubirán, Mexico City, Mexico
M1  - (Chamberlin W.; Ge Y.) Protibea Therapeutics LLC, Naples, FL, United States
M1  - (Carranza A.) CONICET – Universidad de Buenos Aires, Instituto Alberto C. Taquini de Investigaciones en Medicina Traslacional (IATIMET, Buenos Aires, Argentina
AD  - R. Hernández-Pando, Experimental Pathology Section, Department of Pathology, Instituto Nacional de Ciencias Médicas y Nutrición Salvador Zubirán, Mexico City, Mexico
T1  - 16α-Bromoepiandrosterone as a new candidate for experimental diabetes–tuberculosis co-morbidity treatment
LA  - English
KW  - 7500
KW  - Accu-chek Active
KW  - Accutrend Plus System
KW  - Bacto
KW  - blood glucose test strip
KW  - cannula
KW  - FastPrep-24
KW  - FastPrepR-24
KW  - ImageScope
KW  - imaging software
KW  - imaging system
KW  - information technology device
KW  - lipid test kit
KW  - Middlebrook agar
KW  - Middlebrook broth culture medium
KW  - nucleic acid isolation kit
KW  - polymerase chain reaction system
KW  - Prism version 6.0
KW  - Quantitech
KW  - reverse transcriptase PCR assay kit
KW  - ScanScope CS
KW  - Spectrum version 11.1.2.752
KW  - tissue processor
KW  - 11beta hydroxysteroid dehydrogenase 1
KW  - 11beta hydroxysteroid dehydrogenase 2
KW  - 16alpha bromoepiandrosterone
KW  - alcohol
KW  - corticosterone
KW  - cortisone
KW  - gamma interferon
KW  - glibenclamide
KW  - glucocorticoid
KW  - liquid nitrogen
KW  - messenger RNA
KW  - metformin
KW  - pentobarbital
KW  - RNA
KW  - sevoflurane
KW  - sterol derivative
KW  - streptozocin
KW  - tumor necrosis factor
KW  - unclassified drug
KW  - animal experiment
KW  - animal model
KW  - animal tissue
KW  - article
KW  - bacterial load
KW  - Bagg albino mouse
KW  - colony forming unit
KW  - comorbidity
KW  - comparative study
KW  - controlled study
KW  - data analysis software
KW  - disease severity
KW  - drug effect
KW  - drug efficacy
KW  - experimental diabetes mellitus
KW  - experimental tuberculosis
KW  - fatty liver
KW  - histopathology
KW  - hormone determination
KW  - hyperglycemia
KW  - image analysis
KW  - immunohistochemistry
KW  - lipid diet
KW  - liver tissue
KW  - lung parenchyma
KW  - mouse
KW  - Mycobacterium tuberculosis
KW  - nonhuman
KW  - pneumonia
KW  - protein expression
KW  - real time polymerase chain reaction
KW  - spleen tissue
KW  - streptozotocin-induced diabetes mellitus
KW  - tissue level
KW  - tissue section
KW  - 7500
KW  - Accu-chek Active
KW  - Accutrend Plus System
KW  - Bacto
KW  - FastPrep-24
KW  - FastPrepR-24
KW  - ImageScope
KW  - Omniscript
KW  - Prism version 6.0
KW  - Quantitech
KW  - RNeasy Mini kit
KW  - ScanScope CS
KW  - Spectrum version 11.1.2.752
C3  - 7500(Applied Biosystems,United States)
C3  - Accu-chek Active
C3  - Accutrend Plus System(Hoffmann La Roche)
C3  - Bacto(Difco,United States)
C3  - FastPrep-24(MP Biomedicals,United States)
C3  - FastPrepR-24(MP Biomedicals)
C3  - ImageScope(Aperio)
C3  - Omniscript(Qiagen,United States)
C3  - Prism version 6.0(Graphpad,United States)
C3  - Quantitech(Qiagen)
C3  - RNeasy Mini kit(Qiagen,Germany)
C3  - ScanScope CS(Aperio,United States)
C3  - Spectrum version 11.1.2.752(Aperio)
C4  - Aperio
C4  - Qiagen(Germany)
C4  - Aperio(United States)
C4  - Applied Biosystems(United States)
C4  - Difco(United States)
C4  - Graphpad(United States)
C4  - Hoffmann La Roche
C4  - MP Biomedicals
C4  - MP Biomedicals(United States)
C4  - Qiagen
C4  - Qiagen(United States)
N2  - Tuberculosis (TB) is the leading cause of death from a single bacterial infectious agent and is one of the most relevant issues of public health. Another pandemic disease is type II diabetes mellitus (T2D) that is estimated to affect half a billion people in the world. T2D is directly associated with obesity and a sedentary lifestyle and is frequently associated with immunosuppression. Immune dysfunction induced by hyperglycemia increases infection frequency and severity. Thus, in developing countries the T2D/TB co-morbidity is frequent and represents one of the most significant challenges for the health-care systems. Several immunoendocrine abnormalities are occurring during the chronic phase of both diseases, such as high extra-adrenal production of active glucocorticoids (GCs) by the activity of 11-β-hydroxysteroid dehydrogenase type 1 (11-βHSD1). 11-βHSD1 catalyzes the conversion of inactive cortisone to active cortisol or corticosterone in lungs and liver, while 11-β-hydroxysteroid dehydrogenase type 2 (11-βHSD2) has the opposite effect. Active GCs have been related to insulin resistance and suppression of Th1 responses, which are deleterious factors in both T2D and TB. The anabolic adrenal hormone dehydroepiandrosterone (DHEA) exerts antagonistic effects on GC signaling in immune cells and metabolic tissues; however, its anabolic effects prohibit its use to treat immunoendocrine diseases. 16α-bromoepiandrosterone (BEA) is a water miscible synthetic sterol related to DHEA that lacks an anabolic effect while amplifying the immune and metabolic properties with important potential therapeutic uses. In this work, we compared the expression of 11-βHSD1 and the therapeutic efficacy of BEA in diabetic mice infected with tuberculosis (TB) (T2D/TB) with respect to non-diabetic TB-infected mice (TB). T2D was induced by feeding mice with a high-fat diet and administering a single low-dose of streptozotocin. After 4 weeks of T2D establishment, mice were infected intratracheally with a high-dose of Mycobacterium tuberculosis strain H37Rv. Then, mice were treated with BEA three times a week by subcutaneous and intratracheal routes. Infection with TB increased the expression of 11-βHSD1 and corticosterone in the lungs and liver of both T2D/TB and TB mice; however, T2D/TB mice developed a more severe lung disease than TB mice. In comparison with untreated animals, BEA decreased GC and 11-βHSD1 expression while increasing 11-βHSD2 expression. These molecular effects of BEA were associated with a reduction in hyperglycemia and liver steatosis, lower lung bacillary loads and pneumonia. These results uphold BEA as a promising effective therapy for the T2D/TB co-morbidity.
ER  - 

TY  - JOUR
M3  - Article
Y1  - 2021
VL  - 16
IS  - 7 July
SN  - 1932-6203
JF  - PLoS ONE
JO  - PLoS ONE
UR  - https://www.embase.com/search/results?subaction=viewrecord&id=L2013553562&from=export
U2  - L2013553562
C5  - 34252144
DB  - Embase
DB  - Medline
U3  - 2021-07-19
U4  - 2021-12-23
L2  - http://dx.doi.org/10.1371/journal.pone.0254349
DO  - 10.1371/journal.pone.0254349
A1  - Shayo, F.K.
A1  - Shayo, S.C.
M1  - (Shayo F.K., festocasmir@gmail.com) Department of Internal Medicine, Muhimbili National Hospital, Dar es Salaam, Tanzania
M1  - (Shayo F.K., festocasmir@gmail.com) Muhimbili University of Health and Allied Sciences, Dar es Salaam, Tanzania
M1  - (Shayo S.C.) Department of Diabetes and Endocrinology, Kagoshima University, Kagoshima, Japan
AD  - F.K. Shayo, Department of Internal Medicine, Muhimbili National Hospital, Dar es Salaam, Tanzania
T1  - Readiness of healthcare facilities with tuberculosis services to manage diabetes mellitus in Tanzania: A nationwide analysis for evidence-informed policy-making in high burden settings
LA  - English
KW  - blood glucose meter
KW  - diagnostic equipment
KW  - sphygmomanometer
KW  - stadiometer
KW  - stethoscope
KW  - urine test strip
KW  - weighing scale
KW  - glibenclamide
KW  - glucose
KW  - insulin
KW  - metformin
KW  - article
KW  - body mass
KW  - diabetes mellitus
KW  - disease burden
KW  - evidence based medicine
KW  - Facility inventory questionnaire
KW  - health care delivery
KW  - health care facility
KW  - health care personnel
KW  - Health Provider Interview questionnaire
KW  - health service
KW  - management
KW  - patient care
KW  - practice guideline
KW  - prevalence
KW  - questionnaire
KW  - reading
KW  - staff training
KW  - Tanzania
KW  - tuberculosis
KW  - World Health Organization
KW  - World Health Organization-Service Availability and Readiness Assessment
N2  - Introduction Double disease burden such as Tuberculosis and Diabetes mellitus comorbidity is evident and on rising especially in high burden settings such as Tanzania. There is limited information about the availability of tuberculosis/diabetes integrated healthcare services in Tanzania. Therefore, this study explored the availability and examined the readiness of healthcare facilities with tuberculosis services to manage diabetes mellitus in Tanzania. Methods We abstracted data from the 2014-2015 Tanzania Service Provision Assessment Survey datasets. The service availability was assessed by calculating the proportion of tuberculosis facilities reported to manage diabetes mellitus. There were four domains; each domain with some indicators for calculating the readiness index. High readiness was considered if the tuberculosis facilities scored at least half (≥50%) of the indicators listed in each of the four domains (staff training and guideline, diagnostics, equipment, and medicines) as is recommended by the World Health Organization-Service Availability and Readiness Assessment manual while low readiness for otherwise. Results Out of 341 healthcare facilities with tuberculosis services included in the current study, 238 (70.0%) reported providing management for diabetes mellitus. The majority of the facilities were dispensaries and clinics 48.1%; publicly owned 72.6%; and located in rural 62.6%. Overall, the readiness of tuberculosis facilities to manage diabetes was low (10.8%). Similarly, the readiness was low based on the domain-specific readiness of trained staff and guidelines. Conclusion Although the majority of the healthcare facilities with tuberculosis services had diabetes mellitus services the overall readiness was low. This finding provides a piece of evidence to inform the policymakers in high burden and low resource countries to strengthen the co-management of tuberculosis and diabetes.
ER  - 

TY  - JOUR
M3  - Article
Y1  - 2021
VL  - 16
IS  - 7 July
SN  - 1932-6203
JF  - PLoS ONE
JO  - PLoS ONE
UR  - https://www.embase.com/search/results?subaction=viewrecord&id=L2013823202&from=export
U2  - L2013823202
C5  - 34324578
DB  - Embase
DB  - Medline
U3  - 2021-08-06
L2  - http://dx.doi.org/10.1371/journal.pone.0255194
DO  - 10.1371/journal.pone.0255194
A1  - Scordo, J.M.
A1  - Aguillón-Durán, G.P.
A1  - Ayala, D.
A1  - Quirino- Cerrillo, A.P.
A1  - Rodríguez-Reyna, E.
A1  - Mora-Guzmán, F.
A1  - Caso, J.A.
A1  - Ledezma-Campos, E.
A1  - Schlesinger, L.S.
A1  - Torrelles, J.B.
A1  - Turner, J.
A1  - Restrepo, B.I.
M1  - (Scordo J.M.; Schlesinger L.S.; Torrelles J.B.; Turner J.) Host Pathogen Interactions and Population Health Programs, Texas Biomedical Research Institute, San Antonio, TX, United States
M1  - (Scordo J.M.) The University of Texas, Health Science Center of San Antonio, San Antonio, TX, United States
M1  - (Aguillón-Durán G.P.; Rodríguez-Reyna E.; Mora-Guzmán F.; Ledezma-Campos E.) Secretaria de Salud de Tamaulipas, Reynosa, Matamoros and Ciudad Victoria, Tamaulipas, Mexico
M1  - (Ayala D.; Quirino- Cerrillo A.P.; Restrepo B.I., Blanca.i.restrepo@uth.tmc.edu) University of Texas, Health Science Center at Houston, School of Public Health, Brownsville, TX, United States
M1  - (Caso J.A.; Restrepo B.I., Blanca.i.restrepo@uth.tmc.edu) Biology Department, University of Texas Rio Grande Valley, Edinburg, TX, United States
M1  - (Caso J.A.) School of Medicine, South Texas Diabetes and Obesity Institute, University of Texas Rio Grande Valley, Edinburg, TX, United States
AD  - B.I. Restrepo, University of Texas, Health Science Center at Houston, School of Public Health, Brownsville, TX, United States
T1  - A prospective cross-sectional study of tuberculosis in elderly Hispanics reveals that BCG vaccination at birth is protective whereas diabetes is not a risk factor
LA  - English
KW  - adult
KW  - aged
KW  - article
KW  - BCG vaccination
KW  - body mass
KW  - controlled study
KW  - cross-sectional study
KW  - human
KW  - major clinical study
KW  - male
KW  - non insulin dependent diabetes mellitus
KW  - prevalence
KW  - prospective study
KW  - risk factor
KW  - smoking
N2  - Background Aging increases the risk of tuberculosis (TB) and its adverse outcomes, but most studies are based on secondary analyses, and few are in Hispanics. Diabetes is a risk factor for TB in adults, but its contribution in the elderly is unknown. We aimed to identify the role of diabetes and other risk factors for TB in elderly Hispanics. Methods Cross-sectional study among newly-diagnosed TB patients, recent contacts (ReC), or community controls (CoC) totaling 646 participants, including 183 elderly (>60 years; 43 TB, 80 ReC, 60 CoC) and 463 adults (18 to 50 years; 80 TB, 301 ReC and 82 CoC). Host characteristics associated with TB and latent Mycobacterium tuberculosis infection (LTBI) were identified in the elderly by univariable and confirmed by multivariable logistic regression. Results LTBI was more prevalent among the elderly CoC (55% vs. 23.2% in adults; p<0.001), but not in ReC (elderly 71.3% vs. adult 63.8%); p = 0.213). Risk factors for TB in the elderly included male sex (adj-OR 4.33, 95% CI 1.76, 10.65), smoking (adj-OR 2.55, 95% CI 1.01, 6.45) and low BMI (adj-OR 12.34, 95% CI 4.44, 34.33). Unexpectedly, type 2 diabetes was not associated with TB despite its high prevalence (adj-OR 0.38, 95% CI 0.06, 2.38), and BCG vaccination at birth was protective (adj-OR 0.16, 95% CI 0.06, 0.45). Conclusions We report novel distinctions in TB risk factors in the elderly vs. adults, notably in diabetes and BCG vaccination at birth. Further studies are warranted to address disparities in this vulnerable, understudied population.
ER  - 

TY  - JOUR
M3  - Article
Y1  - 2021
VL  - 10
IS  - 2
SP  - 111
EP  - 115
SN  - 2212-554X
SN  - 2212-5531
JF  - International Journal of Mycobacteriology
JO  - Int. J. Mycobacteriology
UR  - https://www.embase.com/search/results?subaction=viewrecord&id=L635373951&from=export
U2  - L635373951
C5  - 34558460
DB  - Embase
DB  - Medline
U3  - 2021-06-30
U4  - 2021-07-06
L2  - http://dx.doi.org/10.4103/2212-5531.307069
DO  - 10.4103/2212-5531.307069
A1  - Desai, A.
A1  - Gupta, N.
A1  - Korishetty, L.
A1  - Saravu, K.
M1  - (Desai A.; Korishetty L.) Department of 1Medicine, Kasturba Medical College, Manipal Academy of Higher Education, Karnataka, Manipal, India
M1  - (Gupta N.; Saravu K., kavithasaravu@gmail.com) Department of Infectious Diseases, Kasturba Medical College, Manipal Academy of Higher Education, India
M1  - (Gupta N.; Saravu K., kavithasaravu@gmail.com) Manipal Center for Infectious Diseases, Prasanna School of Public Health, Manipal Academy of Higher Education, Karnataka, Manipal, India
T1  - Treatment outcomes of patients with tuberculosis and diabetes: A prospective cohort study from India
LA  - English
KW  - glucose
KW  - hemoglobin A1c
KW  - insulin
KW  - tuberculostatic agent
KW  - adult
KW  - aged
KW  - article
KW  - cohort analysis
KW  - controlled study
KW  - diabetes mellitus
KW  - diabetic patient
KW  - extrapulmonary tuberculosis
KW  - fasting
KW  - female
KW  - glucose blood level
KW  - glycemic control
KW  - hemoglobin blood level
KW  - hospital admission
KW  - hospital patient
KW  - human
KW  - India
KW  - lung tuberculosis
KW  - major clinical study
KW  - male
KW  - middle aged
KW  - prevalence
KW  - prospective study
KW  - screening test
KW  - tertiary care center
KW  - treatment outcome
KW  - very elderly
N2  - Introduction: Tuberculosis (TB) and diabetes mellitus (DM) are significant causes of morbidity and mortality in developing countries. This study aimed to explore the relationship between diabetes and TB. Methods: This was a prospective cohort study in which all newly diagnosed inpatients with TB above the age of 18 years during the study period (September 2018 to August 2020) were included. Fasting sugars and glycosylated hemoglobin (HbA1c) levels were recorded at the baseline, 3rdmonth, and 6thmonth in the diabetic patients on antitubercular therapy (ATT). Treatment outcomes were measured in both the diabetic and the nondiabetic groups. Results: The prevalence of diabetes in patients with TB admitted at our tertiary care hospital was found to be 38.5%. A favorable treatment outcome was seen in 96.3% of the patients with DM when compared to 95.6% in those without diabetes. A decreasing trend of HbA1c and fasting sugars was noticed in patients with DM during ATT. Conclusion: The screening of DM in patients with TB can help in early diagnosis and better glycemic control which may improve the possibility of favorable outcomes.
ER  - 

TY  - JOUR
M3  - Article
Y1  - 2021
VL  - 18
IS  - 1
SP  - 1
EP  - 8
SN  - 1660-4601
SN  - 1661-7827
JF  - International Journal of Environmental Research and Public Health
JO  - Int. J. Environ. Res. Public Health
UR  - https://www.embase.com/search/results?subaction=viewrecord&id=L2005740421&from=export
U2  - L2005740421
C5  - 33406582
DB  - Embase
DB  - Medline
U3  - 2021-01-13
U4  - 2021-05-12
L2  - http://dx.doi.org/10.3390/ijerph18010305
DO  - 10.3390/ijerph18010305
A1  - Ping, P.A.
A1  - Zakaria, R.
A1  - Islam, M.A.
A1  - Yaacob, L.H.
A1  - Muhamad, R.
A1  - Mohamad, W.M.Z.W.
A1  - Yusoff, H.M.
M1  - (Ping P.A., aiping1982@yahoo.com; Zakaria R., rosnani@usm.my; Yaacob L.H., husniati@usm.my; Muhamad R., drrosediani@gmail.com) Department of Family Medicine, School of Medical Sciences, Universiti Sains Malaysia, Kubang Kerian, Kelantan, Malaysia
M1  - (Islam M.A., ayoncx70@yahoo.com) Department of Haematology, School of Medical Sciences, Universiti Sains Malaysia, Kubang Kerian, Kelantan, Malaysia
M1  - (Mohamad W.M.Z.W., drzahir@usm.my) Department of Community Medicine, School of Medical Sciences, Universiti Sains Malaysia, Kubang Kerian, Kelantan, Malaysia
M1  - (Yusoff H.M., harmyusoff@unisza.edu.my) Faculty of Medicine, Universiti Sultan Zainal Abidin, Kuala Terengganu, Terengganu, Malaysia
AD  - R. Zakaria, Department of Family Medicine, School of Medical Sciences, Universiti Sains Malaysia, Kubang Kerian, Kelantan, Malaysia
AD  - M.A. Islam, Department of Haematology, School of Medical Sciences, Universiti Sains Malaysia, Kubang Kerian, Kelantan, Malaysia
T1  - Prevalence and risk factors of latent tuberculosis infection (LTBI) in patients with type 2 diabetes mellitus (T2DM)
LA  - English
KW  - antidiabetic agent
KW  - BCG vaccine
KW  - hemoglobin A1c
KW  - insulin
KW  - tuberculin
KW  - tuberkulin rt 23
KW  - adult
KW  - article
KW  - controlled study
KW  - cross-sectional study
KW  - demography
KW  - diabetic patient
KW  - diet therapy
KW  - disease association
KW  - disease duration
KW  - education
KW  - female
KW  - hemoglobin blood level
KW  - human
KW  - latent tuberculosis
KW  - major clinical study
KW  - Malaysia
KW  - male
KW  - middle aged
KW  - multivariate logistic regression analysis
KW  - non insulin dependent diabetes mellitus
KW  - odds ratio
KW  - prevalence
KW  - risk factor
KW  - smoking
KW  - social aspect
KW  - tuberculin test
KW  - tuberculosis
KW  - tuberkulin rt 23
C1  - tuberkulin rt 23(Statens Serum Institut,Denmark)
C2  - Statens Serum Institut(Denmark)
N2  - Type 2 diabetes mellitus (T2DM) and tuberculosis (TB) together impose a high disease burden in terms of both mortality and health economics worldwide. The objective of this study was to estimate the prevalence and risk factors of latent TB infection (LTBI) in patients with T2DM in Malaysia. A cross-sectional study was performed, and adult T2DM patients (n = 299) were included. Simple and multiple logistic regression analyses were performed to identify the LTBI-associated risk factors in patients with T2DM. Multiple logistic regression was used to estimate adjusted odds ratios (aOR) and 95% confidence intervals (CIs) between T2DM and LTBI and was adjusted for potential confounders. The prevalence of LTBI in patients with T2DM was 11.4% (95% CI: 8.0–15.0%). There was no significant difference in the socio-demographic characteristics between LTBI and non-LTBI subjects. No significant difference in the smoking status, the duration of smoking, and the duration of T2DM, HbA1c, or treatments was observed. Interestingly, a higher level of education was observed to be associated with a lower prevalence of LTBI in T2DM patients (aOR: 0.08, 95% CI: 0.01–0.70, p = 0.02). Although the prevalence of LTBI in T2DM was low, it is important to screen for it in T2DM patients due to the risk of developing severe active TB.
ER  - 

TY  - JOUR
M3  - Article
Y1  - 2021
VL  - 6
IS  - June
SN  - 2520-0518
JF  - AME Medical Journal
JO  - AME. Med. J.
UR  - https://www.embase.com/search/results?subaction=viewrecord&id=L2007533013&from=export
U2  - L2007533013
DB  - Embase
U4  - 2023-04-06
L2  - http://dx.doi.org/10.21037/amj-20-114
DO  - 10.21037/amj-20-114
A1  - Tan, Y.Y.
A1  - Shuib, S.
A1  - Othman, A.
A1  - Md Yusof, M.Y.
M1  - (Tan Y.Y., tanyinyin2006@gmail.com; Shuib S.) Department of Internal Medicine, Hospital Sultanah Maliha, Langkawi, Malaysia
M1  - (Othman A.) Department of Pathology, Hospital Sultanah Maliha, Langkawi, Malaysia
M1  - (Md Yusof M.Y.) Department of Radiology, Hospital Sultanah Maliha, Langkawi, Malaysia
AD  - Y.Y. Tan, Department of Internal Medicine, Hospital Sultanah Maliha, Bukit Tekuh, Jalan Padang Mat Sirat, Langkawi, Kedah, Malaysia
T1  - Pulmonary tuberculosis with venous thromboembolism as an unusual presentation of occult pancreatic cancer: A case report
LA  - English
KW  - bisoprolol
KW  - CA 19-9 antigen
KW  - carcinoembryonic antigen
KW  - recombinant human insulin
KW  - rivaroxaban
KW  - tuberculostatic agent
KW  - abdominal cancer
KW  - acid fast bacterium
KW  - aged
KW  - article
KW  - ascites
KW  - body weight loss
KW  - cancer palliative therapy
KW  - case report
KW  - chronic cough
KW  - clinical article
KW  - comorbidity
KW  - computed tomographic angiography
KW  - crackle
KW  - deep vein thrombosis
KW  - deterioration
KW  - diabetes mellitus
KW  - disease duration
KW  - Doppler ultrasonography
KW  - dyspnea
KW  - human
KW  - human tissue
KW  - hypertension
KW  - ischemic heart disease
KW  - leg swelling
KW  - lung embolism
KW  - lung tuberculosis
KW  - male
KW  - medical history
KW  - metastatic peritoneal adenocarcinoma
KW  - occult cancer
KW  - pancreas cancer
KW  - peritoneal fluid
KW  - pleura effusion
KW  - respiratory tract examination
KW  - tachypnea
KW  - thorax radiography
KW  - total quality management
KW  - vein thrombosis
KW  - venous thromboembolism
N2  - Pancreatic cancer is usually diagnosed at a relatively advanced stage due to the heterogeneous and nonspecific clinical presentation. Thus, it poses a significant diagnostic challenge as the disease is usually clinically silent at the early stage. Typically, by the time of diagnosis, pancreatic cancer is associated with an extremely poor survival rate. The clinical features depend on the size and location of the tumour as well as its metastases. The suspicion of pancreatic cancer thus noted in retrospect and hence suggesting a missed opportunity for early detection. To our best knowledge, there have been no reported cases of pulmonary tuberculosis (PTB) with venous thromboembolism as the initial presentation of pancreatic cancer. The exact pathogenesis regarding venous thromboembolism with tuberculosis in pancreatic cancer is still unknown and debatable. Herein, we report an interesting case of smear positive PTB with venous thromboembolism leading to the elusive diagnosis of advanced pancreatic cancer. We discuss on possible novel hypotheses for the mechanism of venous thromboembolism in pancreatic cancer as well as association between tuberculosis and pancreatic cancer. His condition deteriorated even on standard treatment for PTB and thromboembolism that prompt further investigation for malignancy. He missed the golden period for treatment for the pancreatic cancer and subsequently succumbed to the illness. Early investigation for malignancy may be appropriate for tuberculosis patients who develop venous thromboembolism especially those clinically deterioration on standard treatment.
ER  - 

TY  - JOUR
M3  - Article
Y1  - 2021
VL  - 34
SN  - 2213-0071
JF  - Respiratory Medicine Case Reports
JO  - Respir. Med. Case Rep.
UR  - https://www.embase.com/search/results?subaction=viewrecord&id=L2014523007&from=export
U2  - L2014523007
DB  - Embase
U3  - 2021-09-17
U4  - 2022-04-05
L2  - http://dx.doi.org/10.1016/j.rmcr.2021.101511
DO  - 10.1016/j.rmcr.2021.101511
A1  - Rana, G.
A1  - Gautam, S.
A1  - Mawari, G.
A1  - Daga, M.K.
A1  - Kumar, N.
A1  - Raghu, R.V.
M1  - (Rana G.; Gautam S., sachingautam26273@gmail.com; Mawari G.; Daga M.K.; Raghu R.V.) Department of Internal Medicine, Maulana Azad Medical College, New Delhi, India
M1  - (Kumar N.) Department of Pulmonary Medicine, Maulana Azad Medical College, New Delhi, India
AD  - S. Gautam, Department of Internal Medicine, Maulana Azad Medical College, New Delhi, India
T1  - Massive hemoptysis causing mortality in a post COVID-19 infected Asian male patient: Presenting as pulmonary mucormycosis, pulmonary tuberculosis and later sino-nasal mucormycosis
LA  - English
KW  - electrocardiograph
KW  - nasogastric tube
KW  - Ryle tube
KW  - alanine aminotransferase
KW  - albumin
KW  - amphotericin B lipid complex
KW  - aspartate aminotransferase
KW  - bicarbonate
KW  - bilirubin
KW  - C reactive protein
KW  - calcium
KW  - electrolyte
KW  - ethambutol
KW  - glucose
KW  - infusion fluid
KW  - inotropic agent
KW  - insulin
KW  - isoniazid
KW  - ketone
KW  - lactate dehydrogenase
KW  - levofloxacin
KW  - methenamine
KW  - phosphate
KW  - piperacillin plus tazobactam
KW  - posaconazole
KW  - potassium
KW  - potassium hydroxide
KW  - procalcitonin
KW  - protein
KW  - pyrazinamide
KW  - pyridoxine
KW  - remdesivir
KW  - rifampicin
KW  - steroid
KW  - streptomycin
KW  - vancomycin
KW  - abdominal pain
KW  - adult
KW  - article
KW  - blood pressure
KW  - blood transfusion
KW  - bronchoscopy
KW  - bronchus biopsy
KW  - case report
KW  - clinical article
KW  - coinfection
KW  - computed tomographic angiography
KW  - computer assisted tomography
KW  - Contrast Enhanced computed tomographic angiography
KW  - coronavirus disease 2019
KW  - dry cough
KW  - endoscopic sinus surgery
KW  - fever
KW  - Functional Endoscopic Sinus Surgery guided biopsy
KW  - Glasgow coma scale
KW  - ground glass opacity
KW  - hospitalization
KW  - human
KW  - human tissue
KW  - hypovolemic shock
KW  - immunosuppressive treatment
KW  - insulin infusion
KW  - international normalized ratio
KW  - kidney function test
KW  - liver function test
KW  - lower respiratory tract infection
KW  - lung auscultation
KW  - lung tuberculosis
KW  - lymphocyte count
KW  - male
KW  - massive hemoptysis
KW  - microscopy
KW  - middle aged
KW  - mortality
KW  - mucormycosis
KW  - mycosis
KW  - neutrophil count
KW  - non insulin dependent diabetes mellitus
KW  - nose obstruction
KW  - nuclear magnetic resonance imaging
KW  - oxygen saturation
KW  - platelet count
KW  - pulmonary mucormycosis
KW  - pulse rate
KW  - SARS coronavirus
KW  - sino nasal mucormycosis
KW  - thorax pain
KW  - thorax radiography
KW  - transthoracic echocardiography
KW  - vomiting
N2  - While the developed nations are discussing giving a third dose of the COVID-19 vaccine to immunocompromised individuals, there are still challenges that are of global concern, especially in developing countries. The Delta variant which is predominantly responsible for the disease burden has now been reported in over 148 countries. The catastrophe caused in the Indian subcontinent has highlighted some associations, most notable being the unprecedented rise in the cases of mucormycosis in COVID-19 patients referred to as CAM (COVID-19 associated mucormycosis). This life-threatening opportunistic fungal infection which was historically associated with immunosuppression has reached a new peak as its incidence has increased many folds with the advent of COVID-19. Here we present one of the very first Case reports on how to post COVID immunosuppression state, uncontrolled blood sugar levels in the background of diabetic ketoacidosis led to the development of pulmonary mucormycosis with superimposed pulmonary tuberculosis and later Sino-nasal mucormycosis eventually leading to life-threatening massive hemoptysis, causing mortality of a post-COVID-19 infected middle-aged diabetic Asian male patient who presented twenty days after COVID-19 infection. However, our patient did not have risk factors such as severe COVID-19 infection requiring hospitalization, use of steroids or other immunomodulatory drugs like remdesivir or tocilizumab. Our case report aims to bring forth this post COVID pulmonary mucormycosis with pulmonary tuberculosis association as well as highlight the fact that tuberculosis is still a major public health burden that should not be forgotten in the fight to combat the pandemic.
ER  - 

TY  - JOUR
M3  - Article
Y1  - 2020
VL  - 189
SP  - 97
EP  - 100
SN  - 1476-5616
SN  - 0033-3506
JF  - Public Health
JO  - Public Health
UR  - https://www.embase.com/search/results?subaction=viewrecord&id=L2008590208&from=export
U2  - L2008590208
C5  - 33197733
DB  - Embase
DB  - Medline
U3  - 2020-11-18
U4  - 2021-01-29
L2  - http://dx.doi.org/10.1016/j.puhe.2020.09.021
DO  - 10.1016/j.puhe.2020.09.021
A1  - Ismail, M.B.
A1  - Nour, D.
A1  - Raad, G.
A1  - Osman, M.
A1  - Rafei, R.
A1  - Mallat, H.
A1  - Dabboussi, F.
A1  - Hamze, M.
M1  - (Ismail M.B.; Nour D.; Raad G.; Osman M.; Rafei R.; Mallat H.; Dabboussi F.; Hamze M., mhamze@monzerhamze.com) Laboratoire Microbiologie, Santé et Environnement (LMSE), Doctoral School of Sciences and Technology, Faculty of Public Health, Lebanese University, Tripoli, Lebanon
M1  - (Ismail M.B.) Faculty of Science, Lebanese University, Tripoli, Lebanon
AD  - M. Hamze, Laboratoire Microbiologie, Santé et Environnement (LMSE), Doctoral School of Sciences and Technology, Faculty of Public Health, Lebanese University, Tripoli, Lebanon
T1  - First data on latent tuberculosis infection in Syrian refugees with diabetes in Lebanon
LA  - English
KW  - Mycobacterium tuberculosis test kit
KW  - insulin
KW  - adult
KW  - age
KW  - aged
KW  - article
KW  - controlled study
KW  - cross-sectional study
KW  - female
KW  - high risk population
KW  - human
KW  - infection risk
KW  - insulin treatment
KW  - latent tuberculosis
KW  - Lebanon
KW  - major clinical study
KW  - male
KW  - non insulin dependent diabetes mellitus
KW  - prevalence
KW  - refugee
KW  - risk factor
KW  - structured questionnaire
KW  - Syrian
KW  - QuantiFERON-TB Gold Plus
C3  - QuantiFERON-TB Gold Plus(Qiagen,United States)
C4  - Qiagen(United States)
N2  - Objective: The association between diabetes mellitus and tuberculosis is a health-threatening double trouble. Vulnerable populations such as refugees and conflict-displaced populations may be at higher risk of both diseases. Here, we examined the prevalence of latent tuberculosis infection (LTBI) and its associated risk factors in a population of Syrian refugees with diabetes in North Lebanon. Study design: This is a cross-sectional study. Methods: A total of 87 Syrian refugees with diabetes were enrolled. Demographic and clinical data were collected using a structured questionnaire, and a blood sample was obtained from each patient. LTBI was examined using the last generation QuantiFERON-TB Gold Plus assay. Results: The mean age of the study population was 54.1 ± 10.5 years, and the majority were women (79.3%). LTBI was found in 1 in 5 (17/87; 19.5%) enrolled patients, with the majority being originated from Aleppo (47.05%). Infection was significantly associated only with age (P = 0.009), and its risk was 4-fold higher in patients aged ≥60 years (odds ratio: 4.1, confidence interval: 1.4–12.5, P = 0.018). Conclusion: This study highlights the need to implement effective tuberculosis control strategies among refugees with diabetes, with particular attention to those at older age.
ER  - 

TY  - JOUR
M3  - Letter
Y1  - 2020
VL  - 6
IS  - 3
SP  - 1
EP  - 4
SN  - 2312-0541
JF  - ERJ Open Research
JO  - ERJ Open Res.
UR  - https://www.embase.com/search/results?subaction=viewrecord&id=L2004867646&from=export
U2  - L2004867646
DB  - Embase
U3  - 2020-08-17
U4  - 2020-08-31
L2  - http://dx.doi.org/10.1183/23120541.00050-2020
DO  - 10.1183/23120541.00050-2020
A1  - Pan, S.-W.
A1  - Feng, J.-Y.
A1  - Yen, Y.-F.
A1  - Chuang, F.-Y.
A1  - Shen, H.-S.
A1  - Su, V.Y.-F.
A1  - Chuang, P.-H.
A1  - Chan, Y.-J.
A1  - Su, W.-J.
M1  - (Pan S.-W.; Feng J.-Y.; Chuang F.-Y.; Shen H.-S.; Su W.-J., wjsu.mail@gmail.com) Dept of Chest Medicine, Taipei Veterans General Hospital, Taipei, Taiwan
M1  - (Pan S.-W.; Feng J.-Y.; Yen Y.-F.; Su V.Y.-F.; Su W.-J., wjsu.mail@gmail.com) Faculty of Medicine, National Yang-Ming University, Taipei, Taiwan
M1  - (Pan S.-W.; Yen Y.-F.; Chan Y.-J.) Institute of Public Health, National Yang-Ming University, Taipei, Taiwan
M1  - (Feng J.-Y.; Yen Y.-F.) Institute of Clinical Medicine, National Yang-Ming University, Taipei, Taiwan
M1  - (Yen Y.-F.) Section of Infectious Diseases, Taipei City Hospital, Taipei, Taiwan
M1  - (Su V.Y.-F.) Dept of Health Care Management, National Taipei University of Nursing and Health Sciences, Taipei, Taiwan
M1  - (Su V.Y.-F.) Dept of Internal Medicine, Taipei City Hospital, Taipei, Taiwan
M1  - (Chuang P.-H.) Taipei Association of Health and Welfare Data Science, Taiwan
M1  - (Chan Y.-J.) Division of Infectious Diseases, Dept of Medicine, Taipei Veterans General Hospital, Taipei, Taiwan
M1  - (Chan Y.-J.) Division of Microbiology, Dept of Pathology and Laboratory Medicine, Taipei Veterans General Hospital, Taipei, Taiwan
AD  - W.-J. Su, Dept of Chest Medicine, Taipei Veterans General Hospital, Taipei, Taiwan
AD  - W.-J. Su, Faculty of Medicine, National Yang-Ming University, Taipei, Taiwan
T1  - Metformin use and post-exposure incident tuberculosis: A nationwide tuberculosis-contact cohort study in Taiwan
LA  - English
KW  - insulin
KW  - metformin
KW  - statin (protein)
KW  - steroid
KW  - tuberculostatic agent
KW  - adapted diabetes complication severity index score
KW  - adult
KW  - cohort analysis
KW  - comorbidity
KW  - controlled study
KW  - diabetes mellitus
KW  - diabetic complication
KW  - disease transmission
KW  - exposure
KW  - follow up
KW  - human
KW  - latent tuberculosis
KW  - letter
KW  - major clinical study
KW  - male
KW  - middle aged
KW  - non insulin dependent diabetes mellitus
KW  - prophylaxis
KW  - retrospective study
KW  - risk factor
KW  - scoring system
KW  - Taiwan
KW  - tuberculosis
ER  - 

TY  - JOUR
M3  - Article
Y1  - 2020
VL  - 2020
SN  - 2314-6141
SN  - 2314-6133
JF  - BioMed Research International
JO  - BioMed Res. Int.
UR  - https://www.embase.com/search/results?subaction=viewrecord&id=L2006092522&from=export
U2  - L2006092522
C5  - 32509871
DB  - Embase
DB  - Medline
U3  - 2020-07-07
U4  - 2020-07-10
L2  - http://dx.doi.org/10.1155/2020/8085106
DO  - 10.1155/2020/8085106
A1  - Lin, K.-H.
A1  - Lin, K.-H.
A1  - Luo, C.-W.
A1  - Luo, C.-W.
A1  - Chen, S.-P.
A1  - Chen, S.-P.
A1  - Tu, D.-G.
A1  - Tu, D.-G.
A1  - Lin, M.-S.
A1  - Lin, M.-S.
A1  - Kuan, Y.-H.
A1  - Kuan, Y.-H.
M1  - (Lin K.-H., 54407@cch.org.tw) Division of Critical Care Medicine, Department of Internal Medicine, Changhua Christian Hospital, Changhua, Taiwan
M1  - (Lin K.-H., 54407@cch.org.tw) Division of Chest Medicine, Department of Internal Medicine, Changhua Christian Hospital, Changhua, Taiwan
M1  - (Luo C.-W., kkjj88440@gmail.com; Kuan Y.-H., kuanyh@csmu.edu.tw) Department of Pharmacology, School of Medicine, Chung Shan Medical University, Taichung, Taiwan
M1  - (Luo C.-W., kkjj88440@gmail.com; Kuan Y.-H., kuanyh@csmu.edu.tw) Department of Pharmacy, Chung Shan Medical University Hospital, Taichung, Taiwan
M1  - (Chen S.-P., cshy752@csh.org.tw) Department of Internal Medicine, School of Medicine, Chung Shan Medical University, Taichung, Taiwan
M1  - (Chen S.-P., cshy752@csh.org.tw) Department of Internal Medicine, Chung Shan Medical University Hospital, Taichung, Taiwan
M1  - (Tu D.-G., 03587@cych.org.tw) Department of Nuclear Medicine, Ditmanson Medical Foundation Chia-Yi Christian Hospital, Chiayi, Taiwan
M1  - (Tu D.-G., 03587@cych.org.tw) Department of Biomedical Science, National Chung Cheng University, Chiayi, Taiwan
M1  - (Lin M.-S., 02456@cych.org.tw) Department of Internal Medicine, Ditmanson Medical Foundation Chia-Yi Christian Hospital, Chiayi, Taiwan
M1  - (Lin M.-S., 02456@cych.org.tw) Department of Respiratory Care, Chang Gung University of Science and Technology, Chiayi, Taiwan
AD  - Y.-H. Kuan, Department of Pharmacology, School of Medicine, Chung Shan Medical University, Taichung, Taiwan
T1  - α-Glucosidase Inhibitor Can Effectively Inhibit the Risk of Tuberculosis in Patients with Diabetes: A Nested Case-Control Study
LA  - English
KW  - acarbose
KW  - alpha glucosidase
KW  - buformin
KW  - chlorpropamide
KW  - glibenclamide
KW  - gliclazide
KW  - glimepiride
KW  - meglitinide
KW  - miglitol
KW  - nateglinide
KW  - pioglitazone
KW  - repaglinide
KW  - rosiglitazone
KW  - tolazamide
KW  - adult
KW  - aged
KW  - article
KW  - bacterial pneumonia
KW  - case control study
KW  - clinical effectiveness
KW  - clinical evaluation
KW  - comparative study
KW  - concentration process
KW  - controlled study
KW  - density
KW  - diabetes mellitus
KW  - dose response
KW  - drug efficacy
KW  - female
KW  - human
KW  - ICD-9-CM
KW  - incidence
KW  - infection risk
KW  - lung mycosis
KW  - major clinical study
KW  - male
KW  - middle aged
KW  - risk assessment
KW  - risk factor
KW  - syphilis
KW  - Taiwan
KW  - tuberculosis
KW  - virus pneumonia
N2  - Diabetes mellitus (DM) and tuberculosis (TB) are major public health and economic burdens. DM increases Mycobacterium tuberculosis (M.tb) infection rates and treatment durations. This study evaluated the relationship between five classes of oral DM medications and TB infection risk in DM patients. We used longitudinal records from the Taiwan Longitudinal Health Insurance Research Database. DM patients were identified using the International Classification of Diseases, Ninth Revision, Clinical Modification (ICD-9-CM) code 250 and A code A181. TB patients were identified using ICD-9-CM code 010.x-017.x. Oral DM medications were divided into five classes: sulfonylureas, biguanides, meglitinides, α-glucosidase inhibitors (AGIs), and thiazolidinediones. Users were classified as nonusers, low-concentration users, and high-concentration users. The incidence rate ratio (IRR) was derived using multivariate Poisson regression to calculate the relative risk of TB infection. DM patients using low-and high-concentration AGIs had significantly lower TB infection risks compared with nonusers. The IRRs of the sulfonylureas and AGI users were [CI] 0.693-0.948) and (95% CI 0.651-0.995), respectively. The other four classes of medications exhibited no significant effect on TB infection risk in DM patients. Furthermore, DM patients using high-concentration AGIs had a significantly lower TB infection risk compared with those using low-concentration AGIs (IRR 0.918, 95% CI: 0.854-0.987). We noted a dose-response relationship in the effects of DM medications on TB risk. Accordingly, we suggest that DM patients use AGIs to benefit from their protective effect on TB infection risk.
ER  - 

TY  - JOUR
M3  - Letter
Y1  - 2019
VL  - 54
IS  - 3
SN  - 1399-3003
SN  - 0903-1936
JF  - European Respiratory Journal
JO  - Eur. Respir. J.
UR  - https://www.embase.com/search/results?subaction=viewrecord&id=L2002904880&from=export
U2  - L2002904880
C5  - 31048350
DB  - Embase
DB  - Medline
U3  - 2019-09-25
U4  - 2019-10-02
L2  - http://dx.doi.org/10.1183/13993003.00373-2019
DO  - 10.1183/13993003.00373-2019
A1  - Dekkers, B.G.J.
A1  - Bolhuis, M.S.
A1  - Beek, L.T.
A1  - De Lange, W.C.M.
A1  - Van Der Werf, T.S.
A1  - Alffenaar, J.-W.C.
A1  - Akkerman, O.W.
M1  - (Beek L.T.; De Lange W.C.M.; Van Der Werf T.S.; Akkerman O.W.) University of Groningen, University Medical Center Groningen, Dept of Pulmonary Diseases and Tuberculosis, Groningen, Netherlands
M1  - (Beek L.T.; De Lange W.C.M.; Akkerman O.W.) University of Groningen, University Medical Center Groningen, Tuberculosis Center Beatrixoord, Haren, Netherlands
M1  - (Beek L.T.) Hanze University of Applied Sciences, Nutrition and Dietetics, Groningen, Netherlands
M1  - (Van Der Werf T.S.) University of Groningen, University Medical Center Groningen, Dept of Internal Medicine, Groningen, Netherlands
M1  - (Alffenaar J.-W.C.) Sydney School of Pharmacy, Faculty of Medicine and Health, University of Sydney, Sydney, Australia
M1  - (Dekkers B.G.J., b.g.j.dekkers@umcg.nl; Bolhuis M.S.; Alffenaar J.-W.C.) Dept of Clinical Pharmacy and Pharmacology, University Medical Center Groningen, University of Groningen, Hanzeplein 1, Groningen, Netherlands
AD  - B.G.J. Dekkers, Dept of Clinical Pharmacy and Pharmacology, University Medical Center Groningen, University of Groningen, Hanzeplein 1, Groningen, Netherlands
T1  - Reduced moxifloxacin exposure in patients with tuberculosis and diabetes
LA  - English
KW  - hemoglobin A1c
KW  - insulin
KW  - metformin
KW  - moxifloxacin
KW  - rifampicin
KW  - sulfonylurea derivative
KW  - adult
KW  - area under the curve
KW  - body mass
KW  - comorbidity
KW  - controlled study
KW  - diabetes mellitus
KW  - dose time effect relation
KW  - drug absorption
KW  - drug blood level
KW  - drug clearance
KW  - drug exposure
KW  - drug induced diabetes mellitus
KW  - drug induced disease
KW  - drug monitoring
KW  - drug sensitivity
KW  - fasting
KW  - female
KW  - glucose blood level
KW  - human
KW  - insulin dependent diabetes mellitus
KW  - letter
KW  - liquid chromatography-mass spectrometry
KW  - lung tuberculosis
KW  - major clinical study
KW  - male
KW  - maximum concentration
KW  - minimum inhibitory concentration
KW  - multidrug resistant tuberculosis
KW  - non insulin dependent diabetes mellitus
KW  - plasma concentration-time curve
KW  - priority journal
KW  - retrospective study
KW  - treatment duration
KW  - treatment outcome
KW  - trough concentration
KW  - tuberculosis
KW  - volume of distribution
ER  - 

TY  - JOUR
M3  - Article
Y1  - 2019
VL  - 97
IS  - 6
SP  - 808
EP  - 817
SN  - 0041-4131
JF  - Tunisie Medicale
JO  - Tunis. Med.
UR  - https://www.embase.com/search/results?subaction=viewrecord&id=L2003623250&from=export
U2  - L2003623250
C5  - 31872413
DB  - Embase
DB  - Medline
U3  - 2020-01-31
U4  - 2020-02-05
A1  - Aissa, S.
A1  - Maoua, M.
A1  - Benzarti, W.
A1  - Gargouri, I.
A1  - Lassoued, R.
A1  - Sfaxi, R.
A1  - Abdelghani, A.
A1  - Garrouche, A.
A1  - Hayouni, A.
A1  - Mrizek, N.
M1  - (Aissa S.; Benzarti W.; Gargouri I.; Lassoued R.; Abdelghani A.; Garrouche A.; Hayouni A.) Service de pneumologie, CHU Farhat Hached de Sousse, Tunisia
M1  - (Aissa S.; Maoua M.; Benzarti W.; Gargouri I.; Lassoued R.; Sfaxi R.; Abdelghani A.; Garrouche A.; Hayouni A.; Mrizek N.) Faculté de Médecine de Sousse, Tunisia
M1  - (Maoua M.; Mrizek N.) Service de médecine de travail et de pathologie professionnelle, CHU Farhat Hached de Sousse, Tunisia
M1  - (Sfaxi R.) Dispensaire anti-tuberculeux de Sousse, Tunisia
T1  - Seasonality of pulmonary tuberculosis in sousse (Tunisia)
T2  - Saisonnalité de la tuberculose pulmonaire à sousse (Tunisie)
LA  - French
KW  - insulin zinc suspension
KW  - adult
KW  - article
KW  - atmospheric pressure
KW  - female
KW  - human
KW  - humidity
KW  - lung tuberculosis
KW  - major clinical study
KW  - meteorological phenomena
KW  - meteorology
KW  - middle aged
KW  - Mycobacterium tuberculosis
KW  - retrospective study
KW  - seasonal variation
KW  - temperature
N2  - Introduction:Seasonal variation of Pulmonary tuberculosis (TB) has attracted the attention in several regions of the world. Aim: To explore the relationship between variations of mean meteorological parameters (temperature, atmospheric pressure, relative humidity and duration of sunshine) and the occurrence of cases of pulmonary TB. Methods: This is a retrospective descriptive study of two-time series (meteorological data, case of pulmonary TB) from 1th January 2010 to 31th December 2014.Meteorological data were collected throughout the 5-year period. Results: We collected 180 cases confirmed by direct examination. The relationship between seasonality and the occurrence of TB cases was addressed in two ways considering either the date of the bacteriological diagnosis or the date date of onset of symptoms of TB as the date of the census of cases. Taking into account the date of bacteriological diagnosis, it appeared that spring (33.7%) and summer (25.9%) had the most days with positive diagnosis (p = 0.012). However, considering the date of onset of symptoms of TB, it appeared that winter (34.2%) and spring (28%) had the most days with positive diagnosis with a significant difference. The comparison of the mean of meteorological parameters between days with and without bacteriological diagnosis showed that only the mean duration of sunshine was significatively associated with more cases(p=0.002). This same comparison between the days with and without TB according to the date of onset of symptoms of TB showed significant difference only for mean temperatures which were lower during the days when patients présented symptoms of TB (p=0.013). Conclusion:Our results have highlighted the possible implication of meteorological parameters in the occurrence of pulmonary TB cases.
ER  - 

TY  - JOUR
M3  - Article
Y1  - 2019
VL  - 3
IS  - 2
SP  - 84
EP  - 90
SN  - 2474-5340
SN  - 2474-5332
JF  - Canadian Journal of Respiratory, Critical Care, and Sleep Medicine
JO  - Can. J. Respir. Crit. Care  Sleep Med.
UR  - https://www.embase.com/search/results?subaction=viewrecord&id=L625654312&from=export
U2  - L625654312
DB  - Embase
U3  - 2018-12-31
U4  - 2019-07-02
L2  - http://dx.doi.org/10.1080/24745332.2018.1507615
DO  - 10.1080/24745332.2018.1507615
A1  - Barss, L.
A1  - Sabur, N.
A1  - Orlikow, E.
A1  - Phang, S.
A1  - Jarand, J.
A1  - Field, S.
A1  - Ainslie, M.
A1  - Fisher, D.
M1  - (Barss L., Leila.barss@albertahealthservices.ca; Phang S.; Jarand J.; Field S.; Fisher D.) Department of Medicine, University of Calgary, Calgary, AB, Canada
M1  - (Sabur N.) Department of Medicine, University of Toronto, Toronto, ON, Canada
M1  - (Orlikow E.; Ainslie M.) Department of Medicine, University of Manitoba, Winnipeg, MB, Canada
AD  - L. Barss, Peter Lougheed Centre, 3500 26 Ave NE, Calgary, AB, Canada
T1  - Diabetes Mellitus in adult patients with active tuberculosis in Canada: Presentation and treatment outcomes
LA  - English
KW  - glucose
KW  - hemoglobin A1c
KW  - insulin
KW  - oral antidiabetic agent
KW  - adult
KW  - article
KW  - Canadian
KW  - cohort analysis
KW  - controlled study
KW  - diabetes mellitus
KW  - diabetic patient
KW  - disease association
KW  - female
KW  - glucose blood level
KW  - human
KW  - major clinical study
KW  - male
KW  - mortality
KW  - prevalence
KW  - priority journal
KW  - retrospective study
KW  - sputum smear
KW  - treatment duration
KW  - treatment failure
KW  - treatment outcome
KW  - tuberculosis
N2  - RATIONALE: Evidence supports a bidirectional relationship between tuberculosis (TB) and diabetes mellitus (DM) that may negatively impact TB elimination goals. Data from low TB incidence countries describing this relationship is limited. OBJECTIVES: We evaluated the association between DM and clinical presentation and treatment outcomes in adult patients with active TB in Canada. Our primary outcome was TB mortality. Secondary outcomes included relapse, development of drug resistance, delayed culture conversion and treatment failure (composite outcome). METHODS: A retrospective cohort study was conducted among adults diagnosed with TB between 2007 and 2012 in two Canadian cities. Clinical presentation and outcomes data was collected. Adjusted odds ratios (OR) were used to assess the association between DM and TB treatment outcomes. MEASUREMENTS AND MAIN RESULTS: Of 690 TB patients, 136 (19.7%) had DM. Diabetic patients were more likely to be smear positive (43% vs. 34%) and have cavitary disease (35% vs. 19%). In unadjusted analysis, DM was strongly associated with mortality during TB treatment (OR 2.68, 95% CI 1.42–5.06) and treatment failure (OR 2.81, 95% CI 1.55–5.09). However, after multivariate assessment these associations were no longer significant (mortality OR 1.24, 95% CI 0.61–2.56; treatment failure OR 1.46, 95% CI 0.75–2.81). CONCLUSION: In this cohort of patients treated for active TB in Canada, DM was associated with more extensive disease at presentation. In multivariate analysis DM did not impact treatment outcomes.
ER  - 

TY  - JOUR
M3  - Article
Y1  - 2019
VL  - 149
IS  - 3
SP  - 384
EP  - 388
SN  - 0971-5916
JF  - Indian Journal of Medical Research
JO  - Indian J. Med. Res.
UR  - https://www.embase.com/search/results?subaction=viewrecord&id=L628453406&from=export
U2  - L628453406
C5  - 31249204
DB  - Embase
DB  - Medline
U3  - 2019-07-15
U4  - 2019-07-18
L2  - http://dx.doi.org/10.4103/ijmr.IJMR_1927_17
DO  - 10.4103/ijmr.IJMR_1927_17
A1  - Krishnappa, D.
A1  - Sharma, S.K.
A1  - Singh, A.D.
A1  - Sinha, S.
A1  - Ammini, A.C.
A1  - Soneja, M.
M1  - (Krishnappa D.; Sharma S.K., sksharma.aiims2@gmail.com; Singh A.D.; Sinha S.; Soneja M.) Department of Medicine, All India Institute of Medical Sciences, New Delhi, India
M1  - (Ammini A.C.) Department of Endocrinology, All India Institute of Medical Sciences, New Delhi, India
M1  - (Sharma S.K., sksharma.aiims2@gmail.com) Department of Molecular Medicine, Jamia Hamdard Institute of Molecular Medicine, Hamdard University, Hamdard Nagar, New Delhi, India
AD  - S.K. Sharma, Department of Molecular Medicine, Jamia Hamdard Institute of Molecular Medicine, Hamdard University, Hamdard Nagar, New Delhi, India
T1  - Impact of tuberculosis on glycaemic status: A neglected association
LA  - English
KW  - Accu-Chek
KW  - blood glucose meter
KW  - glucose
KW  - hemoglobin A1c
KW  - insulin
KW  - oral antidiabetic agent
KW  - tuberculostatic agent
KW  - adolescent
KW  - adult
KW  - aged
KW  - article
KW  - body mass
KW  - dengue
KW  - diabetes mellitus
KW  - female
KW  - follow up
KW  - glucose blood level
KW  - glycemic control
KW  - glycemic load
KW  - human
KW  - hyperglycemia
KW  - impaired glucose tolerance
KW  - lifestyle modification
KW  - longitudinal study
KW  - major clinical study
KW  - male
KW  - oral glucose tolerance test
KW  - pancreas disease
KW  - prospective study
KW  - risk factor
KW  - short course therapy
KW  - sputum
KW  - tuberculosis
KW  - Accu-Chek
C3  - Accu-Chek(Hoffmann La Roche,Switzerland)
C4  - Hoffmann La Roche(Switzerland)
N2  - Background & objectives: Diabetes mellitus (DM) is an important risk factor for tuberculosis and has received increasing emphasis. However, the reverse association of tuberculosis impacting blood sugar levels has not been well studied. The present study was conducted to evaluate the prevalence of hyperglycemia in patients with tuberculosis and assess its resolution following successful treatment of tuberculosis. Methods: In this prospective study, a total of 582 patients with tuberculosis were evaluated for hyperglycaemia [DM or impaired glucose tolerance (IGT)] with random blood sugar (RBS) and all patients with RBS >100 mg/dl were subjected to a 75 g oral glucose tolerance test (OGTT). All patients received thrice weekly intermittent Directly Observed Treatment Short Course (DOTS) for tuberculosis. Patients with hyperglycaemia were re-evaluated at the end of anti-tuberculosis treatment with an OGTT and glycated hemoglobin (HbA1c) levels to assess for glycaemic status. Results: In the present study, 41 of the 582 patients were found to have DM [7%, 95% confidence interval (CI) (5.2, 9.4)] while 26 patients were found to have IGT [4.5%, 95% CI (3, 6.5)]. Three patients were lost to follow up. Of the 26 patients with IGT, 17 [65.4%, 95% CI (46.1, 80.7)] reverted to euglycaemic status following successful treatment of tuberculosis, while the blood sugar levels improved in all patients with DM following treatment of tuberculosis. Interpretation & conclusions: Our study results show that tuberculosis adversely impacts glycaemic status with improvement in blood sugar levels at the end of successful treatment of tuberculosis. Longitudinal studies with large sample size are required to confirm these findings.
ER  - 

TY  - JOUR
M3  - Article
Y1  - 2019
VL  - 68
IS  - 4
SP  - 184
EP  - 190
SN  - 1805-451X
SN  - 1210-7913
JF  - Epidemiologie, Mikrobiologie, Imunologie
JO  - Epidemiol. Mikrobiol. Imunol.
UR  - https://www.embase.com/search/results?subaction=viewrecord&id=L2003541249&from=export
U2  - L2003541249
C5  - 31914775
DB  - Embase
DB  - Medline
U3  - 2020-01-31
U4  - 2020-01-31
A1  - Fernandová, E.
A1  - Bielaková, K.
A1  - Matějovská-Kubešová, H.
M1  - (Fernandová E., emmanuelafdo@gmail.com; Bielaková K.; Matějovská-Kubešová H.) Department of Internal Medicine, Geriatrics and General Practice, University Hospital Brno and Faculty of Medicine, Masaryk University, Brno, Czech Republic
AD  - E. Fernandová, Klinika interní, geriatrie a praktického lékařství, Fakultní nemocnice Brno, Jihlavská 340/20, Brno, Czech Republic
T1  - Tuberculosis in elderly in the Czech Republic
T2  - Tuberkulóza u seniorů v České republice
LA  - English
KW  - antibiotic agent
KW  - ethambutol
KW  - insulin
KW  - isoniazid
KW  - pyrazinamide
KW  - rifampicin
KW  - streptomycin
KW  - acute heart failure
KW  - acute kidney failure
KW  - aged
KW  - aging
KW  - anemia
KW  - anorexia
KW  - article
KW  - autopsy
KW  - bronchopneumonia
KW  - case report
KW  - cause of death
KW  - cerebrovascular disease
KW  - chronic kidney failure
KW  - chronic obstructive lung disease
KW  - clinical article
KW  - collapse
KW  - community acquired pneumonia
KW  - comorbidity
KW  - coughing
KW  - Czech Republic
KW  - demography
KW  - diabetes mellitus
KW  - disease control
KW  - disease course
KW  - drug potentiation
KW  - drug withdrawal
KW  - dyspnea
KW  - fatty liver
KW  - female
KW  - fluidothorax
KW  - heart failure
KW  - hospital admission
KW  - hospital discharge
KW  - hospital readmission
KW  - hospitalization
KW  - human
KW  - hypertension
KW  - hyperuricemia
KW  - hypothyroidism
KW  - incidence
KW  - low back pain
KW  - lung carcinoma
KW  - lung congestion
KW  - lung disease
KW  - lung edema
KW  - lung infiltrate
KW  - lung metastasis
KW  - male
KW  - multiple chronic conditions
KW  - obesity
KW  - recurrent disease
KW  - smoking
KW  - thorax pain
KW  - thorax radiography
KW  - toxicity
KW  - treatment duration
KW  - treatment withdrawal
KW  - tuberculosis
KW  - weakness
N2  - Introduction: The incidence of tuberculosis (TB) in the Czech Republic (CR) is decreasing since 1960s. (1965: 76.9; 1975: 60.4; 1985: 45.2; 1995: 17.7; 2005: 9.9; 2015: 4.9 per 100, 000 population). In 2017 men accounted for over than 70% of cases. People aged over 75 years are most frequently affected. Elderly patients tend to develop more of extrapulmonary and atypical manifestation of the disease, the diagnosis of TB can be difficult and consequently overlooked. Multimorbid seniors are suffering from chronic illnesses, malignancies and autoimmune diseases, which translate into higher degree of immunosuppression and add to the generally described process of immunosenescence. Furthermore, therapy of TB in the elderly is challenging because of the increased drug resistance and higher incidence of adverse drug reactions. This article reviews the epidemiology of TB in the CR, immunological aspects, clinical characteristics, diagnosis, management, prevention of TB infection and presents two clinical cases in hospitalized aging adults in the CR. Case presentation: We present a case of a 79 year old female suffering from chronic obstructive pulmonary disease (COPD), who was repeatedly hospitalized for acute exacerbations of COPD and was consequently diagnosed with TB. Patient developed manifestation of treatment toxicity and drug interactions due to comorbidities and other medications. Secondly, we present a case of a 70 year old male, a lifelong smoker, who was initially admitted for collapsing. TB developed via the endogenic route from a Ghon’s complex in association with a slowly progressing bronchogenic carcinoma. Conclusion: Diagnosis and management of TB in the elderly person can be challenging. Age-related factors increase the risk of TB reactivation as well as enhance susceptibility to TB infection. In elderly population we find accumulation of risk factors for developing TB (malnutrition, low socio economic status, smoking and alcoholism). The people most at risk among elderly include fragile institutionalized seniors whose incidence of TB is 2-3 times higher than those living at home. Because the number of seniors is growing and the incidence of TB in this subpopulation is increasing, detailed knowledge of the epidemiological features of TB in this group is needed to optimize healthcare services.
ER  - 

TY  - JOUR
M3  - Article
Y1  - 2019
VL  - 13
IS  - 9
SP  - LC09
EP  - LC14
SN  - 0973-709X
SN  - 2249-782X
JF  - Journal of Clinical and Diagnostic Research
JO  - J. Clin. Diagn. Res.
UR  - https://www.embase.com/search/results?subaction=viewrecord&id=L2004073094&from=export
U2  - L2004073094
DB  - Embase
U3  - 2019-12-18
U4  - 2019-12-20
L2  - http://dx.doi.org/10.7860/JCDR/2019/42353.13122
DO  - 10.7860/JCDR/2019/42353.13122
A1  - Mahato, R.K.
A1  - Laohasiriwong, W.
A1  - Koju, R.
M1  - (Mahato R.K.; Laohasiriwong W., drwongsa@gmail.com) Faculty of Public Health, Khon Kaen University, Khon Kaen, Thailand
M1  - (Koju R.) Department of Internal Medicine, Dhulikhel Hospital, Kathmandu University Hospital, Dhulikhel, Nepal
AD  - W. Laohasiriwong, Faculty of Public Health, Khon Kaen University, Khon Kaen, Thailand
T1  - The role of type 2 diabetes mellitus on the clinical manifestation of pulmonary tuberculosis: A study from Nepal
LA  - English
KW  - adult
KW  - article
KW  - body mass
KW  - case control study
KW  - cause of death
KW  - clinical feature
KW  - comorbidity
KW  - controlled study
KW  - cross-sectional study
KW  - diastolic blood pressure
KW  - employment status
KW  - family size
KW  - female
KW  - glucose blood level
KW  - health care facility
KW  - health status
KW  - human
KW  - lung tuberculosis
KW  - major clinical study
KW  - male
KW  - marriage
KW  - Nepal
KW  - non insulin dependent diabetes mellitus
KW  - prevalence
KW  - risk factor
KW  - social status
KW  - structured questionnaire
KW  - systolic blood pressure
KW  - underweight
N2  - Introduction: Tuberculosis (TB) ranks as the seventh leading cause of death in Nepal. Similarly, the prevalence of Diabetes Mellitus (DM) has also shown an increasing trend in the country and it has been observed that diabetes is strongly associated with falling treatment outcome of tuberculosis. Hence, the association of tuberculosis with Type 2 Diabetes Mellitus (T2DM) might be higher than the assumption and it needs more attention as well as appropriate measures to improve treatment outcomes of both diseases. Aim: To determine the risk factors of T2DM comorbidity among TB patients in the Central Development Region of Nepal. Materials and Methods: A case-control study was conducted by administration of structured questionnaire interview among all forms of pulmonary tuberculosis patients. A total of 102 tuberculosis patients with T2DM who met the inclusion criteria were considered as cases and 306 non-diabetes tuberculosis cases were considered as controls. The study was conducted among the patients attending the tuberculosis treatment centres of all 19 districts of central Nepal. The risk factors of diabetes among tuberculosis patients was estimated by using unconditional multiple logistic regression, adjusted odds ratio and their 95% CI were measured. Results: This present study found that the risk factors of type 2 DM comorbidity among tuberculosis patients were; age ≥45 years (adj. OR=8.00, 95% CI: 4.21-15.21, p-value <0.001), formal education (adj. OR=2.12, 95% CI: 1.08-4.15, p-value is 0.027), being underweight {Body Mass Index (BMI) <18.5 Kg/m2} (adj. OR=2.61, 95% CI: 1.49-4.59, p-value <0.001) and with diastolic blood pressure ≥80 (adj. OR=3.05, 95% CI: 1.72-5.43, p-value <0.001). In addition, tuberculosis patients who visited more than two health facilities for diagnosis and treatments (adj. OR=2.06, 95% CI: 1.10-3.85, p-value is 0.024) and had medium level of knowledge (60-80%) on tuberculosis and diabetes (adj. OR=2.19, 95% CI: 1.09-4.39, p-value is 0.027) were more prone to having tuberculosis and diabetes. Conclusion: Tuberculosis with diabetes is strongly associated with age, education, hypertension comorbidity as well as delayed diagnosis. Therefore, regular DM screening program as well as timely health monitoring system of tuberculosis patients will enhance the tuberculosis control program in reducing TB burden from delayed cure in Nepal.
ER  - 

TY  - JOUR
M3  - Article
Y1  - 2019
VL  - 15
IS  - 12
SN  - 1553-7374
SN  - 1553-7366
JF  - PLoS Pathogens
JO  - PLoS Pathog.
UR  - https://www.embase.com/search/results?subaction=viewrecord&id=L2004560877&from=export
U2  - L2004560877
C5  - 31809521
DB  - Embase
DB  - Medline
U3  - 2020-01-17
U4  - 2021-06-01
L2  - http://dx.doi.org/10.1371/journal.ppat.1008140
DO  - 10.1371/journal.ppat.1008140
A1  - Tripathi, D.
A1  - Radhakrishnan, R.K.
A1  - Thandi, R.S.
A1  - Paidipally, P.
A1  - Devalraju, K.P.
A1  - Neela, V.S.K.
A1  - McAllister, M.K.
A1  - Samten, B.
A1  - Valluri, V.L.
A1  - Vankayalapati, R.
M1  - (Tripathi D.; Radhakrishnan R.K.; Thandi R.S.; Paidipally P.; McAllister M.K.; Samten B.; Vankayalapati R., krishna.vankayalapati@uthct.edu) Department of Pulmonary Immunology, Center for Biomedical Research, University of Texas, Health Science Center, Tyler, TX, United States
M1  - (Devalraju K.P.; Neela V.S.K.; Valluri V.L.) Immunology and Molecular Biology Department, Bhagwan Mahavir Medical Research Centre, Hyderabad, Telangana, India
AD  - R. Vankayalapati, Department of Pulmonary Immunology, Center for Biomedical Research, University of Texas, Health Science Center, Tyler, TX, United States
T1  - IL-22 produced by type 3 innate lymphoid cells (ILC3s) reduces the mortality of type 2 diabetes mellitus (T2DM) mice infected with Mycobacterium tuberculosis
LA  - English
KW  - ELISA kit
KW  - fluorometer
KW  - insulin
KW  - interleukin 22
KW  - leukocyte elastase
KW  - recombinant cytokine
KW  - recombinant interleukin 22
KW  - unclassified drug
KW  - adoptive transfer
KW  - aerosol
KW  - animal experiment
KW  - animal model
KW  - animal tissue
KW  - article
KW  - blood sampling
KW  - confocal microscopy
KW  - controlled study
KW  - disease severity
KW  - female
KW  - flow cytometry
KW  - human
KW  - immunohistochemistry
KW  - lipid metabolism
KW  - lung alveolus cell
KW  - lymphoid cell
KW  - mortality
KW  - mouse
KW  - non insulin dependent diabetes mellitus
KW  - nonhuman
KW  - pneumonia
KW  - real time polymerase chain reaction
KW  - single drug dose
KW  - tuberculosis
KW  - group 3 innate lymphoid cell
N2  - Previously, we found that pathological immune responses enhance the mortality rate of Mycobacterium tuberculosis (Mtb)-infected mice with type 2 diabetes mellitus (T2DM). In the current study, we evaluated the role of the cytokine IL-22 (known to play a protective role in bacterial infections) and type 3 innate lymphoid cells (ILC3s) in regulating inflammation and mortality in Mtb-infected T2DM mice. IL-22 levels were significantly lower in Mtbinfected T2DM mice than in nondiabetic Mtb-infected mice. Similarly, serum IL-22 levels were significantly lower in tuberculosis (TB) patients with T2DM than in TB patients without T2DM. ILC3s were an important source of IL-22 in mice infected with Mtb, and recombinant IL-22 treatment or adoptive transfer of ILC3s prolonged the survival of Mtb-infected T2DM mice. Recombinant IL-22 treatment reduced serum insulin levels and improved lipid metabolism. Recombinant IL-22 treatment or ILC3 transfer prevented neutrophil accumulation near alveoli, inhibited neutrophil elastase 2 (ELA2) production and prevented epithelial cell damage, identifying a novel mechanism for IL-22 and ILC3-mediated inhibition of inflammation in T2DM mice infected with an intracellular pathogen. Our findings suggest that the IL- 22 pathway may be a novel target for therapeutic intervention in T2DM patients with active TB disease.
ER  - 

TY  - JOUR
M3  - Review
Y1  - 2019
VL  - 6
IS  - 1
SN  - 2328-8957
JF  - Open Forum Infectious Diseases
JO  - Open Forum Infect. Dis.
UR  - https://www.embase.com/search/results?subaction=viewrecord&id=L626501644&from=export
U2  - L626501644
DB  - Embase
U3  - 2019-03-05
U4  - 2019-03-06
L2  - http://dx.doi.org/10.1093/ofid/ofy337
DO  - 10.1093/ofid/ofy337
A1  - Sane Schepisi, M.
A1  - Navarra, A.
A1  - Altet Gomez, M.N.
A1  - Dudnyk, A.
A1  - Dyrhol-Riise, A.M.
A1  - Esteban, J.
A1  - Giorgetti, P.F.
A1  - Gualano, G.
A1  - Guglielmetti, L.
A1  - Heyckendorf, J.
A1  - Kaluzhenina, A.
A1  - Lange, B.
A1  - Lange, C.
A1  - Manika, K.
A1  - Miah, J.
A1  - Nanovic, Z.
A1  - Pontali, E.
A1  - Prego, M.R.
A1  - Solovic, I.
A1  - Tiberi, S.
A1  - Palmieri, F.
A1  - Girardi, E.
M1  - (Sane Schepisi M., msaneschepisi@gmail.com; Navarra A.; Girardi E.) Clinical Epidemiology Unit, National Institute for Infectious Diseases L. Spallanzani - IRCCS, Via Portuense 292, Rome, Italy
M1  - (Altet Gomez M.N.) Unidad de Tratamiento Directamente Observado de la Tuberculosis 'Servicios Clínicos', Barcelona, Spain
M1  - (Dudnyk A.) Tuberculosis, Clinical Immunology and Allergy Department, National Pirogov Memorial Medical University, Vinnytsia, Ukraine
M1  - (Dyrhol-Riise A.M.) Department of Infectious Diseases, Oslo University Hospital, Institute of Clinical Medicine, University of Oslo, University of Bergen, Norway
M1  - (Esteban J.) Departamento de Microbiología Clínica, Fundación Jiménez Díaz, Madrid, Spain
M1  - (Giorgetti P.F.) Clinica di Malattie Infettive e Tropicali, A. O. Spedali Civili di Brescia e Università di Brescia, Brescia, Italy
M1  - (Gualano G.; Palmieri F.) Clinical Department, National Institute for Infectious Diseases L. Spallanzani - IRCCS, Rome, Italy
M1  - (Guglielmetti L.) Sanatorium, Centre Hospitalier de Bligny Briis-sous-Forges, Paris, France
M1  - (Guglielmetti L.) APHP, Ctr. Natl. de Ref. des Mycobacteries et de la Resist. des Mycobacteries Aux Antituberculeux (CNR-MyRMA), Bactériologie-Hygiène, Hôpitaux Universitaires Pitié Salpêtrière-Charles Foix, Paris, France
M1  - (Guglielmetti L.) Sorbonne Université, Unité 1135, Team E13 (Bactériologie), CR7 INSERM, Centre D'Immunologie et des Maladies Infectieuses, Paris, France
M1  - (Heyckendorf J.; Lange C.) Research Center Borstel, German Center for Infection Research (DZIF), Borstel, Germany
M1  - (Kaluzhenina A.) Department of Phthisiopulmonology, Volgograd State Medical University, Volgograd, Russian Federation
M1  - (Lange B.) Infectious Disease Division, Department of Medicine II, Medical Center - University of Freiburg, Faculty of Medicine, University of Freiburg, Germany
M1  - (Lange B.) Center for Chronic Immunodeficiency, Faculty of Medicine, Medical Center, University of Freiburg, Germany
M1  - (Manika K.) Respiratory Infections Unit, Pulmonary Department, Aristotle University of Thessaloniki, 'G. Papanikolaou' Hospital, Thessaloniki, Greece
M1  - (Nanovic Z.) Institute of Lung Diseases and Tuberculosis - Skopje, Skopje, FYROM, Macedonia
M1  - (Pontali E.) Divisione di Malattie Infettive, Ospedale Galliera - Genova, Genova, Italy
M1  - (Prego M.R.) Enfermedades Infecciosas, Medicina Interna, Complexo Hospitalario Universitario de Pontevedra, Pontevedra, Spain
M1  - (Solovic I.) Catholic University Ruzomberok, Slovakia
M1  - (Miah J.; Tiberi S.) Division of Infection, Barts Health NHS Trust, London, United Kingdom
AD  - M. Sane Schepisi, Clinical Epidemiology Unit, National Institute for Infectious Diseases L. Spallanzani - IRCCS, Via Portuense 292, Rome, Italy
T1  - Burden and Characteristics of the Comorbidity Tuberculosis - Diabetes in Europe: TBnet Prevalence Survey and Case-Control Study
LA  - English
KW  - glucose
KW  - insulin
KW  - oral antidiabetic agent
KW  - adult
KW  - aged
KW  - body weight loss
KW  - case control study
KW  - controlled study
KW  - coughing
KW  - cross-sectional study
KW  - diabetes mellitus
KW  - disease association
KW  - disease burden
KW  - disease transmission
KW  - drinking behavior
KW  - female
KW  - gender
KW  - human
KW  - lung tuberculosis
KW  - major clinical study
KW  - male
KW  - prevalence
KW  - priority journal
KW  - retrospective study
KW  - review
KW  - sputum culture
KW  - sputum smear
KW  - tuberculosis
KW  - tuberculosis control
KW  - very elderly
N2  - Background. The growing burden of diabetes mellitus (DM) is posing a threat to global tuberculosis (TB) control. DM triples the risk of developing TB, modifies the presenting features of pulmonary TB, and worsens TB treatment outcomes. We aimed to analyze the prevalence of DM among TB patients and to describe the characteristics and clinical presentation of TB-DM patients in Europe. Methods. We performed a cross-sectional survey on the prevalence of DM among consecutively diagnosed adult TB patients in 11 European TB referral centers located in France, Germany, Greece, Italy, Russia, Slovakia, Spain, and the United Kingdom over the period 2007-2015. We also selected DM-TB cases and TB only controls with a 1:3 ratio to perform a case-control analysis, including patients selected from the countries mentioned above plus Norway and Ukraine. Results. Among 3143 TB enrolled patients, DM prevalence overall was 10.7% and ranged from 4.4% in Greece to 28.5% in the United Kingdom. Patients' median ages ranged from 36 to 49 years, and all centers had >60% males; the proportion of foreign-born patients varied widely across sites. In the case-control study, DM was independently associated with older age and, among older patients, with being foreign-born. Among patients with pulmonary involvement, cavities on chest imaging were more frequently observed among those with DM. Conclusions. Diabetes mellitus represents a challenge for TB control in Europe, especially in foreign-born and in elderly patients. Specific screening strategies should be evaluated.
ER  - 

TY  - JOUR
M3  - Article
Y1  - 2018
VL  - 113
SP  - 10
EP  - 18
SN  - 1873-281X
SN  - 1472-9792
JF  - Tuberculosis
JO  - Tuberculosis
UR  - https://www.embase.com/search/results?subaction=viewrecord&id=L2001080902&from=export
U2  - L2001080902
C5  - 30514492
DB  - Embase
DB  - Medline
U3  - 2018-09-13
U4  - 2018-09-17
L2  - http://dx.doi.org/10.1016/j.tube.2018.08.007
DO  - 10.1016/j.tube.2018.08.007
A1  - Restrepo, B.I.
A1  - Kleynhans, L.
A1  - Salinas, A.B.
A1  - Abdelbary, B.
A1  - Tshivhula, H.
A1  - Aguillón-Durán, G.P.
A1  - Kunsevi-Kilola, C.
A1  - Salinas, G.
A1  - Stanley, K.
A1  - Malherbe, S.T.
A1  - Maasdorp, E.
A1  - Garcia-Viveros, M.
A1  - Louw, I.
A1  - Garcia-Oropesa, E.M.
A1  - Lopez-Alvarenga, J.C.
A1  - Prins, J.B.
A1  - Walzl, G.
A1  - Schlesinger, L.S.
A1  - Ronacher, K.
M1  - (Restrepo B.I., blanca.i.restrepo@uth.tmc.edu; Salinas A.B., alebiameysalinas@yahoo.com; Aguillón-Durán G.P., genesis.pad@hotmail.es) University of Texas Health Houston, School of Public Health, Brownsville Campus, Brownsville, TX, United States
M1  - (Restrepo B.I., blanca.i.restrepo@uth.tmc.edu; Lopez-Alvarenga J.C., juan.lopezalvarenga@utrgv.edu) University of Texas Rio Grande Valley, South Texas Diabetes and Obesity Institute and Department of Human Genetics, Edinburg, TX, United States
M1  - (Kleynhans L., leaniek@sun.ac.za; Tshivhula H., tshivhula@sun.ac.za; Kunsevi-Kilola C., kunsevicaryn@sun.ac.za; Stanley K., kstanley@sun.ac.za; Malherbe S.T., malherbe@sun.ac.za; Maasdorp E., emaasdorp@sun.ac.za; Louw I., ilzel@sun.ac.za; Walzl G., GWALZL@sun.ac.za; Ronacher K., katharina.ronacher@mater.uq.edu.au) DST-NRF Centre of Excellence for Biomedical Tuberculosis Research, South African Medical Research Council Centre for Tuberculosis Research, Division of Molecular Biology and Human Genetics, Faculty of Medicine and Health Sciences, Stellenbosch University, Cape Town, South Africa
M1  - (Abdelbary B., bassent.abdelbary@utrgv.edu) University of Texas Rio Grande Valley, Department of Physician Assistant, College of Health Affairs, Edinburg Campus, Edinburg, TX, United States
M1  - (Salinas G., Gloria.salinas@hchd.org) Hidalgo County Department of Health and Human Services, Edinburg, TX, United States
M1  - (Garcia-Viveros M., moncegarcia01@gmail.com) Secretaria de Salud de Tamaulipas, Matamoros, Tamaulipas, Mexico
M1  - (Garcia-Oropesa E.M., egoropesa@docentes.uat.edu.mx) Universidad Autónoma de Tamaulipas, Unidad Académica Reynosa-Aztlán, Reynosa, Tamaulipas, Mexico
M1  - (Prins J.B., john.prins@mater.uq.edu.au; Ronacher K., katharina.ronacher@mater.uq.edu.au) Mater Research Institute – The University of Queensland, Translational Research Institute, Brisbane, QLD, Australia
M1  - (Schlesinger L.S., lschlesinger@txbiomed.org) Texas Biomedical Research Institute, San Antonio, TX, United States
AD  - B.I. Restrepo, 80 Fort Brown, UT-SPH Bldg, Brownsville, TX, United States
T1  - Diabetes screen during tuberculosis contact investigations highlights opportunity for new diabetes diagnosis and reveals metabolic differences between ethnic groups
LA  - English
KW  - antiinflammatory agent
KW  - contraceptive agent
KW  - glucose
KW  - hemoglobin A1c
KW  - high density lipoprotein cholesterol
KW  - insulin
KW  - low density lipoprotein cholesterol
KW  - triacylglycerol
KW  - vitamin
KW  - adult
KW  - aged
KW  - article
KW  - cholesterol level
KW  - contraceptive behavior
KW  - controlled study
KW  - cross-sectional study
KW  - demography
KW  - dyslipidemia
KW  - ethnic difference
KW  - family history
KW  - female
KW  - glucose metabolism
KW  - homeostasis model assessment
KW  - human
KW  - insulin blood level
KW  - insulin level
KW  - insulin resistance
KW  - lipid metabolism
KW  - major clinical study
KW  - male
KW  - medical history
KW  - Mexico
KW  - non insulin dependent diabetes mellitus
KW  - obesity
KW  - prevalence
KW  - priority journal
KW  - screening
KW  - sex difference
KW  - smoking
KW  - social status
KW  - South Africa
KW  - Texas
KW  - triacylglycerol blood level
KW  - tuberculosis
KW  - vitamin supplementation
KW  - waist hip ratio
N2  - Type 2 diabetes (T2D) is a prevalent risk factor for tuberculosis (TB), but most studies on TB-T2D have focused on TB patients, been limited to one community, and shown a variable impact of T2D on TB risk or treatment outcomes. We conducted a cross-sectional assessment of sociodemographic and metabolic factors in adult TB contacts with T2D (versus no T2D), from the Texas-Mexico border to study Hispanics, and in Cape Town to study South African Coloured ethnicities. The prevalence of T2D was 30.2% in Texas-Mexico and 17.4% in South Africa, with new diagnosis in 34.4% and 43.9%, respectively. Contacts with T2D differed between ethnicities, with higher smoking, hormonal contraceptive use and cholesterol levels in South Africa, and higher obesity in Texas-Mexico (p < 0.05). PCA analysis revealed striking differences between ethnicities in the relationships between factors defining T2D and dyslipidemias. Our findings suggest that screening for new T2D in adult TB contacts is effective to identify new T2D patients at risk for TB. Furthermore, studies aimed at predicting individual TB risk in T2D patients, should take into account the heterogeneity in dyslipidemias that are likely to modify the estimates of TB risk or adverse treatment outcomes that are generally attributed to T2D alone.
ER  - 

TY  - JOUR
M3  - Article
Y1  - 2018
VL  - 22
IS  - 12
SP  - 1404
EP  - 1410
SN  - 1815-7920
SN  - 1027-3719
JF  - International Journal of Tuberculosis and Lung Disease
JO  - Int. J. Tuberc. Lung Dis.
UR  - https://www.embase.com/search/results?subaction=viewrecord&id=L625986415&from=export
U2  - L625986415
C5  - 30606312
DB  - Embase
DB  - Medline
U3  - 2019-01-22
U4  - 2019-09-20
L2  - http://dx.doi.org/10.5588/ijtld.18.0340
DO  - 10.5588/ijtld.18.0340
A1  - Van Crevel, R.
A1  - Koesoemadinata, R.
A1  - Hill, P.C.
A1  - Harries, A.D.
M1  - (Van Crevel R., reinout.vancrevel@radboudumc.nl) Department of Internal Medicine, Radboud Centre for Infectious Diseases, Radboud University Medical Centre, PO Box 9101, Nijmegen, Netherlands
M1  - (Van Crevel R., reinout.vancrevel@radboudumc.nl) Centre for Tropical Medicine and Global Health, Nuffield Department of Medicine, University of Oxford, Oxford, United Kingdom
M1  - (Koesoemadinata R.) Faculty of Medicine, Universitas Padjadjaran, Bandung, Indonesia
M1  - (Hill P.C.) Centre for International Health, Department of Preventive and Social Medicine, Faculty of Medicine, University of Otago, Dunedin, New Zealand
M1  - (Harries A.D.) International Union Against Tuberculosis and Lung Disease, Paris, France
M1  - (Harries A.D.) London School of Hygiene and Tropical Medicine, London, United Kingdom
AD  - R. Van Crevel, Department of Internal Medicine, Radboud Centre for Infectious Diseases, Radboud University Medical Centre, PO Box 9101, Nijmegen, Netherlands
T1  - Clinical management of combined tuberculosis and diabetes
LA  - English
KW  - NCT02106039
KW  - antihypertensive agent
KW  - antilipemic agent
KW  - antithrombocytic agent
KW  - insulin
KW  - metformin
KW  - rifampicin
KW  - tuberculostatic agent
KW  - article
KW  - cardiovascular disease
KW  - cardiovascular risk
KW  - clinical outcome
KW  - diabetes mellitus
KW  - disease severity
KW  - drug choice
KW  - drug efficacy
KW  - drug exposure
KW  - glycemic control
KW  - health care delivery
KW  - high risk patient
KW  - human
KW  - hyperglycemia
KW  - hypertension
KW  - coinfection
KW  - morbidity
KW  - mortality
KW  - outcome assessment
KW  - patient care
KW  - patient counseling
KW  - patient referral
KW  - pharmaceutical care
KW  - prescription
KW  - priority journal
KW  - risk assessment
KW  - risk management
KW  - risk reduction
KW  - treatment response
KW  - tuberculosis
N2  - Optimal management of combined tuberculosis (TB) and diabetes (DM) is important but challenging in terms of achieving good disease outcomes and avoiding toxicity, drug interactions and other challenges. DMmanagement during anti-tuberculosis treatment, aimed at improving TB treatment outcomes and reducing DM-related morbidity and mortality, consists of glycaemic control and measures to reduce the risk of cardiovascular disease. Metformin, the glucose-lowering drug of choice for TB patients, has no meaningful interaction with rifampicin (RMP), and may reduce TB mortality. Insulin is effective for severe hyperglycaemia, but has several disadvantages that limit its use in TB patients. Cardiovascular risk assessment should be considered in TB-DM patients to guide management in terms of counselling and prescription of antihypertensive, lipid-lowering and anti-platelet treatment. With regard to anti-tuberculosis treatment, DM is associated with an increased risk of drug resistance, lower exposure to anti-tuberculosis drugs, treatment failure and recurrent TB. Patients therefore need careful assessment before, during and possibly after anti-tuberculosis treatment. Although no studies have been performed, anti-tuberculosis treatment may also have to be prolonged or intensified in terms of regimen or drug dosage if DM is present. With regard to service delivery, combined treatment should probably be administered, supervised andmonitored asmuch as possible in a TB clinic. Local circumstances and severity of DM will guide the need for referral of patients to specialised DM care, and continuation of DM care after completion of anti-tuberculosis treatment. More data are also needed for the management of TB-DM patients with human immunodeficiency virus co-infection.
ER  - 

TY  - JOUR
M3  - Article
Y1  - 2018
VL  - 23
IS  - 11
SP  - 1063
EP  - 1073
SN  - 1440-1843
SN  - 1323-7799
JF  - Respirology
JO  - Respirology
UR  - https://www.embase.com/search/results?subaction=viewrecord&id=L624319838&from=export
U2  - L624319838
C5  - 29943489
DB  - Embase
DB  - Medline
U3  - 2018-10-17
U4  - 2018-10-22
L2  - http://dx.doi.org/10.1111/resp.13338
DO  - 10.1111/resp.13338
A1  - Lin, S.-Y.
A1  - Tu, H.-P.
A1  - Lu, P.-L.
A1  - Chen, T.-C.
A1  - Wang, W.-H.
A1  - Chong, I.-W.
A1  - Chen, Y.-H.
M1  - (Lin S.-Y.; Lu P.-L.; Chen T.-C.; Wang W.-H.; Chen Y.-H., infchen@gmail.com) Division of Infectious Diseases, Department of Internal Medicine, Kaohsiung Medical University Hospital, Kaohsiung Medical University, Kaohsiung, Taiwan
M1  - (Lin S.-Y.; Lu P.-L.; Chen Y.-H., infchen@gmail.com) School of Medicine, Graduate Institute of Medicine, Sepsis Research Center, College of Medicine, Kaohsiung Medical University, Kaohsiung, Taiwan
M1  - (Tu H.-P.) Department of Public Health and Environmental Medicine, College of Medicine, Kaohsiung Medical University, Kaohsiung, Taiwan
M1  - (Lu P.-L.) Department of Laboratory Medicine, Kaohsiung Medical University Hospital, Kaohsiung Medical University, Kaohsiung, Taiwan
M1  - (Chen T.-C.) Kaohsiung Municipal Ta-Tung Hospital, Kaohsiung Medical University Hospital, Kaohsiung Medical University, Kaohsiung, Taiwan
M1  - (Chong I.-W.) Department of Respiratory Therapy, College of Medicine, Kaohsiung Medical University, Kaohsiung, Taiwan
M1  - (Chen Y.-H., infchen@gmail.com) Department of Biological Science and Technology, College of Biological Science and Technology, National Chiao Tung University, Hsin Chu, Taiwan
AD  - Y.-H. Chen, Division of Infectious Diseases, Department of Internal Medicine, Kaohsiung Medical University Hospital, Kaohsiung Medical University, Kaohsiung, Taiwan
T1  - Metformin is associated with a lower risk of active tuberculosis in patients with type 2 diabetes
LA  - English
KW  - hydroxymethylglutaryl coenzyme A reductase inhibitor
KW  - insulin
KW  - metformin
KW  - adult
KW  - age distribution
KW  - aged
KW  - article
KW  - cohort analysis
KW  - comorbidity
KW  - controlled study
KW  - diabetic complication
KW  - disease association
KW  - disease severity
KW  - drug effect
KW  - drug use
KW  - female
KW  - glycemic control
KW  - human
KW  - infection risk
KW  - insulin treatment
KW  - major clinical study
KW  - male
KW  - metabolic disorder
KW  - non insulin dependent diabetes mellitus
KW  - population risk
KW  - priority journal
KW  - risk assessment
KW  - risk reduction
KW  - social status
KW  - tuberculosis
KW  - very elderly
N2  - Background and objective: Metformin is an oral anti-diabetic therapy (ADT) to manage type 2 diabetes mellitus (T2DM), and has been reported to have potential anti-tuberculosis (TB) effects. This study investigates the risk of active TB among persons with T2DM who were treated with various ADT and insulin therapies. Methods: We conducted a nationwide population-based cohort study using the Taiwan Longitudinal Health Insurance Database, including 49 028 T2DM patients who were metformin users (n = 44 002) or non-users (n = 5026). A total of 5026 propensity score-matched pairs of metformin users and non-users with T2DM were evaluated from 1998 to 2010. The data were analysed using Cox proportional hazard models. Results: Patients with T2DM had a significantly higher rate of incident TB than did the control subjects (adjusted hazard ratio: 2.01; 95% confidence interval (95% CI): 1.80–2.25). After adjusting for comorbidities, diabetes complications, ADT type and statin use, metformin use was an independent factor for predicting a reduced risk of active TB (adjusted relative risk (aRR): 0.24; 95% CI: 0.18–0.32). The association between metformin use and active TB risk was also consistent in most subgroup analyses, except for patients with metabolic disorders (aRR: 0.46; 95% CI: 0.11–1.87). This protective effect of metformin was dose-dependent but diminished gradually in the elderly population. Conclusion: Among all types of ADT and insulin therapies, metformin is the only agent with a decreased risk of active TB in the T2DM population. However, this effect was diminished in the elderly population and was not observed in patients with metabolic disorders.
ER  - 

TY  - JOUR
M3  - Article
Y1  - 2018
VL  - 550
IS  - 1-2
SP  - 398
EP  - 417
SN  - 1873-3476
SN  - 0378-5173
JF  - International Journal of Pharmaceutics
JO  - Int. J. Pharm.
UR  - https://www.embase.com/search/results?subaction=viewrecord&id=L2001082974&from=export
U2  - L2001082974
C5  - 30179703
DB  - Embase
DB  - Medline
U3  - 2018-09-14
U4  - 2019-01-15
L2  - http://dx.doi.org/10.1016/j.ijpharm.2018.08.061
DO  - 10.1016/j.ijpharm.2018.08.061
A1  - Momin, M.A.M.
A1  - Tucker, I.G.
A1  - Das, S.C.
M1  - (Momin M.A.M.; Tucker I.G.; Das S.C., shyamal.das@otago.ac.nz) School of Pharmacy, University of Otago, Dunedin, New Zealand
AD  - S.C. Das, School of Pharmacy, University of Otago, Adams Building, 18 Frederick Street, P.O. Box 56, Dunedin, New Zealand
T1  - High dose dry powder inhalers to overcome the challenges of tuberculosis treatment
LA  - English
KW  - dry powder inhaler
KW  - aminosalicylic acid
KW  - capreomycin
KW  - ciprofloxacin
KW  - clarithromycin
KW  - ethambutol
KW  - gentamicin
KW  - isoniazid
KW  - kanamycin
KW  - pyrazinamide
KW  - rifabutin
KW  - rifampicin
KW  - rifamycin
KW  - rifapentine
KW  - vancomycin
KW  - article
KW  - crystallization
KW  - density
KW  - drug delivery system
KW  - drug formulation
KW  - drug megadose
KW  - human
KW  - lung alveolus macrophage
KW  - moisture
KW  - particle size
KW  - polymerization
KW  - priority journal
KW  - spray drying
KW  - surface property
KW  - sustained drug release
KW  - tuberculosis
KW  - wettability
N2  - Tuberculosis (TB) is a major global health burden. The emergence of the human immunodeficiency virus (HIV) epidemic and drug resistance has complicated global TB control. Pulmonary delivery of drugs using dry powder inhalers (DPI) is an emerging approach to treat TB. In comparison with the conventional pulmonary delivery for asthma and chronic obstructive pulmonary disease (COPD), TB requires high dose delivery to the lung. However, high dose delivery depends on the successful design of the inhaler device and the formulation of highly aerosolizable powders. Particle engineering techniques play an important role in the development of high dose dry powder formulations. This review focuses on the development of high dose dry powder formulations for TB treatment with background information on the challenges of the current treatment of TB and the potential for pulmonary delivery. Particle engineering techniques with a particular focus on the spray drying and a summary of the developed dry powder formulations using different techniques are also discussed.
ER  - 

TY  - JOUR
M3  - Article
Y1  - 2018
VL  - 65
IS  - 4
SP  - 345
EP  - 349
SN  - 0019-5707
JF  - Indian Journal of Tuberculosis
JO  - Indian J. Tuberc.
UR  - https://www.embase.com/search/results?subaction=viewrecord&id=L2001142040&from=export
U2  - L2001142040
C5  - 30522623
DB  - Embase
DB  - Medline
U3  - 2018-10-05
U4  - 2018-12-13
L2  - http://dx.doi.org/10.1016/j.ijtb.2018.08.006
DO  - 10.1016/j.ijtb.2018.08.006
A1  - Novita, B.D.
A1  - Soediono, E.I.
A1  - Nugraha, J.
M1  - (Novita B.D., novita@ukwms.ac.id; Soediono E.I.) Department of Pharmacology, Faculty of Medicine, Widya Mandala Catholic University, Surabaya, Indonesia
M1  - (Nugraha J.) Department of Clinical Pathology, Faculty of Medicine, University of Airlangga/ Dr. Soetomo Hospital, Surabaya, Indonesia
AD  - B.D. Novita, Department of Pharmacology, Faculty of Medicine, Widya Mandala Catholic University, Surabaya, Indonesia
T1  - Metformin associated inflammation levels regulation in type 2 diabetes mellitus-tuberculosis coinfection patients – A case report
LA  - English
KW  - cytokine
KW  - gamma interferon
KW  - insulin
KW  - metformin
KW  - adult
KW  - article
KW  - comorbidity
KW  - controlled study
KW  - cytokine response
KW  - disease association
KW  - drug activity
KW  - drug mechanism
KW  - human
KW  - human cell
KW  - immune response
KW  - immunoregulation
KW  - India
KW  - inflammation
KW  - intermethod comparison
KW  - major clinical study
KW  - Mycobacterium tuberculosis
KW  - non insulin dependent diabetes mellitus
KW  - nonhuman
KW  - observational study
KW  - tuberculosis
KW  - upregulation
N2  - IFN-γ elevation is one of the indicators of successful treatment in active tuberculosis (TB) infection due to macrophage and Th-1 activation in inducing autophagy process. However, IL-10 also inhibits interferon-mediated mycobactericid activities by blocking IFN-γ; signaling pathways in autophagy. Therefore, ratio IFN-γ/IL-10 has to be greater than 1 (>1) then IFN-γ remains has anti-mycobacterium. Metformin (MET) is a potent combination drug to elevate anti-TB efficacy and able to regulate inflammation. In this study, an observational clinical study was done in diabetes mellitus (DM)-TB co-infection outpatients at Surabaya Paru Hospital. This study evaluated how MET therapy; affected inflammation. MET was used at least 2 months, accompanying with insulin and; anti-TB and as comparison to non MET group. The result in this study MET increased both pro-inflammatory and anti-inflammatory cytokines, thus MET may consider as adjunct therapy in DM-TB coinfection patients due; to its ability in Th-1 and Th-2 immuno-regulating response, especially to enhance IFN-γ; and to reduce insulin associated IL-10 upregulation.
ER  - 

TY  - JOUR
M3  - Article
Y1  - 2018
VL  - 22
IS  - 10
SP  - 1117
EP  - 1126
SN  - 1815-7920
SN  - 1027-3719
JF  - International Journal of Tuberculosis and Lung Disease
JO  - Int. J. Tuberc. Lung Dis.
UR  - https://www.embase.com/search/results?subaction=viewrecord&id=L624050407&from=export
U2  - L624050407
C5  - 30236178
DB  - Embase
DB  - Medline
U3  - 2018-10-02
U4  - 2018-10-08
L2  - http://dx.doi.org/10.5588/ijtld.17.0677
DO  - 10.5588/ijtld.17.0677
A1  - Harries, A.D.
A1  - Lin, Y.
A1  - Kumar, A.M.V.
A1  - Satyanarayana, S.
A1  - Zachariah, R.
A1  - Dlodlo, R.A.
M1  - (Harries A.D., adharries@theunion.org; Lin Y.; Kumar A.M.V.; Satyanarayana S.; Dlodlo R.A.) International Union Against Tuberculosis, Lung Disease, Paris, France
M1  - (Harries A.D., adharries@theunion.org) London School of Hygiene and Tropical Medicine, Old Inn Cottage, Vears Lane, Colden Common, Winchester London, United Kingdom
M1  - (Lin Y.) Union, Beijing, China
M1  - (Kumar A.M.V.; Satyanarayana S.) Union, South-East Asia Regional Office, New Delhi, India
M1  - (Zachariah R.) Medical Department, Operational Research Unit (LuxOR), Médecins Sans Frontières, Brussels Operational Centre, Luxembourg City, Luxembourg
M1  - (Dlodlo R.A.) Union, Bulawayo, Zimbabwe
AD  - A.D. Harries, International Union Against Tuberculosis, Lung Disease, Paris, France
T1  - How can integrated care and research assist in achieving the SDG targets for diabetes, tuberculosis and HIV/AIDS?
LA  - English
KW  - cotrimoxazole
KW  - dipeptidyl peptidase IV inhibitor
KW  - insulin
KW  - isoniazid
KW  - metformin
KW  - pioglitazone
KW  - rifampicin
KW  - sodium glucose cotransporter 2 inhibitor
KW  - sulfonylurea derivative
KW  - acquired immune deficiency syndrome
KW  - Africa south of the Sahara
KW  - antiretroviral therapy
KW  - article
KW  - Asia
KW  - clinical research
KW  - diabetes mellitus
KW  - epidemic
KW  - goal attainment
KW  - health care facility
KW  - health care planning
KW  - human
KW  - Human immunodeficiency virus infected patient
KW  - Human immunodeficiency virus infection
KW  - infection control
KW  - infection rate
KW  - integrated health care system
KW  - lifestyle modification
KW  - lung tuberculosis
KW  - priority journal
KW  - correctional facility
KW  - risk reduction
KW  - screening test
KW  - sustainable development goal
N2  - Integrating the management and care of communicable diseases, such as tuberculosis (TB) and human immunodeficiency virus/acquired immune-deficiency syndrome (HIV/AIDS), and non-communicable diseases, particularly diabetes mellitus (DM), may help to achieve the ambitious health-related targets of the Sustainable Development Goals (SDG 3.3 and 3.4) by 2030. There are five important reasons to integrate. First, we need to integrate to prevent disease. In sub-Saharan Africa, in particular, HIV infection is the main driver of the TB epidemic, and antiretroviral therapy combined with isoniazid preventive therapy (IPT) can reduce TB case notification rates. In Asia, DM is another important driver of the TB epidemic, and preventing or controlling DM can reduce the risk of TB. Second, we need to integrate to diagnose cases. Between a third to a half of those living with HIV, TB or DM do not know they have the disease, and bi-directional screening, whereby TB patients are screened for HIV and DM or people living with HIV and DM are screened for TB, can help to identify these 'missing cases'. Third, we need to integrate to better treat and manage patients who have a combination of two or more of these diseases, so that treatment success and retention on treatment can be optimised. Fourth, we should integrate to ensure better infection control practices for both TB and HIV infection in health facilities and congregate settings, such as prisons. Finally, we should integrate and learn how to monitor, record and report, particularly in relation to the cascade of events implicit in the HIV/AIDS and TB 90-90-90 targets.
ER  - 

TY  - JOUR
M3  - Article
Y1  - 2018
VL  - 9
IS  - SEP
SN  - 1664-3224
JF  - Frontiers in Immunology
JO  - Front. Immunol.
UR  - https://www.embase.com/search/results?subaction=viewrecord&id=L623905472&from=export
U2  - L623905472
C5  - 30283449
DB  - Embase
DB  - Medline
U3  - 2018-10-25
U4  - 2019-10-07
L2  - http://dx.doi.org/10.3389/fimmu.2018.02109
DO  - 10.3389/fimmu.2018.02109
A1  - Kewcharoenwong, C.
A1  - Prabowo, S.A.
A1  - Bancroft, G.J.
A1  - Fletcher, H.A.
A1  - Lertmemongkolchai, G.
M1  - (Kewcharoenwong C.; Lertmemongkolchai G., ganja_le@kku.ac.th) Mekong Health Science Research Institute, Khon Kaen, Thailand
M1  - (Kewcharoenwong C.; Lertmemongkolchai G., ganja_le@kku.ac.th) Faculty of Associated Medical Sciences, Centre for Research and Development of Medical Diagnostic Laboratories, Khon Kaen University, Khon Kaen, Thailand
M1  - (Prabowo S.A.; Bancroft G.J.; Fletcher H.A., Helen.Fletcher@lshtm.ac.uk) Department of Immunology and Infection, Faculty of Infectious and Tropical Diseases, London School of Hygiene and Tropical Medicine, London, United Kingdom
M1  - (Prabowo S.A.; Bancroft G.J.; Fletcher H.A., Helen.Fletcher@lshtm.ac.uk) Tuberculosis Centre, London School of Hygiene and Tropical Medicine, London, United Kingdom
AD  - G. Lertmemongkolchai, Mekong Health Science Research Institute, Khon Kaen, Thailand
T1  - Glibenclamide reduces primary human monocyte functions against tuberculosis infection by enhancing M2 polarization
LA  - English
KW  - CD163 antigen
KW  - CD86 antigen
KW  - gamma interferon inducible protein 10
KW  - glibenclamide
KW  - glipizide
KW  - hemoglobin A1c
KW  - HLA DR antigen
KW  - interleukin 10
KW  - interleukin 1beta
KW  - interleukin 6
KW  - interleukin 8
KW  - metformin
KW  - monocyte chemotactic protein 1
KW  - RANTES
KW  - tumor necrosis factor
KW  - adult
KW  - article
KW  - bactericidal activity
KW  - clinical article
KW  - controlled study
KW  - cytokine production
KW  - cytokine response
KW  - drug effect
KW  - female
KW  - glycemic control
KW  - growth inhibition
KW  - human
KW  - human cell
KW  - in vitro study
KW  - macrophage
KW  - male
KW  - middle aged
KW  - monocyte
KW  - Mycobacterium bovis BCG
KW  - Mycobacterium tuberculosis
KW  - non insulin dependent diabetes mellitus
KW  - phenotypic variation
KW  - tuberculosis
N2  - Tuberculosis (TB) is a global public health problem, which is caused by Mycobacterium tuberculosis (Mtb). Type 2 diabetes mellitus (T2DM) is one of the leading predisposing factors for development of TB after HIV/AIDS. Glibenclamide is a widely used anti-diabetic drug in low and middle-income countries where the incidence of TB is very high. In a human macrophage cell line, glibenclamide, a K+ATP-channel blocker, promoted alternative activation of macrophages by enhancing expression of the M2 marker CD206 during M2 polarization. M2 macrophages are considered poorly microbicidal and associated with TB susceptibility. Here, we investigated the effect of glibenclamide on M1 and M2 phenotypes of primary human monocytes and further determined whether specific drug treatment for T2DM individuals influences the antibacterial function of monocytes in response to mycobacterial infection. We found that glibenclamide significantly reduced M1 (HLA-DR+ and CD86+) surface markers and TNF-α production on primary human monocytes against mycobacterial infection. In contrast, M2 (CD163+ and CD206+) surface markers and IL-10 production were enhanced by pretreatment with glibenclamide. Additionally, reduction of bactericidal activity also occurred when primary human monocytes from T2DM individuals who were being treated with glibenclamide were infected with Mtb in vitro, consistent with the cytokine responses. We conclude that glibenclamide reduces M1 and promotes M2 polarization leading to impaired bactericidal ability of primary human monocytes of T2DM individuals in response to Mtb and may lead to increased susceptibility of T2DM individuals to TB and other bacterial infectious diseases.
ER  - 

TY  - JOUR
M3  - Article
Y1  - 2018
VL  - 7
IS  - 9
SN  - 2077-0383
JF  - Journal of Clinical Medicine
JO  - J. Clin. Med.
UR  - https://www.embase.com/search/results?subaction=viewrecord&id=L624162844&from=export
U2  - L624162844
DB  - Embase
U3  - 2018-10-15
U4  - 2018-10-17
L2  - http://dx.doi.org/10.3390/jcm7090264
DO  - 10.3390/jcm7090264
A1  - Tseng, C.-H.
M1  - (Tseng C.-H., ccktsh@ms6.hinet.net) Department of Internal Medicine, National Taiwan University College of Medicine, Taipei, Taiwan
M1  - (Tseng C.-H., ccktsh@ms6.hinet.net) Division of Endocrinology and Metabolism, Department of Internal Medicine, National Taiwan University Hospital, Taipei, Taiwan
M1  - (Tseng C.-H., ccktsh@ms6.hinet.net) Division of Environmental Health and Occupational Medicine of the National Health Research Institutes, Zhunan, Taiwan
AD  - C.-H. Tseng, Department of Internal Medicine, National Taiwan University College of Medicine, Taipei, Taiwan
T1  - Metformin decreases risk of tuberculosis infection in type 2 diabetes patients
LA  - English
KW  - acetylsalicylic acid
KW  - calcium channel blocking agent
KW  - dipeptidyl carboxypeptidase inhibitor
KW  - fibric acid derivative
KW  - hydroxymethylglutaryl coenzyme A reductase inhibitor
KW  - metformin
KW  - rosiglitazone
KW  - adult
KW  - article
KW  - blindness
KW  - cerebrovascular accident
KW  - chronic obstructive lung disease
KW  - cohort analysis
KW  - comorbidity
KW  - diabetic retinopathy
KW  - drug exposure
KW  - dyslipidemia
KW  - female
KW  - gingiva disease
KW  - glaucoma
KW  - heart failure
KW  - hepatitis B
KW  - hepatitis C
KW  - human
KW  - Human immunodeficiency virus infection
KW  - hypertension
KW  - ICD-9-CM
KW  - incidence
KW  - ischemic heart disease
KW  - kidney disease
KW  - liver cirrhosis
KW  - low vision
KW  - lung tuberculosis
KW  - major clinical study
KW  - male
KW  - middle aged
KW  - Mycobacterium tuberculosis
KW  - non insulin dependent diabetes mellitus
KW  - obesity
KW  - osteoporosis
KW  - periodontal disease
KW  - pneumonia
KW  - prescription
KW  - risk factor
KW  - sensitivity analysis
KW  - social status
KW  - tobacco dependence
KW  - treatment duration
KW  - tuberculosis
N2  - Background: Metformin may show an antibiotic effect, but whether its use can reduce the risk of tuberculosis infection has rarely been investigated in population-based studies. Methods: This is a retrospective cohort analysis of the Taiwan’s National Health Insurance database. New-onset type 2 diabetes patients, 148,468 ever users and 15,799 never users of metformin, identified during 1999–2005 were followed up until 31 December 2011 for the incidence of tuberculosis infection. Hazard ratios were estimated by Cox regression incorporated with the inverse probability of treatment weighting using propensity score. Results: A total of 360 never users and 1976 ever users developed a tuberculosis infection with respective incidence of 510.91 and 282.94 per 100,000 person–years. The overall hazard ratio of presenting a tuberculosis infection among metformin ever users in respect to never users was 0.552 (95% confidence interval: 0.493–0.617). The hazard ratios for the first (<27.10 months), second (27.10–58.27 months), and third (>58.27 months) tertile of cumulative duration of metformin therapy were 1.116 (0.989–1.261), 0.543 (0.478–0.618), and 0.200 (0.171–0.233), respectively; and were 1.037 (0.918–1.173), 0.533 (0.469–0.606), and 0.249 (0.215–0.288), respectively, for the first (<817,000 mg), second (817,000–2,047,180 mg), and third (>2,047,180 mg) tertile of cumulative doses of metformin. The findings were consistent when analyses were restricted to pulmonary tuberculosis. Additionally, regular users of metformin tended to have greater benefit than irregular users. Conclusions: Metformin use is associated with a reduced risk of tuberculosis infection in a dose–response pattern in type 2 diabetes patients.
ER  - 

TY  - JOUR
M3  - Review
Y1  - 2018
VL  - 18
IS  - 9
SN  - 1539-0829
SN  - 1534-4827
JF  - Current Diabetes Reports
JO  - Curr. Diabetes Rep.
UR  - https://www.embase.com/search/results?subaction=viewrecord&id=L623426839&from=export
U2  - L623426839
C5  - 30090969
DB  - Embase
DB  - Medline
U3  - 2018-08-16
U4  - 2019-09-11
L2  - http://dx.doi.org/10.1007/s11892-018-1036-y
DO  - 10.1007/s11892-018-1036-y
A1  - Magee, M.J.
A1  - Salindri, A.D.
A1  - Kyaw, N.T.T.
A1  - Auld, S.C.
A1  - Haw, J.S.
A1  - Umpierrez, G.E.
M1  - (Magee M.J., mjmagee@gsu.edu; Salindri A.D., asalindri1@student.gsu.edu; Kyaw N.T.T., nangthuthukyaw1@student.gsu.edu) Division of Epidemiology and Biostatistics, School of Public Health, Georgia State University, PO Box 3984, Atlanta, GA, United States
M1  - (Kyaw N.T.T., nangthuthukyaw1@student.gsu.edu) Centre for Operational Research, International Union Against Tuberculosis and Lung Disease (The Union) Office, Mandalay, Myanmar
M1  - (Auld S.C., sara.auld@emory.edu) Division of Pulmonary, Allergy and Critical Care Medicine, Emory University School of Medicine and Rollins School of Public Health, 615 Michael St, NE Ste 205, Atlanta, GA, United States
M1  - (Haw J.S., jhaw@emory.edu; Umpierrez G.E., geumpie@emory.edu) Division of Endocrinology, Metabolism and Lipids, Emory University School of Medicine, 69 Jesse Hill Jr Dr SE, Glenn Memorial Building, Atlanta, GA, United States
AD  - M.J. Magee, Division of Epidemiology and Biostatistics, School of Public Health, Georgia State University, PO Box 3984, Atlanta, GA, United States
T1  - Stress Hyperglycemia in Patients with Tuberculosis Disease: Epidemiology and Clinical Implications
LA  - English
KW  - antibiotic agent
KW  - insulin
KW  - oral antidiabetic agent
KW  - acute stress
KW  - cytokine release
KW  - diabetes mellitus
KW  - disease association
KW  - epigenetics
KW  - glycemic control
KW  - human
KW  - hyperglycemia
KW  - hypothalamus hypophysis system
KW  - immune response
KW  - incidence
KW  - infection
KW  - inflammation
KW  - intensive care
KW  - nonhuman
KW  - pathophysiology
KW  - prevalence
KW  - prognosis
KW  - review
KW  - risk factor
KW  - stress hyperglycemia
KW  - treatment outcome
KW  - tuberculosis
N2  - Purpose of Review: The intersection of tuberculosis (TB) disease and type 2 diabetes mellitus is severely hindering global efforts to reduce TB burdens. Diabetes increases the risk of developing TB disease and negatively impacts TB treatment outcomes including culture conversion time, mortality risk, and TB relapse. Recent evidence also indicates plausible mechanisms by which TB disease may influence the pathogenesis and incidence of diabetes. We review the epidemiology of stress hyperglycemia in patients with TB and the pathophysiologic responses to TB disease that are related to established mechanisms of stress hyperglycemia. We also consider clinical implications of stress hyperglycemia on TB treatment, and the role of TB disease on risk of diabetes post-TB. Recent Findings: Among patients with TB disease, the development of stress hyperglycemia may influence the clinical manifestation and treatment response of some patients and can complicate diabetes diagnosis. Summary: Research is needed to elucidate the relationship between TB disease and stress hyperglycemia and determine the extent to which stress hyperglycemia impacts TB treatment response. Currently, there is insufficient data to support clinical recommendations for glucose control among patients with TB disease, representing a major barrier for efforts to improve treatment outcomes for patients with TB and diabetes.
ER  - 

TY  - JOUR
M3  - Article
Y1  - 2018
VL  - 33
IS  - 5
SP  - 933
EP  - 940
SN  - 2005-6648
SN  - 1226-3303
JF  - Korean Journal of Internal Medicine
JO  - Korean J. Intern. Med.
UR  - https://www.embase.com/search/results?subaction=viewrecord&id=L623912094&from=export
U2  - L623912094
C5  - 29540054
DB  - Embase
DB  - Medline
U3  - 2018-09-21
U4  - 2019-03-20
L2  - http://dx.doi.org/10.3904/kjim.2017.249
DO  - 10.3904/kjim.2017.249
A1  - Lee, Y.-J.
A1  - Han, S.K.
A1  - Park, J.H.
A1  - Lee, J.K.
A1  - Kim, D.K.
A1  - Chung, H.S.
A1  - Heo, E.Y.
M1  - (Lee Y.-J.; Han S.K.) Division of Pulmonary and Critical Care Medicine, Department of Internal Medicine, Seoul National University Hospital, Seoul, South Korea
M1  - (Han S.K.; Kim D.K.; Chung H.S.) Department of Internal Medicine, Seoul National University College of Medicine, Seoul, South Korea
M1  - (Park J.H.; Lee J.K.; Kim D.K.; Chung H.S.; Heo E.Y., eunyoungheo@gmail.com) Division of Pulmonary and Critical Care Medicine, Department of Internal Medicine, Seoul Metropolitan Government Seoul National University Boramae Medical Center, Seoul, South Korea
AD  - E.Y. Heo, Division of Pulmonary and Critical Care Medicine, Department of Internal Medicine, Seoul Metropolitan Government Seoul National University Boramae Medical Center, 20 Boramae-ro 5-gil, Dongjak-gu, Seoul, South Korea
T1  - The effect of metformin on culture conversion in tuberculosis patients with diabetes mellitus
LA  - English
KW  - hydroxymethylglutaryl coenzyme A reductase inhibitor
KW  - insulin
KW  - metformin
KW  - adult
KW  - antibiotic resistance
KW  - article
KW  - bacterium culture
KW  - chronic kidney failure
KW  - cohort analysis
KW  - comorbidity
KW  - controlled study
KW  - diabetes mellitus
KW  - disease severity
KW  - drug effect
KW  - female
KW  - human
KW  - lung tuberculosis
KW  - major clinical study
KW  - male
KW  - middle aged
KW  - nonhuman
KW  - recurrent disease
KW  - retrospective study
KW  - South Korea
KW  - sputum culture
N2  - Background/Aims: Patients with diabetes mellitus (DM) and tuberculosis (TB) have increased morbidity and a high risk of treatment failure or recurrence. It is important to manage both diseases simultaneously. Among anti-diabetic drugs, metformin inhibits intracellular growth of mycobacteria. Therefore, we examined the effects of metformin on TB treatment, especially in patients with DM. Methods: This retrospective cohort study included patients with culture-positive pulmonary TB diagnosed between 2011 and 2012. The primary study outcome was sputum culture conversion after 2 months of treatment. Results: Of 499 patients diagnosed with culture-positive pulmonary TB, 105 (21%) had DM at diagnosis. Among them, 62 (59.5%) were treated with metformin. Baseline characteristics, except for the presence of chronic renal disease, were not significantly different between the metformin and non-metformin groups. Metformin treatment had no significant effect on sputum culture conversion (p = 0.60) and recurrence within 1 year after TB treatment completion (p = 0.39). However, metformin improved the sputum culture conversion rate in patients with cavitary pulmonary TB, who have higher bacterial loads (odds ratio, 10.8; 95% confidence interval, 1.22 to 95.63). Conclusions: Among cavitary pulmonary TB patients with DM, metformin can be an effective adjunctive anti-TB agent to improve sputum culture conversion after 2 months of treatment.
ER  - 

TY  - JOUR
M3  - Article
Y1  - 2018
VL  - 111
SP  - 114
EP  - 120
SN  - 1873-281X
SN  - 1472-9792
JF  - Tuberculosis
JO  - Tuberculosis
UR  - https://www.embase.com/search/results?subaction=viewrecord&id=L2000839108&from=export
U2  - L2000839108
C5  - 30029895
DB  - Embase
DB  - Medline
U3  - 2018-06-15
U4  - 2018-06-21
L2  - http://dx.doi.org/10.1016/j.tube.2018.06.009
DO  - 10.1016/j.tube.2018.06.009
A1  - Sánchez-Jiménez, R.
A1  - Cerón, E.
A1  - Bernal-Alcántara, D.
A1  - Castillejos-López, M.
A1  - Gonzalez-Trujano, E.
A1  - Negrete-García, M.C.
A1  - Alvarado-Vásquez, N.
M1  - (Sánchez-Jiménez R.) Graduate and Research Section, Higher School of Medicine of the National Polytechnic Institute, Mexico City, Mexico
M1  - (Cerón E.; Bernal-Alcántara D.; Negrete-García M.C.; Alvarado-Vásquez N., nnooee@gmail.com) Department of Biochemistry, National Institute of Respiratory Diseases “Ismael Cosío Villegas”, Mexico City, Mexico
M1  - (Castillejos-López M.) Epidemiological Surveillance Unit, National Institute of Respiratory Diseases “Ismael Cosío Villegas”, Mexico City, Mexico
M1  - (Gonzalez-Trujano E.) National Institute of Psychiatry “Ramón de la Fuente Muñiz”, Mexico City, Mexico
AD  - N. Alvarado-Vásquez, Department of Biochemistry, National Institute of Respiratory Diseases, “Ismael Cosío Villegas”, Calz. de Tlalpan 4402, Col. Sección XVI, CdMx, Mexico
T1  - Association between IL-15 and insulin plasmatic concentrations in patients with pulmonary tuberculosis and type 2 diabetes
LA  - English
KW  - ethambutol plus isoniazid plus pyrazinamide plus rifampicin
KW  - gamma interferon
KW  - glibenclamide plus metformin
KW  - glucose
KW  - glycated hemoglobin
KW  - insulin
KW  - interleukin 15
KW  - interleukin 2
KW  - tumor necrosis factor
KW  - adult
KW  - article
KW  - controlled study
KW  - cross-sectional study
KW  - disease association
KW  - female
KW  - glucose blood level
KW  - hemoglobin blood level
KW  - household
KW  - human
KW  - insulin blood level
KW  - insulin treatment
KW  - lung tuberculosis
KW  - major clinical study
KW  - male
KW  - non insulin dependent diabetes mellitus
KW  - priority journal
KW  - protein blood level
KW  - treatment duration
N2  - IL-15 is part of the immune response in pulmonary tuberculosis (PTB) but amazingly, it may also induce physiological effects similar to those of insulin. We evaluated the IL-15 and insulin plasmatic levels in adults with PTB and with or without type 2 diabetes mellitus (DM2), who received previous antituberculosis therapy for at least 2 months. We analyzed the concentrations of glucose, glycated hemoglobin, insulin, as well as levels of IL-15, IL-2, IFN-γ and TNF-α in patients with PTB, patients with PTB-DM2, household contacts with DM2 (C-DM2), and healthy household contacts (H-C). Our results showed unexpected high levels of glucose, insulin, and IL-15 in the PTB and C-DM2 groups. In comparison, low levels of these same indicators were observed in the PTB-DM2 and H-C groups. Interestingly, our analysis showed a positive correlation of IL-15 with insulin in the PTB group (r = 0.73) and in the C-DM2 group (r = 0.66). In comparison, a weak correlation between IL-15 and insulin was observed in the PTB-DM group (r = 0.10) and in the H-C group (ρ = 0.26). Our results suggest an association between IL-15 and insulin levels in the patient with PTB. Intriguingly, this association was weaker in the patient with PTB-DM2.
ER  - 

TY  - JOUR
M3  - Article
Y1  - 2018
VL  - 69
SP  - 11
EP  - 19
SN  - 1878-3511
SN  - 1201-9712
JF  - International Journal of Infectious Diseases
JO  - Int. J. Infect. Dis.
UR  - https://www.embase.com/search/results?subaction=viewrecord&id=L620793208&from=export
U2  - L620793208
C5  - 29253707
DB  - Embase
DB  - Medline
U3  - 2018-02-28
U4  - 2018-10-24
L2  - http://dx.doi.org/10.1016/j.ijid.2017.12.014
DO  - 10.1016/j.ijid.2017.12.014
A1  - Moreira, J.
A1  - Castro, R.
A1  - Lamas, C.
A1  - Ribeiro, S.
A1  - Grinsztejn, B.
A1  - Veloso, V.G.
M1  - (Moreira J., jose.moreira@ini.fiocruz.br; Castro R.; Lamas C.; Ribeiro S.; Grinsztejn B.; Veloso V.G.) Instituto Nacional de Infectologia Evandro Chagas, Fundação Oswaldo Cruz (FIOCRUZ), Rio de Janeiro, Brazil
M1  - (Moreira J., jose.moreira@ini.fiocruz.br; Lamas C.) Instituto Nacional de Cardiologia, Rio de Janeiro, Brazil
M1  - (Castro R.) Instituto de Saúde Coletiva, Universidade Federal do Estado do Rio de Janeiro (UNIRIO), Rio de Janeiro, Brazil
M1  - (Lamas C.) Universidade do Grande Rio (Unigranrio), Rio de Janeiro, Brazil
AD  - J. Moreira, Instituto Nacional de Infectologia Evandro Chagas, Fundação Oswaldo Cruz (FIOCRUZ), Rio de Janeiro, Brazil
T1  - Hyperglycemia during tuberculosis treatment increases morbidity and mortality in a contemporary cohort of HIV-infected patients in Rio de Janeiro, Brazil
LA  - English
KW  - efavirenz
KW  - glucose
KW  - hemoglobin A1c
KW  - insulin
KW  - oral antidiabetic agent
KW  - steroid
KW  - adult
KW  - adverse outcome
KW  - article
KW  - Brazil
KW  - cohort analysis
KW  - death
KW  - diabetes mellitus
KW  - diabetic patient
KW  - disease association
KW  - dyslipidemia
KW  - female
KW  - glucose blood level
KW  - glycemic control
KW  - high risk population
KW  - highly active antiretroviral therapy
KW  - human
KW  - Human immunodeficiency virus infected patient
KW  - Human immunodeficiency virus infection
KW  - hyperglycemia
KW  - major clinical study
KW  - male
KW  - morbidity
KW  - mortality rate
KW  - opportunistic infection
KW  - patient abandonment
KW  - prevalence
KW  - retrospective study
KW  - survival rate
KW  - survival time
KW  - treatment duration
KW  - treatment failure
KW  - treatment outcome
KW  - tuberculosis
N2  - Background: Hyperglycemia occurs in tuberculosis (TB), but the long-term impact is unknown. We estimated the prevalence of hyperglycemia and compared the TB treatment outcomes and 1-year mortality rate according to the glycemic status noted during TB treatment. Methods: We conducted a retrospective cohort analysis of adult patients who had TB and HIV coinfection and started receiving TB treatment at the Instituto Nacional de Infectologia Evandro Chagas, Brazil, between 2010–2015. Diabetes Mellitus (DM) and hyperglycemia were defined according to the American Diabetes Association. After excluding for known DM at baseline, the proportion of participants who developed new-onset DM after TB treatment was assessed. TB outcome was classified as successful or adverse (i.e., treatment failure, abandonment, and death). Kaplan–Meier survival curves were compared by the log-rank test based on the glycemic status of patients. Multivariate Cox regression models were used to assess the association between hyperglycemia and 1-year mortality. Two-sided p values < 0.05 were considered statistically significant. Results: We identified 414 euglycemic patients (87.5%), 49 hyperglycemic patients (10.3%), and 10 patients with known DM (2.1%). Diabetic patients were older compared to the euglycemic and hyperglycemic patients (47.9 vs. 37 vs. 39.7 years, respectively, p = 0.001). Diabetic patients frequently had cavitation on chest image compared to hyperglycemic and euglycemic patients (50% vs. 23.4% vs. 15.3%, p = 0.007, respectively). Hyperglycemic patients had more new-onset DM at follow-up compared to euglycemic (22 vs. 1; p < 0001). Hyperglycemia was associated with adverse outcomes (71.4% vs. 24.6%, p < 0.0001) compared to euglycemia. Crude 1-year mortality was significantly higher in patients with hyperglycemia compared with euglycemia (48.9% vs. 7.9%; unadjusted HR: 5.79 (3.74–8.96)). In the adjusted Cox models, hyperglycemia remained a significant factor for increased 1-year mortality (adjusted HR: 3.72 (2.17–6.38)]. Conclusions: Hyperglycemia frequently occurs in HIV-infected patients who commence TB treatment, and it increases the risks of adverse TB outcomes and 1-year mortality. Glucose testing during TB treatment detects patients at risk of adverse outcomes.
ER  - 

TY  - JOUR
M3  - Article
Y1  - 2018
VL  - 12
IS  - 4
SP  - 1732
EP  - 1738
SN  - 1752-699X
SN  - 1752-6981
JF  - Clinical Respiratory Journal
JO  - Clin. Respir. J.
UR  - https://www.embase.com/search/results?subaction=viewrecord&id=L621614454&from=export
U2  - L621614454
C5  - 29105294
DB  - Embase
DB  - Medline
U3  - 2018-04-16
U4  - 2018-10-11
L2  - http://dx.doi.org/10.1111/crj.12737
DO  - 10.1111/crj.12737
A1  - Yang, B.R.
A1  - Kang, Y.A.
A1  - Heo, E.Y.
A1  - Koo, B.K.
A1  - Choi, N.-K.
A1  - Hwang, S.-S.
A1  - Lee, C.-H.
M1  - (Yang B.R.) Medical Research Collaborating Center, Seoul National University Hospital/Seoul National University College of Medicine, Seoul, South Korea
M1  - (Kang Y.A.) Division of Pulmonology, Department of Internal Medicine, Institute of Chest Disease, Severance Hospital, Yonsei University College of Medicine, Seoul, South Korea
M1  - (Heo E.Y.) Division of Pulmonary and Critical Care Medicine, Department of Internal Medicine, Seoul Metropolitan Government-Seoul National University Hospital Boramae Medical Center, Seoul, South Korea
M1  - (Koo B.K.) Division of Endocrinology and Metabolism, Department of Internal Medicine, Seoul Metropolitan Government-Seoul National University Hospital Boramae Medical Center, Seoul, South Korea
M1  - (Choi N.-K.) Department of Health Convergence, College of Science and Industry Convergence, Ewha Womans University, Seoul, South Korea
M1  - (Hwang S.-S.) Department of Public Health Science, Graduate School of Public Health, Seoul National University, Seoul, South Korea
M1  - (Lee C.-H., kauri670@empal.com) Division of Pulmonary and Critical Care Medicine, Department of Internal Medicine, Seoul National University Hospital, Seoul, South Korea
AD  - C.-H. Lee, Division of Pulmonary and Critical Care Medicine, Department of Internal Medicine, Seoul National University Hospital, Seoul, South Korea
T1  - Regional differences in the incidence of tuberculosis among patients with newly diagnosed diabetes mellitus
LA  - English
KW  - 2,4 thiazolidinedione derivative
KW  - alpha glucosidase inhibitor
KW  - aminosalicylic acid
KW  - corticosteroid
KW  - cycloserine
KW  - ethambutol
KW  - immunosuppressive agent
KW  - insulin
KW  - isoniazid
KW  - meglitinide
KW  - metformin
KW  - protionamide
KW  - pyrazinamide
KW  - rifampicin
KW  - sulfonylurea derivative
KW  - tumor necrosis factor antibody
KW  - adult
KW  - age
KW  - aged
KW  - article
KW  - clinical outcome
KW  - cohort analysis
KW  - comorbidity
KW  - controlled study
KW  - diabetic complication
KW  - diagnostic test
KW  - disease burden
KW  - female
KW  - geographic distribution
KW  - health care utilization
KW  - human
KW  - humidity
KW  - incidence
KW  - infection risk
KW  - latent tuberculosis
KW  - major clinical study
KW  - male
KW  - middle aged
KW  - non insulin dependent diabetes mellitus
KW  - priority journal
KW  - retrospective study
KW  - risk assessment
KW  - risk factor
KW  - sex
KW  - South Korea
KW  - standardization
KW  - temperature
KW  - tuberculosis
KW  - young adult
N2  - Objective: There are regional differences in the burden of tuberculosis (TB). Although these differences might be explained by regional differences in the risk factors of TB, whether such risk factors are actually associated with the regional differences in the TB burden remains unclear. This study aimed to investigate the relationship between the risk factors of and regional differences in TB incidence. Methods: A cohort study applying nationwide claims database in Republic of Korea included patients newly diagnosed with type 2 diabetes mellitus (DM) in 2009. The main outcome was the incidence of TB defined based on the diagnostic codes combined with anti-tuberculosis treatment repeated within 90 days. Sixteen regions were categorized into 3 groups according to the age- and sex-standardized TB incidence rates. Multivariate logistic regression analysis adjusted for risk factors was performed to identify the determinants of the regional differences in TB incidence. Results: Among 331 601 participants newly diagnosed with type 2 DM and with no history of previous TB, 1216 TB cases were observed. The regional TB incidence rates ranged between 2.3 and 5.9/1000 patients. Multivariate analyses did not identify any determinants of regional differences in the TB incidence among the various risk factors, including age, sex, health care utilization, co-morbidities, medication and treatment and complications of DM. Similarly, temperature, humidity and latent TB infection rate also did not affect the results. Conclusions: Although substantial regional differences in the TB incidence rate were observed among patients with newly diagnosed DM, no determinants of regional difference were identified among the risk factors.
ER  - 

TY  - JOUR
M3  - Review
Y1  - 2018
VL  - 9
IS  - 2
SP  - P131
EP  - P134
SN  - 0975-6299
JF  - International Journal of Pharma and Bio Sciences
JO  - Int. J. Pharma Bio Sci.
UR  - https://www.embase.com/search/results?subaction=viewrecord&id=L622022420&from=export
U2  - L622022420
DB  - Embase
U3  - 2018-05-11
U4  - 2018-05-23
L2  - http://dx.doi.org/10.22376/ijpbs.2018.9.2.p131-134
DO  - 10.22376/ijpbs.2018.9.2.p131-134
A1  - Kumar, Y.
A1  - Mujahid, M.
A1  - Singh, S.P.
M1  - (Kumar Y.; Mujahid M.) Faculty of Pharmacy, Integral University, Lucknow, Uttar Pradesh, India
M1  - (Kumar Y.; Singh S.P.) Department of pharmacology, G.S.V.M. Medical College Kanpur, Kanpur, Uttar Pradesh, India
AD  - M. Mujahid, Faculty of Pharmacy, Integral University, Lucknow, Uttar Pradesh, India
T1  - Tuberculosis-associated diseases: A comprehensive review
LA  - English
KW  - aminoglycoside antibiotic agent
KW  - BCG vaccine
KW  - corticosteroid
KW  - ethambutol
KW  - ethionamide
KW  - insulin
KW  - isoniazid
KW  - oral antidiabetic agent
KW  - pyrazinamide
KW  - rifampicin
KW  - streptomycin
KW  - acquired immune deficiency syndrome
KW  - anemia
KW  - arthritis
KW  - asthma
KW  - comorbidity
KW  - cytokine production
KW  - diabetes mellitus
KW  - disease exacerbation
KW  - drug withdrawal
KW  - Hodgkin disease
KW  - human
KW  - Human immunodeficiency virus infection
KW  - hypertension
KW  - kidney disease
KW  - latent tuberculosis
KW  - leukemia
KW  - liver disease
KW  - liver toxicity
KW  - lung cancer
KW  - lung tuberculosis
KW  - miliary tuberculosis
KW  - postprimary tuberculosis
KW  - review
KW  - tuberculosis
KW  - tuberculous meningitis
KW  - urogenital tuberculosis
N2  - Sometimes patients with Tuberculosis (TB) infection may develop multiple complications, other diseases and comorbidities. The objective of this study was to represent TB associated with other diseases. A comprehensive review of the literature was performed to assess the association between TB and other diseases. Furthermore, the possible mechanisms by which other diseases can cause tuberculosis, the impact of tuberculosis on these diseases and their aftereffects related to the co-management of tuberculosis and these diseases were also studied.
ER  - 

TY  - JOUR
M3  - Article
Y1  - 2018
VL  - 15
IS  - 1
SP  - 300
EP  - 313
SN  - 1543-8392
SN  - 1543-8384
JF  - Molecular Pharmaceutics
JO  - Mol. Pharm.
UR  - https://www.embase.com/search/results?subaction=viewrecord&id=L620067564&from=export
U2  - L620067564
C5  - 29219321
DB  - Embase
DB  - Medline
U3  - 2018-01-15
U4  - 2018-01-16
L2  - http://dx.doi.org/10.1021/acs.molpharmaceut.7b01062
DO  - 10.1021/acs.molpharmaceut.7b01062
A1  - Ibrahim, M.
A1  - Hatipoglu, M.K.
A1  - Garcia-Contreras, L.
M1  - (Ibrahim M.; Hatipoglu M.K.; Garcia-Contreras L., Lucila-garcia-contreras@ouhsc.edu) Department of Pharmaceutical Sciences, University of Oklahoma Health Science Center, Oklahoma City, OK, United States
AD  - L. Garcia-Contreras, Department of Pharmaceutical Sciences, University of Oklahoma Health Science Center, Oklahoma City, OK, United States
T1  - SHetA2 Dry Powder Aerosols for Tuberculosis: Formulation, Design, and Optimization Using Quality by Design
LA  - English
KW  - dry powder inhaler
KW  - antineoplastic agent
KW  - mannitol
KW  - polyglactin
KW  - sheta 2
KW  - unclassified drug
KW  - aerosol
KW  - article
KW  - controlled study
KW  - drug design
KW  - drug formulation
KW  - drug quality
KW  - drug solubility
KW  - dry powder
KW  - in vitro study
KW  - infrared spectroscopy
KW  - lung alveolus macrophage
KW  - particle size
KW  - priority journal
KW  - scanning electron microscopy
KW  - spray drying
KW  - thermal analysis
KW  - thermography
KW  - thermostability
KW  - tuberculosis
KW  - X ray diffraction
KW  - sheta 2
C1  - sheta 2
N2  - Tuberculosis (TB) is a life threatening pulmonary infection caused by Mycobacterium tuberculosis (MTB). Current treatments are complex, lengthy, and associated with severe side effects that decrease patient compliance and increase the probability of the emergence of drug resistant strains. Thus, more effective drugs with little to no side effects are needed to diversify the armamentarium against the global TB epidemic. SHetA2, an anticancer compound with null toxicity at doses much higher than the effective dose, was recently discovered to be active against MTB. In the present study, a dry powder formulation of SHetA2 for pulmonary delivery was developed to overcome its poor aqueous solubility and to maximize its concentration in the lungs, the main site of TB infection. Using quality by design (QbD) methodology, three different formulations of SHetA2 microparticles (MPs) were designed, manufactured, and optimized, SHetA2 alone, SHetA2 PLGA, and SHetA2 mannitol MPs, to maximize the drug dose, target alveolar macrophages, and increase drug solubility, respectively. The resulting three SHetA2 MP formulations had spherical shape with particle size ranging from 1 to 3 μm and a narrow size distribution, suitable for uniform delivery to the alveolar region of the lungs. Upon dispersion with the Aerolizer dry powder inhaler (DPI), all three SHetA2 MP formulations had aerodynamic diameters smaller than 3.3 μm and fine particle fractions (FPF4.46) greater than 77%. SHetA2 remained chemically stable after MP manufacture by spray drying, but the drug transformed from the crystalline to the amorphous form, which significantly enhanced the solubility of SHetA2. Using a custom-made dissolution apparatus, the FPF4.46 of SHetA2 MP dissolved much faster and to a greater extent (21.19 ± 4.40%) than the unprocessed drug (3.51 ± 0.9%). Thus, the physicochemical characteristics, in vitro aerosol performance, and dissolution rate of the optimized SHetA2 MPs appear to be suitable to achieve therapeutic concentrations in the lungs.
ER  - 

TY  - JOUR
M3  - Conference Abstract
Y1  - 2018
VL  - 197
IS  - MeetingAbstracts
SN  - 1535-4970
JF  - American Journal of Respiratory and Critical Care Medicine
JO  - Am. J. Respir. Crit. Care Med.
UR  - https://www.embase.com/search/results?subaction=viewrecord&id=L622970769&from=export
U2  - L622970769
DB  - Embase
U4  - 2018-07-16
A1  - Su, W.
A1  - Pan, S.
A1  - Yen, Y.
A1  - Su, V.
A1  - Chuang, P.
A1  - Feng, J.
M1  - (Su W., wjsu.mail@gmail.com; Pan S.) Chest Department, Taipei Veterans General Hospital, School of Medicine, National Yang-Ming University, Taipei, Taiwan
M1  - (Yen Y.) Section of Infectious Diseases, Taipei City Hospital, Taipei, Taiwan
M1  - (Su V.) Department of Internal Medicine, Taipei City Hospital, Taipei, Taiwan
M1  - (Chuang P.) Center for Prevention and Treatment of Occupational Injury and Diseases, Taipei Veterans General Hospital, Taipei, Taiwan
M1  - (Feng J.) Department of Chest Medicine, Taipei Veterans General Hospital, Taipei, Taiwan
AD  - W. Su, Chest Department, Taipei Veterans General Hospital, School of Medicine, National Yang-Ming University, Taipei, Taiwan
T1  - The effect of metformin versus sulfonylurea on the risk of tuberculosis disease in patients with type 2 diabetes mellitus: A population-based cohort study
LA  - English
KW  - metformin
KW  - sulfonylurea
KW  - aged
KW  - chronic kidney failure
KW  - cohort analysis
KW  - conference abstract
KW  - controlled study
KW  - diabetic complication
KW  - diabetic patient
KW  - drug therapy
KW  - drug withdrawal
KW  - human
KW  - human tissue
KW  - incidence
KW  - lowest income group
KW  - major clinical study
KW  - male
KW  - national health insurance
KW  - non insulin dependent diabetes mellitus
KW  - propensity score
KW  - Taiwan
KW  - tuberculosis
N2  - Rationale: Metformin and sulfonylureas are common initial antidiabetic agents; the former has anti-TB action in in vitro and animal studies. The effects of these drugs on TB risk in the type 2 diabetes mellitus (T2DM) population remains unclear. Objective: To investigate the impact of metformin versus sulfonylurea on TB development in T2DM patients Methods: A sample of 47,740 T2DM patients without chronic kidney disease and matched controls (1:1) in the Taiwan National Health Insurance Research Database were identified from 2005 to 2013 and observed for TB until December 2013 or withdrawal from insurance. Diabetic severity was assessed by the adapted diabetes complication severity index (aDCSI). Metformin initiators with ≥15 defined daily dose (DDD) of metformin in the initial year and the propensity-score matched sulfonylureas initiators (1:1) were compared for TB risk using Cox regression analysis and censored until endpoints. Measurements and Main Results: TB incidences in non-DM controls and T2DM patients with aDCSI of 0, 1 and ≥2 scores were 98, 129, 172 and 263 per 100,000 person-years. In the T2DM cohort, the independent predictors for TB were older age (10-year increase, adjusted HR 1.291 [1.182-1.412]), male (3.752 [2.851-4.938]), low income (1.636 [1.138-2.351]) and metformin use (time-varying mean DDD within each 90-day interval, 0.952 [0.938-0.966]) after adjustment by aDCSI and cofactors. Metformin initiators (n =8157) had a significantly lower TB risk than sulfonylurea initiators (0.329 [0.174-0.625]) after adjustment. Conclusions: Metformin use carried a decreased risk for TB development, and metformin initiators had a 67% reduced risk compared to sulfonylurea competitors.
ER  - 

TY  - JOUR
M3  - Conference Abstract
Y1  - 2018
VL  - 16
SP  - 315
SN  - 1617-9625
JF  - Tobacco Induced Diseases
JO  - Tob. Induced Dis.
UR  - https://www.embase.com/search/results?subaction=viewrecord&id=L627399618&from=export
U2  - L627399618
DB  - Embase
U4  - 2019-05-14
L2  - http://dx.doi.org/10.18332/tid/84191
DO  - 10.18332/tid/84191
A1  - Bhardwaj, A.
A1  - Singh, M.
A1  - Kumar, D.
M1  - (Bhardwaj A., ashoknonu@gmail.com) Dr S Radhakrishnan Govtt Medical College, Hamirpur, India
M1  - (Singh M.) ESIC Medical College, Faridabad, Faridabad, India
M1  - (Kumar D.) DRPGMC Kangra, Kangra, India
AD  - A. Bhardwaj, Dr S Radhakrishnan Govtt Medical College, Hamirpur, India
T1  - Association between smoking, tuberculosis and diabetes-TB: An analysis on Indian TB patients
LA  - English
KW  - insulin
KW  - oral antidiabetic agent
KW  - adult
KW  - cigarette
KW  - conference abstract
KW  - controlled study
KW  - cross-sectional study
KW  - diabetes mellitus
KW  - diagnosis
KW  - ex-smoker
KW  - female
KW  - Himachal Pradesh
KW  - human
KW  - Human immunodeficiency virus
KW  - leprosy
KW  - major clinical study
KW  - male
KW  - multidrug resistant tuberculosis
KW  - multivariate logistic regression analysis
KW  - non communicable disease
KW  - nonhuman
KW  - young adult
N2  - Background: India is currently carrying the double burden of Communicable diseases like Tuberculosis (TB) and Non communicable diseases (NCDs) like Diabetes Mellitus. Tobacco is one of the established risk factors for NCDs and India has around 28.6% of current tobacco users (GATS-2016-17). Evidence suggests association between tobacco smoking and TB in some populations. We aim to evaluate the association between tobacco smoking and TB and TB-DM both. Methods: The cross sectional study on 400 patients with TB from district Kangra, Himachal Pradesh was carried out in 2014-15. In this analysis the demographic details of TB patients above the age of 18 years were included along with history of tobacco smoking in form of bidi and cigarette. The criteria used for diagnosing type 2-DM was American Diabetes Association criteria or with a diagnosed history of DM and or on oral hypoglycemic drugs/ insulin. The MDR-TB patients and patients suffering from type 1 DM, HIV and leprosy were excluded from the study. Results: At the time of diagnosis of TB 13.5% (54/400) were diagnosed with DM. More than one third (34.4%) of the TB patients without DM were current smokers and 16.5% were ex-smokers at the time of diagnosis. Among the patients suffering from both DM-TB equal proportion were current and ex-smokers (31.4% each). The distribution was statistically significant (p:0.03). The median duartion of bidi/cigarette smoked in years was significantly higher among DM-TB group (20) as compared to TB alone (0.5) (p: 0.03). On multivariate logistic regression analysis only history of current smoker has a significant positive association with TB without DM (OR (95%CI): 2.49 (1.09-7.87). Conclusions: Current smoking was independently associated with TB only. For development of diabetes other factors also play a major role. (Table presented).
ER  - 

TY  - JOUR
M3  - Article
Y1  - 2017
VL  - 96
IS  - 42
SN  - 1536-5964
SN  - 0025-7974
JF  - Medicine (United States)
JO  - Medicine
UR  - https://www.embase.com/search/results?subaction=viewrecord&id=L619281442&from=export
U2  - L619281442
C5  - 29049243
DB  - Embase
DB  - Medline
U3  - 2017-11-21
U4  - 2017-11-28
L2  - http://dx.doi.org/10.1097/MD.0000000000008323
DO  - 10.1097/MD.0000000000008323
A1  - Ha, Y.W.
A1  - Kim, C.H.
A1  - Park, Y.
A1  - Sohn, J.W.
A1  - Kim, M.J.
A1  - Yoon, Y.K.
M1  - (Ha Y.W.; Sohn J.W.; Kim M.J.; Yoon Y.K., young7912@korea.ac.kr) Division of Infectious Diseases, Department of Internal Medicine, Inchon-ro 73, Seongbuk-gu, Seoul, South Korea
M1  - (Kim C.H.) Department of Pathology, South Korea
M1  - (Park Y.) Division of Hematology, Department of Internal Medicine, Korea University, College of Medicine, Seoul, South Korea
AD  - Y.K. Yoon, Division of Infectious Diseases, Department of Internal Medicine, Inchon-ro 73, Seongbuk-gu, Seoul, South Korea
T1  - Rare case of pulmonary lymphomatoid granulomatosis in conjunction with tuberculosis
LA  - English
KW  - amphotericin B deoxycholate
KW  - antinuclear antibody
KW  - C reactive protein
KW  - CD20 antigen
KW  - CD3 antigen
KW  - cefepime
KW  - hepatitis B surface antigen
KW  - hepatitis C antibody
KW  - levothyroxine sodium
KW  - metformin
KW  - procalcitonin
KW  - ramipril
KW  - saxagliptin
KW  - teicoplanin
KW  - aged
KW  - antibiotic therapy
KW  - article
KW  - bacterial endocarditis
KW  - bacterial pneumonia
KW  - case report
KW  - clinical article
KW  - computer assisted tomography
KW  - coughing
KW  - crackle
KW  - differential diagnosis
KW  - disease course
KW  - dyspnea
KW  - erythrocyte sedimentation rate
KW  - fever
KW  - histopathology
KW  - hospitalization
KW  - human
KW  - hypertension
KW  - hypothyroidism
KW  - lung embolism
KW  - lung mycosis
KW  - lung nodule
KW  - lung tuberculosis
KW  - lymphomatoid granulomatosis
KW  - male
KW  - malignant neoplasm
KW  - Mycobacterium tuberculosis
KW  - mycosis
KW  - needle biopsy
KW  - non insulin dependent diabetes mellitus
KW  - open lung biopsy
KW  - percutaneous core needle biopsy
KW  - pleura effusion
KW  - priority journal
KW  - prostate cancer
KW  - pulmonary lymphomatoid granulomatosis
KW  - pulmonary septic emboli
KW  - rare disease
KW  - South Korea
KW  - thorax radiography
KW  - transthoracic echocardiography
KW  - vasculitis
KW  - very elderly
KW  - video assisted thoracoscopic surgery
KW  - work
N2  - Rationale: Lymphomatoid granulomatosis is a very rare Epstein-Barr virus-driven lymphoproliferative disease. This disease has high mortality owing to its low incidence in conjunction with nonspecific presentations, which contribute to delays in diagnosis. Patient: An 87-year-old male had a week-long history of intermittent fever and general weakness. A chest radiograph showed multifocal patchy consolidations with nodular lesions. Diagnoses: Open lung biopsy using video-assisted thoracic surgery resulted in a diagnosis of grade III lymphomatoid granulomatosis. Three days after surgery, Mycobacterium tuberculosis complex was identified from the culture of sputum samples collected at admission. Intervention and outcomes: Antituberculous treatment was commenced first. However, after 34 days of antituberculosis medication, the patient died owing to aggravated lymphomatoid granulomatosis. Lessons: This case highlights the fact that rare diseases should also be considered in differential diagnosis, particularly with a common presentation such as multiple lung nodules. Furthermore, a diagnosis of pulmonary lymphomatoid granulomatosis was made after open lung biopsy. To our knowledge, this is the first case of lymphomatoid granulomatosis coexisting with active tuberculosis in the Republic of Korea, where tuberculosis is endemic.
ER  - 

TY  - JOUR
M3  - Article
Y1  - 2017
VL  - 17
IS  - 1
SN  - 1471-2334
JF  - BMC Infectious Diseases
JO  - BMC Infect. Dis.
UR  - https://www.embase.com/search/results?subaction=viewrecord&id=L616716116&from=export
U2  - L616716116
C5  - 28606115
DB  - Embase
DB  - Medline
U3  - 2017-06-16
U4  - 2017-06-21
L2  - http://dx.doi.org/10.1186/s12879-017-2499-1
DO  - 10.1186/s12879-017-2499-1
A1  - Swaminathan, A.
A1  - Cros, P.
A1  - Seddon, J.A.
A1  - Mirgayosieva, S.
A1  - Asladdin, R.
A1  - Dusmatova, Z.
M1  - (Swaminathan A., draravind08@gmail.com; Mirgayosieva S., shamsiya-5aug@mail.ru; Dusmatova Z., zdusmatova@gmail.com) Médecins Sans Frontières (MSF), Dushanbe, Tajikistan
M1  - (Cros P., philipp.ducros@london.msf.org; Seddon J.A., james.seddon@imperial.ac.uk) Médecins Sans Frontières (MSF), Manson Unit, London, United Kingdom
M1  - (Seddon J.A., james.seddon@imperial.ac.uk) Imperial College London, London, United Kingdom
M1  - (Asladdin R., rajabovsafar@gmail.com) National Tuberculosis Programme, Ministry of Health and Social Protection of the Republic of Tajikistan, Dushanbe, Tajikistan
M1  - (Swaminathan A., draravind08@gmail.com) Saveetha Medical College and Hospital, Department of Paediatrics, Thandalam, Kancheepuram, Tamil Nadu, India
AD  - A. Swaminathan, Médecins Sans Frontières (MSF), Dushanbe, Tajikistan
T1  - Peripheral neuropathy in a diabetic child treated with linezolid for multidrug-resistant tuberculosis: A case report and review of the literature
LA  - English
KW  - amikacin
KW  - amoxicillin plus clavulanic acid
KW  - capreomycin
KW  - clofazimine
KW  - cycloserine
KW  - ethambutol
KW  - insulin
KW  - isoniazid
KW  - kanamycin
KW  - linezolid
KW  - moxifloxacin
KW  - ofloxacin
KW  - protionamide
KW  - pyrazinamide
KW  - pyridoxine
KW  - rifampicin
KW  - streptomycin
KW  - adolescent
KW  - antibiotic sensitivity
KW  - article
KW  - bacterium culture
KW  - case report
KW  - comorbidity
KW  - diabetic neuropathy
KW  - differential diagnosis
KW  - drug dose increase
KW  - drug dose reduction
KW  - drug withdrawal
KW  - early diagnosis
KW  - echography
KW  - electromyography
KW  - foot pain
KW  - human
KW  - insulin dependent diabetes mellitus
KW  - long term care
KW  - male
KW  - motor neuropathy
KW  - multidrug resistant tuberculosis
KW  - Mycobacterium tuberculosis
KW  - nerve conduction
KW  - non insulin dependent diabetes mellitus
KW  - nonhuman
KW  - pain
KW  - paresthesia
KW  - peripheral neuropathy
KW  - sensory neuropathy
KW  - thrombocytopenia
N2  - Background: Extensively drug-resistant (XDR) tuberculosis (TB) and multidrug resistant (MDR)-TB with additional resistance to injectable agents or fluoroquinolones are challenging to treat due to lack of available, effective drugs. Linezolid is one of the few drugs that has shown promise in treating these conditions. Long-term linezolid use is associated with toxicities such as peripheral and optic neuropathies. Diabetes mellitus (DM), especially when uncontrolled, can also result in peripheral neuropathy. The global burden of DM is increasing, and DM has been associated with a three-fold increased risk of developing TB disease. TB and DM can be a challenging combination to treat. DM can inhibit the host immune response to tuberculosis infection; and TB and some anti-TB drugs can worsen glycaemic control. A child experiencing neuropathy that is a possible complication of both DM and linezolid used to treat TB has not been reported previously. We report peripheral neuropathy in a 15-year-old boy with type 1 DM, diagnosed with MDR-TB and additional resistance to injectable TB medications. Case presentation: The boy was treated with a linezolid-based regimen, but after 8 months developed peripheral neuropathy. It was unclear whether the neuropathy was caused by the DM or the linezolid therapy. He had clinical improvement following cessation of linezolid and was declared cured following 21 months of treatment. Following completion of treatment, nerve conduction studies demonstrated significant improvement in neuropathy. Conclusions: To the best of our knowledge, this is the first case of peripheral neuropathy reported in a diabetic child on long-term linezolid therapy for tuberculosis. This case study underlines the importance of stringent follow-up for side effects of linezolid, especially when associated with co-morbidity such as DM that increases the chances of adverse effects. The presence of both DM and TB should alert a physician to strive for optimal glycaemic control to minimize the risk of complications as well as optimizing the chances of recovery from TB. Our case report shows the need for close and frequent monitoring for neuropathy to enable early intervention and thereby a favourable outcome in children who may otherwise suffer a long-lasting, debilitating, and painful neuropathy.
ER  - 

TY  - JOUR
M3  - Article
Y1  - 2017
VL  - 17
IS  - 1
SN  - 1471-2334
JF  - BMC Infectious Diseases
JO  - BMC Infect. Dis.
UR  - https://www.embase.com/search/results?subaction=viewrecord&id=L616535627&from=export
U2  - L616535627
C5  - 28577535
DB  - Embase
DB  - Medline
U3  - 2017-06-07
U4  - 2017-06-09
L2  - http://dx.doi.org/10.1186/s12879-017-2483-9
DO  - 10.1186/s12879-017-2483-9
A1  - Mave, V.
A1  - Nimkar, S.
A1  - Prasad, H.
A1  - Kadam, D.
A1  - Meshram, S.
A1  - Lokhande, R.
A1  - Gupte, N.
A1  - Jain, D.
A1  - Gupta, A.
A1  - Golub, J.E.
M1  - (Mave V., vidyamave@gmail.com; Nimkar S.; Prasad H.; Kadam D.; Meshram S.; Gupte N.; Jain D.; Gupta A.) Byramjee-Jeejeebhoy Government Medical College, Johns Hopkins University Clinical Research Site, 1st Floor, Pathology Museum, Jai Prakash Narayan Road, Pune, Maharashtra, India
M1  - (Mave V., vidyamave@gmail.com; Gupte N.; Gupta A.; Golub J.E.) Johns Hopkins University School of Medicine, Baltimore, MD, United States
M1  - (Prasad H.; Kadam D.; Meshram S.; Lokhande R.) Byramjee-Jeejeebhoy Government Medical College, Pune, India
AD  - V. Mave, Byramjee-Jeejeebhoy Government Medical College, Johns Hopkins University Clinical Research Site, 1st Floor, Pathology Museum, Jai Prakash Narayan Road, Pune, Maharashtra, India
T1  - Tuberculosis screening among persons with diabetes mellitus in Pune, India
LA  - English
KW  - hemoglobin A1c
KW  - insulin
KW  - metformin
KW  - oral antidiabetic agent
KW  - sulfonylurea
KW  - adult
KW  - age
KW  - aged
KW  - article
KW  - bacterium culture
KW  - coughing
KW  - diabetes mellitus
KW  - female
KW  - fever
KW  - glycemic control
KW  - help seeking behavior
KW  - high risk population
KW  - human
KW  - India
KW  - major clinical study
KW  - male
KW  - medical history
KW  - middle aged
KW  - Mycobacterium tuberculosis
KW  - night sweat
KW  - questionnaire
KW  - rapid test
KW  - risk factor
KW  - screening test
KW  - sex ratio
KW  - sputum cytodiagnosis
KW  - sputum smear
KW  - symptom
KW  - tertiary care center
KW  - tuberculosis
KW  - body weight loss
KW  - Xpert MTB/RIF
C3  - Xpert MTB/RIF
N2  - Background: Diabetes mellitus (DM) increases tuberculosis (TB) risk, and there is increasing concern over the public health implications of the convergence of these two epidemics. Screening for TB among people with DM is now recommended in India. Methods: People with DM seeking care at a large public sector tertiary care hospital clinic in Pune, India, were screened for TB from June 2015 to May 2016. All consenting people with DM were screened for TB at each clinic visit using a five-item, WHO-recommended questionnaire and those with TB symptoms and/or risk factors were tested for active TB using sputum smear microscopty, Xpert® MTB/RIF and TB culture. Categorical data and continuous variables were summarized using descriptive statistics. The x 2 test or Wilcoxon rank-sum test was used to ascertain significant associations between categorical and continuous variables, respectively. Results: Among 630 adults approached for screening, median age was 60 (interquartile range (IQR), 57-64) years and 350 (56%) were females. Median hemoglobin A1c (HbA1c) was 8.7% (IQR, 6.7-9.9) and 444 (70.5%) were poorly controlled DM (HbA1c > 7). Forty-four (7%) had prior history of TB but the proportion with TB risk factors at screening was low (<5%). While 18% of participants reported any TB symptoms, none of these patients were diagnosed with culture confirmed TB. Conclusions: Our study failed to yield any active TB cases using a WHO-recommended questionnaire among people with DM. High TB risk populations among people with DM must be identified if TB screening is to be feasible in settings such as India where the DM epidemic continues to rise.
ER  - 

TY  - JOUR
M3  - Article
Y1  - 2017
VL  - 34
IS  - 5
SP  - 149
EP  - 150
SN  - 2047-2900
SN  - 2047-2897
JF  - Practical Diabetes
JO  - Pract. Diabetes
UR  - https://www.embase.com/search/results?subaction=viewrecord&id=L616892859&from=export
U2  - L616892859
DB  - Embase
U3  - 2017-06-26
U4  - 2017-06-29
L2  - http://dx.doi.org/10.1002/pdi.2106
DO  - 10.1002/pdi.2106
A1  - Hillson, R.
M1  - (Hillson R.)
AD  - R. Hillson
T1  - Tuberculosis and diabetes
LA  - English
KW  - canagliflozin
KW  - dapagliflozin
KW  - ethambutol
KW  - ethambutol plus isoniazid plus pyrazinamide plus rifampicin
KW  - insulin
KW  - linagliptin
KW  - metformin
KW  - nateglinide
KW  - pioglitazone
KW  - pyrazinamide
KW  - repaglinide
KW  - rifampicin
KW  - saxagliptin
KW  - sulfonylurea derivative
KW  - appetite disorder
KW  - article
KW  - blood glucose monitoring
KW  - coughing
KW  - diabetes mellitus
KW  - drug dose reduction
KW  - dyspnea
KW  - fatigue
KW  - fever
KW  - follow up
KW  - glycemic control
KW  - human
KW  - incidence
KW  - infection control
KW  - patient care
KW  - patient education
KW  - patient monitoring
KW  - prevalence
KW  - screening
KW  - self care
KW  - social support
KW  - tuberculosis
KW  - body weight loss
ER  - 

TY  - JOUR
M3  - Article
Y1  - 2017
VL  - 12
SP  - 1589
EP  - 1596
SN  - 1178-2005
SN  - 1176-9106
JF  - International Journal of COPD
JO  - Int. J. COPD
UR  - https://www.embase.com/search/results?subaction=viewrecord&id=L616511496&from=export
U2  - L616511496
C5  - 28615931
DB  - Embase
DB  - Medline
U3  - 2017-06-09
U4  - 2017-06-14
L2  - http://dx.doi.org/10.2147/COPD.S128750
DO  - 10.2147/COPD.S128750
A1  - Kim, C.-J.
A1  - Yoon, H.-K.
A1  - Park, M.-J.
A1  - Yoo, K.-H.
A1  - Jung, K.-S.
A1  - Park, J.-W.
A1  - Lim, S.Y.
A1  - Shim, J.J.
A1  - Lee, Y.C.
A1  - Kim, Y.-S.
A1  - Oh, Y.-M.
A1  - Kim, S.
A1  - Yoo, C.-G.
M1  - (Kim C.-J.) Department of Internal Medicine, National Health Insurance System Ilsan Hospital, Koyang, South Korea
M1  - (Yoon H.-K.) Division of Pulmonology, Department of Internal Medicine, St Mary’s Hospital, College of Medicine, The Catholic University of Korea, South Korea
M1  - (Park M.-J.) Division of Respiratory and Critical Care Medicine, Kyung Hee University Hospital, Kyung Hee University, Seoul, South Korea
M1  - (Yoo K.-H.) Department of Internal Medicine, Konkuk University School of Medicine, Gwangjin-gu, South Korea
M1  - (Jung K.-S.) Division of Pulmonary, Allergy and Critical Care Medicine, Department of Medicine, Hallym University Sacred Heart Hospital, Hallym University Medical School, Anyang-si, South Korea
M1  - (Park J.-W.) Division of Pulmonary and Allergy Medicine, Gachon University Gil Medical Center, Incheon, South Korea
M1  - (Lim S.Y.) Division of Pulmonary and Critical Care Medicine, Department of Medicine, Kangbuk Samsung Hospital, Sungkyunkwan University School of Medicine, South Korea
M1  - (Shim J.J.) Department of Internal Medicine, Korea University College of Medicine, Seoul, South Korea
M1  - (Lee Y.C.) Department of Internal Medicine and Research Center for Pulmonary Disorders, Chonbuk National University Medical School, Jeonbuk, South Korea
M1  - (Kim Y.-S.) Department of Internal Medicine, Yonsei University College of Medicine, South Korea
M1  - (Oh Y.-M.) Department of Pulmonary and Critical Care Medicine, Asan Medical Center, University of Ulsan College of Medicine, South Korea
M1  - (Kim S.) Clinical Development and Medical Affairs, Novartis Korea Ltd, Seoul, South Korea
M1  - (Yoo C.-G., cgyoo@snu.ac.kr) Division of Pulmonary and Critical Care Medicine, Department of Internal Medicine, Seoul National University College of Medicine, Seoul, South Korea
AD  - C.-G. Yoo, Division of Pulmonary and Critical Care Medicine, Department of Internal Medicine, Seoul National University College of Medicine, 103, Daehak-ro, Jongno-gu, Seoul, South Korea
T1  - Inhaled indacaterol for the treatment of COPD patients with destroyed lung by tuberculosis and moderate-to-severe airflow limitation: Results from the randomized INFINITY study
LA  - English
KW  - NCT01778062
KW  - indacaterol
KW  - placebo
KW  - adult
KW  - article
KW  - chronic obstructive lung disease
KW  - controlled study
KW  - coughing
KW  - disease association
KW  - disease exacerbation
KW  - double blind procedure
KW  - drug efficacy
KW  - drug safety
KW  - dry powder inhaler
KW  - female
KW  - forced expiratory volume
KW  - forced vital capacity
KW  - hemoptysis
KW  - human
KW  - lung tuberculosis
KW  - major clinical study
KW  - male
KW  - morning dosage
KW  - multicenter study
KW  - randomized controlled trial
KW  - respiratory tract parameters
KW  - rhinopharyngitis
KW  - side effect
KW  - South Korea
KW  - St. George Respiratory Questionnaire
KW  - transition dyspnea index
KW  - unspecified side effect
KW  - upper respiratory tract infection
KW  - breezhaler
C1  - breezhaler(Novartis,Switzerland)
C2  - Novartis(Switzerland)
N2  - Background and objective: Pulmonary tuberculosis (TB) is a risk factor for chronic obstructive pulmonary disease (COPD); however, few clinical studies have investigated treatment effectiveness in COPD patients with destroyed lung by TB. The Indacaterol effectiveness in COPD patients with Tuberculosis history (INFINITY) study assessed the efficacy and safety of once-daily inhaled indacaterol 150 µg for the treatment of Korean COPD patients with destroyed lung by TB and moderate-to-severe airflow limitation. Methods: This was a multicenter, double-blind, parallel-group study, in which eligible patients were randomized (1:1) to receive either once-daily indacaterol 150 µg or placebo for 8 weeks. The primary efficacy endpoint was change from baseline in trough forced expiratory volume in 1 s at Week 8; the secondary endpoints included changes in transition dyspnea index score and St George’s Respiratory Questionnaire for COPD score at Week 8. Safety was evaluated over 8 weeks. Results: Of the 136 patients randomized, 119 (87.5%) completed the study treatment. At Week 8, indacaterol significantly improved trough forced expiratory volume in 1 s versus placebo (treat-ment difference [TD] 140 mL, P<0.001). Statistically significant improvement in transition dyspnea index score (TD =0.78, P<0.05) and numerical improvement in St George’s Respiratory Questionnaire for COPD score (TD =−2.36, P=0.3563) were observed with indacaterol versus placebo at Week 8. Incidence of adverse events was comparable between the treatment groups. Conclusion: Indacaterol provided significantly superior bronchodilation, significant improvement in breathlessness and improved health status with comparable safety versus placebo in Korean COPD patients with destroyed lung by TB and moderate-to-severe airflow limitation.
ER  - 

TY  - JOUR
M3  - Conference Abstract
Y1  - 2017
VL  - 195
SN  - 1535-4970
JF  - American Journal of Respiratory and Critical Care Medicine
JO  - Am. J. Respir. Crit. Care Med.
UR  - https://www.embase.com/search/results?subaction=viewrecord&id=L617706386&from=export
U2  - L617706386
DB  - Embase
U4  - 2017-08-15
L2  - http://dx.doi.org/10.1164/ajrccm-conference.2017.A62
DO  - 10.1164/ajrccm-conference.2017.A62
A1  - Santos, A.
A1  - Lavagnoli, D.
A1  - Amorim, G.
A1  - Oliveira, J.
A1  - Riva, S.
A1  - Mello, F.
M1  - (Santos A., dra.anapsantos@globo.com; Lavagnoli D.; Amorim G.; Oliveira J.; Riva S.; Mello F.) Federal University of Rio de Janeiro, Rio de Janeiro, Brazil
AD  - A. Santos, Federal University of Rio de Janeiro, Rio de Janeiro, Brazil
T1  - The effect of metformin on smear and culture conversion of diabetic patients with tuberculosis
LA  - English
KW  - bactericide
KW  - glucose
KW  - metformin
KW  - chi square test
KW  - cohort analysis
KW  - comorbidity
KW  - controlled study
KW  - diabetic patient
KW  - diagnosis
KW  - drug therapy
KW  - exposure
KW  - female
KW  - gender
KW  - glycemic control
KW  - heart failure
KW  - human
KW  - human cell
KW  - immunity
KW  - in vitro study
KW  - inflammation
KW  - interstitial lung disease
KW  - macrophage
KW  - major clinical study
KW  - male
KW  - organ
KW  - outpatient department
KW  - sample size
KW  - smoking
KW  - Student t test
KW  - thorax disease
KW  - tuberculosis
N2  - Background: Tuberculosis (TB) remains a public health problem worldwide and diabetes mellitus (DM) is considered a risk factor for this infectious disease. Metformin is a hypoglycemic drug from biguanide class widely used for glycemic control. Recently this drug has been studied as an adjuvant therapy for TB based on its immunomodulatory effect. Its target is the deleterious inflammation that can cause immune exaustion and evolution to damaging immunity. Our aim is to describe clinical and laboratory data of diabetic patients with TB and compare time to microbiological conversion according the use of metformin. Methods: Retrospective cohort study based on clinical and laboratory data of patients followed at the Outpatient Clinic of Tuberculosis at Thorax Disease Institute/UFRJ, between 2000 and 2015. TB patients were classified according the use of metformin or not (M+ or M-). Chi-square test and T test were used for statistical analysis. The level of significance was of <0.5. Results: Among the 2553 patients with TB, 93 had DM. 16 patients were excluded from analysis because of missing data. 77 patients were then included, 44 (57%) were M+ and 33 (43%) M-. M+ patients were older (57 vs 47 years, p < 0.0001). They also had a higher rate of other comorbidities (interstitial lung disease, p=0.05; cardiac failure, p=0.05). Solid organ transplant were commonest among M- patients (p=0.04). There weren't differences between the groups according to gender, time of DM diagnosis, history of previous TB, smoking, clinical presentation of TB, diagnostic criteria, TB treatment and outcomes. M+ TB patients had a lower time for smear and culture conversion when compared to M- patients (44 days vs 78 days; p=0.008 and 50 days vs 73 days, p=0.03). Except for the first month of treatment, when M- patients had a higher glucose level (272g/dl vs 140g/dl, p=0.04), glycemic control was similar between the groups. Conclusion: In this study, 3.6% of patients with TB had DM. Patients who used metformin as a hypoglycemic drug had a lower time to microbiological conversion than those who did not use the drug. According Singhal et al (2014), macrophages exposed to metformin in vitro have a higher bactericide activity in comparision to those not exposed. Our results, otherwise being descriptive and with a small sample size can suggest an association between use of metformin and time for microbiological conversion on TB patients, which could impact in the success of treatment and on TB transmission.
ER  - 

TY  - JOUR
M3  - Article
Y1  - 2016
VL  - 23
IS  - 5
SP  - 458
EP  - 463
SN  - 1341-2051
JF  - International Medical Journal
JO  - Int. Med. J.
UR  - https://www.embase.com/search/results?subaction=viewrecord&id=L617514067&from=export
U2  - L617514067
DB  - Embase
U3  - 2017-07-31
U4  - 2017-08-02
A1  - Lin, H.-F.
A1  - Lai, S.-W.
A1  - Chang, C.-M.
A1  - Tsai, P.-Y.
A1  - Chen, P.-C.
A1  - Sung, F.-C.
M1  - (Lin H.-F.) School of Chinese Medicine, China Medical University, Taichung, Taiwan
M1  - (Lai S.-W.) School of Medicine, China Medical University, Taichung, Taiwan
M1  - (Tsai P.-Y.; Sung F.-C., fcsung@mail.cmu.edu.tw) Department of Public Health, China Medical University, Taichung, Taiwan
M1  - (Chen P.-C.) Clinical Informatics and Medical Statistics Research Center, Chang Gung University, Tao-Yuan, Taiwan
M1  - (Chen P.-C.) Research Services Center for Health Information, Chang Gung University, Tao-Yuan, Taiwan
M1  - (Lin H.-F.; Lai S.-W.) Department of Family Medicine, China Medical University Hospital, Taichung, Taiwan
M1  - (Tsai P.-Y.; Sung F.-C., fcsung@mail.cmu.edu.tw) Management Office for Health Data, China Medical University Hospital, Taichung, Taiwan
M1  - (Chang C.-M.) Tungs Taichung Metro Habor Hospital, School of Nursing, National Yang-Ming University, Taiwan
M1  - (Chang C.-M.) Department of Nursing, Central Taiwan University of Science and Technology, Taiwan
AD  - F.-C. Sung, Department of Public Health, China Medical University, Taichung, Taiwan
T1  - Anti-diabetic medication reduces risk of pulmonary tuberculosis in diabetic patients: A population-based cohort study
LA  - English
KW  - 2,4 thiazolidinedione derivative
KW  - alpha glucosidase inhibitor
KW  - antidiabetic agent
KW  - dipeptidyl peptidase IV inhibitor
KW  - incretin
KW  - insulin derivative
KW  - metformin
KW  - phenylalanine derivative
KW  - sulfonylurea derivative
KW  - adult
KW  - age
KW  - aged
KW  - alcohol liver cirrhosis
KW  - alcoholism
KW  - article
KW  - chronic kidney failure
KW  - chronic obstructive lung disease
KW  - cohort analysis
KW  - comorbidity
KW  - controlled study
KW  - diabetes mellitus
KW  - diabetic patient
KW  - disease association
KW  - drug effect
KW  - female
KW  - high risk patient
KW  - high risk population
KW  - human
KW  - incidence
KW  - infection risk
KW  - lung tuberculosis
KW  - major clinical study
KW  - male
KW  - medical documentation
KW  - middle aged
KW  - population research
KW  - risk reduction
KW  - sex
KW  - sex difference
KW  - Taiwan
KW  - young adult
N2  - Objectives: The increased risk of pulmonary tuberculosis (PTB) in patients with diabetes mellitus (DM) remains to be clarified with cohort study. The present study further examined whether the anti-diabetic drug treatment associates with developing PTB. Methods: From the Taiwan National Health Insurance database, we identified 22256 patients adults newly diagnosed with DM in 2000-2006 as DM cohort and 89024 persons without DM frequency matched with sex, age and DM diagnosed year as non-DM comparison cohort. Both cohorts were followed to the end of 2009 to document the PTB incidence. Medications were analyzed for the DM cohort to examine the hazard of developing PTB. Results: The incidence of PTB was 1.64-fold higher in DM cohort than in comparison cohort (52.1 vs. 31.8 per 10,000 person-years) with an adjusted hazard ratio of 1.53 (95% CI = 1.40-1.67), measured using multivariable Cox proportional hazards regression analysis. Men were at higher risk than women to have PTB. The age-specific incidence rates showed that the DM cohort to comparison cohort incidence rate ratio was higher in younger group. But, the Cox model measured HR increased with age. Alcoholism, chronic obstructive pulmonary disease, alcoholic liver damage and chronic kidney diseases were comorbidities independently associated with PTB. In the DM cohort, anti-DM medications significantly reduced the risk of PTB with a HR of 0.52 for those had taken metformin, followed by alpha-glucosidase inhibitors, thiazolidinediones, insulins and sulfonylureas (HR, 0.76). The effects of all anti-diabetic drugs were statistically significant. Conclusions: These findings show patients with DM are associated with an elevated risk of developing PTB, but treatment with anti-diabetic drugs may mediate the risk significantly.
ER  - 

TY  - JOUR
M3  - Article
Y1  - 2014
VL  - 18
IS  - 6
SP  - 717
EP  - 724+i
SN  - 1027-3719
JF  - International Journal of Tuberculosis and Lung Disease
JO  - Int. J. Tuberc. Lung Dis.
UR  - https://www.embase.com/search/results?subaction=viewrecord&id=L373141747&from=export
U2  - L373141747
C5  - 24903944
DB  - Embase
DB  - Medline
U3  - 2014-06-02
U4  - 2019-09-20
L2  - http://dx.doi.org/10.5588/ijtld.13.0854
DO  - 10.5588/ijtld.13.0854
A1  - Kang, Y.A.
A1  - Choi, N.-K.
A1  - Seong, J.-M.
A1  - Heo, E.Y.
A1  - Koo, B.K.
A1  - Hwang, S.-S.
A1  - Park, B.-J.
A1  - Yim, J.-J.
A1  - Lee, C.-H.
M1  - (Kang Y.A.) Department of Internal Medicine, Severance Hospital, Yonsei University College of Medicine, Seoul, South Korea
M1  - (Choi N.-K.) Medical Research Collaborating Center, Seoul National University College of Medicine, Seoul National University Hospital, Seoul, South Korea
M1  - (Seong J.-M.) Office of Drug Safety Information II, Korea Institute of Drug Safety and Risk Management, Seoul, South Korea
M1  - (Heo E.Y.) Division of Pulmonary and Critical Care Medicine, Seoul National University Boramae Medical Center, Seoul, South Korea
M1  - (Koo B.K.) Division of Endocrinology and Metabolism, Department of Internal Medicine, Seoul National University Boramae Medical Center, Seoul, South Korea
M1  - (Hwang S.-S.) Department of Social and Preventive Medicine, Inha University School of Medicine, Incheon, South Korea
M1  - (Park B.-J.) Department of Preventive Medicine, Medical Research Collaborating Center, Seoul National University College of Medicine, Seoul, South Korea
M1  - (Yim J.-J.; Lee C.-H., kauri670@empal.com) Department of Internal Medicine, Seoul National University College of Medicine, Seoul National University Hospital, 101 Daehak-Ro Jongno-Gu, Seoul 110-744, South Korea
AD  - C.-H. Lee, Department of Internal Medicine, Seoul National University College of Medicine, Seoul National University Hospital, 101 Daehak-Ro Jongno-Gu, Seoul 110-744, South Korea
T1  - The effects of statin use on the development of tuberculosis among patients with diabetes mellitus
LA  - English
KW  - 2,4 thiazolidinedione derivative
KW  - alpha glucosidase inhibitor
KW  - aminosalicylic acid
KW  - atorvastatin
KW  - biguanide derivative
KW  - cycloserine
KW  - dipeptidyl peptidase IV inhibitor
KW  - ethambutol
KW  - fluvastatin
KW  - glucagon like peptide 1 derivative
KW  - hydroxymethylglutaryl coenzyme A reductase inhibitor
KW  - incretin
KW  - insulin
KW  - isoniazid
KW  - meglitinide
KW  - mevinolin
KW  - pitavastatin
KW  - pravastatin
KW  - protionamide
KW  - pyrazinamide
KW  - rifampicin
KW  - rosuvastatin
KW  - simvastatin
KW  - sulfonylurea derivative
KW  - acquired immune deficiency syndrome
KW  - adult
KW  - age distribution
KW  - aged
KW  - angina pectoris
KW  - article
KW  - cerebrovascular disease
KW  - Charlson Comorbidity Index
KW  - chronic kidney failure
KW  - cohort analysis
KW  - comorbidity
KW  - controlled study
KW  - correlation coefficient
KW  - disease association
KW  - drug effect
KW  - dyslipidemia
KW  - female
KW  - heart infarction
KW  - hospitalization
KW  - human
KW  - Human immunodeficiency virus infection
KW  - hypertension
KW  - ICD-10
KW  - incidence
KW  - kidney disease
KW  - major clinical study
KW  - malabsorption
KW  - male
KW  - neuropathy
KW  - non insulin dependent diabetes mellitus
KW  - peripheral arterial disease
KW  - prescription
KW  - priority journal
KW  - retinopathy
KW  - retrospective study
KW  - sex difference
KW  - silicosis
KW  - South Korea
KW  - tuberculosis
KW  - very elderly
N2  - OBJECTIVE: To evaluate whether statin use affects the development of tuberculosis (TB) among patients with diabetes mellitus (DM). METHODS: This is a retrospective cohort study of patients with newly diagnosed type 2 DM based on the South Korean nationwide claims database. The participants were type 2 DM patients aged 20-99 years who were newly treated with anti-diabetic drugs between 1 January 2007 and 31 December 2010. Patients who had statin prescriptions before a diagnosis of diabetes or were diagnosed with TB before diabetes were excluded. RESULTS: Of 840 899 newly diagnosed type 2 DM patients, 281 842 (33.5%) patients were statin users and 559 057 (66.5%) were non-users. During the study period, 4052 individuals were diagnosed with TB; the estimated incidence of TB in our cohort was 251/100 000 patient-years (95%CI 243-258). In comparison to non-TB patients, statin users were less frequent among TB patients (19.2% vs. 33.6%). After adjustment for potential baseline confounders, statin use was not associated with the development of TB in DM patients (aHR 0.98; 95%CI 0.89-1.07). CONCLUSIONS: TB development among newly diagnosed type 2 DM was considerable, and statin use among these diabetics was not associated with a protective effect on TB incidence. © 2014 The Union.
ER  - 

TY  - JOUR
M3  - Article
Y1  - 2012
VL  - 110
IS  - 5
SP  - 323
EP  - 324
SN  - 0019-5847
JF  - Journal of the Indian Medical Association
JO  - J. Indian Med. Assoc.
UR  - https://www.embase.com/search/results?subaction=viewrecord&id=L365231493&from=export
U2  - L365231493
C5  - 23360026
DB  - Embase
DB  - Medline
U3  - 2012-07-19
U4  - 2021-09-30
A1  - Rajasekaran, A.
M1  - (Rajasekaran A.)
AD  - A. Rajasekaran, Erode 638009, India
T1  - Tuberculosis is still a scourge of mankind - why?
LA  - English
KW  - insulin
KW  - rifampicin
KW  - article
KW  - diabetes mellitus
KW  - disease association
KW  - human
KW  - Human immunodeficiency virus infection
KW  - medical society
KW  - coinfection
KW  - multidrug resistant tuberculosis
KW  - Mycobacterium tuberculosis
KW  - opportunistic infection
KW  - patient counseling
KW  - physician
KW  - practice guideline
KW  - short course therapy
KW  - tuberculosis
KW  - tuberculosis control
N2  - This article focuses on issues and challenges regarding why tuberculosis (TB) remains as horrible scourge to mankind even today that too in the era of nanotechnology. It tries to evoke a uniform consciousness among treating doctors both at government and private levels to follow a uniform diagnostic algorithm and treatment protocols which is very much readily available under Revised National Tuberculosis Control Programme (RNTCP) Directly Observed Treatment Short course (DOTS) throughout our nation. Even today TB is the singlemost major infectious killer disease which claims 2 deaths in every 3 minutes in India which has one-fifth of global TB burden. The challenges faced are highlighted here like issues of uniformity in treatment, multidrug resistant TB (MDR TB), extensive drug resistant TB (XDR TB), HIV-TB coinfection, diabetes and TB, etc. In spite of nationwide coverage of RNTCP DOTS, every practitioner is not strictly or willfully following the guidelines prescribed. If the guidelines are maintained one hundred per cent with full involvement of Indian Medical Association / Indian Academy of Pediatrics and various other medical organisations then the author can confidently feels that the day is not far to combat and contain the horrible scourge. Time has come that every medical practitioner should take an oath to evolve a uniform consciousness to adhere to the guidelines prescribed under RNTCP DOTS which may prevent the future generation to succumb to the horrible scourge of TB. Shall we?
ER  - 

TY  - JOUR
M3  - Review
Y1  - 2005
VL  - 103
IS  - 6
SP  - 318
EP  - 322+332+335
SN  - 0019-5847
JF  - Journal of the Indian Medical Association
JO  - J. Indian Med. Assoc.
UR  - https://www.embase.com/search/results?subaction=viewrecord&id=L41666655&from=export
U2  - L41666655
DB  - Embase
U4  - 2021-09-24
A1  - Banerjee, S.
A1  - Banerjee, M.
M1  - (Banerjee S.) Department of Medicine, NRS Medical College, Kolkata 700014, India
M1  - (Banerjee M.) Department of Microbiology, Medical College, Kolkata 700073, India
AD  - S. Banerjee, Department of Medicine, NRS Medical College, Kolkata 700014, India
T1  - Diabetes and tuberculosis interface
LA  - English
KW  - C peptide
KW  - CD4 antigen
KW  - gamma interferon
KW  - insulin
KW  - isoniazid
KW  - rifampicin
KW  - tuberculostatic agent
KW  - cellular immunity
KW  - diabetes mellitus
KW  - disease predisposition
KW  - human
KW  - humoral immunity
KW  - immune deficiency
KW  - post infection complication
KW  - multidrug resistance
KW  - recurrence risk
KW  - review
KW  - risk factor
KW  - sputum analysis
KW  - symptomatology
KW  - tuberculosis
N2  - Diabetes mellitus is often complicated by acute or chronic infections, as it is a secondary immune deficiency disorder. Diabetes mellitus produces immune alterations of both cellular and humoral immunity. Tuberculosis in diabetes mellitus is 2-5 times higher. Chances of recurrence with multidrug resistant bacteria are common. More cavitary lesions, less sputum positivity and with relative paucity of symptoms and signs are the features. Treatment for diabetes mellitus should be done with insulin. Every diabetic person should be screened for tuberculosis and every tuberculosis patient should also be searched for diabetes.
ER  - 
