# Supplementary material for: Effect of glycemic control and type of diabetes treatment on TB treatment outcomes among people with TB-diabetes: A systematic review (updated August 2024)
Source: PLoS One. 2025 Jul 18;20(7):e0328619. doi: 10.1371/journal.pone.0328619 (PMC12273911; doi:10.1371/journal.pone.0328619)
Supplement: S1A Appendix — (ZIP) [file pone.0328619.s005.zip › S1A appendix/S1A_2017-21 Aug 2023/Other databases/Cochrane review.ris]

TY  - JOUR
M3  - Review
Y1  - 2019
VL  - 2019
IS  - 12
SN  - 1469-493X
JF  - Cochrane Database of Systematic Reviews
JO  - Cochrane Database Syst. Rev.
UR  - https://www.embase.com/search/results?subaction=viewrecord&id=L630091970&from=export
U2  - L630091970
C5  - 31828771
DB  - Embase
DB  - Medline
U3  - 2020-01-07
U4  - 2020-01-14
L2  - http://dx.doi.org/10.1002/14651858.CD012918.pub2
DO  - 10.1002/14651858.CD012918.pub2
A1  - Grace, A.G.
A1  - Mittal, A.
A1  - Jain, S.
A1  - Tripathy, J.P.
A1  - Satyanarayana, S.
A1  - Tharyan, P.
A1  - Kirubakaran, R.
M1  - (Grace A.G., christoangeline@yahoo.com) Sree Balaji Medical College & Hospital, Department of Community Medicine, Works road, Chrompet, Chennai, India
M1  - (Mittal A.) All India Institute of Medical Sciences, Department of Internal Medicine, New Delhi, India
M1  - (Jain S.) Postgraduate Institute of Medical Education and Research (PGIMER), Clinical Immunology and Rheumatology Unit, Department of Internal Medicine, Chandigarh, India
M1  - (Tripathy J.P.) International Union Against Tuberculosis and Lung Disease (The Union), South-East Asia Regional Office, Centre for Operational Research, New Delhi, India
M1  - (Satyanarayana S.) International Union Against Tuberculosis and Lung Disease (The Union), South-East Asia Regional Office, New Delhi, India
M1  - (Tharyan P.) Christian Medical College, Clinical Epidemiology Unit, Prof. BV Moses Centre for Evidence-Informed Healthcare and Health Policy, Carman Block II Floor, CMC Campus, Bagayam, Vellore, Tamil Nadu, India
M1  - (Kirubakaran R.) Christian Medical College, Cochrane South Asia, Prof. BV Moses Centre for Evidence-Informed Healthcare and Health Policy, Carman Block II Floor, CMC Campus, Bagayam, Vellore, India
AD  - A.G. Grace, Sree Balaji Medical College & Hospital, Department of Community Medicine, Works road, Chrompet, Chennai, India
T1  - Shortened treatment regimens versus the standard regimen for drug-sensitive pulmonary tuberculosis
LA  - English
KW  - ISRCTN44153044
KW  - ISRCTN63579542
KW  - NCT00216385
KW  - NCT00864383
KW  - NCT02342886
KW  - NCT02410772
KW  - NCT02581527
KW  - NCT02901288
KW  - polymerase chain reaction system
KW  - ethambutol
KW  - ethylenediamine derivative
KW  - gatifloxacin
KW  - isoniazid
KW  - moxifloxacin
KW  - nitroimidazole derivative
KW  - oxazolidinedione derivative
KW  - pyrazinamide
KW  - quinoline derivative
KW  - rifampicin
KW  - rifamycin
KW  - rifapentine
KW  - Africa
KW  - antibiotic resistance
KW  - antibiotic sensitivity
KW  - arthralgia
KW  - Asia
KW  - cardiotoxicity
KW  - data analysis
KW  - data base
KW  - data extraction
KW  - data synthesis
KW  - disease transmission
KW  - dizziness
KW  - drug efficacy
KW  - drug eruption
KW  - drug safety
KW  - drug withdrawal
KW  - follow up
KW  - gastrointestinal symptom
KW  - human
KW  - hyperglycemia
KW  - hypoglycemia
KW  - information processing
KW  - jaundice
KW  - lung tuberculosis
KW  - mortality
KW  - peripheral neuropathy
KW  - priority journal
KW  - QT prolongation
KW  - randomized controlled trial (topic)
KW  - relapse
KW  - review
KW  - risk assessment
KW  - seizure
KW  - South and Central America
KW  - sputum culture
KW  - systematic review
KW  - treatment duration
KW  - treatment outcome
N2  - Background: Tuberculosis causes more deaths than any other infectious disease worldwide, with pulmonary tuberculosis being the most common form. Standard first-line treatment for drug-sensitive pulmonary tuberculosis for six months comprises isoniazid, rifampicin, pyrazinamide, and ethambutol (HRZE) for two months, followed by HRE (in areas of high TB drug resistance) or HR, given over a four-month continuation phase. Many people do not complete this full course. Shortened treatment regimens that are equally effective and safe could improve treatment success. Objectives: To evaluate the efficacy and safety of shortened treatment regimens versus the standard six-month treatment regimen for individuals with drug-sensitive pulmonary tuberculosis. Search methods: We searched the following databases up to 10 July 2019: the Cochrane Infectious Diseases Group Specialized Register; the Central Register of Controlled Trials (CENTRAL), in the Cochrane Library; MEDLINE (PubMed); Embase; the Latin American Caribbean Health Sciences Literature (LILACS); Science Citation Index-Expanded; Indian Medlars Center; and the South Asian Database of Controlled Clinical Trials. We also searched the World Health Organization (WHO) International Clinical Trials Registry Platform, ClinicalTrials.gov, the Clinical Trials Unit of the International Union Against Tuberculosis and Lung Disease, the UK Medical Research Council Clinical Trials Unit, and the Clinical Trials Registry India for ongoing trials. We checked the reference lists of identified articles to find additional relevant studies. Selection criteria: We searched for randomized controlled trials (RCTs) or quasi-RCTs that compared shorter-duration regimens (less than six months) versus the standard six-month regimen for people of all ages, irrespective of HIV status, who were newly diagnosed with pulmonary tuberculosis by positive sputum culture or GeneXpert, and with presumed or proven drug-sensitive tuberculosis. The primary outcome of interest was relapse within two years of completion of anti-tuberculosis treatment (ATT). Data collection and analysis: Two review authors independently selected trials, extracted data, and assessed risk of bias for the included trials. For dichotomous outcomes, we used risk ratios (RRs) with 95% confidence intervals (CIs). When appropriate, we pooled data from the included trials in meta-analyses. We assessed the certainty of evidence using the GRADE approach. Main results: We included five randomized trials that compared fluoroquinolone-containing four-month ATT regimens versus standard six-month ATT regimens and recruited 5825 adults with newly diagnosed drug-sensitive pulmonary tuberculosis from 14 countries with high tuberculosis transmission in Asia, Africa, and Latin Ameria. Three were multi-country trials that included a total of 572 HIV-positive people. These trials excluded children, pregnant or lactating women, people with serious comorbid conditions, and those with diabetes mellitus. Four trials had multiple treatment arms. Moxifloxacin replaced ethambutol in standard four-month, daily or thrice-weekly ATT regimens in two trials; moxifloxacin replaced isoniazid in four-month ATT regimens in two trials, was given daily in one trial, and was given with rifapentine instead of rifampicin daily for two months and twice weekly for two months in one trial. Moxifloxacin was added to standard ATT drugs for three to four months in one ongoing trial that reported interim results. Gatifloxacin replaced ethambutol in standard ATT regimens given daily or thrice weekly for four months in two trials. Follow-up ranged from 12 months to 24 months after treatment completion for the majority of participants. Moxifloxacin-containing four-month ATT regimens. Moxifloxacin-containing four-month ATT regimens that replaced ethambutol or isoniazid probably increased the proportions who experienced relapse after successful treatment compared to standard ATT regimens (RR 3.56, 95% CI 2.37 to 5.37; 2265 participants, 3 trials; moderate-certainty evidence). For death from any cause, there was probably little or no difference between the two regimens (2760 participants, 3 trials; moderate-certainty evidence). Treatment failure was rare, and there was probably little or no difference in proportions with treatment failure between ATT regimens (2282 participants, 3 trials; moderate-certainty evidence). None of the participants given moxifloxacin-containing regimens developed resistance to rifampicin, and these regimens may not increase the risk of acquired resistance (2282 participants, 3 trials; low-certainty evidence). Severe adverse events were probably little or no different with moxifloxacin-containing four-month regimens that replaced ethambutol or isoniazid, and with three- to four-month regimens that augmented standard ATT with moxifloxacin, when compared to standard six-month ATT regimens (3548 participants, 4 trials; moderate-certainty evidence). Gatifloxacin-containing four-month ATT regimens. Gatifloxacin-containing four-month ATT regimens that replaced ethambutol probably increased relapse compared to standard six-month ATT regimens in adults with drug-sensitive pulmonary tuberculosis (RR 2.11, 95% CI 1.56 to 2.84; 1633 participants, 2 trials; moderate-certainty evidence). The four-month regimen probably made little or no difference in death compared to the six-month regimen (1886 participants, 2 trials; moderate-certainty evidence). Treatment failure was uncommon and was probably little or no different between the four-month and six-month regimens (1657 participants, 2 trials; moderate-certainty evidence). Acquired resistance to isoniazid or rifampicin was not detected in those given the gatifloxacin-containing shortened ATT regimen, but we are uncertain whether acquired drug resistance is any different in the four- and six-month regimens (429 participants, 1 trial; very low-certainty evidence). Serious adverse events were probably no different with either regimen (1993 participants, 2 trials; moderate-certainty evidence). Authors' conclusions: Evidence to date does not support the use of shortened ATT regimens in adults with newly diagnosed drug-sensitive pulmonary tuberculosis. Four-month ATT regimens that replace ethambutol with moxifloxacin or gatifloxacin, or isoniazid with moxifloxacin, increase relapse substantially compared to standard six-month ATT regimens, although treatment success and serious adverse events are little or no different. The results of six large ongoing trials will help inform decisions on whether shortened ATT regimens can replace standard six-month ATT regimens. 9 December 2019. Up to date. All studies incorporated from most recent search. All eligible published studies found in the last search (10 Jul, 2019) were included.
ER  - 

TY  - JOUR
M3  - Review
Y1  - 2012
VL  - 2017
IS  - 12
SN  - 1465-1858
JF  - Cochrane Database of Systematic Reviews
JO  - Cochrane Database Syst. Rev.
UR  - https://www.embase.com/search/results?subaction=viewrecord&id=L619465510&from=export
U2  - L619465510
C5  - 23235644
DB  - Embase
DB  - Medline
U3  - 2017-12-07
U4  - 2022-07-19
L2  - http://dx.doi.org/10.1002/14651858.CD007459.pub2
DO  - 10.1002/14651858.CD007459.pub2
A1  - de Jongh, T.
A1  - Gurol-Urganci, I.
A1  - Vodopivec-Jamsek, V.
A1  - Car, J.
A1  - Atun, R.
M1  - (de Jongh T.) Gephyra IHC, Amsterdam, Netherlands
M1  - (Gurol-Urganci I.) London School of Hygiene and Tropical Medicine, Health Services Research and Policy, London, United Kingdom
M1  - (Vodopivec-Jamsek V.; Car J., josip.car@imperial.ac.uk) University of Ljubljana, Department of Family Medicine, Faculty of Medicine, Poljanski nasip 58, Ljubljana, Slovenia
M1  - (Car J., josip.car@imperial.ac.uk) Imperial College London, Global eHealth Unit, Department of Primary Care and Public Health, School of Public Health, Reynolds Building, St Dunstans Road, London, United Kingdom
M1  - (Atun R.) Imperial College London, Imperial College Business School, South Kensington Campus, London, United Kingdom
M1  - (Atun R.) The Global Fund to Fight AIDS, Tuberculosis and Malaria, Strategy, Performance and Evaluation Cluster, Chemin de Blandonnet, 8, 1214 Vernier, Geneva, Switzerland
AD  - J. Car, Imperial College London, Global eHealth Unit, Department of Primary Care and Public Health, School of Public Health, Reynolds Building, St Dunstans Road, London, United Kingdom
T1  - Mobile phone messaging for facilitating self-management of long-term illnesses
LA  - English
KW  - mobile phone
KW  - asthma
KW  - diabetes control
KW  - health care cost
KW  - health care utilization
KW  - health hazard
KW  - human
KW  - hypertension
KW  - long term care
KW  - outcome assessment
KW  - patient compliance
KW  - priority journal
KW  - randomized controlled trial (topic)
KW  - review
KW  - risk assessment
KW  - self care
KW  - social acceptance
KW  - support group
KW  - systematic review
KW  - text messaging
N2  - Background: Long-term illnesses affect a significant proportion of the population in developed and developing countries. Mobile phone messaging applications, such as Short Message Service (SMS) and Multimedia Message Service (MMS), may present convenient, cost-effective ways of supporting self-management and improving patients' self-efficacy skills through, for instance, medication reminders, therapy adjustments or supportive messages. Objectives: To assess the effects of mobile phone messaging applications designed to facilitate self-management of long-term illnesses, in terms of impact on health outcomes and patients' capacity to self-manage their condition. Secondary objectives include assessment of: user evaluation of the intervention; health service utilisation and costs; and possible risks and harms associated with the intervention. Search methods: We searched the Cochrane Central Register of Controlled Trials (CENTRAL,The Cochrane Library 2009, Issue 2), MEDLINE (OvidSP) (January 1993 to June 2009), EMBASE (OvidSP) (January 1993 to June 2009), PsycINFO (OvidSP) (January 1993 to June 2009), CINAHL (EbscoHOST) (January 1993 to June 2009), LILACS (January 1993 to June 2009) and African Health Anthology (January 1993 to June 2009). We also reviewed grey literature (including trial registers) and reference lists of articles. Selection criteria: We included randomised controlled trials (RCTs), quasi-randomised controlled trials (QRCTs), controlled before-after (CBA) studies, or interrupted time series (ITS) studies with at least three time points before and after the intervention. We selected only studies where it was possible to assess the effects of mobile phone messaging independent of other technologies or interventions. Data collection and analysis: Two review authors independently assessed all studies against the inclusion criteria, with any disagreements resolved by a third review author. Study design features, characteristics of target populations, interventions and controls, and results data were extracted by two review authors and confirmed by a third. Primary outcomes of interest were health outcomes as a result of the intervention and capacity to self-manage long-term conditions. We also considered patients' and providers' evaluation of the intervention, perceptions of safety, health service utilisation and costs, and potential harms or adverse effects. The included studies were heterogeneous in type of condition addressed, intervention characteristics and outcome measures. Therefore, a meta-analysis to derive an overall effect size for the main outcome categories was not considered justified and findings are presented narratively. Main results: We included four randomised controlled trials involving 182 participants. For the primary outcome of health outcomes, including physiological measures, there is moderate quality evidence from two studies involving people with diabetes showing no statistical difference from text messaging interventions compared with usual care or email reminders for glycaemic control (HbA1c), the frequency of diabetic complications, or body weight. There is moderate quality evidence from one study of hypertensive patients that the mean blood pressure and the proportion of patients who achieved blood pressure control were not significantly different in the intervention and control groups, and that there was no statistically significant difference in mean body weight between the groups. There is moderate quality evidence from one study that asthma patients receiving a text messaging intervention experienced greater improvements on peak expiratory flow variability (mean difference (MD) -11.12, 95% confidence interval (CI) -19.56 to -2.68) and the pooled symptom score comprising four items (cough, night symptoms, sleep quality, and maximum tolerated activity) (MD -0.36, 95% CI -0.56 to -0.17) compared with the control group. However, the study found no significant differences between the groups in impact on forced vital capacity or forced expiratory flow in 1 second. For the primary outcome of capacity to self-manage the condition, there is moderate quality evidence from one study that diabetes patients receiving the text messaging intervention demonstrated improved scores on measures of self-management capacity (Self-Efficacy for Diabetes score (MD 6.10, 95% CI 0.45 to 11.75), Diabetes Social Support Interview pooled score (MD 4.39, 95% CI 2.85 to 5.92)), but did not show improved knowledge of diabetes. There is moderate quality evidence from three studies of the effects on treatment compliance. One study showed an increase in hypertensive patients' rates of medication compliance in the intervention group (MD 8.90, 95% CI 0.18 to 17.62) compared with the control group, but in another study there was no statistically significant effect on rates of compliance with peak expiratory flow measurement in asthma patients. Text message prompts for diabetic patients initially also resulted in a higher number of blood glucose results sent back (46.0) than email prompts did (23.5). For the secondary outcome of participants' evaluation of the intervention, there is very low quality evidence from two studies that patients receiving mobile phone messaging support reported perceived improvement in diabetes self-management, wanted to continue receiving messages, and preferred mobile phone messaging to email as a method to access a computerised reminder system. For the secondary outcome of health service utilisation, there is very low quality evidence from two studies. Diabetes patients receiving text messaging support made a comparable number of clinic visits and calls to an emergency hotline as patients without the support. For asthma patients the total number of office visits was higher in the text messaging group, whereas the number of hospital admissions was higher for the control group. Because of the small number of trials included, and the low overall number of participants, for any of the reviewed outcomes the quality of the evidence can at best be considered moderate. Authors' conclusions: We found some, albeit very limited, indications that in certain cases mobile phone messaging interventions may provide benefit in supporting the self-management of long-term illnesses. However, there are significant information gaps regarding the long-term effects, acceptability, costs, and risks of such interventions. Given the enthusiasm with which so-called mHealth interventions are currently being implemented, further research into these issues is needed.
ER  - 

TY  - JOUR
M3  - Review
Y1  - 2007
IS  - 2
SN  - 1469-493X
JF  - Cochrane Database of Systematic Reviews
JO  - Cochrane Database Syst. Rev.
UR  - https://www.embase.com/search/results?subaction=viewrecord&id=L351805737&from=export
U2  - L351805737
C5  - 17443556
DB  - Embase
DB  - Medline
U4  - 2008-07-02
L2  - http://dx.doi.org/10.1002/14651858.CD004808.pub3
DO  - 10.1002/14651858.CD004808.pub3
A1  - Bosch-Capblanch, X.
A1  - Abba, K.
A1  - Prictor, M.
A1  - Garner, P.
M1  - (Bosch-Capblanch X., xbc@liverpool.ac.uk) 3 Brierfield Road, Liverpool L155BS, United Kingdom
M1  - (Abba K.; Prictor M.; Garner P.)
AD  - X. Bosch-Capblanch, 3 Brierfield Road, Liverpool L155BS, United Kingdom
T1  - Contracts between patients and healthcare practitioners for improving patients' adherence to treatment, prevention and health promotion activities
LA  - English
KW  - acne
KW  - asthma
KW  - bacterial infection
KW  - Cinahl
KW  - clinical study
KW  - Cochrane Library
KW  - diabetes mellitus
KW  - dietary intake
KW  - exercise
KW  - health behavior
KW  - health care cost
KW  - health care personnel
KW  - health promotion
KW  - health status
KW  - human
KW  - hypertension
KW  - medical decision making
KW  - Medline
KW  - patient care
KW  - patient compliance
KW  - phobia
KW  - preventive medicine
KW  - review
KW  - self examination
KW  - smoking habit
KW  - substance abuse
KW  - tuberculosis
N2  - Background: Contracts are a verbal or written agreement that a patient makes with themselves, with healthcare practitioners, or with carers, where participants commit to a set of behaviours related to the care of a patient. Contracts aim to improve the patients' adherence to treatment or health promotion programmes. Objectives: To assess the effects of contracts between patients and healthcare practitioners on patients' adherence to treatment, prevention and health promotion activities, the stated health or behaviour aims in the contract, patient satisfaction or other relevant outcomes, including health practitioner behaviour and views, health status, reported harms, costs, or denial of treatment as a result of the contract. Search strategy: We searched: the Cochrane Consumers and Communication Review Group's Specialised Register (in May 2004); the Cochrane Central Register of Controlled Trials (CENTRAL), (The Cochrane Library 2004, issue 1); MEDLINE 1966 to May 2004); EMBASE (1980 to May 2004); PsycINFO (1966 to May 2004); CINAHL (1982 to May 2004); Dissertation Abstracts. A: Humanities and Social Sciences (1966 to May 2004); Sociological Abstracts (1963 to May 2004); UK National Research Register (2000 to May 2004); and C2-SPECTR, Campbell Collaboration (1950 to May 2004). Selection criteria: We included randomised controlled trials comparing the effects of contracts between healthcare practitioners and patients or their carers on patient adherence, applied to diagnostic procedures, therapeutic regimens or any health promotion or illness prevention initiative for patients. Contracts had to specify at least one activity to be observed and a commitment of adherence to it. We included trials comparing contracts with routine care or any other intervention. Data collection and analysis: Selection and quality assessment of trials were conducted independently by two review authors; single data extraction was checked by a statistician. We present the data as a narrative summary, given the wide range of interventions, participants, settings and outcomes, grouped by the health problem being addressed. Main results: We included thirty trials, all conducted in high income countries, involving 4691 participants. Median sample size per group was 21. We examined the quality of each trial against eight standard criteria, and all trials were inadequate in relation to three or more of these standards. Trials evaluated contracts in addiction (10 trials), hypertension (4 trials), weight control (3 trials) and a variety of other areas (13 trials). Sixteen trials reported at least one outcome that showed statistically significant differences favouring the contracts group, five trials reported at least one outcome that showed differences favouring the control group and 26 trials reported at least one outcome without differences between groups. Effects on adherence were not detected when measured over longer periods. Authors' conclusions: There is limited evidence that contracts can potentially contribute to improving adherence, but there is insufficient evidence from large, good quality studies to routinely recommend contracts for improving adherence to treatment or preventive health regimens. Copyright © 2008 The Cochrane Collaboration. Published by John Wiley & Sons, Ltd.
ER  - 
