# Supplementary material for: Effect of glycemic control and type of diabetes treatment on TB treatment outcomes among people with TB-diabetes: A systematic review (updated August 2024)
Source: PLoS One. 2025 Jul 18;20(7):e0328619. doi: 10.1371/journal.pone.0328619 (PMC12273911; doi:10.1371/journal.pone.0328619)
Supplement: S1A Appendix — (ZIP) [file pone.0328619.s005.zip › S1A appendix/S1A_2017-21 Aug 2023/Other databases/ICTRP result.xlsx]

## Sheet: Sheet1
Recruiting	No	ISRCTN16347615		The effect of malnutrition and diabetes on outcomes for drug-resistant and drug sensitive patients starting anti-tuberculosis treatment	2020-01-03
