# Supplementary material for: Effect of glycemic control and type of diabetes treatment on TB treatment outcomes among people with TB-diabetes: A systematic review (updated August 2024)
Source: PLoS One. 2025 Jul 18;20(7):e0328619. doi: 10.1371/journal.pone.0328619 (PMC12273911; doi:10.1371/journal.pone.0328619)
Supplement: S1A Appendix — (ZIP) [file pone.0328619.s005.zip › S1A appendix/S1A_2017-21 Aug 2023/Other databases/Ovid.ris]

1. 
TY  - JOUR
DB  - Journals@Ovid Full Text
ID  - 02098603-900000000-99988
T1  - Impact of Diabetes Mellitus on Treatment Outcome of Newly Diagnosed Smear-Positive Pulmonary Tuberculosis Patients:  A Case-Control Study.
A1  - Rout, Pragyan
A1  - Jagaty, Suman
A1  - Behera, Debasis
A1  - Subhankar, Saswat
A1  - Mohapatra, Sangram
A1  - Panda, Gitanjali
Y1  - 2023//
N2  - Background: Tuberculosis (TB) and diabetes mellitus (DM) are major public health problems in developing countries such as India. The link of DM and TB is more prominent in these countries where TB is endemic, and the burden of DM is increasing. Studies regarding the effect of DM on smear conversion and treatment outcome of pulmonary TB (PTB) in India are limited., Aims: The study aimed to compare the conversion and treatment success among new smear-positive PTB patients with and without DM., Materials and Methods: A case-control study was conducted in the department of pulmonary medicine of a tertiary care hospital in eastern India between October 2019 and September 2020. All newly diagnosed smear-positive drug-sensitive PTB patients visiting the outdoor or being admitted were identified, and their initial smear status, history of diabetes, and glycemic status were recorded. All the patients were treated with category I regimen of the Revised National TB Control Program. Sputum smear was followed up at the end of intensive phase and at the end of treatment and compared between diabetic and nondiabetic patients. The software SPSS version 16 was used to analyze all the data., Results: Sixty newly diagnosed smear-positive PTB patients with DM and sixty smear-positive PTB without DM were included in this study. Smear conversion was seen in 24 (40%) out of 60 diabetic TB patients and 55 (91.7%) out of 60 nondiabetic TB patients. Treatment success was seen in 40 (66.7%) out of 60 diabetic TB patients and 56 (93.3%) out of the 60 nondiabetic TB patients., Conclusion: Smear conversion and treatment success rate are lower in diabetic TB patients as compared to nondiabetic TB patients., (C) 2023 Medical Journal of Dr. D.Y. Patil Vidyapeeth | Published by Wolters Kluwer - Medknow
KW  - Diabetes mellitus
KW  - treatment outcome
KW  - tuberculosis
CY  - (C) 2023 Medical Journal of Dr. D.Y. Patil Vidyapeeth | Published by Wolters Kluwer - Medknow
PB  - Department of Respiratory Medicine, Kalinga Institute of Medical Sciences, Bhubaneswar, Koraput, Odisha, India
PB  - (1)Department of Respiratory Medicine, SLN Medical College and Hospital, Koraput, Odisha, India
SN  - 2589-8302
DO  - 10.4103/mjdrdypu.mjdrdypu_911_21
PT  - Article
L2  - http://ovidsp.ovid.com/ovidweb.cgi?T=JS&PAGE=reference&D=ovftz2&NEWS=N&AN=02098603-900000000-99988
ER  -  

 

2. 
TY  - JOUR
DB  - Journals@Ovid Full Text
ID  - 00659070-202348010-00011
T1  - Health Status and Treatment Outcome of Tuberculosis with Diabetes Mellitus Cases, Rajkot City, Gujarat - A Longitudinal Study.
A1  - Solanki, Harsha
A1  - Ranpariya, Pooja
A1  - Chudasama, Rajesh
Y1  - 2023//
N2  - Background: India, with the highest number of tuberculosis (TB) cases in the world, is also facing epidemic growth in diabetes mellitus (DM). TB is curable while DM is a metabolic and incurable disease that if not controlled will affect the health status of a person. This study was conducted to assess the health status and treatment outcome of TB with DM cases., Materials and Methods: We selected a total of 64 newly registered pulmonary TB (PTB) with DM cases from five tuberculosis units (TUs) in Rajkot city from October 2019 to December 2020. At the end of treatment, 64 cases were analyzed for treatment outcome and 56 cases (5 deaths; 3 lost to follow-up) were followed up to observe progression in health status. The information was collected in pretested proforma by interview., Results: There was a significant improvement in TB symptoms (cough, weight loss, weakness, anorexia, evening rise of temperature, dyspnea, chest pain, hemoptysis), DM symptoms (frequent urination, excessive thirst and hunger, tingling and numbness), symptoms of mental health (fatigue, sleep disturbance, negative emotions, socially inactive), and adverse drug reactions (ADRs) on consecutive visits (McNemar's test, P < 0.001) and at the end of treatment (Cochran's Q test, P < 0.001). Improvement of nutritional status was also found statistically significant on consecutive visits (Wilcoxon test, P < 0.001) and at the end of treatment (Friedman's test, P < 0.001). The cure rate was 82.8% and 4.7% of cases had completed treatment., Conclusion: At the end of treatment, there was a significant improvement in health status and treatment outcome; also good cure rate was reported among cases., (C) 2023 Indian Journal of Community Medicine | Published by Wolters Kluwer - Medknow
KW  - Diabetes mellitus
KW  - health status
KW  - treatment outcome
KW  - tuberculosis
JA  - Indian J. Community Med.
VL  - 48
IS  - 1
SP  - 75
EP  - 81
CY  - (C) 2023 Indian Journal of Community Medicine | Published by Wolters Kluwer - Medknow
PB  - Department of Community Medicine, P D U Government Medical College, Rajkot, Gujarat, India
SN  - 0970-0218
M1  - 9315574
DO  - 10.4103/ijcm.ijcm_171_22
PT  - Article
L2  - http://ovidsp.ovid.com/ovidweb.cgi?T=JS&PAGE=reference&D=ovftz2&NEWS=N&AN=00659070-202348010-00011
ER  -  

 

3. 
TY  - JOUR
DB  - Journals@Ovid Full Text
ID  - 02273300-202213020-00004
T1  - Prevalence Estimation of Diabetes Mellitus Among Tuberculosis Cases, Its Risk Factors, and Treatment Outcome in Rajkot City.
A1  - Ranpariya, Pooja
A1  - Solanki, Harsha
A1  - Chudasama, Rajesh
Y1  - 2022//
N2  - Background: Tuberculosis (TB) and diabetes mellitus (DM) are the world's leading public health issues. TB with DM co-morbidity adversely affects prognosis of individual diseases and its treatment outcome., Materials and Methods: A cross-sectional study was conducted at five TB units of Rajkot city for five quarters. Newly registered pulmonary TB (PTB) patients having DM during the study period were included as cases. All cases were followed up at the end of treatment to observe outcomes. Information was collected in a pretested proforma using the interview technique., Results: The prevalence of DM among PTB cases was 5%. Maximum cases were in 51-60 years (34.4%), male: female ratio was 3:1, living in urban slum (53.1%), literate (81.2%), and from middle socio-economic class (65.6%). One-fourth of the cases had family (28.1%) and past history (28.1%) of TB, and more than one-third (37.5%) of the cases had family history of DM. All cases were on daily drug adherence, and most of them (83%) were on regular follow-up. Significant association was observed with urban slum (P = 0.03) and family history of diabetes (P = 0.04) among cases. At the end of continuation phase, 82.8% of the cases were cured and 4.7% of the cases had completed treatment., Conclusion: The study reported 5% of DM among newly registered TB cases and family history of DM as its significant risk factor., (C) 2022 Journal of Diabetology | Published by Wolters Kluwer - Medknow
KW  - Diabetes mellitus
KW  - prevalence
KW  - risk factors
KW  - treatment outcome
KW  - tuberculosis
VL  - 13
IS  - 2
SP  - 159
EP  - 165
CY  - (C) 2022 Journal of Diabetology | Published by Wolters Kluwer - Medknow
PB  - Community Medicine Department, P. D. U. Government Medical College, Rajkot, Gujarat, India
SN  - 2543-3288
DO  - 10.4103/jod.jod_5_22
PT  - Article
L2  - http://ovidsp.ovid.com/ovidweb.cgi?T=JS&PAGE=reference&D=ovftz&NEWS=N&AN=02273300-202213020-00004
ER  -  

 
