# Supplementary material for: Effect of glycemic control and type of diabetes treatment on TB treatment outcomes among people with TB-diabetes: A systematic review (updated August 2024)
Source: PLoS One. 2025 Jul 18;20(7):e0328619. doi: 10.1371/journal.pone.0328619 (PMC12273911; doi:10.1371/journal.pone.0328619)
Supplement: S1A Appendix — (ZIP) [file pone.0328619.s005.zip › S1A appendix/S1A_2017-21 Aug 2023/Pubmed/Cohort studies- 532.csv]

PMID	Title	Authors	Citation	First Author	Journal/Book	Publication Year	Create Date	PMCID	NIHMS ID	DOI
32171076	Clinical course and risk factors for mortality of adult inpatients with COVID-19 in Wuhan, China: a retrospective cohort study	Zhou F, Yu T, Du R, Fan G, Liu Y, Liu Z, Xiang J, Wang Y, Song B, Gu X, Guan L, Wei Y, Li H, Wu X, Xu J, Tu S, Zhang Y, Chen H, Cao B.	Lancet. 2020 Mar 28;395(10229):1054-1062. doi: 10.1016/S0140-6736(20)30566-3. Epub 2020 Mar 11.	Zhou F	Lancet	2020	2020/03/15	PMC7270627		10.1016/S0140-6736(20)30566-3
36053506	Bedaquiline-Pretomanid-Linezolid Regimens for Drug-Resistant Tuberculosis	Conradie F, Bagdasaryan TR, Borisov S, Howell P, Mikiashvili L, Ngubane N, Samoilova A, Skornykova S, Tudor E, Variava E, Yablonskiy P, Everitt D, Wills GH, Sun E, Olugbosi M, Egizi E, Li M, Holsta A, Timm J, Bateson A, Crook AM, Fabiane SM, Hunt R, McHugh TD, Tweed CD, Foraida S, Mendel CM, Spigelman M; ZeNix Trial Team.	N Engl J Med. 2022 Sep 1;387(9):810-823. doi: 10.1056/NEJMoa2119430.	Conradie F	N Engl J Med	2022	2022/09/02	PMC9490302	NIHMS1834878	10.1056/NEJMoa2119430
34049681	Diabetes and tuberculosis: a syndemic complicated by COVID-19	Antonio-Arques V, Franch-Nadal J, Caylà JA.	Med Clin (Barc). 2021 Sep 24;157(6):288-293. doi: 10.1016/j.medcli.2021.04.004. Epub 2021 May 6.	Antonio-Arques V	Med Clin (Barc)	2021	2021/05/29	PMC8101986		10.1016/j.medcli.2021.04.004
29686169	Risk Factors for Multidrug-resistant Tuberculosis	Rumende CM.	Acta Med Indones. 2018 Jan;50(1):1-2.	Rumende CM	Acta Med Indones	2018	2018/04/25
29791552	Risk factors for tuberculosis: diabetes, smoking, alcohol use, and the use of other drugs	Silva DR, Muñoz-Torrico M, Duarte R, Galvão T, Bonini EH, Arbex FF, Arbex MA, Augusto VM, Rabahi MF, Mello FCQ.	J Bras Pneumol. 2018 Apr;44(2):145-152. doi: 10.1590/s1806-37562017000000443.	Silva DR	J Bras Pneumol	2018	2018/05/24	PMC6044656		10.1590/s1806-37562017000000443
32167524	Risk Factors Associated With Acute Respiratory Distress Syndrome and Death in Patients With Coronavirus Disease 2019 Pneumonia in Wuhan, China	Wu C, Chen X, Cai Y, Xia J, Zhou X, Xu S, Huang H, Zhang L, Zhou X, Du C, Zhang Y, Song J, Wang S, Chao Y, Yang Z, Xu J, Zhou X, Chen D, Xiong W, Xu L, Zhou F, Jiang J, Bai C, Zheng J, Song Y.	JAMA Intern Med. 2020 Jul 1;180(7):934-943. doi: 10.1001/jamainternmed.2020.0994.	Wu C	JAMA Intern Med	2020	2020/03/14	PMC7070509		10.1001/jamainternmed.2020.0994
30630990	The Emergence of Non-communicable Disease in Indonesia	Purnamasari D.	Acta Med Indones. 2018 Oct;50(4):273-274.	Purnamasari D	Acta Med Indones	2018	2019/01/12
34764184	Tuberculosis and COVID-19 co-infection: description of the global cohort	TB/COVID-19 Global Study Group.	Eur Respir J. 2022 Mar 24;59(3):2102538. doi: 10.1183/13993003.02538-2021. Print 2022 Mar.	TB/COVID-19 Global Study Group	Eur Respir J	2022	2021/11/12	PMC8588566		10.1183/13993003.02538-2021
30789144	Epidemiology of Extrapulmonary Tuberculosis among Inpatients, China, 2008-2017	Pang Y, An J, Shu W, Huo F, Chu N, Gao M, Qin S, Huang H, Chen X, Xu S.	Emerg Infect Dis. 2019 Mar;25(3):457-464. doi: 10.3201/eid2503.180572.	Pang Y	Emerg Infect Dis	2019	2019/02/22	PMC6390737		10.3201/eid2503.180572
36432486	Genetic Risk Factors and Gene-Lifestyle Interactions in Gestational Diabetes	Jääskeläinen T, Klemetti MM.	Nutrients. 2022 Nov 13;14(22):4799. doi: 10.3390/nu14224799.	Jääskeläinen T	Nutrients	2022	2022/11/26	PMC9694797		10.3390/nu14224799
31583258	Immunological Impacts of Diabetes on the Susceptibility of Mycobacterium tuberculosis	Ayelign B, Negash M, Genetu M, Wondmagegn T, Shibabaw T.	J Immunol Res. 2019 Sep 9;2019:6196532. doi: 10.1155/2019/6196532. eCollection 2019.	Ayelign B	J Immunol Res	2019	2019/10/05	PMC6754884		10.1155/2019/6196532
33839703	Malnutrition and tuberculosis: the gap between basic research and clinical trials	Tellez-Navarrete NA, Ramon-Luing LA, Muñoz-Torrico M, Osuna-Padilla IA, Chavez-Galan L.	J Infect Dev Ctries. 2021 Mar 31;15(3):310-319. doi: 10.3855/jidc.12821.	Tellez-Navarrete NA	J Infect Dev Ctries	2021	2021/04/11			10.3855/jidc.12821
32831044	Prediction of treatment failure and compliance in patients with tuberculosis	Koo HK, Min J, Kim HW, Lee J, Kim JS, Park JS, Lee SS.	BMC Infect Dis. 2020 Aug 24;20(1):622. doi: 10.1186/s12879-020-05350-7.	Koo HK	BMC Infect Dis	2020	2020/08/25	PMC7446045		10.1186/s12879-020-05350-7
32514122	Large-scale genome-wide association study in a Japanese population identifies novel susceptibility loci across different diseases	Ishigaki K, Akiyama M, Kanai M, Takahashi A, Kawakami E, Sugishita H, Sakaue S, Matoba N, Low SK, Okada Y, Terao C, Amariuta T, Gazal S, Kochi Y, Horikoshi M, Suzuki K, Ito K, Koyama S, Ozaki K, Niida S, Sakata Y, Sakata Y, Kohno T, Shiraishi K, Momozawa Y, Hirata M, Matsuda K, Ikeda M, Iwata N, Ikegawa S, Kou I, Tanaka T, Nakagawa H, Suzuki A, Hirota T, Tamari M, Chayama K, Miki D, Mori M, Nagay…	Nat Genet. 2020 Jul;52(7):669-679. doi: 10.1038/s41588-020-0640-3. Epub 2020 Jun 8.	Ishigaki K	Nat Genet	2020	2020/06/10	PMC7968075	NIHMS1674280	10.1038/s41588-020-0640-3
30865791	A Trial of a Shorter Regimen for Rifampin-Resistant Tuberculosis	Nunn AJ, Phillips PPJ, Meredith SK, Chiang CY, Conradie F, Dalai D, van Deun A, Dat PT, Lan N, Master I, Mebrahtu T, Meressa D, Moodliar R, Ngubane N, Sanders K, Squire SB, Torrea G, Tsogt B, Rusen ID; STREAM Study Collaborators.	N Engl J Med. 2019 Mar 28;380(13):1201-1213. doi: 10.1056/NEJMoa1811867. Epub 2019 Mar 13.	Nunn AJ	N Engl J Med	2019	2019/03/14			10.1056/NEJMoa1811867
30067931	Four Months of Rifampin or Nine Months of Isoniazid for Latent Tuberculosis in Adults	Menzies D, Adjobimey M, Ruslami R, Trajman A, Sow O, Kim H, Obeng Baah J, Marks GB, Long R, Hoeppner V, Elwood K, Al-Jahdali H, Gninafon M, Apriani L, Koesoemadinata RC, Kritski A, Rolla V, Bah B, Camara A, Boakye I, Cook VJ, Goldberg H, Valiquette C, Hornby K, Dion MJ, Li PZ, Hill PC, Schwartzman K, Benedetti A.	N Engl J Med. 2018 Aug 2;379(5):440-453. doi: 10.1056/NEJMoa1714283.	Menzies D	N Engl J Med	2018	2018/08/02			10.1056/NEJMoa1714283
35028659	Safety of Treatment Regimens Containing Bedaquiline and Delamanid in the endTB Cohort	Hewison C, Khan U, Bastard M, Lachenal N, Coutisson S, Osso E, Ahmed S, Khan P, Franke MF, Rich ML, Varaine F, Melikyan N, Seung KJ, Adenov M, Adnan S, Danielyan N, Islam S, Janmohamed A, Karakozian H, Kamene Kimenye M, Kirakosyan O, Kholikulov B, Krisnanda A, Kumsa A, Leblanc G, Lecca L, Nkuebe M, Mamsa S, Padayachee S, Thit P, Mitnick CD, Huerga H.	Clin Infect Dis. 2022 Sep 29;75(6):1006-1013. doi: 10.1093/cid/ciac019.	Hewison C	Clin Infect Dis	2022	2022/01/14	PMC9522425		10.1093/cid/ciac019
31661198	Final Analysis of a Trial of M72/AS01(E) Vaccine to Prevent Tuberculosis	Tait DR, Hatherill M, Van Der Meeren O, Ginsberg AM, Van Brakel E, Salaun B, Scriba TJ, Akite EJ, Ayles HM, Bollaerts A, Demoitié MA, Diacon A, Evans TG, Gillard P, Hellström E, Innes JC, Lempicki M, Malahleha M, Martinson N, Mesia Vela D, Muyoyeta M, Nduba V, Pascal TG, Tameris M, Thienemann F, Wilkinson RJ, Roman F.	N Engl J Med. 2019 Dec 19;381(25):2429-2439. doi: 10.1056/NEJMoa1909953. Epub 2019 Oct 29.	Tait DR	N Engl J Med	2019	2019/10/30			10.1056/NEJMoa1909953
34617068	Radiological and functional evidence of the bronchial spread of tuberculosis: an observational analysis	Chen RY, Yu X, Smith B, Liu X, Gao J, Diacon AH, Dawson R, Tameris M, Zhu H, Qu Y, Zhang R, Pan S, Jin X, Goldfeder LC, Cai Y, Arora K, Wang J, Vincent J, Malherbe ST, Thienemann F, Wilkinson RJ, Walzl G, Barry CE 3rd.	Lancet Microbe. 2021 Oct;2(10):e518-e526. doi: 10.1016/S2666-5247(21)00058-6.	Chen RY	Lancet Microbe	2021	2021/10/07	PMC8478663		10.1016/S2666-5247(21)00058-6
34168063	Systematic review on long-term adverse effects of inhaled corticosteroids in the treatment of COPD	Miravitlles M, Auladell-Rispau A, Monteagudo M, Vázquez-Niebla JC, Mohammed J, Nuñez A, Urrútia G.	Eur Respir Rev. 2021 Jun 23;30(160):210075. doi: 10.1183/16000617.0075-2021. Print 2021 Jun 30.	Miravitlles M	Eur Respir Rev	2021	2021/06/25	PMC9488732		10.1183/16000617.0075-2021
34150674	Effects of Oral Liposomal Glutathione in Altering the Immune Responses Against Mycobacterium tuberculosis and the Mycobacterium bovis BCG Strain in Individuals With Type 2 Diabetes	To K, Cao R, Yegiazaryan A, Owens J, Nguyen T, Sasaninia K, Vaughn C, Singh M, Truong E, Medina A, Avitia E, Villegas J, Pham C, Sathananthan A, Venketaraman V.	Front Cell Infect Microbiol. 2021 Jun 3;11:657775. doi: 10.3389/fcimb.2021.657775. eCollection 2021.	To K	Front Cell Infect Microbiol	2021	2021/06/21	PMC8211104		10.3389/fcimb.2021.657775
34563275	Global, regional, and national sex differences in the global burden of tuberculosis by HIV status, 1990-2019: results from the Global Burden of Disease Study 2019	GBD 2019 Tuberculosis Collaborators.	Lancet Infect Dis. 2022 Feb;22(2):222-241. doi: 10.1016/S1473-3099(21)00449-7. Epub 2021 Sep 23.	GBD 2019 Tuberculosis Collaborators	Lancet Infect Dis	2022	2021/09/26	PMC8799634		10.1016/S1473-3099(21)00449-7
33002780	Infections and diabetes: Risks and mitigation with reference to India	Unnikrishnan R, Misra A.	Diabetes Metab Syndr. 2020 Nov-Dec;14(6):1889-1894. doi: 10.1016/j.dsx.2020.09.022. Epub 2020 Sep 22.	Unnikrishnan R	Diabetes Metab Syndr	2020	2020/10/01	PMC7505871		10.1016/j.dsx.2020.09.022
29249362	[Miliary tuberculosis]	Zaghba N, El Hachimi K, Benjelloun H, Yassine N.	Rev Pneumol Clin. 2018 Feb;74(1):28-34. doi: 10.1016/j.pneumo.2017.10.003. Epub 2017 Dec 14.	Zaghba N	Rev Pneumol Clin	2018	2017/12/19			10.1016/j.pneumo.2017.10.003
30043640	Metabolomics applied to the discovery of tuberculosis and diabetes mellitus biomarkers	Salgado-Bustamante M, Rocha-Viggiano AK, Rivas-Santiago C, Magaña-Aquino M, López JA, López-Hernández Y.	Biomark Med. 2018 Sep;12(9):1001-1013. doi: 10.2217/bmm-2018-0050. Epub 2018 Jul 25.	Salgado-Bustamante M	Biomark Med	2018	2018/07/26			10.2217/bmm-2018-0050
30606312	Clinical management of combined tuberculosis and diabetes	van Crevel R, Koesoemadinata R, Hill PC, Harries AD.	Int J Tuberc Lung Dis. 2018 Dec 1;22(12):1404-1410. doi: 10.5588/ijtld.18.0340.	van Crevel R	Int J Tuberc Lung Dis	2018	2019/01/05			10.5588/ijtld.18.0340
31085129	The re-emerging association between tuberculosis and diabetes: Lessons from past centuries	Cadena J, Rathinavelu S, Lopez-Alvarenga JC, Restrepo BI.	Tuberculosis (Edinb). 2019 May;116S:S89-S97. doi: 10.1016/j.tube.2019.04.015. Epub 2019 May 3.	Cadena J	Tuberculosis (Edinb)	2019	2019/05/16	PMC6626679	NIHMS1528527	10.1016/j.tube.2019.04.015
36178364	Tuberculosis treatment and resulting abnormal blood glucose: a scoping review of studies from 1981 - 2021	Williams V, Onwuchekwa C, Vos AG, Grobbee DE, Otwombe K, Klipstein-Grobusch K.	Glob Health Action. 2022 Dec 31;15(1):2114146. doi: 10.1080/16549716.2022.2114146.	Williams V	Glob Health Action	2022	2022/09/30	PMC9543146		10.1080/16549716.2022.2114146
29802074	Detrimental association between diabetes and tuberculosis: An unresolved double trouble	Siddiqui AN, Hussain S, Siddiqui N, Khayyam KU, Tabrez S, Sharma M.	Diabetes Metab Syndr. 2018 Nov;12(6):1101-1107. doi: 10.1016/j.dsx.2018.05.009. Epub 2018 May 23.	Siddiqui AN	Diabetes Metab Syndr	2018	2018/05/27			10.1016/j.dsx.2018.05.009
36369020	Risk factors for multidrug resistance in tuberculosis patients with diabetes mellitus	Li S, Liang Y, Hu X.	BMC Infect Dis. 2022 Nov 11;22(1):835. doi: 10.1186/s12879-022-07831-3.	Li S	BMC Infect Dis	2022	2022/11/11	PMC9650799		10.1186/s12879-022-07831-3
35692502	Cellular Immunity of Patients with Tuberculosis Combined with Diabetes	Cheng P, Wang L, Gong W.	J Immunol Res. 2022 Jun 1;2022:6837745. doi: 10.1155/2022/6837745. eCollection 2022.	Cheng P	J Immunol Res	2022	2022/06/13	PMC9177301		10.1155/2022/6837745
35093530	Prevalence of Diabetes Mellitus in Patients with Tuberculosis: A Prospective Cohort Study	Buasroung P, Petnak T, Liwtanakitpipat P, Kiertiburanakul S.	Int J Infect Dis. 2022 Mar;116:374-379. doi: 10.1016/j.ijid.2022.01.047. Epub 2022 Jan 27.	Buasroung P	Int J Infect Dis	2022	2022/01/30			10.1016/j.ijid.2022.01.047
31240332	Diabetes mellitus and treatment outcomes of pulmonary tuberculosis: a cohort study	Sahakyan S, Petrosyan V, Abrahamyan L.	Int J Public Health. 2020 Jan;65(1):37-43. doi: 10.1007/s00038-019-01277-2. Epub 2019 Jun 25.	Sahakyan S	Int J Public Health	2020	2019/06/27			10.1007/s00038-019-01277-2
36898428	COVID-19, the escalation of diabetes mellitus and the repercussions on tuberculosis	Thong PM, Chong HT, Chang AJW, Ong CWM.	Int J Infect Dis. 2023 May;130 Suppl 1:S30-S33. doi: 10.1016/j.ijid.2023.02.009. Epub 2023 Mar 8.	Thong PM	Int J Infect Dis	2023	2023/03/10	PMC9993733		10.1016/j.ijid.2023.02.009
33308662	COVID-19 -Tuberculosis interactions: When dark forces collide	Udwadia ZF, Vora A, Tripathi AR, Malu KN, Lange C, Sara Raju R.	Indian J Tuberc. 2020 Dec;67(4S):S155-S162. doi: 10.1016/j.ijtb.2020.07.003. Epub 2020 Jul 15.	Udwadia ZF	Indian J Tuberc	2020	2020/12/14	PMC7362784		10.1016/j.ijtb.2020.07.003
36853114	Therapeutic drug monitoring and TB treatment outcomes in patients with diabetes mellitus	Alkabab Y, Warkentin J, Cummins J, Katz B, Denison BM, Bartok A, Khalil A, Young LR, Timme E, Peloquin CA, Ashkin D, Houpt ER, Heysell SK.	Int J Tuberc Lung Dis. 2023 Feb 1;27(2):135-139. doi: 10.5588/ijtld.22.0448.	Alkabab Y	Int J Tuberc Lung Dis	2023	2023/02/28	PMC9904402		10.5588/ijtld.22.0448
36853108	Diabetes mellitus is not a predictor of poor TB treatment outcomes	Baltas I, Sturdy A, Kavallieros K, McGregor A, Corrah T, John L, Cooke G, Whittington AM.	Int J Tuberc Lung Dis. 2023 Feb 1;27(2):140-145. doi: 10.5588/ijtld.22.0470.	Baltas I	Int J Tuberc Lung Dis	2023	2023/02/28			10.5588/ijtld.22.0470
32586453	Hand Infections: Epidemiology and Public Health Burden	Gundlach BK, Sasor SE, Chung KC.	Hand Clin. 2020 Aug;36(3):275-283. doi: 10.1016/j.hcl.2020.03.001.	Gundlach BK	Hand Clin	2020	2020/06/27	PMC10246489	NIHMS1893802	10.1016/j.hcl.2020.03.001
29516879	Patients at high risk of tuberculosis recurrence	Mirsaeidi M, Sadikot RT.	Int J Mycobacteriol. 2018 Jan-Mar;7(1):1-6. doi: 10.4103/ijmy.ijmy_164_17.	Mirsaeidi M	Int J Mycobacteriol	2018	2018/03/09			10.4103/ijmy.ijmy_164_17
36333654	Cardiovascular risk factors among people with drug-resistant tuberculosis in Uganda	Baluku JB, Nabwana M, Nalunjogi J, Muttamba W, Mubangizi I, Nakiyingi L, Ssengooba W, Olum R, Bongomin F, Andia-Biraro I, Worodria W.	BMC Cardiovasc Disord. 2022 Nov 4;22(1):464. doi: 10.1186/s12872-022-02889-y.	Baluku JB	BMC Cardiovasc Disord	2022	2022/11/05	PMC9636825		10.1186/s12872-022-02889-y
31955202	Impact of Diabetes and Low Body Mass Index on Tuberculosis Treatment Outcomes	Kornfeld H, Sahukar SB, Procter-Gray E, Kumar NP, West K, Kane K, Natarajan M, Li W, Babu S, Viswanathan V.	Clin Infect Dis. 2020 Dec 3;71(9):e392-e398. doi: 10.1093/cid/ciaa054.	Kornfeld H	Clin Infect Dis	2020	2020/01/20	PMC7713690		10.1093/cid/ciaa054
34561156	Maternal and newborn effects of gestational diabetes mellitus: A prospective cohort study	Feleke BE, Feleke TE, Adane WG, Kassahun MB, Girma A, Alebachew A, Misgan E, Mekonnin AW, Guadie W, Engedaw HA, Gebeyehu M, Biadglegne F.	Prim Care Diabetes. 2022 Feb;16(1):89-95. doi: 10.1016/j.pcd.2021.09.007. Epub 2021 Sep 22.	Feleke BE	Prim Care Diabetes	2022	2021/09/25			10.1016/j.pcd.2021.09.007
35505484	Risk factors for TB in Australia and their association with delayed treatment completion	Coorey NJ, Kensitt L, Davies J, Keller E, Sheel M, Chani K, Barry S, Boyd R, Denholm J, Watts K, Fox G, Lowbridge C, Perera R, Waring J, Marais B, Viney K.	Int J Tuberc Lung Dis. 2022 May 1;26(5):399-405. doi: 10.5588/ijtld.21.0111.	Coorey NJ	Int J Tuberc Lung Dis	2022	2022/05/04	PMC9067427		10.5588/ijtld.21.0111
30514510	The host microbiome and impact of tuberculosis chemotherapy	O'Toole RF, Gautam SS.	Tuberculosis (Edinb). 2018 Dec;113:26-29. doi: 10.1016/j.tube.2018.08.015. Epub 2018 Sep 1.	O'Toole RF	Tuberculosis (Edinb)	2018	2018/12/06			10.1016/j.tube.2018.08.015
34558460	Treatment outcomes of patients with tuberculosis and diabetes: A prospective cohort study from India	Desai A, Gupta N, Korishetty L, Saravu K.	Int J Mycobacteriol. 2021 Apr-Jun;10(2):111-115. doi: 10.4103/2212-5531.307069.	Desai A	Int J Mycobacteriol	2021	2021/09/24			10.4103/2212-5531.307069
35168250	Increased Risk of Incident Diabetes Among Individuals With Latent Tuberculosis Infection	Magee MJ, Khakharia A, Gandhi NR, Day CL, Kornfeld H, Rhee MK, Phillips LS.	Diabetes Care. 2022 Apr 1;45(4):880-887. doi: 10.2337/dc21-1687.	Magee MJ	Diabetes Care	2022	2022/02/15	PMC9016736		10.2337/dc21-1687
34546370	Diabetes Status and Association With Risk of Tuberculosis Among Korean Adults	Yoo JE, Kim D, Han K, Rhee SY, Shin DW, Lee H.	JAMA Netw Open. 2021 Sep 1;4(9):e2126099. doi: 10.1001/jamanetworkopen.2021.26099.	Yoo JE	JAMA Netw Open	2021	2021/09/21	PMC8456384		10.1001/jamanetworkopen.2021.26099
35544626	Prevalence and risk factors for latent tuberculosis among diabetes patients in Taiwan: A cross-sectional study	Chang A, Wu CZ, Lin JD, Lee CN, Tsai KY, Wu PH, Hsieh AT.	J Infect Dev Ctries. 2022 Apr 30;16(4):644-649. doi: 10.3855/jidc.15839.	Chang A	J Infect Dev Ctries	2022	2022/05/11			10.3855/jidc.15839
29036618	Unsuccessful treatment in pulmonary tuberculosis: factors and a consequent predictive model	Costa-Veiga A, Briz T, Nunes C.	Eur J Public Health. 2018 Apr 1;28(2):352-358. doi: 10.1093/eurpub/ckx136.	Costa-Veiga A	Eur J Public Health	2018	2017/10/17			10.1093/eurpub/ckx136
31533883	Metformin and tuberculosis risk in elderly patients with diabetes mellitus	Park S, Yang BR, Song HJ, Jang SH, Kang DY, Park BJ.	Int J Tuberc Lung Dis. 2019 Aug 1;23(8):924-930. doi: 10.5588/ijtld.18.0687.	Park S	Int J Tuberc Lung Dis	2019	2019/09/20			10.5588/ijtld.18.0687
35544627	Factors associated with tuberculosis-diabetes mellitus type 2 binomial in rural population of Oaxaca, Mexico	Yague-Santiago ZL, Ramírez-Díaz MDP, Velázquez-Ramírez DD, Zenteno-Cuevas R, Luna-Hernández JF.	J Infect Dev Ctries. 2022 Apr 30;16(4):650-658. doi: 10.3855/jidc.15543.	Yague-Santiago ZL	J Infect Dev Ctries	2022	2022/05/11			10.3855/jidc.15543
31623569	Impact of metformin on the risk and treatment outcomes of tuberculosis in diabetics: a systematic review	Yu X, Li L, Xia L, Feng X, Chen F, Cao S, Wei X.	BMC Infect Dis. 2019 Oct 17;19(1):859. doi: 10.1186/s12879-019-4548-4.	Yu X	BMC Infect Dis	2019	2019/10/19	PMC6796338		10.1186/s12879-019-4548-4
28244689	Effects of diabetes mellitus on the clinical presentation and treatment response in tuberculosis	Leung CC, Yew WW, Mok TYW, Lau KS, Wong CF, Chau CH, Chan CK, Chang KC, Tam G, Tam CM.	Respirology. 2017 Aug;22(6):1225-1232. doi: 10.1111/resp.13017. Epub 2017 Feb 28.	Leung CC	Respirology	2017	2017/03/01			10.1111/resp.13017
35760479	Obstetrics outcome in pulmonary tuberculosis	Yadav V, Sharma JB, Kriplani A, Bhatla N, Kachhawa G, Mahey R, Kumari R.	Indian J Tuberc. 2022 Jul;69(3):305-310. doi: 10.1016/j.ijtb.2020.12.006. Epub 2021 Jan 7.	Yadav V	Indian J Tuberc	2022	2022/06/27			10.1016/j.ijtb.2020.12.006
36627027	Longitudinal trends in glycated hemoglobin during and after tuberculosis treatment	Kornfeld H, Procter-Gray E, Kumpatla S, Kane K, Li W, Magee MJ, Babu S, Viswanathan V.	Diabetes Res Clin Pract. 2023 Feb;196:110242. doi: 10.1016/j.diabres.2023.110242. Epub 2023 Jan 7.	Kornfeld H	Diabetes Res Clin Pract	2023	2023/01/10			10.1016/j.diabres.2023.110242
36383858	Social determinants of health and unfavourable outcome of tuberculosis treatment in the prison system	Ferreira MRL, Andrade RLP, Bossonario PA, Fiorati RC, Arcêncio RA, Rezende CEM, Orfão NH, Monroe AA.	Cien Saude Colet. 2022 Dec;27(12):4451-4459. doi: 10.1590/1413-812320222712.08632022. Epub 2022 Jun 19.	Ferreira MRL	Cien Saude Colet	2022	2022/11/16			10.1590/1413-812320222712.08632022
35295022	Predictors of treatment outcomes in drug resistant tuberculosis-observational retrospective study	Johnson JM, Mohapatra AK, Velladath SU, Shettigar KS.	Int J Mycobacteriol. 2022 Jan-Mar;11(1):38-46. doi: 10.4103/ijmy.ijmy_244_21.	Johnson JM	Int J Mycobacteriol	2022	2022/03/17			10.4103/ijmy.ijmy_244_21
31271354	Persistent inflammation during anti-tuberculosis treatment with diabetes comorbidity	Kumar NP, Fukutani KF, Shruthi BS, Alves T, Silveira-Mattos PS, Rocha MS, West K, Natarajan M, Viswanathan V, Babu S, Andrade BB, Kornfeld H.	Elife. 2019 Jul 4;8:e46477. doi: 10.7554/eLife.46477.	Kumar NP	Elife	2019	2019/07/05	PMC6660216		10.7554/eLife.46477
32153002	Screening diabetes mellitus patients for tuberculosis in Southern Nigeria: A pilot study	Ekeke N, Aniwada E, Chukwu J, Nwafor C, Meka A, Chukwuka A, Ezeakile O, Ajayi A, Soyinka F, Bakpa F, Uwanuruochi V, Aniekwensi E, Eze C.	Adv Respir Med. 2020;88(1):6-12. doi: 10.5603/ARM.2020.0072.	Ekeke N	Adv Respir Med	2020	2020/03/11			10.5603/ARM.2020.0072
35045811	The prevalence of diabetes among tuberculosis patients in Denmark	Huber FG, Kristensen KL, Holden IK, Andersen PH, Bakir B, Jørgensen A, Lorentsson HJN, Bjorn-Mortensen K, Johansen IS, Ravn P.	BMC Infect Dis. 2022 Jan 19;22(1):64. doi: 10.1186/s12879-022-07048-4.	Huber FG	BMC Infect Dis	2022	2022/01/20	PMC8767681		10.1186/s12879-022-07048-4
36347820	Metformin promotes smear conversion in tuberculosis-diabetes comorbidity and construction of prediction models	Wang Y, Zhou Y, Chen L, Cheng Y, Lai H, Lyu M, Zeng J, Zhang Y, Feng P, Ying B.	J Clin Lab Anal. 2022 Dec;36(12):e24755. doi: 10.1002/jcla.24755. Epub 2022 Nov 8.	Wang Y	J Clin Lab Anal	2022	2022/11/08	PMC9756990		10.1002/jcla.24755
31382889	Treatment outcomes and risk factors of extra-pulmonary tuberculosis in patients with co-morbidities	Khan AH, Sulaiman SAS, Laghari M, Hassali MA, Muttalif AR, Bhatti Z, Ming LC, Talpur BA.	BMC Infect Dis. 2019 Aug 5;19(1):691. doi: 10.1186/s12879-019-4312-9.	Khan AH	BMC Infect Dis	2019	2019/08/07	PMC6683549		10.1186/s12879-019-4312-9
31655015	Undiagnosed diabetes mellitus and tuberculosis infection: A population-based, observational study from eastern China	Liu Q, Lu P, Martinez L, Peng H, Zhu T, Zhu L, Wang J, Lu W.	Diabetes Metab Res Rev. 2020 Mar;36(3):e3227. doi: 10.1002/dmrr.3227. Epub 2020 Jan 20.	Liu Q	Diabetes Metab Res Rev	2020	2019/10/27			10.1002/dmrr.3227
29914606	Synergism between diabetes and human immunodeficiency virus in increasing the risk of tuberculosis	Sinha P, Moll AP, Brooks RP, Deng YH, Shenoi SV.	Int J Tuberc Lung Dis. 2018 Jul 1;22(7):793-799. doi: 10.5588/ijtld.17.0936.	Sinha P	Int J Tuberc Lung Dis	2018	2018/06/20	PMC6050202	NIHMS978959	10.5588/ijtld.17.0936
30377249	Tuberculosis and diabetes: bidirectional association in a UK primary care data set	Pearson F, Huangfu P, McNally R, Pearce M, Unwin N, Critchley JA.	J Epidemiol Community Health. 2019 Feb;73(2):142-147. doi: 10.1136/jech-2018-211231. Epub 2018 Oct 30.	Pearson F	J Epidemiol Community Health	2019	2018/11/01			10.1136/jech-2018-211231
31982626	Statin use and risk of tuberculosis: a systemic review of observational studies	Duan H, Liu T, Zhang X, Yu A, Cao Y.	Int J Infect Dis. 2020 Apr;93:168-174. doi: 10.1016/j.ijid.2020.01.036. Epub 2020 Jan 23.	Duan H	Int J Infect Dis	2020	2020/01/27			10.1016/j.ijid.2020.01.036
31781641	Diabetes Mellitus among Adult Tuberculosis Patients Attending Tuberculosis Clinics in Eastern Ethiopia	Tenaye L, Mengiste B, Baraki N, Mulu E.	Biomed Res Int. 2019 Nov 6;2019:7640836. doi: 10.1155/2019/7640836. eCollection 2019.	Tenaye L	Biomed Res Int	2019	2019/11/30	PMC6875401		10.1155/2019/7640836
35957811	Respiratory Tract Infections in Diabetes - Lessons From Tuberculosis and Influenza to Guide Understanding of COVID-19 Severity	Al-Sayyar A, Hulme KD, Thibaut R, Bayry J, Sheedy FJ, Short KR, Alzaid F.	Front Endocrinol (Lausanne). 2022 Jul 26;13:919223. doi: 10.3389/fendo.2022.919223. eCollection 2022.	Al-Sayyar A	Front Endocrinol (Lausanne)	2022	2022/08/12	PMC9363013		10.3389/fendo.2022.919223
27866367	Risk for latent and active tuberculosis in Germany	Herzmann C, Sotgiu G, Bellinger O, Diel R, Gerdes S, Goetsch U, Heykes-Uden H, Schaberg T, Lange C; TB or not TB consortium.	Infection. 2017 Jun;45(3):283-290. doi: 10.1007/s15010-016-0963-2. Epub 2016 Nov 19.	Herzmann C	Infection	2017	2016/11/21	PMC5488071		10.1007/s15010-016-0963-2
30355405	Association between diabetes mellitus and mortality among patients with tuberculosis in California, 2010-2014	Nguyen CH, Pascopella L, Barry PM.	Int J Tuberc Lung Dis. 2018 Nov 1;22(11):1269-1276. doi: 10.5588/ijtld.18.0011.	Nguyen CH	Int J Tuberc Lung Dis	2018	2018/10/26			10.5588/ijtld.18.0011
36593787	Tuberculosis treatment outcomes and patient support groups, southern India	Potty RS, Kumarasamy K, Munjattu JF, Reddy RC, Adepu R, Singarajipura A, Lakkappa MH, Swamickan R, Shah A, Panibatla V, Washington R.	Bull World Health Organ. 2023 Jan 1;101(1):28-35A. doi: 10.2471/BLT.22.288237. Epub 2022 Nov 15.	Potty RS	Bull World Health Organ	2023	2023/01/03	PMC9795383		10.2471/BLT.22.288237
30024077	Repurposing metformin to prevent and treat tuberculosis	Leung CC.	Respirology. 2018 Nov;23(11):974-975. doi: 10.1111/resp.13371. Epub 2018 Jul 19.	Leung CC	Respirology	2018	2018/07/20			10.1111/resp.13371
34651642	The Effect of Diabetes and Prediabetes on Antituberculosis Treatment Outcomes: A Multicenter Prospective Cohort Study	Arriaga MB, Araújo-Pereira M, Barreto-Duarte B, Nogueira B, Freire MVCNS, Queiroz ATL, Rodrigues MMS, Rocha MS, Souza AB, Spener-Gomes R, Carvalho ACC, Figueiredo MC, Turner MM, Durovni B, Lapa-E-Silva JR, Kritski AL, Cavalcante S, Rolla VC, Cordeiro-Santos M, Sterling TR, Andrade BB; Regional Prospective Observational Research in Tuberculosis (RePORT)–Brazil Consortium.	J Infect Dis. 2022 Feb 15;225(4):617-626. doi: 10.1093/infdis/jiab427.	Arriaga MB	J Infect Dis	2022	2021/10/15	PMC8844586		10.1093/infdis/jiab427
32139742	Patterns and predictors of co-morbidities in Tuberculosis: A cross-sectional study in the Philippines	White LV, Edwards T, Lee N, Castro MC, Saludar NR, Calapis RW, Faguer BN, Fuente ND, Mayoga F, Saito N, Ariyoshi K, Garfin AMCG, Solon JA, Cox SE.	Sci Rep. 2020 Mar 5;10(1):4100. doi: 10.1038/s41598-020-60942-2.	White LV	Sci Rep	2020	2020/03/07	PMC7058028		10.1038/s41598-020-60942-2
30958536	Diabetes Mellitus Among Pulmonary Tuberculosis Patients From 4 Tuberculosis-endemic Countries: The TANDEM Study	Ugarte-Gil C, Alisjahbana B, Ronacher K, Riza AL, Koesoemadinata RC, Malherbe ST, Cioboata R, Llontop JC, Kleynhans L, Lopez S, Santoso P, Marius C, Villaizan K, Ruslami R, Walzl G, Panduru NM, Dockrell HM, Hill PC, Mc Allister S, Pearson F, Moore DAJ, Critchley JA, van Crevel R.	Clin Infect Dis. 2020 Feb 14;70(5):780-788. doi: 10.1093/cid/ciz284.	Ugarte-Gil C	Clin Infect Dis	2020	2019/04/09			10.1093/cid/ciz284
30869023	Diabetes, undernutrition, migration and indigenous communities: tuberculosis in Chiapas, Mexico	Rashak HA, Sánchez-Pérez HJ, Abdelbary BE, Bencomo-Alerm A, Enriquez-Ríos N, Gómez-Velasco A, Colorado A, Castellanos-Joya M, Rahbar MH, Restrepo BI.	Epidemiol Infect. 2019 Jan;147:e71. doi: 10.1017/S0950268818003461.	Rashak HA	Epidemiol Infect	2019	2019/03/15	PMC6518577		10.1017/S0950268818003461
31726221	Lipid mediators of inflammation and Resolution in individuals with tuberculosis and tuberculosis-Diabetes	Shivakoti R, Dalli J, Kadam D, Gaikwad S, Barthwal M, Colas RA, Mazzacuva F, Lokhande R, Dharmshale S, Bharadwaj R, Kagal A, Pradhan N, Deshmukh S, Atre S, Sahasrabudhe T, Kakrani A, Kulkarni V, Raskar S, Suryavanshi N, Chon S, Gupte A, Gupta A, Gupte N, Arriaga MB, Fukutani KF, Andrade BB, Golub JE, Mave V.	Prostaglandins Other Lipid Mediat. 2020 Apr;147:106398. doi: 10.1016/j.prostaglandins.2019.106398. Epub 2019 Nov 11.	Shivakoti R	Prostaglandins Other Lipid Mediat	2020	2019/11/15	PMC7067657	NIHMS1543500	10.1016/j.prostaglandins.2019.106398
31718359	Rate and risk factors of recurrent tuberculosis in Yemen: a 5-year prospective study	Anaam MS, Alrasheedy AA, Alsahali S, Alfadly SO, Aldhubhani AH.	Infect Dis (Lond). 2020 Mar;52(3):161-169. doi: 10.1080/23744235.2019.1690162. Epub 2019 Nov 13.	Anaam MS	Infect Dis (Lond)	2020	2019/11/14			10.1080/23744235.2019.1690162
30497410	Prevalence and associated factors of diabetes mellitus among tuberculosis patients in Hanoi, Vietnam	Hoa NB, Phuc PD, Hien NT, Hoa VQ, Thuong PH, Anh PT, Nhung NV.	BMC Infect Dis. 2018 Nov 29;18(1):603. doi: 10.1186/s12879-018-3519-5.	Hoa NB	BMC Infect Dis	2018	2018/12/01	PMC6267094		10.1186/s12879-018-3519-5
32860214	Risk factors for Covid-19 severity and fatality: a structured literature review	Wolff D, Nee S, Hickey NS, Marschollek M.	Infection. 2021 Feb;49(1):15-28. doi: 10.1007/s15010-020-01509-1. Epub 2020 Aug 28.	Wolff D	Infection	2021	2020/08/30	PMC7453858		10.1007/s15010-020-01509-1
36339423	Lifestyle changes and risk of tuberculosis in patients with type 2 diabetes mellitus: A nationwide cohort study	Park J, Yoon JH, Ki HK, Han K, Kim H.	Front Endocrinol (Lausanne). 2022 Oct 19;13:1009493. doi: 10.3389/fendo.2022.1009493. eCollection 2022.	Park J	Front Endocrinol (Lausanne)	2022	2022/11/07	PMC9627208		10.3389/fendo.2022.1009493
34705128	Paradoxical manifestations during tuberculous meningitis treatment among HIV-negative patients: a retrospective descriptive study and literature review	Domínguez-Moreno R, García-Grimshaw M, Medina-Julio D, Cantú-Brito C, González-Duarte A.	Neurol Sci. 2022 Apr;43(4):2699-2708. doi: 10.1007/s10072-021-05693-2. Epub 2021 Oct 27.	Domínguez-Moreno R	Neurol Sci	2022	2021/10/27			10.1007/s10072-021-05693-2
35206552	Epidemiology and Risk Factors of Delayed Sputum Smear Conversion in Malaysian Aborigines with Smear-Positive Pulmonary Tuberculosis	Ibrahim MN, Nik Husain NR, Daud A, Chinnayah T.	Int J Environ Res Public Health. 2022 Feb 18;19(4):2365. doi: 10.3390/ijerph19042365.	Ibrahim MN	Int J Environ Res Public Health	2022	2022/02/25	PMC8872111		10.3390/ijerph19042365
29779698	Patients with Concurrent Tuberculosis and Diabetes Have a Pro-Atherogenic Plasma Lipid Profile	Vrieling F, Ronacher K, Kleynhans L, van den Akker E, Walzl G, Ottenhoff THM, Joosten SA.	EBioMedicine. 2018 Jun;32:192-200. doi: 10.1016/j.ebiom.2018.05.011. Epub 2018 May 17.	Vrieling F	EBioMedicine	2018	2018/05/22	PMC6020709		10.1016/j.ebiom.2018.05.011
28577535	Tuberculosis screening among persons with diabetes mellitus in Pune, India	Mave V, Nimkar S, Prasad H, Kadam D, Meshram S, Lokhande R, Gupte N, Jain D, Gupta A, Golub JE.	BMC Infect Dis. 2017 Jun 2;17(1):388. doi: 10.1186/s12879-017-2483-9.	Mave V	BMC Infect Dis	2017	2017/06/05	PMC5457599		10.1186/s12879-017-2483-9
29297445	Tuberculosis among the elderly in Tanzania: disease presentation and initial response to treatment	Nagu T, Ray R, Munseri P, Moshiro C, Shayo G, Kazema R, Mugusi F, Pallangyo K.	Int J Tuberc Lung Dis. 2017 Dec 1;21(12):1251-1257. doi: 10.5588/ijtld.17.0161.	Nagu T	Int J Tuberc Lung Dis	2017	2018/01/04			10.5588/ijtld.17.0161
29563561	Comorbidities and treatment outcomes in multidrug resistant tuberculosis: a systematic review and meta-analysis	Samuels JP, Sood A, Campbell JR, Ahmad Khan F, Johnston JC.	Sci Rep. 2018 Mar 21;8(1):4980. doi: 10.1038/s41598-018-23344-z.	Samuels JP	Sci Rep	2018	2018/03/23	PMC5862834		10.1038/s41598-018-23344-z
32298639	Tuberculosis associated with diabetes mellitus by age group in Brazil: a retrospective cohort study, 2007-2014	Evangelista MDSN, Maia R, Toledo JP, Abreu RG, Barreira D.	Braz J Infect Dis. 2020 Mar-Apr;24(2):130-136. doi: 10.1016/j.bjid.2020.03.005. Epub 2020 Apr 13.	Evangelista MDSN	Braz J Infect Dis	2020	2020/04/17	PMC9392016		10.1016/j.bjid.2020.03.005
29686171	Influence of Diabetes Mellitus on the Development of Multi Drug Resistant-Tuberculosis in Yogyakarta	Saktiawati AMI, Subronto YW.	Acta Med Indones. 2018 Jan;50(1):11-17.	Saktiawati AMI	Acta Med Indones	2018	2018/04/25
28869693	Diabetes prevalence and its impact on health-related quality of life in tuberculosis patients	Siddiqui AN, Khayyam KU, Siddiqui N, Sarin R, Sharma M.	Trop Med Int Health. 2017 Nov;22(11):1394-1404. doi: 10.1111/tmi.12968. Epub 2017 Oct 9.	Siddiqui AN	Trop Med Int Health	2017	2017/09/05			10.1111/tmi.12968
36466495	Glycemic control and the risk of tuberculosis in patients with diabetes: A cohort study in a Mediterranean city	Antonio-Arques V, Caylà JA, Real J, Moreno-Martinez A, Orcau À, Mauricio D, Mata-Cases M, Julve J, Navas Mendez E, Puig Treserra R, Millet JP, Del Val García JL, Vlacho B, Franch-Nadal J.	Front Public Health. 2022 Nov 17;10:1017024. doi: 10.3389/fpubh.2022.1017024. eCollection 2022.	Antonio-Arques V	Front Public Health	2022	2022/12/05	PMC9713231		10.3389/fpubh.2022.1017024
36097933	[Review on risk factors associated with tuberculosis death]	Tian Y, Fu MJ, Bei CL.	Zhonghua Jie He He Hu Xi Za Zhi. 2022 Sep 12;45(9):941-946. doi: 10.3760/cma.j.cn112147-20220704-00560.	Tian Y	Zhonghua Jie He He Hu Xi Za Zhi	2022	2022/09/13			10.3760/cma.j.cn112147-20220704-00560
29297440	Diabetes and poor tuberculosis treatment outcomes: issues and implications in data interpretation and analysis	Huangfu P, Pearson F, Ugarte-Gil C, Critchley J.	Int J Tuberc Lung Dis. 2017 Dec 1;21(12):1214-1219. doi: 10.5588/ijtld.17.0211.	Huangfu P	Int J Tuberc Lung Dis	2017	2018/01/04			10.5588/ijtld.17.0211
34110669	Depression and its associated factors among people with multidrug-resistant tuberculosis in Myanmar	Theingi P, Kamiya Y, Myat Moe M, Cho San C, Cox SE.	Trop Med Int Health. 2021 Sep;26(9):1117-1126. doi: 10.1111/tmi.13637. Epub 2021 Jun 24.	Theingi P	Trop Med Int Health	2021	2021/06/10			10.1111/tmi.13637
33925705	Trends, Characteristics and Treatment Outcomes of Patients with Drug-Resistant Tuberculosis in Uzbekistan: 2013-2018	Safaev K, Parpieva N, Liverko I, Yuldashev S, Dumchev K, Gadoev J, Korotych O, Harries AD.	Int J Environ Res Public Health. 2021 Apr 27;18(9):4663. doi: 10.3390/ijerph18094663.	Safaev K	Int J Environ Res Public Health	2021	2021/04/30	PMC8124452		10.3390/ijerph18094663
30541329	Tuberculosis Incidence and Factors Associated With Mortality Among Health Care Workers in Malaysia	Liew SM, Khoo EM, Ho BK, Lee YK, Mimi O, Fazlina MY, Asmah R, Ayadurai V, Ismail M, Naim AK, Chinna K, Jiloris FD.	Asia Pac J Public Health. 2019 Jan;31(1):61-71. doi: 10.1177/1010539518817980. Epub 2018 Dec 13.	Liew SM	Asia Pac J Public Health	2019	2018/12/14			10.1177/1010539518817980
33845960	Clinico-radiological profile and treatment outcome of pulmonary tuberculosis with and without type 2 diabetes mellitus	Kuruva P, Kandi SR, Kandi S.	Indian J Tuberc. 2021 Apr;68(2):249-254. doi: 10.1016/j.ijtb.2020.09.020. Epub 2020 Sep 28.	Kuruva P	Indian J Tuberc	2021	2021/04/13			10.1016/j.ijtb.2020.09.020
35379409	'Personalizing' shorter regimens: Need of the hour	Garg K, Kaur K, Gupta A, Chopra V, Kumari S.	Indian J Tuberc. 2022 Apr;69(2):242-245. doi: 10.1016/j.ijtb.2021.07.013. Epub 2021 Jul 28.	Garg K	Indian J Tuberc	2022	2022/04/05			10.1016/j.ijtb.2021.07.013
37354752	Effect of prediabetes on tuberculosis treatment outcomes: A study from South India	Viswanathan V, Devarajan A, Kumpatla S, Dhanasekaran M, Babu S, Kornfeld H.	Diabetes Metab Syndr. 2023 Jul;17(7):102801. doi: 10.1016/j.dsx.2023.102801. Epub 2023 Jun 8.	Viswanathan V	Diabetes Metab Syndr	2023	2023/06/24			10.1016/j.dsx.2023.102801
30797281	Determinant factors for mortality during treatment among tuberculosis patients: Cox proportional hazards model	Abedi S, Moosazadeh M, Afshari M, Charati JY, Nezammahalleh A.	Indian J Tuberc. 2019 Jan;66(1):39-43. doi: 10.1016/j.ijtb.2017.05.001. Epub 2017 May 19.	Abedi S	Indian J Tuberc	2019	2019/02/25			10.1016/j.ijtb.2017.05.001
29325084	Metformin Use Reverses the Increased Mortality Associated With Diabetes Mellitus During Tuberculosis Treatment	Degner NR, Wang JY, Golub JE, Karakousis PC.	Clin Infect Dis. 2018 Jan 6;66(2):198-205. doi: 10.1093/cid/cix819.	Degner NR	Clin Infect Dis	2018	2018/01/12	PMC5848303		10.1093/cid/cix819
30517697	The double burden of diabetes and global infection in low and middle-income countries	Dunachie S, Chamnan P.	Trans R Soc Trop Med Hyg. 2019 Feb 1;113(2):56-64. doi: 10.1093/trstmh/try124.	Dunachie S	Trans R Soc Trop Med Hyg	2019	2018/12/06	PMC6364794		10.1093/trstmh/try124
35788646	Tuberculosis Treatment Outcomes in Brazil: Different Predictors for Each Type of Unsuccessful Outcome	Ridolfi F, Peetluk L, Amorim G, Turner M, Figueiredo M, Cordeiro-Santos M, Cavalcante S, Kritski A, Durovni B, Andrade B, Sterling TR, Rolla V; Regional Prospective Observational Research in Tuberculosis (RePORT)–Brazil Consortium.	Clin Infect Dis. 2023 Feb 8;76(3):e930-e937. doi: 10.1093/cid/ciac541.	Ridolfi F	Clin Infect Dis	2023	2022/07/05	PMC10169436		10.1093/cid/ciac541
29059214	Effect of glycemic control and type of diabetes treatment on unsuccessful TB treatment outcomes among people with TB-Diabetes: A systematic review	Shewade HD, Jeyashree K, Mahajan P, Shah AN, Kirubakaran R, Rao R, Kumar AMV.	PLoS One. 2017 Oct 23;12(10):e0186697. doi: 10.1371/journal.pone.0186697. eCollection 2017.	Shewade HD	PLoS One	2017	2017/10/24	PMC5653348		10.1371/journal.pone.0186697
29862950	Tuberculosis-associated mortality and its risk factors in a district of Shanghai, China: a retrospective cohort study	Liu Y, Zheng Y, Chen J, Shi Y, Shan LY, Wang S, Wang WB, Shen X, Zhang Y.	Int J Tuberc Lung Dis. 2018 Jun 1;22(6):655-660. doi: 10.5588/ijtld.17.0726.	Liu Y	Int J Tuberc Lung Dis	2018	2018/06/05			10.5588/ijtld.17.0726
34468572	Situation of the tuberculosis-diabetes comorbidity in adults in Peru: 2016-2018	Ugarte-Gil C, Curisinche M, Herrera-Flores E, Hernandez H, Rios J.	Rev Peru Med Exp Salud Publica. 2021 Apr-Jun;38(2):254-260. doi: 10.17843/rpmesp.2021.382.6764. Epub 2021 Aug 30.	Ugarte-Gil C	Rev Peru Med Exp Salud Publica	2021	2021/09/01			10.17843/rpmesp.2021.382.6764
28434936	Defining a Research Agenda to Address the Converging Epidemics of Tuberculosis and Diabetes: Part 1: Epidemiology and Clinical Management	Critchley JA, Restrepo BI, Ronacher K, Kapur A, Bremer AA, Schlesinger LS, Basaraba R, Kornfeld H, van Crevel R.	Chest. 2017 Jul;152(1):165-173. doi: 10.1016/j.chest.2017.04.155. Epub 2017 Apr 20.	Critchley JA	Chest	2017	2017/04/25	PMC5989639		10.1016/j.chest.2017.04.155
34048821	Nontuberculous mycobacterial pulmonary disease and associated risk factors in China: A prospective surveillance study	Tan Y, Deng Y, Yan X, Liu F, Tan Y, Wang Q, Bao X, Pan J, Luo X, Yu Y, Cui X, Liao G, Ke C, Xu P, Li X, Zhang C, Yao X, Xu Y, Li T, Su B, Chen Z, Ma R, Jiang Y, Ma X, Bi D, Ma J, Yang H, Li X, Tang L, Yu Y, Wang Y, Song H, Liu H, Wu M, Yang Y, Xue Z, Li L, Li Q, Pang Y.	J Infect. 2021 Jul;83(1):46-53. doi: 10.1016/j.jinf.2021.05.019. Epub 2021 May 25.	Tan Y	J Infect	2021	2021/05/28			10.1016/j.jinf.2021.05.019
29973678	Prevalence and risk factors of latent tuberculosis among Korean healthcare workers using whole-blood interferon-γ release assay	Yeon JH, Seong H, Hur H, Park Y, Kim YA, Park YS, Han CH, Lee SM, Seo JH, Kang JG.	Sci Rep. 2018 Jul 4;8(1):10113. doi: 10.1038/s41598-018-28430-w.	Yeon JH	Sci Rep	2018	2018/07/06	PMC6031657		10.1038/s41598-018-28430-w
30531033	Associated factors with unsuccessful tuberculosis treatment outcomes among tuberculosis/HIV coinfected patients with drug-resistant tuberculosis	Azeez A, Ndege J, Mutambayi R.	Int J Mycobacteriol. 2018 Oct-Dec;7(4):347-354. doi: 10.4103/ijmy.ijmy_140_18.	Azeez A	Int J Mycobacteriol	2018	2018/12/12			10.4103/ijmy.ijmy_140_18
32936096	Diabetes mellitus and prediabetes among patients with tuberculosis in a single north Indian tertiary care centre	Kodiatte A, John M, Jacob JJ.	J R Coll Physicians Edinb. 2020 Sep;50(3):242-246. doi: 10.4997/JRCPE.2020.306.	Kodiatte A	J R Coll Physicians Edinb	2020	2020/09/16			10.4997/JRCPE.2020.306
34508669	Health-care provision and policy for non-alcoholic fatty liver disease in sub-Saharan Africa	Spearman CW, Abdo A, Ambali A, Awuku YA, Kassianides C, Lesi OA, Ndomondo-Sigonda M, Onyekwere CA, Rwegasha J, Shewaye AB, Sonderup MW; Gastroenterology and Hepatology Association of sub-Saharan Africa (GHASSA).	Lancet Gastroenterol Hepatol. 2021 Dec;6(12):1047-1056. doi: 10.1016/S2468-1253(21)00296-X. Epub 2021 Sep 9.	Spearman CW	Lancet Gastroenterol Hepatol	2021	2021/09/11			10.1016/S2468-1253(21)00296-X
35615896	NAT2 polymorphism and clinical factors that increase antituberculosis drug-induced hepatotoxicity	Mohamed Noor NF, Salleh MZ, Mohd Zim MA, Bakar ZA, Fakhruzzaman Noorizhab MN, Zakaria NI, Lailanor MI, Teh LK.	Pharmacogenomics. 2022 Jun;23(9):531-541. doi: 10.2217/pgs-2022-0022. Epub 2022 May 26.	Mohamed Noor NF	Pharmacogenomics	2022	2022/05/26			10.2217/pgs-2022-0022
36464121	Sex differences in the impact of diabetes mellitus on tuberculosis recurrence: a retrospective national cohort study	Eksombatchai D, Jeong D, Mok J, Jeon D, Kang HY, Kim HJ, Kim HS, Choi H, Kang YA.	Int J Infect Dis. 2023 Feb;127:1-10. doi: 10.1016/j.ijid.2022.11.037. Epub 2022 Dec 1.	Eksombatchai D	Int J Infect Dis	2023	2022/12/04			10.1016/j.ijid.2022.11.037
32275233	Contributing risk factors towards the prevalence of multidrug-resistant tuberculosis in Malaysia: A systematic review	Rajendran M, Zaki RA, Aghamohammadi N.	Tuberculosis (Edinb). 2020 May;122:101925. doi: 10.1016/j.tube.2020.101925. Epub 2020 Mar 26.	Rajendran M	Tuberculosis (Edinb)	2020	2020/04/11			10.1016/j.tube.2020.101925
37256882	Does diabetes mellitus comorbidity increase the risk of drug-induced liver injury during tuberculosis treatment?	D Freire I, L Fielding K, A J Moore D.	PLoS One. 2023 May 31;18(5):e0286306. doi: 10.1371/journal.pone.0286306. eCollection 2023.	D Freire I	PLoS One	2023	2023/05/31	PMC10231779		10.1371/journal.pone.0286306
33406582	Prevalence and Risk Factors of Latent Tuberculosis Infection (LTBI) in Patients with Type 2 Diabetes Mellitus (T2DM)	Ping PA, Zakaria R, Islam MA, Yaacob LH, Muhamad R, Wan Mohamad WMZ, Yusoff HM.	Int J Environ Res Public Health. 2021 Jan 4;18(1):305. doi: 10.3390/ijerph18010305.	Ping PA	Int J Environ Res Public Health	2021	2021/01/07	PMC7794868		10.3390/ijerph18010305
29579427	Factors predicting treatment success in multi-drug resistant tuberculosis patients treated under programmatic conditions	Janmeja AK, Aggarwal D, Dhillon R.	Indian J Tuberc. 2018 Apr;65(2):135-139. doi: 10.1016/j.ijtb.2017.12.015. Epub 2018 Jan 5.	Janmeja AK	Indian J Tuberc	2018	2018/03/27			10.1016/j.ijtb.2017.12.015
36539721	Association of duration of undernutrition with occurrence of tuberculosis	Park J, Yoon JH, Ki HK, Eun Y, Han K, Kim H.	BMC Public Health. 2022 Dec 20;22(1):2392. doi: 10.1186/s12889-022-14876-1.	Park J	BMC Public Health	2022	2022/12/20	PMC9764514		10.1186/s12889-022-14876-1
30598488	Rationale and design of TransplantLines: a prospective cohort study and biobank of solid organ transplant recipients	Eisenga MF, Gomes-Neto AW, van Londen M, Ziengs AL, Douwes RM, Stam SP, Osté MCJ, Knobbe TJ, Hessels NR, Buunk AM, Annema C, Siebelink MJ, Racz E, Spikman JM, Bodewes FAJA, Pol RA, Berger SP, Drost G, Porte RJ, Leuvenink HGD, Damman K, Verschuuren EAM, de Meijer VE, Blokzijl H, Bakker SJL.	BMJ Open. 2018 Dec 31;8(12):e024502. doi: 10.1136/bmjopen-2018-024502.	Eisenga MF	BMJ Open	2018	2019/01/02	PMC6318532		10.1136/bmjopen-2018-024502
34287541	Prevalence of latent tuberculosis and associated factors in patients with chronic kidney disease on hemodialysis	Ferreira V, Fonseca CDD, Bollela VR, Romão EA, Costa JACD, Sousa AFL, Barbosa DA.	Rev Lat Am Enfermagem. 2021 Jul 19;29:e3442. doi: 10.1590/1518-8345.3839.3442. eCollection 2021.	Ferreira V	Rev Lat Am Enfermagem	2021	2021/07/21	PMC8294786		10.1590/1518-8345.3839.3442
33925377	Risk Factors for Unfavorable Treatment Outcomes among the Human Immunodeficiency Virus-Associated Tuberculosis Population in Tashkent City, Uzbekistan: 2013-2017	Massavirov S, Akopyan K, Abdugapparov F, Ciobanu A, Hovhanessyan A, Khodjaeva M, Gadoev J, Parpieva N.	Int J Environ Res Public Health. 2021 Apr 27;18(9):4623. doi: 10.3390/ijerph18094623.	Massavirov S	Int J Environ Res Public Health	2021	2021/04/30	PMC8123775		10.3390/ijerph18094623
31439109	The effects of diabetes on tuberculosis treatment outcomes: an updated systematic review and meta-analysis	Huangfu P, Ugarte-Gil C, Golub J, Pearson F, Critchley J.	Int J Tuberc Lung Dis. 2019 Jul 1;23(7):783-796. doi: 10.5588/ijtld.18.0433.	Huangfu P	Int J Tuberc Lung Dis	2019	2019/08/24			10.5588/ijtld.18.0433
35677764	Subjects With Diabetes Mellitus Are at Increased Risk for Developing Tuberculosis: A Cohort Study in an Inner-City District of Barcelona (Spain)	Antonio-Arques V, Franch-Nadal J, Moreno-Martinez A, Real J, Orcau À, Mauricio D, Mata-Cases M, Julve J, Navas Mendez E, Puig Treserra R, Barrot de la Puente J, Millet JP, Del Val García JL, Vlacho B, Caylà JA.	Front Public Health. 2022 May 23;10:789952. doi: 10.3389/fpubh.2022.789952. eCollection 2022.	Antonio-Arques V	Front Public Health	2022	2022/06/09	PMC9168433		10.3389/fpubh.2022.789952
29856783	A scoping review of biopsychosocial risk factors and co-morbidities for common spinal disorders	Green BN, Johnson CD, Haldeman S, Griffith E, Clay MB, Kane EJ, Castellote JM, Rajasekaran S, Smuck M, Hurwitz EL, Randhawa K, Yu H, Nordin M.	PLoS One. 2018 Jun 1;13(6):e0197987. doi: 10.1371/journal.pone.0197987. eCollection 2018.	Green BN	PLoS One	2018	2018/06/02	PMC5983449		10.1371/journal.pone.0197987
34512639	Type 2 Diabetes Mellitus and Latent Tuberculosis Infection Moderately Influence Innate Lymphoid Cell Immune Responses in Uganda	Ssekamatte P, Nakibuule M, Nabatanzi R, Egesa M, Musubika C, Bbuye M, Hepworth MR, Doherty DG, Cose S, Biraro IA.	Front Immunol. 2021 Aug 27;12:716819. doi: 10.3389/fimmu.2021.716819. eCollection 2021.	Ssekamatte P	Front Immunol	2021	2021/09/13	PMC8432960		10.3389/fimmu.2021.716819
34099204	Study of treatment outcomes of multidrug-resistant tuberculosis under programmatic conditions and factors influencing the outcomes in Hyderabad District	Kandi S, K TK, Kandi SR, Mathur N, D CD, Adepu R.	Indian J Tuberc. 2021 Jul;68(3):379-383. doi: 10.1016/j.ijtb.2020.12.008. Epub 2021 Jan 4.	Kandi S	Indian J Tuberc	2021	2021/06/08			10.1016/j.ijtb.2020.12.008
36447328	Potential drug-drug interactions among hospitalised TB patients	Thomas L, Kurian SJ, Mukherjee N, Thomas RB, Keerthanaa B, Sekhar SM, Subeesh V, Banerjee M, Varma M, Rao M.	Int J Tuberc Lung Dis. 2022 Dec 1;26(12):1137-1143. doi: 10.5588/ijtld.22.0107.	Thomas L	Int J Tuberc Lung Dis	2022	2022/11/30			10.5588/ijtld.22.0107
33323654	Pattern of primary tuberculosis drug resistance and associated risk factors at Dubai health authority in Dubai	Habous M, Elimam M, AlDabal L, Chidambaran B, AlDeesi Z.	Int J Mycobacteriol. 2020 Oct-Dec;9(4):391-396. doi: 10.4103/ijmy.ijmy_170_20.	Habous M	Int J Mycobacteriol	2020	2020/12/16			10.4103/ijmy.ijmy_170_20
31752802	Study of the magnitude of diabetes and its associated risk factors among the tuberculosis patients of Morang, Eastern Nepal	Sharma B, Khanal VK, Jha N, Pyakurel P, Gurung GN.	BMC Public Health. 2019 Nov 21;19(1):1545. doi: 10.1186/s12889-019-7891-x.	Sharma B	BMC Public Health	2019	2019/11/23	PMC6873766		10.1186/s12889-019-7891-x
31311495	Interaction of nutritional status and diabetes on active and latent tuberculosis: a cross-sectional analysis	Kubiak RW, Sarkar S, Horsburgh CR, Roy G, Kratz M, Reshma A, Knudsen S, Salgame P, Ellner JJ, Drain PK, Hochberg NS.	BMC Infect Dis. 2019 Jul 16;19(1):627. doi: 10.1186/s12879-019-4244-4.	Kubiak RW	BMC Infect Dis	2019	2019/07/18	PMC6636094		10.1186/s12879-019-4244-4
34285711	Exploring the Mystery of Angiotensin-Converting Enzyme II (ACE2) in the Battle against SARS-CoV-2	Sharma D, Sharma J, Singh A.	J Renin Angiotensin Aldosterone Syst. 2021 Jun 4;2021:9939929. doi: 10.1155/2021/9939929. eCollection 2021.	Sharma D	J Renin Angiotensin Aldosterone Syst	2021	2021/07/21	PMC8265022		10.1155/2021/9939929
35410922	Cohort profile: the South African HIV Cancer Match (SAM) Study, a national population-based cohort	Muchengeti M, Bartels L, Olago V, Dhokotera T, Chen WC, Spoerri A, Rohner E, Bütikofer L, Ruffieux Y, Singh E, Egger M, Bohlius J.	BMJ Open. 2022 Apr 11;12(4):e053460. doi: 10.1136/bmjopen-2021-053460.	Muchengeti M	BMJ Open	2022	2022/04/12	PMC9003610		10.1136/bmjopen-2021-053460
30817805	Trends of tuberculosis meningitis and associated mortality in Texas, 2010-2017, a large population-based analysis	Nguyen DT, Agarwal S, Graviss EA.	PLoS One. 2019 Feb 28;14(2):e0212729. doi: 10.1371/journal.pone.0212729. eCollection 2019.	Nguyen DT	PLoS One	2019	2019/03/01	PMC6395025		10.1371/journal.pone.0212729
31171591	Association of CKD with Incident Tuberculosis	Park S, Lee S, Kim Y, Lee Y, Kang MW, Cho S, Han K, Han SS, Lee H, Lee JP, Joo KW, Lim CS, Kim YS, Kim DK.	Clin J Am Soc Nephrol. 2019 Jul 5;14(7):1002-1010. doi: 10.2215/CJN.14471218. Epub 2019 Jun 6.	Park S	Clin J Am Soc Nephrol	2019	2019/06/08	PMC6625615		10.2215/CJN.14471218
30382821	Characteristics and management of bone and joint tuberculosis in native and migrant population in Shanghai during 2011 to 2015	Qian Y, Han Q, Liu W, Yuan WE, Fan C.	BMC Infect Dis. 2018 Nov 1;18(1):543. doi: 10.1186/s12879-018-3456-3.	Qian Y	BMC Infect Dis	2018	2018/11/02	PMC6211459		10.1186/s12879-018-3456-3
34118910	Prevalence and associated factors of psychological distress in tuberculosis patients in Northeast China: a cross-sectional study	Chen X, Wu R, Xu J, Wang J, Gao M, Chen Y, Pan Y, Ji H, Duan Y, Sun M, Du L, Zhou L.	BMC Infect Dis. 2021 Jun 12;21(1):563. doi: 10.1186/s12879-021-06284-4.	Chen X	BMC Infect Dis	2021	2021/06/13	PMC8196916		10.1186/s12879-021-06284-4
30322409	Association between diabetes mellitus and multi-drug-resistant tuberculosis: evidence from a systematic review and meta-analysis	Tegegne BS, Mengesha MM, Teferra AA, Awoke MA, Habtewold TD.	Syst Rev. 2018 Oct 15;7(1):161. doi: 10.1186/s13643-018-0828-0.	Tegegne BS	Syst Rev	2018	2018/10/17	PMC6190557		10.1186/s13643-018-0828-0
35689272	Rifapentine and isoniazid for prevention of tuberculosis in people with diabetes (PROTID): protocol for a randomised controlled trial	Ntinginya NE, Te Brake L, Sabi I, Chamba N, Kilonzo K, Laizer S, Andia-Biraro I, Kibirige D, Kyazze AP, Ninsiima S, Critchley JA, Romeo R, van de Maat J, Olomi W, Mrema L, Magombola D, Mwayula IH, Sharples K, Hill PC, van Crevel R; PROTID Consortium.	Trials. 2022 Jun 10;23(1):480. doi: 10.1186/s13063-022-06296-8.	Ntinginya NE	Trials	2022	2022/06/10	PMC9186476		10.1186/s13063-022-06296-8
35086624	Determinants of treatment outcomes in patients with multidrug-resistant TB	Burhan E, Soepandi PZ, Isbaniah F, Damayanti K, Edwar SQ, Maruli MF, Ralena NA, Susanto AD.	Int J Tuberc Lung Dis. 2022 Feb 1;26(2):126-132. doi: 10.5588/ijtld.21.0351.	Burhan E	Int J Tuberc Lung Dis	2022	2022/01/28			10.5588/ijtld.21.0351
35728897	Epidemiology and Control of diabetes - tuberculosis comorbidity in Eswatini: protocol for the prospective study of tuberculosis patients on predictive factors, treatment outcomes and patient management practices	Williams V, Vos A, Otwombe K, Grobbee DE, Klipstein-Grobusch K.	BMJ Open. 2022 Jun 21;12(6):e059254. doi: 10.1136/bmjopen-2021-059254.	Williams V	BMJ Open	2022	2022/06/21	PMC9213760		10.1136/bmjopen-2021-059254
28358254	Risk Factors Related with Retroperitoneal Laparoscopic Converted to Open Nephrectomy for Nonfunctioning Renal Tuberculosis	Xu B, Hu J, Chen A, Hao Y, Liu G, Wang C, Wang X.	J Endourol. 2017 Jun;31(6):588-592. doi: 10.1089/end.2017.0082. Epub 2017 Apr 28.	Xu B	J Endourol	2017	2017/03/31			10.1089/end.2017.0082
31064712	Diabetic trends and associated mortality in tuberculosis patients in Texas, a large population-based analysis	Nguyen DT, Graviss EA.	Tuberculosis (Edinb). 2019 May;116S:S59-S65. doi: 10.1016/j.tube.2019.04.011. Epub 2019 Apr 26.	Nguyen DT	Tuberculosis (Edinb)	2019	2019/05/09			10.1016/j.tube.2019.04.011
32511248	Cough dynamics in adults receiving tuberculosis treatment	Lee GO, Comina G, Hernandez-Cordova G, Naik N, Gayoso O, Ticona E, Coronel J, Evans CA, Zimic M, Paz-Soldan VA, Gilman RH, Oberhelman R.	PLoS One. 2020 Jun 8;15(6):e0231167. doi: 10.1371/journal.pone.0231167. eCollection 2020.	Lee GO	PLoS One	2020	2020/06/09	PMC7279573		10.1371/journal.pone.0231167
28204508	Oxidative stress and TB outcomes in patients with diabetes mellitus?	Yew WW, Leung CC, Zhang Y.	J Antimicrob Chemother. 2017 Jun 1;72(6):1552-1555. doi: 10.1093/jac/dkx046.	Yew WW	J Antimicrob Chemother	2017	2017/02/17			10.1093/jac/dkx046
31556947	Bedaquiline for the Treatment of Multidrug-resistant Tuberculosis in the United States	Mase S, Chorba T, Parks S, Belanger A, Dworkin F, Seaworth B, Warkentin J, Barry P, Shah N.	Clin Infect Dis. 2020 Aug 14;71(4):1010-1016. doi: 10.1093/cid/ciz914.	Mase S	Clin Infect Dis	2020	2019/09/27	PMC7350275	NIHMS1599321	10.1093/cid/ciz914
34984435	Whole Genome Sequencing Assessing Impact of Diabetes Mellitus on Tuberculosis Mutations and Type of Recurrence in India	Mave V, Chen L, Ranganathan UD, Kadam D, Vishwanathan V, Lokhande R, S SK, Kagal A, Pradhan NN, Shivakumar SVBY, Paradkar MS, Deshmukh S, Tornheim JA, Kornfeld H, Farhat M, Gupta A, Padmapriyadarsini C, Gupte N, Golub JE, Mathema B, Kreiswirth BN.	Clin Infect Dis. 2022 Sep 14;75(5):768-776. doi: 10.1093/cid/ciab1067.	Mave V	Clin Infect Dis	2022	2022/01/05	PMC9477453		10.1093/cid/ciab1067
28303781	Delays in diagnosis and treatment of pulmonary tuberculosis in AFB smear-negative patients with pneumonia	Zhang ZX, Sng LH, Yong Y, Lin LM, Cheng TW, Seong NH, Yong FK.	Int J Tuberc Lung Dis. 2017 May 1;21(5):544-549. doi: 10.5588/ijtld.16.0667. Epub 2017 Mar 16.	Zhang ZX	Int J Tuberc Lung Dis	2017	2017/03/18			10.5588/ijtld.16.0667
29110865	Establishing a cohort in a developing country: Experiences of the diabetes-tuberculosis treatment outcome cohort study	Mukhtar F, Butt ZA.	J Epidemiol Glob Health. 2017 Dec;7(4):249-254. doi: 10.1016/j.jegh.2017.08.003. Epub 2017 Aug 24.	Mukhtar F	J Epidemiol Glob Health	2017	2017/11/08	PMC7384568		10.1016/j.jegh.2017.08.003
33961671	Diabetes in a TB and HIV-endemic South African population: Analysis of a virtual cohort using routine health data	Tamuhla T, Dave JA, Raubenheimer P, Tiffin N.	PLoS One. 2021 May 7;16(5):e0251303. doi: 10.1371/journal.pone.0251303. eCollection 2021.	Tamuhla T	PLoS One	2021	2021/05/07	PMC8104376		10.1371/journal.pone.0251303
29540054	The effect of metformin on culture conversion in tuberculosis patients with diabetes mellitus	Lee YJ, Han SK, Park JH, Lee JK, Kim DK, Chung HS, Heo EY.	Korean J Intern Med. 2018 Sep;33(5):933-940. doi: 10.3904/kjim.2017.249. Epub 2018 Mar 16.	Lee YJ	Korean J Intern Med	2018	2018/03/16	PMC6129638		10.3904/kjim.2017.249
33705666	Glycemic Trajectories and Treatment Outcomes of Patients with Newly Diagnosed Tuberculosis: A Prospective Study in Eastern China	Liu Q, You N, Pan H, Shen Y, Lu P, Wang J, Lu W, Zhu L, Martinez L.	Am J Respir Crit Care Med. 2021 Aug 1;204(3):347-356. doi: 10.1164/rccm.202007-2634OC.	Liu Q	Am J Respir Crit Care Med	2021	2021/03/11			10.1164/rccm.202007-2634OC
36449815	Clinical, laboratory, and radiographic aspects of patients with pulmonary tuberculosis and dysglycemia and tuberculosis treatment outcomes	Bezerra AL, Moreira ADSR, Isidoro-Gonçalves L, Lara CFDS, Amorim G, Silva EC, Kritski AL, Carvalho ACC.	J Bras Pneumol. 2022 Nov 28;48(6):e20210505. doi: 10.36416/1806-3756/e20210505. eCollection 2022.	Bezerra AL	J Bras Pneumol	2022	2022/11/30	PMC9747138		10.36416/1806-3756/e20210505
34711538	Baseline IL-6 is a biomarker for unfavourable tuberculosis treatment outcomes: a multisite discovery and validation study	Gupte AN, Kumar P, Araújo-Pereira M, Kulkarni V, Paradkar M, Pradhan N, Menon P, Padmapriyadarsini C, Hanna LE, Yogendra Shivakumar SVB, Rockwood N, Du Bruyn E, Karyakarte R, Gaikwad S, Bollinger R, Golub J, Gupte N, Viswanathan V, Wilkinson RJ, Mave V, Babu S, Kornfeld H, Andrade BB, Gupta A.	Eur Respir J. 2022 Apr 21;59(4):2100905. doi: 10.1183/13993003.00905-2021. Print 2022 Apr.	Gupte AN	Eur Respir J	2022	2021/10/29	PMC7612881	EMS145909	10.1183/13993003.00905-2021
37173394	A multi-center, prospective cohort study of whole blood gene expression in the tuberculosis-diabetes interaction	Queiroz ATL, Vinhaes CL, Fukutani ER, Gupte AN, Kumar NP, Fukutani KF, Arriaga MB, Sterling TR, Babu S, Gaikwad S, Karyakarte R, Mave V, Paradhkar M, Viswanathan V, Gupta A, Andrade BB, Kornfeld H; RePORT Brazil; RePORT India Consortia.	Sci Rep. 2023 May 12;13(1):7769. doi: 10.1038/s41598-023-34847-9.	Queiroz ATL	Sci Rep	2023	2023/05/12	PMC10180618		10.1038/s41598-023-34847-9
30654836	Prevalence and risk factors of active pulmonary tuberculosis among elderly people in China: a population based cross-sectional study	Zhang CY, Zhao F, Xia YY, Yu YL, Shen X, Lu W, Wang XM, Xing J, Ye JJ, Li JW, Liu FY, Wu JL, Xu L, Zhang H, Cheng J, Wang LX.	Infect Dis Poverty. 2019 Jan 18;8(1):7. doi: 10.1186/s40249-019-0515-y.	Zhang CY	Infect Dis Poverty	2019	2019/01/19	PMC6337869		10.1186/s40249-019-0515-y
36609325	Acceptability and feasibility of tuberculosis and diabetes mellitus bidirectional screening and joint treatment services in Malawi: a cross-sectional study and a policy document review	Nyirenda JL, Mbemba E, Chirwa M, Mbakaya B, Ngwira B, Wagner D, Toews I, Lange B.	BMJ Open. 2023 Jan 6;13(1):e062009. doi: 10.1136/bmjopen-2022-062009.	Nyirenda JL	BMJ Open	2023	2023/01/07	PMC9827251		10.1136/bmjopen-2022-062009
31664936	Diabetes mellitus among patients attending TB clinics in Dar es Salaam: a descriptive cross-sectional study	Munseri PJ, Kimambo H, Pallangyo K.	BMC Infect Dis. 2019 Oct 29;19(1):915. doi: 10.1186/s12879-019-4539-5.	Munseri PJ	BMC Infect Dis	2019	2019/10/31	PMC6820980		10.1186/s12879-019-4539-5
33555247	Tuberculosis cases in a prison in the extreme south of Brazil	Venske Bierhals D, Busatto C, Silveira MDPDR, da Matta Talaier E, Silva ABS, Reis AJ, von Groll A, da Silva PEA, Ramis IB.	J Med Microbiol. 2021 Mar;70(3). doi: 10.1099/jmm.0.001319. Epub 2021 Feb 8.	Venske Bierhals D	J Med Microbiol	2021	2021/02/08			10.1099/jmm.0.001319
34181701	Predictors of mortality in patients with drug-resistant tuberculosis: A systematic review and meta-analysis	Alemu A, Bitew ZW, Worku T, Gamtesa DF, Alebel A.	PLoS One. 2021 Jun 28;16(6):e0253848. doi: 10.1371/journal.pone.0253848. eCollection 2021.	Alemu A	PLoS One	2021	2021/06/28	PMC8238236		10.1371/journal.pone.0253848
33470088	Effectiveness and safety of fully oral modified shorter treatment regimen for multidrug-resistant tuberculosis in Georgia, 2019-2020	Avaliani T, Sereda Y, Davtyan H, Tukvadze N, Togonidze T, Kiria N, Denisiuk O, Gozalov O, Ahmedov S, Hovhannesyan A.	Monaldi Arch Chest Dis. 2021 Jan 14;91(1):10.4081/monaldi.2021.1679. doi: 10.4081/monaldi.2021.1679.	Avaliani T	Monaldi Arch Chest Dis	2021	2021/01/20	PMC9391985	NIHMS1827070	10.4081/monaldi.2021.1679
29943489	Metformin is associated with a lower risk of active tuberculosis in patients with type 2 diabetes	Lin SY, Tu HP, Lu PL, Chen TC, Wang WH, Chong IW, Chen YH.	Respirology. 2018 Nov;23(11):1063-1073. doi: 10.1111/resp.13338. Epub 2018 Jun 25.	Lin SY	Respirology	2018	2018/06/27			10.1111/resp.13338
29390977	Acute biliary events during anti-tuberculosis treatment: hospital case series and a nationwide cohort study	Chang LY, Lee CH, Chang CH, Lee MC, Lee MR, Wang JY, Lee LN.	BMC Infect Dis. 2018 Feb 1;18(1):64. doi: 10.1186/s12879-018-2966-3.	Chang LY	BMC Infect Dis	2018	2018/02/03	PMC5796404		10.1186/s12879-018-2966-3
31097067	Cardiovascular risk prevalence in South Africans with drug-resistant tuberculosis: a cross-sectional study	Whitehouse ER, Perrin N, Levitt N, Hill M, Farley JE.	Int J Tuberc Lung Dis. 2019 May 1;23(5):587-593. doi: 10.5588/ijtld.18.0374.	Whitehouse ER	Int J Tuberc Lung Dis	2019	2019/05/18			10.5588/ijtld.18.0374
31637222	Changes in Host Response to Mycobacterium tuberculosis Infection Associated With Type 2 Diabetes: Beyond Hyperglycemia	Segura-Cerda CA, López-Romero W, Flores-Valdez MA.	Front Cell Infect Microbiol. 2019 Oct 4;9:342. doi: 10.3389/fcimb.2019.00342. eCollection 2019.	Segura-Cerda CA	Front Cell Infect Microbiol	2019	2019/10/23	PMC6787561		10.3389/fcimb.2019.00342
32726367	Tuberculosis preventive treatment should be considered for all household contacts of pulmonary tuberculosis patients in India	Paradkar M, Padmapriyadarsini C, Jain D, Shivakumar SVBY, Thiruvengadam K, Gupte AN, Thomas B, Kinikar A, Sekar K, Bharadwaj R, Dolla CK, Gaikwad S, Elilarasi S, Lokhande R, Reddy D, Murali L, Kulkarni V, Pradhan N, Hanna LE, Pattabiraman S, Kohli R, S R, Suryavanshi N, B M S, Cox SR, Selvaraju S, Gupte N, Mave V, Gupta A, Bollinger RC; CTRIUMPH-RePORT India Study Team.	PLoS One. 2020 Jul 29;15(7):e0236743. doi: 10.1371/journal.pone.0236743. eCollection 2020.	Paradkar M	PLoS One	2020	2020/07/30	PMC7390377		10.1371/journal.pone.0236743
34767589	Clinical manifestations, associated risk factors and treatment outcomes of Chronic Pulmonary Aspergillosis (CPA): Experiences from a tertiary care hospital in Lahore, Pakistan	Akram W, Ejaz MB, Mallhi TH, Syed Sulaiman SAB, Khan AH.	PLoS One. 2021 Nov 12;16(11):e0259766. doi: 10.1371/journal.pone.0259766. eCollection 2021.	Akram W	PLoS One	2021	2021/11/12	PMC8589179		10.1371/journal.pone.0259766
36424864	Impact of Undernutrition on Tuberculosis Treatment Outcomes in India: A Multicenter, Prospective, Cohort Analysis	Sinha P, Ponnuraja C, Gupte N, Prakash Babu S, Cox SR, Sarkar S, Mave V, Paradkar M, Cintron C, Govindarajan S, Kinikar A, Priya N, Gaikwad S, Thangakunam B, Devarajan A, Dhanasekaran M, Tornheim JA, Gupta A, Salgame P, Christopher DJ, Kornfeld H, Viswanathan V, Ellner JJ, Horsburgh CR, Gupte AN, Padmapriyadarsini C, Hochberg NS.	Clin Infect Dis. 2023 Apr 17;76(8):1483-1491. doi: 10.1093/cid/ciac915.	Sinha P	Clin Infect Dis	2023	2022/11/25	PMC10319769		10.1093/cid/ciac915
32959732	Co-existence of diabetes and TB among adults in India: a study based on National Family Health Survey data	Sil A, Patra D, Dhillon P, Narasimhan P.	J Biosoc Sci. 2021 Sep;53(5):758-772. doi: 10.1017/S0021932020000516. Epub 2020 Sep 22.	Sil A	J Biosoc Sci	2021	2020/09/22			10.1017/S0021932020000516
30021016	Prevalence of diabetes mellitus amongst hospitalized tuberculosis patients at an Indian tertiary care center: A descriptive analysis	Pande T, Huddart S, Xavier W, Kulavalli S, Chen T, Pai M, Saravu K.	PLoS One. 2018 Jul 18;13(7):e0200838. doi: 10.1371/journal.pone.0200838. eCollection 2018.	Pande T	PLoS One	2018	2018/07/19	PMC6051633		10.1371/journal.pone.0200838
36483921	Nomogram Prediction Model Analysis of Risk Factors for Conversion to Thoracotomy after Thoracoscopic Resection of Lung Cancer and Prognostic Value of Lung Cancer	Su P, Zhu Y, Lv H, Zhang J, Huang C, Zhang F, Tian Z.	Comput Math Methods Med. 2022 Jul 25;2022:3628335. doi: 10.1155/2022/3628335. eCollection 2022.	Su P	Comput Math Methods Med	2022	2022/12/09	PMC9726246		10.1155/2022/3628335
28601832	Global prevalence of diabetes mellitus in patients with tuberculosis: a systematic review and meta-analysis protocol	Tankeu AT, Bigna JJ, Nansseu JR, Endomba FTA, Wafeu GS, Kaze AD, Noubiap JJ.	BMJ Open. 2017 Jun 9;7(6):e015170. doi: 10.1136/bmjopen-2016-015170.	Tankeu AT	BMJ Open	2017	2017/06/12	PMC5734253		10.1136/bmjopen-2016-015170
32998703	The association between chronic kidney disease and tuberculosis; a comparative cohort study in England	Ruzangi J, Iwagami M, Smeeth L, Mangtani P, Nitsch D.	BMC Nephrol. 2020 Oct 1;21(1):420. doi: 10.1186/s12882-020-02065-4.	Ruzangi J	BMC Nephrol	2020	2020/10/01	PMC7528250		10.1186/s12882-020-02065-4
34494568	The effect of collaborative care on treatment outcomes of newly diagnosed tuberculosis patients with Type-2 diabetes mellitus and adverse drug reaction presentations: A prospective study	Ayeni FA, Oyetunde OO, Aina BA.	Int J Mycobacteriol. 2021 Jul-Sep;10(3):285-292. doi: 10.4103/ijmy.ijmy_124_21.	Ayeni FA	Int J Mycobacteriol	2021	2021/09/08			10.4103/ijmy.ijmy_124_21
32706644	Culture Conversion in Patients Treated with Bedaquiline and/or Delamanid. A Prospective Multicountry Study	Franke MF, Khan P, Hewison C, Khan U, Huerga H, Seung KJ, Rich ML, Zarli K, Samieva N, Oyewusi L, Nair P, Mudassar M, Melikyan N, Lenggogeni P, Lecca L, Kumsa A, Khan M, Islam S, Hussein K, Docteur W, Chumburidze N, Berikova E, Atshemyan H, Atwood S, Alam M, Ahmed S, Bastard M, Mitnick CD.	Am J Respir Crit Care Med. 2021 Jan 1;203(1):111-119. doi: 10.1164/rccm.202001-0135OC.	Franke MF	Am J Respir Crit Care Med	2021	2020/07/25	PMC7781121		10.1164/rccm.202001-0135OC
31694558	Impact of metformin use among tuberculosis close contacts with diabetes mellitus in a nationwide cohort study	Lee MC, Lee CH, Lee MR, Wang JY, Chen SM.	BMC Infect Dis. 2019 Nov 6;19(1):936. doi: 10.1186/s12879-019-4577-z.	Lee MC	BMC Infect Dis	2019	2019/11/08	PMC6836500		10.1186/s12879-019-4577-z
35841871	Transcriptional profiles predict treatment outcome in patients with tuberculosis and diabetes at diagnosis and at two weeks after initiation of anti-tuberculosis treatment	van Doorn CLR, Eckold C, Ronacher K, Ruslami R, van Veen S, Lee JS, Kumar V, Kerry-Barnard S, Malherbe ST, Kleynhans L, Stanley K, Hill PC, Joosten SA, van Crevel R, Wijmenga C, Critchley JA, Walzl G, Alisjahbana B, Haks MC, Dockrell HM, Ottenhoff THM, Vianello E, Cliff JM; TANDEM Consortium.	EBioMedicine. 2022 Aug;82:104173. doi: 10.1016/j.ebiom.2022.104173. Epub 2022 Jul 15.	van Doorn CLR	EBioMedicine	2022	2022/07/16	PMC9297076		10.1016/j.ebiom.2022.104173
30514492	Diabetes screen during tuberculosis contact investigations highlights opportunity for new diabetes diagnosis and reveals metabolic differences between ethnic groups	Restrepo BI, Kleynhans L, Salinas AB, Abdelbary B, Tshivhula H, Aguillón-Durán GP, Kunsevi-Kilola C, Salinas G, Stanley K, Malherbe ST, Maasdorp E, Garcia-Viveros M, Louw I, Garcia-Oropesa EM, Lopez-Alvarenga JC, Prins JB, Walzl G, Schlesinger LS, Ronacher K.	Tuberculosis (Edinb). 2018 Dec;113:10-18. doi: 10.1016/j.tube.2018.08.007. Epub 2018 Aug 18.	Restrepo BI	Tuberculosis (Edinb)	2018	2018/12/06	PMC6284235	NIHMS1506338	10.1016/j.tube.2018.08.007
35561704	Clinical features of, and risk factors for, severe or fatal COVID-19 among people living with HIV admitted to hospital: analysis of data from the WHO Global Clinical Platform of COVID-19	Bertagnolio S, Thwin SS, Silva R, Nagarajan S, Jassat W, Fowler R, Haniffa R, Reveiz L, Ford N, Doherty M, Diaz J.	Lancet HIV. 2022 Jul;9(7):e486-e495. doi: 10.1016/S2352-3018(22)00097-2. Epub 2022 May 10.	Bertagnolio S	Lancet HIV	2022	2022/05/13	PMC9090268		10.1016/S2352-3018(22)00097-2
36460381	Clinical presentation and mortality risk factors for COVID-19 among diabetic patients in a tertiary care center in South India	Marimuthu Y, Kunnavil R, Satyanarayana N, Anil NS, Kumar J, Sharma N, Chopra KK, Nagappa B.	Indian J Tuberc. 2022 Oct;69(4):496-502. doi: 10.1016/j.ijtb.2021.08.015. Epub 2021 Aug 14.	Marimuthu Y	Indian J Tuberc	2022	2022/12/02	PMC8364170		10.1016/j.ijtb.2021.08.015
32552712	Coverage of tuberculosis and diabetes mellitus screening among household contacts of tuberculosis patients: a household-based cross-sectional survey from Southern Thailand	Oo MM, Tassanakijpanich N, Phyu MH, Safira N, Kandel S, Chumchuen K, Zhang LM, Kyu HA, Sriwannawit P, Bilmumad B, Cao L, Guo Y, Sukmanee J, Cuong VM, Chongsuvivatwong V, McNeil EB.	BMC Public Health. 2020 Jun 18;20(1):957. doi: 10.1186/s12889-020-09090-w.	Oo MM	BMC Public Health	2020	2020/06/20	PMC7301490		10.1186/s12889-020-09090-w
34214166	A Clinical Prediction Model for Unsuccessful Pulmonary Tuberculosis Treatment Outcomes	Peetluk LS, Rebeiro PF, Ridolfi FM, Andrade BB, Cordeiro-Santos M, Kritski A, Durovni B, Calvacante S, Figueiredo MC, Haas DW, Liu D, Rolla VC, Sterling TR; Regional Prospective Observational Research in Tuberculosis (RePORT)-Brazil Network.	Clin Infect Dis. 2022 Mar 23;74(6):973-982. doi: 10.1093/cid/ciab598.	Peetluk LS	Clin Infect Dis	2022	2021/07/02	PMC8946703		10.1093/cid/ciab598
30041729	Trends in HbA1c levels and implications for diabetes screening in tuberculosis cases undergoing treatment in India	Gupte AN, Mave V, Meshram S, Lokhande R, Kadam D, Dharmshale S, Bharadwaj R, Kagal A, Pradhan N, Deshmukh S, Atre S, Sahasrabudhe T, Barthwal M, Meshram S, Kakrani A, Kulkarni V, Raskar S, Suryavanshi N, Shivakoti R, Chon S, Selvin E, Gupte N, Gupta A, Golub JE.	Int J Tuberc Lung Dis. 2018 Jul 1;22(7):800-806. doi: 10.5588/ijtld.18.0026.	Gupte AN	Int J Tuberc Lung Dis	2018	2018/07/26	PMC6198328	NIHMS992519	10.5588/ijtld.18.0026
33971203	Understanding the increased risk of infections in diabetes: innate and adaptive immune responses in type 1 diabetes	Janssen AWM, Stienstra R, Jaeger M, van Gool AJ, Joosten LAB, Netea MG, Riksen NP, Tack CJ.	Metabolism. 2021 Aug;121:154795. doi: 10.1016/j.metabol.2021.154795. Epub 2021 May 8.	Janssen AWM	Metabolism	2021	2021/05/10			10.1016/j.metabol.2021.154795
29253707	Hyperglycemia during tuberculosis treatment increases morbidity and mortality in a contemporary cohort of HIV-infected patients in Rio de Janeiro, Brazil	Moreira J, Castro R, Lamas C, Ribeiro S, Grinsztejn B, Veloso VG.	Int J Infect Dis. 2018 Apr;69:11-19. doi: 10.1016/j.ijid.2017.12.014. Epub 2017 Dec 15.	Moreira J	Int J Infect Dis	2018	2017/12/19			10.1016/j.ijid.2017.12.014
32306961	Engagement of private healthcare providers for case finding of tuberculosis and diabetes mellitus in Pakistan	Habib SS, Rafiq S, Jamal WZ, Ayub SM, Ferrand RA, Khan A, Zaidi SMA.	BMC Health Serv Res. 2020 Apr 19;20(1):328. doi: 10.1186/s12913-020-05217-2.	Habib SS	BMC Health Serv Res	2020	2020/04/21	PMC7168982		10.1186/s12913-020-05217-2
28614357	Risk factors that may be driving the emergence of drug resistance in tuberculosis patients treated in Yangon, Myanmar	Khan MS, Hutchison C, Coker RJ.	PLoS One. 2017 Jun 14;12(6):e0177999. doi: 10.1371/journal.pone.0177999. eCollection 2017.	Khan MS	PLoS One	2017	2017/06/15	PMC5470668		10.1371/journal.pone.0177999
33895338	Emergence of additional drug resistance during treatment of multidrug-resistant tuberculosis in China: a prospective cohort study	Hu Y, Zheng X, Davies Forsman L, Ning Z, Chen C, Gao Y, Zhang Z, Lu W, Werngren J, Bruchfeld J, Hoffner S, Xu B.	Clin Microbiol Infect. 2021 Dec;27(12):1805-1813. doi: 10.1016/j.cmi.2021.04.001. Epub 2021 Apr 23.	Hu Y	Clin Microbiol Infect	2021	2021/04/25			10.1016/j.cmi.2021.04.001
29991404	Therapeutic drug monitoring of cycloserine and linezolid during anti-tuberculosis treatment in Beijing, China	Zhu H, Guo SC, Liu ZQ, Wang B, Fu L, Chu NH, Lu Y.	Int J Tuberc Lung Dis. 2018 Aug 1;22(8):931-936. doi: 10.5588/ijtld.17.0648.	Zhu H	Int J Tuberc Lung Dis	2018	2018/07/12			10.5588/ijtld.17.0648
36259191	Prevalence and Determinants of Type 2 Diabetes among the Pulmonary Tuberculosis Cases in Nepal: A Cross Sectional Study	Mahato RK , Laohasiriwong W , Koju RP .	Kathmandu Univ Med J (KUMJ). 2021 Oct.-Dec.;19(76):474-480.	Mahato RK	Kathmandu Univ Med J (KUMJ)	2021	2022/10/19
33610780	Prevalence and associated factors of diabetes mellitus among tuberculosis patients in Brunei Darussalam: A 6-year retrospective cohort study	Omar N, Wong J, Thu K, Alikhan MF, Chaw L.	Int J Infect Dis. 2021 Apr;105:267-273. doi: 10.1016/j.ijid.2021.02.064. Epub 2021 Feb 18.	Omar N	Int J Infect Dis	2021	2021/02/21			10.1016/j.ijid.2021.02.064
33483542	Diabetes among tuberculosis patients and its impact on tuberculosis treatment in South Asia: a systematic review and meta-analysis	Gautam S, Shrestha N, Mahato S, Nguyen TPA, Mishra SR, Berg-Beckhoff G.	Sci Rep. 2021 Jan 22;11(1):2113. doi: 10.1038/s41598-021-81057-2.	Gautam S	Sci Rep	2021	2021/01/23	PMC7822911		10.1038/s41598-021-81057-2
34087059	Clinical features in pulmonary tuberculosis patients combined with diabetes mellitus in China: An observational study	Tong X, Wang D, Wang H, Liao Y, Song Y, Li Y, Zhang Y, Fan G, Zhong X, Ju Y, Li Y.	Clin Respir J. 2021 Sep;15(9):1012-1018. doi: 10.1111/crj.13405. Epub 2021 Jul 26.	Tong X	Clin Respir J	2021	2021/06/04	PMC9291830		10.1111/crj.13405
31802572	Unfavourable treatment outcomes in tuberculosis patients with different vitamin D status and blood glucose levels in a programme setting in China	Lin Y, Bai Y, Zhang T, Kang W, Kang D, Miao Q, Wang Y, Shao H, Li X, Brigden G, Dlodlo RA, Harries AD.	Trop Med Int Health. 2020 Mar;25(3):373-379. doi: 10.1111/tmi.13355. Epub 2020 Jan 5.	Lin Y	Trop Med Int Health	2020	2019/12/06			10.1111/tmi.13355
30394362	Predictors for treatment outcomes among patients with drug-susceptible tuberculosis in the Netherlands: a retrospective cohort study	Pradipta IS, Van't Boveneind-Vrubleuskaya N, Akkerman OW, Alffenaar JWC, Hak E.	Clin Microbiol Infect. 2019 Jun;25(6):761.e1-761.e7. doi: 10.1016/j.cmi.2018.10.009. Epub 2018 Oct 27.	Pradipta IS	Clin Microbiol Infect	2019	2018/11/06			10.1016/j.cmi.2018.10.009
31439120	Mobile phone access and comfort: implications for HIV and tuberculosis care in India and South Africa	Cox SN, Elf JL, Lokhande R, Ogale YP, DiAndreth L, Dupuis E, Milovanovic M, Mpungose N, Mave V, Suryavanshi N, Gupta A, Martinson N, Golub JE, Mathad JS.	Int J Tuberc Lung Dis. 2019 Jul 1;23(7):865-872. doi: 10.5588/ijtld.18.0542.	Cox SN	Int J Tuberc Lung Dis	2019	2019/08/24			10.5588/ijtld.18.0542
36631131	A scoping review on the risk of tuberculosis in specific population groups: can we expand the World Health Organization recommendations?	Bigio J, Viscardi A, Gore G, Matteelli A, Sulis G.	Eur Respir Rev. 2023 Jan 11;32(167):220127. doi: 10.1183/16000617.0127-2022. Print 2023 Mar 31.	Bigio J	Eur Respir Rev	2023	2023/01/11	PMC9879343		10.1183/16000617.0127-2022
31662365	Effect of diabetes mellitus on risk of latent TB infection in a high TB incidence area: a community-based study in Taiwan	Lin CH, Kuo SC, Hsieh MC, Ho SY, Su IJ, Lin SH, Chi CY, Su SL, Liao CY, Chen YC, Hsu SR, Huang YC, Tseng FC, Wang SY, Dou HY, Lin SD, Lin JS, Tu ST, Yeh YP; Changhua Research Alliance for Tuberculosis Elimination.	BMJ Open. 2019 Oct 28;9(10):e029948. doi: 10.1136/bmjopen-2019-029948.	Lin CH	BMJ Open	2019	2019/10/31	PMC6830704		10.1136/bmjopen-2019-029948
33736610	Delayed diagnosis of tuberculosis in patients with diabetes mellitus co-morbidity and its associated factors in Zhejiang Province, China	Xiao W, Huang D, Li S, Zhou S, Wei X, Chen B, Zou G.	BMC Infect Dis. 2021 Mar 18;21(1):272. doi: 10.1186/s12879-021-05929-8.	Xiao W	BMC Infect Dis	2021	2021/03/19	PMC7977257		10.1186/s12879-021-05929-8
30611208	Development and validation of a risk score to predict mortality during TB treatment in patients with TB-diabetes comorbidity	Nguyen DT, Graviss EA.	BMC Infect Dis. 2019 Jan 5;19(1):10. doi: 10.1186/s12879-018-3632-5.	Nguyen DT	BMC Infect Dis	2019	2019/01/07	PMC6321653		10.1186/s12879-018-3632-5
32824912	Association of Dietary Micronutrient Intake with Pulmonary Tuberculosis Treatment Failure Rate: ACohort Study	Xiong K, Wang J, Zhang J, Hao H, Wang Q, Cai J, Ma A.	Nutrients. 2020 Aug 19;12(9):2491. doi: 10.3390/nu12092491.	Xiong K	Nutrients	2020	2020/08/23	PMC7551724		10.3390/nu12092491
29105294	Regional differences in the incidence of tuberculosis among patients with newly diagnosed diabetes mellitus	Yang BR, Kang YA, Heo EY, Koo BK, Choi NK, Hwang SS, Lee CH.	Clin Respir J. 2018 Apr;12(4):1732-1738. doi: 10.1111/crj.12737. Epub 2017 Dec 8.	Yang BR	Clin Respir J	2018	2017/11/07			10.1111/crj.12737
32452426	Glibenclamide alters interleukin-8 and interleukin-1β of primary human monocytes from diabetes patients against Mycobacterium tuberculosis infection	Kewcharoenwong C, Saenwongsa W, Willcocks SJ, Bancroft GJ, Fletcher HA, Lertmemongkolchai G.	Tuberculosis (Edinb). 2020 Jul;123:101939. doi: 10.1016/j.tube.2020.101939. Epub 2020 May 15.	Kewcharoenwong C	Tuberculosis (Edinb)	2020	2020/05/27			10.1016/j.tube.2020.101939
36490236	Predictors of unfavourable treatment outcome in patients diagnosed with drug-resistant tuberculosis in the Torres Strait / Papua New Guinea border region	Foster J, Mendez D, Marais BJ, Peniyamina D, McBryde ES.	PLoS One. 2022 Dec 9;17(12):e0266436. doi: 10.1371/journal.pone.0266436. eCollection 2022.	Foster J	PLoS One	2022	2022/12/09	PMC9733860		10.1371/journal.pone.0266436
35443462	Clinicoradiological Presentation of Pulmonary Tuberculosis in Patients with Diabetes Mellitus at a Tertiary Care Hospital	Bg T, Bhakthavatchalam N, Kk S.	J Assoc Physicians India. 2022 Apr;70(4):11-12.	Bg T	J Assoc Physicians India	2022	2022/04/21
32860699	Risk Factors for Coronavirus Disease 2019 (COVID-19) Death in a Population Cohort Study from the Western Cape Province, South Africa	Western Cape Department of Health in collaboration with the National Institute for Communicable Diseases, South Africa.	Clin Infect Dis. 2021 Oct 5;73(7):e2005-e2015. doi: 10.1093/cid/ciaa1198.	Western Cape Department of Health in collaboration with the National Institute for Communicable Diseases, South Africa	Clin Infect Dis	2021	2020/08/30	PMC7499501		10.1093/cid/ciaa1198
31822686	Plasma metabolomics in tuberculosis patients with and without concurrent type 2 diabetes at diagnosis and during antibiotic treatment	Vrieling F, Alisjahbana B, Sahiratmadja E, van Crevel R, Harms AC, Hankemeier T, Ottenhoff THM, Joosten SA.	Sci Rep. 2019 Dec 10;9(1):18669. doi: 10.1038/s41598-019-54983-5.	Vrieling F	Sci Rep	2019	2019/12/12	PMC6904442		10.1038/s41598-019-54983-5
30908689	Diabetes mellitus comorbidity in patients enrolled in tuberculosis drug efficacy trials around the world: A systematic review	Lutfiana NC, van Boven JFM, Masoom Zubair MA, Pena MJ, Alffenaar JC.	Br J Clin Pharmacol. 2019 Jul;85(7):1407-1417. doi: 10.1111/bcp.13935. Epub 2019 May 17.	Lutfiana NC	Br J Clin Pharmacol	2019	2019/03/26	PMC6595305		10.1111/bcp.13935
34340298	Post tuberculosis radiological sequelae in patients treated for pulmonary and pleural tuberculosis at a tertiary center in Pakistan	Zubair SM, Ali MG, Irfan M.	Monaldi Arch Chest Dis. 2021 Aug 2;92(1). doi: 10.4081/monaldi.2021.1814.	Zubair SM	Monaldi Arch Chest Dis	2021	2021/08/03			10.4081/monaldi.2021.1814
30592256	Stopping of the Downtrend of Tuberculosis in Iran, a Systematic Review of Associated Risk Factors	Fadaee M, Rashedi J, Arabi S, Poor BM, Kafil HS, Pourostadi M, Kazemi A, Asgharzadeh M.	Infect Disord Drug Targets. 2020;20(3):367-373. doi: 10.2174/1871526519666181228162837.	Fadaee M	Infect Disord Drug Targets	2020	2018/12/29			10.2174/1871526519666181228162837
31651031	Effect of diabetes mellitus on TB drug concentrations in Tanzanian patients	Mtabho CM, Semvua HH, van den Boogaard J, Irongo CF, Boeree MJ, Colbers A, Burger DM, van Crevel R, van der Ven AJAM, Kibiki GS, Tostmann A, Aarnoutse RE.	J Antimicrob Chemother. 2019 Dec 1;74(12):3537-3545. doi: 10.1093/jac/dkz368.	Mtabho CM	J Antimicrob Chemother	2019	2019/10/26	PMC7183353		10.1093/jac/dkz368
32320443	Determinants of unsuccessful treatment outcomes and mortality among tuberculosis patients in Malaysia: A registry-based cohort study	Tok PSK, Liew SM, Wong LP, Razali A, Loganathan T, Chinna K, Ismail N, Kadir NA.	PLoS One. 2020 Apr 22;15(4):e0231986. doi: 10.1371/journal.pone.0231986. eCollection 2020.	Tok PSK	PLoS One	2020	2020/04/23	PMC7176104		10.1371/journal.pone.0231986
31822290	Risk factors and outcomes of acute kidney injury in South African critically ill adults: a prospective cohort study	Aylward RE, van der Merwe E, Pazi S, van Niekerk M, Ensor J, Baker D, Freercks RJ.	BMC Nephrol. 2019 Dec 10;20(1):460. doi: 10.1186/s12882-019-1620-7.	Aylward RE	BMC Nephrol	2019	2019/12/12	PMC6902455		10.1186/s12882-019-1620-7
35141185	Epidemiological Characteristics and Their Influencing Factors Among Pulmonary Tuberculosis Patients With and Without Diabetes Mellitus: A Survey Study From Drug Resistance Surveillance in East China	Wu Q, Wang M, Zhang Y, Wang W, Ye TF, Liu K, Chen SH.	Front Public Health. 2022 Jan 24;9:777000. doi: 10.3389/fpubh.2021.777000. eCollection 2021.	Wu Q	Front Public Health	2022	2022/02/10	PMC8818727		10.3389/fpubh.2021.777000
35723590	Relevance of gene polymorphisms of NAT2 and NR1I2 to anti-tuberculosis drug-induced hepatotoxicity	Wang N, Guo S, Liu H, Ding Y, Yao R, Liu Z, Zhu H, Chen X, Yang X, Chen X, Lu Y.	Xenobiotica. 2022 May;52(5):520-526. doi: 10.1080/00498254.2022.2092783. Epub 2022 Jun 29.	Wang N	Xenobiotica	2022	2022/06/20			10.1080/00498254.2022.2092783
29069328	The Relationship Between Latent Tuberculosis Infection and Acute Myocardial Infarction	Huaman MA, Ticona E, Miranda G, Kryscio RJ, Mugruza R, Aranda E, Rondan PL, Henson D, Ticona C, Sterling TR, Fichtenbaum CJ, Garvy BA.	Clin Infect Dis. 2018 Mar 5;66(6):886-892. doi: 10.1093/cid/cix910.	Huaman MA	Clin Infect Dis	2018	2017/10/26	PMC5850031		10.1093/cid/cix910
34412495	Development of a scoring scale for predicting the risk of postoperative complications after spinal tuberculosis debridement: a retrospective cohort study of 233 patients	Jiang G, Ou Y, Zhu Y, Luo W, Du X, Zhang W, Qin W.	Ann Palliat Med. 2021 Sep;10(9):9372-9382. doi: 10.21037/apm-21-851. Epub 2021 Aug 16.	Jiang G	Ann Palliat Med	2021	2021/08/20			10.21037/apm-21-851
34867953	Acute Phase Proteins Are Baseline Predictors of Tuberculosis Treatment Failure	Kumar NP, Moideen K, Nancy A, Viswanathan V, Thiruvengadam K, Sivakumar S, Hissar S, Kornfeld H, Babu S.	Front Immunol. 2021 Nov 15;12:731878. doi: 10.3389/fimmu.2021.731878. eCollection 2021.	Kumar NP	Front Immunol	2021	2021/12/06	PMC8634481		10.3389/fimmu.2021.731878
28515464	Systems Immunology of Diabetes-Tuberculosis Comorbidity Reveals Signatures of Disease Complications	Prada-Medina CA, Fukutani KF, Pavan Kumar N, Gil-Santana L, Babu S, Lichtenstein F, West K, Sivakumar S, Menon PA, Viswanathan V, Andrade BB, Nakaya HI, Kornfeld H.	Sci Rep. 2017 May 17;7(1):1999. doi: 10.1038/s41598-017-01767-4.	Prada-Medina CA	Sci Rep	2017	2017/05/19	PMC5435727		10.1038/s41598-017-01767-4
34187916	Prevalence of primary anti-tuberculosis drug resistance at the tertiary center in Saudi Arabia and associated risk factors	Al-Shahrani MS, Hakami MI, Younis MA, Fan HA, Jeraiby MA, Alraey Y.	Saudi Med J. 2021 Jul;42(7):728-734. doi: 10.15537/smj.2021.42.7.20200797.	Al-Shahrani MS	Saudi Med J	2021	2021/06/30	PMC9195529		10.15537/smj.2021.42.7.20200797
35177899	Pioglitazone and Risk of Chronic Obstructive Pulmonary Disease in Patients with Type 2 Diabetes Mellitus: A Retrospective Cohort Study	Tseng CH.	Int J Chron Obstruct Pulmon Dis. 2022 Feb 9;17:285-295. doi: 10.2147/COPD.S345796. eCollection 2022.	Tseng CH	Int J Chron Obstruct Pulmon Dis	2022	2022/02/18	PMC8843794		10.2147/COPD.S345796
34983434	Bidirectional screening and treatment outcomes of diabetes mellitus (DM) and Tuberculosis (TB) patients in hospitals with measures to integrate care of DM and TB and those without integration measures in Malawi	Nyirenda JLZ, Wagner D, Ngwira B, Lange B.	BMC Infect Dis. 2022 Jan 4;22(1):28. doi: 10.1186/s12879-021-07017-3.	Nyirenda JLZ	BMC Infect Dis	2022	2022/01/05	PMC8725264		10.1186/s12879-021-07017-3
34324578	A prospective cross-sectional study of tuberculosis in elderly Hispanics reveals that BCG vaccination at birth is protective whereas diabetes is not a risk factor	Scordo JM, Aguillón-Durán GP, Ayala D, Quirino-Cerrillo AP, Rodríguez-Reyna E, Mora-Guzmán F, Caso JA, Ledezma-Campos E, Schlesinger LS, Torrelles JB, Turner J, Restrepo BI.	PLoS One. 2021 Jul 29;16(7):e0255194. doi: 10.1371/journal.pone.0255194. eCollection 2021.	Scordo JM	PLoS One	2021	2021/07/29	PMC8321126		10.1371/journal.pone.0255194
36923784	Epidemiology of tuberculosis in the Pacific island countries and areas, 2000-2020	Yanagawa M, Morishita F, Oh KH, Rahevar K, Islam TA, Yadav S.	Western Pac Surveill Response J. 2023 Feb 22;14(1):1-12. doi: 10.5365/wpsar.2023.14.1.996. eCollection 2023 Jan-Mar.	Yanagawa M	Western Pac Surveill Response J	2023	2023/03/16	PMC10008724		10.5365/wpsar.2023.14.1.996
34563159	The cumulative dose-dependent effects of metformin on the development of tuberculosis in patients newly diagnosed with type 2 diabetes mellitus	Heo E, Kim E, Jang EJ, Lee CH.	BMC Pulm Med. 2021 Sep 25;21(1):303. doi: 10.1186/s12890-021-01667-4.	Heo E	BMC Pulm Med	2021	2021/09/26	PMC8464151		10.1186/s12890-021-01667-4
31249204	Impact of tuberculosis on glycaemic status: A neglected association	Krishnappa D, Sharma SK, Singh AD, Sinha S, Ammini AC, Soneja M.	Indian J Med Res. 2019 Mar;149(3):384-388. doi: 10.4103/ijmr.IJMR_1927_17.	Krishnappa D	Indian J Med Res	2019	2019/06/29	PMC6607812		10.4103/ijmr.IJMR_1927_17
35295027	Clinical profile, diagnosis, treatment, and outcome of patients with tubercular versus nontubercular causes of spine involvement: A retrospective cohort study from India	Gupta N, Bhat SN, Reddysetti S, Afees Ahamed MA, Jose D, Sarvepalli AS, Joylin S, Godkhindi VM, Rabaan AA, Saravu K.	Int J Mycobacteriol. 2022 Jan-Mar;11(1):75-82. doi: 10.4103/ijmy.ijmy_243_21.	Gupta N	Int J Mycobacteriol	2022	2022/03/17			10.4103/ijmy.ijmy_243_21
32087682	Risk factors for poor treatment outcomes of 2266 multidrug-resistant tuberculosis cases in Ho Chi Minh City: a retrospective study	Van LH, Phu PT, Vinh DN, Son VT, Hanh NT, Nhat LTH, Lan NH, Vinh TV, Trang NTM, Ha DTM, Thwaites GE, Thuong NTT.	BMC Infect Dis. 2020 Feb 22;20(1):164. doi: 10.1186/s12879-020-4887-1.	Van LH	BMC Infect Dis	2020	2020/02/24	PMC7036193		10.1186/s12879-020-4887-1
29679254	Metformin reduces the relapse rate of tuberculosis patients with diabetes mellitus: experiences from 3-year follow-up	Ma Y, Pang Y, Shu W, Liu YH, Ge QP, Du J, Li L, Gao WW.	Eur J Clin Microbiol Infect Dis. 2018 Jul;37(7):1259-1263. doi: 10.1007/s10096-018-3242-6. Epub 2018 Apr 20.	Ma Y	Eur J Clin Microbiol Infect Dis	2018	2018/04/22			10.1007/s10096-018-3242-6
30408109	Risk of adverse treatment outcomes among new pulmonary TB patients co-infected with diabetes in Pakistan: A prospective cohort study	Mukhtar F, Butt ZA.	PLoS One. 2018 Nov 8;13(11):e0207148. doi: 10.1371/journal.pone.0207148. eCollection 2018.	Mukhtar F	PLoS One	2018	2018/11/09	PMC6224090		10.1371/journal.pone.0207148
30697944	Diabetes mellitus burden among people living with HIV from the Asia-Pacific region	Han WM, Jiamsakul A, Kiertiburanakul S, Ng OT, Sim BL, Sun LP, Van Nguyen K, Choi JY, Lee MP, Wong WW, Kamarulzaman A, Kumarasamy N, Zhang F, Tanuma J, Do CD, Chaiwarith R, Merati TP, Yunihastuti E, Pujari S, Ditangco R, Khusuwan S, Ross J, Avihingsanon A; IeDEA Asia-Pacific.	J Int AIDS Soc. 2019 Jan;22(1):e25236. doi: 10.1002/jia2.25236.	Han WM	J Int AIDS Soc	2019	2019/01/31	PMC6351701		10.1002/jia2.25236
28089216	Diabetes is Associated with Severe Adverse Events in Multidrug-Resistant Tuberculosis	Muñoz-Torrico M, Caminero-Luna J, Migliori GB, D'Ambrosio L, Carrillo-Alduenda JL, Villareal-Velarde H, Torres-Cruz A, Flores-Vergara H, Martínez-Mendoza D, García-Sancho C, Centis R, Salazar-Lezama MÁ, Pérez-Padilla R.	Arch Bronconeumol. 2017 May;53(5):245-250. doi: 10.1016/j.arbres.2016.10.021. Epub 2017 Jan 11.	Muñoz-Torrico M	Arch Bronconeumol	2017	2017/01/17			10.1016/j.arbres.2016.10.021
32291368	Comparative Effectiveness of Tuberculosis Treatment Daily versus Intermittent Regimen in Indonesian TB-DM Patients: Real World Patient Database Study	Siane A, Ascobat P, Instiaty I, Agustin H.	Acta Med Indones. 2020 Jan;52(1):25-30.	Siane A	Acta Med Indones	2020	2020/04/16
34494565	The effect of glycemic control on clinico-radiological manifestations of pulmonary tuberculosis in patients with diabetes mellitus	Saalai KM, Mohanty A.	Int J Mycobacteriol. 2021 Jul-Sep;10(3):268-270. doi: 10.4103/ijmy.ijmy_133_21.	Saalai KM	Int J Mycobacteriol	2021	2021/09/08			10.4103/ijmy.ijmy_133_21
34166703	Risk factors for COVID-19 hospitalisation and death in people living with diabetes: A virtual cohort study from the Western Cape Province, South Africa	Dave JA, Tamuhla T, Tiffin N, Levitt NS, Ross IL, Toet W, Davies MA, Boulle A, Coetzee A, Raubenheimer PJ.	Diabetes Res Clin Pract. 2021 Jul;177:108925. doi: 10.1016/j.diabres.2021.108925. Epub 2021 Jun 21.	Dave JA	Diabetes Res Clin Pract	2021	2021/06/24	PMC8215881		10.1016/j.diabres.2021.108925
32787376	Effects of dipeptidyl peptidase-4 inhibitor treatment doses on tuberculosis in patients with diabetes: a long-term nationwide population-based cohort study	Chen HH, Hsieh MC, Ho CW, Chen CC, Hsu SP, Lin CL, Kao CH.	Ann Palliat Med. 2020 Sep;9(5):2817-2825. doi: 10.21037/apm-20-278. Epub 2020 Jul 31.	Chen HH	Ann Palliat Med	2020	2020/08/14			10.21037/apm-20-278
35104319	A systematic review and meta-analysis of mycobacterial infections in patients with idiopathic inflammatory myopathies	Haldule S, Chatterjee M, Goswami RP, Vadsaria I, Gaur P, Kavadichanda C, Misra DP, Chinoy H, Agarwal V, Aggarwal R, Gupta L.	Rheumatology (Oxford). 2022 Aug 30;61(9):3521-3533. doi: 10.1093/rheumatology/keac041.	Haldule S	Rheumatology (Oxford)	2022	2022/02/01			10.1093/rheumatology/keac041
29297449	Prevalence of dysglycemia and clinical presentation of pulmonary tuberculosis in Western India	Mave V, Meshram S, Lokhande R, Kadam D, Dharmshale S, Bharadwaj R, Kagal A, Pradhan N, Deshmukh S, Atre S, Sahasrabudhe T, Barthwal M, Meshram S, Kakrani A, Kulkarni V, Raskar S, Suryavanshi N, Shivakoti R, Chon S, Selvin E, Gupte A, Gupta A, Gupte N, Golub JE.	Int J Tuberc Lung Dis. 2017 Dec 1;21(12):1280-1287. doi: 10.5588/ijtld.17.0474.	Mave V	Int J Tuberc Lung Dis	2017	2018/01/04	PMC6203962	NIHMS945167	10.5588/ijtld.17.0474
30711155	Non-classical circulating monocytes in severe obesity and obesity with uncontrolled diabetes: A comparison with tuberculosis and healthy individuals	Resende DP, da Costa AC, de Souza Rosa LP, Rodrigues AP, Santos ASEA, Cardoso CK, Sousa JD, Kipnis A, Silveira EA, Junqueira-Kipnis AP.	Tuberculosis (Edinb). 2019 Jan;114:30-41. doi: 10.1016/j.tube.2018.11.003. Epub 2018 Nov 5.	Resende DP	Tuberculosis (Edinb)	2019	2019/02/04			10.1016/j.tube.2018.11.003
35443620	Risk factors on healthcare-associated infections among tuberculosis hospitalized patients in China from 2001 to 2020: a systematic review and meta-analysis	Liu X, Ren N, Ma ZF, Zhong M, Li H.	BMC Infect Dis. 2022 Apr 20;22(1):392. doi: 10.1186/s12879-022-07364-9.	Liu X	BMC Infect Dis	2022	2022/04/21	PMC9019792		10.1186/s12879-022-07364-9
36889835	Prevalence and associated factors of diabetes mellitus among patients with tuberculosis in South Korea from 2011 to 2018: a nationwide cohort study	Jeong D, Mok J, Jeon D, Kang HY, Kim HJ, Kim HS, Seo JM, Choi H, Kang YA.	BMJ Open. 2023 Mar 8;13(3):e069642. doi: 10.1136/bmjopen-2022-069642.	Jeong D	BMJ Open	2023	2023/03/08	PMC10008237		10.1136/bmjopen-2022-069642
29622669	Secular Trends in Infection-Related Mortality after Kidney Transplantation	Kinnunen S, Karhapää P, Juutilainen A, Finne P, Helanterä I.	Clin J Am Soc Nephrol. 2018 May 7;13(5):755-762. doi: 10.2215/CJN.11511017. Epub 2018 Apr 5.	Kinnunen S	Clin J Am Soc Nephrol	2018	2018/04/07	PMC5969482		10.2215/CJN.11511017
37035976	Epidemiology, pathogenesis, clinical presentation and management of TB in patients with HIV and diabetes	Goletti D, Pisapia R, Fusco FM, Aiello A, Van Crevel R.	Int J Tuberc Lung Dis. 2023 Apr 1;27(4):284-290. doi: 10.5588/ijtld.22.0685.	Goletti D	Int J Tuberc Lung Dis	2023	2023/04/10	PMC10094052		10.5588/ijtld.22.0685
29175198	Cost of diabetic care in India: An inequitable picture	Tripathy JP, Prasad BM.	Diabetes Metab Syndr. 2018 May;12(3):251-255. doi: 10.1016/j.dsx.2017.11.007. Epub 2017 Nov 23.	Tripathy JP	Diabetes Metab Syndr	2018	2017/11/28			10.1016/j.dsx.2017.11.007
30665434	A decade of antiretroviral therapy in Uganda: what are the emerging causes of death?	Kiragga AN, Mubiru F, Kambugu AD, Kamya MR, Castelnuovo B.	BMC Infect Dis. 2019 Jan 21;19(1):77. doi: 10.1186/s12879-019-3724-x.	Kiragga AN	BMC Infect Dis	2019	2019/01/23	PMC6341568		10.1186/s12879-019-3724-x
31996324	Precision and personalized medicine and anti-TB treatment: Is TDM feasible for programmatic use?	Alffenaar JC, Akkerman OW, Kim HY, Tiberi S, Migliori GB.	Int J Infect Dis. 2020 Mar;92S:S5-S9. doi: 10.1016/j.ijid.2020.01.041. Epub 2020 Jan 26.	Alffenaar JC	Int J Infect Dis	2020	2020/01/31			10.1016/j.ijid.2020.01.041
36584662	The association between a low-carbohydrate diet score and the risk of diabetic nephropathy in women: A case-control study	Hajishizari S, Mirzababaei A, Abaj F, Khosroshahi RA, Barekzai AM, Worm N, Abbasy M, Mirzaei K.	Nutrition. 2023 Mar;107:111930. doi: 10.1016/j.nut.2022.111930. Epub 2022 Dec 6.	Hajishizari S	Nutrition	2023	2022/12/30			10.1016/j.nut.2022.111930
29740001	Predictors of In-Hospital Mortality among Patients with Pulmonary Tuberculosis: A Systematic Review and Meta-analysis	de Almeida CPB, Ziegelmann PK, Couban R, Wang L, Busse JW, Silva DR.	Sci Rep. 2018 May 8;8(1):7230. doi: 10.1038/s41598-018-25409-5.	de Almeida CPB	Sci Rep	2018	2018/05/10	PMC5940698		10.1038/s41598-018-25409-5
30104296	Glycemic Control and Risk of Infections Among People With Type 1 or Type 2 Diabetes in a Large Primary Care Cohort Study	Critchley JA, Carey IM, Harris T, DeWilde S, Hosking FJ, Cook DG.	Diabetes Care. 2018 Oct;41(10):2127-2135. doi: 10.2337/dc18-0287. Epub 2018 Aug 13.	Critchley JA	Diabetes Care	2018	2018/08/15			10.2337/dc18-0287
33845958	Abdominal tuberculosis in a tertiary care centre in Saudi Arabia	Elzein F, Kharraz R, Boudal A, Mohamed H, Mursi M, Kuriry H, Albarrak A, AlSherbeeni N.	Indian J Tuberc. 2021 Apr;68(2):236-241. doi: 10.1016/j.ijtb.2020.09.007. Epub 2020 Sep 12.	Elzein F	Indian J Tuberc	2021	2021/04/13			10.1016/j.ijtb.2020.09.007
31931910	Effect of bronchial artery embolisation on the management of tuberculosis-related haemoptysis	Peng Y, Zhu Y, Ao G, Chen Z, Yuan X, Li Q, Zhang Y, Yang Y.	Int J Tuberc Lung Dis. 2019 Dec 1;23(12):1269-1276. doi: 10.5588/ijtld.19.0135.	Peng Y	Int J Tuberc Lung Dis	2019	2020/01/15			10.5588/ijtld.19.0135
33220441	Pneumonia in medical professionals during COVID-19 outbreak in cardiovascular hospital	Ilic I, Zdravkovic M, Timcic S, Stojanovic DU, Bojic M, Loncar G.	Int J Infect Dis. 2021 Feb;103:188-193. doi: 10.1016/j.ijid.2020.11.156. Epub 2020 Nov 19.	Ilic I	Int J Infect Dis	2021	2020/11/21	PMC7674984		10.1016/j.ijid.2020.11.156
31633826	Opposite effects of statins on the risk of tuberculosis and herpes zoster in patients with diabetes: A population-based cohort study	Pan SW, Yen YF, Feng JY, Chuang PH, Su VY, Kou YR, Su WJ, Chan YJ.	Br J Clin Pharmacol. 2020 Mar;86(3):569-579. doi: 10.1111/bcp.14142. Epub 2020 Jan 28.	Pan SW	Br J Clin Pharmacol	2020	2019/10/22	PMC7080625		10.1111/bcp.14142
30204763	Predictors of noncompliance to pulmonary tuberculosis treatment: An insight from South America	Madeira de Oliveira S, Altmayer S, Zanon M, Alves Sidney-Filho L, Schneider Moreira AL, de Tarso Dalcin P, Garcez A, Hochhegger B, da Silva Moreira J, Watte G.	PLoS One. 2018 Sep 11;13(9):e0202593. doi: 10.1371/journal.pone.0202593. eCollection 2018.	Madeira de Oliveira S	PLoS One	2018	2018/09/12	PMC6133354		10.1371/journal.pone.0202593
30954339	Negative tuberculin skin test result predicts all-cause mortality among tuberculosis patients with HIV and diabetes comorbidity	Salindri AD, Auld SC, Schechter MC, Gandhi NR, Magee MJ.	Ann Epidemiol. 2019 May;33:72-78.e4. doi: 10.1016/j.annepidem.2019.02.005. Epub 2019 Feb 27.	Salindri AD	Ann Epidemiol	2019	2019/04/08	PMC6657345	NIHMS1522894	10.1016/j.annepidem.2019.02.005
32509871	α-Glucosidase Inhibitor Can Effectively Inhibit the Risk of Tuberculosis in Patients with Diabetes: A Nested Case-Control Study	Lin KH, Luo CW, Chen SP, Tu DG, Lin MS, Kuan YH.	Biomed Res Int. 2020 May 19;2020:8085106. doi: 10.1155/2020/8085106. eCollection 2020.	Lin KH	Biomed Res Int	2020	2020/06/09	PMC7254087		10.1155/2020/8085106
34915933	COVID-19 and chronic diabetes: the perfect storm for reactivation tuberculosis?: a case series	Aguillón-Durán GP, Prieto-Martínez E, Ayala D, García J Jr, Thomas JM 3rd, García JI, Henry BM, Torrelles JB, Turner J, Ledezma-Campos E, Restrepo BI.	J Med Case Rep. 2021 Dec 16;15(1):621. doi: 10.1186/s13256-021-03193-7.	Aguillón-Durán GP	J Med Case Rep	2021	2021/12/17	PMC8674832		10.1186/s13256-021-03193-7
29253553	The Risk of TB in Patients With Type 2 Diabetes Initiating Metformin vs Sulfonylurea Treatment	Pan SW, Yen YF, Kou YR, Chuang PH, Su VY, Feng JY, Chan YJ, Su WJ.	Chest. 2018 Jun;153(6):1347-1357. doi: 10.1016/j.chest.2017.11.040. Epub 2017 Dec 16.	Pan SW	Chest	2018	2017/12/19			10.1016/j.chest.2017.11.040
34045573	A risk score for prediction of poor treatment outcomes among tuberculosis patients with diagnosed diabetes mellitus from eastern China	You N, Pan H, Zeng Y, Lu P, Zhu L, Lu W, Liu Q, Martinez L.	Sci Rep. 2021 May 27;11(1):11219. doi: 10.1038/s41598-021-90664-y.	You N	Sci Rep	2021	2021/05/28	PMC8160203		10.1038/s41598-021-90664-y
35352112	Heightened Microbial Translocation Is a Prognostic Biomarker of Recurrent Tuberculosis	Kumar NP, Moideen K, Viswanathan V, Sivakumar S, Ahamed SF, Ponnuraja C, Hissar S, Kornfeld H, Babu S.	Clin Infect Dis. 2022 Nov 14;75(10):1820-1826. doi: 10.1093/cid/ciac236.	Kumar NP	Clin Infect Dis	2022	2022/03/30	PMC9662171		10.1093/cid/ciac236
35143831	Branched chain amino acids are associated with metabolic complications in liver transplant recipients	Böhler M, van den Berg EH, Almanza MCT, Connelly MA, Bakker SJL, de Meijer VE, Dullaart RPF, Blokzijl H; TransplantLines Investigators.	Clin Biochem. 2022 Apr;102:26-33. doi: 10.1016/j.clinbiochem.2022.01.009. Epub 2022 Feb 7.	Böhler M	Clin Biochem	2022	2022/02/10			10.1016/j.clinbiochem.2022.01.009
31059523	Poor outcomes in recurrent tuberculosis: More than just drug resistance?	Cohen DB, Davies G, Malwafu W, Mangochi H, Joekes E, Greenwood S, Corbett L, Squire SB.	PLoS One. 2019 May 6;14(5):e0215855. doi: 10.1371/journal.pone.0215855. eCollection 2019.	Cohen DB	PLoS One	2019	2019/05/07	PMC6502344		10.1371/journal.pone.0215855
30232151	Impact of radiology reports on timely tuberculosis diagnosis	Dicks KV, Holland DP, Allen MG, Fortenberry ER, Luffman J, Zeringue E, Wheeler J, Stout JE.	Postgrad Med J. 2018 Sep;94(1115):495-498. doi: 10.1136/postgradmedj-2018-135984. Epub 2018 Sep 19.	Dicks KV	Postgrad Med J	2018	2018/09/21			10.1136/postgradmedj-2018-135984
31656117	High risk of activation of latent tuberculosis infection in rheumatic disease patients	Long W, Cai F, Wang X, Zheng N, Wu R.	Infect Dis (Lond). 2020 Feb;52(2):80-86. doi: 10.1080/23744235.2019.1682187. Epub 2019 Oct 26.	Long W	Infect Dis (Lond)	2020	2019/10/29			10.1080/23744235.2019.1682187
28602882	Prognostic Factors for Recovery of Patients After Surgery for Thoracic Spinal Tuberculosis	Yao Y, Zhang H, Liu M, Liu H, Chu T, Tang Y, Zhou Y.	World Neurosurg. 2017 Sep;105:327-331. doi: 10.1016/j.wneu.2017.05.167. Epub 2017 Jun 26.	Yao Y	World Neurosurg	2017	2017/06/13			10.1016/j.wneu.2017.05.167
31877199	Impact of the change in the antitubercular regimen from three to four drugs on cure and frequency of adverse reactions in tuberculosis patients from Brazil: A retrospective cohort study	Arriaga MB, Torres NMC, Araujo NCN, Caldas SCC, Andrade BB, Netto EM.	PLoS One. 2019 Dec 26;14(12):e0227101. doi: 10.1371/journal.pone.0227101. eCollection 2019.	Arriaga MB	PLoS One	2019	2019/12/27	PMC6932797		10.1371/journal.pone.0227101
32762037	Myositis-specific autoantibodies and their clinical associations in idiopathic inflammatory myopathies	Wong VT, So H, Lam TT, Yip RM.	Acta Neurol Scand. 2021 Feb;143(2):131-139. doi: 10.1111/ane.13331. Epub 2020 Sep 19.	Wong VT	Acta Neurol Scand	2021	2020/08/08			10.1111/ane.13331
32235093	Melioidosis In Suspected Recurrent Tuberculosis: A disease in disguise	Garg R, Shaw T, Vandana KE, Magazine R, Mukhopadhyay C.	J Infect Dev Ctries. 2020 Mar 31;14(3):312-316. doi: 10.3855/jidc.12051.	Garg R	J Infect Dev Ctries	2020	2020/04/03			10.3855/jidc.12051
32251467	Prevalence, risk factors and health seeking behaviour of pulmonary tuberculosis in four tribal dominated districts of Odisha: Comparison with studies in other regions of India	Hussain T, Tripathy SS, Das S, Satapathy P, Das D, Thomas B, Pati S.	PLoS One. 2020 Apr 6;15(4):e0227083. doi: 10.1371/journal.pone.0227083. eCollection 2020.	Hussain T	PLoS One	2020	2020/04/07	PMC7135306		10.1371/journal.pone.0227083
33506050	Prevalence, Risk Factors and Outcomes Associated with Acute Kidney Injury in Patients Hospitalized for COVID-19: A Comparative Study between Diabetic and Nondiabetic Patients	Khalili S, Sabaghian T, Sedaghat M, Soroureddin Z, Askari E, Khalili N.	J Diabetes Res. 2021 Jan 6;2021:6666086. doi: 10.1155/2021/6666086. eCollection 2021.	Khalili S	J Diabetes Res	2021	2021/01/28	PMC7808817		10.1155/2021/6666086
30355085	Frequency and Impact of Cerebral Infarctions in Patients With Tuberculous Meningitis	Wasay M, Khan M, Farooq S, Khowaja ZA, Bawa ZA, Mansoor Ali S, Awan S, Beg MA.	Stroke. 2018 Oct;49(10):2288-2293. doi: 10.1161/STROKEAHA.118.021301.	Wasay M	Stroke	2018	2018/10/26			10.1161/STROKEAHA.118.021301
31251797	Impact and Effectiveness of State-Level Tuberculosis Interventions in California, Florida, New York, and Texas: A Model-Based Analysis	Shrestha S, Cherng S, Hill AN, Reynolds S, Flood J, Barry PM, Readhead A, Oxtoby M, Lauzardo M, Privett T, Marks SM, Dowdy DW.	Am J Epidemiol. 2019 Sep 1;188(9):1733-1741. doi: 10.1093/aje/kwz147.	Shrestha S	Am J Epidemiol	2019	2019/06/29	PMC6736179	NIHMS1032932	10.1093/aje/kwz147
34513785	Clinical Characteristics and Prognostic Analysis of Patients With Pulmonary Tuberculosis and Type 2 Diabetes Comorbidity in China: A Retrospective Analysis	Zhang S, Tong X, Wang L, Zhang T, Huang J, Wang D, Wang L, Fan H.	Front Public Health. 2021 Aug 25;9:710981. doi: 10.3389/fpubh.2021.710981. eCollection 2021.	Zhang S	Front Public Health	2021	2021/09/13	PMC8424072		10.3389/fpubh.2021.710981
33550691	Metformin as a potential protective therapy against tuberculosis in patients with diabetes mellitus: A retrospective cohort study in a single teaching hospital	Fu CP, Lee CL, Li YH, Lin SY.	J Diabetes Investig. 2021 Sep;12(9):1603-1609. doi: 10.1111/jdi.13523. Epub 2021 Mar 3.	Fu CP	J Diabetes Investig	2021	2021/02/07	PMC8409838		10.1111/jdi.13523
31758440	Clinicopathological profile of gastrointestinal tuberculosis: a multinational ID-IRI study	Tanoglu A, Erdem H, Friedland JS, Almajid FM, Batirel A, Kulzhanova S, Konkayeva M, Smagulova Z, Pehlivanoglu F, de Saram S, Gulsun S, Amer F, Balkan II, Tekin R, Cascio A, Dauby N, Sirmatel F, Tasbakan M, Erdem A, Wegdan AA, Aydin O, Cesur S, Deniz S, Senbayrak S, Denk A, Duzenli T, Siméon S, Oncul A, Ozseker B, Yakar T, Ormeci N.	Eur J Clin Microbiol Infect Dis. 2020 Mar;39(3):493-500. doi: 10.1007/s10096-019-03749-y. Epub 2019 Nov 22.	Tanoglu A	Eur J Clin Microbiol Infect Dis	2020	2019/11/24			10.1007/s10096-019-03749-y
35089616	Pulmonary embolism following the third thoracic tuberculosis surgery: A case report and literature review	Chen L, Liu C, Liang T, Ye Z, Huang S, Sun X, Yi M, Chen T, Li H, Chen W, Jiang J, Chen J, Guo H, Yao Y, Liao S, Yu C, Fan B, Wu S, Zhan X.	J Clin Lab Anal. 2022 Mar;36(3):e24256. doi: 10.1002/jcla.24256. Epub 2022 Jan 28.	Chen L	J Clin Lab Anal	2022	2022/01/28	PMC8906033		10.1002/jcla.24256
31838813	[Survival time and influencing factors in multidrug-resistant tuberculosis patients in Wuhan, 2006-2014]	Wang JJ, Zhou ML, Chen C, Wu G, Zuo YP, Ren X, Chen Z, Wang WH.	Zhonghua Liu Xing Bing Xue Za Zhi. 2019 Nov 10;40(11):1409-1413. doi: 10.3760/cma.j.issn.0254-6450.2019.11.013.	Wang JJ	Zhonghua Liu Xing Bing Xue Za Zhi	2019	2019/12/16			10.3760/cma.j.issn.0254-6450.2019.11.013
36427173	Early risk assessment in paediatric and adult household contacts of confirmed tuberculosis cases by novel diagnostic tests (ERASE-TB): protocol for a prospective, non-interventional, longitudinal, multicountry cohort study	Marambire ET, Banze D, Mfinanga A, Mutsvangwa J, Mbunda TD, Ntinginya NE, Celso K, Kallenius G, Calderwood CJ, Geldmacher C, Held K, Appalarowthu T, Rieß F, Panzner U, Heinrich N, Kranzer K; ERASE-TB Consortium.	BMJ Open. 2022 Jul 19;12(7):e060985. doi: 10.1136/bmjopen-2022-060985.	Marambire ET	BMJ Open	2022	2022/11/25	PMC9301805		10.1136/bmjopen-2022-060985
30589977	High prevalence of self-reported tuberculosis and associated factors in a nation-wide census among prison inmates in Peru	Salazar-De La Cuba AL, Ardiles-Paredes DF, Araujo-Castillo RV, Maguiña JL.	Trop Med Int Health. 2019 Mar;24(3):328-338. doi: 10.1111/tmi.13199. Epub 2019 Jan 13.	Salazar-De La Cuba AL	Trop Med Int Health	2019	2018/12/28			10.1111/tmi.13199
35729170	COVID-19 associated mucormycosis in Assiut University Hospitals: a multidisciplinary dilemma	Farghly Youssif S, Abdelrady MM, Thabet AA, Abdelhamed MA, Gad MOA, Abu-Elfatth AM, Saied GM, Goda I, Algammal AM, Batiha GE, Abd El-Rady NM, Hetta HF, Kasem SM.	Sci Rep. 2022 Jun 21;12(1):10494. doi: 10.1038/s41598-022-13443-3.	Farghly Youssif S	Sci Rep	2022	2022/06/21	PMC9212202		10.1038/s41598-022-13443-3
33297969	The epidemiology of tuberculosis-associated hyperglycemia in individuals newly screened for type 2 diabetes mellitus: systematic review and meta-analysis	Menon S, Rossi R, Dusabimana A, Zdraveska N, Bhattacharyya S, Francis J.	BMC Infect Dis. 2020 Dec 9;20(1):937. doi: 10.1186/s12879-020-05512-7.	Menon S	BMC Infect Dis	2020	2020/12/10	PMC7724718		10.1186/s12879-020-05512-7
35949462	[Epidemiologic-clinical, biological and radiological features of pulmonary tuberculosis in patients with diabetes in Antananarivo, Madagascar]	Andrianiaina MMA, Raherison RE, Razanamparany T, Raharinavalona SA, Rakotomalala ADP, Andrianasolo RL.	Pan Afr Med J. 2022 May 18;42:49. doi: 10.11604/pamj.2022.42.49.29199. eCollection 2022.	Andrianiaina MMA	Pan Afr Med J	2022	2022/08/11	PMC9338721		10.11604/pamj.2022.42.49.29199
34135033	Risk factors for drug-resistant tuberculosis, the association between comorbidity status and drug-resistant patterns: a retrospective study of previously treated pulmonary tuberculosis in Shandong, China, during 2004-2019	Tao NN, Li YF, Song WM, Liu JY, Zhang QY, Xu TT, Li SJ, An QQ, Liu SQ, Li HC.	BMJ Open. 2021 Jun 16;11(6):e044349. doi: 10.1136/bmjopen-2020-044349.	Tao NN	BMJ Open	2021	2021/06/17	PMC8211042		10.1136/bmjopen-2020-044349
30730937	TB-diabetes co-morbidity in Ghana: The importance of Mycobacterium africanum infection	Asante-Poku A, Asare P, Baddoo NA, Forson A, Klevor P, Otchere ID, Aboagye SY, Osei-Wusu S, Danso EK, Koram K, Gagneux S, Yeboah-Manu D.	PLoS One. 2019 Feb 7;14(2):e0211822. doi: 10.1371/journal.pone.0211822. eCollection 2019.	Asante-Poku A	PLoS One	2019	2019/02/08	PMC6366779		10.1371/journal.pone.0211822
33275341	Adverse treatment outcomes in multidrug resistant tuberculosis go beyond the microbe-drug interaction: Results of a multiple correspondence analysis	Tobón Á, Rueda J, Cáceres DH, Mejía GI, Zapata EM, Montes F, Ospina A, Fadul S, Paniagua L, Robledo J.	Biomedica. 2020 Dec 2;40(4):616-625. doi: 10.7705/biomedica.5072.	Tobón Á	Biomedica	2020	2020/12/04	PMC7808767		10.7705/biomedica.5072
29121661	High prevalence of non-communicable diseases and associated risk factors amongst adults living with HIV in Cambodia	Chhoun P, Tuot S, Harries AD, Kyaw NTT, Pal K, Mun P, Brody C, Mburu G, Yi S.	PLoS One. 2017 Nov 9;12(11):e0187591. doi: 10.1371/journal.pone.0187591. eCollection 2017.	Chhoun P	PLoS One	2017	2017/11/10	PMC5679628		10.1371/journal.pone.0187591
33273213	Incident Liver Cirrhosis, Associated Factors, and Cardiovascular Disease Risks Among People Living With HIV: A Longitudinal Study	Han WM, Ueaphongsukkit T, Chattranukulchai P, Siwamogsatham S, Chaiteerakij R, Sophonphan J, Gatechompol S, Ubolyam S, Phonphithak S, Ruxrungtham K, Tangkijvanich P, Avihingsanon Y, Kerr SJ, Avihingsanon A.	J Acquir Immune Defic Syndr. 2021 Apr 1;86(4):463-472. doi: 10.1097/QAI.0000000000002585.	Han WM	J Acquir Immune Defic Syndr	2021	2020/12/04			10.1097/QAI.0000000000002585
35984143	Bilateral paranasal sinus fungal balls: A retrospective cohort study in 28 patients over a 21-year period	Kim JS, Kwon SH, Kim JS, Heo SJ.	Medicine (Baltimore). 2022 Aug 19;101(33):e30174. doi: 10.1097/MD.0000000000030174.	Kim JS	Medicine (Baltimore)	2022	2022/08/19	PMC9387944		10.1097/MD.0000000000030174
34813631	Differentiating transient from persistent diabetic range hyperglycemia in a cohort of people completing tuberculosis treatment in Dhaka, Bangladesh	Alkabab YMA, Biswas S, Ahmed S, Paul K, Nagajyothi J, Banu S, Heysell S.	PLoS One. 2021 Nov 23;16(11):e0260389. doi: 10.1371/journal.pone.0260389. eCollection 2021.	Alkabab YMA	PLoS One	2021	2021/11/23	PMC8610235		10.1371/journal.pone.0260389
34376173	Clinic-based diabetes screening at the time of HIV testing and associations with poor clinical outcomes in South Africa: a cohort study	Kubiak RW, Kratz M, Motala AA, Galagan S, Govere S, Brown ER, Moosa MS, Drain PK.	BMC Infect Dis. 2021 Aug 10;21(1):789. doi: 10.1186/s12879-021-06473-1.	Kubiak RW	BMC Infect Dis	2021	2021/08/11	PMC8353828		10.1186/s12879-021-06473-1
32993691	The burden of tuberculosis and attributable risk factors in Brazil, 1990-2017: results from the Global Burden of Disease Study 2017	Martins-Melo FR, Bezerra JMT, Barbosa DS, Carneiro M, Andrade KB, Ribeiro ALP, Naghavi M, Werneck GL.	Popul Health Metr. 2020 Sep 30;18(Suppl 1):10. doi: 10.1186/s12963-020-00203-6.	Martins-Melo FR	Popul Health Metr	2020	2020/09/30	PMC7526097		10.1186/s12963-020-00203-6
29049814	Cost-effectiveness of Testing and Treatment for Latent Tuberculosis Infection in Residents Born Outside the United States With and Without Medical Comorbidities in a Simulation Model	Tasillo A, Salomon JA, Trikalinos TA, Horsburgh CR Jr, Marks SM, Linas BP.	JAMA Intern Med. 2017 Dec 1;177(12):1755-1764. doi: 10.1001/jamainternmed.2017.3941.	Tasillo A	JAMA Intern Med	2017	2017/10/20	PMC5808933	NIHMS940161	10.1001/jamainternmed.2017.3941
30067928	Safety and Side Effects of Rifampin versus Isoniazid in Children	Diallo T, Adjobimey M, Ruslami R, Trajman A, Sow O, Obeng Baah J, Marks GB, Long R, Elwood K, Zielinski D, Gninafon M, Wulandari DA, Apriani L, Valiquette C, Fregonese F, Hornby K, Li PZ, Hill PC, Schwartzman K, Benedetti A, Menzies D.	N Engl J Med. 2018 Aug 2;379(5):454-463. doi: 10.1056/NEJMoa1714284.	Diallo T	N Engl J Med	2018	2018/08/02			10.1056/NEJMoa1714284
36922787	The differences in drug resistance between drug-resistant tuberculosis patients with and without diabetes mellitus in northeast China: a retrospective study	Pan Y, Yu Y, Yi Y, Dou X, Lu J, Zhou L.	BMC Infect Dis. 2023 Mar 15;23(1):162. doi: 10.1186/s12879-023-08130-1.	Pan Y	BMC Infect Dis	2023	2023/03/16	PMC10016172		10.1186/s12879-023-08130-1
34664155	South to North Migration Patterns of Tuberculosis Patients Diagnosed in the Mexican Border with Texas	Curry JS, Abdelbary B, García-Viveros M, Garcia JI, Yotebieng M, Rendon A, Torrelles JB, Restrepo BI.	J Immigr Minor Health. 2022 Oct;24(5):1113-1121. doi: 10.1007/s10903-021-01294-5. Epub 2021 Oct 18.	Curry JS	J Immigr Minor Health	2022	2021/10/19	PMC8522865		10.1007/s10903-021-01294-5
28696520	Delays in presentation and diagnosis of pulmonary tuberculosis: a retrospective study of a tertiary health service in Western Melbourne, 2011-2014	Williams E, Cheng AC, Lane GP, Guy SD.	Intern Med J. 2018 Feb;48(2):184-193. doi: 10.1111/imj.13551.	Williams E	Intern Med J	2018	2017/07/12			10.1111/imj.13551
31662399	Cross-sectional study of the health of southern African truck drivers	Lalla-Edward ST, Fischer AE, Venter WDF, Scheuermaier K, Meel R, Hankins C, Gomez G, Klipstein-Grobusch K, Draaijer M, Vos AG.	BMJ Open. 2019 Oct 28;9(10):e032025. doi: 10.1136/bmjopen-2019-032025.	Lalla-Edward ST	BMJ Open	2019	2019/10/31	PMC6830589		10.1136/bmjopen-2019-032025
32192621	Tuberculosis in renal transplant recipients: Our decade long experience with an opportunistic invader	Eswarappa M, H J GD, John MM, Chennabasappa GK, Siddaiah GM.	Indian J Tuberc. 2020 Jan;67(1):73-78. doi: 10.1016/j.ijtb.2019.05.001. Epub 2019 May 15.	Eswarappa M	Indian J Tuberc	2020	2020/03/21			10.1016/j.ijtb.2019.05.001
33317665	Hyperglycaemia and pharmacokinetics of rifampicin/isoniazid among TB-HIV co-infected patients in Kampala, Uganda	Wyrsch F, von Braun A, Sekaggya-Wiltshire C, Haller S, Ledergerber B, Musaazi J, Fehr JS, Kambugu A, Castelnuovo B, Tschopp O.	Int J Tuberc Lung Dis. 2020 Dec 1;24(12):1234-1240. doi: 10.5588/ijtld.19.0755.	Wyrsch F	Int J Tuberc Lung Dis	2020	2020/12/15			10.5588/ijtld.19.0755
33361292	Completion and Adverse Drug Events of Latent Tuberculosis Infection Treatment in Patients Receiving Dialysis: Predictors and Impacts of Different Regimens in a Prospective Cohort Study	Lin SY, Feng JY, Lee CY, Lin YC, Chou YH, Lin KY, Wei YF, Lin SW, Chang CH, Wang PH, Shu CC, Wang JY, Yu CJ.	Antimicrob Agents Chemother. 2021 Feb 17;65(3):e02184-20. doi: 10.1128/AAC.02184-20. Print 2021 Feb 17.	Lin SY	Antimicrob Agents Chemother	2021	2020/12/28	PMC8092540		10.1128/AAC.02184-20
34814876	Key factors influencing multidrug-resistant tuberculosis in patients under anti-tuberculosis treatment in two centres in Burundi: a mixed effect modelling study	Iradukunda A, Ndayishimiye GP, Sinarinzi D, Odjidja EN, Ntakaburimvo N, Nshimirimana I, Izere C.	BMC Public Health. 2021 Nov 23;21(1):2142. doi: 10.1186/s12889-021-12233-2.	Iradukunda A	BMC Public Health	2021	2021/11/24	PMC8609742		10.1186/s12889-021-12233-2
33832466	Sputum smear conversion and associated factors among smear-positive pulmonary tuberculosis patients in East Gojjam Zone, Northwest Ethiopia: a longitudinal study	Asemahagn MA.	BMC Pulm Med. 2021 Apr 8;21(1):118. doi: 10.1186/s12890-021-01483-w.	Asemahagn MA	BMC Pulm Med	2021	2021/04/09	PMC8033743		10.1186/s12890-021-01483-w
32933857	Infectious causes of acute meningitis among Thai adults in a university hospital	Aimbudlop K, Bruminhent J, Kiertiburanakul S.	J Infect Chemother. 2021 Feb;27(2):198-204. doi: 10.1016/j.jiac.2020.09.002. Epub 2020 Sep 12.	Aimbudlop K	J Infect Chemother	2021	2020/09/16			10.1016/j.jiac.2020.09.002
30777528	Renal Transplant and Its Outcomes: Single-Center Experience From India	Gupta KL, Pattanashetti N, Ramachandran R, Nada R, Aggarwal R, Sharma A.	Exp Clin Transplant. 2019 Jan;17(Suppl 1):78-82. doi: 10.6002/ect.MESOT2018.O14.	Gupta KL	Exp Clin Transplant	2019	2019/02/20			10.6002/ect.MESOT2018.O14
32818492	Enumeration of lymphocyte subsets during follow-up in the pulmonary tuberculosis patients with co morbid diabetes mellitus	Ponnana M, Pydi S, Gaddam S.	Clin Chim Acta. 2020 Nov;510:566-572. doi: 10.1016/j.cca.2020.08.026. Epub 2020 Aug 18.	Ponnana M	Clin Chim Acta	2020	2020/08/21			10.1016/j.cca.2020.08.026
32766812	Plasma Chemokines Are Baseline Predictors of Unfavorable Treatment Outcomes in Pulmonary Tuberculosis	Kumar NP, Moideen K, Nancy A, Viswanathan V, Thiruvengadam K, Nair D, Banurekha VV, Sivakumar S, Hissar S, Kornfeld H, Babu S.	Clin Infect Dis. 2021 Nov 2;73(9):e3419-e3427. doi: 10.1093/cid/ciaa1104.	Kumar NP	Clin Infect Dis	2021	2020/08/09	PMC8563183		10.1093/cid/ciaa1104
33677558	Completion Rate and Safety of Programmatic Screening and Treatment for Latent Tuberculosis Infection in Elderly Patients With Poorly Controlled Diabetic Mellitus: A Prospective Multicenter Study	Huang HL, Huang WC, Lin KD, Liu SS, Lee MR, Cheng MH, Chin CS, Lu PL, Sheu CC, Wang JY, Lee IT, Chong IW.	Clin Infect Dis. 2021 Sep 15;73(6):e1252-e1260. doi: 10.1093/cid/ciab209.	Huang HL	Clin Infect Dis	2021	2021/03/07	PMC8442788		10.1093/cid/ciab209
31085315	Post-tuberculosis incidence of diabetes, myocardial infarction, and stroke: Retrospective cohort analysis of patients formerly treated for tuberculosis in Taiwan, 2002-2013	Salindri AD, Wang JY, Lin HH, Magee MJ.	Int J Infect Dis. 2019 Jul;84:127-130. doi: 10.1016/j.ijid.2019.05.015. Epub 2019 May 11.	Salindri AD	Int J Infect Dis	2019	2019/05/16	PMC6736631	NIHMS1531902	10.1016/j.ijid.2019.05.015
31000131	Mortality and cardiovascular and respiratory morbidity in individuals with impaired FEV(1) (PURE): an international, community-based cohort study	Duong M, Islam S, Rangarajan S, Leong D, Kurmi O, Teo K, Killian K, Dagenais G, Lear S, Wielgosz A, Nair S, Mohan V, Mony P, Gupta R, Kumar R, Rahman O, Yusoff K, du Plessis JL, Igumbor EU, Chifamba J, Li W, Lu Y, Zhi F, Yan R, Iqbal R, Ismail N, Zatonska K, Karsidag K, Rosengren A, Bahonar A, Yusufali A, Lamelas PM, Avezum A, Lopez-Jaramillo P, Lanas F, O'Byrne PM, Yusuf S; PURE investigators.	Lancet Glob Health. 2019 May;7(5):e613-e623. doi: 10.1016/S2214-109X(19)30070-1.	Duong M	Lancet Glob Health	2019	2019/04/20			10.1016/S2214-109X(19)30070-1
31511077	The epidemiology of intransient TB-induced hyperglycaemia in previously undiagnosed diabetes mellitus 2 individuals: a protocol for a systematic review and meta-analysis	Menon S, Francis J, Zdraveska N, Dusabimana A, Bhattacharyya S.	Syst Rev. 2019 Sep 11;8(1):234. doi: 10.1186/s13643-019-1143-0.	Menon S	Syst Rev	2019	2019/09/13	PMC6739947		10.1186/s13643-019-1143-0
33584652	Systemic Inflammation in Pregnant Women With Latent Tuberculosis Infection	Naik S, Alexander M, Kumar P, Kulkarni V, Deshpande P, Yadana S, Leu CS, Araújo-Pereira M, Andrade BB, Bhosale R, Babu S, Gupta A, Mathad JS, Shivakoti R.	Front Immunol. 2021 Jan 27;11:587617. doi: 10.3389/fimmu.2020.587617. eCollection 2020.	Naik S	Front Immunol	2021	2021/02/15	PMC7873478		10.3389/fimmu.2020.587617
34750161	Airflow Limitation, Fatigue, and Health-Related Quality of Life in Kidney Transplant Recipients	Knobbe TJ, Kremer D, Eisenga MF, van Londen M, Gomes-Neto AW, Douwes RM, Gan CT, Corpeleijn E, Annema C, Navis G, Berger SP, Bakker SJL; TransplantLines Investigators.	Clin J Am Soc Nephrol. 2021 Nov;16(11):1686-1694. doi: 10.2215/CJN.06600521.	Knobbe TJ	Clin J Am Soc Nephrol	2021	2021/11/09	PMC8729428		10.2215/CJN.06600521
32474202	A novel risk factor for predicting anti-tuberculosis drug resistance in patients with tuberculosis complicated with type 2 diabetes mellitus	Lyu M, Wang D, Zhao J, Yang Z, Chong W, Zhao Z, Ming L, Ying B.	Int J Infect Dis. 2020 Aug;97:69-77. doi: 10.1016/j.ijid.2020.05.080. Epub 2020 May 29.	Lyu M	Int J Infect Dis	2020	2020/06/01			10.1016/j.ijid.2020.05.080
31865724	Barriers to hepatitis C virus treatment in Guangdong Province	Yang X, Xu Z, Mei Y, Lin G, Wei J, Shao X, Luo Q, Zhao Z, Lin C, Zhang X.	Ann Palliat Med. 2019 Nov;8(5):640-644. doi: 10.21037/apm.2019.11.20.	Yang X	Ann Palliat Med	2019	2019/12/24			10.21037/apm.2019.11.20
36814914	Chitinase and indoleamine 2, 3-dioxygenase are prognostic biomarkers for unfavorable treatment outcomes in pulmonary tuberculosis	Kumar NP, Nancy A, Viswanathan V, Sivakumar S, Thiruvengadam K, Ahamed SF, Hissar S, Kornfeld H, Babu S.	Front Immunol. 2023 Feb 6;14:1093640. doi: 10.3389/fimmu.2023.1093640. eCollection 2023.	Kumar NP	Front Immunol	2023	2023/02/23	PMC9939892		10.3389/fimmu.2023.1093640
34692632	Impact of Multimorbidity Subgroups on the Health Care Use and Clinical Outcomes of Patients With Tuberculosis: A Population-Based Cohort Analysis	Chen Q, Che Y, Xiao Y, Jiang F, Chen Y, Zhou J, Yang T.	Front Public Health. 2021 Oct 8;9:756717. doi: 10.3389/fpubh.2021.756717. eCollection 2021.	Chen Q	Front Public Health	2021	2021/10/25	PMC8531479		10.3389/fpubh.2021.756717
30335800	Metformin use is associated with a low risk of tuberculosis among newly diagnosed diabetes mellitus patients with normal renal function: A nationwide cohort study with validated diagnostic criteria	Lee MC, Chiang CY, Lee CH, Ho CM, Chang CH, Wang JY, Chen SM.	PLoS One. 2018 Oct 18;13(10):e0205807. doi: 10.1371/journal.pone.0205807. eCollection 2018.	Lee MC	PLoS One	2018	2018/10/19	PMC6193668		10.1371/journal.pone.0205807
30311507	Testing for comorbid conditions among people with HIV in medical care	Lazar R, Kersanske L, Braunstein SL.	AIDS Care. 2019 May;31(5):616-620. doi: 10.1080/09540121.2018.1533237. Epub 2018 Oct 12.	Lazar R	AIDS Care	2019	2018/10/13			10.1080/09540121.2018.1533237
30138331	Integrating screening for non-communicable diseases and their risk factors in routine tuberculosis care in Delhi, India: A mixed-methods study	Anand T, Kishore J, Isaakidis P, Gupte HA, Kaur G, Kumari S, Jha D, Grover S.	PLoS One. 2018 Aug 23;13(8):e0202256. doi: 10.1371/journal.pone.0202256. eCollection 2018.	Anand T	PLoS One	2018	2018/08/24	PMC6107155		10.1371/journal.pone.0202256
33287713	Slow radiological improvement and persistent low-grade inflammation after chemotherapy in tuberculosis patients with type 2 diabetes	Mily A, Sarker P, Taznin I, Hossain D, Haq MA, Kamal SMM, Agerberth B, Brighenti S, Raqib R.	BMC Infect Dis. 2020 Dec 7;20(1):933. doi: 10.1186/s12879-020-05473-x.	Mily A	BMC Infect Dis	2020	2020/12/08	PMC7722325		10.1186/s12879-020-05473-x
29933869	A case risk study of lactic acidosis risk by metformin use in type 2 diabetes mellitus tuberculosis coinfection patients	Novita BD, Pranoto A, Wuryani, Soediono EI, Mertaniasih NM.	Indian J Tuberc. 2018 Jul;65(3):252-256. doi: 10.1016/j.ijtb.2017.05.008. Epub 2017 Jun 3.	Novita BD	Indian J Tuberc	2018	2018/06/24			10.1016/j.ijtb.2017.05.008
28810840	The association between tuberculosis and the development of insulin resistance in adults with pulmonary tuberculosis in the Western sub-district of the Cape Metropole region, South Africa: a combined cross-sectional, cohort study	Philips L, Visser J, Nel D, Blaauw R.	BMC Infect Dis. 2017 Aug 15;17(1):570. doi: 10.1186/s12879-017-2657-5.	Philips L	BMC Infect Dis	2017	2017/08/17	PMC5556352		10.1186/s12879-017-2657-5
34363789	Risk factors for COVID-19-related in-hospital mortality in a high HIV and tuberculosis prevalence setting in South Africa: a cohort study	Jassat W, Cohen C, Tempia S, Masha M, Goldstein S, Kufa T, Murangandi P, Savulescu D, Walaza S, Bam JL, Davies MA, Prozesky HW, Naude J, Mnguni AT, Lawrence CA, Mathema HT, Zamparini J, Black J, Mehta R, Parker A, Chikobvu P, Dawood H, Muvhango N, Strydom R, Adelekan T, Mdlovu B, Moodley N, Namavhandu EL, Rheeder P, Venturas J, Magula N, Blumberg L; DATCOV author group.	Lancet HIV. 2021 Sep;8(9):e554-e567. doi: 10.1016/S2352-3018(21)00151-X. Epub 2021 Aug 4.	Jassat W	Lancet HIV	2021	2021/08/07	PMC8336996		10.1016/S2352-3018(21)00151-X
31703667	Time to poor treatment outcome and its predictors among drug-resistant tuberculosis patients on second-line anti-tuberculosis treatment in Amhara region, Ethiopia: retrospective cohort study	Ketema DB, Muchie KF, Andargie AA.	BMC Public Health. 2019 Nov 8;19(1):1481. doi: 10.1186/s12889-019-7838-2.	Ketema DB	BMC Public Health	2019	2019/11/10	PMC6839158		10.1186/s12889-019-7838-2
36526296	Tuberculin skin test and interferon-γ release assays: Can they agree?	Santos JA, Duarte R, Nunes C.	Clin Respir J. 2023 Feb;17(2):109-114. doi: 10.1111/crj.13569. Epub 2022 Dec 16.	Santos JA	Clin Respir J	2023	2022/12/16	PMC9892696		10.1111/crj.13569
29297431	Feasibility and yield of screening for non-communicable diseases among treated tuberculosis patients in Peru	Byrne AL, Marais BJ, Mitnick CD, Garden FL, Lecca L, Contreras C, Yauri Y, Garcia F, Marks GB.	Int J Tuberc Lung Dis. 2018 Jan 1;22(1):86-92. doi: 10.5588/ijtld.17.0381.	Byrne AL	Int J Tuberc Lung Dis	2018	2018/01/04			10.5588/ijtld.17.0381
29635544	Hypovolemia due to cerebral salt wasting may contribute to stroke in tuberculous meningitis	Misra UK, Kalita J, Kumar M, Neyaz Z.	QJM. 2018 Jul 1;111(7):455-460. doi: 10.1093/qjmed/hcy072.	Misra UK	QJM	2018	2018/04/11			10.1093/qjmed/hcy072
30856258	Estimated Impact of World Health Organization Latent Tuberculosis Screening Guidelines in a Region With a Low Tuberculosis Incidence: Retrospective Cohort Study	Ronald LA, Campbell JR, Rose C, Balshaw R, Romanowski K, Roth DZ, Marra F, Schwartzman K, Cook VJ, Johnston JC.	Clin Infect Dis. 2019 Nov 27;69(12):2101-2108. doi: 10.1093/cid/ciz188.	Ronald LA	Clin Infect Dis	2019	2019/03/12	PMC6880326		10.1093/cid/ciz188
32986145	Temporal trends in rates of infection-related hospitalisations in Hong Kong people with and without diabetes, 2001-2016: a retrospective study	Luk AOY, Wu H, Lau ESH, Yang A, So WY, Chow E, Kong APS, Hui DSC, Ma RCW, Chan JCN.	Diabetologia. 2021 Jan;64(1):109-118. doi: 10.1007/s00125-020-05286-2. Epub 2020 Sep 28.	Luk AOY	Diabetologia	2021	2020/09/28	PMC7520551		10.1007/s00125-020-05286-2
34848556	A prospective longitudinal study of chronic pulmonary aspergillosis in pulmonary tuberculosis in Indonesia (APICAL)	Setianingrum F, Rozaliyani A, Adawiyah R, Syam R, Tugiran M, Sari CYI, Nandipinto F, Ramnath J, Arifin AR, Handayani D, Burhan E, Rumende M, Wahyuningsih R, Rautemaa-Richardson R, Denning DW.	Thorax. 2022 Aug;77(8):821-828. doi: 10.1136/thoraxjnl-2020-216464. Epub 2021 Nov 30.	Setianingrum F	Thorax	2022	2021/12/01	PMC9340040		10.1136/thoraxjnl-2020-216464
36638398	Treatment of Infants and Children With SARS-CoV-2 Monoclonal Antibodies: A European Case Series	Rau C, Auer-Hackenberg L, Deubzer HE, Schwabel E, Jaros M, Diederichs A, Lehrnbecher T, Holm M, von Linstow ML, Martin L, Dinges SS, Rothensteiner M, Siepermann M, Strenger V, von Both U, Teig N, Brinkmann F, Leeb F, Zeitlinger M, Kobbe R, Götzinger F.	Pediatr Infect Dis J. 2023 Feb 1;42(2):125-129. doi: 10.1097/INF.0000000000003773. Epub 2022 Nov 21.	Rau C	Pediatr Infect Dis J	2023	2023/01/13	PMC9838597		10.1097/INF.0000000000003773
29028228	Preventing emergence of drug resistant tuberculosis in Myanmar's transitioning health system	Khan MS, Hutchison C, Coker RJ, Yoong J, Hane KM, Innes AL, Khaing TM, Aung S.	Health Policy Plan. 2017 Oct 1;32(suppl_2):i43-i50. doi: 10.1093/heapol/czx093.	Khan MS	Health Policy Plan	2017	2017/10/14			10.1093/heapol/czx093
33214191	Coagulopathy is a major extrapulmonary risk factor for mortality in hospitalized patients with COVID-19 with type 2 diabetes	Chen X, Chen Y, Wu C, Wei M, Xu J, Chao YC, Song J, Hou D, Zhang Y, Du C, Li X, Song Y.	BMJ Open Diabetes Res Care. 2020 Nov;8(2):e001851. doi: 10.1136/bmjdrc-2020-001851.	Chen X	BMJ Open Diabetes Res Care	2020	2020/11/20	PMC7677866		10.1136/bmjdrc-2020-001851
33156824	Proteomic profiling of peripheral blood mononuclear cells isolated from patients with tuberculosis and diabetes copathogenesis - A pilot study	Kundu J, Bakshi S, Joshi H, Bhadada SK, Verma I, Sharma S.	PLoS One. 2020 Nov 6;15(11):e0233326. doi: 10.1371/journal.pone.0233326. eCollection 2020.	Kundu J	PLoS One	2020	2020/11/06	PMC7647457		10.1371/journal.pone.0233326
28586348	Primary multidrug-resistant tuberculosis versus drug-sensitive tuberculosis in non-HIV-infected patients: Comparisons of CT findings	Li D, He W, Chen B, Lv P.	PLoS One. 2017 Jun 6;12(6):e0176354. doi: 10.1371/journal.pone.0176354. eCollection 2017.	Li D	PLoS One	2017	2017/06/07	PMC5460787		10.1371/journal.pone.0176354
35288173	A system biology approach to determine therapeutic targets by identifying molecular mechanisms and key pathways for type 2 diabetes that are linked to the development of tuberculosis and rheumatoid arthritis	Hasan MI, Hossain MA, Bhuiyan P, Miah MS, Rahman MH.	Life Sci. 2022 May 15;297:120483. doi: 10.1016/j.lfs.2022.120483. Epub 2022 Mar 11.	Hasan MI	Life Sci	2022	2022/03/15			10.1016/j.lfs.2022.120483
33138802	The burden and predisposing factors of non-communicable diseases in Mashhad University of Medical Sciences personnel: a prospective 15-year organizational cohort study protocol and baseline assessment	Tohidinezhad F, Khorsand A, Zakavi SR, Rezvani R, Zarei-Ghanavati S, Abrishami M, Moradi A, Tavakoli M, Farrokh D, Rad MP, Abbasi B, Ahadi M, Saleh LA, Tayebi M, Amini M, Poustchi H, Abu-Hanna A, Eslami S.	BMC Public Health. 2020 Nov 2;20(1):1637. doi: 10.1186/s12889-020-09704-3.	Tohidinezhad F	BMC Public Health	2020	2020/11/03	PMC7607841		10.1186/s12889-020-09704-3
28130810	Shift in disparities in hepatitis C treatment from interferon to DAA era: A population-based cohort study	Janjua NZ, Islam N, Wong J, Yoshida EM, Ramji A, Samji H, Butt ZA, Chong M, Cook D, Alvarez M, Darvishian M, Tyndall M, Krajden M.	J Viral Hepat. 2017 Aug;24(8):624-630. doi: 10.1111/jvh.12684. Epub 2017 Feb 20.	Janjua NZ	J Viral Hepat	2017	2017/01/29			10.1111/jvh.12684
32778060	Gaps in the care cascade for screening and treatment of refugees with tuberculosis infection in Middle Tennessee: a retrospective cohort study	Manful A, Waller L, Katz B, Cummins J, Warkentin J, Reagon B, Shaw-Kaikai J, Zhu Y, van der Heijden YF.	BMC Infect Dis. 2020 Aug 10;20(1):592. doi: 10.1186/s12879-020-05311-0.	Manful A	BMC Infect Dis	2020	2020/08/12	PMC7418421		10.1186/s12879-020-05311-0
28716240	A study of neuroendocrine dysfunction in patients of tuberculous meningitis	More A, Verma R, Garg RK, Malhotra HS, Sharma PK, Uniyal R, Pandey S, Mittal M.	J Neurol Sci. 2017 Aug 15;379:198-206. doi: 10.1016/j.jns.2017.06.015. Epub 2017 Jun 13.	More A	J Neurol Sci	2017	2017/07/19			10.1016/j.jns.2017.06.015
37537689	Mapping the effectiveness of the community tuberculosis care programs: a systematic review	Sejie GA, Mahomed OH.	Syst Rev. 2023 Aug 3;12(1):135. doi: 10.1186/s13643-023-02296-0.	Sejie GA	Syst Rev	2023	2023/08/03	PMC10399107		10.1186/s13643-023-02296-0
32358845	Determinants of multidrug-resistant tuberculosis in São Paulo-Brazil: a multilevel Bayesian analysis of factors associated with individual, community and access to health services	Arroyo LH, Yamamura M, Ramos ACV, Campoy LT, Crispim JA, Berra TZ, Alves LS, Alves YM, Dos Santos FL, Souza LLL, Bruce ATI, de Andrade HLP, Bollela VR, Krainski ET, Nunes C, Arcêncio RA.	Trop Med Int Health. 2020 Jul;25(7):839-849. doi: 10.1111/tmi.13409. Epub 2020 May 28.	Arroyo LH	Trop Med Int Health	2020	2020/05/03	PMC7383622		10.1111/tmi.13409
30278552	Chronic kidney disease correlates with increased risk of pulmonary tuberculosis before initiating renal replacement therapy: A cohort study in Taiwan	Cheng KC, Liao KF, Lin CL, Liu CS, Lai SW.	Medicine (Baltimore). 2018 Sep;97(39):e12550. doi: 10.1097/MD.0000000000012550.	Cheng KC	Medicine (Baltimore)	2018	2018/10/04	PMC6181567		10.1097/MD.0000000000012550
34816562	Weight changes, metabolic syndrome and all-cause mortality among Asian adults living with HIV	Han WM, Law MG, Choi JY, Ditangco R, Kumarasamy N, Chaiwarith R, Ly PS, Khusuwan S, Merati TP, Do CD, Yunihastuti E, Azwa I, Lee MP, Pham TN, Chan YJ, Kiertiburanakul S, Ng OT, Tanuma J, Pujari S, Zhang F, Gani Y, Mave V, Ross J, Avihingsanon A; TREAT Asia HIV Observational Database of IeDEA Asia-Pacific.	HIV Med. 2022 Mar;23(3):274-286. doi: 10.1111/hiv.13211. Epub 2021 Nov 23.	Han WM	HIV Med	2022	2021/11/24	PMC8847330	NIHMS1755784	10.1111/hiv.13211
30514497	Building capacity for advances in tuberculosis research; proceedings of the third RePORT international meeting	van der Heijden YF, Abdullah F, Andrade BB, Andrews JR, Christopher DJ, Croda J, Ewing H, Haas DW, Hatherill M, Horsburgh CR Jr, Mave V, Nakaya HI, Rolla V, Srinivasan S, Sugiyono RI, Ugarte-Gil C, Hamilton C.	Tuberculosis (Edinb). 2018 Dec;113:153-162. doi: 10.1016/j.tube.2018.09.009. Epub 2018 Oct 1.	van der Heijden YF	Tuberculosis (Edinb)	2018	2018/12/06	PMC6349374	NIHMS1007344	10.1016/j.tube.2018.09.009
35377881	Clinical similarities and differences between two large HIV cohorts in the United States and Africa	Monroe AK, Polyak CS, Castel AD, Esber AL, Byrne ME, Maswai J, Owuoth J, Maganga L, Bahemana E, Adamu Y, Iroezindu M, Kibuuka H, Kiweewa F, Greenberg AE, Crowell TA, Ake JA; DC Cohort Executive Committee and AFRICOS Study Group.	PLoS One. 2022 Apr 4;17(4):e0262204. doi: 10.1371/journal.pone.0262204. eCollection 2022.	Monroe AK	PLoS One	2022	2022/04/04	PMC8979457		10.1371/journal.pone.0262204
37318601	Clinicopathological profile of peritoneal tuberculosis and a new scoring model for predicting mortality: an international ID-IRI study	Tanoglu A, Erdem H, Friedland JS, Ankaralı H, Garcia-Goez JF, Albayrak A, El-Kholy A, Ceviker SA, Amer F, Erol S, Darazam IA, Rabiei MM, Sarwar MZ, Zeb M, Nawaz H, Ceylan MR, Cernat R, Tasbakan M, Ayoade F, Ruch Y, Tigen ET, Angioni G, Rajani DP, Akhtar N, Surme S, Sengoz G, Karlıdag GE, Marino A, Ripon RK, Çağ Y, Aydın Ö, Akkoyunlu Y, Seyman D, Angamuthu K, Cascio A, Popescu CP, Sirmatel F, Eren…	Eur J Clin Microbiol Infect Dis. 2023 Aug;42(8):981-992. doi: 10.1007/s10096-023-04630-9. Epub 2023 Jun 15.	Tanoglu A	Eur J Clin Microbiol Infect Dis	2023	2023/06/15			10.1007/s10096-023-04630-9
33472729	Association of Overlapped and Un-overlapped Comorbidities with COVID-19 Severity and Treatment Outcomes: A Retrospective Cohort Study from Nine Provinces in China	Ma Y, Zhu DS, Chen RB, Shi NN, Liu SH, Fan YP, Wu GH, Yang PY, Bai JF, Chen H, Chen LY, Feng Q, Guo TM, Hou Y, Hu GF, Hu XM, Hu YH, Huang J, Huang QH, Huang SZ, Ji L, Jin HH, Lei X, Li CY, Li MQ, Li QT, Li XY, Liu H, Liu JP, Liu Z, Ma YT, Mao Y, Mo LF, Na H, Wang JW, Song FL, Sun S, Wang DT, Wang MX, Wang XY, Wang YZ, Wang YD, Wu W, Wu LP, Xiao YH, Xie HJ, Xu HM, Xu SF, Xue RX, Yang C, Yang KJ, Y…	Biomed Environ Sci. 2020 Dec 20;33(12):893-905. doi: 10.3967/bes2020.123.	Ma Y	Biomed Environ Sci	2020	2021/01/21	PMC7817475		10.3967/bes2020.123
29398463	Coexistence of septic and crystal-induced arthritis: A diagnostic challenge. A report of 25 cases	Prior-Español Á, García-Mira Y, Mínguez S, Martínez-Morillo M, Gifre L, Mateo L.	Reumatol Clin (Engl Ed). 2019 Nov-Dec;15(6):e81-e85. doi: 10.1016/j.reuma.2017.12.015. Epub 2018 Feb 15.	Prior-Español Á	Reumatol Clin (Engl Ed)	2019	2018/02/06			10.1016/j.reuma.2017.12.015
31600408	The multimorbidity profile of South African women newly diagnosed with breast cancer	Ayeni OA, Norris SA, Joffe M, Cubasch H, Nietz S, Buccimazza I, Singh U, Čačala S, Stopforth L, Chen WC, McCormack VA, O'Neil DS, Jacobson JS, Neugut AI, Ruff P, Micklesfield LK.	Int J Cancer. 2020 Jul 15;147(2):361-374. doi: 10.1002/ijc.32727. Epub 2019 Oct 25.	Ayeni OA	Int J Cancer	2020	2019/10/11	PMC7649092	NIHMS1638744	10.1002/ijc.32727
27653545	Factors associated with mortality among patients with active pulmonary tuberculosis requiring intensive care	Loh WJ, Yu Y, Loo CM, Low SY.	Singapore Med J. 2017 Nov;58(11):656-659. doi: 10.11622/smedj.2016160. Epub 2016 Sep 22.	Loh WJ	Singapore Med J	2017	2016/09/23	PMC5691229		10.11622/smedj.2016160
36928895	Association between prior tuberculosis disease and dysglycemia within an HIV-endemic, rural South African population	Castle AC, Hoeppner SS, Magodoro IM, Singh U, Moosa Y, Bassett IV, Wong EB, Siedner MJ; Vukuzazi Study Team.	PLoS One. 2023 Mar 16;18(3):e0282371. doi: 10.1371/journal.pone.0282371. eCollection 2023.	Castle AC	PLoS One	2023	2023/03/17	PMC10019670		10.1371/journal.pone.0282371
30561569	Minimum Inhibitory Concentrations of Fluoroquinolones and Pyrazinamide Susceptibility Correlate to Clinical Improvement in Multidrug-resistant Tuberculosis Patients: A Nationwide Swedish Cohort Study Over 2 Decades	Forsman LD, Jonsson J, Wagrell C, Werngren J, Mansjö M, Wijkander M, Groenheit R, Hammar U, Giske CG, Schön T, Bruchfeld J.	Clin Infect Dis. 2019 Sep 27;69(8):1394-1402. doi: 10.1093/cid/ciy1068.	Forsman LD	Clin Infect Dis	2019	2018/12/19			10.1093/cid/ciy1068
32928128	Identifying risk factors for chronic kidney disease stage 3 in adults with acquired solitary kidney from unilateral nephrectomy: a retrospective cohort study	Zhang WJ, Wang ZY, Zhou WX, Yang NQ, Wang Y, Tang Y, Zhou XC, Dao JC, Ma YR, He YP, Wang XL, Wang WG, Yang L.	BMC Nephrol. 2020 Sep 14;21(1):397. doi: 10.1186/s12882-020-02059-2.	Zhang WJ	BMC Nephrol	2020	2020/09/15	PMC7491083		10.1186/s12882-020-02059-2
33302934	Risk of tuberculosis in patients with spondyloarthritis: data from a centralized electronic database in Hong Kong	Ciang NC, Chan SCW, Lau CS, Chiu ETF, Chung HY.	BMC Musculoskelet Disord. 2020 Dec 10;21(1):832. doi: 10.1186/s12891-020-03855-5.	Ciang NC	BMC Musculoskelet Disord	2020	2020/12/11	PMC7730739		10.1186/s12891-020-03855-5
31671150	High-resolution mapping of tuberculosis transmission: Whole genome sequencing and phylogenetic modelling of a cohort from Valencia Region, Spain	Xu Y, Cancino-Muñoz I, Torres-Puente M, Villamayor LM, Borrás R, Borrás-Máñez M, Bosque M, Camarena JJ, Colomer-Roig E, Colomina J, Escribano I, Esparcia-Rodríguez O, Gil-Brusola A, Gimeno C, Gimeno-Gascón A, Gomila-Sard B, González-Granda D, Gonzalo-Jiménez N, Guna-Serrano MR, López-Hontangas JL, Martín-González C, Moreno-Muñoz R, Navarro D, Navarro M, Orta N, Pérez E, Prat J, Rodríguez JC, Ruiz…	PLoS Med. 2019 Oct 31;16(10):e1002961. doi: 10.1371/journal.pmed.1002961. eCollection 2019 Oct.	Xu Y	PLoS Med	2019	2019/11/01	PMC6822721		10.1371/journal.pmed.1002961
31280089	Clinical manifestations and outcomes of respiratory syncytial virus infection in adult hospitalized patients	Chuaychoo B, Ngamwongwan S, Kaewnaphan B, Athipanyasilp N, Horthongkham N, Kantakamalakul W, Muangman N.	J Clin Virol. 2019 Aug;117:103-108. doi: 10.1016/j.jcv.2019.07.001. Epub 2019 Jul 3.	Chuaychoo B	J Clin Virol	2019	2019/07/08	PMC7106545		10.1016/j.jcv.2019.07.001
32585600	Clinical spectrum, etiology and outcome of infectious disease emergencies in adult diabetic patients in northern India	Pannu AK, Saroch A, Singla V, Sharma N, Dutta P, Jain A, Angrup A.	Diabetes Metab Syndr. 2020 Sep-Oct;14(5):921-925. doi: 10.1016/j.dsx.2020.06.004. Epub 2020 Jun 12.	Pannu AK	Diabetes Metab Syndr	2020	2020/06/26			10.1016/j.dsx.2020.06.004
31389103	Prevalence and health effects of communicable and non-communicable disease comorbidity in rural KwaZulu-Natal, South Africa	Sharman M, Bachmann M.	Trop Med Int Health. 2019 Oct;24(10):1198-1207. doi: 10.1111/tmi.13297. Epub 2019 Aug 21.	Sharman M	Trop Med Int Health	2019	2019/08/08			10.1111/tmi.13297
35187165	Value of Postoperative Serum Albumin to Predict Postoperative Complication Severity in Spinal Tuberculosis	Jiang G, Du X, Zhu Y, Zhang M, Qin W, Xiong T, Ou Y.	Biomed Res Int. 2022 Feb 9;2022:4946848. doi: 10.1155/2022/4946848. eCollection 2022.	Jiang G	Biomed Res Int	2022	2022/02/21	PMC8850042		10.1155/2022/4946848
29426597	Determinants of tuberculosis trends in six Indigenous populations of the USA, Canada, and Greenland from 1960 to 2014: a population-based study	Dehghani K, Lan Z, Li P, Michelsen SW, Waites S, Benedetti A, Lejeune P, Torrie J, Robinson E, Vejvoda B, Mullah M, Redwood D, Cooper M, Fanning A, Yacoub W, Alvarez GG, Søborg B, Long R, Menzies D.	Lancet Public Health. 2018 Mar;3(3):e133-e142. doi: 10.1016/S2468-2667(18)30002-1. Epub 2018 Feb 14.	Dehghani K	Lancet Public Health	2018	2018/02/11			10.1016/S2468-2667(18)30002-1
32502176	Screening for prevalence of current TB disease and latent TB infection in type 2 diabetes mellitus patients attending a diabetic clinic in an Indian tertiary care hospital	Dabhi PA, Thangakunam B, Gupta R, James P, Thomas N, Naik D, Christopher DJ.	PLoS One. 2020 Jun 5;15(6):e0233385. doi: 10.1371/journal.pone.0233385. eCollection 2020.	Dabhi PA	PLoS One	2020	2020/06/06	PMC7274437		10.1371/journal.pone.0233385
32725691	Clinical characteristics and outcomes of coronavirus disease 2019 infections among diabetics: A retrospective and multicenter study in China	Yi H, Lu F, Jin X, Chen R, Liu B, Dong X, Xiong W, Yang D, Guo Y, Zhou M.	J Diabetes. 2020 Dec;12(12):919-928. doi: 10.1111/1753-0407.13098. Epub 2020 Oct 2.	Yi H	J Diabetes	2020	2020/07/30			10.1111/1753-0407.13098
31370017	Intracranial fungal granuloma: a single-institute study of 90 cases over 18 years	Mishra A, Prabhuraj AR, Shukla DP, Nandeesh BN, Chandrashekar N, Ramalingaiah A, Arivazhagan A, Bhat DI, Somanna S, Devi BI.	Neurosurg Focus. 2019 Aug 1;47(2):E14. doi: 10.3171/2019.5.FOCUS19252.	Mishra A	Neurosurg Focus	2019	2019/08/02			10.3171/2019.5.FOCUS19252
30089476	Fixed-dose combination associated with faster time to smear conversion compared to separate tablets of anti-tuberculosis drugs in patients with poorly controlled diabetes and pulmonary tuberculosis in Qatar	Al-Shaer MH, Elewa H, Alkabab Y, Nazer LH, Heysell SK.	BMC Infect Dis. 2018 Aug 8;18(1):384. doi: 10.1186/s12879-018-3309-0.	Al-Shaer MH	BMC Infect Dis	2018	2018/08/10	PMC6083564		10.1186/s12879-018-3309-0
30998773	Oxidized low-density lipoprotein (oxLDL) supports Mycobacterium tuberculosis survival in macrophages by inducing lysosomal dysfunction	Vrieling F, Wilson L, Rensen PCN, Walzl G, Ottenhoff THM, Joosten SA.	PLoS Pathog. 2019 Apr 18;15(4):e1007724. doi: 10.1371/journal.ppat.1007724. eCollection 2019 Apr.	Vrieling F	PLoS Pathog	2019	2019/04/19	PMC6490946		10.1371/journal.ppat.1007724
35605587	Lymph Node Tuberculosis in Otolaryngological Practice: A Study of 68 Cases at the Sourô Sanou University Hospital of Bobo Dioulasso, Burkina Faso	Ouédraogo RW, Amona FM, Ikouebe Atonoboma S, Elola A.	ORL J Otorhinolaryngol Relat Spec. 2022;84(5):412-416. doi: 10.1159/000524790. Epub 2022 May 23.	Ouédraogo RW	ORL J Otorhinolaryngol Relat Spec	2022	2022/05/23			10.1159/000524790
30777569	Liver Donation From Marginal Donors: To Donate or Not to Donate?	Mazaheri M, Mojtabaee M, Mohsenzadeh M, Shahryari S, Sadegh Beigee F.	Exp Clin Transplant. 2019 Jan;17(Suppl 1):254-256. doi: 10.6002/ect.MESOT2018.P112.	Mazaheri M	Exp Clin Transplant	2019	2019/02/20			10.6002/ect.MESOT2018.P112
32559439	Exposure to waste sites and their impact on health: a panel and geospatial analysis of nationally representative data from South Africa, 2008-2015	Tomita A, Cuadros DF, Burns JK, Tanser F, Slotow R.	Lancet Planet Health. 2020 Jun;4(6):e223-e234. doi: 10.1016/S2542-5196(20)30101-7.	Tomita A	Lancet Planet Health	2020	2020/06/20	PMC7302423		10.1016/S2542-5196(20)30101-7
36749018	Differences in hospitalizations associated with severe COVID-19 disease among foreign- and Swedish-born	Juárez SP, Cederström A, Aradhya S, Rostila M.	Eur J Public Health. 2023 Jun 1;33(3):522-527. doi: 10.1093/eurpub/ckad009.	Juárez SP	Eur J Public Health	2023	2023/02/07	PMC10234654		10.1093/eurpub/ckad009
34301184	A prospective observational study of community acquired pneumonia in Kenya: the role of viral pathogens	Nambafu J, Achakolong M, Mwendwa F, Bwika J, Riunga F, Gitau S, Patel H, Adam RD.	BMC Infect Dis. 2021 Jul 23;21(1):703. doi: 10.1186/s12879-021-06388-x.	Nambafu J	BMC Infect Dis	2021	2021/07/24	PMC8300991		10.1186/s12879-021-06388-x
33755189	Xpert MTB/RIF and Xpert Ultra assays for screening for pulmonary tuberculosis and rifampicin resistance in adults, irrespective of signs or symptoms	Shapiro AE, Ross JM, Yao M, Schiller I, Kohli M, Dendukuri N, Steingart KR, Horne DJ.	Cochrane Database Syst Rev. 2021 Mar 23;3(3):CD013694. doi: 10.1002/14651858.CD013694.pub2.	Shapiro AE	Cochrane Database Syst Rev	2021	2021/03/23	PMC8437892		10.1002/14651858.CD013694.pub2
33236505	Impact of metformin therapy on health-related quality of life outcomes in tuberculosis patients with diabetes mellitus in India: A prospective study	Mishra R, Krishan S, Siddiqui AN, Kapur P, Khayyam KU, Rai PK, Sharma M.	Int J Clin Pract. 2021 Apr;75(4):e13864. doi: 10.1111/ijcp.13864. Epub 2020 Dec 10.	Mishra R	Int J Clin Pract	2021	2020/11/25			10.1111/ijcp.13864
30917170	Effect of malnutrition on radiographic findings and mycobacterial burden in pulmonary tuberculosis	Hoyt KJ, Sarkar S, White L, Joseph NM, Salgame P, Lakshminarayanan S, Muthaiah M, Vinod Kumar S, Ellner JJ, Roy G, Horsburgh CR Jr, Hochberg NS.	PLoS One. 2019 Mar 27;14(3):e0214011. doi: 10.1371/journal.pone.0214011. eCollection 2019.	Hoyt KJ	PLoS One	2019	2019/03/28	PMC6436704		10.1371/journal.pone.0214011
37001720	Cardiovascular Disease Risk and Statin Use Among Adults with Metabolic Dysfunction Associated Fatty Liver Disease	Yeoh A, Cheung R, Ahmed A, Chitnis AS, Do A, Wong RJ.	Am J Med. 2023 Jul;136(7):669-676.e1. doi: 10.1016/j.amjmed.2023.03.010. Epub 2023 Mar 30.	Yeoh A	Am J Med	2023	2023/03/31			10.1016/j.amjmed.2023.03.010
36435984	Prevalence and management of tuberculosis infection in Apulian rheumatologic patients treated with biologics: An observational cohort 10-year study from the BIOPURE registry	Fornaro M, Stano S, Goletti D, Semeraro A, Cantatore FP, Maruotti N, Colella S, Abbruzzese A, Santo L, Praino E, Iannone F.	Eur J Clin Invest. 2023 Apr;53(4):e13913. doi: 10.1111/eci.13913. Epub 2022 Dec 12.	Fornaro M	Eur J Clin Invest	2023	2022/11/27			10.1111/eci.13913
35775550	Active tuberculosis infection in moroccan patients with rheumatic diseases under biologic therapy: A multicenter national study	Aachari I, Tahiri L, Elolemy G, Taik FZ, Afilal S, Fellous S, Berkchi JM, Rkain H, Bahiri R, Majjad A, Achemlal L, Ousehal S, Nassar K, Mkinsi O, Mahha FZ, El Aissaoui A, Chaoui I, Harzy T, Youssoufi T, Hassikou H, Kherrab A, Niamane R, Eddarami J, Ichchou L, Ghozlani I, El Bouchti I, Abourazzak FZ, Razine R, Allali F.	Int J Mycobacteriol. 2022 Apr-Jun;11(2):175-182. doi: 10.4103/ijmy.ijmy_153_20.	Aachari I	Int J Mycobacteriol	2022	2022/07/01			10.4103/ijmy.ijmy_153_20
33944731	The readability of informed consent forms for research studies conducted in South Africa	Fischer AE, Venter WDF, Collins S, Carman M, Lalla-Edward ST.	S Afr Med J. 2021 Feb 1;111(2):180-183. doi: 10.7196/SAMJ.2021.v111i2.14752.	Fischer AE	S Afr Med J	2021	2021/05/04			10.7196/SAMJ.2021.v111i2.14752
33858870	Assessment of burden of drug-resistant tuberculosis at a tertiary care centre in northern India: a prospective single centre cohort study	Misra R, Kesarwani V, Nath A.	BMJ Open. 2021 Apr 15;11(4):e044096. doi: 10.1136/bmjopen-2020-044096.	Misra R	BMJ Open	2021	2021/04/16	PMC8055106		10.1136/bmjopen-2020-044096
32434369	Clinical analysis of 16 cases of pulmonary cryptococcosis in patients with normal immune function	Zhang J, Zhang D, Xue X, Yang L, Chen L, Pan L.	Ann Palliat Med. 2020 May;9(3):1117-1124. doi: 10.21037/apm-20-897. Epub 2020 May 15.	Zhang J	Ann Palliat Med	2020	2020/05/22			10.21037/apm-20-897
31210159	HbA1c levels at presentation do not impact the clinical presentation or outcomes in abdominal tuberculosis	Shah J, Mandavdhare HS, Sachdeva N, Prasad KK, Singh H, Dutta U, Sharma V.	Int J Mycobacteriol. 2019 Apr-Jun;8(2):162-165. doi: 10.4103/ijmy.ijmy_35_19.	Shah J	Int J Mycobacteriol	2019	2019/06/19			10.4103/ijmy.ijmy_35_19
33441977	First line treatment selection modifies disease course and long-term clinical outcomes in Mycobacterium avium complex pulmonary disease	Fukushima K, Kitada S, Komukai S, Kuge T, Matsuki T, Kagawa H, Tsujino K, Miki M, Miki K, Kida H.	Sci Rep. 2021 Jan 13;11(1):1178. doi: 10.1038/s41598-021-81025-w.	Fukushima K	Sci Rep	2021	2021/01/14	PMC7807086		10.1038/s41598-021-81025-w
28404672	Increased Tuberculosis Patient Mortality Associated with Mycobacterium tuberculosis Mutations Conferring Resistance to Second-Line Antituberculous Drugs	Georghiou SB, Seifert M, Catanzaro DG, Garfein RS, Rodwell TC.	J Clin Microbiol. 2017 Jun;55(6):1928-1937. doi: 10.1128/JCM.00152-17. Epub 2017 Apr 12.	Georghiou SB	J Clin Microbiol	2017	2017/04/14	PMC5442550		10.1128/JCM.00152-17
32317075	Randomised clinical trials for tuberculosis prophylaxis in people with diabetes mellitus	Kapur A.	Int J Tuberc Lung Dis. 2020 Apr 1;24(4):465-466. doi: 10.5588/ijtld.19.0779.	Kapur A	Int J Tuberc Lung Dis	2020	2020/04/23			10.5588/ijtld.19.0779
30019679	Rifampin levels in daily practice: the accuracy of a single measurement	Vanbrabant TJF, Dijkmans AC, den Hartigh J, Touw DJ, Arend SM.	Neth J Med. 2018 Jul;76(5):235-242.	Vanbrabant TJF	Neth J Med	2018	2018/07/19
34320864	Long-term efficacy and safety of imiquimod 5% and fluorouracil 1% creams in medical monotherapy of complex eyelid basal cell carcinomas	Singh M, Mehta Grewal A, Singh H, Sharma M, Kaur M, Gupta P, Zadeng Z.	Eur J Ophthalmol. 2022 Jul;32(4):2093-2100. doi: 10.1177/11206721211035614. Epub 2021 Jul 28.	Singh M	Eur J Ophthalmol	2022	2021/07/29			10.1177/11206721211035614
31676242	Long-term survival and cause-specific mortality of patients newly diagnosed with tuberculosis in São Paulo state, Brazil, 2010-15: a population-based, longitudinal study	Ranzani OT, Rodrigues LC, Bombarda S, Minto CM, Waldman EA, Carvalho CRR.	Lancet Infect Dis. 2020 Jan;20(1):123-132. doi: 10.1016/S1473-3099(19)30518-3. Epub 2019 Oct 31.	Ranzani OT	Lancet Infect Dis	2020	2019/11/03	PMC6928568		10.1016/S1473-3099(19)30518-3
37226610	GLOBAL BURDEN OF DISEASE DUE TO AMBULATORY CARE SENSITIVE CONDITIONS, 1990-2019	Lekhan VN, Hrytsenko LO, Zaiarskyi MI.	Wiad Lek. 2023;76(4):745-750. doi: 10.36740/WLek202304107.	Lekhan VN	Wiad Lek	2023	2023/05/25			10.36740/WLek202304107
28700476	Peripheral monocytosis as a predictive factor for adverse outcome in the emergency department: Survey based on a register study	Hensel M, Grädel L, Kutz A, Haubitz S, Huber A, Mueller B, Schuetz P, Hügle T.	Medicine (Baltimore). 2017 Jul;96(28):e7404. doi: 10.1097/MD.0000000000007404.	Hensel M	Medicine (Baltimore)	2017	2017/07/13	PMC5515748		10.1097/MD.0000000000007404
30777566	Demographic Differences Between Two 7-Year Periods of Organ Donation in Iran: A Single-Center Experience	Sadegh Beigee F, Ghorbani F, Shahryari S, Mojtabaee M.	Exp Clin Transplant. 2019 Jan;17(Suppl 1):242-245. doi: 10.6002/ect.MESOT2018.P106.	Sadegh Beigee F	Exp Clin Transplant	2019	2019/02/20			10.6002/ect.MESOT2018.P106
30151969	Hypothyroidism associated with therapy for multi-drug-resistant tuberculosis in Australia	Cheung YM, Van K, Lan L, Barmanray R, Qian SY, Shi WY, Wong JLA, Hamblin PS, Colman PG, Topliss DJ, Denholm JT, Grossmann M.	Intern Med J. 2019 Mar;49(3):364-372. doi: 10.1111/imj.14085.	Cheung YM	Intern Med J	2019	2018/08/29			10.1111/imj.14085
35916111	Combination therapy with remdesivir and immunomodulators improves respiratory status in COVID-19: A retrospective study	Kojima Y, Nakakubo S, Kamada K, Yamashita Y, Takei N, Nakamura J, Matsumoto M, Horii H, Sato K, Shima H, Suzuki M, Konno S.	J Med Virol. 2022 Dec;94(12):5702-5712. doi: 10.1002/jmv.28037. Epub 2022 Aug 8.	Kojima Y	J Med Virol	2022	2022/08/02	PMC9538820		10.1002/jmv.28037
31151492	Isoniazid mono-resistant tuberculosis: Time to take it seriously	Garg K, Saini V, Dhillon R, Agarwal P.	Indian J Tuberc. 2019 Apr;66(2):247-252. doi: 10.1016/j.ijtb.2019.04.001. Epub 2019 Apr 9.	Garg K	Indian J Tuberc	2019	2019/06/02			10.1016/j.ijtb.2019.04.001
30696606	Can immunization with Bacillus Calmette-Guérin (BCG) protect against Alzheimer's disease?	Gofrit ON, Bercovier H, Klein BY, Cohen IR, Ben-Hur T, Greenblatt CL.	Med Hypotheses. 2019 Feb;123:95-97. doi: 10.1016/j.mehy.2019.01.007. Epub 2019 Jan 11.	Gofrit ON	Med Hypotheses	2019	2019/01/31			10.1016/j.mehy.2019.01.007
27508345	Hyperglycemia is associated with increased risk of patient delay in pulmonary tuberculosis in rural areas	Wang Q, Ma A, Han X, Zhao S, Cai J, Kok FJ, Schouten EG.	J Diabetes. 2017 Jul;9(7):648-655. doi: 10.1111/1753-0407.12459. Epub 2016 Sep 20.	Wang Q	J Diabetes	2017	2016/08/11			10.1111/1753-0407.12459
36691057	Multimorbidity and overall survival among women with breast cancer: results from the South African Breast Cancer and HIV Outcomes Study	Ayeni OA, Joffe M, Mapanga W, Chen WC, O'Neil DS, Phakathi B, Nietz S, Buccimazza I, Čačala S, Stopforth LW, Jacobson JS, Crew KD, Neugut AI, Ramiah D, Ruff P, Cubasch H, Chirwa T, McCormack V, Micklesfield LK, Norris SA.	Breast Cancer Res. 2023 Jan 23;25(1):7. doi: 10.1186/s13058-023-01603-w.	Ayeni OA	Breast Cancer Res	2023	2023/01/23	PMC9872426		10.1186/s13058-023-01603-w
29223583	The global burden of tuberculosis: results from the Global Burden of Disease Study 2015	GBD Tuberculosis Collaborators.	Lancet Infect Dis. 2018 Mar;18(3):261-284. doi: 10.1016/S1473-3099(17)30703-X. Epub 2017 Dec 7.	GBD Tuberculosis Collaborators	Lancet Infect Dis	2018	2017/12/11	PMC5831985	EMS75313	10.1016/S1473-3099(17)30703-X
32618243	Predictors of Loss to Follow-Up among Men with Tuberculosis in Puducherry and Tamil Nadu, India	Zhou TJ, Lakshminarayanan S, Sarkar S, Knudsen S, Horsburgh CR, Muthaiah M, Kan CK, Salgame P, Ellner JJ, Roy G, Jenkins HE, Hochberg NS.	Am J Trop Med Hyg. 2020 Sep;103(3):1050-1056. doi: 10.4269/ajtmh.19-0415.	Zhou TJ	Am J Trop Med Hyg	2020	2020/07/04	PMC7470548		10.4269/ajtmh.19-0415
29507280	Spinal Tuberculosis Mimicking Failed Back Surgery	Özdoğan S, Yaltırık CK, Düzkalır AH, Demirel N, Kaya M, Atalay B.	Am J Case Rep. 2018 Mar 6;19:249-253. doi: 10.12659/ajcr.907409.	Özdoğan S	Am J Case Rep	2018	2018/03/07	PMC5850844		10.12659/ajcr.907409
32093485	Higher Proportion of Abnormal Nutritional Status Among Well-Suppressed HIV-Infected Elderly Asians Compared to HIV-Negative Individuals	Apornpong T, Han WM, Chattranukulchai P, Siwamogsatham S, Wattanachanya L, Gatechompol S, Ueaphongsukkit T, Phonphithak S, Sakulrak S, Sangarlangkarn A, Kerr SJ, Ruxrungtham K, Avihingsanon A.	AIDS Res Hum Retroviruses. 2020 Jul;36(7):590-596. doi: 10.1089/AID.2019.0285. Epub 2020 Mar 25.	Apornpong T	AIDS Res Hum Retroviruses	2020	2020/02/26			10.1089/AID.2019.0285
36325824	Consistent trajectories of rhinitis control and treatment in 16,177 weeks: The MASK-air® longitudinal study	Sousa-Pinto B, Schünemann HJ, Sá-Sousa A, Vieira RJ, Amaral R, Anto JM, Klimek L, Czarlewski W, Mullol J, Pfaar O, Bedbrook A, Brussino L, Kvedariene V, Larenas-Linnemann DE, Okamoto Y, Ventura MT, Agache I, Ansotegui IJ, Bergmann KC, Bosnic-Anticevich S, Canonica GW, Cardona V, Carreiro-Martins P, Casale T, Cecchi L, Chivato T, Chu DK, Cingi C, Costa EM, Cruz AA, Del Giacco S, Devillier P, Eklun…	Allergy. 2023 Apr;78(4):968-983. doi: 10.1111/all.15574. Epub 2022 Nov 20.	Sousa-Pinto B	Allergy	2023	2022/11/03			10.1111/all.15574
33328086	Chest x-ray analysis with deep learning-based software as a triage test for pulmonary tuberculosis: a prospective study of diagnostic accuracy for culture-confirmed disease	Khan FA, Majidulla A, Tavaziva G, Nazish A, Abidi SK, Benedetti A, Menzies D, Johnston JC, Khan AJ, Saeed S.	Lancet Digit Health. 2020 Nov;2(11):e573-e581. doi: 10.1016/S2589-7500(20)30221-1. Epub 2020 Oct 19.	Khan FA	Lancet Digit Health	2020	2020/12/17			10.1016/S2589-7500(20)30221-1
35961349	The COVID-19 pandemic and disruptions to essential health services in Kenya: a retrospective time-series analysis	Kiarie H, Temmerman M, Nyamai M, Liku N, Thuo W, Oramisi V, Nyaga L, Karimi J, Wamalwa P, Gatheca G, Mwenda V, Ombajo LA, Thumbi SM; Essential Health Services Data Monitoring and Evaluation sub-working group.	Lancet Glob Health. 2022 Sep;10(9):e1257-e1267. doi: 10.1016/S2214-109X(22)00285-6.	Kiarie H	Lancet Glob Health	2022	2022/08/12	PMC9363041		10.1016/S2214-109X(22)00285-6
30797288	Characteristics and sputum conversion of tuberculosis (TB) patients in Kalutara, Sri Lanka	Nandasena S, Senavirathna C, Munasinghe C, Wijesena C, Sucharitharathna R.	Indian J Tuberc. 2019 Jan;66(1):76-80. doi: 10.1016/j.ijtb.2018.04.008. Epub 2018 Apr 13.	Nandasena S	Indian J Tuberc	2019	2019/02/25			10.1016/j.ijtb.2018.04.008
27832910	Clinical predictors of aminoglycoside-induced ototoxicity in drug-resistant Tuberculosis patients on intensive therapy	Sogebi OA, Adefuye BO, Adebola SO, Oladeji SM, Adedeji TO.	Auris Nasus Larynx. 2017 Aug;44(4):404-410. doi: 10.1016/j.anl.2016.10.005. Epub 2016 Nov 8.	Sogebi OA	Auris Nasus Larynx	2017	2016/11/12			10.1016/j.anl.2016.10.005
33641002	Health-Related Behaviours, HIV and Active Tuberculosis are Associated with Perioperative Adverse Events Following Emergency Laparotomy at a Tertiary Surgical Service in KwaZulu-Natal, South Africa	Smith MTD, Bruce JL, Clarke DL.	World J Surg. 2021 Jun;45(6):1672-1677. doi: 10.1007/s00268-021-05986-9. Epub 2021 Feb 27.	Smith MTD	World J Surg	2021	2021/02/28			10.1007/s00268-021-05986-9
33027469	Tuberculosis in elderly patients in the city of Cali, Colombia: a hospital-based cohort study	García-Goez JF, Vélez JD, Mora BL, Parra-Lara LG, Pino-Escobar J, Caylà JA, Miro JM.	J Bras Pneumol. 2020 Sep 23;46(5):e20200072. doi: 10.36416/1806-3756/e20200072.	García-Goez JF	J Bras Pneumol	2020	2020/10/07			10.36416/1806-3756/e20200072
36688489	Assessing the Diagnostic Performance of New Commercial Interferon-γ Release Assays for Mycobacterium tuberculosis Infection: A Systematic Review and Meta-Analysis	Ortiz-Brizuela E, Apriani L, Mukherjee T, Lachapelle-Chisholm S, Miedy M, Lan Z, Korobitsyn A, Ismail N, Menzies D.	Clin Infect Dis. 2023 Jun 8;76(11):1989-1999. doi: 10.1093/cid/ciad030.	Ortiz-Brizuela E	Clin Infect Dis	2023	2023/01/23	PMC10249994		10.1093/cid/ciad030
32483311	COVID-19 patients with hypertension have more severe disease: a multicenter retrospective observational study	Huang S, Wang J, Liu F, Liu J, Cao G, Yang C, Liu W, Tu C, Zhu M, Xiong B.	Hypertens Res. 2020 Aug;43(8):824-831. doi: 10.1038/s41440-020-0485-2. Epub 2020 Jun 1.	Huang S	Hypertens Res	2020	2020/06/03	PMC7261650		10.1038/s41440-020-0485-2
33019910	The epidemiology and clinical spectrum of infections of the central nervous system in adults in north India	Kumar D, Pannu AK, Dhibar DP, Singh R, Kumari S.	Trop Doct. 2021 Jan;51(1):48-57. doi: 10.1177/0049475520959905. Epub 2020 Oct 6.	Kumar D	Trop Doct	2021	2020/10/06			10.1177/0049475520959905
37100572	A retrospective analysis of 1019 cases of tuberculous cervical lymphadenitis in a rural setup in 20 years	Prabhu SR, Steward N E, Steward SE.	Indian J Tuberc. 2023 Apr;70(2):162-167. doi: 10.1016/j.ijtb.2022.03.023. Epub 2022 Apr 6.	Prabhu SR	Indian J Tuberc	2023	2023/04/26			10.1016/j.ijtb.2022.03.023
35239885	Influence of small-group experiential learning of integrated traditional Chinese and Western medicine on the oral health knowledge, beliefs, and behaviors of elderly patients with diabetes	Wang Y, Li DX, Wang YL, Tao W, Wang JT, Zhao YM, Li LL, Li YL.	Rev Assoc Med Bras (1992). 2022 Feb;68(2):217-221. doi: 10.1590/1806-9282.20210833.	Wang Y	Rev Assoc Med Bras (1992)	2022	2022/03/03			10.1590/1806-9282.20210833
32442216	Nutritional assessment among adult patients with suspected or confirmed active tuberculosis disease in rural India	Yu EA, Finkelstein JL, Brannon PM, Bonam W, Russell DG, Glesby MJ, Mehta S.	PLoS One. 2020 May 22;15(5):e0233306. doi: 10.1371/journal.pone.0233306. eCollection 2020.	Yu EA	PLoS One	2020	2020/05/23	PMC7244113		10.1371/journal.pone.0233306
36053910	Impact of early diagnosis of impaired glucose regulation in tuberculosis: Comparison of clinical outcomes in people with tuberculosis in Tanzania	Byashalira KC, Chamba NG, Alkabab Y, Mbelele PM, Mpolya EA, Ntinginya NE, Shayo PJ, Ramaiya KL, Lillebaek T, Heysell SK, Mmbaga BT, Bygbjerg IC, Mpagama SG, Christensen DL; ADEPT consortium.	Trop Med Int Health. 2022 Sep;27(9):815-822. doi: 10.1111/tmi.13806. Epub 2022 Aug 28.	Byashalira KC	Trop Med Int Health	2022	2022/09/02			10.1111/tmi.13806
32553304	The risk of refeeding syndrome among severely malnourished tuberculosis patients in Chhattisgarh, India	Chebrolu P, Laux T, Chowdhury S, Seth B, Ranade P, Goswami J, Chatterjee S.	Indian J Tuberc. 2020 Apr;67(2):152-158. doi: 10.1016/j.ijtb.2019.03.004. Epub 2019 Apr 4.	Chebrolu P	Indian J Tuberc	2020	2020/06/20			10.1016/j.ijtb.2019.03.004
34214323	Analysis of the side effect of QTc interval prolongation in the bedaquiline regimen in drug resistant tuberculosis patients	Ardhianto D, Suharjono, Soedarsono, Fatmawati U.	J Basic Clin Physiol Pharmacol. 2021 Jun 25;32(4):421-427. doi: 10.1515/jbcpp-2020-0415.	Ardhianto D	J Basic Clin Physiol Pharmacol	2021	2021/07/02			10.1515/jbcpp-2020-0415
29113445	The noncommunicable disease outcomes of primary healthcare screening in two rural subdistricts of the Eastern Cape Province, South Africa	Rheeder P, Morris-Paxton AA, Ewing RG, Woods D.	Afr J Prim Health Care Fam Med. 2017 Oct 31;9(1):e1-e7. doi: 10.4102/phcfm.v9i1.1466.	Rheeder P	Afr J Prim Health Care Fam Med	2017	2017/11/09	PMC5675926		10.4102/phcfm.v9i1.1466
30280651	Phase 2b Controlled Trial of M72/AS01(E) Vaccine to Prevent Tuberculosis	Van Der Meeren O, Hatherill M, Nduba V, Wilkinson RJ, Muyoyeta M, Van Brakel E, Ayles HM, Henostroza G, Thienemann F, Scriba TJ, Diacon A, Blatner GL, Demoitié MA, Tameris M, Malahleha M, Innes JC, Hellström E, Martinson N, Singh T, Akite EJ, Khatoon Azam A, Bollaerts A, Ginsberg AM, Evans TG, Gillard P, Tait DR.	N Engl J Med. 2018 Oct 25;379(17):1621-1634. doi: 10.1056/NEJMoa1803484. Epub 2018 Sep 25.	Van Der Meeren O	N Engl J Med	2018	2018/10/04	PMC6151253		10.1056/NEJMoa1803484
34926681	Analysis of Clinical Characteristics of 556 Spinal Tuberculosis Patients in Two Tertiary Teaching Hospitals in Guangxi Province	Zeng H, Liang Y, He J, Chen L, Su H, Liao S, Huang S, Qin H.	Biomed Res Int. 2021 Dec 10;2021:1344496. doi: 10.1155/2021/1344496. eCollection 2021.	Zeng H	Biomed Res Int	2021	2021/12/20	PMC8683179		10.1155/2021/1344496
33258908	Association of Plasma Matrix Metalloproteinase and Tissue Inhibitors of Matrix Metalloproteinase Levels With Adverse Treatment Outcomes Among Patients With Pulmonary Tuberculosis	Kumar NP, Moideen K, Nancy A, Viswanathan V, Thiruvengadam K, Sivakumar S, Hissar S, Nair D, Banurekha VV, Kornfeld H, Babu S.	JAMA Netw Open. 2020 Dec 1;3(12):e2027754. doi: 10.1001/jamanetworkopen.2020.27754.	Kumar NP	JAMA Netw Open	2020	2020/12/01	PMC7709089		10.1001/jamanetworkopen.2020.27754
30763505	[Laryngeal Tuberculosis Diagnosed in a Pathological Laboratory in Senegal (2011-2015)]	Thiam I, Doh K, Gaye AM, Sonhaye K, Ndiaye M, Woto Gaye G.	Bull Soc Pathol Exot. 2018;111(1):5-8. doi: 10.3166/bspe-2018-0010.	Thiam I	Bull Soc Pathol Exot	2018	2019/02/15			10.3166/bspe-2018-0010
35113971	Predictors of mortality among hospitalized COVID-19 patients and risk score formulation for prioritizing tertiary care-An experience from South India	Gopalan N, Senthil S, Prabakar NL, Senguttuvan T, Bhaskar A, Jagannathan M, Sivaraman R, Ramasamy J, Chinnaiyan P, Arumugam V, Getrude B, Sakthivel G, Srinivasalu VA, Rajendran D, Nadukkandiyil A, Ravi V, Hifzour Rahamane SN, Athur Paramasivam N, Manoharan T, Theyagarajan M, Chadha VK, Natrajan M, Dhanaraj B, Murhekar MV, Ramalingam SM, Chandrasekaran P.	PLoS One. 2022 Feb 3;17(2):e0263471. doi: 10.1371/journal.pone.0263471. eCollection 2022.	Gopalan N	PLoS One	2022	2022/02/03	PMC8812932		10.1371/journal.pone.0263471
31752578	Use of Customized Bacteriophages in the Treatment of Chronic Nonhealing Wounds: A Prospective Study	Patel DR, Bhartiya SK, Kumar R, Shukla VK, Nath G.	Int J Low Extrem Wounds. 2021 Mar;20(1):37-46. doi: 10.1177/1534734619881076. Epub 2019 Nov 22.	Patel DR	Int J Low Extrem Wounds	2021	2019/11/23			10.1177/1534734619881076
31120971	Assessment of lung function in successfully treated tuberculosis reveals high burden of ventilatory defects and COPD	Gupte AN, Paradkar M, Selvaraju S, Thiruvengadam K, Shivakumar SVBY, Sekar K, Marinaik S, Momin A, Gaikwad A, Natrajan P, Prithivi M, Shivaramakrishnan G, Pradhan N, Kohli R, Raskar S, Jain D, Velu R, Karthavarayan B, Lokhande R, Suryavanshi N, Gupte N, Murali L, Salvi S, Checkley W, Golub J, Bollinger R, Mave V, Padmapriyadarasini C, Gupta A.	PLoS One. 2019 May 23;14(5):e0217289. doi: 10.1371/journal.pone.0217289. eCollection 2019.	Gupte AN	PLoS One	2019	2019/05/24	PMC6532904		10.1371/journal.pone.0217289
35379402	Impact of dietary counselling on the nutritional status and quality of life among pulmonary tuberculosis patients - A randomized control trial	Sharan Kumar VG, Pajanivel R, Boratne AV, Vimal Raj R.	Indian J Tuberc. 2022 Apr;69(2):201-206. doi: 10.1016/j.ijtb.2021.07.015. Epub 2021 Aug 5.	Sharan Kumar VG	Indian J Tuberc	2022	2022/04/05			10.1016/j.ijtb.2021.07.015
29543305	Mortality of patients hospitalized for active tuberculosis in King Abdulaziz University Hospital, Jeddah, Saudi Arabia	Aljohaney AA.	Saudi Med J. 2018 Mar;39(3):267-272. doi: 10.15537/smj.2018.3.22280.	Aljohaney AA	Saudi Med J	2018	2018/03/16	PMC5893916		10.15537/smj.2018.3.22280
29429215	[A clinican linical analysis of 29 cases of chronic pulmonary aspergillosis]	Xu LY, Lai GX, Hu Q, Zhang L, Liu DL, Zhu GB, Li XH, Shi HH, Xu C, Yu YH, Bao YW, Chen W.	Zhonghua Jie He He Hu Xi Za Zhi. 2018 Feb 12;41(2):100-104. doi: 10.3760/cma.j.issn.1001-0939.2018.02.006.	Xu LY	Zhonghua Jie He He Hu Xi Za Zhi	2018	2018/02/13			10.3760/cma.j.issn.1001-0939.2018.02.006
33205724	High HIV prevalence in an early cohort of hospital admissions with COVID-19 in Cape Town, South Africa	Parker A, Koegelenberg CFN, Moolla MS, Louw EH, Mowlana A, Nortjé A, Ahmed R, Brittain N, Lalla U, Allwood BW, Prozesky H, Schrueder N, Taljaard JJ.	S Afr Med J. 2020 Aug 21;110(10):982-987. doi: 10.7196/SAMJ.2020.v110i10.15067.	Parker A	S Afr Med J	2020	2020/11/18			10.7196/SAMJ.2020.v110i10.15067
33145983	Total Knee Arthroplasty in Patients with Unsuspected Tuberculosis of the Joint: A Report of Four Cases and a Systematic Review of the Literature	Wang D, Sun XT, Zhang CF, Fang XY, Huang ZD, Zheng QC, Zhang WM.	Orthop Surg. 2020 Dec;12(6):1900-1912. doi: 10.1111/os.12852. Epub 2020 Nov 4.	Wang D	Orthop Surg	2020	2020/11/04	PMC7767691		10.1111/os.12852
31239301	National retrospective cohort study to identify age-specific fatality risks of comorbidities among hospitalised patients with influenza-like illness in Taiwan	Weng TC, Chiu HR, Chen SY, Shih FY, King CC, Fang CC.	BMJ Open. 2019 Jun 24;9(6):e025276. doi: 10.1136/bmjopen-2018-025276.	Weng TC	BMJ Open	2019	2019/06/27	PMC6597649		10.1136/bmjopen-2018-025276
33169598	Evaluation of the clinical profile, laboratory parameters and outcome of two hundred COVID-19 patients from a tertiary centre in India	Gupta N, Ish P, Kumar R, Dev N, Yadav SR, Malhotra N, Agrawal S, Gaind R, Sachdeva H, Covid Working Group OMOTSH.	Monaldi Arch Chest Dis. 2020 Nov 9;90(4). doi: 10.4081/monaldi.2020.1507.	Gupta N	Monaldi Arch Chest Dis	2020	2020/11/10			10.4081/monaldi.2020.1507
29590130	Private sector tuberculosis prevention in the US: Characteristics associated with interferon-gamma release assay or tuberculin skin testing	Stockbridge EL, Miller TL, Carlson EK, Ho C.	PLoS One. 2018 Mar 28;13(3):e0193432. doi: 10.1371/journal.pone.0193432. eCollection 2018.	Stockbridge EL	PLoS One	2018	2018/03/29	PMC5873986		10.1371/journal.pone.0193432
29095573	Severity and multiplicity of microvascular complications are associated with QT interval prolongation in patients with type 2 diabetes	Kobayashi S, Nagao M, Asai A, Fukuda I, Oikawa S, Sugihara H.	J Diabetes Investig. 2018 Jul;9(4):946-951. doi: 10.1111/jdi.12772. Epub 2017 Dec 13.	Kobayashi S	J Diabetes Investig	2018	2017/11/03	PMC6031516		10.1111/jdi.12772
37295500	Impact of Nursing Interventions on Hospital Readmissions in Patients With Pulmonary Tuberculosis: A Quasi-Experimental Study	Sunpapoa C, Na-Ek N, Sommai A, Boonpattharatthiti K, Huynh NS, Kanchanasurakit S.	Asian Nurs Res (Korean Soc Nurs Sci). 2023 Aug;17(3):167-173. doi: 10.1016/j.anr.2023.06.002. Epub 2023 Jun 7.	Sunpapoa C	Asian Nurs Res (Korean Soc Nurs Sci)	2023	2023/06/09			10.1016/j.anr.2023.06.002
31391434	Factors Related to Noninvasive Ventilation Outcomes during an Episode of Hypercapnic Respiratory failure in Chronic Obstructive Pulmonary Disease	Biswas N, Sangma MA.	Mymensingh Med J. 2019 Jul;28(3):605-619.	Biswas N	Mymensingh Med J	2019	2019/08/09
35597555	Diagnostic accuracy of a commercially available, deep learning-based chest X-ray interpretation software for detecting culture-confirmed pulmonary tuberculosis	Tavaziva G, Majidulla A, Nazish A, Saeed S, Benedetti A, Khan AJ, Ahmad Khan F.	Int J Infect Dis. 2022 Sep;122:15-20. doi: 10.1016/j.ijid.2022.05.037. Epub 2022 May 18.	Tavaziva G	Int J Infect Dis	2022	2022/05/21			10.1016/j.ijid.2022.05.037
32264969	Opportunistic infections in immunosuppressed patients with juvenile idiopathic arthritis: analysis by the Pharmachild Safety Adjudication Committee	Giancane G, Swart JF, Castagnola E, Groll AH, Horneff G, Huppertz HI, Lovell DJ, Wolfs T, Herlin T, Dolezalova P, Sanner H, Susic G, Sztajnbok F, Maritsi D, Constantin T, Vargova V, Sawhney S, Rygg M, K Oliveira S, Cattalini M, Bovis F, Bagnasco F, Pistorio A, Martini A, Wulffraat N, Ruperto N; Paediatric Rheumatology International Trials Organisation (PRINTO).	Arthritis Res Ther. 2020 Apr 7;22(1):71. doi: 10.1186/s13075-020-02167-2.	Giancane G	Arthritis Res Ther	2020	2020/04/09	PMC7136994		10.1186/s13075-020-02167-2
31872530	Periodic limb movements during sleep and blood pressure changes in sleep apnoea: Data from the European Sleep Apnoea Database	Lombardi C, Parati G, Soranna D, Zambon A, Sliwinski P, Roisman G, Pepin JL, Schiza S, Riha R, Joppa P, Fietze I, Hedner J, Grote L; European Sleep Apnoea Database (ESADA) Collaborators.	Respirology. 2020 Aug;25(8):872-879. doi: 10.1111/resp.13760. Epub 2019 Dec 24.	Lombardi C	Respirology	2020	2019/12/25			10.1111/resp.13760
34492031	Active surveillance for adverse events in patients on longer treatment regimens for multidrug-resistant tuberculosis in Viet Nam	Ngoc NB, Vu Dinh H, Thuy NT, Quang DV, Huyen CTT, Hoa NM, Anh NH, Dat PT, Hoa NB, Tiemersma E, Nhung NV.	PLoS One. 2021 Sep 7;16(9):e0255357. doi: 10.1371/journal.pone.0255357. eCollection 2021.	Ngoc NB	PLoS One	2021	2021/09/07	PMC8423256		10.1371/journal.pone.0255357
36161620	Evaluation of the frequency and intensity of COVID-19 in patients with ankylosing spondylitis under anti-TNF therapy	Türk SM, Öztürk Z, Karataş D, Erkorkmaz Ü, Gönüllü E.	Turk J Med Sci. 2022 Apr;52(2):522-523. doi: 10.55730/1300-0144.5341. Epub 2022 Apr 14.	Türk SM	Turk J Med Sci	2022	2022/09/26	PMC10381208		10.55730/1300-0144.5341
29050756	Clinical significance of serum CA-125, CA19-9 and CEA in pulmonary tuberculosis with and without type 2 diabetes	Du ZX, Liang MM, Sun J, Wang WJ, Liu YH, Yang JH.	Tuberculosis (Edinb). 2017 Dec;107:104-110. doi: 10.1016/j.tube.2017.08.006. Epub 2017 Sep 6.	Du ZX	Tuberculosis (Edinb)	2017	2017/10/21			10.1016/j.tube.2017.08.006
33197582	Novel stepwise approach to assess representativeness of a large multicenter observational cohort of tuberculosis patients: The example of RePORT Brazil	Arriaga MB, Amorim G, Queiroz ATL, Rodrigues MMS, Araújo-Pereira M, Nogueira BMF, Souza AB, Rocha MS, Benjamin A, Moreira ASR, de Oliveira JG, Figueiredo MC, Turner MM, Alves K, Durovni B, Lapa-E-Silva JR, Kritski AL, Cavalcante S, Rolla VC, Cordeiro-Santos M, Sterling TR, Andrade BB; RePORT Brazil consortium.	Int J Infect Dis. 2021 Feb;103:110-118. doi: 10.1016/j.ijid.2020.11.140. Epub 2020 Nov 14.	Arriaga MB	Int J Infect Dis	2021	2020/11/16	PMC7959330	NIHMS1670689	10.1016/j.ijid.2020.11.140
32393711	[Clinical Investigation of Surgical Cases for Pulmonary Aspergillosis]	Nakatsukasa T, Kondou M, Shiraishi T, Fukushima A, Tanoue Y, To K, Oka T.	Kyobu Geka. 2020 Feb;73(2):83-86.	Nakatsukasa T	Kyobu Geka	2020	2020/05/13
33077044	Prevalence of LTBI among household contacts of sputum positive TB patients receiving DOTS chemotherapy	Praveen V.	Indian J Tuberc. 2020 Oct;67(4):459-465. doi: 10.1016/j.ijtb.2020.07.007. Epub 2020 Jul 13.	Praveen V	Indian J Tuberc	2020	2020/10/20			10.1016/j.ijtb.2020.07.007
29016303	Undiagnosed Active Pulmonary Tuberculosis among Pilgrims during the 2015 Hajj Mass Gathering: A Prospective Cross-sectional Study	Yezli S, Zumla A, Yassin Y, Al-Shangiti AM, Mohamed G, Turkistani AM, Alotaibi B.	Am J Trop Med Hyg. 2017 Nov;97(5):1304-1309. doi: 10.4269/ajtmh.17-0271. Epub 2017 Oct 10.	Yezli S	Am J Trop Med Hyg	2017	2017/10/11	PMC5817770		10.4269/ajtmh.17-0271
31305342	Pulmonary tuberculous cavities in diabetic patients: Glycemic control is still the dominant factor despite the emerging role of metformin	Huang LK, Jiang LD, Lai YC, Wu MH, Chang SC.	J Chin Med Assoc. 2019 Aug;82(8):628-634. doi: 10.1097/JCMA.0000000000000132.	Huang LK	J Chin Med Assoc	2019	2019/07/16			10.1097/JCMA.0000000000000132
28199824	Protective effect of metformin against tuberculosis infections in diabetic patients: an observational study of south Indian tertiary healthcare facility	Marupuru S, Senapati P, Pathadka S, Miraj SS, Unnikrishnan MK, Manu MK.	Braz J Infect Dis. 2017 May-Jun;21(3):312-316. doi: 10.1016/j.bjid.2017.01.001. Epub 2017 Feb 13.	Marupuru S	Braz J Infect Dis	2017	2017/02/16	PMC9427654		10.1016/j.bjid.2017.01.001
31246958	Mid-upper arm circumference predicts death in adult patients admitted to a TB ward in the Philippines: A prospective cohort study	Lee N, White LV, Marin FP, Saludar NR, Solante MB, Tactacan-Abrenica RJC, Calapis RW, Suzuki M, Saito N, Ariyoshi K, Parry CM, Edwards T, Cox SE.	PLoS One. 2019 Jun 27;14(6):e0218193. doi: 10.1371/journal.pone.0218193. eCollection 2019.	Lee N	PLoS One	2019	2019/06/28	PMC6597043		10.1371/journal.pone.0218193
36913920	Predictors of Mortality among Patients Hospitalized with COVID-19 during the First Wave in India: A Multisite Case-Control Study	Krishnan A, Kumar R, Amarchand R, Mohan A, Kant R, Agarwal A, Kulshreshtha P, Panda PK, Bhadoria AS, Agarwal N, Biswas B, Nair R, Wig N, Malhotra R, Bhatnagar S, Aggarwal R, Soni KD, Madan N, Trikha A, Tiwari P, Singh AR, Wyawahare M, Gunasekaran V, Sekar D, Misra S, Bhardwaj P, Goel AD, Dutt N, Kumar D, Nagarkar NM, Galhotra A, Jindal A, Raj U, Behera A, Siddiqui S, Kokane A, Joshi R, Pakhare A,…	Am J Trop Med Hyg. 2023 Mar 13;108(4):727-733. doi: 10.4269/ajtmh.22-0705. Print 2023 Apr 5.	Krishnan A	Am J Trop Med Hyg	2023	2023/03/13	PMC10077017		10.4269/ajtmh.22-0705
30051217	Ocular culture-proven endogenous endophthalmitis: a 5-year retrospective study of the microorganism spectrum at a tertiary referral center in Turkey	Celiker H, Kazokoglu H.	Int Ophthalmol. 2019 Aug;39(8):1743-1751. doi: 10.1007/s10792-018-0997-9. Epub 2018 Jul 26.	Celiker H	Int Ophthalmol	2019	2018/07/28			10.1007/s10792-018-0997-9
32346889	The correlation between CT features and insulin resistance levels in patients with T2DM complicated with primary pulmonary tuberculosis	Yang WB, Wang HL, Mao JT, Chen Z, Xu JW, Wang LH, Xu M, Zhang X.	J Cell Physiol. 2020 Dec;235(12):9370-9377. doi: 10.1002/jcp.29741. Epub 2020 Apr 28.	Yang WB	J Cell Physiol	2020	2020/04/30			10.1002/jcp.29741
36658284	Fasting plasma glucose level-based formula for estimating starting daily dose in basal-bolus insulin therapy	Nagao M, Harada T, Tanimura-Inagaki K, Kobayashi S, Fukuda I, Sugihara H, Oikawa S.	Sci Rep. 2023 Jan 19;13(1):1032. doi: 10.1038/s41598-023-28138-6.	Nagao M	Sci Rep	2023	2023/01/19	PMC9852227		10.1038/s41598-023-28138-6
37316807	Is VATS suitable for lung diseases with hemoptysis? Experience from a hemoptysis treatment center in China	Wang B, Yao L, Sheng J, Liu X, Jiang Y, Shen L, Xu F, Dai X.	BMC Pulm Med. 2023 Jun 14;23(1):208. doi: 10.1186/s12890-023-02506-4.	Wang B	BMC Pulm Med	2023	2023/06/14	PMC10268410		10.1186/s12890-023-02506-4
29705393	Diagnostic scoring system for tuberculous meningitis among adult patients with non-suppurative and non-bacterial meningitis	Chusri S, Hortiwakul T, Sathaporn N, Charernmak B, Phengmak M, Jitpiboon W, Geater AF.	J Infect Chemother. 2018 Aug;24(8):648-653. doi: 10.1016/j.jiac.2018.03.016. Epub 2018 Apr 25.	Chusri S	J Infect Chemother	2018	2018/04/30			10.1016/j.jiac.2018.03.016
29417782	[Posterior debridement, interbody fusion, internal fixation for treatment of lumbar discitis]	Chen L, Cheng J, Li B, Zhan FB, Zhang Y, Feng SL.	Zhongguo Gu Shang. 2017 May 25;30(5):475-478. doi: 10.3969/j.issn.1003-0034.2017.05.016.	Chen L	Zhongguo Gu Shang	2017	2018/02/09			10.3969/j.issn.1003-0034.2017.05.016
32059707	Severe pulmonary radiological manifestations are associated with a distinct biochemical profile in blood of tuberculosis patients with dysglycemia	Barreda NN, Arriaga MB, Aliaga JG, Lopez K, Sanabria OM, Carmo TA, Fróes Neto JF, Lecca L, Andrade BB, Calderon RI.	BMC Infect Dis. 2020 Feb 14;20(1):139. doi: 10.1186/s12879-020-4843-0.	Barreda NN	BMC Infect Dis	2020	2020/02/16	PMC7023734		10.1186/s12879-020-4843-0
30666953	Clinical Manifestations, Antimicrobial Drug Susceptibility Patterns, and Outcomes in Melioidosis Cases, India	Koshy M, Jagannati M, Ralph R, Victor P, David T, Sathyendra S, Veeraraghavan B, Varghese GM.	Emerg Infect Dis. 2019 Feb;25(2):316-320. doi: 10.3201/eid2502.170745.	Koshy M	Emerg Infect Dis	2019	2019/01/23	PMC6346473		10.3201/eid2502.170745
32711553	Incorporating operational research in programmes funded by the Global Fund to Fight AIDS, Tuberculosis and Malaria in four sub-Saharan African countries	Camacho S, Maher D, Kamau EM, Saric J, Segura L, Zachariah R, Wyss K.	Global Health. 2020 Jul 25;16(1):67. doi: 10.1186/s12992-020-00599-8.	Camacho S	Global Health	2020	2020/07/27	PMC7382790		10.1186/s12992-020-00599-8
31067132	Health Effects of Household Solid Fuel Use: Findings from 11 Countries within the Prospective Urban and Rural Epidemiology Study	Hystad P, Duong M, Brauer M, Larkin A, Arku R, Kurmi OP, Fan WQ, Avezum A, Azam I, Chifamba J, Dans A, du Plessis JL, Gupta R, Kumar R, Lanas F, Liu Z, Lu Y, Lopez-Jaramillo P, Mony P, Mohan V, Mohan D, Nair S, Puoane T, Rahman O, Lap AT, Wang Y, Wei L, Yeates K, Rangarajan S, Teo K, Yusuf S; [on behalf of Prospective Urban and Rural Epidemiological (PURE) Study investigators].	Environ Health Perspect. 2019 May;127(5):57003. doi: 10.1289/EHP3915.	Hystad P	Environ Health Perspect	2019	2019/05/09	PMC6791569		10.1289/EHP3915
31530175	Low CD4 Cell Counts Are Associated with Carotid Plaque and Intima-Media Thickness in Virologically Suppressed HIV-Infected Asians Older Than 50 Years	Siwamogsatham S, Chutinet A, Vongsayan P, Samajarn J, Putcharoen O, Aponpong T, Hiransuthikul A, Gatechompol S, Han WM, Chattranukulchai P, Kerr SJ, Ruxrungtham K, Avihingsanon A; HIV-NAT 227/HIV-NAT006 study team.	AIDS Res Hum Retroviruses. 2019 Nov/Dec;35(11-12):1160-1169. doi: 10.1089/AID.2019.0126. Epub 2019 Oct 29.	Siwamogsatham S	AIDS Res Hum Retroviruses	2019	2019/09/19			10.1089/AID.2019.0126
29642283	Hyperglycaemia is inversely correlated with live M. bovis BCG-specific CD4(+) T cell responses in Tanzanian adults with latent or active tuberculosis	Boillat-Blanco N, Tumbo AN, Perreau M, Amelio P, Ramaiya KL, Mganga M, Schindler C, Gagneux S, Reither K, Probst-Hensch N, Pantaleo G, Daubenberger C, Portevin D.	Immun Inflamm Dis. 2018 Jun;6(2):345-353. doi: 10.1002/iid3.222. Epub 2018 Apr 11.	Boillat-Blanco N	Immun Inflamm Dis	2018	2018/04/12	PMC5946156		10.1002/iid3.222
30312567	[Physical activity and physical training as method of prevention of cardiovascular diseases]	Chushkin MI, Mandrykin SY, Karpina NL, Popova LA.	Kardiologiia. 2018 Sep;58(Suppl 9):10-18.	Chushkin MI	Kardiologiia	2018	2018/10/13
32210458	Bone mineral density changes among people living with HIV who have started with TDF-containing regimen: A five-year prospective study	Han WM, Wattanachanya L, Apornpong T, Jantrapakde J, Avihingsanon A, Kerr SJ, Teeratakulpisarn N, Jadwattanakul T, Chaiwatanarat T, Buranasupkajorn P, Ramautarsing R, Phanuphak N, Sunthornyothin S, Ruxrungtham K, Phanuphak P; TNT 003.1 study team.	PLoS One. 2020 Mar 25;15(3):e0230368. doi: 10.1371/journal.pone.0230368. eCollection 2020.	Han WM	PLoS One	2020	2020/03/27	PMC7094833		10.1371/journal.pone.0230368
31253098	Non-traumatic chest pain in patients presenting to an urban emergency Department in sub Saharan Africa: a prospective cohort study in Tanzania	Mohamed AS, Sawe HR, Muhanuzi B, Marombwa NR, Mjema K, Weber EJ.	BMC Cardiovasc Disord. 2019 Jun 28;19(1):158. doi: 10.1186/s12872-019-1133-0.	Mohamed AS	BMC Cardiovasc Disord	2019	2019/06/30	PMC6599358		10.1186/s12872-019-1133-0
33500292	Evaluation of patient characteristics, management and outcomes for COVID-19 at district hospitals in the Western Cape, South Africa: descriptive observational study	Mash RJ, Presence-Vollenhoven M, Adeniji A, Christoffels R, Doubell K, Eksteen L, Hendrikse A, Hutton L, Jenkins L, Kapp P, Lombard A, Marais H, Rossouw L, Stuve K, Ugoagwu A, Williams B.	BMJ Open. 2021 Jan 26;11(1):e047016. doi: 10.1136/bmjopen-2020-047016.	Mash RJ	BMJ Open	2021	2021/01/27	PMC7839306		10.1136/bmjopen-2020-047016
32069323	Experiences from the pilot implementation of the Package of Essential Non-communicable Disease Interventions (PEN) in Myanmar, 2017-18: A mixed methods study	Aye LL, Tripathy JP, Maung Maung T, Oo MM, Nwe ML, Thu HMM, Ko K, Kaung KK.	PLoS One. 2020 Feb 18;15(2):e0229081. doi: 10.1371/journal.pone.0229081. eCollection 2020.	Aye LL	PLoS One	2020	2020/02/19	PMC7028297		10.1371/journal.pone.0229081
36631857	Gut microbiota composition can reflect immune responses of latent tuberculosis infection in patients with poorly controlled diabetes	Huang HL, Luo YC, Lu PL, Huang CH, Lin KD, Lee MR, Cheng MH, Yeh YT, Kao CY, Wang JY, Yang JM, Chong IW.	Respir Res. 2023 Jan 11;24(1):11. doi: 10.1186/s12931-023-02312-w.	Huang HL	Respir Res	2023	2023/01/11	PMC9835344		10.1186/s12931-023-02312-w
29627814	A systematic review of interventions by healthcare professionals to improve management of non-communicable diseases and communicable diseases requiring long-term care in adults who are homeless	Hanlon P, Yeoman L, Gibson L, Esiovwa R, Williamson AE, Mair FS, Lowrie R.	BMJ Open. 2018 Apr 7;8(4):e020161. doi: 10.1136/bmjopen-2017-020161.	Hanlon P	BMJ Open	2018	2018/04/09	PMC5892758		10.1136/bmjopen-2017-020161
34585891	Melioidosis: A 5-year Review from a Single Institution in Pondicherry	Sharma G, Viswanathan S.	J Assoc Physicians India. 2021 Sep;69(9):11-12.	Sharma G	J Assoc Physicians India	2021	2021/09/29
31796883	Plasma chemokines are biomarkers of disease severity, higher bacterial burden and delayed sputum culture conversion in pulmonary tuberculosis	Kumar NP, Moideen K, Nancy A, Viswanathan V, Shruthi BS, Sivakumar S, Natarajan M, Kornfeld H, Babu S.	Sci Rep. 2019 Dec 3;9(1):18217. doi: 10.1038/s41598-019-54803-w.	Kumar NP	Sci Rep	2019	2019/12/05	PMC6890773		10.1038/s41598-019-54803-w
30477961	Substitution of ethambutol with linezolid during the intensive phase of treatment of pulmonary tuberculosis: a prospective, multicentre, randomised, open-label, phase 2 trial	Lee JK, Lee JY, Kim DK, Yoon HI, Jeong I, Heo EY, Park YS, Jo YS, Lee JH, Park SS, Park JS, Kim J, Lee SM, Joh JS, Lee CH, Lee J, Choi SM, Park JH, Lee SH, Cho YJ, Lee YJ, Kim SJ, Kwak N, Hwang YR, Kim H, Ki J, Lim JN, Choi HS, Lee M, Song T, Kim HS, Han J, Ahn H, Hahn S, Yim JJ.	Lancet Infect Dis. 2019 Jan;19(1):46-55. doi: 10.1016/S1473-3099(18)30480-8. Epub 2018 Nov 23.	Lee JK	Lancet Infect Dis	2019	2018/11/28			10.1016/S1473-3099(18)30480-8
33372651	Effect of SARS-CoV-2 Infection in Pregnancy on Maternal and Neonatal Outcomes in Africa: An AFREhealth Call for Evidence through Multicountry Research Collaboration	Nachega JB, Sam-Agudu NA, Budhram S, Taha TE, Vannevel V, Somapillay P, Ishoso DK, Tshiasuma Pipo M, Bongo-Pasi Nswe C, Ditekemena J, Ayele BT, Machekano RN, Gachuno OW, Kinuthia J, Mwongeli N, Sekikubo M, Musoke P, Agbeno EK, Umar LW, Ntakwinja M, Mukwege DM, Smith ER, Mills EJ, Otshudiema JO, Mbala-Kingebeni P, Kayembe JN, Mavungu Landu DJ, Muyembe Tamfum JJ, Zumla A, Langenegger EJ, Mofenson L…	Am J Trop Med Hyg. 2020 Dec 28;104(2):461-465. doi: 10.4269/ajtmh.20-1553.	Nachega JB	Am J Trop Med Hyg	2020	2020/12/29	PMC7866362		10.4269/ajtmh.20-1553
33534528	Determining the Level of Importance of Variables in Predicting Kidney Transplant Survival Based on a Novel Ranking Method	Taherkhani N, Sepehri MM, Khasha R, Shafaghi S.	Transplantation. 2021 Oct 1;105(10):2307-2315. doi: 10.1097/TP.0000000000003623.	Taherkhani N	Transplantation	2021	2021/02/03			10.1097/TP.0000000000003623
36799298	Large maternal waist circumference in relation to height is associated with high glucose concentrations in an early-pregnancy oral glucose tolerance test: A population-based study	Jokelainen M, Stach-Lempinen B, Teramo K, Nenonen A, Kautiainen H, Klemetti MM.	Acta Obstet Gynecol Scand. 2023 Apr;102(4):496-505. doi: 10.1111/aogs.14528. Epub 2023 Feb 17.	Jokelainen M	Acta Obstet Gynecol Scand	2023	2023/02/17	PMC10008291		10.1111/aogs.14528
35777750	Evaluation of the Effect of Biochemistry Parameters on the Clinical Course in COVID-19 Patients Who Received Tocilizumab Treatment	Duksal F, Burnik C, Mermer M, Yavuz S.	South Med J. 2022 Jul;115(7):435-440. doi: 10.14423/SMJ.0000000000001419.	Duksal F	South Med J	2022	2022/07/01	PMC9232244		10.14423/SMJ.0000000000001419
30222857	Rifampicin Alters Metformin Plasma Exposure but Not Blood Glucose Levels in Diabetic Tuberculosis Patients	Te Brake LHM, Yunivita V, Livia R, Soetedjo N, van Ewijk-Beneken Kolmer E, Koenderink JB, Burger DM, Santoso P, van Crevel R, Alisjahbana B, Aarnoutse RE, Ruslami R; TANDEM Consortium.	Clin Pharmacol Ther. 2019 Mar;105(3):730-737. doi: 10.1002/cpt.1232. Epub 2018 Oct 29.	Te Brake LHM	Clin Pharmacol Ther	2019	2018/09/18	PMC6587702		10.1002/cpt.1232
37567210	Nutritional support for adult patients with microbiologically confirmed pulmonary tuberculosis: outcomes in a programmatic cohort nested within the RATIONS trial in Jharkhand, India	Bhargava A, Bhargava M, Meher A, Teja GS, Velayutham B, Watson B, Benedetti A, Barik G, Singh VP, Singh D, Madhukeshwar AK, Prasad R, Pathak RR, Chadha V, Joshi R.	Lancet Glob Health. 2023 Sep;11(9):e1402-e1411. doi: 10.1016/S2214-109X(23)00324-8. Epub 2023 Aug 8.	Bhargava A	Lancet Glob Health	2023	2023/08/11			10.1016/S2214-109X(23)00324-8
32376409	Liver Phenotypes of European Adults Heterozygous or Homozygous for Pi∗Z Variant of AAT (Pi∗MZ vs Pi∗ZZ genotype) and Noncarriers	Schneider CV, Hamesch K, Gross A, Mandorfer M, Moeller LS, Pereira V, Pons M, Kuca P, Reichert MC, Benini F, Burbaum B, Voss J, Gutberlet M, Woditsch V, Lindhauer C, Fromme M, Kümpers J, Bewersdorf L, Schaefer B, Eslam M, Bals R, Janciauskiene S, Carvão J, Neureiter D, Zhou B, Wöran K, Bantel H, Geier A, Dirrichs T, Stickel F, Teumer A, Verbeek J, Nevens F, Govaere O, Krawczyk M, Roskams T, Hayba…	Gastroenterology. 2020 Aug;159(2):534-548.e11. doi: 10.1053/j.gastro.2020.04.058. Epub 2020 May 4.	Schneider CV	Gastroenterology	2020	2020/05/08			10.1053/j.gastro.2020.04.058
34843674	Rates of viral suppression in a cohort of people with stable HIV from two community models of ART delivery versus facility-based HIV care in Lusaka, Zambia: a cluster-randomised, non-inferiority trial nested in the HPTN 071 (PopART) trial	Limbada M, Macleod D, Situmbeko V, Muhau E, Shibwela O, Chiti B, Floyd S, Schaap AJ, Hayes R, Fidler S, Ayles H; HPTN 071 (PopART) study team.	Lancet HIV. 2022 Jan;9(1):e13-e23. doi: 10.1016/S2352-3018(21)00242-3. Epub 2021 Nov 26.	Limbada M	Lancet HIV	2022	2021/11/29	PMC8716341		10.1016/S2352-3018(21)00242-3
32825857	Demographic profile, clinical and microbiological predictors of mortality amongst admitted pediatric TB patients in a tertiary referral tuberculosis hospital	Sharma S, Sarin R, Sahu G, Shukla G.	Indian J Tuberc. 2020 Jul;67(3):312-319. doi: 10.1016/j.ijtb.2019.10.001. Epub 2019 Oct 21.	Sharma S	Indian J Tuberc	2020	2020/08/23			10.1016/j.ijtb.2019.10.001
29067283	Small Molecule Mediated Restoration of Mitochondrial Function Augments Anti-Mycobacterial Activity of Human Macrophages Subjected to Cholesterol Induced Asymptomatic Dyslipidemia	Asalla S, Mohareer K, Banerjee S.	Front Cell Infect Microbiol. 2017 Oct 10;7:439. doi: 10.3389/fcimb.2017.00439. eCollection 2017.	Asalla S	Front Cell Infect Microbiol	2017	2017/10/26	PMC5641336		10.3389/fcimb.2017.00439
29195664	[Actinomycosis revealed by ulceration of the palate and gingiva]	Dessirier F, Arnault JP, Denamps J, Sevestre H, Attencourt C, Lok C.	Ann Dermatol Venereol. 2018 Mar;145(3):173-177. doi: 10.1016/j.annder.2017.11.002. Epub 2017 Nov 28.	Dessirier F	Ann Dermatol Venereol	2018	2017/12/03			10.1016/j.annder.2017.11.002
32669124	Coexistence of mycobacterial infections - Mycobacterium tuberculosis and Mycobacterium leprae - in Sri Lanka: a case series	Keragala BSDP, Herath HMMTB, Janapriya GHDC, Vanitha S, Balendran T, Janani T, Keragala TS, Gunasekera CN.	J Med Case Rep. 2020 Jul 16;14(1):101. doi: 10.1186/s13256-020-02413-w.	Keragala BSDP	J Med Case Rep	2020	2020/07/17	PMC7364491		10.1186/s13256-020-02413-w
33369326	[Clinical outcome of tibiotalocalcaneal fusion using cannulated screw and humeral proximal locking plate inverted fixation through a lateral transfibular approach]	Zhang DX, Zhong X, Deng XD, Xiong M, Li W, Zhang SB, Li YX, Zhang H.	Zhongguo Gu Shang. 2020 Dec 25;33(12):1166-70. doi: 10.12200/j.issn.1003-0034.2020.12.015.	Zhang DX	Zhongguo Gu Shang	2020	2020/12/28			10.12200/j.issn.1003-0034.2020.12.015
32300058	COVID-19 pandemic in India: challenges and silver linings	Kamath S, Kamath R, Salins P.	Postgrad Med J. 2020 Jul;96(1137):422-423. doi: 10.1136/postgradmedj-2020-137780. Epub 2020 Apr 16.	Kamath S	Postgrad Med J	2020	2020/04/18	PMC10016875		10.1136/postgradmedj-2020-137780
31315318	Socio-economical and Clinico-Radiological Profile of 474 MDR TB Cases of a Rural Medical College	Jain S, Varudkar HG, Julka A, Singapurwala M, Khosla S, Shah B.	J Assoc Physicians India. 2018 Dec;66(12):14-18.	Jain S	J Assoc Physicians India	2018	2019/07/19
37609972	Ethambutol induced toxic optic neuropathy - A retrospective study in a tertiary eye care centre in Southern India	Shanmugam MK, Sajja S, Kowsalya A, Balakrishnan HK, Jayasri KN.	Nepal J Ophthalmol. 2022 Jul;14(28):108-115. doi: 10.3126/nepjoph.v14i2.42780.	Shanmugam MK	Nepal J Ophthalmol	2022	2023/08/23			10.3126/nepjoph.v14i2.42780
37354687	THE NITROSAMINE CONTAMINATION IN BETA BLOCKERS (BISOPROLOL/METOPROLOL), ACE INHIBITORS (LISINOPRIL/PERINDOPRIL), THIAZIDES DIURETICS (HCT), CALCIUM CHANNEL BLOCKERS (AMLODIPINE/FELODIPINE), SARTANS (CANDESARTAN) AND ТHE SUBSEQUENT SKIN CANCER DEVELOPMENT AND PROGRESSION: APOCALYPSE NOW	Tchernev G.	Georgian Med News. 2023 Apr;(337):138-145.	Tchernev G	Georgian Med News	2023	2023/06/24
32758336	Avoiding COVID-19 complications with diabetic patients could be achieved by multi-dose Bacillus Calmette-Guérin vaccine: a case study of beta cells regeneration	Ayoub BM, Ramadan E, Ashoush N, Tadros MM, Hendy MS, Elmazar MM, Mousa SA.	Pharmazie. 2020 Aug 1;75(8):375-380. doi: 10.1691/ph.2020.0494.	Ayoub BM	Pharmazie	2020	2020/08/08			10.1691/ph.2020.0494
34505751	Incidence rate of active tuberculosis in solid organ transplant recipients: Data from a nationwide population cohort in a high-endemic country	Kwon DE, Han SH, Han KD, La Y, Lee KH.	Transpl Infect Dis. 2021 Dec;23(6):e13729. doi: 10.1111/tid.13729. Epub 2021 Dec 15.	Kwon DE	Transpl Infect Dis	2021	2021/09/10			10.1111/tid.13729
36744486	Acute kidney injury among hospitalised patients who died due to COVID-19 in the Eastern Cape, South Africa	Kaswa R.	S Afr Fam Pract (2004). 2023 Jan 13;65(1):e1-e5. doi: 10.4102/safp.v65i1.5616.	Kaswa R	S Afr Fam Pract (2004)	2023	2023/02/06	PMC9900244		10.4102/safp.v65i1.5616
33201624	[Homeless patients in Rotterdam with a need for medical care: data from the Rotterdam Street Doctors' office in the years 2006-2017]	Slockers MT, van Laere IRA, van der Gevel AR, Slockers CG, van Marlen-Bos C, Mackenbach JP, van Beeck EF.	Ned Tijdschr Geneeskd. 2020 Nov 10;164:D4656.	Slockers MT	Ned Tijdschr Geneeskd	2020	2020/11/17
30207846	Reconstruction of infected trunk wounds with pedicled rectus abdominis musculocutaneous flaps: a retrospective case series	Yoon CS, Kim CG, Kim H, Kim KN.	J Wound Care. 2018 Sep 1;27(Sup9a):S4-S11. doi: 10.12968/jowc.2018.27.Sup9a.S4.	Yoon CS	J Wound Care	2018	2018/09/13			10.12968/jowc.2018.27.Sup9a.S4
32501262	Elevated antigen-specific IFN-γ responses in bronchoalveolar lavage fluid impervious to clinical comorbidities improve the pulmonary tuberculosis diagnosis	Guo Q, Zhang J, Li G, Liu S, Xiao G, Bi J, Li F, Zhang S, Ou M, He X, Zeng C, Liu L, Zhang G.	Tuberculosis (Edinb). 2020 May;122:101942. doi: 10.1016/j.tube.2020.101942. Epub 2020 May 11.	Guo Q	Tuberculosis (Edinb)	2020	2020/06/06			10.1016/j.tube.2020.101942
31984577	Impact of donor lung quality on post-transplant recipient outcome in the Lung Allocation Score era in Eurotransplant - a historical prospective study	Smits JM, Gottlieb J, Verschuuren E, Evrard P, Hoek R, Knoop C, Lang G, Kwakkel-van Erp JM, Vos R, Verleden G, Rondelet B, Hoefer D, Langer F, Schramm R, Hoetzenecker K, van Kessel D, Luijk B, Seghers L, Deuse T, Buhl R, Witt C, Strelniece A, Green D, de Vries E, Laufer G, Van Raemdonck D.	Transpl Int. 2020 May;33(5):544-554. doi: 10.1111/tri.13582. Epub 2020 Feb 13.	Smits JM	Transpl Int	2020	2020/01/28	PMC7216955		10.1111/tri.13582
35996919	Scleral Abscess of the Infusion Port Site Following Pars Plana Vitrectomy and its Management	Mansoori T, Srirampur A, Agraharam SG.	Nepal J Ophthalmol. 2022 Jan;14(27):191-196. doi: 10.3126/nepjoph.v14i1.34882.	Mansoori T	Nepal J Ophthalmol	2022	2022/08/23			10.3126/nepjoph.v14i1.34882
32701821	Echocardiographic Findings Among Virally Suppressed HIV-Infected Aging Asians Compared with HIV-Negative Individuals	Chattranukulchai P, Thimaporn W, Siwamogsatham S, Satitthunmmanid S, Sitticharoenchai P, Apornpong T, Sangarlangkarn A, Kerr SJ, Ruxrungtham K, Boonyaratavej S, Avihingsanon A; HIV-NAT 006/207 study team.	J Acquir Immune Defic Syndr. 2020 Nov 1;85(3):379-386. doi: 10.1097/QAI.0000000000002456.	Chattranukulchai P	J Acquir Immune Defic Syndr	2020	2020/07/24			10.1097/QAI.0000000000002456
33773002	Infectious disease consultation is effective in boosting vaccine coverage in patients awaiting kidney transplantation: A French prospective study	Runyo F, Matignon M, Audureau E, Vindrios W, Boueilh A, Gomart C, Grimbert P, Gallien S, Melica G.	Transpl Infect Dis. 2021 Aug;23(4):e13607. doi: 10.1111/tid.13607. Epub 2021 Apr 13.	Runyo F	Transpl Infect Dis	2021	2021/03/27			10.1111/tid.13607
34696673	Risk of infections in psoriasis: assessment and challenges in daily management	De Simone C, Fargnoli MC, Amerio P, Bianchi L, Esposito M, Pirro F, Potenza C, Ricceri F, Rongioletti F, Stingeni L, Prignano F.	Expert Rev Clin Immunol. 2021 Nov;17(11):1211-1220. doi: 10.1080/1744666X.2021.1997592. Epub 2021 Nov 1.	De Simone C	Expert Rev Clin Immunol	2021	2021/10/26			10.1080/1744666X.2021.1997592
29267338	Alarmingly high prevalence of hypertension and pre-hypertension in North India-results from a large cross-sectional STEPS survey	Tripathy JP, Thakur JS, Jeet G, Chawla S, Jain S.	PLoS One. 2017 Dec 21;12(12):e0188619. doi: 10.1371/journal.pone.0188619. eCollection 2017.	Tripathy JP	PLoS One	2017	2017/12/22	PMC5739392		10.1371/journal.pone.0188619
28412726	Inhaled corticosteroids have a protective effect against lung cancer in female patients with chronic obstructive pulmonary disease: a nationwide population-based cohort study	Liu SF, Kuo HC, Lin MC, Ho SC, Tu ML, Chen YM, Chen YC, Fang WF, Wang CC, Liu GH.	Oncotarget. 2017 May 2;8(18):29711-29721. doi: 10.18632/oncotarget.15386.	Liu SF	Oncotarget	2017	2017/04/17	PMC5444697		10.18632/oncotarget.15386
33597166	Covid-19 deaths in Africa: prospective systematic postmortem surveillance study	Mwananyanda L, Gill CJ, MacLeod W, Kwenda G, Pieciak R, Mupila Z, Lapidot R, Mupeta F, Forman L, Ziko L, Etter L, Thea D.	BMJ. 2021 Feb 17;372:n334. doi: 10.1136/bmj.n334.	Mwananyanda L	BMJ	2021	2021/02/18	PMC7887952		10.1136/bmj.n334
29627032	Factors associated with distal symmetric polyneuropathies in adult Zambians: A cross-sectional, observational study of the role of HIV, non-antiretroviral medication exposures, and nutrition	Kvalsund M, Chidumayo T, Hamel J, Herrmann D, Heimburger D, Peltier A, Birbeck G.	J Neurol Sci. 2018 May 15;388:61-69. doi: 10.1016/j.jns.2018.02.035. Epub 2018 Feb 22.	Kvalsund M	J Neurol Sci	2018	2018/04/09	PMC5971194	NIHMS950533	10.1016/j.jns.2018.02.035
32505011	Pneumonia risk and its associated factors in Parkinson's disease: A National Database Study	Won JH, Byun SJ, Oh BM, Kim HJ, Park SJ, Seo HG.	J Neurol Sci. 2020 Aug 15;415:116949. doi: 10.1016/j.jns.2020.116949. Epub 2020 May 29.	Won JH	J Neurol Sci	2020	2020/06/07			10.1016/j.jns.2020.116949
33877037	Incidence and Causes of Late Hospital Readmissions After Living Donor Renal Transplant: A Retrospective Study	Sharma A, Bhardwaj A, Mathur RP.	Exp Clin Transplant. 2021 May;19(5):420-424. doi: 10.6002/ect.2020.0490. Epub 2021 Apr 16.	Sharma A	Exp Clin Transplant	2021	2021/04/20			10.6002/ect.2020.0490
33621146	Vogt-Koyanagi-Harada Syndrome in a Canadian First Nations Population	Kryshtalskyj MT, Roy M.	Ocul Immunol Inflamm. 2022 May 19;30(4):894-900. doi: 10.1080/09273948.2020.1849737. Epub 2021 Feb 23.	Kryshtalskyj MT	Ocul Immunol Inflamm	2022	2021/02/23			10.1080/09273948.2020.1849737
37147519	The factors associated with mortality and progressive disease of nontuberculous mycobacterial lung disease: a systematic review and meta-analysis	Hwang H, Lee JK, Heo EY, Kim DK, Lee HW.	Sci Rep. 2023 May 5;13(1):7348. doi: 10.1038/s41598-023-34576-z.	Hwang H	Sci Rep	2023	2023/05/05	PMC10162985		10.1038/s41598-023-34576-z
32437017	Epidemiological and clinical characteristics of discharged patients infected with SARS-CoV-2 on the Qinghai Plateau	Xi A, Zhuo M, Dai J, Ding Y, Ma X, Ma X, Wang X, Shi L, Bai H, Zheng H, Nuermberger E, Xu J.	J Med Virol. 2020 Nov;92(11):2528-2535. doi: 10.1002/jmv.26032. Epub 2020 Jul 28.	Xi A	J Med Virol	2020	2020/05/22	PMC7280617		10.1002/jmv.26032
35231915	Risk Assessment for Patients with Chronic Respiratory Conditions in the Context of the SARS-CoV-2 Pandemic Statement of the German Respiratory Society with the Support of the German Association of Chest Physicians	Lommatzsch M, Rabe KF, Taube C, Joest M, Kreuter M, Wirtz H, Blum TG, Kolditz M, Geerdes-Fenge H, Otto-Knapp R, Häcker B, Schaberg T, Ringshausen FC, Vogelmeier CF, Reinmuth N, Reck M, Gottlieb J, Konstantinides S, Meyer J, Worth H, Windisch W, Welte T, Bauer T.	Respiration. 2022;101(3):307-320. doi: 10.1159/000518896. Epub 2022 Jan 21.	Lommatzsch M	Respiration	2022	2022/03/01	PMC8985038		10.1159/000518896
35065170	Co-infections, comorbidities, and alcohol or other substances abuses in chronic hepatitis C-related hospitalisations in Spain	Garrido-Estepa M, Herruzo R, Flores-Herrera J.	Gastroenterol Hepatol. 2022 Nov;45(9):677-689. doi: 10.1016/j.gastrohep.2022.01.002. Epub 2022 Jan 19.	Garrido-Estepa M	Gastroenterol Hepatol	2022	2022/01/22			10.1016/j.gastrohep.2022.01.002
32527345	[Clinical analysis of 23 patients with coronavirus disease 2019 in Xinyang City of Henan Province]	Xu M, Li M, Zhan W, Han T, Liu L, Zhang G, Lu Y.	Zhonghua Wei Zhong Bing Ji Jiu Yi Xue. 2020 Apr;32(4):421-425. doi: 10.3760/cma.j.cn121430-20200301-00153.	Xu M	Zhonghua Wei Zhong Bing Ji Jiu Yi Xue	2020	2020/06/13			10.3760/cma.j.cn121430-20200301-00153
30574856	Association of Low Vitamin D with Complications of HIV and AIDS: A literature Review	Chokuda E, Reynolds C, Das S.	Infect Disord Drug Targets. 2020;20(2):122-142. doi: 10.2174/1871526519666181221122731.	Chokuda E	Infect Disord Drug Targets	2020	2018/12/22			10.2174/1871526519666181221122731
34456199	Relation of Serum Lipoprotein(a) Levels to Lipoprotein and Apolipoprotein Profiles and Atherosclerotic Diseases in Japanese Patients with Heterozygous Familial Hypercholesterolemia: Familial Hypercholesterolemia Expert Forum (FAME) Study	Naito R, Daida H, Masuda D, Harada-Shiba M, Arai H, Bujo H, Ishibashi S, Koga N, Oikawa S, Yamashita S.	J Atheroscler Thromb. 2022 Aug 1;29(8):1188-1200. doi: 10.5551/jat.63019. Epub 2021 Aug 30.	Naito R	J Atheroscler Thromb	2022	2021/08/30	PMC9371754		10.5551/jat.63019
35852426	Simplified Transfer Learning for Chest Radiography Models Using Less Data	Sellergren AB, Chen C, Nabulsi Z, Li Y, Maschinot A, Sarna A, Huang J, Lau C, Kalidindi SR, Etemadi M, Garcia-Vicente F, Melnick D, Liu Y, Eswaran K, Tse D, Beladia N, Krishnan D, Shetty S.	Radiology. 2022 Nov;305(2):454-465. doi: 10.1148/radiol.212482. Epub 2022 Jul 19.	Sellergren AB	Radiology	2022	2022/07/19			10.1148/radiol.212482
33793652	HIV epidemic in fishing communities in Uganda: A scoping review	Musumari PM, Techasrivichien T, Srithanaviboonchai K, Wanyenze RK, Matovu JKB, Poudyal H, Suguimoto SP, Zamani S, Tangmunkongvorakul A, Ono-Kihara M, Kihara M.	PLoS One. 2021 Apr 1;16(4):e0249465. doi: 10.1371/journal.pone.0249465. eCollection 2021.	Musumari PM	PLoS One	2021	2021/04/01	PMC8016276		10.1371/journal.pone.0249465
37322097	Effect of COVID-19 pandemic on inpatient service utilization and patient outcomes in Uganda	Andia-Biraro I, Baluku JB, Olum R, Bongomin F, Kyazze AP, Ninsiima S, Ssekamatte P, Kibirige D, Biraro S, Seremba E, Kabugo C.	Sci Rep. 2023 Jun 15;13(1):9693. doi: 10.1038/s41598-023-36877-9.	Andia-Biraro I	Sci Rep	2023	2023/06/15	PMC10272226		10.1038/s41598-023-36877-9
33452563	Higher Surgery and Recovery Room Air Pressures Associated with Reduced Surgical Site Infection Risk	Crape BL, Gusmanov A, Orazumbekova B, Davtyan K.	World J Surg. 2021 Apr;45(4):1088-1095. doi: 10.1007/s00268-020-05932-1. Epub 2021 Jan 15.	Crape BL	World J Surg	2021	2021/01/16			10.1007/s00268-020-05932-1
30864359	Myocardial Perfusion Abnormalities in Young and Premenopausal Women with Systemic Lupus Erythematosus, Detected with 99MTC MIBI Myocardial Perfusion Scintigraphy - Prevalence and Correlation with Proatherogenic Factors	Sandevska E, Gjorcheva DP, Vavlukis M, Sandevski A, Kafedziska I, Krstik-Damjanovska L, Majstorov V, Jovanovska-Perchinkova S, Guchev F, Kostova N.	Pril (Makedon Akad Nauk Umet Odd Med Nauki). 2018 Dec 1;39(2-3):79-92. doi: 10.2478/prilozi-2018-0045.	Sandevska E	Pril (Makedon Akad Nauk Umet Odd Med Nauki)	2018	2019/03/14			10.2478/prilozi-2018-0045
29076678	Vitamin-D Toxicity And Other Non-Malignant Causes Of Hypercalcemia: A Retrospective Study At A Tertiary Care Hospital In Pakistan	Khan MN, Masood MQ, Siddiqui MA, Naz S, Islam N.	J Ayub Med Coll Abbottabad. 2017 Jul-Sep;29(3):436-440.	Khan MN	J Ayub Med Coll Abbottabad	2017	2017/10/28
31648940	Association between HTLV-1 infection and adverse health outcomes: a systematic review and meta-analysis of epidemiological studies	Schierhout G, McGregor S, Gessain A, Einsiedel L, Martinello M, Kaldor J.	Lancet Infect Dis. 2020 Jan;20(1):133-143. doi: 10.1016/S1473-3099(19)30402-5. Epub 2019 Oct 21.	Schierhout G	Lancet Infect Dis	2020	2019/10/26			10.1016/S1473-3099(19)30402-5
33987873	Positive airway pressure (PAP) treatment reduces glycated hemoglobin (HbA1c) levels in obstructive sleep apnea patients with concomitant weight loss: Longitudinal data from the ESADA	Tasbakan MS, Grote L, Hedner J, Kvamme JA, Verbraecken J, McNicholas WT, Roisman G, Tkacova R, Bonsignore MR, Saaresranta T, Steiropoulos P, Marrone O, Basoglu OK; ESADA Collaborators.	J Sleep Res. 2021 Oct;30(5):e13331. doi: 10.1111/jsr.13331. Epub 2021 May 14.	Tasbakan MS	J Sleep Res	2021	2021/05/14			10.1111/jsr.13331
29985804	Smoking and Accelerated Lung Function Decline in HIV-Positive Individuals: A Secondary Analysis of the START Pulmonary Substudy	MacDonald DM, Melzer AC, Collins G, Avihingsanon A, Crothers K, Ingraham NE, Mugerwa H, Ristola M, Shuter J, Kunisaki KM; INSIGHT START Pulmonary Substudy Group.	J Acquir Immune Defic Syndr. 2018 Nov 1;79(3):e85-e92. doi: 10.1097/QAI.0000000000001797.	MacDonald DM	J Acquir Immune Defic Syndr	2018	2018/07/10	PMC6350922	NIHMS1006313	10.1097/QAI.0000000000001797
36627556	Mobile APP-assisted family physician program for improving blood pressure outcome in hypertensive patients	Xing F, Guo Y, Xia N, Zhang S, Yin J, Qin L, Zhu C, Gao Q, Jia J, Zhao Y, Qi Y, Li W.	BMC Prim Care. 2023 Jan 10;24(1):8. doi: 10.1186/s12875-023-01965-2.	Xing F	BMC Prim Care	2023	2023/01/10	PMC9832760		10.1186/s12875-023-01965-2
31314965	Effect of Universal Testing and Treatment on HIV Incidence - HPTN 071 (PopART)	Hayes RJ, Donnell D, Floyd S, Mandla N, Bwalya J, Sabapathy K, Yang B, Phiri M, Schaap A, Eshleman SH, Piwowar-Manning E, Kosloff B, James A, Skalland T, Wilson E, Emel L, Macleod D, Dunbar R, Simwinga M, Makola N, Bond V, Hoddinott G, Moore A, Griffith S, Deshmane Sista N, Vermund SH, El-Sadr W, Burns DN, Hargreaves JR, Hauck K, Fraser C, Shanaube K, Bock P, Beyers N, Ayles H, Fidler S; HPTN 071…	N Engl J Med. 2019 Jul 18;381(3):207-218. doi: 10.1056/NEJMoa1814556.	Hayes RJ	N Engl J Med	2019	2019/07/18	PMC6587177		10.1056/NEJMoa1814556
33252492	Maintenance of statin therapy among people living with HIV	Boettiger DC, Kerr S, Chattranukulchai P, Siwamogsatham S, Avihingsanon A.	AIDS. 2021 Mar 15;35(4):567-574. doi: 10.1097/QAD.0000000000002769.	Boettiger DC	AIDS	2021	2020/11/30			10.1097/QAD.0000000000002769
33180326	Preexisting morbidity profile of women newly diagnosed with breast cancer in sub-Saharan Africa: African Breast Cancer-Disparities in Outcomes study	Ayeni OA, Norris SA, Joffe M, Cubasch H, Galukande M, Zietsman A, Parham G, Adisa C, Anele A, Schüz J, Anderson BO, Foerster M, Dos Santos Silva I, McCormack VA.	Int J Cancer. 2021 May 1;148(9):2158-2170. doi: 10.1002/ijc.33387. Epub 2020 Nov 25.	Ayeni OA	Int J Cancer	2021	2020/11/12	PMC8129872	NIHMS1698300	10.1002/ijc.33387
33879158	Baseline audiological profiling of South African females with cervical cancer: an important attribute for assessing cisplatin-associated ototoxicity	Paken J, Govender CD, Pillay M, Ayele BT, Sewram V.	BMC Womens Health. 2021 Apr 20;21(1):164. doi: 10.1186/s12905-021-01313-5.	Paken J	BMC Womens Health	2021	2021/04/21	PMC8056627		10.1186/s12905-021-01313-5
31137948	Antiretroviral-naïve HIV-infected patients had lower bone formation markers than HIV-uninfected adults	Wattanachanya L, Jantrapakde J, Avihingsanon A, Ramautarsing R, Kerr S, Trachunthong D, Pussadee K, Teeratakulpisarn N, Jadwattanakul T, Chaiwatanarat T, Buranasupkajorn P, Phanuphak N, Sunthornyothin S, Phanuphak P; TNT 003 study team.	AIDS Care. 2020 Aug;32(8):984-993. doi: 10.1080/09540121.2019.1622631. Epub 2019 May 28.	Wattanachanya L	AIDS Care	2020	2019/05/30			10.1080/09540121.2019.1622631
37339333	COVID-19 among adults living with HIV: correlates of mortality among public sector healthcare users in Western Cape, South Africa	Kassanjee R, Davies MA, Ngwenya O, Osei-Yeboah R, Jacobs T, Morden E, Timmerman V, Britz S, Mendelson M, Taljaard J, Riou J, Boulle A, Tiffin N, Zinyakatira N.	J Int AIDS Soc. 2023 Jun;26(6):e26104. doi: 10.1002/jia2.26104.	Kassanjee R	J Int AIDS Soc	2023	2023/06/20	PMC10281639		10.1002/jia2.26104
36458353	Estimating the changing burden of disease attributable to high fasting plasma glucose in South Africa for 2000, 2006 and 2012	Pillay van-Wyk V, Cois A, Kengne AP, Roomaney RA, Levitt N, Turawa EB, Abdelatief N, Neethling I, Awotiwon OF, Nojilana B, Joubert JD, Pacella R, Bradshaw D.	S Afr Med J. 2022 Sep 30;112(8b):594-606. doi: 10.7196/SAMJ.2022.v112i8b.16659.	Pillay van-Wyk V	S Afr Med J	2022	2022/12/02			10.7196/SAMJ.2022.v112i8b.16659
32972995	Inborn errors of type I IFN immunity in patients with life-threatening COVID-19	Zhang Q, Bastard P, Liu Z, Le Pen J, Moncada-Velez M, Chen J, Ogishi M, Sabli IKD, Hodeib S, Korol C, Rosain J, Bilguvar K, Ye J, Bolze A, Bigio B, Yang R, Arias AA, Zhou Q, Zhang Y, Onodi F, Korniotis S, Karpf L, Philippot Q, Chbihi M, Bonnet-Madin L, Dorgham K, Smith N, Schneider WM, Razooky BS, Hoffmann HH, Michailidis E, Moens L, Han JE, Lorenzo L, Bizien L, Meade P, Neehus AL, Ugurbil AC, Co…	Science. 2020 Oct 23;370(6515):eabd4570. doi: 10.1126/science.abd4570. Epub 2020 Sep 24.	Zhang Q	Science	2020	2020/09/25	PMC7857407	NIHMS1668514	10.1126/science.abd4570
36117370	[Detection and analysis of intestinal flora diversity in patients with complex anal fistula]	Qiu JM, Yang GG, Wang D, Chen JM, Shen Z, Shao SX.	Zhonghua Wei Chang Wai Ke Za Zhi. 2022 Sep 25;25(9):792-797. doi: 10.3760/cma.j.cn441530-20220412-00142.	Qiu JM	Zhonghua Wei Chang Wai Ke Za Zhi	2022	2022/09/19			10.3760/cma.j.cn441530-20220412-00142
