# Supplementary material for: Effect of glycemic control and type of diabetes treatment on TB treatment outcomes among people with TB-diabetes: A systematic review (updated August 2024)
Source: PLoS One. 2025 Jul 18;20(7):e0328619. doi: 10.1371/journal.pone.0328619 (PMC12273911; doi:10.1371/journal.pone.0328619)
Supplement: S1A Appendix — (ZIP) [file pone.0328619.s005.zip › S1A appendix/S1A_2017-21 Aug 2023/Pubmed/Cohort-532.csv]

Search number	Query	Sort By	Filters	Search Details	Results	Time
26	#24 AND #25		from 2017/4/26 - 2023/8/21	(((("tuberculosi"[All Fields] OR "tuberculosis"[MeSH Terms] OR "tuberculosis"[All Fields] OR "tuberculoses"[All Fields] OR "tuberculosis s"[All Fields]) AND 2017/04/26:2023/08/21[Date - Publication]) OR ("tuberculosis"[MeSH Terms] AND 2017/04/26:2023/08/21[Date - Publication])) AND 2017/04/26:2023/08/21[Date - Publication] AND ((("treatment outcome"[MeSH Terms] AND 2017/04/26:2023/08/21[Date - Pu…	532	1:02:10
25	Human [Mesh]		from 2017/4/26 - 2023/8/21	("humans"[MeSH Terms]) AND (2017/4/26:2023/8/21[pdat])	4,565,405	1:01:39
24	#18 AND #19 AND #20 AND #23		from 2017/4/26 - 2023/8/21	(((("tuberculosi"[All Fields] OR "tuberculosis"[MeSH Terms] OR "tuberculosis"[All Fields] OR "tuberculoses"[All Fields] OR "tuberculosis s"[All Fields]) AND 2017/04/26:2023/08/21[Date - Publication]) OR ("tuberculosis"[MeSH Terms] AND 2017/04/26:2023/08/21[Date - Publication])) AND 2017/04/26:2023/08/21[Date - Publication] AND ((("treatment outcome"[MeSH Terms] AND 2017/04/26:2023/08/21[Date - Pu…	609	0:59:59
23	#21 OR #22		from 2017/4/26 - 2023/8/21	(((("risk factors"[MeSH Terms] AND 2017/04/26:2023/08/21[Date - Publication]) OR ("risk factor"[Text Word] AND 2017/04/26:2023/08/21[Date - Publication]) OR (("cohort"[All Fields] OR "cohort s"[All Fields] OR "cohorte"[All Fields] OR "cohorts"[All Fields]) AND 2017/04/26:2023/08/21[Date - Publication]) OR ("risk"[MeSH Terms] AND 2017/04/26:2023/08/21[Date - Publication])) AND 2017/04/26:2023/08/2…	1,294,908	0:59:13
22	#15 OR #16 OR #17		from 2017/4/26 - 2023/8/21	((("cohort studies"[MeSH Terms] OR ("cohort"[All Fields] AND "studies"[All Fields]) OR "cohort studies"[All Fields]) AND 2017/04/26:2023/08/21[Date - Publication]) OR (("cohort studies"[MeSH Terms] OR ("cohort"[All Fields] AND "studies"[All Fields]) OR "cohort studies"[All Fields] OR ("cohort"[All Fields] AND "study"[All Fields]) OR "cohort study"[All Fields]) AND 2017/04/26:2023/08/21[Date - Pub…	997,414	0:58:51
21	#11 OR #12 OR #13 OR #14		from 2017/4/26 - 2023/8/21	(("risk factors"[MeSH Terms] AND 2017/04/26:2023/08/21[Date - Publication]) OR ("risk factor"[Text Word] AND 2017/04/26:2023/08/21[Date - Publication]) OR (("cohort"[All Fields] OR "cohort s"[All Fields] OR "cohorte"[All Fields] OR "cohorts"[All Fields]) AND 2017/04/26:2023/08/21[Date - Publication]) OR ("risk"[MeSH Terms] AND 2017/04/26:2023/08/21[Date - Publication])) AND (2017/4/26:2023/8/21[p…	829,261	0:58:14
20	#7 OR #8 OR #9 OR #10		from 2017/4/26 - 2023/8/21	((("dyn med"[Journal] OR "dis mon"[Journal] OR "dis manag"[Journal] OR "dm"[All Fields]) AND 2017/04/26:2023/08/21[Date - Publication]) OR ("diabetes mellitus"[MeSH Terms] AND 2017/04/26:2023/08/21[Date - Publication]) OR ("mellitus"[All Fields] AND 2017/04/26:2023/08/21[Date - Publication]) OR (("diabete"[All Fields] OR "diabetes mellitus"[MeSH Terms] OR ("diabetes"[All Fields] AND "mellitus"[Al…	348,050	0:57:33
19	#3 OR #4 OR #5 OR #6		from 2017/4/26 - 2023/8/21	(("treatment outcome"[MeSH Terms] AND 2017/04/26:2023/08/21[Date - Publication]) OR (("treatment outcome"[MeSH Terms] OR ("treatment"[All Fields] AND "outcome"[All Fields]) OR "treatment outcome"[All Fields]) AND 2017/04/26:2023/08/21[Date - Publication]) OR (("therapeutics"[MeSH Terms] OR "therapeutics"[All Fields] OR "treatments"[All Fields] OR "therapy"[MeSH Subheading] OR "therapy"[All Fields…	3,861,884	0:56:48
18	#1 OR #2		from 2017/4/26 - 2023/8/21	((("tuberculosi"[All Fields] OR "tuberculosis"[MeSH Terms] OR "tuberculosis"[All Fields] OR "tuberculoses"[All Fields] OR "tuberculosis s"[All Fields]) AND 2017/04/26:2023/08/21[Date - Publication]) OR ("tuberculosis"[MeSH Terms] AND 2017/04/26:2023/08/21[Date - Publication])) AND (2017/4/26:2023/8/21[pdat])	54,221	0:56:06
17	cohort analysis		from 2017/4/26 - 2023/8/21	("cohort studies"[MeSH Terms] OR ("cohort"[All Fields] AND "studies"[All Fields]) OR "cohort studies"[All Fields] OR ("cohort"[All Fields] AND "analysis"[All Fields]) OR "cohort analysis"[All Fields]) AND (2017/4/26:2023/8/21[pdat])	939,063	0:55:06
16	cohort study		from 2017/4/26 - 2023/8/21	("cohort studies"[MeSH Terms] OR ("cohort"[All Fields] AND "studies"[All Fields]) OR "cohort studies"[All Fields] OR ("cohort"[All Fields] AND "study"[All Fields]) OR "cohort study"[All Fields]) AND (2017/4/26:2023/8/21[pdat])	983,563	0:54:48
15	cohort studies		from 2017/4/26 - 2023/8/21	("cohort studies"[MeSH Terms] OR ("cohort"[All Fields] AND "studies"[All Fields]) OR "cohort studies"[All Fields]) AND (2017/4/26:2023/8/21[pdat])	882,214	0:54:30
14	risk [Mesh]		from 2017/4/26 - 2023/8/21	("risk"[MeSH Terms]) AND (2017/4/26:2023/8/21[pdat])	348,320	0:54:07
13	cohort		from 2017/4/26 - 2023/8/21	("cohort"[All Fields] OR "cohort s"[All Fields] OR "cohorte"[All Fields] OR "cohorts"[All Fields]) AND (2017/4/26:2023/8/21[pdat])	501,212	0:53:24
12	risk factor[Text Word]		from 2017/4/26 - 2023/8/21	("risk factor"[Text Word]) AND (2017/4/26:2023/8/21[pdat])	112,609	0:53:05
11	risk factors [mesh]		from 2017/4/26 - 2023/8/21	("risk factors"[MeSH Terms]) AND (2017/4/26:2023/8/21[pdat])	257,510	0:51:30
10	Diabetes		from 2017/4/26 - 2023/8/21	("diabete"[All Fields] OR "diabetes mellitus"[MeSH Terms] OR ("diabetes"[All Fields] AND "mellitus"[All Fields]) OR "diabetes mellitus"[All Fields] OR "diabetes"[All Fields] OR "diabetes insipidus"[MeSH Terms] OR ("diabetes"[All Fields] AND "insipidus"[All Fields]) OR "diabetes insipidus"[All Fields] OR "diabetic"[All Fields] OR "diabetics"[All Fields] OR "diabets"[All Fields]) AND (2017/4/26:202…	327,881	0:51:05
9	mellitus		from 2017/4/26 - 2023/8/21	("mellitus"[All Fields]) AND (2017/4/26:2023/8/21[pdat])	166,042	0:50:44
8	Diabetes mellitus [Mesh]		from 2017/4/26 - 2023/8/21	("diabetes mellitus"[MeSH Terms]) AND (2017/4/26:2023/8/21[pdat])	133,718	0:50:23
7	DM		from 2017/4/26 - 2023/8/21	("dyn med"[Journal] OR "dis mon"[Journal] OR "dis manag"[Journal] OR "dm"[All Fields]) AND (2017/4/26:2023/8/21[pdat])	35,791	0:49:54
6	outcome		from 2017/4/26 - 2023/8/21	("outcome"[All Fields] OR "outcomes"[All Fields]) AND (2017/4/26:2023/8/21[pdat])	1,333,500	0:49:38
5	Treatment		from 2017/4/26 - 2023/8/21	("therapeutics"[MeSH Terms] OR "therapeutics"[All Fields] OR "treatments"[All Fields] OR "therapy"[MeSH Subheading] OR "therapy"[All Fields] OR "treatment"[All Fields] OR "treatment s"[All Fields]) AND (2017/4/26:2023/8/21[pdat])	3,458,784	0:49:13
4	Treatment outcome		from 2017/4/26 - 2023/8/21	("treatment outcome"[MeSH Terms] OR ("treatment"[All Fields] AND "outcome"[All Fields]) OR "treatment outcome"[All Fields]) AND (2017/4/26:2023/8/21[pdat])	507,877	0:48:45
3	treatment outcome [Mesh]		from 2017/4/26 - 2023/8/21	("treatment outcome"[MeSH Terms]) AND (2017/4/26:2023/8/21[pdat])	364,574	0:48:18
2	tuberculosis [mesh]		from 2017/4/26 - 2023/8/21	("tuberculosis"[MeSH Terms]) AND (2017/4/26:2023/8/21[pdat])	25,826	0:47:41
1	Tuberculosis		from 2017/4/26 - 2023/8/21	("tuberculosi"[All Fields] OR "tuberculosis"[MeSH Terms] OR "tuberculosis"[All Fields] OR "tuberculoses"[All Fields] OR "tuberculosis s"[All Fields]) AND (2017/4/26:2023/8/21[pdat])	54,221	0:46:47
