# Supplementary material for: Effect of glycemic control and type of diabetes treatment on TB treatment outcomes among people with TB-diabetes: A systematic review (updated August 2024)
Source: PLoS One. 2025 Jul 18;20(7):e0328619. doi: 10.1371/journal.pone.0328619 (PMC12273911; doi:10.1371/journal.pone.0328619)
Supplement: S1A Appendix — (ZIP) [file pone.0328619.s005.zip › S1A appendix/S1A_2017-21 Aug 2023/Pubmed/Obj 2 search strategy 1 studies.csv]

PMID	Title	Authors	Citation	First Author	Journal/Book	Publication Year	Create Date	PMCID	NIHMS ID	DOI
30606312	Clinical management of combined tuberculosis and diabetes	van Crevel R, Koesoemadinata R, Hill PC, Harries AD.	Int J Tuberc Lung Dis. 2018 Dec 1;22(12):1404-1410. doi: 10.5588/ijtld.18.0340.	van Crevel R	Int J Tuberc Lung Dis	2018	2019/01/05			10.5588/ijtld.18.0340
31119504	Metformin in tuberculosis: beyond control of hyperglycemia	Oglesby W, Kara AM, Granados H, Cervantes JL.	Infection. 2019 Oct;47(5):697-702. doi: 10.1007/s15010-019-01322-5. Epub 2019 May 22.	Oglesby W	Infection	2019	2019/05/24			10.1007/s15010-019-01322-5
30948180	Metformin as a host-directed therapeutic in tuberculosis: Is there a promise?	Yew WW, Chang KC, Chan DP, Zhang Y.	Tuberculosis (Edinb). 2019 Mar;115:76-80. doi: 10.1016/j.tube.2019.02.004. Epub 2019 Feb 13.	Yew WW	Tuberculosis (Edinb)	2019	2019/04/06			10.1016/j.tube.2019.02.004
30024077	Repurposing metformin to prevent and treat tuberculosis	Leung CC.	Respirology. 2018 Nov;23(11):974-975. doi: 10.1111/resp.13371. Epub 2018 Jul 19.	Leung CC	Respirology	2018	2018/07/20			10.1111/resp.13371
33641582	Statin use and impact on tuberculosis risk	Su VY, Pan SW, Yen YF, Feng JY, Su WJ, Chen YM.	Expert Rev Anti Infect Ther. 2021 Sep;19(9):1093-1098. doi: 10.1080/14787210.2021.1892488. Epub 2021 Mar 1.	Su VY	Expert Rev Anti Infect Ther	2021	2021/03/01			10.1080/14787210.2021.1892488
36347820	Metformin promotes smear conversion in tuberculosis-diabetes comorbidity and construction of prediction models	Wang Y, Zhou Y, Chen L, Cheng Y, Lai H, Lyu M, Zeng J, Zhang Y, Feng P, Ying B.	J Clin Lab Anal. 2022 Dec;36(12):e24755. doi: 10.1002/jcla.24755. Epub 2022 Nov 8.	Wang Y	J Clin Lab Anal	2022	2022/11/08	PMC9756990		10.1002/jcla.24755
31623569	Impact of metformin on the risk and treatment outcomes of tuberculosis in diabetics: a systematic review	Yu X, Li L, Xia L, Feng X, Chen F, Cao S, Wei X.	BMC Infect Dis. 2019 Oct 17;19(1):859. doi: 10.1186/s12879-019-4548-4.	Yu X	BMC Infect Dis	2019	2019/10/19	PMC6796338		10.1186/s12879-019-4548-4
36355885	Effect of Oral Antidiabetic Drugs on Tuberculosis Risk and Treatment Outcomes: Systematic Review and Meta-Analysis	Meregildo-Rodriguez ED, Asmat-Rubio MG, Zavaleta-Alaya P, Vásquez-Tirado GA.	Trop Med Infect Dis. 2022 Oct 31;7(11):343. doi: 10.3390/tropicalmed7110343.	Meregildo-Rodriguez ED	Trop Med Infect Dis	2022	2022/11/10	PMC9694577		10.3390/tropicalmed7110343
36740315	Urinary excretion of metformin in diabetic patients with and without tuberculosis	Mary Rebecca Y, Sudha V, Bharathiraja T, Kannan T, Lavanya J, Hemanth Kumar AK.	Indian J Tuberc. 2023 Jan;70(1):37-41. doi: 10.1016/j.ijtb.2022.03.004. Epub 2022 Mar 12.	Mary Rebecca Y	Indian J Tuberc	2023	2023/02/05			10.1016/j.ijtb.2022.03.004
31533883	Metformin and tuberculosis risk in elderly patients with diabetes mellitus	Park S, Yang BR, Song HJ, Jang SH, Kang DY, Park BJ.	Int J Tuberc Lung Dis. 2019 Aug 1;23(8):924-930. doi: 10.5588/ijtld.18.0687.	Park S	Int J Tuberc Lung Dis	2019	2019/09/20			10.5588/ijtld.18.0687
30205606	Metformin Decreases Risk of Tuberculosis Infection in Type 2 Diabetes Patients	Tseng CH.	J Clin Med. 2018 Sep 9;7(9):264. doi: 10.3390/jcm7090264.	Tseng CH	J Clin Med	2018	2018/09/13	PMC6162822		10.3390/jcm7090264
30797286	Metformin induced autophagy in diabetes mellitus - Tuberculosis co-infection patients: A case study	Novita BD, Ali M, Pranoto A, Soediono EI, Mertaniasih NM.	Indian J Tuberc. 2019 Jan;66(1):64-69. doi: 10.1016/j.ijtb.2018.04.003. Epub 2018 Apr 17.	Novita BD	Indian J Tuberc	2019	2019/02/25			10.1016/j.ijtb.2018.04.003
31151499	Metformin: A review of its potential as enhancer for anti tuberculosis efficacy in diabetes mellitus-tuberculosis coinfection patients	Novita BD.	Indian J Tuberc. 2019 Apr;66(2):294-298. doi: 10.1016/j.ijtb.2019.02.013. Epub 2019 Mar 8.	Novita BD	Indian J Tuberc	2019	2019/06/02			10.1016/j.ijtb.2019.02.013
33059386	Metformin and Rifampicin combination augments active to latent tuberculosis conversion: A computational study	Yadav D, Kaur S, Banerjee D, Bhattacharyya R.	Biotechnol Appl Biochem. 2021 Dec;68(6):1307-1312. doi: 10.1002/bab.2052. Epub 2020 Oct 27.	Yadav D	Biotechnol Appl Biochem	2021	2020/10/15			10.1002/bab.2052
30753544	Metformin Alters Human Host Responses to Mycobacterium tuberculosis in Healthy Subjects	Lachmandas E, Eckold C, Böhme J, Koeken VACM, Marzuki MB, Blok B, Arts RJW, Chen J, Teng KWW, Ratter J, Smolders EJ, Van den Heuvel C, Stienstra R, Dockrell HM, Newell E, Netea MG, Singhal A, Cliff JM, Van Crevel R.	J Infect Dis. 2019 Jun 5;220(1):139-150. doi: 10.1093/infdis/jiz064.	Lachmandas E	J Infect Dis	2019	2019/02/13	PMC6548897		10.1093/infdis/jiz064
29540054	The effect of metformin on culture conversion in tuberculosis patients with diabetes mellitus	Lee YJ, Han SK, Park JH, Lee JK, Kim DK, Chung HS, Heo EY.	Korean J Intern Med. 2018 Sep;33(5):933-940. doi: 10.3904/kjim.2017.249. Epub 2018 Mar 16.	Lee YJ	Korean J Intern Med	2018	2018/03/16	PMC6129638		10.3904/kjim.2017.249
30283449	Glibenclamide Reduces Primary Human Monocyte Functions Against Tuberculosis Infection by Enhancing M2 Polarization	Kewcharoenwong C, Prabowo SA, Bancroft GJ, Fletcher HA, Lertmemongkolchai G.	Front Immunol. 2018 Sep 19;9:2109. doi: 10.3389/fimmu.2018.02109. eCollection 2018.	Kewcharoenwong C	Front Immunol	2018	2018/10/05	PMC6157405		10.3389/fimmu.2018.02109
29325084	Metformin Use Reverses the Increased Mortality Associated With Diabetes Mellitus During Tuberculosis Treatment	Degner NR, Wang JY, Golub JE, Karakousis PC.	Clin Infect Dis. 2018 Jan 6;66(2):198-205. doi: 10.1093/cid/cix819.	Degner NR	Clin Infect Dis	2018	2018/01/12	PMC5848303		10.1093/cid/cix819
30522623	Metformin associated inflammation levels regulation in type 2 diabetes mellitus-tuberculosis coinfection patients - A case report	Novita BD, Soediono EI, Nugraha J.	Indian J Tuberc. 2018 Oct;65(4):345-349. doi: 10.1016/j.ijtb.2018.08.006. Epub 2018 Sep 11.	Novita BD	Indian J Tuberc	2018	2018/12/08			10.1016/j.ijtb.2018.08.006
32452426	Glibenclamide alters interleukin-8 and interleukin-1β of primary human monocytes from diabetes patients against Mycobacterium tuberculosis infection	Kewcharoenwong C, Saenwongsa W, Willcocks SJ, Bancroft GJ, Fletcher HA, Lertmemongkolchai G.	Tuberculosis (Edinb). 2020 Jul;123:101939. doi: 10.1016/j.tube.2020.101939. Epub 2020 May 15.	Kewcharoenwong C	Tuberculosis (Edinb)	2020	2020/05/27			10.1016/j.tube.2020.101939
30222857	Rifampicin Alters Metformin Plasma Exposure but Not Blood Glucose Levels in Diabetic Tuberculosis Patients	Te Brake LHM, Yunivita V, Livia R, Soetedjo N, van Ewijk-Beneken Kolmer E, Koenderink JB, Burger DM, Santoso P, van Crevel R, Alisjahbana B, Aarnoutse RE, Ruslami R; TANDEM Consortium.	Clin Pharmacol Ther. 2019 Mar;105(3):730-737. doi: 10.1002/cpt.1232. Epub 2018 Oct 29.	Te Brake LHM	Clin Pharmacol Ther	2019	2018/09/18	PMC6587702		10.1002/cpt.1232
29679254	Metformin reduces the relapse rate of tuberculosis patients with diabetes mellitus: experiences from 3-year follow-up	Ma Y, Pang Y, Shu W, Liu YH, Ge QP, Du J, Li L, Gao WW.	Eur J Clin Microbiol Infect Dis. 2018 Jul;37(7):1259-1263. doi: 10.1007/s10096-018-3242-6. Epub 2018 Apr 20.	Ma Y	Eur J Clin Microbiol Infect Dis	2018	2018/04/22			10.1007/s10096-018-3242-6
31694558	Impact of metformin use among tuberculosis close contacts with diabetes mellitus in a nationwide cohort study	Lee MC, Lee CH, Lee MR, Wang JY, Chen SM.	BMC Infect Dis. 2019 Nov 6;19(1):936. doi: 10.1186/s12879-019-4577-z.	Lee MC	BMC Infect Dis	2019	2019/11/08	PMC6836500		10.1186/s12879-019-4577-z
32509871	α-Glucosidase Inhibitor Can Effectively Inhibit the Risk of Tuberculosis in Patients with Diabetes: A Nested Case-Control Study	Lin KH, Luo CW, Chen SP, Tu DG, Lin MS, Kuan YH.	Biomed Res Int. 2020 May 19;2020:8085106. doi: 10.1155/2020/8085106. eCollection 2020.	Lin KH	Biomed Res Int	2020	2020/06/09	PMC7254087		10.1155/2020/8085106
29943489	Metformin is associated with a lower risk of active tuberculosis in patients with type 2 diabetes	Lin SY, Tu HP, Lu PL, Chen TC, Wang WH, Chong IW, Chen YH.	Respirology. 2018 Nov;23(11):1063-1073. doi: 10.1111/resp.13338. Epub 2018 Jun 25.	Lin SY	Respirology	2018	2018/06/27			10.1111/resp.13338
34354368	Identification of Hub Genes Associated with Diabetes Mellitus and Tuberculosis Using Bioinformatic Analysis	Liu S, Ren W, Yu J, Li C, Tang S.	Int J Gen Med. 2021 Jul 30;14:4061-4072. doi: 10.2147/IJGM.S318071. eCollection 2021.	Liu S	Int J Gen Med	2021	2021/08/06	PMC8331204		10.2147/IJGM.S318071
31689532	Metformin promotes Mycobacterium tuberculosis killing and increases the production of human β-defensins in lung epithelial cells and macrophages	Rodriguez-Carlos A, Valdez-Miramontes C, Marin-Luevano P, González-Curiel I, Enciso-Moreno JA, Rivas-Santiago B.	Microbes Infect. 2020 Apr;22(3):111-118. doi: 10.1016/j.micinf.2019.10.002. Epub 2019 Nov 2.	Rodriguez-Carlos A	Microbes Infect	2020	2019/11/06			10.1016/j.micinf.2019.10.002
36558885	Differential Role of Type 2 Diabetes as a Risk Factor for Tuberculosis in the Elderly versus Younger Adults	Restrepo BI, Scordo JM, Aguillón-Durán GP, Ayala D, Quirino-Cerrillo AP, Loera-Salazar R, Cruz-González A, Caso JA, Joya-Ayala M, García-Oropesa EM, Salinas AB, Martinez L, Schlesinger LS, Torrelles JB, Turner J.	Pathogens. 2022 Dec 16;11(12):1551. doi: 10.3390/pathogens11121551.	Restrepo BI	Pathogens	2022	2022/12/23	PMC9784720		10.3390/pathogens11121551
33046495	Disparate Effects of Metformin on Mycobacterium tuberculosis Infection in Diabetic and Nondiabetic Mice	Sathkumara HD, Hansen K, Miranda-Hernandez S, Govan B, Rush CM, Henning L, Ketheesan N, Kupz A.	Antimicrob Agents Chemother. 2020 Dec 16;65(1):e01422-20. doi: 10.1128/AAC.01422-20. Print 2020 Dec 16.	Sathkumara HD	Antimicrob Agents Chemother	2020	2020/10/13	PMC7927854		10.1128/AAC.01422-20
33550691	Metformin as a potential protective therapy against tuberculosis in patients with diabetes mellitus: A retrospective cohort study in a single teaching hospital	Fu CP, Lee CL, Li YH, Lin SY.	J Diabetes Investig. 2021 Sep;12(9):1603-1609. doi: 10.1111/jdi.13523. Epub 2021 Mar 3.	Fu CP	J Diabetes Investig	2021	2021/02/07	PMC8409838		10.1111/jdi.13523
30427060	Elevated circulating levels of monocyte activation markers among tuberculosis patients with diabetes co-morbidity	Kumar NP, Moideen K, Bhootra Y, Nancy A, Viswanathan V, Shruthi BS, Sivakumar S, Natarajan M, Kornfeld H, Babu S.	Immunology. 2019 Mar;156(3):249-258. doi: 10.1111/imm.13023. Epub 2018 Dec 10.	Kumar NP	Immunology	2019	2018/11/15	PMC6376263		10.1111/imm.13023
31786617	Impacts of metformin on tuberculosis incidence and clinical outcomes in patients with diabetes: a systematic review and meta-analysis	Zhang M, He JQ.	Eur J Clin Pharmacol. 2020 Feb;76(2):149-159. doi: 10.1007/s00228-019-02786-y. Epub 2019 Nov 30.	Zhang M	Eur J Clin Pharmacol	2020	2019/12/02			10.1007/s00228-019-02786-y
34563159	The cumulative dose-dependent effects of metformin on the development of tuberculosis in patients newly diagnosed with type 2 diabetes mellitus	Heo E, Kim E, Jang EJ, Lee CH.	BMC Pulm Med. 2021 Sep 25;21(1):303. doi: 10.1186/s12890-021-01667-4.	Heo E	BMC Pulm Med	2021	2021/09/26	PMC8464151		10.1186/s12890-021-01667-4
33004826	Metformin enhances protection in guinea pigs chronically infected with Mycobacterium tuberculosis	Frenkel JDH, Ackart DF, Todd AK, DiLisio JE, Hoffman S, Tanner S, Kiran D, Murray M, Chicco A, Obregón-Henao A, Podell BK, Basaraba RJ.	Sci Rep. 2020 Oct 1;10(1):16257. doi: 10.1038/s41598-020-73212-y.	Frenkel JDH	Sci Rep	2020	2020/10/02	PMC7530990		10.1038/s41598-020-73212-y
33997311	Effect of anti-tuberculosis treatment on the systemic levels of tissue inhibitors of metalloproteinases in tuberculosis - Diabetes co-morbidity	Kumar NP, Moideen K, Viswanathan V, Sivakumar S, Hissar S, Kornfeld H, Babu S.	J Clin Tuberc Other Mycobact Dis. 2021 Apr 22;23:100237. doi: 10.1016/j.jctube.2021.100237. eCollection 2021 May.	Kumar NP	J Clin Tuberc Other Mycobact Dis	2021	2021/05/17	PMC8100611		10.1016/j.jctube.2021.100237
32743005	Metformin use and post-exposure incident tuberculosis: a nationwide tuberculosis-contact cohort study in Taiwan	Pan SW, Feng JY, Yen YF, Chuang FY, Shen HS, Su VY, Chuang PH, Chan YJ, Su WJ.	ERJ Open Res. 2020 Jul 27;6(3):00050-2020. doi: 10.1183/23120541.00050-2020. eCollection 2020 Jul.	Pan SW	ERJ Open Res	2020	2020/08/04	PMC7383051		10.1183/23120541.00050-2020
34513785	Clinical Characteristics and Prognostic Analysis of Patients With Pulmonary Tuberculosis and Type 2 Diabetes Comorbidity in China: A Retrospective Analysis	Zhang S, Tong X, Wang L, Zhang T, Huang J, Wang D, Wang L, Fan H.	Front Public Health. 2021 Aug 25;9:710981. doi: 10.3389/fpubh.2021.710981. eCollection 2021.	Zhang S	Front Public Health	2021	2021/09/13	PMC8424072		10.3389/fpubh.2021.710981
31703818	Novel thiazolidinedione-hydroxamates as inhibitors of Mycobacterium tuberculosis virulence factor Zmp1	Šlachtová V, Šebela M, Torfs E, Oorts L, Cappoen D, Berka K, Bazgier V, Brulíková L.	Eur J Med Chem. 2020 Jan 1;185:111812. doi: 10.1016/j.ejmech.2019.111812. Epub 2019 Nov 5.	Šlachtová V	Eur J Med Chem	2020	2019/11/10			10.1016/j.ejmech.2019.111812
33677558	Completion Rate and Safety of Programmatic Screening and Treatment for Latent Tuberculosis Infection in Elderly Patients With Poorly Controlled Diabetic Mellitus: A Prospective Multicenter Study	Huang HL, Huang WC, Lin KD, Liu SS, Lee MR, Cheng MH, Chin CS, Lu PL, Sheu CC, Wang JY, Lee IT, Chong IW.	Clin Infect Dis. 2021 Sep 15;73(6):e1252-e1260. doi: 10.1093/cid/ciab209.	Huang HL	Clin Infect Dis	2021	2021/03/07	PMC8442788		10.1093/cid/ciab209
30335800	Metformin use is associated with a low risk of tuberculosis among newly diagnosed diabetes mellitus patients with normal renal function: A nationwide cohort study with validated diagnostic criteria	Lee MC, Chiang CY, Lee CH, Ho CM, Chang CH, Wang JY, Chen SM.	PLoS One. 2018 Oct 18;13(10):e0205807. doi: 10.1371/journal.pone.0205807. eCollection 2018.	Lee MC	PLoS One	2018	2018/10/19	PMC6193668		10.1371/journal.pone.0205807
29933869	A case risk study of lactic acidosis risk by metformin use in type 2 diabetes mellitus tuberculosis coinfection patients	Novita BD, Pranoto A, Wuryani, Soediono EI, Mertaniasih NM.	Indian J Tuberc. 2018 Jul;65(3):252-256. doi: 10.1016/j.ijtb.2017.05.008. Epub 2017 Jun 3.	Novita BD	Indian J Tuberc	2018	2018/06/24			10.1016/j.ijtb.2017.05.008
31818258	Systemic RAGE ligands are upregulated in tuberculosis individuals with diabetes co-morbidity and modulated by anti-tuberculosis treatment and metformin therapy	Kumar NP, Moideen K, Nancy A, Viswanathan V, Shruthi BS, Sivakumar S, Hissar S, Kornfeld H, Babu S.	BMC Infect Dis. 2019 Dec 9;19(1):1039. doi: 10.1186/s12879-019-4648-1.	Kumar NP	BMC Infect Dis	2019	2019/12/11	PMC6902343		10.1186/s12879-019-4648-1
30523163	Reduced prevalence of latent tuberculosis infection in diabetes patients using metformin and statins	Magee MJ, Salindri AD, Kornfeld H, Singhal A.	Eur Respir J. 2019 Mar 14;53(3):1801695. doi: 10.1183/13993003.01695-2018. Print 2019 Mar.	Magee MJ	Eur Respir J	2019	2018/12/08	PMC6709848	NIHMS1013154	10.1183/13993003.01695-2018
30045688	Elevated levels of matrix metalloproteinases reflect severity and extent of disease in tuberculosis-diabetes co-morbidity and are predominantly reversed following standard anti-tuberculosis or metformin treatment	Kumar NP, Moideen K, Viswanathan V, Shruthi BS, Sivakumar S, Menon PA, Kornfeld H, Babu S.	BMC Infect Dis. 2018 Jul 25;18(1):345. doi: 10.1186/s12879-018-3246-y.	Kumar NP	BMC Infect Dis	2018	2018/07/27	PMC6060542		10.1186/s12879-018-3246-y
30089476	Fixed-dose combination associated with faster time to smear conversion compared to separate tablets of anti-tuberculosis drugs in patients with poorly controlled diabetes and pulmonary tuberculosis in Qatar	Al-Shaer MH, Elewa H, Alkabab Y, Nazer LH, Heysell SK.	BMC Infect Dis. 2018 Aug 8;18(1):384. doi: 10.1186/s12879-018-3309-0.	Al-Shaer MH	BMC Infect Dis	2018	2018/08/10	PMC6083564		10.1186/s12879-018-3309-0
33236505	Impact of metformin therapy on health-related quality of life outcomes in tuberculosis patients with diabetes mellitus in India: A prospective study	Mishra R, Krishan S, Siddiqui AN, Kapur P, Khayyam KU, Rai PK, Sharma M.	Int J Clin Pract. 2021 Apr;75(4):e13864. doi: 10.1111/ijcp.13864. Epub 2020 Dec 10.	Mishra R	Int J Clin Pract	2021	2020/11/25			10.1111/ijcp.13864
33705666	Glycemic Trajectories and Treatment Outcomes of Patients with Newly Diagnosed Tuberculosis: A Prospective Study in Eastern China	Liu Q, You N, Pan H, Shen Y, Lu P, Wang J, Lu W, Zhu L, Martinez L.	Am J Respir Crit Care Med. 2021 Aug 1;204(3):347-356. doi: 10.1164/rccm.202007-2634OC.	Liu Q	Am J Respir Crit Care Med	2021	2021/03/11			10.1164/rccm.202007-2634OC
32274183	How does metformin act as a host-directed agent in tuberculosis associated with diabetes mellitus?	Yew WW, Chan DP, Chang KC, Zhang Y.	J Thorac Dis. 2020 Mar;12(3):1124-1126. doi: 10.21037/jtd.2020.01.30.	Yew WW	J Thorac Dis	2020	2020/04/11	PMC7139070		10.21037/jtd.2020.01.30
28199824	Protective effect of metformin against tuberculosis infections in diabetic patients: an observational study of south Indian tertiary healthcare facility	Marupuru S, Senapati P, Pathadka S, Miraj SS, Unnikrishnan MK, Manu MK.	Braz J Infect Dis. 2017 May-Jun;21(3):312-316. doi: 10.1016/j.bjid.2017.01.001. Epub 2017 Feb 13.	Marupuru S	Braz J Infect Dis	2017	2017/02/16	PMC9427654		10.1016/j.bjid.2017.01.001
32296079	Author Correction: Bis-biguanide dihydrochloride inhibits intracellular replication of M. tuberculosis and controls infection in mice	Shen H, Wang F, Zeng G, Shen L, Cheng H, Huang D, Wang R, Rong L, Chen ZW.	Sci Rep. 2020 Apr 15;10(1):6626. doi: 10.1038/s41598-020-62902-2.	Shen H	Sci Rep	2020	2020/04/17	PMC7160110		10.1038/s41598-020-62902-2
