# Supplementary material for: Effect of glycemic control and type of diabetes treatment on TB treatment outcomes among people with TB-diabetes: A systematic review (updated August 2024)
Source: PLoS One. 2025 Jul 18;20(7):e0328619. doi: 10.1371/journal.pone.0328619 (PMC12273911; doi:10.1371/journal.pone.0328619)
Supplement: S1A Appendix — (ZIP) [file pone.0328619.s005.zip › S1A appendix/S1A_2017-21 Aug 2023/Pubmed/Obj 2 search strategy 2 studies.csv]

PMID	Title	Authors	Citation	First Author	Journal/Book	Publication Year	Create Date	PMCID	NIHMS ID	DOI
29540054	The effect of metformin on culture conversion in tuberculosis patients with diabetes mellitus	Lee YJ, Han SK, Park JH, Lee JK, Kim DK, Chung HS, Heo EY.	Korean J Intern Med. 2018 Sep;33(5):933-940. doi: 10.3904/kjim.2017.249. Epub 2018 Mar 16.	Lee YJ	Korean J Intern Med	2018	2018/03/16	PMC6129638		10.3904/kjim.2017.249
30089476	Fixed-dose combination associated with faster time to smear conversion compared to separate tablets of anti-tuberculosis drugs in patients with poorly controlled diabetes and pulmonary tuberculosis in Qatar	Al-Shaer MH, Elewa H, Alkabab Y, Nazer LH, Heysell SK.	BMC Infect Dis. 2018 Aug 8;18(1):384. doi: 10.1186/s12879-018-3309-0.	Al-Shaer MH	BMC Infect Dis	2018	2018/08/10	PMC6083564		10.1186/s12879-018-3309-0
