# Supplementary material for: Effect of glycemic control and type of diabetes treatment on TB treatment outcomes among people with TB-diabetes: A systematic review (updated August 2024)
Source: PLoS One. 2025 Jul 18;20(7):e0328619. doi: 10.1371/journal.pone.0328619 (PMC12273911; doi:10.1371/journal.pone.0328619)
Supplement: S1A Appendix — (ZIP) [file pone.0328619.s005.zip › S1A appendix/S1A_2017-21 Aug 2023/Pubmed/RCT -128.csv]

Search number	Query	Sort By	Filters	Search Details	Results	Time
21	#19 and #20		from 2017/4/26 - 2023/8/21	(((("tuberculosi"[All Fields] OR "tuberculosis"[MeSH Terms] OR "tuberculosis"[All Fields] OR "tuberculoses"[All Fields] OR "tuberculosis s"[All Fields]) AND 2017/04/26:2023/08/21[Date - Publication]) OR ("tuberculosis"[MeSH Terms] AND 2017/04/26:2023/08/21[Date - Publication])) AND 2017/04/26:2023/08/21[Date - Publication] AND ((("treatment outcome"[MeSH Terms] AND 2017/04/26:2023/08/21[Date - Pu…	128	2:30:39
20	HUMANS [MESH]		from 2017/4/26 - 2023/8/21	("humans"[MeSH Terms]) AND (2017/4/26:2023/8/21[pdat])	4,565,405	2:28:27
19	#15 AND #16 AND #17 AND #18		from 2017/4/26 - 2023/8/21	(((("tuberculosi"[All Fields] OR "tuberculosis"[MeSH Terms] OR "tuberculosis"[All Fields] OR "tuberculoses"[All Fields] OR "tuberculosis s"[All Fields]) AND 2017/04/26:2023/08/21[Date - Publication]) OR ("tuberculosis"[MeSH Terms] AND 2017/04/26:2023/08/21[Date - Publication])) AND 2017/04/26:2023/08/21[Date - Publication] AND ((("treatment outcome"[MeSH Terms] AND 2017/04/26:2023/08/21[Date - Pu…	166	2:28:02
18	#11 OR #12 OR #13 OR #14		from 2017/4/26 - 2023/8/21	((("clinical trials as topic"[MeSH Terms] OR ("clinical"[All Fields] AND "trials"[All Fields] AND "topic"[All Fields]) OR "clinical trials as topic"[All Fields] OR "TRIAL"[All Fields] OR "trial s"[All Fields] OR "trialed"[All Fields] OR "trialing"[All Fields] OR "trials"[All Fields]) AND 2017/04/26:2023/08/21[Date - Publication]) OR ("randomized controlled trial"[Publication Type] AND 2017/04/26:…	650,777	2:27:26
17	#7 OR #8 OR #9 OR #10		from 2017/4/26 - 2023/8/21	((("dyn med"[Journal] OR "dis mon"[Journal] OR "dis manag"[Journal] OR "dm"[All Fields]) AND 2017/04/26:2023/08/21[Date - Publication]) OR ("diabetes mellitus"[MeSH Terms] AND 2017/04/26:2023/08/21[Date - Publication]) OR ("MELLITUS"[All Fields] AND 2017/04/26:2023/08/21[Date - Publication]) OR (("diabete"[All Fields] OR "diabetes mellitus"[MeSH Terms] OR ("diabetes"[All Fields] AND "MELLITUS"[Al…	348,050	2:26:28
16	#3 OR #4 OR #5 OR #6		from 2017/4/26 - 2023/8/21	(("treatment outcome"[MeSH Terms] AND 2017/04/26:2023/08/21[Date - Publication]) OR (("treatment outcome"[MeSH Terms] OR ("treatment"[All Fields] AND "outcome"[All Fields]) OR "treatment outcome"[All Fields]) AND 2017/04/26:2023/08/21[Date - Publication]) OR (("therapeutics"[MeSH Terms] OR "therapeutics"[All Fields] OR "treatments"[All Fields] OR "therapy"[MeSH Subheading] OR "therapy"[All Fields…	3,861,884	2:24:39
15	#1 OR #2		from 2017/4/26 - 2023/8/21	((("tuberculosi"[All Fields] OR "tuberculosis"[MeSH Terms] OR "tuberculosis"[All Fields] OR "tuberculoses"[All Fields] OR "tuberculosis s"[All Fields]) AND 2017/04/26:2023/08/21[Date - Publication]) OR ("tuberculosis"[MeSH Terms] AND 2017/04/26:2023/08/21[Date - Publication])) AND (2017/4/26:2023/8/21[pdat])	54,221	2:24:07
14	RANDOMIZED CONTROLLED TRIAL		from 2017/4/26 - 2023/8/21	("randomized controlled trial"[Publication Type] OR "randomized controlled trials as topic"[MeSH Terms] OR "randomized controlled trial"[All Fields] OR "randomised controlled trial"[All Fields]) AND (2017/4/26:2023/8/21[pdat])	229,506	2:21:52
13	RANDOMIZED CONTROLLED TRIALS [MESH]		from 2017/4/26 - 2023/8/21	("randomized controlled trials as topic"[MeSH Terms]) AND (2017/4/26:2023/8/21[pdat])	52,187	2:18:23
12	RANDOMIZED CONTROLLED TRIAL[Publication Type]		from 2017/4/26 - 2023/8/21	("randomized controlled trial"[Publication Type]) AND (2017/4/26:2023/8/21[pdat])	149,173	2:16:53
11	TRIAL		from 2017/4/26 - 2023/8/21	("clinical trials as topic"[MeSH Terms] OR ("clinical"[All Fields] AND "trials"[All Fields] AND "topic"[All Fields]) OR "clinical trials as topic"[All Fields] OR "trial"[All Fields] OR "trial s"[All Fields] OR "trialed"[All Fields] OR "trialing"[All Fields] OR "trials"[All Fields]) AND (2017/4/26:2023/8/21[pdat])	650,776	2:16:04
10	DIABETES		from 2017/4/26 - 2023/8/21	("diabete"[All Fields] OR "diabetes mellitus"[MeSH Terms] OR ("diabetes"[All Fields] AND "mellitus"[All Fields]) OR "diabetes mellitus"[All Fields] OR "diabetes"[All Fields] OR "diabetes insipidus"[MeSH Terms] OR ("diabetes"[All Fields] AND "insipidus"[All Fields]) OR "diabetes insipidus"[All Fields] OR "diabetic"[All Fields] OR "diabetics"[All Fields] OR "diabets"[All Fields]) AND (2017/4/26:202…	327,881	2:15:54
9	MELLITUS		from 2017/4/26 - 2023/8/21	("MELLITUS"[All Fields]) AND (2017/4/26:2023/8/21[pdat])	166,042	2:15:45
8	DIABETES MELLITUS [MESH]		from 2017/4/26 - 2023/8/21	("diabetes mellitus"[MeSH Terms]) AND (2017/4/26:2023/8/21[pdat])	133,718	2:15:32
7	DM		from 2017/4/26 - 2023/8/21	("dyn med"[Journal] OR "dis mon"[Journal] OR "dis manag"[Journal] OR "dm"[All Fields]) AND (2017/4/26:2023/8/21[pdat])	35,791	2:15:16
6	OUTCOME		from 2017/4/26 - 2023/8/21	("outcome"[All Fields] OR "outcomes"[All Fields]) AND (2017/4/26:2023/8/21[pdat])	1,333,500	2:15:07
5	TREATMENT		from 2017/4/26 - 2023/8/21	("therapeutics"[MeSH Terms] OR "therapeutics"[All Fields] OR "treatments"[All Fields] OR "therapy"[MeSH Subheading] OR "therapy"[All Fields] OR "treatment"[All Fields] OR "treatment s"[All Fields]) AND (2017/4/26:2023/8/21[pdat])	3,458,784	2:14:54
4	TREATMENT OUTCOME		from 2017/4/26 - 2023/8/21	("treatment outcome"[MeSH Terms] OR ("treatment"[All Fields] AND "outcome"[All Fields]) OR "treatment outcome"[All Fields]) AND (2017/4/26:2023/8/21[pdat])	507,877	2:14:42
3	TREATMENT OUTCOME [MESH]		from 2017/4/26 - 2023/8/21	("treatment outcome"[MeSH Terms]) AND (2017/4/26:2023/8/21[pdat])	364,574	2:14:22
2	tUBERCULOSIS [MESH]		from 2017/4/26 - 2023/8/21	("tuberculosis"[MeSH Terms]) AND (2017/4/26:2023/8/21[pdat])	25,826	2:14:04
1	TUBERCULOSIS		from 2017/4/26 - 2023/8/21	("tuberculosi"[All Fields] OR "tuberculosis"[MeSH Terms] OR "tuberculosis"[All Fields] OR "tuberculoses"[All Fields] OR "tuberculosis s"[All Fields]) AND (2017/4/26:2023/8/21[pdat])	54,221	2:13:47
