# Supplementary material for: Effect of glycemic control and type of diabetes treatment on TB treatment outcomes among people with TB-diabetes: A systematic review (updated August 2024)
Source: PLoS One. 2025 Jul 18;20(7):e0328619. doi: 10.1371/journal.pone.0328619 (PMC12273911; doi:10.1371/journal.pone.0328619)
Supplement: S1A Appendix — (ZIP) [file pone.0328619.s005.zip › S1A appendix/S1A_2017-21 Aug 2023/Pubmed/RCT studies - 128.csv]

PMID	Title	Authors	Citation	First Author	Journal/Book	Publication Year	Create Date	PMCID	NIHMS ID	DOI
32679784	Immunologic Effects of Vitamin D on Human Health and Disease	Charoenngam N, Holick MF.	Nutrients. 2020 Jul 15;12(7):2097. doi: 10.3390/nu12072097.	Charoenngam N	Nutrients	2020	2020/07/19	PMC7400911		10.3390/nu12072097
32130813	Treatment of Highly Drug-Resistant Pulmonary Tuberculosis	Conradie F, Diacon AH, Ngubane N, Howell P, Everitt D, Crook AM, Mendel CM, Egizi E, Moreira J, Timm J, McHugh TD, Wills GH, Bateson A, Hunt R, Van Niekerk C, Li M, Olugbosi M, Spigelman M; Nix-TB Trial Team.	N Engl J Med. 2020 Mar 5;382(10):893-902. doi: 10.1056/NEJMoa1901814.	Conradie F	N Engl J Med	2020	2020/03/05	PMC6955640		10.1056/NEJMoa1901814
36053506	Bedaquiline-Pretomanid-Linezolid Regimens for Drug-Resistant Tuberculosis	Conradie F, Bagdasaryan TR, Borisov S, Howell P, Mikiashvili L, Ngubane N, Samoilova A, Skornykova S, Tudor E, Variava E, Yablonskiy P, Everitt D, Wills GH, Sun E, Olugbosi M, Egizi E, Li M, Holsta A, Timm J, Bateson A, Crook AM, Fabiane SM, Hunt R, McHugh TD, Tweed CD, Foraida S, Mendel CM, Spigelman M; ZeNix Trial Team.	N Engl J Med. 2022 Sep 1;387(9):810-823. doi: 10.1056/NEJMoa2119430.	Conradie F	N Engl J Med	2022	2022/09/02	PMC9490302	NIHMS1834878	10.1056/NEJMoa2119430
31633216	Guidelines for the use of flow cytometry and cell sorting in immunological studies (second edition)	Cossarizza A, Chang HD, Radbruch A, Acs A, Adam D, Adam-Klages S, Agace WW, Aghaeepour N, Akdis M, Allez M, Almeida LN, Alvisi G, Anderson G, Andrä I, Annunziato F, Anselmo A, Bacher P, Baldari CT, Bari S, Barnaba V, Barros-Martins J, Battistini L, Bauer W, Baumgart S, Baumgarth N, Baumjohann D, Baying B, Bebawy M, Becher B, Beisker W, Benes V, Beyaert R, Blanco A, Boardman DA, Bogdan C, Borger J…	Eur J Immunol. 2019 Oct;49(10):1457-1973. doi: 10.1002/eji.201970107.	Cossarizza A	Eur J Immunol	2019	2019/10/22	PMC7350392	NIHMS1590779	10.1002/eji.201970107
31995448	BCG: a vaccine with multiple faces	Yamazaki-Nakashimada MA, Unzueta A, Berenise Gámez-González L, González-Saldaña N, Sorensen RU.	Hum Vaccin Immunother. 2020 Aug 2;16(8):1841-1850. doi: 10.1080/21645515.2019.1706930. Epub 2020 Jan 29.	Yamazaki-Nakashimada MA	Hum Vaccin Immunother	2020	2020/01/30	PMC7482865		10.1080/21645515.2019.1706930
31852268	Infection risk in patients undergoing treatment for inflammatory arthritis: non-biologics versus biologics	Chiu YM, Chen DY.	Expert Rev Clin Immunol. 2020 Feb;16(2):207-228. doi: 10.1080/1744666X.2019.1705785. Epub 2020 Jan 11.	Chiu YM	Expert Rev Clin Immunol	2020	2019/12/20			10.1080/1744666X.2019.1705785
35263517	Shorter Treatment for Nonsevere Tuberculosis in African and Indian Children	Turkova A, Wills GH, Wobudeya E, Chabala C, Palmer M, Kinikar A, Hissar S, Choo L, Musoke P, Mulenga V, Mave V, Joseph B, LeBeau K, Thomason MJ, Mboizi RB, Kapasa M, van der Zalm MM, Raichur P, Bhavani PK, McIlleron H, Demers AM, Aarnoutse R, Love-Koh J, Seddon JA, Welch SB, Graham SM, Hesseling AC, Gibb DM, Crook AM; SHINE Trial Team.	N Engl J Med. 2022 Mar 10;386(10):911-922. doi: 10.1056/NEJMoa2104535.	Turkova A	N Engl J Med	2022	2022/03/09	PMC7612496	EMS140778	10.1056/NEJMoa2104535
31049868	Clinical Pharmacokinetics and Pharmacodynamics of Rifampicin in Human Tuberculosis	Abulfathi AA, Decloedt EH, Svensson EM, Diacon AH, Donald P, Reuter H.	Clin Pharmacokinet. 2019 Sep;58(9):1103-1129. doi: 10.1007/s40262-019-00764-2.	Abulfathi AA	Clin Pharmacokinet	2019	2019/05/04			10.1007/s40262-019-00764-2
36546625	A 24-Week, All-Oral Regimen for Rifampin-Resistant Tuberculosis	Nyang'wa BT, Berry C, Kazounis E, Motta I, Parpieva N, Tigay Z, Solodovnikova V, Liverko I, Moodliar R, Dodd M, Ngubane N, Rassool M, McHugh TD, Spigelman M, Moore DAJ, Ritmeijer K, du Cros P, Fielding K; TB-PRACTECAL Study Collaborators.	N Engl J Med. 2022 Dec 22;387(25):2331-2343. doi: 10.1056/NEJMoa2117166.	Nyang'wa BT	N Engl J Med	2022	2022/12/22			10.1056/NEJMoa2117166
30865791	A Trial of a Shorter Regimen for Rifampin-Resistant Tuberculosis	Nunn AJ, Phillips PPJ, Meredith SK, Chiang CY, Conradie F, Dalai D, van Deun A, Dat PT, Lan N, Master I, Mebrahtu T, Meressa D, Moodliar R, Ngubane N, Sanders K, Squire SB, Torrea G, Tsogt B, Rusen ID; STREAM Study Collaborators.	N Engl J Med. 2019 Mar 28;380(13):1201-1213. doi: 10.1056/NEJMoa1811867. Epub 2019 Mar 13.	Nunn AJ	N Engl J Med	2019	2019/03/14			10.1056/NEJMoa1811867
33839703	Malnutrition and tuberculosis: the gap between basic research and clinical trials	Tellez-Navarrete NA, Ramon-Luing LA, Muñoz-Torrico M, Osuna-Padilla IA, Chavez-Galan L.	J Infect Dev Ctries. 2021 Mar 31;15(3):310-319. doi: 10.3855/jidc.12821.	Tellez-Navarrete NA	J Infect Dev Ctries	2021	2021/04/11			10.3855/jidc.12821
36599895	Efficacy and safety of sitagliptin treatment in older adults with moderately controlled type 2 diabetes: the STREAM study	Nagao M, Sasaki J, Sugihara H, Tanimura-Inagaki K, Harada T, Sakuma I, Oikawa S; STREAM Study Investigators.	Sci Rep. 2023 Jan 4;13(1):134. doi: 10.1038/s41598-022-27301-9.	Nagao M	Sci Rep	2023	2023/01/04	PMC9813363		10.1038/s41598-022-27301-9
32621874	Efficacy of vitamin D(3) supplementation for the prevention of pulmonary tuberculosis and mortality in HIV: a randomised, double-blind, placebo-controlled trial	Sudfeld CR, Mugusi F, Muhihi A, Aboud S, Nagu TJ, Ulenga N, Hong B, Wang M, Fawzi WW.	Lancet HIV. 2020 Jul;7(7):e463-e471. doi: 10.1016/S2352-3018(20)30108-9.	Sudfeld CR	Lancet HIV	2020	2020/07/05	PMC7433214	NIHMS1610275	10.1016/S2352-3018(20)30108-9
27901334	Differential efficacy of methylcobalamin and alpha-lipoic acid treatment on symptoms of diabetic peripheral neuropathy	Han Y, Wang M, Shen J, Zhang Z, Zhao M, Huang J, Chen Y, Chen Z, Hu Y, Wang Y.	Minerva Endocrinol. 2018 Mar;43(1):11-18. doi: 10.23736/S0391-1977.16.02505-0. Epub 2016 Nov 30.	Han Y	Minerva Endocrinol	2018	2016/12/01			10.23736/S0391-1977.16.02505-0
30067931	Four Months of Rifampin or Nine Months of Isoniazid for Latent Tuberculosis in Adults	Menzies D, Adjobimey M, Ruslami R, Trajman A, Sow O, Kim H, Obeng Baah J, Marks GB, Long R, Hoeppner V, Elwood K, Al-Jahdali H, Gninafon M, Apriani L, Koesoemadinata RC, Kritski A, Rolla V, Bah B, Camara A, Boakye I, Cook VJ, Goldberg H, Valiquette C, Hornby K, Dion MJ, Li PZ, Hill PC, Schwartzman K, Benedetti A.	N Engl J Med. 2018 Aug 2;379(5):440-453. doi: 10.1056/NEJMoa1714283.	Menzies D	N Engl J Med	2018	2018/08/02			10.1056/NEJMoa1714283
32346919	Recent Advances in Pathology: the 2020 Annual Review Issue of The Journal of Pathology	Herrington CS, Poulsom R, Coates PJ.	J Pathol. 2020 Apr;250(5):475-479. doi: 10.1002/path.5425.	Herrington CS	J Pathol	2020	2020/04/30			10.1002/path.5425
35338549	Major revision version 11.0 of the European AIDS Clinical Society Guidelines 2021	Ryom L, De Miguel R, Cotter AG, Podlekareva D, Beguelin C, Waalewijn H, Arribas JR, Mallon PWG, Marzolini C, Kirk O, Bamford A, Rauch A, Molina JM, Kowalska JD, Guaraldi G, Winston A, Boesecke C, Cinque P, Welch S, Collins S, Behrens GMN; EACS Governing Board.	HIV Med. 2022 Sep;23(8):849-858. doi: 10.1111/hiv.13268. Epub 2022 Mar 25.	Ryom L	HIV Med	2022	2022/03/26	PMC9545286		10.1111/hiv.13268
31661198	Final Analysis of a Trial of M72/AS01(E) Vaccine to Prevent Tuberculosis	Tait DR, Hatherill M, Van Der Meeren O, Ginsberg AM, Van Brakel E, Salaun B, Scriba TJ, Akite EJ, Ayles HM, Bollaerts A, Demoitié MA, Diacon A, Evans TG, Gillard P, Hellström E, Innes JC, Lempicki M, Malahleha M, Martinson N, Mesia Vela D, Muyoyeta M, Nduba V, Pascal TG, Tameris M, Thienemann F, Wilkinson RJ, Roman F.	N Engl J Med. 2019 Dec 19;381(25):2429-2439. doi: 10.1056/NEJMoa1909953. Epub 2019 Oct 29.	Tait DR	N Engl J Med	2019	2019/10/30			10.1056/NEJMoa1909953
30909602	2,4 Dinitrophenol as Medicine	Geisler JG.	Cells. 2019 Mar 23;8(3):280. doi: 10.3390/cells8030280.	Geisler JG	Cells	2019	2019/03/27	PMC6468406		10.3390/cells8030280
35028659	Safety of Treatment Regimens Containing Bedaquiline and Delamanid in the endTB Cohort	Hewison C, Khan U, Bastard M, Lachenal N, Coutisson S, Osso E, Ahmed S, Khan P, Franke MF, Rich ML, Varaine F, Melikyan N, Seung KJ, Adenov M, Adnan S, Danielyan N, Islam S, Janmohamed A, Karakozian H, Kamene Kimenye M, Kirakosyan O, Kholikulov B, Krisnanda A, Kumsa A, Leblanc G, Lecca L, Nkuebe M, Mamsa S, Padayachee S, Thit P, Mitnick CD, Huerga H.	Clin Infect Dis. 2022 Sep 29;75(6):1006-1013. doi: 10.1093/cid/ciac019.	Hewison C	Clin Infect Dis	2022	2022/01/14	PMC9522425		10.1093/cid/ciac019
34755628	Global, regional, and national mortality among young people aged 10-24 years, 1950-2019: a systematic analysis for the Global Burden of Disease Study 2019	GBD 2019 Adolescent Mortality Collaborators.	Lancet. 2021 Oct 30;398(10311):1593-1618. doi: 10.1016/S0140-6736(21)01546-4. Epub 2021 Oct 28.	GBD 2019 Adolescent Mortality Collaborators	Lancet	2021	2021/11/10	PMC8576274		10.1016/S0140-6736(21)01546-4
32514122	Large-scale genome-wide association study in a Japanese population identifies novel susceptibility loci across different diseases	Ishigaki K, Akiyama M, Kanai M, Takahashi A, Kawakami E, Sugishita H, Sakaue S, Matoba N, Low SK, Okada Y, Terao C, Amariuta T, Gazal S, Kochi Y, Horikoshi M, Suzuki K, Ito K, Koyama S, Ozaki K, Niida S, Sakata Y, Sakata Y, Kohno T, Shiraishi K, Momozawa Y, Hirata M, Matsuda K, Ikeda M, Iwata N, Ikegawa S, Kou I, Tanaka T, Nakagawa H, Suzuki A, Hirota T, Tamari M, Chayama K, Miki D, Mori M, Nagay…	Nat Genet. 2020 Jul;52(7):669-679. doi: 10.1038/s41588-020-0640-3. Epub 2020 Jun 8.	Ishigaki K	Nat Genet	2020	2020/06/10	PMC7968075	NIHMS1674280	10.1038/s41588-020-0640-3
33514427	Mesenchymal stem cells derived from perinatal tissues for treatment of critically ill COVID-19-induced ARDS patients: a case series	Hashemian SR, Aliannejad R, Zarrabi M, Soleimani M, Vosough M, Hosseini SE, Hossieni H, Keshel SH, Naderpour Z, Hajizadeh-Saffar E, Shajareh E, Jamaati H, Soufi-Zomorrod M, Khavandgar N, Alemi H, Karimi A, Pak N, Rouzbahani NH, Nouri M, Sorouri M, Kashani L, Madani H, Aghdami N, Vasei M, Baharvand H.	Stem Cell Res Ther. 2021 Jan 29;12(1):91. doi: 10.1186/s13287-021-02165-4.	Hashemian SR	Stem Cell Res Ther	2021	2021/01/30	PMC7844804		10.1186/s13287-021-02165-4
34617068	Radiological and functional evidence of the bronchial spread of tuberculosis: an observational analysis	Chen RY, Yu X, Smith B, Liu X, Gao J, Diacon AH, Dawson R, Tameris M, Zhu H, Qu Y, Zhang R, Pan S, Jin X, Goldfeder LC, Cai Y, Arora K, Wang J, Vincent J, Malherbe ST, Thienemann F, Wilkinson RJ, Walzl G, Barry CE 3rd.	Lancet Microbe. 2021 Oct;2(10):e518-e526. doi: 10.1016/S2666-5247(21)00058-6.	Chen RY	Lancet Microbe	2021	2021/10/07	PMC8478663		10.1016/S2666-5247(21)00058-6
36522208	9 months of delamanid, linezolid, levofloxacin, and pyrazinamide versus conventional therapy for treatment of fluoroquinolone-sensitive multidrug-resistant tuberculosis (MDR-END): a multicentre, randomised, open-label phase 2/3 non-inferiority trial in South Korea	Mok J, Lee M, Kim DK, Kim JS, Jhun BW, Jo KW, Jeon D, Lee T, Lee JY, Park JS, Lee SH, Kang YA, Lee JK, Kwak N, Ahn JH, Shim TS, Kim SY, Kim S, Kim K, Seok KH, Yoon S, Kim YR, Kim J, Yim D, Hahn S, Cho SN, Yim JJ; MDR-END investigators.	Lancet. 2022 Oct 29;400(10362):1522-1530. doi: 10.1016/S0140-6736(22)01883-9.	Mok J	Lancet	2022	2022/12/15			10.1016/S0140-6736(22)01883-9
34150674	Effects of Oral Liposomal Glutathione in Altering the Immune Responses Against Mycobacterium tuberculosis and the Mycobacterium bovis BCG Strain in Individuals With Type 2 Diabetes	To K, Cao R, Yegiazaryan A, Owens J, Nguyen T, Sasaninia K, Vaughn C, Singh M, Truong E, Medina A, Avitia E, Villegas J, Pham C, Sathananthan A, Venketaraman V.	Front Cell Infect Microbiol. 2021 Jun 3;11:657775. doi: 10.3389/fcimb.2021.657775. eCollection 2021.	To K	Front Cell Infect Microbiol	2021	2021/06/21	PMC8211104		10.3389/fcimb.2021.657775
34082792	Safety and efficacy of Ayurvedic interventions and Yoga on long term effects of COVID-19: A structured summary of a study protocol for a randomized controlled trial	Yadav B, Rai A, Mundada PS, Singhal R, Rao BCS, Rana R, Srikanth N.	Trials. 2021 Jun 3;22(1):378. doi: 10.1186/s13063-021-05326-1.	Yadav B	Trials	2021	2021/06/04	PMC8173507		10.1186/s13063-021-05326-1
34168063	Systematic review on long-term adverse effects of inhaled corticosteroids in the treatment of COPD	Miravitlles M, Auladell-Rispau A, Monteagudo M, Vázquez-Niebla JC, Mohammed J, Nuñez A, Urrútia G.	Eur Respir Rev. 2021 Jun 23;30(160):210075. doi: 10.1183/16000617.0075-2021. Print 2021 Jun 30.	Miravitlles M	Eur Respir Rev	2021	2021/06/25	PMC9488732		10.1183/16000617.0075-2021
35772447	Safety and immunogenicity of VPM1002 versus BCG in South African newborn babies: a randomised, phase 2 non-inferiority double-blind controlled trial	Cotton MF, Madhi SA, Luabeya AK, Tameris M, Hesseling AC, Shenje J, Schoeman E, Hatherill M, Desai S, Kapse D, Brückner S, Koen A, Jose L, Moultrie A, Bhikha S, Walzl G, Gutschmidt A, Kotze LA, Allies DL, Loxton AG, Shaligram U, Abraham M, Johnstone H, Grode L, Kaufmann SHE, Kulkarni PS.	Lancet Infect Dis. 2022 Oct;22(10):1472-1483. doi: 10.1016/S1473-3099(22)00222-5. Epub 2022 Jun 27.	Cotton MF	Lancet Infect Dis	2022	2022/06/30			10.1016/S1473-3099(22)00222-5
28720121	The effectiveness of daily SMS reminders in pharmaceutical care of older adults on improving patients' adherence to antihypertensive medication (SPPA): study protocol for a randomized controlled trial	Haramiova Z, Stasko M, Hulin M, Tesar T, Kuzelova M, Morisky DM.	Trials. 2017 Jul 18;18(1):334. doi: 10.1186/s13063-017-2063-8.	Haramiova Z	Trials	2017	2017/07/20	PMC5516377		10.1186/s13063-017-2063-8
30864190	Diabetes in developing countries	Misra A, Gopalan H, Jayawardena R, Hills AP, Soares M, Reza-Albarrán AA, Ramaiya KL.	J Diabetes. 2019 Jul;11(7):522-539. doi: 10.1111/1753-0407.12913. Epub 2019 Apr 11.	Misra A	J Diabetes	2019	2019/03/14			10.1111/1753-0407.12913
31828771	Shortened treatment regimens versus the standard regimen for drug-sensitive pulmonary tuberculosis	Grace AG, Mittal A, Jain S, Tripathy JP, Satyanarayana S, Tharyan P, Kirubakaran R.	Cochrane Database Syst Rev. 2019 Dec 12;12(12):CD012918. doi: 10.1002/14651858.CD012918.pub2.	Grace AG	Cochrane Database Syst Rev	2019	2019/12/13	PMC6953336		10.1002/14651858.CD012918.pub2
37042071	Patient-centered digital biomarkers for allergic respiratory diseases and asthma: The ARIA-EAACI approach - ARIA-EAACI Task Force Report	Bousquet J, Shamji MH, Anto JM, Schünemann HJ, Canonica GW, Jutel M, Del Giacco S, Zuberbier T, Pfaar O, Fonseca JA, Sousa-Pinto B, Klimek L, Czarlewski W, Bedbrook A, Amaral R, Ansotegui IJ, Bosnic-Anticevich S, Braido F, Chaves Loureiro C, Gemicioglu B, Haahtela T, Kulus M, Kuna P, Kupczyk M, Matricardi PM, Regateiro FS, Samolinski B, Sofiev M, Toppila-Salmi S, Valiulis A, Ventura MT, Barbara C…	Allergy. 2023 Jul;78(7):1758-1776. doi: 10.1111/all.15740.	Bousquet J	Allergy	2023	2023/04/12			10.1111/all.15740
31119504	Metformin in tuberculosis: beyond control of hyperglycemia	Oglesby W, Kara AM, Granados H, Cervantes JL.	Infection. 2019 Oct;47(5):697-702. doi: 10.1007/s15010-019-01322-5. Epub 2019 May 22.	Oglesby W	Infection	2019	2019/05/24			10.1007/s15010-019-01322-5
37345876	A Phase 3, Randomized Trial of Bulevirtide in Chronic Hepatitis D	Wedemeyer H, Aleman S, Brunetto MR, Blank A, Andreone P, Bogomolov P, Chulanov V, Mamonova N, Geyvandova N, Morozov V, Sagalova O, Stepanova T, Berger A, Manuilov D, Suri V, An Q, Da B, Flaherty J, Osinusi A, Liu Y, Merle U, Schulze Zur Wiesch J, Zeuzem S, Ciesek S, Cornberg M, Lampertico P; MYR 301 Study Group.	N Engl J Med. 2023 Jul 6;389(1):22-32. doi: 10.1056/NEJMoa2213429. Epub 2023 Jun 22.	Wedemeyer H	N Engl J Med	2023	2023/06/22			10.1056/NEJMoa2213429
28843039	TNF, TNF inducers, and TNFR2 agonists: A new path to type 1 diabetes treatment	Faustman DL.	Diabetes Metab Res Rev. 2018 Jan;34(1). doi: 10.1002/dmrr.2941. Epub 2017 Sep 29.	Faustman DL	Diabetes Metab Res Rev	2018	2017/08/27			10.1002/dmrr.2941
33317106	Rhinacanthus nasutus "Tea" Infusions and the Medicinal Benefits of the Constituent Phytochemicals	Brimson JM, Prasanth MI, Malar DS, Brimson S, Tencomnao T.	Nutrients. 2020 Dec 9;12(12):3776. doi: 10.3390/nu12123776.	Brimson JM	Nutrients	2020	2020/12/15	PMC7763345		10.3390/nu12123776
30024077	Repurposing metformin to prevent and treat tuberculosis	Leung CC.	Respirology. 2018 Nov;23(11):974-975. doi: 10.1111/resp.13371. Epub 2018 Jul 19.	Leung CC	Respirology	2018	2018/07/20			10.1111/resp.13371
29566721	Barriers for conducting clinical trials in developing countries- a systematic review	Alemayehu C, Mitchell G, Nikles J.	Int J Equity Health. 2018 Mar 22;17(1):37. doi: 10.1186/s12939-018-0748-6.	Alemayehu C	Int J Equity Health	2018	2018/03/24	PMC5863824		10.1186/s12939-018-0748-6
32468224	The Effects of Magnesium Supplementation on Lipid Profile Among Type 2 Diabetes Patients: a Systematic Review and Meta-analysis of Randomized Controlled Trials	Asbaghi O, Moradi S, Nezamoleslami S, Moosavian SP, Hojjati Kermani MA, Lazaridi AV, Miraghajani M.	Biol Trace Elem Res. 2021 Mar;199(3):861-873. doi: 10.1007/s12011-020-02209-5. Epub 2020 May 28.	Asbaghi O	Biol Trace Elem Res	2021	2020/05/30			10.1007/s12011-020-02209-5
31454537	Off-label uses of denosumab in metabolic bone diseases	Polyzos SA, Makras P, Tournis S, Anastasilakis AD.	Bone. 2019 Dec;129:115048. doi: 10.1016/j.bone.2019.115048. Epub 2019 Aug 24.	Polyzos SA	Bone	2019	2019/08/28			10.1016/j.bone.2019.115048
35619802	Integrated Management of Diabetes and Tuberculosis in Rural India - Results From a Pilot Study	Joshi R, Behera D, Di Tanna GL, Ameer MA, Yakubu K, Praveen D.	Front Public Health. 2022 May 10;10:766847. doi: 10.3389/fpubh.2022.766847. eCollection 2022.	Joshi R	Front Public Health	2022	2022/05/27	PMC9127505		10.3389/fpubh.2022.766847
29059214	Effect of glycemic control and type of diabetes treatment on unsuccessful TB treatment outcomes among people with TB-Diabetes: A systematic review	Shewade HD, Jeyashree K, Mahajan P, Shah AN, Kirubakaran R, Rao R, Kumar AMV.	PLoS One. 2017 Oct 23;12(10):e0186697. doi: 10.1371/journal.pone.0186697. eCollection 2017.	Shewade HD	PLoS One	2017	2017/10/24	PMC5653348		10.1371/journal.pone.0186697
28434936	Defining a Research Agenda to Address the Converging Epidemics of Tuberculosis and Diabetes: Part 1: Epidemiology and Clinical Management	Critchley JA, Restrepo BI, Ronacher K, Kapur A, Bremer AA, Schlesinger LS, Basaraba R, Kornfeld H, van Crevel R.	Chest. 2017 Jul;152(1):165-173. doi: 10.1016/j.chest.2017.04.155. Epub 2017 Apr 20.	Critchley JA	Chest	2017	2017/04/25	PMC5989639		10.1016/j.chest.2017.04.155
28902412	Interventions for treating tuberculous pericarditis	Wiysonge CS, Ntsekhe M, Thabane L, Volmink J, Majombozi D, Gumedze F, Pandie S, Mayosi BM.	Cochrane Database Syst Rev. 2017 Sep 13;9(9):CD000526. doi: 10.1002/14651858.CD000526.pub2.	Wiysonge CS	Cochrane Database Syst Rev	2017	2017/09/14	PMC5618454		10.1002/14651858.CD000526.pub2
32958428	Bacille Calmette Guérin (BCG) and new TB vaccines: Specific, cross-mycobacterial and off-target effects	Fritschi N, Curtis N, Ritz N.	Paediatr Respir Rev. 2020 Nov;36:57-64. doi: 10.1016/j.prrv.2020.08.004. Epub 2020 Aug 20.	Fritschi N	Paediatr Respir Rev	2020	2020/09/22	PMC7439992		10.1016/j.prrv.2020.08.004
30280651	Phase 2b Controlled Trial of M72/AS01(E) Vaccine to Prevent Tuberculosis	Van Der Meeren O, Hatherill M, Nduba V, Wilkinson RJ, Muyoyeta M, Van Brakel E, Ayles HM, Henostroza G, Thienemann F, Scriba TJ, Diacon A, Blatner GL, Demoitié MA, Tameris M, Malahleha M, Innes JC, Hellström E, Martinson N, Singh T, Akite EJ, Khatoon Azam A, Bollaerts A, Ginsberg AM, Evans TG, Gillard P, Tait DR.	N Engl J Med. 2018 Oct 25;379(17):1621-1634. doi: 10.1056/NEJMoa1803484. Epub 2018 Sep 25.	Van Der Meeren O	N Engl J Med	2018	2018/10/04	PMC6151253		10.1056/NEJMoa1803484
30908689	Diabetes mellitus comorbidity in patients enrolled in tuberculosis drug efficacy trials around the world: A systematic review	Lutfiana NC, van Boven JFM, Masoom Zubair MA, Pena MJ, Alffenaar JC.	Br J Clin Pharmacol. 2019 Jul;85(7):1407-1417. doi: 10.1111/bcp.13935. Epub 2019 May 17.	Lutfiana NC	Br J Clin Pharmacol	2019	2019/03/26	PMC6595305		10.1111/bcp.13935
30606765	The Tuberculosis Network European Trials group (TBnet) ERS Clinical Research Collaboration: addressing drug-resistant tuberculosis through European cooperation	van Leth F, Brinkmann F, Cirillo DM, Dheda K, Duarte R, Guglielmetti L, Kuksa L, Lange C, Mitnick C, Skrahina A, Zaman K, Bothamley G.	Eur Respir J. 2019 Jan 3;53(1):1802089. doi: 10.1183/13993003.02089-2018. Print 2019 Jan.	van Leth F	Eur Respir J	2019	2019/01/05			10.1183/13993003.02089-2018
33820572	Adjunctive vitamin A and D for the glycaemic control in patients with concurrent type 2 diabetes and tuberculosis: a randomised controlled trial	Xiong K, Wang J, Ma A.	Br J Nutr. 2022 Feb 28;127(4):556-562. doi: 10.1017/S0007114521001185. Epub 2021 Apr 6.	Xiong K	Br J Nutr	2022	2021/04/06			10.1017/S0007114521001185
35689272	Rifapentine and isoniazid for prevention of tuberculosis in people with diabetes (PROTID): protocol for a randomised controlled trial	Ntinginya NE, Te Brake L, Sabi I, Chamba N, Kilonzo K, Laizer S, Andia-Biraro I, Kibirige D, Kyazze AP, Ninsiima S, Critchley JA, Romeo R, van de Maat J, Olomi W, Mrema L, Magombola D, Mwayula IH, Sharples K, Hill PC, van Crevel R; PROTID Consortium.	Trials. 2022 Jun 10;23(1):480. doi: 10.1186/s13063-022-06296-8.	Ntinginya NE	Trials	2022	2022/06/10	PMC9186476		10.1186/s13063-022-06296-8
34473618	Effect of Vitamin D Supplementation in Type 2 Diabetes Patients with Tuberculosis: A Systematic Review	Patel DG, Kurian SJ, Miraj SS, Rashid M, Thomas L, Rodrigues GS, Banerjee M, Khandelwal B, Saravu K, Rao M.	Curr Diabetes Rev. 2022;18(4):e020921196096. doi: 10.2174/1573399817666210902144539.	Patel DG	Curr Diabetes Rev	2022	2021/09/02			10.2174/1573399817666210902144539
36853103	Diabetes characteristics and long-term management needs in diabetic TB patients	Koesoemadinata RC, McAllister SM, Soetedjo NNM, Santoso P, Dewi NF, Permana H, Ruslami R, Alisjahbana B, Critchley JA, Dockrell HM, Hill PC, van Crevel R.	Int J Tuberc Lung Dis. 2023 Feb 1;27(2):113-120. doi: 10.5588/ijtld.22.0367.	Koesoemadinata RC	Int J Tuberc Lung Dis	2023	2023/02/28			10.5588/ijtld.22.0367
30361242	Can we predict tuberculosis cure? What tools are available?	Goletti D, Lindestam Arlehamn CS, Scriba TJ, Anthony R, Cirillo DM, Alonzi T, Denkinger CM, Cobelens F.	Eur Respir J. 2018 Nov 8;52(5):1801089. doi: 10.1183/13993003.01089-2018. Print 2018 Nov.	Goletti D	Eur Respir J	2018	2018/10/27			10.1183/13993003.01089-2018
30574856	Association of Low Vitamin D with Complications of HIV and AIDS: A literature Review	Chokuda E, Reynolds C, Das S.	Infect Disord Drug Targets. 2020;20(2):122-142. doi: 10.2174/1871526519666181221122731.	Chokuda E	Infect Disord Drug Targets	2020	2018/12/22			10.2174/1871526519666181221122731
36677853	An Attention towards the Prophylactic and Therapeutic Options of Phytochemicals for SARS-CoV-2: A Molecular Insight	Shoaib S, Ansari MA, Kandasamy G, Vasudevan R, Hani U, Chauhan W, Alhumaidi MS, Altammar KA, Azmi S, Ahmad W, Wahab S, Islam N.	Molecules. 2023 Jan 13;28(2):795. doi: 10.3390/molecules28020795.	Shoaib S	Molecules	2023	2023/01/21	PMC9864057		10.3390/molecules28020795
36384807	Economic evaluation of implementation science outcomes in low- and middle-income countries: a scoping review	Malhotra A, Thompson RR, Kagoya F, Masiye F, Mbewe P, Mosepele M, Phiri J, Sambo J, Barker A, Cameron DB, Davila-Roman VG, Effah W, Hutchinson B, Laxy M, Newsome B, Watkins D, Sohn H, Dowdy DW.	Implement Sci. 2022 Nov 16;17(1):76. doi: 10.1186/s13012-022-01248-x.	Malhotra A	Implement Sci	2022	2022/11/17	PMC9670396		10.1186/s13012-022-01248-x
35668346	Population Pharmacokinetics of Delamanid and its Main Metabolite DM-6705 in Drug-Resistant Tuberculosis Patients Receiving Delamanid Alone or Coadministered with Bedaquiline	Tanneau L, Karlsson MO, Diacon AH, Shenje J, De Los Rios J, Wiesner L, Upton CM, Dooley KE, Maartens G, Svensson EM.	Clin Pharmacokinet. 2022 Aug;61(8):1177-1185. doi: 10.1007/s40262-022-01133-2. Epub 2022 Jun 7.	Tanneau L	Clin Pharmacokinet	2022	2022/06/06	PMC9349160	NIHMS1822712	10.1007/s40262-022-01133-2
35476134	Low Body Mass Index at Treatment Initiation and Rifampicin-Resistant Tuberculosis Treatment Outcomes: An Individual Participant Data Meta-Analysis	Campbell JR, Chan ED, Falzon D, Trajman A, Keshavjee S, Leung CC, Miller AC, Monedero-Recuero I, Rodrigues DS, Seo H, Baghaei P, Udwadia Z, Viiklepp P, Bastos M, Menzies D.	Clin Infect Dis. 2022 Dec 19;75(12):2201-2210. doi: 10.1093/cid/ciac322.	Campbell JR	Clin Infect Dis	2022	2022/04/27			10.1093/cid/ciac322
36347212	Opportunistic infections associated with Janus kinase inhibitor treatment for rheumatoid arthritis: A structured literature review	Winthrop K, Isaacs J, Calabrese L, Mittal D, Desai S, Barry J, Strengholt S, Galloway J.	Semin Arthritis Rheum. 2023 Feb;58:152120. doi: 10.1016/j.semarthrit.2022.152120. Epub 2022 Oct 29.	Winthrop K	Semin Arthritis Rheum	2023	2022/11/08			10.1016/j.semarthrit.2022.152120
33609618	The effect of a structured clinical algorithm on glycemic control in patients with combined tuberculosis and diabetes in Indonesia: A randomized trial	Ruslami R, Koesoemadinata RC, Soetedjo NNM, Imaculata S, Gunawan Y, Permana H, Santoso P, Alisjahbana B, McAllister SM, Grint D, Critchley JA, Hill PC, van Crevel R.	Diabetes Res Clin Pract. 2021 Mar;173:108701. doi: 10.1016/j.diabres.2021.108701. Epub 2021 Feb 18.	Ruslami R	Diabetes Res Clin Pract	2021	2021/02/20			10.1016/j.diabres.2021.108701
28515464	Systems Immunology of Diabetes-Tuberculosis Comorbidity Reveals Signatures of Disease Complications	Prada-Medina CA, Fukutani KF, Pavan Kumar N, Gil-Santana L, Babu S, Lichtenstein F, West K, Sivakumar S, Menon PA, Viswanathan V, Andrade BB, Nakaya HI, Kornfeld H.	Sci Rep. 2017 May 17;7(1):1999. doi: 10.1038/s41598-017-01767-4.	Prada-Medina CA	Sci Rep	2017	2017/05/19	PMC5435727		10.1038/s41598-017-01767-4
31651031	Effect of diabetes mellitus on TB drug concentrations in Tanzanian patients	Mtabho CM, Semvua HH, van den Boogaard J, Irongo CF, Boeree MJ, Colbers A, Burger DM, van Crevel R, van der Ven AJAM, Kibiki GS, Tostmann A, Aarnoutse RE.	J Antimicrob Chemother. 2019 Dec 1;74(12):3537-3545. doi: 10.1093/jac/dkz368.	Mtabho CM	J Antimicrob Chemother	2019	2019/10/26	PMC7183353		10.1093/jac/dkz368
31996324	Precision and personalized medicine and anti-TB treatment: Is TDM feasible for programmatic use?	Alffenaar JC, Akkerman OW, Kim HY, Tiberi S, Migliori GB.	Int J Infect Dis. 2020 Mar;92S:S5-S9. doi: 10.1016/j.ijid.2020.01.041. Epub 2020 Jan 26.	Alffenaar JC	Int J Infect Dis	2020	2020/01/31			10.1016/j.ijid.2020.01.041
35620922	Pituitary stalk thickening in patients under 18 years of age - the most common causes and diagnostic procedures	Moszczyńska E, Baszyńska-Wilk M, Zasada K, Majak D, Szaniawska M, Szalecki M.	Pediatr Endocrinol Diabetes Metab. 2022;28(3):213-227. doi: 10.5114/pedm.2022.115202.	Moszczyńska E	Pediatr Endocrinol Diabetes Metab	2022	2022/05/27	PMC10214961		10.5114/pedm.2022.115202
35045911	The effects of oral magnesium supplementation on glycaemic control in patients with type 2 diabetes: a systematic review and dose-response meta-analysis of controlled clinical trials	Asbaghi O, Moradi S, Kashkooli S, Zobeiri M, Nezamoleslami S, Hojjati Kermani MA, Lazaridi AV, Miraghajani M.	Br J Nutr. 2022 Dec 28;128(12):2363-2372. doi: 10.1017/S0007114521005201. Epub 2022 Jan 20.	Asbaghi O	Br J Nutr	2022	2022/01/20			10.1017/S0007114521005201
32898405	Hidradenitis suppurativa at the knees	Gosnell HL, Sharghi K, Pickard C, Grider DJ.	Dermatol Online J. 2020 Jul 15;26(7):13030/qt24c4d312.	Gosnell HL	Dermatol Online J	2020	2020/09/08
34843388	Population Pharmacokinetic and Concentration-QTc Analysis of Delamanid in Pediatric Participants with Multidrug-Resistant Tuberculosis	Sasaki T, Svensson EM, Wang X, Wang Y, Hafkin J, Karlsson MO, Mallikaarjun S.	Antimicrob Agents Chemother. 2022 Feb 15;66(2):e0160821. doi: 10.1128/AAC.01608-21. Epub 2021 Nov 29.	Sasaki T	Antimicrob Agents Chemother	2022	2021/11/29	PMC8846319		10.1128/AAC.01608-21
31786617	Impacts of metformin on tuberculosis incidence and clinical outcomes in patients with diabetes: a systematic review and meta-analysis	Zhang M, He JQ.	Eur J Clin Pharmacol. 2020 Feb;76(2):149-159. doi: 10.1007/s00228-019-02786-y. Epub 2019 Nov 30.	Zhang M	Eur J Clin Pharmacol	2020	2019/12/02			10.1007/s00228-019-02786-y
32317075	Randomised clinical trials for tuberculosis prophylaxis in people with diabetes mellitus	Kapur A.	Int J Tuberc Lung Dis. 2020 Apr 1;24(4):465-466. doi: 10.5588/ijtld.19.0779.	Kapur A	Int J Tuberc Lung Dis	2020	2020/04/23			10.5588/ijtld.19.0779
32552387	Aspirin enhances the clinical efficacy of anti-tuberculosis therapy in pulmonary tuberculosis in patients with type 2 diabetes mellitus	Wang W, Du Z, Ni M, Wang Z, Liang M, Sheng H, Zhang A, Yang J.	Infect Dis (Lond). 2020 Oct;52(10):721-729. doi: 10.1080/23744235.2020.1778177. Epub 2020 Jun 19.	Wang W	Infect Dis (Lond)	2020	2020/06/20			10.1080/23744235.2020.1778177
30067928	Safety and Side Effects of Rifampin versus Isoniazid in Children	Diallo T, Adjobimey M, Ruslami R, Trajman A, Sow O, Obeng Baah J, Marks GB, Long R, Elwood K, Zielinski D, Gninafon M, Wulandari DA, Apriani L, Valiquette C, Fregonese F, Hornby K, Li PZ, Hill PC, Schwartzman K, Benedetti A, Menzies D.	N Engl J Med. 2018 Aug 2;379(5):454-463. doi: 10.1056/NEJMoa1714284.	Diallo T	N Engl J Med	2018	2018/08/02			10.1056/NEJMoa1714284
29102433	Effect of vitamin D supplementation on non-skeletal disorders: a systematic review of meta-analyses and randomised trials	Autier P, Mullie P, Macacu A, Dragomir M, Boniol M, Coppens K, Pizot C, Boniol M.	Lancet Diabetes Endocrinol. 2017 Dec;5(12):986-1004. doi: 10.1016/S2213-8587(17)30357-1. Epub 2017 Nov 5.	Autier P	Lancet Diabetes Endocrinol	2017	2017/11/06			10.1016/S2213-8587(17)30357-1
30730937	TB-diabetes co-morbidity in Ghana: The importance of Mycobacterium africanum infection	Asante-Poku A, Asare P, Baddoo NA, Forson A, Klevor P, Otchere ID, Aboagye SY, Osei-Wusu S, Danso EK, Koram K, Gagneux S, Yeboah-Manu D.	PLoS One. 2019 Feb 7;14(2):e0211822. doi: 10.1371/journal.pone.0211822. eCollection 2019.	Asante-Poku A	PLoS One	2019	2019/02/08	PMC6366779		10.1371/journal.pone.0211822
34131332	100 years of Bacillus Calmette-Guérin immunotherapy: from cattle to COVID-19	Lobo N, Brooks NA, Zlotta AR, Cirillo JD, Boorjian S, Black PC, Meeks JJ, Bivalacqua TJ, Gontero P, Steinberg GD, McConkey D, Babjuk M, Alfred Witjes J, Kamat AM.	Nat Rev Urol. 2021 Oct;18(10):611-622. doi: 10.1038/s41585-021-00481-1. Epub 2021 Jun 15.	Lobo N	Nat Rev Urol	2021	2021/06/16	PMC8204595		10.1038/s41585-021-00481-1
35379402	Impact of dietary counselling on the nutritional status and quality of life among pulmonary tuberculosis patients - A randomized control trial	Sharan Kumar VG, Pajanivel R, Boratne AV, Vimal Raj R.	Indian J Tuberc. 2022 Apr;69(2):201-206. doi: 10.1016/j.ijtb.2021.07.015. Epub 2021 Aug 5.	Sharan Kumar VG	Indian J Tuberc	2022	2022/04/05			10.1016/j.ijtb.2021.07.015
32785709	Safety and Efficacy of Rifampin or Isoniazid Among People With Mycobacterium tuberculosis Infection and Living With Human Immunodeficiency Virus or Other Health Conditions: Post Hoc Analysis of 2 Randomized Trials	Campbell JR, Al-Jahdali H, Bah B, Belo M, Cook VJ, Long R, Schwartzman K, Trajman A, Menzies D.	Clin Infect Dis. 2021 Nov 2;73(9):e3545-e3554. doi: 10.1093/cid/ciaa1169.	Campbell JR	Clin Infect Dis	2021	2020/08/14	PMC8563221		10.1093/cid/ciaa1169
31314965	Effect of Universal Testing and Treatment on HIV Incidence - HPTN 071 (PopART)	Hayes RJ, Donnell D, Floyd S, Mandla N, Bwalya J, Sabapathy K, Yang B, Phiri M, Schaap A, Eshleman SH, Piwowar-Manning E, Kosloff B, James A, Skalland T, Wilson E, Emel L, Macleod D, Dunbar R, Simwinga M, Makola N, Bond V, Hoddinott G, Moore A, Griffith S, Deshmane Sista N, Vermund SH, El-Sadr W, Burns DN, Hargreaves JR, Hauck K, Fraser C, Shanaube K, Bock P, Beyers N, Ayles H, Fidler S; HPTN 071…	N Engl J Med. 2019 Jul 18;381(3):207-218. doi: 10.1056/NEJMoa1814556.	Hayes RJ	N Engl J Med	2019	2019/07/18	PMC6587177		10.1056/NEJMoa1814556
29933869	A case risk study of lactic acidosis risk by metformin use in type 2 diabetes mellitus tuberculosis coinfection patients	Novita BD, Pranoto A, Wuryani, Soediono EI, Mertaniasih NM.	Indian J Tuberc. 2018 Jul;65(3):252-256. doi: 10.1016/j.ijtb.2017.05.008. Epub 2017 Jun 3.	Novita BD	Indian J Tuberc	2018	2018/06/24			10.1016/j.ijtb.2017.05.008
34285711	Exploring the Mystery of Angiotensin-Converting Enzyme II (ACE2) in the Battle against SARS-CoV-2	Sharma D, Sharma J, Singh A.	J Renin Angiotensin Aldosterone Syst. 2021 Jun 4;2021:9939929. doi: 10.1155/2021/9939929. eCollection 2021.	Sharma D	J Renin Angiotensin Aldosterone Syst	2021	2021/07/21	PMC8265022		10.1155/2021/9939929
31276500	Integrating TB and non-communicable diseases services: Pilot experience of screening for diabetes and hypertension in patients with Tuberculosis in Luanda, Angola	Segafredo G, Kapur A, Robbiati C, Joseph N, de Sousa JR, Putoto G, Manenti F, Atzori A, Fedeli U.	PLoS One. 2019 Jul 5;14(7):e0218052. doi: 10.1371/journal.pone.0218052. eCollection 2019.	Segafredo G	PLoS One	2019	2019/07/06	PMC6611589		10.1371/journal.pone.0218052
37330926	Safety of IL-23 p19 Inhibitors for the Treatment of Patients With Moderate-to-Severe Plaque Psoriasis: A Narrative Review	Blauvelt A, Chiricozzi A, Ehst BD, Lebwohl MG.	Adv Ther. 2023 Aug;40(8):3410-3433. doi: 10.1007/s12325-023-02568-0. Epub 2023 Jun 18.	Blauvelt A	Adv Ther	2023	2023/06/18	PMC10329957		10.1007/s12325-023-02568-0
35948809	Pathogenic role of cytokines in COVID-19, its association with contributing co-morbidities and possible therapeutic regimens	Tanveer A, Akhtar B, Sharif A, Saleem U, Rasul A, Ahmad A, Jilani K.	Inflammopharmacology. 2022 Oct;30(5):1503-1516. doi: 10.1007/s10787-022-01040-9. Epub 2022 Aug 10.	Tanveer A	Inflammopharmacology	2022	2022/08/10	PMC9365214		10.1007/s10787-022-01040-9
31314966	HIV Testing and Treatment with the Use of a Community Health Approach in Rural Africa	Havlir DV, Balzer LB, Charlebois ED, Clark TD, Kwarisiima D, Ayieko J, Kabami J, Sang N, Liegler T, Chamie G, Camlin CS, Jain V, Kadede K, Atukunda M, Ruel T, Shade SB, Ssemmondo E, Byonanebye DM, Mwangwa F, Owaraganise A, Olilo W, Black D, Snyman K, Burger R, Getahun M, Achando J, Awuonda B, Nakato H, Kironde J, Okiror S, Thirumurthy H, Koss C, Brown L, Marquez C, Schwab J, Lavoy G, Plenty A, Mu…	N Engl J Med. 2019 Jul 18;381(3):219-229. doi: 10.1056/NEJMoa1809866.	Havlir DV	N Engl J Med	2019	2019/07/18	PMC6748325	NIHMS1536861	10.1056/NEJMoa1809866
31944502	4-month moxifloxacin containing regimens in the treatment of patients with sputum-positive pulmonary tuberculosis in South India - a randomised clinical trial	Velayutham B, Jawahar MS, Nair D, Navaneethapandian P, Ponnuraja C, Chandrasekaran K, Narayan Sivaramakrishnan G, Makesh Kumar M, Paul Kumaran P, Ramesh Kumar S, Baskaran D, Bella Devaleenal D, Sirasanambati DR, Vasantha M, Palaniyandi P, Ramachandran G, Uma Devi KR, Elizabeth Hannah L, Sekar G, Radhakrishnan A, Kalaiselvi D, Dhanalakshmi A, Thiruvalluvan E, Raja Sakthivel M, Mahilmaran A, Sridha…	Trop Med Int Health. 2020 Apr;25(4):483-495. doi: 10.1111/tmi.13371. Epub 2020 Feb 3.	Velayutham B	Trop Med Int Health	2020	2020/01/17			10.1111/tmi.13371
33268342	Systemic adverse effects from inhaled corticosteroid use in asthma: a systematic review	Patel R, Naqvi SA, Griffiths C, Bloom CI.	BMJ Open Respir Res. 2020 Dec;7(1):e000756. doi: 10.1136/bmjresp-2020-000756.	Patel R	BMJ Open Respir Res	2020	2020/12/03	PMC7713222		10.1136/bmjresp-2020-000756
35898125	Failure or relapse predictors for the STREAM Stage 1 short regimen for RR-TB	Kokebu DM, Ahmed S, Moodliar R, Chiang CY, Torrea G, Van Deun A, Goodall RL, Rusen ID, Meredith SK, Nunn AJ.	Int J Tuberc Lung Dis. 2022 Aug 1;26(8):753-759. doi: 10.5588/ijtld.22.0073.	Kokebu DM	Int J Tuberc Lung Dis	2022	2022/07/28	PMC9341498		10.5588/ijtld.22.0073
32824912	Association of Dietary Micronutrient Intake with Pulmonary Tuberculosis Treatment Failure Rate: ACohort Study	Xiong K, Wang J, Zhang J, Hao H, Wang Q, Cai J, Ma A.	Nutrients. 2020 Aug 19;12(9):2491. doi: 10.3390/nu12092491.	Xiong K	Nutrients	2020	2020/08/23	PMC7551724		10.3390/nu12092491
33042134	Impact of Helminth Infection on Metabolic and Immune Homeostasis in Non-diabetic Obesity	Rajamanickam A, Munisankar S, Thiruvengadam K, Menon PA, Dolla C, Nutman TB, Babu S.	Front Immunol. 2020 Sep 16;11:2195. doi: 10.3389/fimmu.2020.02195. eCollection 2020.	Rajamanickam A	Front Immunol	2020	2020/10/12	PMC7524873		10.3389/fimmu.2020.02195
35296216	Effect of Tuberculosis (TB) and Diabetes mellitus (DM) integrated healthcare on bidirectional screening and treatment outcomes among TB patients and people living with DM in developing countries: a systematic review	Nyirenda JLZ, Bockey A, Wagner D, Lange B.	Pathog Glob Health. 2023 Feb;117(1):36-51. doi: 10.1080/20477724.2022.2046967. Epub 2022 Mar 17.	Nyirenda JLZ	Pathog Glob Health	2023	2022/03/17	PMC9848381		10.1080/20477724.2022.2046967
33966361	The Effects of Oral Liposomal Glutathione and In Vitro Everolimus in Altering the Immune Responses against Mycobacterium bovis BCG Strain in Individuals with Type 2 Diabetes	To K, Cao R, Yegiazaryan A, Owens J, Sasaninia K, Vaughn C, Singh M, Truong E, Sathananthan A, Venketaraman V.	Biomol Concepts. 2021 May 9;12(1):16-26. doi: 10.1515/bmc-2021-0003.	To K	Biomol Concepts	2021	2021/05/09	PMC8975622	NIHMS1789627	10.1515/bmc-2021-0003
37537689	Mapping the effectiveness of the community tuberculosis care programs: a systematic review	Sejie GA, Mahomed OH.	Syst Rev. 2023 Aug 3;12(1):135. doi: 10.1186/s13643-023-02296-0.	Sejie GA	Syst Rev	2023	2023/08/03	PMC10399107		10.1186/s13643-023-02296-0
28723333	Enhanced Prophylaxis plus Antiretroviral Therapy for Advanced HIV Infection in Africa	Hakim J, Musiime V, Szubert AJ, Mallewa J, Siika A, Agutu C, Walker S, Pett SL, Bwakura-Dangarembizi M, Lugemwa A, Kaunda S, Karoney M, Musoro G, Kabahenda S, Nathoo K, Maitland K, Griffiths A, Thomason MJ, Kityo C, Mugyenyi P, Prendergast AJ, Walker AS, Gibb DM; REALITY Trial Team.	N Engl J Med. 2017 Jul 20;377(3):233-245. doi: 10.1056/NEJMoa1615822.	Hakim J	N Engl J Med	2017	2017/07/21	PMC5603269	EMS73870	10.1056/NEJMoa1615822
29414980	Diagnostic pathways and direct medical costs incurred by new adult pulmonary tuberculosis patients prior to anti-tuberculosis treatment - Tamil Nadu, India	Veesa KS, John KR, Moonan PK, Kaliappan SP, Manjunath K, Sagili KD, Ravichandra C, Menon PA, Dolla C, Luke N, Munshi K, George K, Minz S.	PLoS One. 2018 Feb 7;13(2):e0191591. doi: 10.1371/journal.pone.0191591. eCollection 2018.	Veesa KS	PLoS One	2018	2018/02/08	PMC5802859		10.1371/journal.pone.0191591
34750161	Airflow Limitation, Fatigue, and Health-Related Quality of Life in Kidney Transplant Recipients	Knobbe TJ, Kremer D, Eisenga MF, van Londen M, Gomes-Neto AW, Douwes RM, Gan CT, Corpeleijn E, Annema C, Navis G, Berger SP, Bakker SJL; TransplantLines Investigators.	Clin J Am Soc Nephrol. 2021 Nov;16(11):1686-1694. doi: 10.2215/CJN.06600521.	Knobbe TJ	Clin J Am Soc Nephrol	2021	2021/11/09	PMC8729428		10.2215/CJN.06600521
37211272	Vitamin D supplementation to prevent tuberculosis infection in South African schoolchildren: multicenter phase 3 double-blind randomized placebo-controlled trial (ViDiKids)	Middelkoop K, Stewart J, Walker N, Delport C, Jolliffe DA, Coussens AK, Nuttall J, Tang JCY, Fraser WD, Griffiths CJ, Kumar GT, Filteau S, Hooper RL, Wilkinson RJ, Bekker LG, Martineau AR.	Int J Infect Dis. 2023 Sep;134:63-70. doi: 10.1016/j.ijid.2023.05.010. Epub 2023 May 20.	Middelkoop K	Int J Infect Dis	2023	2023/05/21			10.1016/j.ijid.2023.05.010
32585600	Clinical spectrum, etiology and outcome of infectious disease emergencies in adult diabetic patients in northern India	Pannu AK, Saroch A, Singla V, Sharma N, Dutta P, Jain A, Angrup A.	Diabetes Metab Syndr. 2020 Sep-Oct;14(5):921-925. doi: 10.1016/j.dsx.2020.06.004. Epub 2020 Jun 12.	Pannu AK	Diabetes Metab Syndr	2020	2020/06/26			10.1016/j.dsx.2020.06.004
34526321	A household-based community health worker programme for non-communicable disease, malnutrition, tuberculosis, HIV and maternal health: a stepped-wedge cluster randomised controlled trial in Neno District, Malawi	Wroe EB, Nhlema B, Dunbar EL, Kulinkina AV, Kachimanga C, Aron M, Dullie L, Makungwa H, Chabwera B, Phiri B, Nazimera L, Ndarama EPL, Michaelis A, McBain R, Brown C, Palazuelos D, Lilford R, Watson SI.	BMJ Glob Health. 2021 Sep;6(9):e006535. doi: 10.1136/bmjgh-2021-006535.	Wroe EB	BMJ Glob Health	2021	2021/09/16	PMC8444244		10.1136/bmjgh-2021-006535
35282420	Tuberculosis Prevalence and Predictors Among Health Care-Seeking People Screened for Cough of Any Duration in Ethiopia: A Multicenter Cross-Sectional Study	Mohammed H, Oljira L, Roba KT, Ngadaya E, Manyazewal T, Ajeme T, Mnyambwa NP, Fekadu A, Yimer G.	Front Public Health. 2022 Feb 25;9:805726. doi: 10.3389/fpubh.2021.805726. eCollection 2021.	Mohammed H	Front Public Health	2022	2022/03/14	PMC8914016		10.3389/fpubh.2021.805726
35607886	Leveraging physiologically based pharmacokinetic modeling to optimize dosing for lopinavir/ritonavir with rifampin in pediatric patients	Salerno SN, Capparelli EV, McIlleron H, Gerhart JG, Dumond JB, Kashuba ADM, Denti P, Gonzalez D.	Pharmacotherapy. 2023 Jul;43(7):638-649. doi: 10.1002/phar.2703. Epub 2022 Jun 8.	Salerno SN	Pharmacotherapy	2023	2022/05/24	PMC9684348	NIHMS1821148	10.1002/phar.2703
28813512	Implementation of a comprehensive intervention for patients at high risk of cardiovascular disease in rural China: A pragmatic cluster randomized controlled trial	Wei X, Walley JD, Zhang Z, Zou G, Gong W, Deng S, Harries AD, Hicks JP, Chong MKC, Newell JN, Zhong J, Yu M.	PLoS One. 2017 Aug 16;12(8):e0183169. doi: 10.1371/journal.pone.0183169. eCollection 2017.	Wei X	PLoS One	2017	2017/08/17	PMC5559073		10.1371/journal.pone.0183169
35239885	Influence of small-group experiential learning of integrated traditional Chinese and Western medicine on the oral health knowledge, beliefs, and behaviors of elderly patients with diabetes	Wang Y, Li DX, Wang YL, Tao W, Wang JT, Zhao YM, Li LL, Li YL.	Rev Assoc Med Bras (1992). 2022 Feb;68(2):217-221. doi: 10.1590/1806-9282.20210833.	Wang Y	Rev Assoc Med Bras (1992)	2022	2022/03/03			10.1590/1806-9282.20210833
30477961	Substitution of ethambutol with linezolid during the intensive phase of treatment of pulmonary tuberculosis: a prospective, multicentre, randomised, open-label, phase 2 trial	Lee JK, Lee JY, Kim DK, Yoon HI, Jeong I, Heo EY, Park YS, Jo YS, Lee JH, Park SS, Park JS, Kim J, Lee SM, Joh JS, Lee CH, Lee J, Choi SM, Park JH, Lee SH, Cho YJ, Lee YJ, Kim SJ, Kwak N, Hwang YR, Kim H, Ki J, Lim JN, Choi HS, Lee M, Song T, Kim HS, Han J, Ahn H, Hahn S, Yim JJ.	Lancet Infect Dis. 2019 Jan;19(1):46-55. doi: 10.1016/S1473-3099(18)30480-8. Epub 2018 Nov 23.	Lee JK	Lancet Infect Dis	2019	2018/11/28			10.1016/S1473-3099(18)30480-8
29856783	A scoping review of biopsychosocial risk factors and co-morbidities for common spinal disorders	Green BN, Johnson CD, Haldeman S, Griffith E, Clay MB, Kane EJ, Castellote JM, Rajasekaran S, Smuck M, Hurwitz EL, Randhawa K, Yu H, Nordin M.	PLoS One. 2018 Jun 1;13(6):e0197987. doi: 10.1371/journal.pone.0197987. eCollection 2018.	Green BN	PLoS One	2018	2018/06/02	PMC5983449		10.1371/journal.pone.0197987
34320864	Long-term efficacy and safety of imiquimod 5% and fluorouracil 1% creams in medical monotherapy of complex eyelid basal cell carcinomas	Singh M, Mehta Grewal A, Singh H, Sharma M, Kaur M, Gupta P, Zadeng Z.	Eur J Ophthalmol. 2022 Jul;32(4):2093-2100. doi: 10.1177/11206721211035614. Epub 2021 Jul 28.	Singh M	Eur J Ophthalmol	2022	2021/07/29			10.1177/11206721211035614
35647942	Plant Extracts as Add-On Therapeutics in Homeopathy: An Open-Label, Randomized Trial Using Mother Tinctures in Prediabetes	Ghosh S, Chattopadhyay B, Koley M, Maiti S, Gourav K, Gupta S, Saha S.	J Integr Complement Med. 2022 Sep;28(9):757-767. doi: 10.1089/jicm.2022.0508. Epub 2022 May 31.	Ghosh S	J Integr Complement Med	2022	2022/06/01			10.1089/jicm.2022.0508
36584662	The association between a low-carbohydrate diet score and the risk of diabetic nephropathy in women: A case-control study	Hajishizari S, Mirzababaei A, Abaj F, Khosroshahi RA, Barekzai AM, Worm N, Abbasy M, Mirzaei K.	Nutrition. 2023 Mar;107:111930. doi: 10.1016/j.nut.2022.111930. Epub 2022 Dec 6.	Hajishizari S	Nutrition	2023	2022/12/30			10.1016/j.nut.2022.111930
31097067	Cardiovascular risk prevalence in South Africans with drug-resistant tuberculosis: a cross-sectional study	Whitehouse ER, Perrin N, Levitt N, Hill M, Farley JE.	Int J Tuberc Lung Dis. 2019 May 1;23(5):587-593. doi: 10.5588/ijtld.18.0374.	Whitehouse ER	Int J Tuberc Lung Dis	2019	2019/05/18			10.5588/ijtld.18.0374
29055655	A peer support intervention in improving glycemic control in patients with type 2 diabetes	Peimani M, Monjazebi F, Ghodssi-Ghassemabadi R, Nasli-Esfahani E.	Patient Educ Couns. 2018 Mar;101(3):460-466. doi: 10.1016/j.pec.2017.10.007. Epub 2017 Oct 12.	Peimani M	Patient Educ Couns	2018	2017/10/23			10.1016/j.pec.2017.10.007
29121661	High prevalence of non-communicable diseases and associated risk factors amongst adults living with HIV in Cambodia	Chhoun P, Tuot S, Harries AD, Kyaw NTT, Pal K, Mun P, Brody C, Mburu G, Yi S.	PLoS One. 2017 Nov 9;12(11):e0187591. doi: 10.1371/journal.pone.0187591. eCollection 2017.	Chhoun P	PLoS One	2017	2017/11/10	PMC5679628		10.1371/journal.pone.0187591
32264969	Opportunistic infections in immunosuppressed patients with juvenile idiopathic arthritis: analysis by the Pharmachild Safety Adjudication Committee	Giancane G, Swart JF, Castagnola E, Groll AH, Horneff G, Huppertz HI, Lovell DJ, Wolfs T, Herlin T, Dolezalova P, Sanner H, Susic G, Sztajnbok F, Maritsi D, Constantin T, Vargova V, Sawhney S, Rygg M, K Oliveira S, Cattalini M, Bovis F, Bagnasco F, Pistorio A, Martini A, Wulffraat N, Ruperto N; Paediatric Rheumatology International Trials Organisation (PRINTO).	Arthritis Res Ther. 2020 Apr 7;22(1):71. doi: 10.1186/s13075-020-02167-2.	Giancane G	Arthritis Res Ther	2020	2020/04/09	PMC7136994		10.1186/s13075-020-02167-2
36966799	Rosuvastatin adjunctive therapy for rifampicin-susceptible pulmonary tuberculosis: a phase 2b, randomised, open-label, multicentre trial	Cross GB, Sari IP, Kityo C, Lu Q, Pokharkar Y, Moorakonda RB, Thi HN, Do Q, Dalay VB, Gutierrez E, Balanag VM, Castillo RJ, Mugerwa H, Fanusi F, Kwan P, Chew KL, Paton NI; ROSETTA trial team.	Lancet Infect Dis. 2023 Jul;23(7):847-855. doi: 10.1016/S1473-3099(23)00067-1. Epub 2023 Mar 23.	Cross GB	Lancet Infect Dis	2023	2023/03/26			10.1016/S1473-3099(23)00067-1
32539440	Health System Costs of Treating Latent Tuberculosis Infection With Four Months of Rifampin Versus Nine Months of Isoniazid in Different Settings	Bastos ML, Campbell JR, Oxlade O, Adjobimey M, Trajman A, Ruslami R, Kim HJ, Baah JO, Toelle BG, Long R, Hoeppner V, Elwood K, Al-Jahdali H, Apriani L, Benedetti A, Schwartzman K, Menzies D.	Ann Intern Med. 2020 Aug 4;173(3):169-178. doi: 10.7326/M19-3741. Epub 2020 Jun 16.	Bastos ML	Ann Intern Med	2020	2020/06/17			10.7326/M19-3741
30598488	Rationale and design of TransplantLines: a prospective cohort study and biobank of solid organ transplant recipients	Eisenga MF, Gomes-Neto AW, van Londen M, Ziengs AL, Douwes RM, Stam SP, Osté MCJ, Knobbe TJ, Hessels NR, Buunk AM, Annema C, Siebelink MJ, Racz E, Spikman JM, Bodewes FAJA, Pol RA, Berger SP, Drost G, Porte RJ, Leuvenink HGD, Damman K, Verschuuren EAM, de Meijer VE, Blokzijl H, Bakker SJL.	BMJ Open. 2018 Dec 31;8(12):e024502. doi: 10.1136/bmjopen-2018-024502.	Eisenga MF	BMJ Open	2018	2019/01/02	PMC6318532		10.1136/bmjopen-2018-024502
36427173	Early risk assessment in paediatric and adult household contacts of confirmed tuberculosis cases by novel diagnostic tests (ERASE-TB): protocol for a prospective, non-interventional, longitudinal, multicountry cohort study	Marambire ET, Banze D, Mfinanga A, Mutsvangwa J, Mbunda TD, Ntinginya NE, Celso K, Kallenius G, Calderwood CJ, Geldmacher C, Held K, Appalarowthu T, Rieß F, Panzner U, Heinrich N, Kranzer K; ERASE-TB Consortium.	BMJ Open. 2022 Jul 19;12(7):e060985. doi: 10.1136/bmjopen-2022-060985.	Marambire ET	BMJ Open	2022	2022/11/25	PMC9301805		10.1136/bmjopen-2022-060985
35165110	Investigating the effect of macro-scale estimators on worldwide COVID-19 occurrence and mortality through regression analysis using online country-based data sources	Erdem S, Ipek F, Bars A, Genç V, Erpek E, Mohammadi S, Altınata A, Akar S.	BMJ Open. 2022 Feb 14;12(2):e055562. doi: 10.1136/bmjopen-2021-055562.	Erdem S	BMJ Open	2022	2022/02/15	PMC8844970		10.1136/bmjopen-2021-055562
36409740	Bone mineral density among virologically suppressed Asians older than 50 years old living with and without HIV: A cross-sectional study	Wattanachanya L, Sunthornyothin S, Apornpong T, Lwin HMS, Kerr S, Gatechompol S, Han WM, Wichiansan T, Siwamongsatham S, Chattranukulchai P, Chaiwatanarat T, Avihingsanon A; HIV-NAT 207/006 study team.	PLoS One. 2022 Nov 21;17(11):e0277231. doi: 10.1371/journal.pone.0277231. eCollection 2022.	Wattanachanya L	PLoS One	2022	2022/11/21	PMC9678298		10.1371/journal.pone.0277231
29627814	A systematic review of interventions by healthcare professionals to improve management of non-communicable diseases and communicable diseases requiring long-term care in adults who are homeless	Hanlon P, Yeoman L, Gibson L, Esiovwa R, Williamson AE, Mair FS, Lowrie R.	BMJ Open. 2018 Apr 7;8(4):e020161. doi: 10.1136/bmjopen-2017-020161.	Hanlon P	BMJ Open	2018	2018/04/09	PMC5892758		10.1136/bmjopen-2017-020161
35717643	Tuberculosis Molecular Bacterial Load Assay Reveals Early Delayed Bacterial Killing in Patients With Relapse	Ntinginya NE, Bakuli A, Mapamba D, Sabiiti W, Kibiki G, Minja LT, Kuchaka D, Reither K, Phillips PPJ, Boeree MJ, Gillespie SH, Hoelscher M, Heinrich N; Pan African Consortium for the Evaluation of Antituberculosis Antibiotics (PanACEA) Consortium.	Clin Infect Dis. 2023 Feb 8;76(3):e990-e994. doi: 10.1093/cid/ciac445.	Ntinginya NE	Clin Infect Dis	2023	2022/06/19	PMC9907486		10.1093/cid/ciac445
30258443	The Synergistic Effects of the Glutathione Precursor, NAC and First-Line Antibiotics in the Granulomatous Response Against Mycobacterium tuberculosis	Teskey G, Cao R, Islamoglu H, Medina A, Prasad C, Prasad R, Sathananthan A, Fraix M, Subbian S, Zhong L, Venketaraman V.	Front Immunol. 2018 Sep 12;9:2069. doi: 10.3389/fimmu.2018.02069. eCollection 2018.	Teskey G	Front Immunol	2018	2018/09/28	PMC6144952		10.3389/fimmu.2018.02069
37567210	Nutritional support for adult patients with microbiologically confirmed pulmonary tuberculosis: outcomes in a programmatic cohort nested within the RATIONS trial in Jharkhand, India	Bhargava A, Bhargava M, Meher A, Teja GS, Velayutham B, Watson B, Benedetti A, Barik G, Singh VP, Singh D, Madhukeshwar AK, Prasad R, Pathak RR, Chadha V, Joshi R.	Lancet Glob Health. 2023 Sep;11(9):e1402-e1411. doi: 10.1016/S2214-109X(23)00324-8. Epub 2023 Aug 8.	Bhargava A	Lancet Glob Health	2023	2023/08/11			10.1016/S2214-109X(23)00324-8
34238608	MTBVAC, a live TB vaccine poised to initiate efficacy trials 100 years after BCG	Martín C, Marinova D, Aguiló N, Gonzalo-Asensio J.	Vaccine. 2021 Dec 8;39(50):7277-7285. doi: 10.1016/j.vaccine.2021.06.049. Epub 2021 Jul 6.	Martín C	Vaccine	2021	2021/07/09			10.1016/j.vaccine.2021.06.049
32758336	Avoiding COVID-19 complications with diabetic patients could be achieved by multi-dose Bacillus Calmette-Guérin vaccine: a case study of beta cells regeneration	Ayoub BM, Ramadan E, Ashoush N, Tadros MM, Hendy MS, Elmazar MM, Mousa SA.	Pharmazie. 2020 Aug 1;75(8):375-380. doi: 10.1691/ph.2020.0494.	Ayoub BM	Pharmazie	2020	2020/08/08			10.1691/ph.2020.0494
33372651	Effect of SARS-CoV-2 Infection in Pregnancy on Maternal and Neonatal Outcomes in Africa: An AFREhealth Call for Evidence through Multicountry Research Collaboration	Nachega JB, Sam-Agudu NA, Budhram S, Taha TE, Vannevel V, Somapillay P, Ishoso DK, Tshiasuma Pipo M, Bongo-Pasi Nswe C, Ditekemena J, Ayele BT, Machekano RN, Gachuno OW, Kinuthia J, Mwongeli N, Sekikubo M, Musoke P, Agbeno EK, Umar LW, Ntakwinja M, Mukwege DM, Smith ER, Mills EJ, Otshudiema JO, Mbala-Kingebeni P, Kayembe JN, Mavungu Landu DJ, Muyembe Tamfum JJ, Zumla A, Langenegger EJ, Mofenson L…	Am J Trop Med Hyg. 2020 Dec 28;104(2):461-465. doi: 10.4269/ajtmh.20-1553.	Nachega JB	Am J Trop Med Hyg	2020	2020/12/29	PMC7866362		10.4269/ajtmh.20-1553
34843674	Rates of viral suppression in a cohort of people with stable HIV from two community models of ART delivery versus facility-based HIV care in Lusaka, Zambia: a cluster-randomised, non-inferiority trial nested in the HPTN 071 (PopART) trial	Limbada M, Macleod D, Situmbeko V, Muhau E, Shibwela O, Chiti B, Floyd S, Schaap AJ, Hayes R, Fidler S, Ayles H; HPTN 071 (PopART) study team.	Lancet HIV. 2022 Jan;9(1):e13-e23. doi: 10.1016/S2352-3018(21)00242-3. Epub 2021 Nov 26.	Limbada M	Lancet HIV	2022	2021/11/29	PMC8716341		10.1016/S2352-3018(21)00242-3
36918800	Implementation of evidence-based multiple focus integrated intensified TB screening to end TB (EXIT-TB) package in East Africa: a qualitative study	Isangula K, Philbert D, Ngari F, Ajeme T, Kimaro G, Yimer G, Mnyambwa NP, Muttamba W, Najjingo I, Wilfred A, Mshiu J, Kirenga B, Wandiga S, Mmbaga BT, Donard F, Okelloh D, Mtesha B, Mohammed H, Semvua H, Ngocho J, Mfinanga S, Ngadaya E.	BMC Infect Dis. 2023 Mar 14;23(1):161. doi: 10.1186/s12879-023-08069-3.	Isangula K	BMC Infect Dis	2023	2023/03/15	PMC10013287		10.1186/s12879-023-08069-3
35338839	Ending the tuberculosis syndemic: is COVID-19 the (in)convenient scapegoat for poor progress?	Rangaka MX, Hamada Y, Abubakar I.	Lancet Respir Med. 2022 Jun;10(6):529-531. doi: 10.1016/S2213-2600(22)00123-0. Epub 2022 Mar 23.	Rangaka MX	Lancet Respir Med	2022	2022/03/26	PMC8942476		10.1016/S2213-2600(22)00123-0
37035978	Bedaquiline exposure in people with drug-resistant TB treated for diabetes: analysis of two phase 2 trials	Bolhuis MS, Akkerman OW, Sturkenboom MGG, van Boven JFM, Alffenaar JC, Stevens J.	Int J Tuberc Lung Dis. 2023 Apr 1;27(4):335-337. doi: 10.5588/ijtld.22.0581.	Bolhuis MS	Int J Tuberc Lung Dis	2023	2023/04/10			10.5588/ijtld.22.0581
