# Supplementary material for: Effect of glycemic control and type of diabetes treatment on TB treatment outcomes among people with TB-diabetes: A systematic review (updated August 2024)
Source: PLoS One. 2025 Jul 18;20(7):e0328619. doi: 10.1371/journal.pone.0328619 (PMC12273911; doi:10.1371/journal.pone.0328619)
Supplement: S1A Appendix — (ZIP) [file pone.0328619.s005.zip › S1A appendix/S1A_2017-21 Aug 2023/Records retrieved_all databases/searches from all databases.ris]

TY  - JOUR
T1  - Completion Rate and Safety of Programmatic Screening and Treatment for Latent  Tuberculosis Infection in Elderly Patients With Poorly Controlled Diabetic Mellitus: A Prospective Multicenter Study.
A1  - Huang, Hung-Ling
A1  - Huang, Wei-Chang
A1  - Lin, Kun-Der
A1  - Liu, Shin-Shin
A1  - Lee, Meng-Rui
A1  - Cheng, Meng-Hsuan
A1  - Chin, Chun-Shih
A1  - Lu, Po-Liang
A1  - Sheu, Chau-Chyun
A1  - Wang, Jann-Yuan
A1  - Lee, I-Te
A1  - Chong, Inn-Wen
Y1  - 2021/09//
KW  - Aged
KW  - Antitubercular Agents
KW  - Diabetes Mellitus
KW  - Drug Therapy, Combination
KW  - Humans
KW  - Isoniazid
KW  - Latent Tuberculosis
KW  - Middle Aged
KW  - Prospective Studies
KW  - complications
KW  - diagnosis
KW  - drug therapy
KW  - therapeutic use
JF  - Clinical infectious diseases : an official publication of the Infectious Diseases  Society of America
VL  - 73
LA  - eng
IS  - 6
SP  - e1252
EP  - e1260
DO  - 10.1093/cid/ciab209
N2  - BACKGROUND: Poor control of diabetes mellitus (DM) increases active tuberculosis  (TB) risk. Understanding risk factors for latent TB infection (LTBI) in this population and intervention completion rates is crucial for policy making. METHODS: Under a collaborative multidisciplinary team consisting of public health professionals, endocrinologists, and pulmonologists, patients aged >45 years with poorly controlled DM (pDM), defined as having a glycated hemoglobin level of ≥9% within the preceding year, were enrolled by endocrinologists from 2 hospitals; these patients underwent LTBI screening by using QuantiFERON (QFT). Once-weekly isoniazid and rifapentine for 12 weeks (3HP) or daily isoniazid for 9 months (9H) was administered by pulmonologists. QFT-positivity predictors were evaluated using logistic regression. Completion rates and safety were also investigated. RESULTS: Among 980 patients with pDM (age: 64.2 ± 9.7 years), 261 (26.6%) were QFT-positive. Age, DM duration, chronic kidney disease stage ≥3, and dipeptidyl peptidase-4 inhibitor use, not using metformin, were associated with QFT-positivity. Preventive therapy (3HP: 138; 9H: 62) was administered in 200 (76.6%) QFT-positive patients. The completion rates of 3HP and 9H were 84.1% and 79.0%, respectively (P = .494). Nine (6.5%) and zero patients in the 3HP and 9H groups, respectively, developed systemic drug reactions (P = .059); 78.3% and 45.2% had ≥1 adverse drug reactions (P < .001); and post-treatment QFT conversion rates were 32% and 20%, respectively (P = .228). CONCLUSIONS: LTBI prevalence exceeds 25% in elderly patients with pDM. Under care from a collaborative multidisciplinary team, the completion rate of preventive therapy, regardless of regimen could approach, or even exceed 80% in this population.
ER  - 
TY  - JOUR
T1  - First data on latent tuberculosis infection in Syrian refugees with diabetes in Lebanon
A1  - Ismail, M B
A1  - Nour, D
A1  - Raad, G
A1  - Osman, M
A1  - Rafei, R
A1  - Mallat, H
A1  - Dabboussi, F
A1  - Hamze, M
Y1  - 2020///
KW  - Lebanon
KW  - Mycobacterium tuberculosis test kit
KW  - QuantiFERON-TB Gold Plus
KW  - Syrian
KW  - adult
KW  - age
KW  - aged
KW  - article
KW  - controlled study
KW  - cross-sectional study
KW  - female
KW  - high risk population
KW  - human
KW  - infection risk
KW  - insulin
KW  - insulin treatment
KW  - latent tuberculosis
KW  - major clinical study
KW  - male
KW  - non insulin dependent diabetes mellitus
KW  - prevalence
KW  - refugee
KW  - risk factor
KW  - structured questionnaire
JF  - Public Health
VL  - 189
LA  - English
SP  - 97
EP  - 100
CY  - M. Hamze, Laboratoire Microbiologie, Santé et Environnement (LMSE), Doctoral School of Sciences and Technology, Faculty of Public Health, Lebanese University, Tripoli, Lebanon
DO  - 10.1016/j.puhe.2020.09.021
UR  - https://www.embase.com/search/results?subaction=viewrecord&id=L2008590208&from=export
UR  - http://dx.doi.org/10.1016/j.puhe.2020.09.021
N2  - Objective: The association between diabetes mellitus and tuberculosis is a health-threatening double trouble. Vulnerable populations such as refugees and conflict-displaced populations may be at higher risk of both diseases. Here, we examined the prevalence of latent tuberculosis infection (LTBI) and its associated risk factors in a population of Syrian refugees with diabetes in North Lebanon. Study design: This is a cross-sectional study. Methods: A total of 87 Syrian refugees with diabetes were enrolled. Demographic and clinical data were collected using a structured questionnaire, and a blood sample was obtained from each patient. LTBI was examined using the last generation QuantiFERON-TB Gold Plus assay. Results: The mean age of the study population was 54.1 ± 10.5 years, and the majority were women (79.3%). LTBI was found in 1 in 5 (17/87; 19.5%) enrolled patients, with the majority being originated from Aleppo (47.05%). Infection was significantly associated only with age (P = 0.009), and its risk was 4-fold higher in patients aged ≥60 years (odds ratio: 4.1, confidence interval: 1.4–12.5, P = 0.018). Conclusion: This study highlights the need to implement effective tuberculosis control strategies among refugees with diabetes, with particular attention to those at older age.
ER  - 
TY  - JOUR
T1  - Metformin use and post-exposure incident tuberculosis: A nationwide tuberculosis-contact cohort study in Taiwan
A1  - Pan, S.-W.
A1  - Feng, J.-Y.
A1  - Yen, Y.-F.
A1  - Chuang, F.-Y.
A1  - Shen, H.-S.
A1  - Su, V.Y.-F.
A1  - Chuang, P.-H.
A1  - Chan, Y.-J.
A1  - Su, W.-J.
Y1  - 2020///
KW  - Taiwan
KW  - adapted diabetes complication severity index score
KW  - adult
KW  - cohort analysis
KW  - comorbidity
KW  - controlled study
KW  - diabetes mellitus
KW  - diabetic complication
KW  - disease transmission
KW  - exposure
KW  - follow up
KW  - human
KW  - insulin
KW  - latent tuberculosis
KW  - letter
KW  - major clinical study
KW  - male
KW  - metformin
KW  - middle aged
KW  - non insulin dependent diabetes mellitus
KW  - prophylaxis
KW  - retrospective study
KW  - risk factor
KW  - scoring system
KW  - statin (protein)
KW  - steroid
KW  - tuberculosis
KW  - tuberculostatic agent
JF  - ERJ Open Research
VL  - 6
LA  - English
IS  - 3
SP  - 1
EP  - 4
CY  - W.-J. Su, Dept of Chest Medicine, Taipei Veterans General Hospital, Taipei, Taiwan
DO  - 10.1183/23120541.00050-2020
UR  - https://www.embase.com/search/results?subaction=viewrecord&id=L2004867646&from=export
UR  - http://dx.doi.org/10.1183/23120541.00050-2020
ER  - 
TY  - JOUR
T1  - Reduced moxifloxacin exposure in patients with tuberculosis and diabetes
A1  - Dekkers, B G J
A1  - Bolhuis, M S
A1  - Beek, L T
A1  - De Lange, W C M
A1  - Van Der Werf, T S
A1  - Alffenaar, J.-W.C.
A1  - Akkerman, O W
Y1  - 2019///
KW  - adult
KW  - area under the curve
KW  - body mass
KW  - comorbidity
KW  - controlled study
KW  - diabetes mellitus
KW  - dose time effect relation
KW  - drug absorption
KW  - drug blood level
KW  - drug clearance
KW  - drug exposure
KW  - drug induced diabetes mellitus
KW  - drug induced disease
KW  - drug monitoring
KW  - drug sensitivity
KW  - fasting
KW  - female
KW  - glucose blood level
KW  - hemoglobin A1c
KW  - human
KW  - insulin
KW  - insulin dependent diabetes mellitus
KW  - letter
KW  - liquid chromatography-mass spectrometry
KW  - lung tuberculosis
KW  - major clinical study
KW  - male
KW  - maximum concentration
KW  - metformin
KW  - minimum inhibitory concentration
KW  - moxifloxacin
KW  - multidrug resistant tuberculosis
KW  - non insulin dependent diabetes mellitus
KW  - plasma concentration-time curve
KW  - priority journal
KW  - retrospective study
KW  - rifampicin
KW  - sulfonylurea derivative
KW  - treatment duration
KW  - treatment outcome
KW  - trough concentration
KW  - tuberculosis
KW  - volume of distribution
JF  - European Respiratory Journal
VL  - 54
LA  - English
IS  - 3
CY  - B.G.J. Dekkers, Dept of Clinical Pharmacy and Pharmacology, University Medical Center Groningen, University of Groningen, Hanzeplein 1, Groningen, Netherlands
DO  - 10.1183/13993003.00373-2019
UR  - https://www.embase.com/search/results?subaction=viewrecord&id=L2002904880&from=export
UR  - http://dx.doi.org/10.1183/13993003.00373-2019
ER  - 
TY  - JOUR
T1  - Seasonality of pulmonary tuberculosis in sousse (Tunisia)
A1  - Aissa, S
A1  - Maoua, M
A1  - Benzarti, W
A1  - Gargouri, I
A1  - Lassoued, R
A1  - Sfaxi, R
A1  - Abdelghani, A
A1  - Garrouche, A
A1  - Hayouni, A
A1  - Mrizek, N
Y1  - 2019///
KW  - Mycobacterium tuberculosis
KW  - adult
KW  - article
KW  - atmospheric pressure
KW  - female
KW  - human
KW  - humidity
KW  - insulin zinc suspension
KW  - lung tuberculosis
KW  - major clinical study
KW  - meteorological phenomena
KW  - meteorology
KW  - middle aged
KW  - retrospective study
KW  - seasonal variation
KW  - temperature
JF  - Tunisie Medicale
VL  - 97
LA  - French
IS  - 6
SP  - 808
EP  - 817
UR  - https://www.embase.com/search/results?subaction=viewrecord&id=L2003623250&from=export
N2  - Introduction:Seasonal variation of Pulmonary tuberculosis (TB) has attracted the attention in several regions of the world. Aim: To explore the relationship between variations of mean meteorological parameters (temperature, atmospheric pressure, relative humidity and duration of sunshine) and the occurrence of cases of pulmonary TB. Methods: This is a retrospective descriptive study of two-time series (meteorological data, case of pulmonary TB) from 1th January 2010 to 31th December 2014.Meteorological data were collected throughout the 5-year period. Results: We collected 180 cases confirmed by direct examination. The relationship between seasonality and the occurrence of TB cases was addressed in two ways considering either the date of the bacteriological diagnosis or the date date of onset of symptoms of TB as the date of the census of cases. Taking into account the date of bacteriological diagnosis, it appeared that spring (33.7%) and summer (25.9%) had the most days with positive diagnosis (p = 0.012). However, considering the date of onset of symptoms of TB, it appeared that winter (34.2%) and spring (28%) had the most days with positive diagnosis with a significant difference. The comparison of the mean of meteorological parameters between days with and without bacteriological diagnosis showed that only the mean duration of sunshine was significatively associated with more cases(p=0.002). This same comparison between the days with and without TB according to the date of onset of symptoms of TB showed significant difference only for mean temperatures which were lower during the days when patients présented symptoms of TB (p=0.013). Conclusion:Our results have highlighted the possible implication of meteorological parameters in the occurrence of pulmonary TB cases.
ER  - 
TY  - JOUR
T1  - Diabetes Mellitus in adult patients with active tuberculosis in Canada: Presentation and treatment outcomes
A1  - Barss, L
A1  - Sabur, N
A1  - Orlikow, E
A1  - Phang, S
A1  - Jarand, J
A1  - Field, S
A1  - Ainslie, M
A1  - Fisher, D
Y1  - 2019///
KW  - Canadian
KW  - adult
KW  - article
KW  - cohort analysis
KW  - controlled study
KW  - diabetes mellitus
KW  - diabetic patient
KW  - disease association
KW  - female
KW  - glucose
KW  - glucose blood level
KW  - hemoglobin A1c
KW  - human
KW  - insulin
KW  - major clinical study
KW  - male
KW  - mortality
KW  - oral antidiabetic agent
KW  - prevalence
KW  - priority journal
KW  - retrospective study
KW  - sputum smear
KW  - treatment duration
KW  - treatment failure
KW  - treatment outcome
KW  - tuberculosis
JF  - Canadian Journal of Respiratory, Critical Care, and Sleep Medicine
VL  - 3
LA  - English
IS  - 2
SP  - 84
EP  - 90
CY  - L. Barss, Peter Lougheed Centre, 3500 26 Ave NE, Calgary, AB, Canada
DO  - 10.1080/24745332.2018.1507615
UR  - https://www.embase.com/search/results?subaction=viewrecord&id=L625654312&from=export
UR  - http://dx.doi.org/10.1080/24745332.2018.1507615
N2  - RATIONALE: Evidence supports a bidirectional relationship between tuberculosis (TB) and diabetes mellitus (DM) that may negatively impact TB elimination goals. Data from low TB incidence countries describing this relationship is limited. OBJECTIVES: We evaluated the association between DM and clinical presentation and treatment outcomes in adult patients with active TB in Canada. Our primary outcome was TB mortality. Secondary outcomes included relapse, development of drug resistance, delayed culture conversion and treatment failure (composite outcome). METHODS: A retrospective cohort study was conducted among adults diagnosed with TB between 2007 and 2012 in two Canadian cities. Clinical presentation and outcomes data was collected. Adjusted odds ratios (OR) were used to assess the association between DM and TB treatment outcomes. MEASUREMENTS AND MAIN RESULTS: Of 690 TB patients, 136 (19.7%) had DM. Diabetic patients were more likely to be smear positive (43% vs. 34%) and have cavitary disease (35% vs. 19%). In unadjusted analysis, DM was strongly associated with mortality during TB treatment (OR 2.68, 95% CI 1.42–5.06) and treatment failure (OR 2.81, 95% CI 1.55–5.09). However, after multivariate assessment these associations were no longer significant (mortality OR 1.24, 95% CI 0.61–2.56; treatment failure OR 1.46, 95% CI 0.75–2.81). CONCLUSION: In this cohort of patients treated for active TB in Canada, DM was associated with more extensive disease at presentation. In multivariate analysis DM did not impact treatment outcomes.
ER  - 
TY  - JOUR
T1  - Impact of tuberculosis on glycaemic status: A neglected association.
A1  - Krishnappa, Darshan
A1  - Sharma, Surendra K
A1  - Singh, Achintya Dinesh
A1  - Sinha, Sanjeev
A1  - Ammini, A C
A1  - Soneja, Manish
Y1  - 2019/03//
KW  - Adolescent
KW  - Adult
KW  - Aged
KW  - Blood Glucose
KW  - Diabetes Mellitus, Type 2
KW  - Female
KW  - Glucose Intolerance
KW  - Glucose Tolerance Test
KW  - Humans
KW  - Hyperglycemia
KW  - Male
KW  - Middle Aged
KW  - Risk Factors
KW  - Tuberculosis
KW  - Young Adult
KW  - blood
KW  - complications
KW  - epidemiology
JF  - The Indian journal of medical research
VL  - 149
LA  - eng
IS  - 3
SP  - 384
EP  - 388
DO  - 10.4103/ijmr.IJMR_1927_17
N2  - BACKGROUND & OBJECTIVES: Diabetes mellitus (DM) is an important risk factor for  tuberculosis and has received increasing emphasis. However, the reverse association of tuberculosis impacting blood sugar levels has not been well studied. The present study was conducted to evaluate the prevalence of hyperglycemia in patients with tuberculosis and assess its resolution following successful treatment of tuberculosis. METHODS: In this prospective study, a total of 582 patients with tuberculosis were evaluated for hyperglycaemia [DM or impaired glucose tolerance (IGT)] with random blood sugar (RBS) and all patients with RBS >100 mg/dl were subjected to a 75 g oral glucose tolerance test (OGTT). All patients received thrice weekly intermittent Directly Observed Treatment Short Course (DOTS) for tuberculosis. Patients with hyperglycaemia were re-evaluated at the end of anti-tuberculosis treatment with an OGTT and glycated hemoglobin (HbA(1c)) levels to assess for glycaemic status. RESULTS: In the present study, 41 of the 582 patients were found to have DM [7%, 95% confidence interval (CI) (5.2, 9.4)] while 26 patients were found to have IGT [4.5%, 95% CI (3, 6.5)]. Three patients were lost to follow up. Of the 26 patients with IGT, 17 [65.4%, 95% CI (46.1, 80.7)] reverted to euglycaemic status following successful treatment of tuberculosis, while the blood sugar levels improved in all patients with DM following treatment of tuberculosis. INTERPRETATION & CONCLUSIONS: Our study results show that tuberculosis adversely impacts glycaemic status with improvement in blood sugar levels at the end of successful treatment of tuberculosis. Longitudinal studies with large sample size are required to confirm these findings.
ER  - 
TY  - JOUR
T1  - Tuberculosis in elderly in the Czech Republic
A1  - Fernandová, E
A1  - Bielaková, K
A1  - Matějovská-Kubešová, H
Y1  - 2019///
KW  - Czech Republic
KW  - acute heart failure
KW  - acute kidney failure
KW  - aged
KW  - aging
KW  - anemia
KW  - anorexia
KW  - antibiotic agent
KW  - article
KW  - autopsy
KW  - bronchopneumonia
KW  - case report
KW  - cause of death
KW  - cerebrovascular disease
KW  - chronic kidney failure
KW  - chronic obstructive lung disease
KW  - clinical article
KW  - collapse
KW  - community acquired pneumonia
KW  - comorbidity
KW  - coughing
KW  - demography
KW  - diabetes mellitus
KW  - disease control
KW  - disease course
KW  - drug potentiation
KW  - drug withdrawal
KW  - dyspnea
KW  - ethambutol
KW  - fatty liver
KW  - female
KW  - fluidothorax
KW  - heart failure
KW  - hospital admission
KW  - hospital discharge
KW  - hospital readmission
KW  - hospitalization
KW  - human
KW  - hypertension
KW  - hyperuricemia
KW  - hypothyroidism
KW  - incidence
KW  - insulin
KW  - isoniazid
KW  - low back pain
KW  - lung carcinoma
KW  - lung congestion
KW  - lung disease
KW  - lung edema
KW  - lung infiltrate
KW  - lung metastasis
KW  - male
KW  - multiple chronic conditions
KW  - obesity
KW  - pyrazinamide
KW  - recurrent disease
KW  - rifampicin
KW  - smoking
KW  - streptomycin
KW  - thorax pain
KW  - thorax radiography
KW  - toxicity
KW  - treatment duration
KW  - treatment withdrawal
KW  - tuberculosis
KW  - weakness
JF  - Epidemiologie, Mikrobiologie, Imunologie
VL  - 68
LA  - English
IS  - 4
SP  - 184
EP  - 190
CY  - E. Fernandová, Klinika interní, geriatrie a praktického lékařství, Fakultní nemocnice Brno, Jihlavská 340/20, Brno, Czech Republic
UR  - https://www.embase.com/search/results?subaction=viewrecord&id=L2003541249&from=export
N2  - Introduction: The incidence of tuberculosis (TB) in the Czech Republic (CR) is decreasing since 1960s. (1965: 76.9; 1975: 60.4; 1985: 45.2; 1995: 17.7; 2005: 9.9; 2015: 4.9 per 100, 000 population). In 2017 men accounted for over than 70% of cases. People aged over 75 years are most frequently affected. Elderly patients tend to develop more of extrapulmonary and atypical manifestation of the disease, the diagnosis of TB can be difficult and consequently overlooked. Multimorbid seniors are suffering from chronic illnesses, malignancies and autoimmune diseases, which translate into higher degree of immunosuppression and add to the generally described process of immunosenescence. Furthermore, therapy of TB in the elderly is challenging because of the increased drug resistance and higher incidence of adverse drug reactions. This article reviews the epidemiology of TB in the CR, immunological aspects, clinical characteristics, diagnosis, management, prevention of TB infection and presents two clinical cases in hospitalized aging adults in the CR. Case presentation: We present a case of a 79 year old female suffering from chronic obstructive pulmonary disease (COPD), who was repeatedly hospitalized for acute exacerbations of COPD and was consequently diagnosed with TB. Patient developed manifestation of treatment toxicity and drug interactions due to comorbidities and other medications. Secondly, we present a case of a 70 year old male, a lifelong smoker, who was initially admitted for collapsing. TB developed via the endogenic route from a Ghon’s complex in association with a slowly progressing bronchogenic carcinoma. Conclusion: Diagnosis and management of TB in the elderly person can be challenging. Age-related factors increase the risk of TB reactivation as well as enhance susceptibility to TB infection. In elderly population we find accumulation of risk factors for developing TB (malnutrition, low socio economic status, smoking and alcoholism). The people most at risk among elderly include fragile institutionalized seniors whose incidence of TB is 2-3 times higher than those living at home. Because the number of seniors is growing and the incidence of TB in this subpopulation is increasing, detailed knowledge of the epidemiological features of TB in this group is needed to optimize healthcare services.
ER  - 
TY  - JOUR
T1  - The role of type 2 diabetes mellitus on the clinical manifestation of pulmonary tuberculosis: A study from Nepal
A1  - Mahato, R K
A1  - Laohasiriwong, W
A1  - Koju, R
Y1  - 2019///
KW  - Nepal
KW  - adult
KW  - article
KW  - body mass
KW  - case control study
KW  - cause of death
KW  - clinical feature
KW  - comorbidity
KW  - controlled study
KW  - cross-sectional study
KW  - diastolic blood pressure
KW  - employment status
KW  - family size
KW  - female
KW  - glucose blood level
KW  - health care facility
KW  - health status
KW  - human
KW  - lung tuberculosis
KW  - major clinical study
KW  - male
KW  - marriage
KW  - non insulin dependent diabetes mellitus
KW  - prevalence
KW  - risk factor
KW  - social status
KW  - structured questionnaire
KW  - systolic blood pressure
KW  - underweight
JF  - Journal of Clinical and Diagnostic Research
VL  - 13
LA  - English
IS  - 9
SP  - LC09
EP  - LC14
CY  - W. Laohasiriwong, Faculty of Public Health, Khon Kaen University, Khon Kaen, Thailand
DO  - 10.7860/JCDR/2019/42353.13122
UR  - https://www.embase.com/search/results?subaction=viewrecord&id=L2004073094&from=export
UR  - http://dx.doi.org/10.7860/JCDR/2019/42353.13122
N2  - Introduction: Tuberculosis (TB) ranks as the seventh leading cause of death in Nepal. Similarly, the prevalence of Diabetes Mellitus (DM) has also shown an increasing trend in the country and it has been observed that diabetes is strongly associated with falling treatment outcome of tuberculosis. Hence, the association of tuberculosis with Type 2 Diabetes Mellitus (T2DM) might be higher than the assumption and it needs more attention as well as appropriate measures to improve treatment outcomes of both diseases. Aim: To determine the risk factors of T2DM comorbidity among TB patients in the Central Development Region of Nepal. Materials and Methods: A case-control study was conducted by administration of structured questionnaire interview among all forms of pulmonary tuberculosis patients. A total of 102 tuberculosis patients with T2DM who met the inclusion criteria were considered as cases and 306 non-diabetes tuberculosis cases were considered as controls. The study was conducted among the patients attending the tuberculosis treatment centres of all 19 districts of central Nepal. The risk factors of diabetes among tuberculosis patients was estimated by using unconditional multiple logistic regression, adjusted odds ratio and their 95% CI were measured. Results: This present study found that the risk factors of type 2 DM comorbidity among tuberculosis patients were; age ≥45 years (adj. OR=8.00, 95% CI: 4.21-15.21, p-value <0.001), formal education (adj. OR=2.12, 95% CI: 1.08-4.15, p-value is 0.027), being underweight {Body Mass Index (BMI) <18.5 Kg/m2} (adj. OR=2.61, 95% CI: 1.49-4.59, p-value <0.001) and with diastolic blood pressure ≥80 (adj. OR=3.05, 95% CI: 1.72-5.43, p-value <0.001). In addition, tuberculosis patients who visited more than two health facilities for diagnosis and treatments (adj. OR=2.06, 95% CI: 1.10-3.85, p-value is 0.024) and had medium level of knowledge (60-80%) on tuberculosis and diabetes (adj. OR=2.19, 95% CI: 1.09-4.39, p-value is 0.027) were more prone to having tuberculosis and diabetes. Conclusion: Tuberculosis with diabetes is strongly associated with age, education, hypertension comorbidity as well as delayed diagnosis. Therefore, regular DM screening program as well as timely health monitoring system of tuberculosis patients will enhance the tuberculosis control program in reducing TB burden from delayed cure in Nepal.
ER  - 
TY  - JOUR
T1  - IL-22 produced by type 3 innate lymphoid cells (ILC3s) reduces the mortality of type 2 diabetes mellitus (T2DM) mice infected with Mycobacterium tuberculosis
A1  - Tripathi, D
A1  - Radhakrishnan, R K
A1  - Thandi, R S
A1  - Paidipally, P
A1  - Devalraju, K P
A1  - Neela, V S K
A1  - McAllister, M K
A1  - Samten, B
A1  - Valluri, V L
A1  - Vankayalapati, R
Y1  - 2019///
KW  - ELISA kit
KW  - adoptive transfer
KW  - aerosol
KW  - animal experiment
KW  - animal model
KW  - animal tissue
KW  - article
KW  - blood sampling
KW  - confocal microscopy
KW  - controlled study
KW  - disease severity
KW  - female
KW  - flow cytometry
KW  - fluorometer
KW  - group 3 innate lymphoid cell
KW  - human
KW  - immunohistochemistry
KW  - insulin
KW  - interleukin 22
KW  - leukocyte elastase
KW  - lipid metabolism
KW  - lung alveolus cell
KW  - lymphoid cell
KW  - mortality
KW  - mouse
KW  - non insulin dependent diabetes mellitus
KW  - nonhuman
KW  - pneumonia
KW  - real time polymerase chain reaction
KW  - recombinant cytokine
KW  - recombinant interleukin 22
KW  - single drug dose
KW  - tuberculosis
KW  - unclassified drug
JF  - PLoS Pathogens
VL  - 15
LA  - English
IS  - 12
CY  - R. Vankayalapati, Department of Pulmonary Immunology, Center for Biomedical Research, University of Texas, Health Science Center, Tyler, TX, United States
DO  - 10.1371/journal.ppat.1008140
UR  - https://www.embase.com/search/results?subaction=viewrecord&id=L2004560877&from=export
UR  - http://dx.doi.org/10.1371/journal.ppat.1008140
N2  - Previously, we found that pathological immune responses enhance the mortality rate of Mycobacterium tuberculosis (Mtb)-infected mice with type 2 diabetes mellitus (T2DM). In the current study, we evaluated the role of the cytokine IL-22 (known to play a protective role in bacterial infections) and type 3 innate lymphoid cells (ILC3s) in regulating inflammation and mortality in Mtb-infected T2DM mice. IL-22 levels were significantly lower in Mtbinfected T2DM mice than in nondiabetic Mtb-infected mice. Similarly, serum IL-22 levels were significantly lower in tuberculosis (TB) patients with T2DM than in TB patients without T2DM. ILC3s were an important source of IL-22 in mice infected with Mtb, and recombinant IL-22 treatment or adoptive transfer of ILC3s prolonged the survival of Mtb-infected T2DM mice. Recombinant IL-22 treatment reduced serum insulin levels and improved lipid metabolism. Recombinant IL-22 treatment or ILC3 transfer prevented neutrophil accumulation near alveoli, inhibited neutrophil elastase 2 (ELA2) production and prevented epithelial cell damage, identifying a novel mechanism for IL-22 and ILC3-mediated inhibition of inflammation in T2DM mice infected with an intracellular pathogen. Our findings suggest that the IL- 22 pathway may be a novel target for therapeutic intervention in T2DM patients with active TB disease.
ER  - 
TY  - JOUR
T1  - Burden and Characteristics of the Comorbidity Tuberculosis - Diabetes in Europe: TBnet Prevalence Survey and Case-Control Study
A1  - Sane Schepisi, M
A1  - Navarra, A
A1  - Altet Gomez, M N
A1  - Dudnyk, A
A1  - Dyrhol-Riise, A M
A1  - Esteban, J
A1  - Giorgetti, P F
A1  - Gualano, G
A1  - Guglielmetti, L
A1  - Heyckendorf, J
A1  - Kaluzhenina, A
A1  - Lange, B
A1  - Lange, C
A1  - Manika, K
A1  - Miah, J
A1  - Nanovic, Z
A1  - Pontali, E
A1  - Prego, M R
A1  - Solovic, I
A1  - Tiberi, S
A1  - Palmieri, F
A1  - Girardi, E
Y1  - 2019///
KW  - adult
KW  - aged
KW  - body weight loss
KW  - case control study
KW  - controlled study
KW  - coughing
KW  - cross-sectional study
KW  - diabetes mellitus
KW  - disease association
KW  - disease burden
KW  - disease transmission
KW  - drinking behavior
KW  - female
KW  - gender
KW  - glucose
KW  - human
KW  - insulin
KW  - lung tuberculosis
KW  - major clinical study
KW  - male
KW  - oral antidiabetic agent
KW  - prevalence
KW  - priority journal
KW  - retrospective study
KW  - review
KW  - sputum culture
KW  - sputum smear
KW  - tuberculosis
KW  - tuberculosis control
KW  - very elderly
JF  - Open Forum Infectious Diseases
VL  - 6
LA  - English
IS  - 1
CY  - M. Sane Schepisi, Clinical Epidemiology Unit, National Institute for Infectious Diseases L. Spallanzani - IRCCS, Via Portuense 292, Rome, Italy
DO  - 10.1093/ofid/ofy337
UR  - https://www.embase.com/search/results?subaction=viewrecord&id=L626501644&from=export
UR  - http://dx.doi.org/10.1093/ofid/ofy337
N2  - Background. The growing burden of diabetes mellitus (DM) is posing a threat to global tuberculosis (TB) control. DM triples the risk of developing TB, modifies the presenting features of pulmonary TB, and worsens TB treatment outcomes. We aimed to analyze the prevalence of DM among TB patients and to describe the characteristics and clinical presentation of TB-DM patients in Europe. Methods. We performed a cross-sectional survey on the prevalence of DM among consecutively diagnosed adult TB patients in 11 European TB referral centers located in France, Germany, Greece, Italy, Russia, Slovakia, Spain, and the United Kingdom over the period 2007-2015. We also selected DM-TB cases and TB only controls with a 1:3 ratio to perform a case-control analysis, including patients selected from the countries mentioned above plus Norway and Ukraine. Results. Among 3143 TB enrolled patients, DM prevalence overall was 10.7% and ranged from 4.4% in Greece to 28.5% in the United Kingdom. Patients' median ages ranged from 36 to 49 years, and all centers had >60% males; the proportion of foreign-born patients varied widely across sites. In the case-control study, DM was independently associated with older age and, among older patients, with being foreign-born. Among patients with pulmonary involvement, cavities on chest imaging were more frequently observed among those with DM. Conclusions. Diabetes mellitus represents a challenge for TB control in Europe, especially in foreign-born and in elderly patients. Specific screening strategies should be evaluated.
ER  - 
TY  - JOUR
T1  - Diabetes screen during tuberculosis contact investigations highlights opportunity  for new diabetes diagnosis and reveals metabolic differences between ethnic groups.
A1  - Restrepo, Blanca I
A1  - Kleynhans, Léanie
A1  - Salinas, Alejandra B
A1  - Abdelbary, Bassent
A1  - Tshivhula, Happy
A1  - Aguillón-Durán, Genesis P
A1  - Kunsevi-Kilola, Carine
A1  - Salinas, Gloria
A1  - Stanley, Kim
A1  - Malherbe, Stephanus T
A1  - Maasdorp, Elizna
A1  - Garcia-Viveros, Moncerrato
A1  - Louw, Ilze
A1  - Garcia-Oropesa, Esperanza M
A1  - Lopez-Alvarenga, Juan Carlos
A1  - Prins, John B
A1  - Walzl, Gerhard
A1  - Schlesinger, Larry S
A1  - Ronacher, Katharina
Y1  - 2018/12//
KW  - Adult
KW  - Aged
KW  - Biomarkers
KW  - Black People
KW  - Blood Glucose
KW  - Contact Tracing
KW  - Diabetes Mellitus, Type 2
KW  - Dyslipidemias
KW  - Female
KW  - Glycated Hemoglobin
KW  - Hispanic or Latino
KW  - Humans
KW  - Lipids
KW  - Male
KW  - Mass Screening
KW  - Mexico
KW  - Middle Aged
KW  - Prediabetic State
KW  - Prevalence
KW  - South Africa
KW  - Texas
KW  - Tuberculosis
KW  - blood
KW  - diagnosis
KW  - epidemiology
KW  - ethnology
KW  - metabolism
KW  - methods
JF  - Tuberculosis (Edinburgh, Scotland)
VL  - 113
LA  - eng
SP  - 10
EP  - 18
DO  - 10.1016/j.tube.2018.08.007
N2  - Type 2 diabetes (T2D) is a prevalent risk factor for tuberculosis (TB), but most  studies on TB-T2D have focused on TB patients, been limited to one community, and shown a variable impact of T2D on TB risk or treatment outcomes. We conducted a cross-sectional assessment of sociodemographic and metabolic factors in adult TB contacts with T2D (versus no T2D), from the Texas-Mexico border to study Hispanics, and in Cape Town to study South African Coloured ethnicities. The prevalence of T2D was 30.2% in Texas-Mexico and 17.4% in South Africa, with new diagnosis in 34.4% and 43.9%, respectively. Contacts with T2D differed between ethnicities, with higher smoking, hormonal contraceptive use and cholesterol levels in South Africa, and higher obesity in Texas-Mexico (p < 0.05). PCA analysis revealed striking differences between ethnicities in the relationships between factors defining T2D and dyslipidemias. Our findings suggest that screening for new T2D in adult TB contacts is effective to identify new T2D patients at risk for TB. Furthermore, studies aimed at predicting individual TB risk in T2D patients, should take into account the heterogeneity in dyslipidemias that are likely to modify the estimates of TB risk or adverse treatment outcomes that are generally attributed to T2D alone.
ER  - 
TY  - JOUR
T1  - Clinical management of combined tuberculosis and diabetes.
A1  - van Crevel, R
A1  - Koesoemadinata, R
A1  - Hill, P C
A1  - Harries, A D
Y1  - 2018/12//
KW  - Antitubercular Agents
KW  - Diabetes Mellitus, Type 2
KW  - Drug Interactions
KW  - Humans
KW  - Hypoglycemic Agents
KW  - Metformin
KW  - Recurrence
KW  - Rifampin
KW  - Risk Assessment
KW  - Treatment Outcome
KW  - Tuberculosis
KW  - adverse effects
KW  - complications
KW  - drug therapy
KW  - therapeutic use
JF  - The international journal of tuberculosis and lung disease : the official journal  of the International Union against Tuberculosis and Lung Disease
VL  - 22
LA  - eng
IS  - 12
SP  - 1404
EP  - 1410
DO  - 10.5588/ijtld.18.0340
N2  - Optimal management of combined tuberculosis (TB) and diabetes (DM) is important  but challenging in terms of achieving good disease outcomes and avoiding toxicity, drug interactions and other challenges. DM management during anti-tuberculosis treatment, aimed at improving TB treatment outcomes and reducing DM-related morbidity and mortality, consists of glycaemic control and measures to reduce the risk of cardiovascular disease. Metformin, the glucose-lowering drug of choice for TB patients, has no meaningful interaction with rifampicin (RMP), and may reduce TB mortality. Insulin is effective for severe hyperglycaemia, but has several disadvantages that limit its use in TB patients. Cardiovascular risk assessment should be considered in TB-DM patients to guide management in terms of counselling and prescription of antihypertensive, lipid-lowering and anti-platelet treatment. With regard to anti-tuberculosis treatment, DM is associated with an increased risk of drug resistance, lower exposure to anti-tuberculosis drugs, treatment failure and recurrent TB. Patients therefore need careful assessment before, during and possibly after anti-tuberculosis treatment. Although no studies have been performed, anti-tuberculosis treatment may also have to be prolonged or intensified in terms of regimen or drug dosage if DM is present. With regard to service delivery, combined treatment should probably be administered, supervised and monitored as much as possible in a TB clinic. Local circumstances and severity of DM will guide the need for referral of patients to specialised DM care, and continuation of DM care after completion of anti-tuberculosis treatment. More data are also needed for the management of TB-DM patients with human immunodeficiency virus co-infection.
ER  - 
TY  - JOUR
T1  - Metformin is associated with a lower risk of active tuberculosis in patients with  type 2 diabetes.
A1  - Lin, Shang-Yi
A1  - Tu, Hung-Pin
A1  - Lu, Po-Liang
A1  - Chen, Tun-Chieh
A1  - Wang, Wen-Hung
A1  - Chong, Inn-Wen
A1  - Chen, Yen-Hsu
Y1  - 2018/11//
KW  - Aged
KW  - Cohort Studies
KW  - Comorbidity
KW  - Diabetes Mellitus, Type 2
KW  - Female
KW  - Humans
KW  - Hypoglycemic Agents
KW  - Incidence
KW  - Male
KW  - Metformin
KW  - Middle Aged
KW  - Proportional Hazards Models
KW  - Protective Agents
KW  - Risk Factors
KW  - Taiwan
KW  - Tuberculosis
KW  - drug therapy
KW  - epidemiology
KW  - prevention & control
KW  - therapeutic use
JF  - Respirology (Carlton, Vic.)
VL  - 23
LA  - eng
IS  - 11
SP  - 1063
EP  - 1073
DO  - 10.1111/resp.13338
N2  - BACKGROUND AND OBJECTIVE: Metformin is an oral anti-diabetic therapy (ADT) to  manage type 2 diabetes mellitus (T2DM), and has been reported to have potential anti-tuberculosis (TB) effects. This study investigates the risk of active TB among persons with T2DM who were treated with various ADT and insulin therapies. METHODS: We conducted a nationwide population-based cohort study using the Taiwan Longitudinal Health Insurance Database, including 49 028 T2DM patients who were metformin users (n = 44 002) or non-users (n = 5026). A total of 5026 propensity score-matched pairs of metformin users and non-users with T2DM were evaluated from 1998 to 2010. The data were analysed using Cox proportional hazard models. RESULTS: Patients with T2DM had a significantly higher rate of incident TB than did the control subjects (adjusted hazard ratio: 2.01; 95% confidence interval (95% CI): 1.80-2.25). After adjusting for comorbidities, diabetes complications, ADT type and statin use, metformin use was an independent factor for predicting a reduced risk of active TB (adjusted relative risk (aRR): 0.24; 95% CI: 0.18-0.32). The association between metformin use and active TB risk was also consistent in most subgroup analyses, except for patients with metabolic disorders (aRR: 0.46; 95% CI: 0.11-1.87). This protective effect of metformin was dose-dependent but diminished gradually in the elderly population. CONCLUSION: Among all types of ADT and insulin therapies, metformin is the only agent with a decreased risk of active TB in the T2DM population. However, this effect was diminished in the elderly population and was not observed in patients with metabolic disorders.
ER  - 
TY  - JOUR
T1  - Metformin associated inflammation levels regulation in type 2 diabetes mellitus-tuberculosis coinfection patients – A case report
A1  - Novita, B D
A1  - Soediono, E I
A1  - Nugraha, J
Y1  - 2018///
KW  - India
KW  - Mycobacterium tuberculosis
KW  - adult
KW  - article
KW  - comorbidity
KW  - controlled study
KW  - cytokine
KW  - cytokine response
KW  - disease association
KW  - drug activity
KW  - drug mechanism
KW  - gamma interferon
KW  - human
KW  - human cell
KW  - immune response
KW  - immunoregulation
KW  - inflammation
KW  - insulin
KW  - intermethod comparison
KW  - major clinical study
KW  - metformin
KW  - non insulin dependent diabetes mellitus
KW  - nonhuman
KW  - observational study
KW  - tuberculosis
KW  - upregulation
JF  - Indian Journal of Tuberculosis
VL  - 65
LA  - English
IS  - 4
SP  - 345
EP  - 349
CY  - B.D. Novita, Department of Pharmacology, Faculty of Medicine, Widya Mandala Catholic University, Surabaya, Indonesia
DO  - 10.1016/j.ijtb.2018.08.006
UR  - https://www.embase.com/search/results?subaction=viewrecord&id=L2001142040&from=export
UR  - http://dx.doi.org/10.1016/j.ijtb.2018.08.006
N2  - IFN-γ elevation is one of the indicators of successful treatment in active tuberculosis (TB) infection due to macrophage and Th-1 activation in inducing autophagy process. However, IL-10 also inhibits interferon-mediated mycobactericid activities by blocking IFN-γ; signaling pathways in autophagy. Therefore, ratio IFN-γ/IL-10 has to be greater than 1 (>1) then IFN-γ remains has anti-mycobacterium. Metformin (MET) is a potent combination drug to elevate anti-TB efficacy and able to regulate inflammation. In this study, an observational clinical study was done in diabetes mellitus (DM)-TB co-infection outpatients at Surabaya Paru Hospital. This study evaluated how MET therapy; affected inflammation. MET was used at least 2 months, accompanying with insulin and; anti-TB and as comparison to non MET group. The result in this study MET increased both pro-inflammatory and anti-inflammatory cytokines, thus MET may consider as adjunct therapy in DM-TB coinfection patients due; to its ability in Th-1 and Th-2 immuno-regulating response, especially to enhance IFN-γ; and to reduce insulin associated IL-10 upregulation.
ER  - 
TY  - JOUR
T1  - Stress Hyperglycemia in Patients with Tuberculosis Disease: Epidemiology and Clinical Implications
A1  - Magee, M J
A1  - Salindri, A D
A1  - Kyaw, N T T
A1  - Auld, S C
A1  - Haw, J S
A1  - Umpierrez, G E
Y1  - 2018///
KW  - acute stress
KW  - antibiotic agent
KW  - cytokine release
KW  - diabetes mellitus
KW  - disease association
KW  - epigenetics
KW  - glycemic control
KW  - human
KW  - hyperglycemia
KW  - hypothalamus hypophysis system
KW  - immune response
KW  - incidence
KW  - infection
KW  - inflammation
KW  - insulin
KW  - intensive care
KW  - nonhuman
KW  - oral antidiabetic agent
KW  - pathophysiology
KW  - prevalence
KW  - prognosis
KW  - review
KW  - risk factor
KW  - stress hyperglycemia
KW  - treatment outcome
KW  - tuberculosis
JF  - Current Diabetes Reports
VL  - 18
LA  - English
IS  - 9
CY  - M.J. Magee, Division of Epidemiology and Biostatistics, School of Public Health, Georgia State University, PO Box 3984, Atlanta, GA, United States
DO  - 10.1007/s11892-018-1036-y
UR  - https://www.embase.com/search/results?subaction=viewrecord&id=L623426839&from=export
UR  - http://dx.doi.org/10.1007/s11892-018-1036-y
N2  - Purpose of Review: The intersection of tuberculosis (TB) disease and type 2 diabetes mellitus is severely hindering global efforts to reduce TB burdens. Diabetes increases the risk of developing TB disease and negatively impacts TB treatment outcomes including culture conversion time, mortality risk, and TB relapse. Recent evidence also indicates plausible mechanisms by which TB disease may influence the pathogenesis and incidence of diabetes. We review the epidemiology of stress hyperglycemia in patients with TB and the pathophysiologic responses to TB disease that are related to established mechanisms of stress hyperglycemia. We also consider clinical implications of stress hyperglycemia on TB treatment, and the role of TB disease on risk of diabetes post-TB. Recent Findings: Among patients with TB disease, the development of stress hyperglycemia may influence the clinical manifestation and treatment response of some patients and can complicate diabetes diagnosis. Summary: Research is needed to elucidate the relationship between TB disease and stress hyperglycemia and determine the extent to which stress hyperglycemia impacts TB treatment response. Currently, there is insufficient data to support clinical recommendations for glucose control among patients with TB disease, representing a major barrier for efforts to improve treatment outcomes for patients with TB and diabetes.
ER  - 
TY  - JOUR
T1  - The effect of metformin on culture conversion in tuberculosis patients with  diabetes mellitus.
A1  - Lee, Ye-Jin
A1  - Han, Sung Koo
A1  - Park, Ju Hee
A1  - Lee, Jung Kyu
A1  - Kim, Deog Keom
A1  - Chung, Hee Soon
A1  - Heo, Eun Young
Y1  - 2018/09//
KW  - Adult
KW  - Aged
KW  - Antitubercular Agents
KW  - Diabetes Complications
KW  - Diabetes Mellitus
KW  - Female
KW  - Humans
KW  - Hypoglycemic Agents
KW  - Male
KW  - Metformin
KW  - Middle Aged
KW  - Retrospective Studies
KW  - Seoul
KW  - Sputum
KW  - Tuberculosis, Pulmonary
KW  - complications
KW  - drug therapy
KW  - therapeutic use
JF  - The Korean journal of internal medicine
VL  - 33
LA  - eng
IS  - 5
SP  - 933
EP  - 940
DO  - 10.3904/kjim.2017.249
N2  - BACKGROUND/AIMS: Patients with diabetes mellitus (DM) and tuberculosis (TB) have  increased morbidity and a high risk of treatment failure or recurrence. It is important to manage both diseases simultaneously. Among anti-diabetic drugs, metformin inhibits intracellular growth of mycobacteria. Therefore, we examined the effects of metformin on TB treatment, especially in patients with DM. METHODS: This retrospective cohort study included patients with culture-positive pulmonary TB diagnosed between 2011 and 2012. The primary study outcome was sputum culture conversion after 2 months of treatment. RESULTS: Of 499 patients diagnosed with culture-positive pulmonary TB, 105 (21%) had DM at diagnosis. Among them, 62 (59.5%) were treated with metformin. Baseline characteristics, except for the presence of chronic renal disease, were not significantly different between the metformin and non-metformin groups. Metformin treatment had no significant effect on sputum culture conversion (p = 0.60) and recurrence within 1 year after TB treatment completion (p = 0.39). However, metformin improved the sputum culture conversion rate in patients with cavitary pulmonary TB, who have higher bacterial loads (odds ratio, 10.8; 95% confidence interval, 1.22 to 95.63). CONCLUSION: Among cavitary pulmonary TB patients with DM, metformin can be an effective adjunctive anti-TB agent to improve sputum culture conversion after 2 months of treatment.
ER  - 
TY  - JOUR
T1  - Association between IL-15 and insulin plasmatic concentrations in patients with pulmonary tuberculosis and type 2 diabetes
A1  - Sánchez-Jiménez, R
A1  - Cerón, E
A1  - Bernal-Alcántara, D
A1  - Castillejos-López, M
A1  - Gonzalez-Trujano, E
A1  - Negrete-García, M C
A1  - Alvarado-Vásquez, N
Y1  - 2018///
KW  - adult
KW  - article
KW  - controlled study
KW  - cross-sectional study
KW  - disease association
KW  - ethambutol plus isoniazid plus pyrazinamide plus r
KW  - female
KW  - gamma interferon
KW  - glibenclamide plus metformin
KW  - glucose
KW  - glucose blood level
KW  - glycated hemoglobin
KW  - hemoglobin blood level
KW  - household
KW  - human
KW  - insulin
KW  - insulin blood level
KW  - insulin treatment
KW  - interleukin 15
KW  - interleukin 2
KW  - lung tuberculosis
KW  - major clinical study
KW  - male
KW  - non insulin dependent diabetes mellitus
KW  - priority journal
KW  - protein blood level
KW  - treatment duration
KW  - tumor necrosis factor
JF  - Tuberculosis
VL  - 111
LA  - English
SP  - 114
EP  - 120
CY  - N. Alvarado-Vásquez, Department of Biochemistry, National Institute of Respiratory Diseases, “Ismael Cosío Villegas”, Calz. de Tlalpan 4402, Col. Sección XVI, CdMx, Mexico
DO  - 10.1016/j.tube.2018.06.009
UR  - https://www.embase.com/search/results?subaction=viewrecord&id=L2000839108&from=export
UR  - http://dx.doi.org/10.1016/j.tube.2018.06.009
N2  - IL-15 is part of the immune response in pulmonary tuberculosis (PTB) but amazingly, it may also induce physiological effects similar to those of insulin. We evaluated the IL-15 and insulin plasmatic levels in adults with PTB and with or without type 2 diabetes mellitus (DM2), who received previous antituberculosis therapy for at least 2 months. We analyzed the concentrations of glucose, glycated hemoglobin, insulin, as well as levels of IL-15, IL-2, IFN-γ and TNF-α in patients with PTB, patients with PTB-DM2, household contacts with DM2 (C-DM2), and healthy household contacts (H-C). Our results showed unexpected high levels of glucose, insulin, and IL-15 in the PTB and C-DM2 groups. In comparison, low levels of these same indicators were observed in the PTB-DM2 and H-C groups. Interestingly, our analysis showed a positive correlation of IL-15 with insulin in the PTB group (r = 0.73) and in the C-DM2 group (r = 0.66). In comparison, a weak correlation between IL-15 and insulin was observed in the PTB-DM group (r = 0.10) and in the H-C group (ρ = 0.26). Our results suggest an association between IL-15 and insulin levels in the patient with PTB. Intriguingly, this association was weaker in the patient with PTB-DM2.
ER  - 
TY  - JOUR
T1  - Hyperglycemia during tuberculosis treatment increases morbidity and mortality in  a contemporary cohort of HIV-infected patients in Rio de Janeiro, Brazil.
A1  - Moreira, José
A1  - Castro, Rodolfo
A1  - Lamas, Cristiane
A1  - Ribeiro, Sayonara
A1  - Grinsztejn, Beatriz
A1  - Veloso, Valdiléa G
Y1  - 2018/04//
KW  - Adult
KW  - Antitubercular Agents
KW  - Brazil
KW  - Coinfection
KW  - Female
KW  - HIV Infections
KW  - Humans
KW  - Hyperglycemia
KW  - Kaplan-Meier Estimate
KW  - Male
KW  - Middle Aged
KW  - Morbidity
KW  - Prevalence
KW  - Proportional Hazards Models
KW  - Retrospective Studies
KW  - Treatment Outcome
KW  - Tuberculosis
KW  - adverse effects
KW  - drug therapy
KW  - epidemiology
KW  - mortality
KW  - physiopathology
KW  - therapeutic use
JF  - International journal of infectious diseases : IJID : official publication of the  International Society for Infectious Diseases
VL  - 69
LA  - eng
SP  - 11
EP  - 19
DO  - 10.1016/j.ijid.2017.12.014
N2  - BACKGROUND: Hyperglycemia occurs in tuberculosis (TB), but the long-term impact  is unknown. We estimated the prevalence of hyperglycemia and compared the TB treatment outcomes and 1-year mortality rate according to the glycemic status noted during TB treatment. METHODS: We conducted a retrospective cohort analysis of adult patients who had TB and HIV coinfection and started receiving TB treatment at the Instituto Nacional de Infectologia Evandro Chagas, Brazil, between 2010-2015. Diabetes Mellitus (DM) and hyperglycemia were defined according to the American Diabetes Association. After excluding for known DM at baseline, the proportion of participants who developed new-onset DM after TB treatment was assessed. TB outcome was classified as successful or adverse (i.e., treatment failure, abandonment, and death). Kaplan-Meier survival curves were compared by the log-rank test based on the glycemic status of patients. Multivariate Cox regression models were used to assess the association between hyperglycemia and 1-year mortality. Two-sided p values <0.05 were considered statistically significant. RESULTS: We identified 414 euglycemic patients (87.5%), 49 hyperglycemic patients (10.3%), and 10 patients with known DM (2.1%). Diabetic patients were older compared to the euglycemic and hyperglycemic patients (47.9 vs. 37 vs. 39.7 years, respectively, p=0.001). Diabetic patients frequently had cavitation on chest image compared to hyperglycemic and euglycemic patients (50% vs. 23.4% vs. 15.3%, p=0.007, respectively). Hyperglycemic patients had more new-onset DM at follow-up compared to euglycemic (22 vs. 1; p<0001). Hyperglycemia was associated with adverse outcomes (71.4% vs. 24.6%, p<0.0001) compared to euglycemia. Crude 1-year mortality was significantly higher in patients with hyperglycemia compared with euglycemia (48.9% vs. 7.9%; unadjusted HR: 5.79 (3.74-8.96)). In the adjusted Cox models, hyperglycemia remained a significant factor for increased 1-year mortality (adjusted HR: 3.72 (2.17-6.38)]. CONCLUSIONS: Hyperglycemia frequently occurs in HIV-infected patients who commence TB treatment, and it increases the risks of adverse TB outcomes and 1-year mortality. Glucose testing during TB treatment detects patients at risk of adverse outcomes.
ER  - 
TY  - JOUR
T1  - Regional differences in the incidence of tuberculosis among patients with newly  diagnosed diabetes mellitus.
A1  - Yang, Bo Ram
A1  - Kang, Young Ae
A1  - Heo, Eun Young
A1  - Koo, Bo Kyung
A1  - Choi, Nam-Kyong
A1  - Hwang, Seung-Sik
A1  - Lee, Chang-Hoon
Y1  - 2018/04//
KW  - Adult
KW  - Aged
KW  - Aged, 80 and over
KW  - Comorbidity
KW  - Databases, Factual
KW  - Diabetes Mellitus, Type 2
KW  - Female
KW  - Follow-Up Studies
KW  - Humans
KW  - Incidence
KW  - Male
KW  - Middle Aged
KW  - Republic of Korea
KW  - Retrospective Studies
KW  - Risk Factors
KW  - Tuberculosis
KW  - Young Adult
KW  - epidemiology
KW  - trends
JF  - The clinical respiratory journal
VL  - 12
LA  - eng
IS  - 4
SP  - 1732
EP  - 1738
DO  - 10.1111/crj.12737
N2  - OBJECTIVE: There are regional differences in the burden of tuberculosis (TB).  Although these differences might be explained by regional differences in the risk factors of TB, whether such risk factors are actually associated with the regional differences in the TB burden remains unclear. This study aimed to investigate the relationship between the risk factors of and regional differences in TB incidence. METHODS: A cohort study applying nationwide claims database in Republic of Korea included patients newly diagnosed with type 2 diabetes mellitus (DM) in 2009. The main outcome was the incidence of TB defined based on the diagnostic codes combined with anti-tuberculosis treatment repeated within 90 days. Sixteen regions were categorized into 3 groups according to the age- and sex-standardized TB incidence rates. Multivariate logistic regression analysis adjusted for risk factors was performed to identify the determinants of the regional differences in TB incidence. RESULTS: Among 331 601 participants newly diagnosed with type 2 DM and with no history of previous TB, 1216 TB cases were observed. The regional TB incidence rates ranged between 2.3 and 5.9/1000 patients. Multivariate analyses did not identify any determinants of regional differences in the TB incidence among the various risk factors, including age, sex, health care utilization, co-morbidities, medication and treatment and complications of DM. Similarly, temperature, humidity and latent TB infection rate also did not affect the results. CONCLUSIONS: Although substantial regional differences in the TB incidence rate were observed among patients with newly diagnosed DM, no determinants of regional difference were identified among the risk factors.
ER  - 
TY  - JOUR
T1  - Tuberculosis-associated diseases: A comprehensive review
A1  - Kumar, Y
A1  - Mujahid, M
A1  - Singh, S P
Y1  - 2018///
KW  - BCG vaccine
KW  - Hodgkin disease
KW  - Human immunodeficiency virus infection
KW  - acquired immune deficiency syndrome
KW  - aminoglycoside antibiotic agent
KW  - anemia
KW  - arthritis
KW  - asthma
KW  - comorbidity
KW  - corticosteroid
KW  - cytokine production
KW  - diabetes mellitus
KW  - disease exacerbation
KW  - drug withdrawal
KW  - ethambutol
KW  - ethionamide
KW  - human
KW  - hypertension
KW  - insulin
KW  - isoniazid
KW  - kidney disease
KW  - latent tuberculosis
KW  - leukemia
KW  - liver disease
KW  - liver toxicity
KW  - lung cancer
KW  - lung tuberculosis
KW  - miliary tuberculosis
KW  - oral antidiabetic agent
KW  - postprimary tuberculosis
KW  - pyrazinamide
KW  - review
KW  - rifampicin
KW  - streptomycin
KW  - tuberculosis
KW  - tuberculous meningitis
KW  - urogenital tuberculosis
JF  - International Journal of Pharma and Bio Sciences
VL  - 9
LA  - English
IS  - 2
SP  - P131
EP  - P134
CY  - M. Mujahid, Faculty of Pharmacy, Integral University, Lucknow, Uttar Pradesh, India
DO  - 10.22376/ijpbs.2018.9.2.p131-134
UR  - https://www.embase.com/search/results?subaction=viewrecord&id=L622022420&from=export
UR  - http://dx.doi.org/10.22376/ijpbs.2018.9.2.p131-134
N2  - Sometimes patients with Tuberculosis (TB) infection may develop multiple complications, other diseases and comorbidities. The objective of this study was to represent TB associated with other diseases. A comprehensive review of the literature was performed to assess the association between TB and other diseases. Furthermore, the possible mechanisms by which other diseases can cause tuberculosis, the impact of tuberculosis on these diseases and their aftereffects related to the co-management of tuberculosis and these diseases were also studied.
ER  - 
TY  - JOUR
T1  - SHetA2 Dry Powder Aerosols for Tuberculosis: Formulation, Design, and Optimization Using Quality by Design
A1  - Ibrahim, M
A1  - Hatipoglu, M K
A1  - Garcia-Contreras, L
Y1  - 2018///
KW  - X ray diffraction
KW  - aerosol
KW  - antineoplastic agent
KW  - article
KW  - controlled study
KW  - drug design
KW  - drug formulation
KW  - drug quality
KW  - drug solubility
KW  - dry powder
KW  - dry powder inhaler
KW  - in vitro study
KW  - infrared spectroscopy
KW  - lung alveolus macrophage
KW  - mannitol
KW  - particle size
KW  - polyglactin
KW  - priority journal
KW  - scanning electron microscopy
KW  - sheta 2
KW  - spray drying
KW  - thermal analysis
KW  - thermography
KW  - thermostability
KW  - tuberculosis
KW  - unclassified drug
JF  - Molecular Pharmaceutics
VL  - 15
LA  - English
IS  - 1
SP  - 300
EP  - 313
CY  - L. Garcia-Contreras, Department of Pharmaceutical Sciences, University of Oklahoma Health Science Center, Oklahoma City, OK, United States
DO  - 10.1021/acs.molpharmaceut.7b01062
UR  - https://www.embase.com/search/results?subaction=viewrecord&id=L620067564&from=export
UR  - http://dx.doi.org/10.1021/acs.molpharmaceut.7b01062
N2  - Tuberculosis (TB) is a life threatening pulmonary infection caused by Mycobacterium tuberculosis (MTB). Current treatments are complex, lengthy, and associated with severe side effects that decrease patient compliance and increase the probability of the emergence of drug resistant strains. Thus, more effective drugs with little to no side effects are needed to diversify the armamentarium against the global TB epidemic. SHetA2, an anticancer compound with null toxicity at doses much higher than the effective dose, was recently discovered to be active against MTB. In the present study, a dry powder formulation of SHetA2 for pulmonary delivery was developed to overcome its poor aqueous solubility and to maximize its concentration in the lungs, the main site of TB infection. Using quality by design (QbD) methodology, three different formulations of SHetA2 microparticles (MPs) were designed, manufactured, and optimized, SHetA2 alone, SHetA2 PLGA, and SHetA2 mannitol MPs, to maximize the drug dose, target alveolar macrophages, and increase drug solubility, respectively. The resulting three SHetA2 MP formulations had spherical shape with particle size ranging from 1 to 3 μm and a narrow size distribution, suitable for uniform delivery to the alveolar region of the lungs. Upon dispersion with the Aerolizer dry powder inhaler (DPI), all three SHetA2 MP formulations had aerodynamic diameters smaller than 3.3 μm and fine particle fractions (FPF4.46) greater than 77%. SHetA2 remained chemically stable after MP manufacture by spray drying, but the drug transformed from the crystalline to the amorphous form, which significantly enhanced the solubility of SHetA2. Using a custom-made dissolution apparatus, the FPF4.46 of SHetA2 MP dissolved much faster and to a greater extent (21.19 ± 4.40%) than the unprocessed drug (3.51 ± 0.9%). Thus, the physicochemical characteristics, in vitro aerosol performance, and dissolution rate of the optimized SHetA2 MPs appear to be suitable to achieve therapeutic concentrations in the lungs.
ER  - 
TY  - JOUR
T1  - The effect of metformin versus sulfonylurea on the risk of tuberculosis disease in patients with type 2 diabetes mellitus: A population-based cohort study
A1  - Su, W
A1  - Pan, S
A1  - Yen, Y
A1  - Su, V
A1  - Chuang, P
A1  - Feng, J
Y1  - 2018///
KW  - Taiwan
KW  - aged
KW  - chronic kidney failure
KW  - cohort analysis
KW  - conference abstract
KW  - controlled study
KW  - diabetic complication
KW  - diabetic patient
KW  - drug therapy
KW  - drug withdrawal
KW  - human
KW  - human tissue
KW  - incidence
KW  - lowest income group
KW  - major clinical study
KW  - male
KW  - metformin
KW  - national health insurance
KW  - non insulin dependent diabetes mellitus
KW  - propensity score
KW  - sulfonylurea
KW  - tuberculosis
JF  - American Journal of Respiratory and Critical Care Medicine
VL  - 197
LA  - English
IS  - MeetingAbstracts
CY  - W. Su, Chest Department, Taipei Veterans General Hospital, School of Medicine, National Yang-Ming University, Taipei, Taiwan
UR  - https://www.embase.com/search/results?subaction=viewrecord&id=L622970769&from=export
N2  - Rationale: Metformin and sulfonylureas are common initial antidiabetic agents; the former has anti-TB action in in vitro and animal studies. The effects of these drugs on TB risk in the type 2 diabetes mellitus (T2DM) population remains unclear. Objective: To investigate the impact of metformin versus sulfonylurea on TB development in T2DM patients Methods: A sample of 47,740 T2DM patients without chronic kidney disease and matched controls (1:1) in the Taiwan National Health Insurance Research Database were identified from 2005 to 2013 and observed for TB until December 2013 or withdrawal from insurance. Diabetic severity was assessed by the adapted diabetes complication severity index (aDCSI). Metformin initiators with ≥15 defined daily dose (DDD) of metformin in the initial year and the propensity-score matched sulfonylureas initiators (1:1) were compared for TB risk using Cox regression analysis and censored until endpoints. Measurements and Main Results: TB incidences in non-DM controls and T2DM patients with aDCSI of 0, 1 and ≥2 scores were 98, 129, 172 and 263 per 100,000 person-years. In the T2DM cohort, the independent predictors for TB were older age (10-year increase, adjusted HR 1.291 [1.182-1.412]), male (3.752 [2.851-4.938]), low income (1.636 [1.138-2.351]) and metformin use (time-varying mean DDD within each 90-day interval, 0.952 [0.938-0.966]) after adjustment by aDCSI and cofactors. Metformin initiators (n =8157) had a significantly lower TB risk than sulfonylurea initiators (0.329 [0.174-0.625]) after adjustment. Conclusions: Metformin use carried a decreased risk for TB development, and metformin initiators had a 67% reduced risk compared to sulfonylurea competitors.
ER  - 
TY  - JOUR
T1  - Association between smoking, tuberculosis and diabetes-TB: An analysis on Indian TB patients
A1  - Bhardwaj, A
A1  - Singh, M
A1  - Kumar, D
Y1  - 2018///
KW  - Himachal Pradesh
KW  - Human immunodeficiency virus
KW  - adult
KW  - cigarette
KW  - conference abstract
KW  - controlled study
KW  - cross-sectional study
KW  - diabetes mellitus
KW  - diagnosis
KW  - ex-smoker
KW  - female
KW  - human
KW  - insulin
KW  - leprosy
KW  - major clinical study
KW  - male
KW  - multidrug resistant tuberculosis
KW  - multivariate logistic regression analysis
KW  - non communicable disease
KW  - nonhuman
KW  - oral antidiabetic agent
KW  - young adult
JF  - Tobacco Induced Diseases
VL  - 16
LA  - English
SP  - 315
EP  - 315
CY  - A. Bhardwaj, Dr S Radhakrishnan Govtt Medical College, Hamirpur, India
DO  - 10.18332/tid/84191
UR  - https://www.embase.com/search/results?subaction=viewrecord&id=L627399618&from=export
UR  - http://dx.doi.org/10.18332/tid/84191
N2  - Background: India is currently carrying the double burden of Communicable diseases like Tuberculosis (TB) and Non communicable diseases (NCDs) like Diabetes Mellitus. Tobacco is one of the established risk factors for NCDs and India has around 28.6% of current tobacco users (GATS-2016-17). Evidence suggests association between tobacco smoking and TB in some populations. We aim to evaluate the association between tobacco smoking and TB and TB-DM both. Methods: The cross sectional study on 400 patients with TB from district Kangra, Himachal Pradesh was carried out in 2014-15. In this analysis the demographic details of TB patients above the age of 18 years were included along with history of tobacco smoking in form of bidi and cigarette. The criteria used for diagnosing type 2-DM was American Diabetes Association criteria or with a diagnosed history of DM and or on oral hypoglycemic drugs/ insulin. The MDR-TB patients and patients suffering from type 1 DM, HIV and leprosy were excluded from the study. Results: At the time of diagnosis of TB 13.5% (54/400) were diagnosed with DM. More than one third (34.4%) of the TB patients without DM were current smokers and 16.5% were ex-smokers at the time of diagnosis. Among the patients suffering from both DM-TB equal proportion were current and ex-smokers (31.4% each). The distribution was statistically significant (p:0.03). The median duartion of bidi/cigarette smoked in years was significantly higher among DM-TB group (20) as compared to TB alone (0.5) (p: 0.03). On multivariate logistic regression analysis only history of current smoker has a significant positive association with TB without DM (OR (95%CI): 2.49 (1.09-7.87). Conclusions: Current smoking was independently associated with TB only. For development of diabetes other factors also play a major role. (Table presented).
ER  - 
TY  - JOUR
T1  - Rare case of pulmonary lymphomatoid granulomatosis in conjunction with tuberculosis
A1  - Ha, Y W
A1  - Kim, C H
A1  - Park, Y
A1  - Sohn, J W
A1  - Kim, M J
A1  - Yoon, Y K
Y1  - 2017///
KW  - C reactive protein
KW  - CD20 antigen
KW  - CD3 antigen
KW  - Mycobacterium tuberculosis
KW  - South Korea
KW  - aged
KW  - amphotericin B deoxycholate
KW  - antibiotic therapy
KW  - antinuclear antibody
KW  - article
KW  - bacterial endocarditis
KW  - bacterial pneumonia
KW  - case report
KW  - cefepime
KW  - clinical article
KW  - computer assisted tomography
KW  - coughing
KW  - crackle
KW  - differential diagnosis
KW  - disease course
KW  - dyspnea
KW  - erythrocyte sedimentation rate
KW  - fever
KW  - hepatitis B surface antigen
KW  - hepatitis C antibody
KW  - histopathology
KW  - hospitalization
KW  - human
KW  - hypertension
KW  - hypothyroidism
KW  - levothyroxine sodium
KW  - lung embolism
KW  - lung mycosis
KW  - lung nodule
KW  - lung tuberculosis
KW  - lymphomatoid granulomatosis
KW  - male
KW  - malignant neoplasm
KW  - metformin
KW  - mycosis
KW  - needle biopsy
KW  - non insulin dependent diabetes mellitus
KW  - open lung biopsy
KW  - percutaneous core needle biopsy
KW  - pleura effusion
KW  - priority journal
KW  - procalcitonin
KW  - prostate cancer
KW  - pulmonary lymphomatoid granulomatosis
KW  - pulmonary septic emboli
KW  - ramipril
KW  - rare disease
KW  - saxagliptin
KW  - teicoplanin
KW  - thorax radiography
KW  - transthoracic echocardiography
KW  - vasculitis
KW  - very elderly
KW  - video assisted thoracoscopic surgery
KW  - work
JF  - Medicine (United States)
VL  - 96
LA  - English
IS  - 42
CY  - Y.K. Yoon, Division of Infectious Diseases, Department of Internal Medicine, Inchon-ro 73, Seongbuk-gu, Seoul, South Korea
DO  - 10.1097/MD.0000000000008323
UR  - https://www.embase.com/search/results?subaction=viewrecord&id=L619281442&from=export
UR  - http://dx.doi.org/10.1097/MD.0000000000008323
N2  - Rationale: Lymphomatoid granulomatosis is a very rare Epstein-Barr virus-driven lymphoproliferative disease. This disease has high mortality owing to its low incidence in conjunction with nonspecific presentations, which contribute to delays in diagnosis. Patient: An 87-year-old male had a week-long history of intermittent fever and general weakness. A chest radiograph showed multifocal patchy consolidations with nodular lesions. Diagnoses: Open lung biopsy using video-assisted thoracic surgery resulted in a diagnosis of grade III lymphomatoid granulomatosis. Three days after surgery, Mycobacterium tuberculosis complex was identified from the culture of sputum samples collected at admission. Intervention and outcomes: Antituberculous treatment was commenced first. However, after 34 days of antituberculosis medication, the patient died owing to aggravated lymphomatoid granulomatosis. Lessons: This case highlights the fact that rare diseases should also be considered in differential diagnosis, particularly with a common presentation such as multiple lung nodules. Furthermore, a diagnosis of pulmonary lymphomatoid granulomatosis was made after open lung biopsy. To our knowledge, this is the first case of lymphomatoid granulomatosis coexisting with active tuberculosis in the Republic of Korea, where tuberculosis is endemic.
ER  - 
TY  - JOUR
T1  - Peripheral neuropathy in a diabetic child treated with linezolid for multidrug-resistant tuberculosis: A case report and review of the literature
A1  - Swaminathan, A
A1  - Cros, P
A1  - Seddon, J A
A1  - Mirgayosieva, S
A1  - Asladdin, R
A1  - Dusmatova, Z
Y1  - 2017///
KW  - Mycobacterium tuberculosis
KW  - adolescent
KW  - amikacin
KW  - amoxicillin plus clavulanic acid
KW  - antibiotic sensitivity
KW  - article
KW  - bacterium culture
KW  - capreomycin
KW  - case report
KW  - clofazimine
KW  - comorbidity
KW  - cycloserine
KW  - diabetic neuropathy
KW  - differential diagnosis
KW  - drug dose increase
KW  - drug dose reduction
KW  - drug withdrawal
KW  - early diagnosis
KW  - echography
KW  - electromyography
KW  - ethambutol
KW  - foot pain
KW  - human
KW  - insulin
KW  - insulin dependent diabetes mellitus
KW  - isoniazid
KW  - kanamycin
KW  - linezolid
KW  - long term care
KW  - male
KW  - motor neuropathy
KW  - moxifloxacin
KW  - multidrug resistant tuberculosis
KW  - nerve conduction
KW  - non insulin dependent diabetes mellitus
KW  - nonhuman
KW  - ofloxacin
KW  - pain
KW  - paresthesia
KW  - peripheral neuropathy
KW  - protionamide
KW  - pyrazinamide
KW  - pyridoxine
KW  - rifampicin
KW  - sensory neuropathy
KW  - streptomycin
KW  - thrombocytopenia
JF  - BMC Infectious Diseases
VL  - 17
LA  - English
IS  - 1
CY  - A. Swaminathan, Médecins Sans Frontières (MSF), Dushanbe, Tajikistan
DO  - 10.1186/s12879-017-2499-1
UR  - https://www.embase.com/search/results?subaction=viewrecord&id=L616716116&from=export
UR  - http://dx.doi.org/10.1186/s12879-017-2499-1
N2  - Background: Extensively drug-resistant (XDR) tuberculosis (TB) and multidrug resistant (MDR)-TB with additional resistance to injectable agents or fluoroquinolones are challenging to treat due to lack of available, effective drugs. Linezolid is one of the few drugs that has shown promise in treating these conditions. Long-term linezolid use is associated with toxicities such as peripheral and optic neuropathies. Diabetes mellitus (DM), especially when uncontrolled, can also result in peripheral neuropathy. The global burden of DM is increasing, and DM has been associated with a three-fold increased risk of developing TB disease. TB and DM can be a challenging combination to treat. DM can inhibit the host immune response to tuberculosis infection; and TB and some anti-TB drugs can worsen glycaemic control. A child experiencing neuropathy that is a possible complication of both DM and linezolid used to treat TB has not been reported previously. We report peripheral neuropathy in a 15-year-old boy with type 1 DM, diagnosed with MDR-TB and additional resistance to injectable TB medications. Case presentation: The boy was treated with a linezolid-based regimen, but after 8 months developed peripheral neuropathy. It was unclear whether the neuropathy was caused by the DM or the linezolid therapy. He had clinical improvement following cessation of linezolid and was declared cured following 21 months of treatment. Following completion of treatment, nerve conduction studies demonstrated significant improvement in neuropathy. Conclusions: To the best of our knowledge, this is the first case of peripheral neuropathy reported in a diabetic child on long-term linezolid therapy for tuberculosis. This case study underlines the importance of stringent follow-up for side effects of linezolid, especially when associated with co-morbidity such as DM that increases the chances of adverse effects. The presence of both DM and TB should alert a physician to strive for optimal glycaemic control to minimize the risk of complications as well as optimizing the chances of recovery from TB. Our case report shows the need for close and frequent monitoring for neuropathy to enable early intervention and thereby a favourable outcome in children who may otherwise suffer a long-lasting, debilitating, and painful neuropathy.
ER  - 
TY  - JOUR
T1  - Tuberculosis screening among persons with diabetes mellitus in Pune, India.
A1  - Mave, Vidya
A1  - Nimkar, Smita
A1  - Prasad, Haridas
A1  - Kadam, Dileep
A1  - Meshram, Sushant
A1  - Lokhande, Rahul
A1  - Gupte, Nikhil
A1  - Jain, Divyashri
A1  - Gupta, Amita
A1  - Golub, Jonathan E
Y1  - 2017/06//
KW  - Aged
KW  - Diabetes Mellitus
KW  - Female
KW  - Humans
KW  - India
KW  - Male
KW  - Mass Screening
KW  - Middle Aged
KW  - Mycobacterium tuberculosis
KW  - Prospective Studies
KW  - Risk Factors
KW  - Sputum
KW  - Tuberculosis
KW  - Tuberculosis, Pulmonary
KW  - diagnosis
KW  - drug therapy
KW  - epidemiology
KW  - genetics
KW  - microbiology
KW  - pathogenicity
JF  - BMC infectious diseases
VL  - 17
LA  - eng
IS  - 1
SP  - 388
EP  - 388
DO  - 10.1186/s12879-017-2483-9
N2  - BACKGROUND: Diabetes mellitus (DM) increases tuberculosis (TB) risk, and there is  increasing concern over the public health implications of the convergence of these two epidemics. Screening for TB among people with DM is now recommended in India. METHODS: People with DM seeking care at a large public sector tertiary care hospital clinic in Pune, India, were screened for TB from June 2015 to May 2016. All consenting people with DM were screened for TB at each clinic visit using a five-item, WHO-recommended questionnaire and those with TB symptoms and/or risk factors were tested for active TB using sputum smear microscopty, Xpert® MTB/RIF and TB culture. Categorical data and continuous variables were summarized using descriptive statistics. The x (2) test or Wilcoxon rank-sum test was used to ascertain significant associations between categorical and continuous variables, respectively. RESULTS: Among 630 adults approached for screening, median age was 60 (interquartile range (IQR), 57-64) years and 350 (56%) were females. Median hemoglobin A1c (HbA1c) was 8.7% (IQR, 6.7-9.9) and 444 (70.5%) were poorly controlled DM (HbA1c > 7). Forty-four (7%) had prior history of TB but the proportion with TB risk factors at screening was low (<5%). While 18% of participants reported any TB symptoms, none of these patients were diagnosed with culture confirmed TB. CONCLUSIONS: Our study failed to yield any active TB cases using a WHO-recommended questionnaire among people with DM. High TB risk populations among people with DM must be identified if TB screening is to be feasible in settings such as India where the DM epidemic continues to rise.
ER  - 
TY  - JOUR
T1  - Tuberculosis and diabetes
A1  - Hillson, R
Y1  - 2017///
KW  - appetite disorder
KW  - article
KW  - blood glucose monitoring
KW  - body weight loss
KW  - canagliflozin
KW  - coughing
KW  - dapagliflozin
KW  - diabetes mellitus
KW  - drug dose reduction
KW  - dyspnea
KW  - ethambutol
KW  - ethambutol plus isoniazid plus pyrazinamide plus r
KW  - fatigue
KW  - fever
KW  - follow up
KW  - glycemic control
KW  - human
KW  - incidence
KW  - infection control
KW  - insulin
KW  - linagliptin
KW  - metformin
KW  - nateglinide
KW  - patient care
KW  - patient education
KW  - patient monitoring
KW  - pioglitazone
KW  - prevalence
KW  - pyrazinamide
KW  - repaglinide
KW  - rifampicin
KW  - saxagliptin
KW  - screening
KW  - self care
KW  - social support
KW  - sulfonylurea derivative
KW  - tuberculosis
JF  - Practical Diabetes
VL  - 34
LA  - English
IS  - 5
SP  - 149
EP  - 150
CY  - R. Hillson
DO  - 10.1002/pdi.2106
UR  - https://www.embase.com/search/results?subaction=viewrecord&id=L616892859&from=export
UR  - http://dx.doi.org/10.1002/pdi.2106
ER  - 
TY  - JOUR
T1  - Inhaled indacaterol for the treatment of COPD patients with destroyed lung by tuberculosis and moderate-to-severe airflow limitation: Results from the randomized INFINITY study
A1  - Kim, C.-J.
A1  - Yoon, H.-K.
A1  - Park, M.-J.
A1  - Yoo, K.-H.
A1  - Jung, K.-S.
A1  - Park, J.-W.
A1  - Lim, S Y
A1  - Shim, J J
A1  - Lee, Y C
A1  - Kim, Y.-S.
A1  - Oh, Y.-M.
A1  - Kim, S
A1  - Yoo, C.-G.
Y1  - 2017///
KW  - NCT01778062
KW  - South Korea
KW  - St. George Respiratory Questionnaire
KW  - adult
KW  - article
KW  - breezhaler
KW  - chronic obstructive lung disease
KW  - controlled study
KW  - coughing
KW  - disease association
KW  - disease exacerbation
KW  - double blind procedure
KW  - drug efficacy
KW  - drug safety
KW  - dry powder inhaler
KW  - female
KW  - forced expiratory volume
KW  - forced vital capacity
KW  - hemoptysis
KW  - human
KW  - indacaterol
KW  - lung tuberculosis
KW  - major clinical study
KW  - male
KW  - morning dosage
KW  - multicenter study
KW  - placebo
KW  - randomized controlled trial
KW  - respiratory tract parameters
KW  - rhinopharyngitis
KW  - side effect
KW  - transition dyspnea index
KW  - unspecified side effect
KW  - upper respiratory tract infection
JF  - International Journal of COPD
VL  - 12
LA  - English
SP  - 1589
EP  - 1596
CY  - C.-G. Yoo, Division of Pulmonary and Critical Care Medicine, Department of Internal Medicine, Seoul National University College of Medicine, 103, Daehak-ro, Jongno-gu, Seoul, South Korea
DO  - 10.2147/COPD.S128750
UR  - https://www.embase.com/search/results?subaction=viewrecord&id=L616511496&from=export
UR  - http://dx.doi.org/10.2147/COPD.S128750
N2  - Background and objective: Pulmonary tuberculosis (TB) is a risk factor for chronic obstructive pulmonary disease (COPD); however, few clinical studies have investigated treatment effectiveness in COPD patients with destroyed lung by TB. The Indacaterol effectiveness in COPD patients with Tuberculosis history (INFINITY) study assessed the efficacy and safety of once-daily inhaled indacaterol 150 µg for the treatment of Korean COPD patients with destroyed lung by TB and moderate-to-severe airflow limitation. Methods: This was a multicenter, double-blind, parallel-group study, in which eligible patients were randomized (1:1) to receive either once-daily indacaterol 150 µg or placebo for 8 weeks. The primary efficacy endpoint was change from baseline in trough forced expiratory volume in 1 s at Week 8; the secondary endpoints included changes in transition dyspnea index score and St George’s Respiratory Questionnaire for COPD score at Week 8. Safety was evaluated over 8 weeks. Results: Of the 136 patients randomized, 119 (87.5%) completed the study treatment. At Week 8, indacaterol significantly improved trough forced expiratory volume in 1 s versus placebo (treat-ment difference [TD] 140 mL, P<0.001). Statistically significant improvement in transition dyspnea index score (TD =0.78, P<0.05) and numerical improvement in St George’s Respiratory Questionnaire for COPD score (TD =−2.36, P=0.3563) were observed with indacaterol versus placebo at Week 8. Incidence of adverse events was comparable between the treatment groups. Conclusion: Indacaterol provided significantly superior bronchodilation, significant improvement in breathlessness and improved health status with comparable safety versus placebo in Korean COPD patients with destroyed lung by TB and moderate-to-severe airflow limitation.
ER  - 
TY  - JOUR
T1  - The effect of metformin on smear and culture conversion of diabetic patients with tuberculosis
A1  - Santos, A
A1  - Lavagnoli, D
A1  - Amorim, G
A1  - Oliveira, J
A1  - Riva, S
A1  - Mello, F
Y1  - 2017///
KW  - Student t test
KW  - bactericide
KW  - chi square test
KW  - cohort analysis
KW  - comorbidity
KW  - controlled study
KW  - diabetic patient
KW  - diagnosis
KW  - drug therapy
KW  - exposure
KW  - female
KW  - gender
KW  - glucose
KW  - glycemic control
KW  - heart failure
KW  - human
KW  - human cell
KW  - immunity
KW  - in vitro study
KW  - inflammation
KW  - interstitial lung disease
KW  - macrophage
KW  - major clinical study
KW  - male
KW  - metformin
KW  - organ
KW  - outpatient department
KW  - sample size
KW  - smoking
KW  - thorax disease
KW  - tuberculosis
JF  - American Journal of Respiratory and Critical Care Medicine
VL  - 195
LA  - English
CY  - A. Santos, Federal University of Rio de Janeiro, Rio de Janeiro, Brazil
DO  - 10.1164/ajrccm-conference.2017.A62
UR  - https://www.embase.com/search/results?subaction=viewrecord&id=L617706386&from=export
UR  - http://dx.doi.org/10.1164/ajrccm-conference.2017.A62
N2  - Background: Tuberculosis (TB) remains a public health problem worldwide and diabetes mellitus (DM) is considered a risk factor for this infectious disease. Metformin is a hypoglycemic drug from biguanide class widely used for glycemic control. Recently this drug has been studied as an adjuvant therapy for TB based on its immunomodulatory effect. Its target is the deleterious inflammation that can cause immune exaustion and evolution to damaging immunity. Our aim is to describe clinical and laboratory data of diabetic patients with TB and compare time to microbiological conversion according the use of metformin. Methods: Retrospective cohort study based on clinical and laboratory data of patients followed at the Outpatient Clinic of Tuberculosis at Thorax Disease Institute/UFRJ, between 2000 and 2015. TB patients were classified according the use of metformin or not (M+ or M-). Chi-square test and T test were used for statistical analysis. The level of significance was of <0.5. Results: Among the 2553 patients with TB, 93 had DM. 16 patients were excluded from analysis because of missing data. 77 patients were then included, 44 (57%) were M+ and 33 (43%) M-. M+ patients were older (57 vs 47 years, p < 0.0001). They also had a higher rate of other comorbidities (interstitial lung disease, p=0.05; cardiac failure, p=0.05). Solid organ transplant were commonest among M- patients (p=0.04). There weren't differences between the groups according to gender, time of DM diagnosis, history of previous TB, smoking, clinical presentation of TB, diagnostic criteria, TB treatment and outcomes. M+ TB patients had a lower time for smear and culture conversion when compared to M- patients (44 days vs 78 days; p=0.008 and 50 days vs 73 days, p=0.03). Except for the first month of treatment, when M- patients had a higher glucose level (272g/dl vs 140g/dl, p=0.04), glycemic control was similar between the groups. Conclusion: In this study, 3.6% of patients with TB had DM. Patients who used metformin as a hypoglycemic drug had a lower time to microbiological conversion than those who did not use the drug. According Singhal et al (2014), macrophages exposed to metformin in vitro have a higher bactericide activity in comparision to those not exposed. Our results, otherwise being descriptive and with a small sample size can suggest an association between use of metformin and time for microbiological conversion on TB patients, which could impact in the success of treatment and on TB transmission.
ER  - 
TY  - JOUR
T1  - Anti-diabetic medication reduces risk of pulmonary tuberculosis in diabetic patients: A population-based cohort study
A1  - Lin, H.-F.
A1  - Lai, S.-W.
A1  - Chang, C.-M.
A1  - Tsai, P.-Y.
A1  - Chen, P.-C.
A1  - Sung, F.-C.
Y1  - 2016///
KW  - 2,4 thiazolidinedione derivative
KW  - Taiwan
KW  - adult
KW  - age
KW  - aged
KW  - alcohol liver cirrhosis
KW  - alcoholism
KW  - alpha glucosidase inhibitor
KW  - antidiabetic agent
KW  - article
KW  - chronic kidney failure
KW  - chronic obstructive lung disease
KW  - cohort analysis
KW  - comorbidity
KW  - controlled study
KW  - diabetes mellitus
KW  - diabetic patient
KW  - dipeptidyl peptidase IV inhibitor
KW  - disease association
KW  - drug effect
KW  - female
KW  - high risk patient
KW  - high risk population
KW  - human
KW  - incidence
KW  - incretin
KW  - infection risk
KW  - insulin derivative
KW  - lung tuberculosis
KW  - major clinical study
KW  - male
KW  - medical documentation
KW  - metformin
KW  - middle aged
KW  - phenylalanine derivative
KW  - population research
KW  - risk reduction
KW  - sex
KW  - sex difference
KW  - sulfonylurea derivative
KW  - young adult
JF  - International Medical Journal
VL  - 23
LA  - English
IS  - 5
SP  - 458
EP  - 463
CY  - F.-C. Sung, Department of Public Health, China Medical University, Taichung, Taiwan
UR  - https://www.embase.com/search/results?subaction=viewrecord&id=L617514067&from=export
N2  - Objectives: The increased risk of pulmonary tuberculosis (PTB) in patients with diabetes mellitus (DM) remains to be clarified with cohort study. The present study further examined whether the anti-diabetic drug treatment associates with developing PTB. Methods: From the Taiwan National Health Insurance database, we identified 22256 patients adults newly diagnosed with DM in 2000-2006 as DM cohort and 89024 persons without DM frequency matched with sex, age and DM diagnosed year as non-DM comparison cohort. Both cohorts were followed to the end of 2009 to document the PTB incidence. Medications were analyzed for the DM cohort to examine the hazard of developing PTB. Results: The incidence of PTB was 1.64-fold higher in DM cohort than in comparison cohort (52.1 vs. 31.8 per 10,000 person-years) with an adjusted hazard ratio of 1.53 (95% CI = 1.40-1.67), measured using multivariable Cox proportional hazards regression analysis. Men were at higher risk than women to have PTB. The age-specific incidence rates showed that the DM cohort to comparison cohort incidence rate ratio was higher in younger group. But, the Cox model measured HR increased with age. Alcoholism, chronic obstructive pulmonary disease, alcoholic liver damage and chronic kidney diseases were comorbidities independently associated with PTB. In the DM cohort, anti-DM medications significantly reduced the risk of PTB with a HR of 0.52 for those had taken metformin, followed by alpha-glucosidase inhibitors, thiazolidinediones, insulins and sulfonylureas (HR, 0.76). The effects of all anti-diabetic drugs were statistically significant. Conclusions: These findings show patients with DM are associated with an elevated risk of developing PTB, but treatment with anti-diabetic drugs may mediate the risk significantly.
ER  - 
TY  - JOUR
T1  - The effects of statin use on the development of tuberculosis among patients with diabetes mellitus
A1  - Kang, Y A
A1  - Choi, N.-K.
A1  - Seong, J.-M.
A1  - Heo, E Y
A1  - Koo, B K
A1  - Hwang, S.-S.
A1  - Park, B.-J.
A1  - Yim, J.-J.
A1  - Lee, C.-H.
Y1  - 2014///
KW  - 2,4 thiazolidinedione derivative
KW  - Charlson Comorbidity Index
KW  - Human immunodeficiency virus infection
KW  - ICD-10
KW  - South Korea
KW  - acquired immune deficiency syndrome
KW  - adult
KW  - age distribution
KW  - aged
KW  - alpha glucosidase inhibitor
KW  - aminosalicylic acid
KW  - angina pectoris
KW  - article
KW  - atorvastatin
KW  - biguanide derivative
KW  - cerebrovascular disease
KW  - chronic kidney failure
KW  - cohort analysis
KW  - comorbidity
KW  - controlled study
KW  - correlation coefficient
KW  - cycloserine
KW  - dipeptidyl peptidase IV inhibitor
KW  - disease association
KW  - drug effect
KW  - dyslipidemia
KW  - ethambutol
KW  - female
KW  - fluvastatin
KW  - glucagon like peptide 1 derivative
KW  - heart infarction
KW  - hospitalization
KW  - human
KW  - hydroxymethylglutaryl coenzyme A reductase inhibit
KW  - hypertension
KW  - incidence
KW  - incretin
KW  - insulin
KW  - isoniazid
KW  - kidney disease
KW  - major clinical study
KW  - malabsorption
KW  - male
KW  - meglitinide
KW  - mevinolin
KW  - neuropathy
KW  - non insulin dependent diabetes mellitus
KW  - peripheral arterial disease
KW  - pitavastatin
KW  - pravastatin
KW  - prescription
KW  - priority journal
KW  - protionamide
KW  - pyrazinamide
KW  - retinopathy
KW  - retrospective study
KW  - rifampicin
KW  - rosuvastatin
KW  - sex difference
KW  - silicosis
KW  - simvastatin
KW  - sulfonylurea derivative
KW  - tuberculosis
KW  - very elderly
JF  - International Journal of Tuberculosis and Lung Disease
VL  - 18
LA  - English
IS  - 6
SP  - 717
EP  - 724+i
CY  - C.-H. Lee, Department of Internal Medicine, Seoul National University College of Medicine, Seoul National University Hospital, 101 Daehak-Ro Jongno-Gu, Seoul 110-744, South Korea
DO  - 10.5588/ijtld.13.0854
UR  - https://www.embase.com/search/results?subaction=viewrecord&id=L373141747&from=export
UR  - http://dx.doi.org/10.5588/ijtld.13.0854
N2  - OBJECTIVE: To evaluate whether statin use affects the development of tuberculosis (TB) among patients with diabetes mellitus (DM). METHODS: This is a retrospective cohort study of patients with newly diagnosed type 2 DM based on the South Korean nationwide claims database. The participants were type 2 DM patients aged 20-99 years who were newly treated with anti-diabetic drugs between 1 January 2007 and 31 December 2010. Patients who had statin prescriptions before a diagnosis of diabetes or were diagnosed with TB before diabetes were excluded. RESULTS: Of 840 899 newly diagnosed type 2 DM patients, 281 842 (33.5%) patients were statin users and 559 057 (66.5%) were non-users. During the study period, 4052 individuals were diagnosed with TB; the estimated incidence of TB in our cohort was 251/100 000 patient-years (95%CI 243-258). In comparison to non-TB patients, statin users were less frequent among TB patients (19.2% vs. 33.6%). After adjustment for potential baseline confounders, statin use was not associated with the development of TB in DM patients (aHR 0.98; 95%CI 0.89-1.07). CONCLUSIONS: TB development among newly diagnosed type 2 DM was considerable, and statin use among these diabetics was not associated with a protective effect on TB incidence. © 2014 The Union.
ER  - 
TY  - JOUR
T1  - Tuberculosis is still a scourge of mankind - why?
A1  - Rajasekaran, A
Y1  - 2012///
KW  - Human immunodeficiency virus infection
KW  - Mycobacterium tuberculosis
KW  - article
KW  - coinfection
KW  - diabetes mellitus
KW  - disease association
KW  - human
KW  - insulin
KW  - medical society
KW  - multidrug resistant tuberculosis
KW  - opportunistic infection
KW  - patient counseling
KW  - physician
KW  - practice guideline
KW  - rifampicin
KW  - short course therapy
KW  - tuberculosis
KW  - tuberculosis control
JF  - Journal of the Indian Medical Association
VL  - 110
LA  - English
IS  - 5
SP  - 323
EP  - 324
CY  - A. Rajasekaran, Erode 638009, India
UR  - https://www.embase.com/search/results?subaction=viewrecord&id=L365231493&from=export
N2  - This article focuses on issues and challenges regarding why tuberculosis (TB) remains as horrible scourge to mankind even today that too in the era of nanotechnology. It tries to evoke a uniform consciousness among treating doctors both at government and private levels to follow a uniform diagnostic algorithm and treatment protocols which is very much readily available under Revised National Tuberculosis Control Programme (RNTCP) Directly Observed Treatment Short course (DOTS) throughout our nation. Even today TB is the singlemost major infectious killer disease which claims 2 deaths in every 3 minutes in India which has one-fifth of global TB burden. The challenges faced are highlighted here like issues of uniformity in treatment, multidrug resistant TB (MDR TB), extensive drug resistant TB (XDR TB), HIV-TB coinfection, diabetes and TB, etc. In spite of nationwide coverage of RNTCP DOTS, every practitioner is not strictly or willfully following the guidelines prescribed. If the guidelines are maintained one hundred per cent with full involvement of Indian Medical Association / Indian Academy of Pediatrics and various other medical organisations then the author can confidently feels that the day is not far to combat and contain the horrible scourge. Time has come that every medical practitioner should take an oath to evolve a uniform consciousness to adhere to the guidelines prescribed under RNTCP DOTS which may prevent the future generation to succumb to the horrible scourge of TB. Shall we?
ER  - 
TY  - JOUR
T1  - Diabetes and tuberculosis interface
A1  - Banerjee, S
A1  - Banerjee, M
Y1  - 2005///
KW  - C peptide
KW  - CD4 antigen
KW  - cellular immunity
KW  - diabetes mellitus
KW  - disease predisposition
KW  - gamma interferon
KW  - human
KW  - humoral immunity
KW  - immune deficiency
KW  - insulin
KW  - isoniazid
KW  - multidrug resistance
KW  - post infection complication
KW  - recurrence risk
KW  - review
KW  - rifampicin
KW  - risk factor
KW  - sputum analysis
KW  - symptomatology
KW  - tuberculosis
KW  - tuberculostatic agent
JF  - Journal of the Indian Medical Association
VL  - 103
LA  - English
IS  - 6
SP  - 318
EP  - 322+332+335
CY  - S. Banerjee, Department of Medicine, NRS Medical College, Kolkata 700014, India
UR  - https://www.embase.com/search/results?subaction=viewrecord&id=L41666655&from=export
N2  - Diabetes mellitus is often complicated by acute or chronic infections, as it is a secondary immune deficiency disorder. Diabetes mellitus produces immune alterations of both cellular and humoral immunity. Tuberculosis in diabetes mellitus is 2-5 times higher. Chances of recurrence with multidrug resistant bacteria are common. More cavitary lesions, less sputum positivity and with relative paucity of symptoms and signs are the features. Treatment for diabetes mellitus should be done with insulin. Every diabetic person should be screened for tuberculosis and every tuberculosis patient should also be searched for diabetes.
ER  - 
TY  - JOUR
T1  - Co-Delivery of D-LAK Antimicrobial Peptide and Capreomycin as Inhaled Powder Formulation to Combat Drug-Resistant Tuberculosis
A1  - Shao, Z
A1  - Chow, M Y T
A1  - Chow, S F
A1  - Lam, J K W
Y1  - 2023///
KW  - aerosol
KW  - article
KW  - capreomycin plus peptide D LAK120 A
KW  - capreomycin plus peptide D LAK120 HP13
KW  - controlled study
KW  - drug delivery system
KW  - drug formulation
KW  - drug resistant tuberculosis
KW  - dry powder
KW  - dry powder inhaler
KW  - feasibility study
KW  - flow rate
KW  - general medical device
KW  - moisture
KW  - particle size
KW  - physical chemistry
KW  - polypeptide antibiotic agent
KW  - spray drying
KW  - surface property
KW  - throat
KW  - tuberculostatic agent
KW  - unclassified drug
JF  - Pharmaceutical Research
VL  - 40
LA  - English
IS  - 5
SP  - 1073
EP  - 1086
CY  - J.K.W. Lam, Department of Pharmacology and Pharmacy, Li Ka Shing Faculty of Medicine, The University of Hong Kong, Pokfulam, Hong Kong
DO  - 10.1007/s11095-023-03488-y
UR  - https://www.embase.com/search/results?subaction=viewrecord&id=L2021931949&from=export
UR  - http://dx.doi.org/10.1007/s11095-023-03488-y
N2  - Introduction: The emergence of multidrug-resistant (MDR) Mycobacterium tuberculosis (Mtb) posed a severe challenge to tuberculosis (TB) management. The treatment of MDR-TB involves second-line anti-TB agents, most of which are injectable and highly toxic. Previous metabolomics study of the Mtb membrane revealed that two antimicrobial peptides, D-LAK120-A and D-LAK120-HP13, can potentiate the efficacy of capreomycin against mycobacteria. Aims: As both capreomycin and peptides are not orally available, this study aimed to formulate combined formulations of capreomycin and D-LAK peptides as inhalable dry powder by spray drying. Methods and Results: A total of 16 formulations were prepared with different levels of drug content and capreomycin to peptide ratios. A good production yield of over 60% (w/w) was achieved in most formulations. The co-spray dried particles exhibited spherical shape with a smooth surface and contained low residual moisture of below 2%. Both capreomycin and D-LAK peptides were enriched at the surface of the particles. The aerosol performance of the formulations was evaluated with Next Generation Impactor (NGI) coupled with Breezhaler®. While no significant difference was observed in terms of emitted fraction (EF) and fine particle fraction (FPF) among the different formulations, lowering the flow rate from 90 L/min to 60 L/min could reduce the impaction at the throat and improve the FPF to over 50%. Conclusions: Overall, this study showed the feasibility of producing co-spray dried formulation of capreomycin and antimicrobial peptides for pulmonary delivery. Future study on their antibacterial effect is warranted.
ER  - 
TY  - JOUR
T1  - Erythema Gyratum Repens Secondary to Pulmonary Tuberculosis
A1  - Contag, C A
A1  - Maloney, N
A1  - Tayyar, R
A1  - Aleshin, M A
A1  - Novoa, R A
A1  - Ho, D Y
Y1  - 2023///
KW  - Herpes simplex virus
KW  - Human immunodeficiency virus
KW  - Mycobacterium tuberculosis
KW  - Mycobacterium tuberculosis test kit
KW  - Varicella zoster virus
KW  - adult
KW  - cancer screening
KW  - case report
KW  - clinical article
KW  - diabetes mellitus
KW  - doxycycline
KW  - drug eruption
KW  - drug withdrawal
KW  - empagliflozin
KW  - erythema gyratum repens
KW  - evaluation study
KW  - female
KW  - hematoxylin
KW  - histopathology
KW  - human
KW  - immunoglobulin
KW  - lung biopsy
KW  - lung tuberculosis
KW  - middle aged
KW  - note
KW  - polymerase chain reaction
KW  - positron emission tomography
KW  - prednisone
KW  - punch biopsy
KW  - rash
KW  - release assay
KW  - skin defect
KW  - skin disease
KW  - thorax radiography
KW  - tissue culture
JF  - Annals of Internal Medicine
VL  - 176
LA  - English
IS  - 5
SP  - 733
EP  - 735
DO  - 10.7326/L22-0453
UR  - https://www.embase.com/search/results?subaction=viewrecord&id=L2025433075&from=export
UR  - http://dx.doi.org/10.7326/L22-0453
ER  - 
TY  - JOUR
T1  - Bronchial artery to pulmonary artery fistula in a patient with cavitating tuberculosis—Demonstration with 4D CTA
A1  - Estephan, T
A1  - Ridley, L
A1  - Xiang, H
A1  - Yeong, C
A1  - Chan, M V
A1  - Loke, J
Y1  - 2023///
KW  - Bangladeshi
KW  - aged
KW  - arteriovenous fistula
KW  - article
KW  - blood pressure
KW  - body weight loss
KW  - breathing rate
KW  - bronchial artery to pulmonary artery fistula
KW  - cachexia
KW  - carbidopa plus levodopa
KW  - case report
KW  - clinical article
KW  - clopidogrel
KW  - computed tomography aortography
KW  - computed tomography pulmonary angiography
KW  - contrast enhancement
KW  - contrast medium
KW  - coughing
KW  - crackle
KW  - dapagliflozin
KW  - differential diagnosis
KW  - drug substitution
KW  - drug withdrawal
KW  - ethambutol
KW  - evening dosage
KW  - fever
KW  - four-dimensional imaging
KW  - ground glass opacity
KW  - hemoptysis
KW  - hepatitis
KW  - human
KW  - image artifact
KW  - insulin
KW  - isoniazid
KW  - laminar flow
KW  - left bronchial artery
KW  - lesion volume
KW  - liver enzyme
KW  - lung auscultation
KW  - lung cavitation
KW  - lung consolidation
KW  - lung lesion
KW  - lung tuberculosis
KW  - male
KW  - metoprolol
KW  - moxifloxacin
KW  - oxygen saturation
KW  - pancreatitis
KW  - polymerase chain reaction
KW  - pulmonary artery
KW  - pulse rate
KW  - pyrazinamide
KW  - respiratory tract fistula
KW  - retreatment
KW  - rifampicin
KW  - rivastigmine
KW  - rosuvastatin
KW  - sputum examination
KW  - telmisartan
KW  - thorax radiography
KW  - tranexamic acid
KW  - triacylglycerol lipase
KW  - vildagliptin
JF  - Radiology Case Reports
VL  - 18
LA  - English
IS  - 3
SP  - 1065
EP  - 1068
CY  - T. Estephan, Concord Repatriation and General Hospital, 1A Hospital Rd, NSW, Concord, Australia
DO  - 10.1016/j.radcr.2022.12.025
UR  - https://www.embase.com/search/results?subaction=viewrecord&id=L2022088741&from=export
UR  - http://dx.doi.org/10.1016/j.radcr.2022.12.025
N2  - We present a case of a bronchial artery to pulmonary artery fistula. This occurred in a 77-year-old male of Bangladeshi ethnicity with a new diagnosis of cavitating pulmonary tuberculosis. A 4D CTA protocol was required to elicit the nature of the vascular abnormality. Fistula between bronchial and pulmonary arteries is an uncommon phenomenon, with few published cases. This case demonstrates the difficulty with which these fistulae are imaged. 4D CTA is a technique that is increasingly being shown to be useful in characterizing vascular anomalies such as fistulae, with embolization as the mainstay of treatment.
ER  - 
TY  - JOUR
T1  - Repurposing mucosal delivery devices for live attenuated tuberculosis vaccines
A1  - Puri, M
A1  - Miranda-Hernandez, S
A1  - Subbian, S
A1  - Kupz, A
Y1  - 2023///
KW  - BCG vaccination
KW  - Mycobacterium bovis BCG
KW  - Mycobacterium tuberculosis
KW  - Mycobacterium vaccine
KW  - Respimat
KW  - Soft Mist
KW  - Streptococcus pneumoniae
KW  - antibiotic resistance
KW  - article
KW  - asthma
KW  - bacterial vaccine
KW  - chronic obstructive lung disease
KW  - convidecia ar
KW  - coughing
KW  - drug formulation
KW  - flumist
KW  - human
KW  - immune response
KW  - immunogenicity
KW  - influenza
KW  - influenza vaccine
KW  - lipoarabinomannan
KW  - live vaccine
KW  - lung function
KW  - lung tuberculosis
KW  - lung ventilation
KW  - microbial viability
KW  - middle income group
KW  - mucosal atomization device
KW  - nasovac
KW  - nebulization
KW  - nerve cell plasticity
KW  - razi cov pars
KW  - respiratory tract inflammation
KW  - soft mist inhaler
KW  - sputnik v
KW  - swine influenza vaccine
KW  - vaccination
JF  - Frontiers in Immunology
VL  - 14
LA  - English
CY  - A. Kupz, Centre for Molecular Therapeutics, Australian Institute of Tropical Health and Medicine, James Cook University, Cairns, QLD, Australia
DO  - 10.3389/fimmu.2023.1159084
UR  - https://www.embase.com/search/results?subaction=viewrecord&id=L2022610695&from=export
UR  - http://dx.doi.org/10.3389/fimmu.2023.1159084
N2  - Tuberculosis (TB) remains one of the most lethal infectious diseases globally. The only TB vaccine approved by the World Health Organization, Bacille Calmette-Guérin (BCG), protects children against severe and disseminated TB but provides limited protection against pulmonary TB in adults. Although several vaccine candidates have been developed to prevent TB and are undergoing preclinical and clinical testing, BCG remains the gold standard. Currently, BCG is administered as an intradermal injection, particularly in TB endemic countries. However, mounting evidence from experimental animal and human studies indicates that delivering BCG directly into the lungs provides enhanced immune responses and greater protection against TB. Inhalation therapy using handheld delivery devices is used for some diseases and allows the delivery of drugs or vaccines directly into the human respiratory tract. Whether this mode of delivery could also be applicable for live attenuated bacterial vaccines such as BCG or other TB vaccine candidates remains unknown. Here we discuss how two existing inhalation devices, the mucosal atomization device (MAD) syringe, used for influenza vaccines, and the Respimat® Soft Mist™ inhaler, used for chronic obstructive pulmonary disease (COPD) therapy, could be repurposed for mucosal delivery of live attenuated TB vaccines. We also outline the challenges and outstanding research questions that will require further investigations to ensure usefulness of respiratory delivery devices that are cost-effective and accessible to lower- and middle-income TB endemic countries.
ER  - 
TY  - JOUR
T1  - A triple combination 'nano' dry powder inhaler for tuberculosis: in vitro and in vivo pulmonary characterization
A1  - Chogale, M M
A1  - Dhoble, S B
A1  - Patravale, V B
Y1  - 2021///
KW  - Mycobacterium tuberculosis
KW  - adult
KW  - aerosol
KW  - angle of repose
KW  - animal experiment
KW  - animal model
KW  - animal tissue
KW  - article
KW  - bulk density
KW  - chitosan nanoparticle
KW  - controlled study
KW  - cross linking
KW  - dissolution
KW  - drug efficacy
KW  - drug formulation
KW  - drug release
KW  - drug stability
KW  - dry powder inhaler
KW  - gelation
KW  - high performance liquid chromatography
KW  - in vitro study
KW  - in vivo study
KW  - isoniazid
KW  - lactose
KW  - liposome
KW  - lung alveolus macrophage
KW  - lung homogenate
KW  - male
KW  - nonhuman
KW  - physical chemistry
KW  - poloxamer
KW  - pyrazinamide
KW  - rat
KW  - rifampicin
KW  - spray drying
KW  - sustained drug release
KW  - tapped density
KW  - tripolyphosphate
KW  - tuberculosis
JF  - Drug Delivery and Translational Research
VL  - 11
LA  - English
IS  - 4
SP  - 1520
EP  - 1531
CY  - V.B. Patravale, Department of Pharmaceutical Sciences and Technology, Institute of Chemical Technology, Nathalal Parekh Marg, Matunga-400 019, Mumbai, Maharashtra, India
DO  - 10.1007/s13346-021-01005-5
UR  - https://www.embase.com/search/results?subaction=viewrecord&id=L2011614533&from=export
UR  - http://dx.doi.org/10.1007/s13346-021-01005-5
N2  - Inhalation route of drug delivery is the most favorable for pulmonary infections wherein direct drug delivery is desired to the lungs. Tuberculosis is one such infection suffering from poor therapeutic efficacy because of low patient compliance due to high drug dosing and lengthy treatment protocols. The current research work was undertaken to develop a dry powder inhaler (DPI) for administration of three first-line antitubercular antibiotics directly to the lungs to improve the treatment rates. Nanoformulations of isoniazid, pyrazinamide, and rifampicin were prepared, spray-dried to obtain a dry powder system, and blended with inhalation grade lactose to develop the DPI. The DPI was evaluated for its flow properties, pulmonary deposition, dissolution profile, and stability. The DPI possessed excellent flow properties with a fine particle fraction of 45% and a mass median aerodynamic diameter of approximately 5 µm indicating satisfactory lung deposition. In vitro drug release exhibited a sustained release of the formulations. In vivo studies showed a prolonged deposition in the lung at elevated concentrations compared to oral therapy. Stability studies proved that the formulation remained stable at accelerated and long-term stability conditions. The DPI could complement the existing oral therapy in enhancing the therapeutic efficacy in patients. Graphical abstract: [Figure not available: see fulltext.]
ER  - 
TY  - JOUR
T1  - Novel approaches for the treatment of pulmonary tuberculosis
A1  - Tan, Z M
A1  - Lai, G P
A1  - Pandey, M
A1  - Srichana, T
A1  - Pichika, M R
A1  - Gorain, B
A1  - Bhattamishra, S K
A1  - Choudhury, H
Y1  - 2020///
KW  - BCG vaccine
KW  - RS01
KW  - Turbospin
KW  - acetone
KW  - aerosol
KW  - algaroba
KW  - alginic acid
KW  - aminosalicylic acid
KW  - anorexia
KW  - antibacterial activity
KW  - arthralgia
KW  - bedaquiline
KW  - breath holding
KW  - chitosan
KW  - cholesterol
KW  - cholesteryl myristate
KW  - dextran
KW  - dimethyldioctadecylammonium bromide
KW  - drug delivery system
KW  - drug efficacy
KW  - drug formulation
KW  - drug safety
KW  - drug stability
KW  - dry powder inhaler
KW  - ethambutol
KW  - eye toxicity
KW  - flow rate
KW  - glyceryl dibehenate
KW  - human
KW  - hyaluronic acid
KW  - inspiratory capacity
KW  - isoniazid
KW  - kanamycin
KW  - lactose
KW  - leucine
KW  - liposome
KW  - liver toxicity
KW  - lung tuberculosis
KW  - malaise
KW  - maltodextrin
KW  - mannitol
KW  - medical history
KW  - methanol
KW  - minimum inhibitory concentration
KW  - myalgia
KW  - nanoparticle
KW  - nausea
KW  - neuropathy
KW  - nonhuman
KW  - octadecylamine
KW  - oleic acid
KW  - palmitic acid
KW  - particle size
KW  - phosphatidylcholine
KW  - phospholipid
KW  - polycaprolactone
KW  - polyglactin
KW  - polysorbate 80
KW  - polyvinyl alcohol
KW  - povidone
KW  - pyrazinamide
KW  - review
KW  - rifabutin
KW  - rifampicin
KW  - rifapentine
KW  - solid lipid nanoparticle
KW  - spray drying
KW  - stearic acid
KW  - streptomycin
KW  - thrombocytopenia
KW  - tissue engineering
KW  - trehalose 6,6' dibehenate
KW  - tripalmitin
KW  - tripolyphosphate
KW  - tristearin
KW  - tuberculostatic agent
KW  - unclassified drug
KW  - verapamil
KW  - vomiting
JF  - Pharmaceutics
VL  - 12
LA  - English
IS  - 12
SP  - 1
EP  - 54
CY  - M. Pandey, Department of Pharmaceutical Technology, School of Pharmacy, International Medical University, Jalan Jalil Perkasa, Bukit Jalil, Kuala Lumpur, Malaysia
DO  - 10.3390/pharmaceutics12121196
UR  - https://www.embase.com/search/results?subaction=viewrecord&id=L2005574641&from=export
UR  - http://dx.doi.org/10.3390/pharmaceutics12121196
N2  - Tuberculosis (TB) is a contagious airborne disease caused by Mycobacterium tuberculosis, which primarily affects human lungs. The progression of drug-susceptible TB to drug-resistant strains, MDR-TB and XDR-TB, has become worldwide challenge in eliminating TB. The limitations of conventional TB treatment including frequent dosing and prolonged treatment, which results in patient’s noncompliance to the treatment because of treatment-related adverse effects. The non-invasive pulmonary drug administration provides the advantages of targeted-site delivery and avoids first-pass metabolism, which reduced the dose requirement and systemic adverse effects of the therapeutics. With the modification of the drugs with advanced carriers, the formulations may possess sustained released property, which helps in reducing the dosing frequency and enhanced patients’ compliances. The dry powder inhaler formulation is easy to handle and storage as it is relatively stable compared to liquids and suspension. This review mainly highlights the aerosolization properties of dry powder inhalable formulations with different anti-TB agents to understand and estimate the deposition manner of the drug in the lungs. Moreover, the safety profile of the novel dry powder inhaler formulations has been discussed. The results of the studies demonstrated that dry powder inhaler formulation has the potential in enhancing treatment efficacy.
ER  - 
TY  - JOUR
T1  - Mycobacterium tuberculosis FasR senses long fatty acyl-CoA through a tunnel and a hydrophobic transmission spine
A1  - Lara, J
A1  - Diacovich, L
A1  - Trajtenberg, F
A1  - Larrieux, N
A1  - Malchiodi, E L
A1  - Fernández, M M
A1  - Gago, G
A1  - Gramajo, H
A1  - Buschiazzo, A
Y1  - 2020///
KW  - DNA binding
KW  - Mycobacterium tuberculosis
KW  - RNA binding
KW  - Sanger sequencing
KW  - X ray crystallography
KW  - X ray diffraction
KW  - acetic acid
KW  - antibiotic resistance
KW  - article
KW  - bacterial gene
KW  - bacterium culture
KW  - binding site
KW  - bioinformatics
KW  - boric acid
KW  - computer model
KW  - conformational transition
KW  - cryoelectron microscopy
KW  - diagnostic agent
KW  - edetic acid
KW  - enzyme active site
KW  - enzyme activity
KW  - expression vector
KW  - fasr gene
KW  - fatty acid synthase
KW  - gel mobility shift assay
KW  - genetic similarity
KW  - genomic DNA
KW  - hydrophobicity
KW  - imidazole
KW  - immunomodulation
KW  - kanamycin
KW  - lipid metabolism
KW  - long fatty acyl coa
KW  - mercaptoethanol
KW  - molecular cloning
KW  - molecular dynamics
KW  - nonhuman
KW  - pioglitazone
KW  - protein expression
KW  - protein purification
KW  - protein structure
KW  - sequence alignment
KW  - sequence homology
KW  - signal transduction
KW  - single cell analysis
KW  - sodium chloride
KW  - stoichiometry
KW  - surface plasmon resonance
KW  - tetracycline
KW  - thermostability
KW  - tris hydrochloric acid
KW  - unclassified drug
JF  - Nature Communications
VL  - 11
LA  - English
IS  - 1
CY  - H. Gramajo, Laboratory of Physiology and Genetics of Actinomycetes, Instituto de Biología Molecular y Celular de Rosario (IBR-CONICET), Facultad de Ciencias Bioquímicas y Farmacéuticas, Universidad Nacional de Rosario, Rosario, Argentina
DO  - 10.1038/s41467-020-17504-x
UR  - https://www.embase.com/search/results?subaction=viewrecord&id=L2005671588&from=export
UR  - http://dx.doi.org/10.1038/s41467-020-17504-x
N2  - Mycobacterium tuberculosis is a pathogen with a unique cell envelope including very long fatty acids, implicated in bacterial resistance and host immune modulation. FasR is a TetR-like transcriptional activator that plays a central role in sensing mycobacterial long-chain fatty acids and regulating lipid biosynthesis. Here we disclose crystal structures of M. tuberculosis FasR in complex with acyl effector ligands and with DNA, uncovering its molecular sensory and switching mechanisms. A long tunnel traverses the entire effector-binding domain, enabling long fatty acyl effectors to bind. Only when the tunnel is entirely occupied, the protein dimer adopts a rigid configuration with its DNA-binding domains in an open state, leading to DNA dissociation. The protein-folding hydrophobic core connects the two domains, and is completed into a continuous spine when the effector binds. Such a transmission spine is conserved in a large number of TetR-like regulators, offering insight into effector-triggered allosteric functional control.
ER  - 
TY  - JOUR
T1  - Peritoneal tuberculosis: The great mimicker
A1  - Varghese, A
A1  - Fader, A
A1  - Wilbur, M
A1  - Salimian, K
A1  - Azadi, J R
A1  - Johnson, P T
A1  - Stone, R
Y1  - 2020///
KW  - Mycobacterium tuberculosis
KW  - abdominal distension
KW  - aged
KW  - anorexia
KW  - article
KW  - ascites fluid
KW  - body weight loss
KW  - calcitonin
KW  - calcium blood level
KW  - calcium ion
KW  - carcinomatous peritonitis
KW  - case report
KW  - chronic kidney failure
KW  - clinical article
KW  - drug substitution
KW  - drug withdrawal
KW  - ethambutol
KW  - female
KW  - furosemide
KW  - glipizide plus metformin
KW  - human
KW  - human tissue
KW  - hydroxychloroquine
KW  - isoniazid
KW  - laparoscopy
KW  - malaise
KW  - methylprednisolone
KW  - non insulin dependent diabetes mellitus
KW  - pamidronic acid
KW  - paracentesis
KW  - peritoneal biopsy
KW  - priority journal
KW  - pyrazinamide
KW  - pyridoxine
KW  - rifampicin
KW  - sitagliptin
KW  - tachycardia
KW  - thorax radiography
KW  - travel
KW  - tuberculous peritonitis
KW  - very elderly
JF  - International Journal of Gynecological Cancer
VL  - 30
LA  - English
IS  - 4
SP  - 546
EP  - 550
CY  - R. Stone, Gynecologic Oncology, Johns Hopkins School of Medicine, Baltimore, MD, United States
DO  - 10.1136/ijgc-2020-001291
UR  - https://www.embase.com/search/results?subaction=viewrecord&id=L631216386&from=export
UR  - http://dx.doi.org/10.1136/ijgc-2020-001291
ER  - 
TY  - JOUR
T1  - Inhalable dry powders of rifampicin highlighting potential and drawbacks in formulation development for experimental tuberculosis aerosol therapy
A1  - Berkenfeld, K
A1  - McConville, J T
A1  - Lamprecht, A
Y1  - 2020///
KW  - aerosol
KW  - aqueous solution
KW  - drug formulation
KW  - dry powder inhaler
KW  - experimental tuberculosis
KW  - in vitro study
KW  - in vivo study
KW  - metered dose inhaler
KW  - nonhuman
KW  - phospholipid bilayer
KW  - polyglactin
KW  - review
KW  - rifampicin
KW  - spray drying
KW  - surface property
KW  - sustained drug release
JF  - Expert Opinion on Drug Delivery
VL  - 17
LA  - English
IS  - 3
SP  - 305
EP  - 322
CY  - A. Lamprecht, Department of Pharmaceutics, Institute of Pharmacy, Friedrich-Wilhelms-Universität, Gerhard-Domagk-Str. 3, Bonn, Germany
DO  - 10.1080/17425247.2020.1720644
UR  - https://www.embase.com/search/results?subaction=viewrecord&id=L2004197380&from=export
UR  - http://dx.doi.org/10.1080/17425247.2020.1720644
N2  - Introduction: Recently, tuberculosis was reported as the leading cause of death from a single infectious agent. Standard therapy includes administration of four first-line antibiotics, i.e. rifampicin, isoniazid, ethambutol, and pyrazinamide over a period of at least 26 weeks, which in case of rifampicin oftentimes is accompanied by unwanted side effects and variable bioavailability that compromise a positive therapeutic outcome. As the main site of infection is the lungs, it is desirable to develop a therapeutic formulation to be administered via the pulmonary route. Areas covered: This work presents a literature review on studies investigating inhalable dry powder formulations including rifampicin in the context of an experimental tuberculosis therapy, with a special focus on aerosol performance. Expert opinion: It was found that formulation approaches involving different strategies and functional excipients are under investigation but as of now, no formulation has managed to leap into commercial clinical testing. Reasons for this might not primarily be associated with a lack of suitable candidates, but amongst others a lack of suitable in vitro models to assess the efficacy, therapeutic benefit, and cost-effectiveness of the candidate formulations.
ER  - 
TY  - JOUR
T1  - Potentiation of macrophage response to M. Tuberculosis via vitamin a-dependent nuclear receptor activation
A1  - Mishkin, N
A1  - Dilisio, J
A1  - Podell, B
A1  - Basaraba, R
Y1  - 2019///
KW  - Western blotting
KW  - aldehyde dehydrogenase isoenzyme 1
KW  - animal cell
KW  - animal experiment
KW  - animal model
KW  - antiinfective agent
KW  - antimicrobial activity
KW  - bacterial growth
KW  - bone marrow derived macrophage
KW  - cell nucleus receptor
KW  - cell viability
KW  - colony forming unit
KW  - communicable disease
KW  - conference abstract
KW  - controlled study
KW  - cytokine
KW  - endogenous compound
KW  - enzyme activity
KW  - guinea pig
KW  - immune response
KW  - in vitro study
KW  - in vivo study
KW  - nonhuman
KW  - peroxisome proliferator activated receptor gamma
KW  - peroxisome proliferator activated receptor gamma a
KW  - protein expression
KW  - real time polymerase chain reaction
KW  - retinoic acid
KW  - retinoic acid receptor
KW  - retinoid X receptor
KW  - retinol
KW  - retinol deficiency
KW  - rosiglitazone
KW  - tuberculosis
JF  - Journal of the American Association for Laboratory Animal Science
VL  - 58
LA  - English
IS  - 5
SP  - 683
EP  - 684
CY  - N. Mishkin, College of Veterinary Medicine and Biomedical Sciences, Colorado State University, Fort Collins, CO, United States
UR  - https://www.embase.com/search/results?subaction=viewrecord&id=L629844231&from=export
N2  - The development of active tuberculosis, the leading cause of death due to infectious disease, is often the result of known risk factors, either intrinsic or extrinsic. Recently, vitamin A deficiency has been implicated as such, however the mechanisms underlying this risk are yet to be elucidated. The aim of this study is to better understand the role of vitamin A in macrophage immune function, through investigating nuclear receptors (PPARγ, RAR, and RXR) and enzymes (RALDH1A1 and RALDH1A3) associated with vitamin A's metabolic pathway. Administration of agonists of these targets should lead to their activation, which we hypothesize will improve the innate response to infection and consequently antimicrobial capacity. Bone marrow-derived macrophages obtained from guinea pigs were used as an in vitro cell model of inflammatory macrophages preferentially infected by M. tuberculosis in vivo. Through quantification of protein expression by western blot and gene expression analysis using qRTPCR, nuclear receptor targets and immune parameters were assessed in context of administration of retinoic acid, the bioactive form of vitamin A, and a known PPARγ agonist - rosiglitazone, or combination of both in uninfected macrophages and those infected with Mtb. Bacterial growth in the infected cells of these same treatment groups was measured through quantification of colony forming units (CFUs), and was compared to an MTT viability dye to assess impact on antimicrobial activity. Initial results show reduced expression of proinflammatory cytokines and improved cellular viability in all treatment groups, suggesting increased macrophage immune response through vitamin-A dependent pathways.
ER  - 
TY  - JOUR
T1  - Carrier-free combination dry powder inhaler formulation of ethionamide and moxifloxacin for treating drug-resistant tuberculosis
A1  - Momin, M A M
A1  - Sinha, S
A1  - Tucker, I G
A1  - Das, S C
Y1  - 2019///
KW  - A-549 cell line
KW  - Mycobacterium tuberculosis
KW  - aerosol
KW  - article
KW  - bronchus epithelium
KW  - bulk density
KW  - calibration
KW  - cell viability
KW  - controlled study
KW  - crystallization
KW  - drug formulation
KW  - drug resistant tuberculosis
KW  - drug retention
KW  - drug stability
KW  - dry powder
KW  - dry powder inhaler
KW  - ethionamide
KW  - high performance liquid chromatography
KW  - in vitro study
KW  - leucine
KW  - minimum inhibitory concentration
KW  - moxifloxacin
KW  - physical chemistry
KW  - spray drying
KW  - static electricity
KW  - tapped density
KW  - thermal analysis
KW  - thermogravimetry
KW  - water content
JF  - Drug Development and Industrial Pharmacy
VL  - 45
LA  - English
IS  - 8
SP  - 1321
EP  - 1331
CY  - S.C. Das, School of Pharmacy, University of Otago, Adams Building, 18 Frederick Street, P.O. Box 56, Dunedin, New Zealand
DO  - 10.1080/03639045.2019.1609494
UR  - https://www.embase.com/search/results?subaction=viewrecord&id=L628018716&from=export
UR  - http://dx.doi.org/10.1080/03639045.2019.1609494
N2  - This study aimed to develop a combination dry powder formulation of ethionamide and moxifloxacin HCl as this combination is synergistic against drug-resistant Mycobacterium tuberculosis (Mtb). L-leucine (20% w/w) was added in the formulations to maximize the process yield. Moxifloxacin HCl and/or ethionamide powders with/without L-leucine were produced using a Buchi Mini Spray-dryer. A next generation impactor was used to determine the in vitro aerosolization efficiency. The powders were also characterized for other physicochemical properties and cytotoxicity. All the spray-dried powders were within the aerodynamic size range of <5.0 µm except ethionamide-only powder (6.0 µm). The combination powders with L-leucine aerosolized better (% fine particle fraction (FPF): 61.3 and 61.1 for ethionamide and moxifloxacin, respectively) than ethionamide-only (%FPF: 9.0) and moxifloxacin-only (%FPF: 30.8) powders. The combination powder particles were collapsed with wrinkled surfaces whereas moxifloxacin-only powders were spherical and smooth and ethionamide-only powders were angular-shaped flakes. The combination powders had low water content (<2.0%). All the powders were physically stable at 15% RH and 25 ± 2 °C during 1-month storage and tolerated by bronchial epithelial cell-lines up to 100 µg/ml. The improved aerosolization of the combination formulation may be helpful for the effective treatment of drug-resistant tuberculosis. Further studies are required to understand the mechanisms for improved aerosolization and test the synergistic activity of the combination powder.
ER  - 
TY  - JOUR
T1  - Streptomycin sulfate dry powder inhalers for the new tuberculosis treatment schedule
A1  - Shiehzadeh, F
A1  - Hadizadeh, F
A1  - Mohammadpour, A
A1  - Aryan, E
A1  - Gholami, L
A1  - Tafaghodi, M
Y1  - 2019///
KW  - Fourier transform infrared spectroscopy
KW  - MTT assay
KW  - animal experiment
KW  - animal model
KW  - article
KW  - bovine serum albumin
KW  - controlled study
KW  - dispersion
KW  - drug distribution
KW  - drug formulation
KW  - drug release
KW  - dry powder
KW  - dry powder inhaler
KW  - electric resistance
KW  - embedding
KW  - encapsulation
KW  - human
KW  - human cell
KW  - in vitro study
KW  - in vivo study
KW  - lung alveolus epithelium cell
KW  - lung tuberculosis
KW  - moisture
KW  - nanoparticle
KW  - nonhuman
KW  - particle size
KW  - rat
KW  - rat model
KW  - spray drying
KW  - streptomycin sulfate
KW  - thermography
JF  - Journal of Drug Delivery Science and Technology
VL  - 52
LA  - English
SP  - 957
EP  - 967
CY  - M. Tafaghodi, Nanotechnology Research Center, Pharmaceutical Technology Institute, Mashhad University of Medical Sciences, P.O Box. 17871-91886, Mashhad, Iran
DO  - 10.1016/j.jddst.2019.05.052
UR  - https://www.embase.com/search/results?subaction=viewrecord&id=L2002111958&from=export
UR  - http://dx.doi.org/10.1016/j.jddst.2019.05.052
N2  - This study was conducted regarding the potentials of the carrier-mediated pulmonary delivery in treatment of the Tuberculosis (TB). Bovine Serum Albumin (BSA) Nanoparticles (NPs) containing streptomycin sulfate (STP) were prepared by High-Pressure Homogenization (HPH). Pulmonary dry powders including free STP, STP-loaded BSA microparticles and microparticles embedding STP-loaded nanoparticles (MENs) were prepared by spray drying and, were characterized in vitro and in vivo. The size of NPs was around 200 nm. All the spray-dried powders' MMADs were in the range of 3.3–3.8 μm and, showed promising aerodynamic behavior. FT-IR test and thermal characterization (DSC) showed no interaction among the components and good dispersion of STP within the matrices, respectively. Based on the MTT assay and Trans-Epithelial Electrical Resistance (TEER) study, the dry powders were found to be noncytotoxic with no negative effect on the integrity of the alveolar epithelial cell layer. Within 4 h, a complete in vitro release was observed in all of the formulations. Pharmacokinetic and biodistribution studies in rats showed lower non-target organs’ bioavailability of the pulmonary dry powders compared to the intramuscular injection. The results of the study suggested that, the dry powder inhalers encapsulating STP were promising delivery systems for future management of TB.
ER  - 
TY  - JOUR
T1  - Exploring inhalation of nebulized bacteriophage d29 to provide prophylactic protection against mycobacterium tuberculosis aerosol in a preclinical mouse model
A1  - Carrigy, N B
A1  - Larsen, S E
A1  - Harrison, M
A1  - Kuehl, P
A1  - Hatfull, G
A1  - Sauvageau, D
A1  - Finlay, W H
A1  - Coler, R N
A1  - Vehring, R
Y1  - 2019///
KW  - adult
KW  - aerosol
KW  - animal experiment
KW  - animal model
KW  - bacteriophage
KW  - communicable disease
KW  - conference abstract
KW  - controlled study
KW  - death
KW  - drug megadose
KW  - extensively drug resistant tuberculosis
KW  - female
KW  - inhaler
KW  - lung alveolus
KW  - male
KW  - mouse
KW  - mouse model
KW  - nebulizer
KW  - nonhuman
KW  - nose
KW  - preclinical study
KW  - tuberculosis
JF  - Journal of Aerosol Medicine and Pulmonary Drug Delivery
VL  - 32
LA  - English
IS  - 3
SP  - A15
EP  - A15
CY  - N.B. Carrigy, Department of Mechanical Engineering, University of Alberta, Canada
DO  - 10.1089/jamp.2019.ab02.abstracts
UR  - https://www.embase.com/search/results?subaction=viewrecord&id=L628088552&from=export
UR  - http://dx.doi.org/10.1089/jamp.2019.ab02.abstracts
N2  - Tuberculosis has led to more deaths worldwide than any other infectious disease for the past four years. The poor protection afforded by the Bacillus Calmette-Guérin vaccine and the emergence of multidrug-resistant and extensively drug-resistant tuberculosis strains warrant the development of alternative interventions. One such alternative is to prophylactically deliver aerosol containing bacteriophage D29, a lytic, parasitic virus receptor-restricted to infecting mycobacteria, including Mycobacterium tuberculosis, the causative agent of tuberculosis. In this study, a nose-only inhalation device is adapted for use with a vibrating mesh nebulizer to deliver large amounts of active bacteriophage D29 aerosol, ∼1 pfu/alveolus, to the lungs of mice that subsequently receive either a high exposure, 50- 100 cfu, or a low exposure, 5-10 cfu, of M. tuberculosis H37Rv via a whole-body aerosol exposure system. Bacteriophage D29 remained present and active in the lungs for at least 90 minutes after exposure. Interestingly, pre-treatment with bacteriophage D29 aerosol significantly decreased the burden of M. tuberculosis in the lungs of mice (p < 0.05) evaluated 24 hours post-challenge. These results suggest that high doses of nebulized bacteriophage D29 aerosol may be worth exploring as a means of providing extra protection to health care professionals regularly exposed to patients with active tuberculosis and to individuals in areas with high rates of tuberculosis transmission.
ER  - 
TY  - JOUR
T1  - Ethambutol-Loaded Solid Lipid Nanoparticles as Dry Powder Inhalable Formulation for Tuberculosis Therapy
A1  - Nemati, E
A1  - Mokhtarzadeh, A
A1  - Panahi-Azar, V
A1  - Mohammadi, A
A1  - Hamishehkar, H
A1  - Mesgari-Abbasi, M
A1  - Ezzati Nazhad Dolatabadi, J
A1  - de la Guardia, M
Y1  - 2019///
KW  - Carr's index
KW  - Hausner ratio
KW  - article
KW  - biocompatibility
KW  - cytotoxicity test
KW  - drug delivery system
KW  - drug formulation
KW  - drug release
KW  - drug stability
KW  - dry powder
KW  - dry powder inhaler
KW  - ethambutol
KW  - human
KW  - human cell
KW  - in vitro study
KW  - mannitol
KW  - nanoencapsulation
KW  - particle size
KW  - powder flow
KW  - priority journal
KW  - solid lipid nanoparticle
KW  - spray drying
KW  - tuberculosis
JF  - AAPS PharmSciTech
VL  - 20
LA  - English
IS  - 3
CY  - J. Ezzati Nazhad Dolatabadi, Drug Applied Research Center, Tabriz University of Medical Sciences, Tabriz, Iran
DO  - 10.1208/s12249-019-1334-y
UR  - https://www.embase.com/search/results?subaction=viewrecord&id=L626471341&from=export
UR  - http://dx.doi.org/10.1208/s12249-019-1334-y
N2  - Ethambutol hydrocloride (EMB) is an anti-tuberculosis drug, which is commonly used as a protection agent against of unrecognized resistance to other drugs employed to treat this disease. Since oral form of EMB has some side effects and cellular toxicity, direct administration of EMB into lungs seems to be an attractive and reasonable option in order to overcome these side effects. Our main goal in this study was assessment of pulmonary administration through dry powder inhaler (DPI) using EMB-loaded solid lipid nanoparticles (SLNs). We prepared EMB-loaded SLNs using two techniques (hot homogenization and ultrasonication). DPI formulations were made by spray drying of EMB-loaded SLNs with and without mannitol. For investigation of flowbility of the prepared powders, Carr’s index and Hausner ratio, and for in vitro deposition of the powders, Next Generation Impactor (NGI) analysis were used. The encapsulation efficiency and particle size of obtained particles were higher than 98% and sub-100 nm, respectively. Toxicity investigation of EMB-loaded SLNs via MTT assay showed biocompatibility and non-toxicity of the SLNs. Results of flowability and aerodynamic traits assessment of EMB-loaded SLN DPI powder confirmed the suitability of prepared powders. Overall, the attained results showed that EMB-loaded SLN DPI has high potential for direct treatment of tuberculosis.
ER  - 
TY  - JOUR
T1  - Pulmonary Tuberculosis Characteristics in a Patient with Type 2 Diabetes Mellitus
A1  - Firanescu, A.-G.
A1  - Mota, M
Y1  - 2019///
KW  - adult
KW  - alcoholism
KW  - article
KW  - atorvastatin
KW  - body mass
KW  - body weight loss
KW  - case report
KW  - cellulitis
KW  - clinical article
KW  - coughing
KW  - diabetic complication
KW  - dizziness
KW  - erythrocyte sedimentation rate
KW  - ethambutol
KW  - fatigue
KW  - gliclazide
KW  - glucose
KW  - glucose blood level
KW  - headache
KW  - hematocrit
KW  - hemoglobin
KW  - hemoglobin A1c
KW  - human
KW  - hypertension
KW  - insulin glargine
KW  - isoniazid
KW  - lifestyle modification
KW  - lung tuberculosis
KW  - male
KW  - metformin
KW  - middle aged
KW  - non insulin dependent diabetes mellitus
KW  - paresthesia
KW  - peripheral neuropathy
KW  - polydipsia
KW  - polyuria
KW  - proliferative diabetic retinopathy
KW  - pyrazinamide
KW  - relapse
KW  - rifampicin
KW  - risk factor
KW  - thorax radiography
KW  - treatment failure
JF  - Romanian Journal of Diabetes, Nutrition and Metabolic Diseases
VL  - 26
LA  - English
IS  - 1
SP  - 73
EP  - 77
CY  - A.-G. Firanescu, Department of Diabetes, Nutrition and Metabolic Diseases, Calafat Municipal Hospital, Romania
DO  - 10.2478/rjdnmd-2019-0008
UR  - https://www.embase.com/search/results?subaction=viewrecord&id=L628889512&from=export
UR  - http://dx.doi.org/10.2478/rjdnmd-2019-0008
N2  - Tuberculosis (TB) and diabetes mellitus (DM) are two chronic diseases with major impact on worldwide morbidity and mortality. DM significantly increases the risk of death, therapeutic failure and relapse of TB, requiring a much more careful monitoring of these patients. In this article we present the case of a patient with type 2 DM in the stage of major chronic complications, with numerous risk factors for TB and atypical symptomatology, pulmonary X-ray showing active TB lesions. The patient did not follow the diabetologist's recommendations, discontinuing the antidiabetic treatment on his own initiative. The glycemic imbalance and chronic alcoholism caused the failure of the anti TB therapy.
ER  - 
TY  - JOUR
T1  - Newly synthesized surfactants for surface mannosylation of respirable SLN assemblies to target macrophages in tuberculosis therapy
A1  - Maretti, E
A1  - Costantino, L
A1  - Buttini, F
A1  - Rustichelli, C
A1  - Leo, E
A1  - Truzzi, E
A1  - Iannuccelli, V
Y1  - 2019///
KW  - animal cell
KW  - article
KW  - chemical modification
KW  - cytotoxicity
KW  - drug carrier
KW  - drug delivery system
KW  - drug release
KW  - drug synthesis
KW  - dry powder inhaler
KW  - emulsion
KW  - encapsulation
KW  - in vitro study
KW  - internalization (cell)
KW  - limit of quantitation
KW  - macrophage
KW  - mannose
KW  - nonhuman
KW  - powder
KW  - priority journal
KW  - rifampicin
KW  - scanning electron microscopy
KW  - solid lipid nanoparticle
KW  - surface property
KW  - surfactant
KW  - target cell
KW  - thermography
KW  - tuberculosis
JF  - Drug Delivery and Translational Research
VL  - 9
LA  - English
IS  - 1
SP  - 298
EP  - 310
CY  - V. Iannuccelli, Department of Life Sciences, University of Modena and Reggio Emilia, via G. Campi 103, Modena, Italy
DO  - 10.1007/s13346-018-00607-w
UR  - https://www.embase.com/search/results?subaction=viewrecord&id=L625857653&from=export
UR  - http://dx.doi.org/10.1007/s13346-018-00607-w
N2  - The present study reports about new solid lipid nanoparticle assemblies (SLNas) loaded with rifampicin (RIF) surface-decorated with novel mannose derivatives, designed for anti-tuberculosis (TB) inhaled therapy by dry powder inhaler (DPI). Mannose is considered a relevant ligand to achieve active drug targeting being mannose receptors (MR) overexpressed on membranes of infected alveolar macrophages (AM), which are the preferred site of Mycobacterium tuberculosis. Surface decoration of SLNas was obtained by means of newly synthesized functionalizing compounds used as surfactants in the preparation of carriers. SLNas were fully characterized in vitro determining size, morphology, drug loading, drug release, surface mannosylation, cytotoxicity, macrophage internalization extent and ability to bind MR, and intracellular RIF concentration. Moreover, the influence of these new surface functionalizing agents on SLNas aerodynamic performance was assessed by measuring particle respirability features using next generation impactor. SLNas exhibited suitable drug payload, in vitro release, and more efficient ability to enter macrophages (about 80%) compared to bare RIF (about 20%) and to non-functionalized SLNas (about 40%). The involvement of MR-specific binding has been demonstrated by saturating MR of J774 cells causing a decrease of RIF intracellular concentration of about 40%. Furthermore, it is noteworthy that the surface decoration of particles produced a poor cohesive powder with an adequate respirability (fine particle fraction ranging from about 30 to 50%). Therefore, the proposed SLNas may represent an encouraging opportunity in a perspective of an efficacious anti-TB inhaled therapy.
ER  - 
TY  - JOUR
T1  - Targeting pulmonary tuberculosis using nanocarrier-based dry powder inhalation: current status and futuristic need
A1  - Patil, T S
A1  - Deshpande, A S
A1  - Deshpande, S
A1  - Shende, P
Y1  - 2019///
KW  - cation
KW  - chemical structure
KW  - drug targeting
KW  - dry powder
KW  - dry powder inhaler
KW  - freeze drying
KW  - human
KW  - liposomal delivery
KW  - liposome
KW  - lung tuberculosis
KW  - micelle
KW  - microsphere
KW  - nanocarrier
KW  - nanoencapsulation
KW  - nanopharmaceutics
KW  - polymer
KW  - polymerization
KW  - porosity
KW  - priority journal
KW  - respiratory system
KW  - review
KW  - solid lipid nanoparticle
KW  - tuberculostatic agent
JF  - Journal of Drug Targeting
VL  - 27
LA  - English
IS  - 1
SP  - 12
EP  - 27
CY  - A.S. Deshpande, Department of Pharmaceutics, School of Pharmacy & Technology Management, SVKM’s NMIMS, Shirpur, Maharashtra, India
DO  - 10.1080/1061186X.2018.1455842
UR  - https://www.embase.com/search/results?subaction=viewrecord&id=L621536309&from=export
UR  - http://dx.doi.org/10.1080/1061186X.2018.1455842
N2  - Tuberculosis (TB) is a disease caused by the pathogen Mycobacterium tuberculosis. Prolonged administration of high dose antibiotics using oral and injectable routes and their associated side effects show limitations to successful treatment outcome of TB. Nanocarrier-based dry powder inhalers (DPIs) may provide a breakthrough as an alternative therapeutic approach because of their stable, non-invasive nature and ability to target the drug at the site of infection. The current review focuses on the roadmap of the respiratory system, drug deposition and targeting at the site of infection via the pulmonary route. This review will provide readers with an overview of the existing literature of nanocarrier-based DPIs of anti-TB drugs. Among different nanocarriers, results of most of the proliposomes and polymeric particles-based DPIs with respect to their characterisation parameters like encapsulation efficiency, drug loading, storage stability and aerodynamic properties are not encouraging, whereas surface engineered, nanostructured lipid carriers (NLCs), i.e. ligand attached-NLCs-based dry powder inhalers (NLCs-DPI) show promising results. But still, there is a need to investigate them for in vitro, ex vivo, in vivo and toxicity studies to achieve a market approval.
ER  - 
TY  - JOUR
T1  - Rechallenging treatment plan for multidrug-resistant tuberculosis in diabetic patient: A case report
A1  - Al-Temimi, A A
A1  - Nizam, M Z M
A1  - Hassan, Y
A1  - Aziz, N A
A1  - Asmani, M F M
A1  - Abdullah, I
Y1  - 2019///
KW  - adult
KW  - article
KW  - betamethasone
KW  - blood pressure
KW  - case report
KW  - chlorpheniramine
KW  - clinical article
KW  - diabetic patient
KW  - drug dose escalation
KW  - ethambutol
KW  - fever
KW  - gliclazide
KW  - hemoptysis
KW  - hospitalization
KW  - human
KW  - isoniazid
KW  - levofloxacin
KW  - loratadine
KW  - male
KW  - metformin
KW  - middle aged
KW  - multidrug resistant tuberculosis
KW  - nausea and vomiting
KW  - night sweat
KW  - pyrazinamide
KW  - rifampicin
KW  - streptomycin
JF  - Asian Journal of Pharmaceutical and Clinical Research
VL  - 12
LA  - English
IS  - 2
SP  - 11
EP  - 14
CY  - A.A. Al-Temimi, Clinical Pharmacy Unit, Management and Science University, Shah Alam, Selangor, Malaysia
DO  - 10.22159/ajpcr.2019.v12i2.24772
UR  - https://www.embase.com/search/results?subaction=viewrecord&id=L2001560646&from=export
UR  - http://dx.doi.org/10.22159/ajpcr.2019.v12i2.24772
N2  - Multidrug-resistant tuberculosis (MDR-TB) currently considers as the biggest issue and its subcategory, rifampicin-resistant TB (RR-TB). MDR-TB is defined as a resistant to isoniazid (H) and rifampicin (R), while the latter is resistant to rifampicin (R) only. Poorly controlled diabetes mellitus increases the risk of TB and leads to poor TB treatment outcomes as well it is consider potentially threating TB control. Difference in patients’ response and side effect developments toward anti-TB (ATB) medications requires rechallenging procedure that can be complicated at times. The management of MDR-TB can be complicated, especially, when the patient cannot tolerate the short regimen. Difference in patients’ response and side effect developments toward ATB medications requires rechallenging procedure which can have prolonged treatment time, hospital stay, and make patients exposed to hospital-acquired infection. This challenges and obstacles, however, could be prevented earlier by having strong DOTS strategy to prevent the development of resistance and reactivation of TB.
ER  - 
TY  - JOUR
T1  - Evaluation of nanocarrier-based dry powder formulations for inhalation with special reference to anti-tuberculosis drugs
A1  - Patil, T S
A1  - Deshpande, A
A1  - Shende, P
A1  - Deshpande, S
A1  - Gaud, R
Y1  - 2019///
KW  - Hausner ratio
KW  - MTT assay
KW  - angle of repose
KW  - bacterial growth
KW  - biocompatibility
KW  - dispersity
KW  - drug delivery system
KW  - drug formulation
KW  - drug penetration
KW  - drug release
KW  - drug sensitivity
KW  - dry powder inhaler
KW  - encapsulation
KW  - freeze drying
KW  - high performance liquid chromatography
KW  - histopathology
KW  - human
KW  - lung tuberculosis
KW  - mass spectrometry
KW  - mean residence time
KW  - minimum inhibitory concentration
KW  - nanocarrier
KW  - nanocarrier based inhalable dry powder
KW  - nebulization
KW  - nebulizer
KW  - nonhuman
KW  - pH
KW  - particle size
KW  - physical chemistry
KW  - polymerization
KW  - radioactivity
KW  - resazurin assay
KW  - review
KW  - thermal analysis
KW  - transmission electron microscopy
KW  - tuberculostatic agent
KW  - unclassified drug
KW  - zeta potential
JF  - Critical Reviews in Therapeutic Drug Carrier Systems
VL  - 36
LA  - English
IS  - 3
SP  - 239
EP  - 276
CY  - A. Deshpande, School of Pharmacy and Technology Management, SVKM’s NMIMS, Shirpur, Maharashtra, India
DO  - 10.1615/CritRevTherDrugCarrierSyst.2018024397
UR  - https://www.embase.com/search/results?subaction=viewrecord&id=L2002163686&from=export
UR  - http://dx.doi.org/10.1615/CritRevTherDrugCarrierSyst.2018024397
N2  - Pulmonary tuberculosis (TB) is a leading cause of death worldwide and is caused by the pathogen Mycobacterium tuberculosis (MTb). As treatment for TB, dry powders for inhalation (DPIs) are considered stable compared with nebulizers and metered dose inhalers and are suitable for high-dose formulations. Although extensive research has been done over the last two to three decades on nanocarrier-based DPIs for targeting MTb infection, none of the anti-TB DPI formulations have reached the market. Challenges in the proper assessment of nanocarrier-based DPIs due to the complexity of lungs is one of the reasons. In this review, the details of in vitro evaluation parameters of nanocarriers and nanocarrier-based DPIs along with their need and basic principles are discussed. Further, the thorough in vitro, ex vivo, and in vivo pharmacological evaluations, together with their procedures wherever required, are covered. The different evaluation parameters during process development, release specifications, and stability studies suggested by U.S. Food and Drug Administration Center for Drug Evaluation and Research to apply for new drug applications and abbreviated new drug applications of DPIs are also discussed. Lastly, the evaluation parameters for DPIs provided in European, United States, British, and Indian pharmacopeias are summarized.
ER  - 
TY  - JOUR
T1  - Active pulmonary targeting against tuberculosis (TB) via triple-encapsulation of Q203, bedaquiline and superparamagnetic iron oxides (SPIOs) in nanoparticle aggregates
A1  - Poh, W
A1  - Ab Rahman, N
A1  - Ostrovski, Y
A1  - Sznitman, J
A1  - Pethe, K
A1  - Loo, S C J
Y1  - 2019///
KW  - A-549 cell line
KW  - MIC50
KW  - Mycobacterium bovis BCG
KW  - article
KW  - bacterial count
KW  - bactericidal activity
KW  - bedaquiline
KW  - cell viability
KW  - computational fluid dynamics
KW  - controlled study
KW  - drug carrier
KW  - drug efficacy
KW  - drug release
KW  - dry powder inhaler
KW  - emulsion
KW  - in vitro study
KW  - lung tuberculosis
KW  - minimum bactericidal concentration
KW  - nanoencapsulation
KW  - nanofabrication
KW  - nonhuman
KW  - oxidative phosphorylation
KW  - particle size
KW  - polyglactin
KW  - priority journal
KW  - q 203
KW  - superparamagnetic iron oxide nanoparticle
KW  - telacebec
JF  - Drug Delivery
VL  - 26
LA  - English
IS  - 1
SP  - 1039
EP  - 1048
CY  - S.C.J. Loo, School of Materials Science and Engineering, Nanyang Technological University, 50 Nanyang Avenue, Singapore, Singapore
DO  - 10.1080/10717544.2019.1676841
UR  - https://www.embase.com/search/results?subaction=viewrecord&id=L2003562009&from=export
UR  - http://dx.doi.org/10.1080/10717544.2019.1676841
N2  - Tuberculosis (TB) has gained attention over the past few decades by becoming one of the top ten leading causes of death worldwide. This infectious disease of the lungs is orally treated with a medicinal armamentarium. However, this route of administration passes through the body’s first-pass metabolism which reduces the drugs’ bioavailability and toxicates the liver and kidneys. Inhalation therapy represents an alternative to the oral route, but low deposition efficiencies of delivery devices such as nebulizers and dry powder inhalers render it challenging as a favorable therapy. It was hypothesized that by encapsulating two potent TB-agents, i.e. Q203 and bedaquiline, that inhibit the oxidative phosphorylation of the bacteria together with a magnetic targeting component, superparamagnetic iron oxides, into a poly (D, L-lactide-co-glycolide) (PDLG) carrier using a single emulsion technique, the treatment of TB can be a better therapeutic alternative. This simple fabrication method achieved a homogenous distribution of 500 nm particles with a magnetic saturation of 28 emu/g. Such particles were shown to be magnetically susceptible in an in-vitro assessment, viable against A549 epithelial cells, and were able to reduce two log bacteria counts of the Bacillus Calmette-Guerin (BCG) organism. Furthermore, through the use of an external magnet, our in-silico Computational Fluid Dynamics (CFD) simulations support the notion of yielding 100% deposition in the deep lungs. Our proposed inhalation therapy circumvents challenges related to oral and respiratory treatments and embodies a highly favorable new treatment regime.
ER  - 
TY  - JOUR
T1  - Prophylaxis of mycobacterium tuberculosis H37Rv infection in a preclinical mouse model via inhalation of nebulized bacteriophage D29
A1  - Carrigy, N B
A1  - Larsen, S E
A1  - Reese, V
A1  - Pecor, T
A1  - Harrison, M
A1  - Kuehl, P J
A1  - Hatfull, G F
A1  - Sauvageau, D
A1  - Baldwin, S L
A1  - Finlay, W H
A1  - Coler, R N
A1  - Vehring, R
Y1  - 2019///
KW  - Aerogen Solo with Pro-X
KW  - Mycobacterium tuberculosis
KW  - aerosol
KW  - animal experiment
KW  - animal model
KW  - animal tissue
KW  - article
KW  - bacterial load
KW  - bacteriophage d29
KW  - controlled study
KW  - female
KW  - host susceptibility
KW  - in vivo study
KW  - inhaler
KW  - lung tuberculosis
KW  - medical nebulizer
KW  - mouse
KW  - mycobacteriophage
KW  - nonhuman
KW  - priority journal
KW  - prophylaxis
KW  - tuberculostatic agent
JF  - Antimicrobial Agents and Chemotherapy
VL  - 63
LA  - English
IS  - 12
CY  - R. Vehring, Department of Mechanical Engineering, University of Alberta, Edmonton, AB, Canada
DO  - 10.1128/AAC.00871-19
UR  - https://www.embase.com/search/results?subaction=viewrecord&id=L2003994564&from=export
UR  - http://dx.doi.org/10.1128/AAC.00871-19
N2  - Globally, more people die annually from tuberculosis than from any other single infectious agent. Unfortunately, there is no commercially available vaccine that is sufficiently effective at preventing the acquisition of pulmonary tuberculosis in adults. In this study, preexposure prophylactic pulmonary delivery of active aerosolized antituberculosis bacteriophage D29 was evaluated as an option for protection against Mycobacterium tuberculosis infection. An average bacteriophage concentration of approximately 1 PFU/alveolus was achieved in the lungs of mice using a nose-only inhalation device optimized with a dose simulation technique and adapted for use with a vibrating mesh nebulizer. Within 30 min of bacteriophage delivery, the mice received either a low dose (50 to 100 CFU) or an ultralow dose (5 to 10 CFU) of M. tuberculosis H37Rv aerosol to the lungs. A prophylactic effect was observed, with bacteriophage aerosol pretreatment significantly decreasing M. tuberculosis burden in mouse lungs at 24 h and 3 weeks postchallenge (P < 0.05). These novel results indicate that a sufficient dose of nebulized mycobacteriophage aerosol to the lungs may be a valuable intervention to provide extra protection to health care professionals and other individuals at risk of exposure to M. tuberculosis.
ER  - 
TY  - JOUR
T1  - Potential of dry powder inhalers for tuberculosis therapy: facts, fidelity and future
A1  - Mehta, P
A1  - Bothiraja, C
A1  - Kadam, S
A1  - Pawar, A
Y1  - 2018///
KW  - antibiotic therapy
KW  - dendrimer
KW  - drug repositioning
KW  - dry powder inhaler
KW  - human
KW  - liposomal delivery
KW  - lung tuberculosis
KW  - nonhuman
KW  - polymerization
KW  - review
KW  - solid lipid nanoparticle
KW  - tuberculostatic agent
JF  - Artificial Cells, Nanomedicine and Biotechnology
VL  - 46
LA  - English
IS  - sup3
SP  - S791
EP  - S806
CY  - A. Pawar, Department of Pharmaceutics, Poona College of Pharmacy, Bharati Vidyapeeth (Deemed-to-be-University), Pune, India
DO  - 10.1080/21691401.2018.1513938
UR  - https://www.embase.com/search/results?subaction=viewrecord&id=L626657692&from=export
UR  - http://dx.doi.org/10.1080/21691401.2018.1513938
N2  - Tuberculosis (TB) is a contagious and airborne infectious disease caused by the pathogen Mycobacterium tuberculosis (Mtb). In spite of substantial research efforts, continuous multiple high-dose drug therapy regularly for 4–7 months can impede patient quality of life. The pathology of TB and biology of pulmonary airways permits for a variety of drug delivery strategies and natural route of infection denotes a more logical remedial approach for treatment of TB. Pulmonary delivery is non-invasive, allow easy transcytosis in alveolar region, avoids first-pass metabolism and extensive vascularization facilitates delivery of therapeutic agents to infection site. It also potentially reduces the frequency with dose requirement and linked side effects. Dry powder is a most preferred inhalation option due to their greater physiochemical stability over liquid or suspension based formulations. Dry powder inhalers (DPIs) are easy to handle and appropriate for high-dose formulations. Moreover, the progress of disciplines such as nanotechnology, particle engineering, material science and molecular biology permits further expansion of treatment capability and efficiency. Thus, this article will focus on the role of novel DPIs systems for treatment of TB. This article also contains a dedicated section discussing about technical limitations and clinical challenges with help of strengths, weaknesses, opportunities and threats (SWOT) analysis. Additionally, it will also offer some basic background information for drug repurposing, formulation development and drug delivery systems.
ER  - 
TY  - JOUR
T1  - Inhalable pulmonary strategy for effective delivery of synergistic drug combination in combating tuberculosis
A1  - Trivedi, R N
A1  - Thakkar, V T
A1  - Shah, P A
A1  - Gohel, M C
Y1  - 2018///
KW  - accounting
KW  - animal cell
KW  - animal experiment
KW  - combination drug therapy
KW  - conference abstract
KW  - controlled study
KW  - crowding (area)
KW  - drug combination
KW  - drug release
KW  - dry powder inhaler
KW  - encapsulation
KW  - ethambutol
KW  - extensively drug resistant tuberculosis
KW  - fluidization
KW  - in vitro study
KW  - in vivo study
KW  - levofloxacin
KW  - lung alveolus macrophage
KW  - moisture
KW  - nonhuman
KW  - nutrition
KW  - particle size
KW  - polymer
KW  - poverty
KW  - rifampicin
KW  - rodent
KW  - spray drying
KW  - target organ
KW  - validation process
JF  - Asian Journal of Pharmaceutical and Clinical Research
VL  - 11
LA  - English
IS  - 11
SP  - 36
EP  - 36
CY  - R.N. Trivedi, Department of Pharmaceutics, Anand Pharmacy College, Anand, Gujarat, India
DO  - 10.22159/ajpcr.2018.v11i11.20531
UR  - https://www.embase.com/search/results?subaction=viewrecord&id=L625433292&from=export
UR  - http://dx.doi.org/10.22159/ajpcr.2018.v11i11.20531
N2  - Tuberculosis, a disease fuelled by poverty, overcrowding, and under nutrition, is a global barometer of depreciation. Targeting anti-tubercular therapeutics to alveolar macrophages using microparticle technology mainly targets to increase local concentrations of therapeutics and potentially reducing the frequency of dosing requirements. Levofloxacin (LFX), rifampicin (RIF) and ethambutol (ETH) combination shows synergism and formulating these three as a dry powder inhaler effectively contributes to combating MDR and XDR TB. Inhaled therapies offer a unique approach to the treatment of tuberculosis (TB) using a relevant target organ system as a route of administration. Microparticles prepared by spray drying technique with the application of Placket Burman design in optimizing spray drying conditions to study its effect on % yield, entrapment efficiency and particle size of the preparedformulation. The biodegradable polymer was certainly evaluated through morphological characterization, micromeritics study, drug-polymer compatibility study, moisture content determination, drug encapsulation study, In vitro lung deposition and in vitro drug release study. Further, the work was extended by performing in vitro validation of novel device designed for DPI delivery to rodents, with the same microparticles to determine its fluidization property and uptake behavior by the rodents, which will further be helpful for the in vivo study. In vitro validation was also optimized for exposure time and dosage using the design of experiment as QbD is a best key to build quality in a product or a process.
ER  - 
TY  - JOUR
T1  - Preparation and optimization of a dry powder for inhalation of second-line anti-tuberculosis drugs
A1  - Ranjan, R
A1  - Srivastava, A
A1  - Bharti, R
A1  - Ray, L
A1  - Singh, J
A1  - Misra, A
Y1  - 2018///
KW  - aerosol
KW  - article
KW  - cycloserine
KW  - differential scanning calorimetry
KW  - drug formulation
KW  - dry powder
KW  - dry powder inhaler
KW  - ethionamide
KW  - high performance liquid chromatography
KW  - light scattering
KW  - mass
KW  - morphology
KW  - particle size
KW  - powder flow
KW  - priority journal
KW  - process optimization
KW  - scanning electron microscopy
KW  - spray drying
KW  - surface property
KW  - tuberculostatic agent
JF  - International Journal of Pharmaceutics
VL  - 547
LA  - English
IS  - 1-2
SP  - 150
EP  - 157
CY  - A. Misra, CSIR-Central Drug Research Institute, Sector 10A, Janakipuram Extension, Sitapur Road, Lucknow, India
DO  - 10.1016/j.ijpharm.2018.05.065
UR  - https://www.embase.com/search/results?subaction=viewrecord&id=L2000815575&from=export
UR  - http://dx.doi.org/10.1016/j.ijpharm.2018.05.065
N2  - A spray drying process was standardized to prepare an inhalable powder comprising D-cycloserine and ethionamide, two “second line” drugs employed for treating multi-drug resistant (MDR) tuberculosis (TB). The aim of the process development effort was to maximize product yield. Contour plots were generated using a small central composite design (CCD) with face centered (α = 1) to maximize the process yield as the response criterion. The design space was experimentally validated. Powder was prepared and characterized for drug content (HPLC), geometric size (laser scattering), surface morphology (scanning electron microscopy) aerosol behaviour (cascade impaction) and powder flow properties. The optimized process yielded a powder with a median mass aerodynamic diameter (MMAD) of 1.76 µ ± 3.1 geometric standard deviation (GSD). Mass balance indicated that the major proportion of the particles produced by spray drying are lost to the outlet filter. The process represents a best-case compromise of spray-drying conditions to minimize loss during droplet drying, collection and process air discharge.
ER  - 
TY  - JOUR
T1  - Vitamin B1 helps to limit Mycobacterium tuberculosis growth via regulating innate immunity in a peroxisome proliferator-activated receptor-γ-dependent manner
A1  - Hu, S
A1  - He, W
A1  - Du, X
A1  - Huang, Y
A1  - Fu, Y
A1  - Yang, Y
A1  - Hu, C
A1  - Li, S
A1  - Wang, Q
A1  - Wen, Q
A1  - Zhou, X
A1  - Zhou, C
A1  - Zhong, X.-P.
A1  - Ma, L
Y1  - 2018///
KW  - Mycobacterium tuberculosis
KW  - Western blotting
KW  - animal cell
KW  - animal experiment
KW  - animal model
KW  - animal tissue
KW  - arginase 1
KW  - article
KW  - bacterial growth
KW  - bone marrow derived macrophage
KW  - colony forming unit
KW  - controlled study
KW  - down regulation
KW  - enzyme linked immunosorbent assay
KW  - female
KW  - fluorescence activated cell sorting
KW  - granulocyte macrophage colony stimulating factor
KW  - immune response
KW  - immunoglobulin enhancer binding protein
KW  - immunoprecipitation
KW  - innate immunity
KW  - interleukin 6
KW  - lipid metabolism
KW  - lung alveolus cell
KW  - major histocompatibility antigen class 2
KW  - male
KW  - messenger RNA
KW  - microbicide
KW  - mitochondrial respiration
KW  - mouse
KW  - nonhuman
KW  - oxygen consumption
KW  - peroxisome proliferator activated receptor gamma
KW  - peroxisome proliferator activated receptor gamma a
KW  - phenotype
KW  - protein expression
KW  - protein phosphorylation
KW  - real time polymerase chain reaction
KW  - rosiglitazone
KW  - signal transduction
KW  - thiamine
KW  - transcription factor RelA
KW  - tuberculosis
KW  - tumor necrosis factor
JF  - Frontiers in Immunology
VL  - 9
LA  - English
IS  - AUG
CY  - L. Ma, School of Laboratory Medicine and Biotechnology, Institute of Molecular Immunology, Southern Medical University, Guangzhou, China
DO  - 10.3389/fimmu.2018.01778
UR  - https://www.embase.com/search/results?subaction=viewrecord&id=L623492633&from=export
UR  - http://dx.doi.org/10.3389/fimmu.2018.01778
N2  - It is known that vitamin B1 (VB1) has a protective effect against oxidative retinal damage induced by anti-tuberculosis drugs. However, it remains unclear whether VB1 regulates immune responses during Mycobacterium tuberculosis (MTB) infection. We report here that VB1 promotes the protective immune response to limit the survival of MTB within macrophages and in vivo through regulation of peroxisome proliferator-activated receptor γ (PPAR-γ). VB1 promotes macrophage polarization into classically activated phenotypes with strong microbicidal activity and enhanced tumor necrosis factor-α and interleukin-6 expression at least in part by promoting nuclear factor-κB signaling. In addition, VB1 increases mitochondrial respiration and lipid metabolism and PPAR-γ integrates the metabolic and inflammatory signals regulated by VB1. Using both PPAR-γ agonists and deficient mice, we demonstrate that VB1 enhances anti-MTB activities in macrophages and in vivo by down-regulating PPAR-γ activity. Our data demonstrate important functions of VB1 in regulating innate immune responses against MTB and reveal novel mechanisms by which VB1 exerts its function in macrophages.
ER  - 
TY  - JOUR
T1  - PPAR-γ and Akt regulate GLUT1 and GLUT3 surface localization during Mycobacterium tuberculosis infection
A1  - Dasgupta, S
A1  - Rai, R C
Y1  - 2018///
KW  - 2 chloro 5 nitro n (4 pyridyl)benzamide
KW  - 8 [4 (1 aminocyclobutyl)phenyl] 9 phenyl 1,2,4 tri
KW  - Akt signaling
KW  - THP-1 cell line
KW  - article
KW  - bacterial load
KW  - cell surface
KW  - controlled study
KW  - glucose metabolism
KW  - glucose transport
KW  - glucose transporter 1
KW  - glucose transporter 3
KW  - macrophage
KW  - peroxisome proliferator activated receptor gamma
KW  - pioglitazone
KW  - protein kinase B
KW  - protein localization
KW  - tuberculosis
KW  - upregulation
JF  - Molecular and Cellular Biochemistry
VL  - 440
LA  - English
IS  - 1-2
SP  - 127
EP  - 138
CY  - S. Dasgupta, Immunology Group, International Centre for Genetic Engineering and Biotechnology, Aruna Asaf Ali Marg, New Delhi, India
DO  - 10.1007/s11010-017-3161-3
UR  - https://www.embase.com/search/results?subaction=viewrecord&id=L618172272&from=export
UR  - http://dx.doi.org/10.1007/s11010-017-3161-3
N2  - The success of Mycobacterium tuberculosis (Mtb) as a pathogen stems from its ability to manipulate the host macrophage towards increased lipid biogenesis and lipolysis inhibition. Inhibition of lipolysis requires augmented uptake of glucose into the host cell causing an upregulation of the glucose transporters GLUT1 and GLUT3 on the cell surface. Mechanism behind this upregulation of the GLUT proteins during Mtb infection is hitherto unknown and demands intensive investigation in order to understand the pathways linked with governing them. Our endeavor to investigate some of the key proteins that have been found to be affected during Mtb infection led us to investigate host molecular pathways such as Akt and PPAR-γ that remain closely associated with the survival of the bacilli by modulating the localization of glucose transporters GLUT1 and GLUT3.
ER  - 
TY  - JOUR
T1  - Comparative analysis of machine learning based QSAR models and molecular docking studies to screen potential anti-tubercular inhibitors against InhA of mycobacterium tuberculosis
A1  - Kumari, M
A1  - Tiwari, N
A1  - Chandra, S
A1  - Subbarao, N
Y1  - 2018///
KW  - 1 cyclohexyl 4 (2,3 dihydroindole 1 carbonyl)pyrro
KW  - 1 cyclohexyl 5 oxo n (3 phenylmethoxyphenyl)pyrrol
KW  - 1 cyclohexyl 5 oxo n [3 (trifluoromethyl)phenyl]py
KW  - 1 cyclohexyl n (2,4 dichlorophenyl) 5 oxopyrrolidi
KW  - 1 cyclohexyl n (3,5 difluorophenyl) 5 oxopyrrolidi
KW  - IC50
KW  - Mycobacterium tuberculosis
KW  - alcaftadine
KW  - amikacin
KW  - amoxicillin
KW  - article
KW  - bacterial gene
KW  - bezafibrate
KW  - binding affinity
KW  - bortezomib
KW  - correlation based feature selection
KW  - crystal structure
KW  - dapagliflozin
KW  - dobutamine
KW  - drug screening
KW  - fenoterol
KW  - fluocortolone
KW  - genetic algorithm
KW  - inhA gene
KW  - itraconazole
KW  - mathematical analysis
KW  - minocycline
KW  - molecular docking
KW  - n (3 benzylphenyl) 1 cyclohexyl 5 oxopyrrolidine 3
KW  - n (3 chloro 2 methylphenyl) 1 cyclohexyl 5 oxopyrr
KW  - n (3 chloro 4 fluorophenyl) 1 cyclohexyl 5 oxopyrr
KW  - n (3 chlorophenyl) 1 cyclohexyl 5 oxopyrrolidine 3
KW  - n (5 chloro 2 methylphenyl) 1 cyclohexyl 5 oxopyrr
KW  - nifedipine
KW  - nilvadipine
KW  - nimodipine
KW  - normal distribution
KW  - olmesartan
KW  - partial least squares regression
KW  - perceptron
KW  - pindolol
KW  - prednisolone
KW  - principal component analysis
KW  - quantitative structure activity relation
KW  - radial basis function neural network
KW  - random forest
KW  - spermine
KW  - support vector machine
KW  - tuberculostatic agent
KW  - unclassified drug
KW  - unindexed drug
KW  - validation process
VL  - 11
LA  - English
IS  - 3
SP  - 209
EP  - 235
CY  - M. Kumari, Department of Information Technology, Kumaun University, SSJ Campus, Almora, Uttarakhand, India
DO  - 10.1504/IJCBDD.2018.094630
UR  - https://www.embase.com/search/results?subaction=viewrecord&id=L623933477&from=export
UR  - http://dx.doi.org/10.1504/IJCBDD.2018.094630
N2  - Machine learning techniques are advanced computational techniques which can be used to build the quantitative structure-activity relationship (QSAR) model of compounds dataset to find out important descriptors which are able to predict a specific biological activity from unknown compounds to discover better drugs. In the present study, by optimising descriptors using correlation-based feature selection, principal component analysis, and genetic programming technique, several machine learning techniques were used to build QSAR models on three different experimental datasets of InhA inhibitors. The best QSAR models were deployed on a dataset of 1450 approved drug from drug bank to screen new InhA inhibitors. Amoxicillin was found to show highest predicted activity pIC50 = 6.54, and Itraconazole was the second compound with highest predicted activity 6.4 (pIC50) that was calculated based on the best random forest (RF) model using CFS-GS-FW descriptor set in the dataset of ChEMBL997779 of InhA of Mtb. Additionally, screening by molecular docking identified top-ranked 10 approved drugs as anti-tubercular hits showing G-scores -8.23 to -6.95 (in kcal/mol) as compared with control compounds(known InhA Mtb inhibitors) G-scores -7.86 to -6.68 (in kcal/mol). Thus results indicate these potent compounds may have the better binding affinity for InhA of Mtb. From our studies, we conclude that machine learning based QSAR models can be useful for the development of novel target specific anti-tubercular compounds.
ER  - 
TY  - JOUR
T1  - Dry-Powder Inhaler Formulation of Rifampicin: An Improved Targeted Delivery System for Alveolar Tuberculosis
A1  - Rawal, T
A1  - Kremer, L
A1  - Halloum, I
A1  - Butani, S
Y1  - 2017///
KW  - J774 cell line
KW  - Revolizer
KW  - Rotahaler
KW  - animal cell
KW  - animal experiment
KW  - animal tissue
KW  - antimicrobial activity
KW  - article
KW  - cell viability
KW  - controlled study
KW  - drug formulation
KW  - drug metabolism
KW  - drug tissue level
KW  - dry powder inhaler
KW  - in vitro study
KW  - in vivo study
KW  - lactose
KW  - lung alveolus
KW  - lung tuberculosis
KW  - male
KW  - mouse
KW  - nonhuman
KW  - particle size
KW  - rat
KW  - rifampicin
JF  - Journal of Aerosol Medicine and Pulmonary Drug Delivery
VL  - 30
LA  - English
IS  - 6
SP  - 388
EP  - 398
CY  - S. Butani, Institute of Pharmacy, Nirma University, Gujarat, Ahmedabad, India
DO  - 10.1089/jamp.2017.1379
UR  - https://www.embase.com/search/results?subaction=viewrecord&id=L619862215&from=export
UR  - http://dx.doi.org/10.1089/jamp.2017.1379
N2  - Background: The delivery of antitubercular drugs through direct lung targeting can lead to reduction in the dose as well as side effects of the drug. In the present investigation, carrier (lactose)-based dry-powder inhaler of rifampicin was prepared to achieve direct targeting of the drug into the lungs. Methods: The dry powder inhaler formulation was prepared by simply mixing micronized rifampicin with coarse and fine lactose preblend. Preliminary blends of the drug were prepared with various lactose grades (Inhalac®, Respitose,® and Lactohale®). Rotahaler® and Revolizer® were evaluated for the performance. The 32 factorial design was used to optimize the amount of drug (X1) and amount of fine lactose (X2). In vitro lung deposition was carried out using Andersen Cascade Impactor. The % cell viability studies of the formulation were carried out using murine macrophage J774 cell lines. The in vivo toxicity was determined using histopathology. Further in vivo pulmonary pharmacokinetics of the developed dry-powder inhaler (DPI) formulation was carried out in comparison to the marketed formulation in the rat lungs. Results: Based on preliminary trials, Inhalac 230 and Inhalac 400 were selected as coarse and fine lactose grades, respectively. Rotahaler® exhibited better DPI performance with the evaluated drug blends. The mass median aerodynamic diameter (MMAD) was in the range of 4.3-5.8 μm with the maximum fine particle fraction of 28.9%. The formulation exhibited negligible cytotoxicity on macrophage J774 cell lines with about 75%-80% cell viability at 6- A nd 12-hour exposure. The histopathological examination revealed negligible toxicity of DPI in comparison to the marketed formulation. The in vivo pulmonary pharmacokinetic studies of the DPI formulation in rats showed higher drug concentration in lungs in comparison to the marketed formulation. Conclusion: The carrier-mediated dry-powder inhaler of rifampicin could serve as an improved and efficient system for local targeting of drugs into the lungs.
ER  - 
TY  - JOUR
T1  - Anti-Tuberculosis Bacteriophage D29 Delivery with a Vibrating Mesh Nebulizer, Jet Nebulizer, and Soft Mist Inhaler
A1  - Carrigy, N B
A1  - Chang, R Y
A1  - Leung, S S Y
A1  - Harrison, M
A1  - Petrova, Z
A1  - Pope, W H
A1  - Hatfull, G F
A1  - Britton, W J
A1  - Chan, H.-K.
A1  - Sauvageau, D
A1  - Finlay, W H
A1  - Vehring, R
Y1  - 2017///
KW  - Mycobacterium smegmatis
KW  - aerosol
KW  - article
KW  - bacteriophage d29
KW  - controlled study
KW  - drug delivery system
KW  - inhalation
KW  - jet nebulizer
KW  - nebulization
KW  - nebulizer
KW  - nonhuman
KW  - phage therapy
KW  - priority journal
KW  - sodium chloride
KW  - soft mist inhaler
KW  - tuberculostatic agent
KW  - unclassified drug
KW  - vibrating mesh nebulizer
JF  - Pharmaceutical Research
VL  - 34
LA  - English
IS  - 10
SP  - 2084
EP  - 2096
CY  - R. Vehring, Department of Mechanical Engineering, 10-203 Donadeo Innovation Centre for Engineering, University of Alberta, 9211 116th Street NW, Edmonton, AB, Canada
DO  - 10.1007/s11095-017-2213-4
UR  - https://www.embase.com/search/results?subaction=viewrecord&id=L616974295&from=export
UR  - http://dx.doi.org/10.1007/s11095-017-2213-4
N2  - Purpose: To compare titer reduction and delivery rate of active anti-tuberculosis bacteriophage (phage) D29 with three inhalation devices. Methods: Phage D29 lysate was amplified to a titer of 11.8 ± 0.3 log10(pfu/mL) and diluted 1:100 in isotonic saline. Filters captured the aerosolized saline D29 preparation emitted from three types of inhalation devices: 1) vibrating mesh nebulizer; 2) jet nebulizer; 3) soft mist inhaler. Full-plate plaque assays, performed in triplicate at multiple dilution levels with the surrogate host Mycobacterium smegmatis, were used to quantify phage titer. Results: Respective titer reductions for the vibrating mesh nebulizer, jet nebulizer, and soft mist inhaler were 0.4 ± 0.1, 3.7 ± 0.1, and 0.6 ± 0.3 log10(pfu/mL). Active phage delivery rate was significantly greater (p < 0.01) for the vibrating mesh nebulizer (3.3x108 ± 0.8x108 pfu/min) than for the jet nebulizer (5.4x104 ± 1.3x104 pfu/min). The soft mist inhaler delivered 4.6x106 ± 2.0x106 pfu per 11.6 ± 1.6 μL ex-actuator dose. Conclusions: Delivering active phage requires a prudent choice of inhalation device. The jet nebulizer was not a good choice for aerosolizing phage D29 under the tested conditions, due to substantial titer reduction likely occurring during droplet production. The vibrating mesh nebulizer is recommended for animal inhalation studies requiring large amounts of D29 aerosol, whereas the soft mist inhaler may be useful for self-administration of D29 aerosol.
ER  - 
TY  - JOUR
T1  - Dual antibiotherapy of tuberculosis mediated by inhalable locust bean gum microparticles
A1  - Rodrigues, S
A1  - Alves, A D
A1  - Cavaco, J S
A1  - Pontes, J F
A1  - Guerreiro, F
A1  - Rosa da Costa, A M
A1  - Buttini, F
A1  - Grenha, A
Y1  - 2017///
KW  - MTT assay
KW  - aerosol
KW  - algaroba
KW  - animal cell
KW  - article
KW  - cell suspension
KW  - cell viability
KW  - cell viability assay
KW  - chemical composition
KW  - comparative study
KW  - controlled study
KW  - cytotoxicity
KW  - dry powder
KW  - dry powder inhaler
KW  - galactose
KW  - human
KW  - human cell
KW  - in vitro study
KW  - internalization (cell)
KW  - isoniazid
KW  - lactate dehydrogenase
KW  - lung alveolus macrophage
KW  - lung tuberculosis
KW  - mannose
KW  - nonhuman
KW  - pH
KW  - priority journal
KW  - rat
KW  - rifabutin
KW  - spray drying
JF  - International Journal of Pharmaceutics
VL  - 529
LA  - English
IS  - 1-2
SP  - 433
EP  - 441
CY  - A. Grenha, Faculty of Sciences and Technology, University of Algarve, Faro, Portugal
DO  - 10.1016/j.ijpharm.2017.06.088
UR  - https://www.embase.com/search/results?subaction=viewrecord&id=L617373401&from=export
UR  - http://dx.doi.org/10.1016/j.ijpharm.2017.06.088
N2  - Despite the existence of effective oral therapy, tuberculosis remains a deadly pathology, namely because of bacterial resistance and incompliance with treatments. Establishing alternative therapeutic approaches is urgently needed and inhalable therapy has a great potential in this regard. As pathogenic bacteria are hosted by alveolar macrophages, the co-localisation of antitubercular drugs and pathogens is thus potentiated by this strategy. This work proposes inhalable therapy of pulmonary tuberculosis mediated by a single locust bean gum (LBG) formulation of microparticles associating both isoniazid and rifabutin, complying with requisites of the World Health Organisation of combined therapy. Microparticles were produced by spray-drying, at LBG/INH/RFB mass ratio of 10/1/0.5. The aerodynamic characterisation of microparticles revealed emitted doses of more than 90% and fine particle fraction of 38%, thus indicating the adequacy of the system to reach the respiratory lung area, thus partially the alveolar region. Cytotoxicity results indicate moderate toxicity (cell viability around 60%), with a concentration-dependent effect. Additionally, rat alveolar macrophages evidenced preferential capture of LBG microparticles, possibly due to chemical composition comprising mannose and galactose units that are specifically recognised by macrophage surface receptors.
ER  - 
TY  - JOUR
T1  - The first report of two cases of fatal liver injury due to anti-tuberculosis drugs in the presence of alpha-1 antitrypsin deficiency
A1  - Habibzadeh, S
A1  - Shahi, J M
A1  - Ghobadi, H
A1  - Maleki, N
Y1  - 2017///
KW  - abdominal scintiscanning
KW  - acute liver failure
KW  - adult
KW  - alpha 1 antitrypsin
KW  - alpha 1 antitrypsin deficiency
KW  - article
KW  - ascites
KW  - atrovent
KW  - blood level
KW  - body weight loss
KW  - bronchiectasis
KW  - case report
KW  - cilastatin
KW  - coughing
KW  - crackle
KW  - diabetes insipidus
KW  - disease course
KW  - dyspnea
KW  - echocardiography
KW  - emphysema
KW  - ethambutol plus isoniazid plus pyrazinamide plus r
KW  - fever
KW  - fluticasone propionate plus salmeterol xinafoate
KW  - fresh frozen plasma
KW  - hemoptysis
KW  - hepatic encephalopathy
KW  - human
KW  - hypernatremia
KW  - imipenem
KW  - inhaler
KW  - ipratropium bromide
KW  - jaundice
KW  - lactulose
KW  - liver disease
KW  - liver function
KW  - loss of appetite
KW  - lung emphysema
KW  - lung fibrosis
KW  - lung injury
KW  - male
KW  - medical history
KW  - middle aged
KW  - multiple organ failure
KW  - nausea
KW  - night sweat
KW  - onset age
KW  - priority journal
KW  - pulmonary hypertension
KW  - pyridoxine
KW  - respiratory tract examination
KW  - seretide
KW  - smoking
KW  - toxic hepatitis
KW  - treatment withdrawal
KW  - tricuspid valve regurgitation
KW  - tuberculosis
KW  - ultrasound
KW  - vomiting
KW  - wheezing
JF  - International Journal of Mycobacteriology
VL  - 6
LA  - English
IS  - 2
SP  - 187
EP  - 190
CY  - N. Maleki, Department of Endocrinology, Persian Gulf Tropical Medicine Research Center, Bushehr University of Medical Sciences, Bushehr, Iran
DO  - 10.4103/ijmy.ijmy_60_17
UR  - https://www.embase.com/search/results?subaction=viewrecord&id=L617795029&from=export
UR  - http://dx.doi.org/10.4103/ijmy.ijmy_60_17
N2  - Tuberculosis (TB) is a major global health problem. Awareness of liver injury due to anti-TB therapy is vital because fulminant hepatic failure is a devastating and often fatal condition without liver transplantation. Here, we report for the first time, two patients of fatal liver injury due to anti-TB drugs in the presence of alpha-1 antitrypsin deficiency. Based on the triad of rapid loss in hepatocyte function, the onset of hepatic encephalopathy, and absence of a prior history of liver disease, the diagnosis of acute liver failure was established. Both patients had low levels of serum alpha-1 antitrypsin, consistent with alpha-1 antitrypsin deficiency. Despite aggressive medical therapy and supportive care, patients developed multi-organ failure and died. It seems measuring the serum levels of alpha 1-antitrypsin before beginning anti-TB therapies is necessary, especially when there is emphysema or bronchiectasis.
ER  - 
TY  - JOUR
T1  - Approval of a tuberculosis drug based on a paradoxical surrogate measure
A1  - Avorn, J
Y1  - 2013///
KW  - QT prolongation
KW  - avandia
KW  - bedaquiline
KW  - cardiovascular risk
KW  - cholesterol blood level
KW  - diabetes mellitus
KW  - drug approval
KW  - drug efficacy
KW  - drug mechanism
KW  - enzyme inhibition
KW  - ezetimibe
KW  - ezetimibe plus simvastatin
KW  - heart infarction
KW  - heart ventricle fibrillation
KW  - hemoglobin A1c
KW  - hemoglobin blood level
KW  - high risk patient
KW  - human
KW  - hypercholesterolemia
KW  - lack of drug effect
KW  - liver toxicity
KW  - low density lipoprotein cholesterol
KW  - multidrug resistant tuberculosis
KW  - outcome assessment
KW  - placebo
KW  - priority journal
KW  - proton transporting adenosine triphosphatase
KW  - risk assessment
KW  - risk benefit analysis
KW  - rosiglitazone
KW  - short survey
KW  - sirturo
KW  - sputum culture
KW  - unclassified drug
KW  - vytorin
KW  - zetia
JF  - JAMA
VL  - 309
LA  - English
IS  - 13
SP  - 1349
EP  - 1350
CY  - J. Avorn, Division of Pharmacoepidemiology and Pharmacoeconomics, Brigham and Women's Hospital, Harvard Medical School, Boston, MA 02120, United States
DO  - 10.1001/jama.2013.623
UR  - https://www.embase.com/search/results?subaction=viewrecord&id=L368629245&from=export
UR  - http://dx.doi.org/10.1001/jama.2013.623
ER  - 
TY  - JOUR
T1  - Life-threatening pulmonary coinfection with Mycobacterium tuberculosis and Aspergillus lentulus in a diabetic patient diagnosed by metagenome next-generation sequencing
A1  - Zhang, H
A1  - Liu, G
A1  - He, L
A1  - Zhu, Y
A1  - Tu, H
A1  - Zhuang, S
Y1  - 2023///
KW  - Aspergillus lentulus infection
KW  - aged
KW  - article
KW  - aspergillosis
KW  - case report
KW  - caspofungin
KW  - chest tightness
KW  - clinical article
KW  - clinical effectiveness
KW  - clinical feature
KW  - coinfection
KW  - coma
KW  - diabetes mellitus
KW  - diabetic patient
KW  - dose response
KW  - drug effect
KW  - drug efficacy
KW  - dyspnea
KW  - high throughput sequencing
KW  - human
KW  - insulin
KW  - isoniazid
KW  - life threat
KW  - lung tuberculosis
KW  - male
KW  - metagenome
KW  - miglitol
KW  - moxifloxacin
KW  - multiple organ failure
KW  - piperacillin plus tazobactam
KW  - rifapentine
KW  - thorax radiography
KW  - treatment outcome
JF  - BMC Infectious Diseases
VL  - 23
LA  - English
IS  - 1
CY  - S. Zhuang, Genskey Medical Technology Co., Ltd, Beijing, China
DO  - 10.1186/s12879-023-08052-y
UR  - https://www.embase.com/search/results?subaction=viewrecord&id=L2021400130&from=export
UR  - http://dx.doi.org/10.1186/s12879-023-08052-y
N2  - Background: China has a double burden of diabetes mellitus and tuberculosis. Diabetes mellitus and tuberculosis are both important risk factors for Aspergillus infection. Aspergillus lentulus is an emerging fungal pathogen in China and invasive aspergillosis due to A. lentulus is associated with high mortality. Case presentation: A 79-year-old man was admitted to our hospital, complaining of a 7-day history of fever. Five days before admission, he was diagnosed with pulmonary infection at a local hospital, but his symptoms did not relieve after antibiotic therapy. The patient was diagnosed with diabetes mellitus two months ago. About 20 days ago, he began to present chest tightness and shortness of breath after physical activity. After admission, he developed continuous fever and rapid respiratory deterioration, and finally died after his family abandoned treatment. Pulmonary coinfection with M. tuberculosis and A. lentulus was identified by metagenome next-generation sequencing (mNGS) from bronchoalveolar lavage fluid. Conclusions: Clinicians and laboratories should be alert to the emerging A. lentulus infection in China due to its drug-resistance and high mortality. In comparison with conventional methods, mNGS has a great advantage for the diagnosis of mixed pulmonary infection.
ER  - 
TY  - JOUR
T1  - Tuberculosis presenting with pneumomediastinum
A1  - Sryma, P B
A1  - Mittal, S
Y1  - 2022///
KW  - Mycobacterium tuberculosis
KW  - adult
KW  - anorexia
KW  - arterial gas
KW  - breathing rate
KW  - case report
KW  - clinical article
KW  - computer assisted tomography
KW  - diabetes mellitus
KW  - dry cough
KW  - dyspnea
KW  - fever
KW  - follow up
KW  - glucose blood level
KW  - heart sound
KW  - human
KW  - insulin
KW  - lung alveolus oxygen tension
KW  - lung cavity
KW  - lung consolidation
KW  - lung disease
KW  - lung lavage
KW  - lung lobe
KW  - lung tuberculosis
KW  - male
KW  - note
KW  - oxygen saturation
KW  - palpable neck crepitus
KW  - pneumomediastinum
KW  - pulse rate
KW  - thorax pain
KW  - tuberculostatic agent
JF  - Indian Journal of Medical Research
VL  - 156
LA  - English
IS  - 4
SP  - 696
EP  - 696
CY  - S. Mittal, Department of Pulmonary, Critical Care & Sleep Medicine, All India Institute of Medical Sciences, New Delhi, India
DO  - 10.4103/ijmr.IJMR_5_20
UR  - https://www.embase.com/search/results?subaction=viewrecord&id=L2023782353&from=export
UR  - http://dx.doi.org/10.4103/ijmr.IJMR_5_20
ER  - 
TY  - JOUR
T1  - A multidrug efflux protein in Mycobacterium tuberculosis; tap as a potential drug target for drug repurposing
A1  - Dwivedi, M
A1  - Mukhopadhyay, S
A1  - Yadav, S
A1  - Dubey, K D
Y1  - 2022///
KW  - Food and Drug Administration
KW  - Mycobacterium tuberculosis
KW  - amino acid sequence
KW  - amiodarone
KW  - amlodipine
KW  - article
KW  - benzodiazepine
KW  - binding affinity
KW  - carbamazepine
KW  - computer model
KW  - controlled study
KW  - diltiazem
KW  - drug repositioning
KW  - enthalpy
KW  - flecainide
KW  - flupirtine
KW  - gabapentin
KW  - glimepiride
KW  - hydrogen bond
KW  - lamotrigine
KW  - lidocaine
KW  - lubiprostone
KW  - molecular docking
KW  - molecular dynamics
KW  - nifedipine
KW  - nimodipine
KW  - nonhuman
KW  - phenytoin
KW  - physical chemistry
KW  - protein secondary structure
KW  - protein structure
KW  - root mean squared error
KW  - simulation
KW  - sotalol
KW  - surface property
KW  - topiramate
KW  - tuberculosis
KW  - verapamil
JF  - Computers in Biology and Medicine
VL  - 146
LA  - English
CY  - M. Dwivedi, Amity Institute of Biotechnology, Amity University Uttar Pradesh, Lucknow, India
DO  - 10.1016/j.compbiomed.2022.105607
UR  - https://www.embase.com/search/results?subaction=viewrecord&id=L2018339103&from=export
UR  - http://dx.doi.org/10.1016/j.compbiomed.2022.105607
N2  - Tuberculosis (TB) is a serious communicative disease caused by Mycobacterium tuberculosis. Although there are vaccines and drugs available to treat the disease, they are not efficient, moreover, multidrug-resistant TB (MDR-TB) become a major hurdle in its therapy. These MDR strains utilize the multidrug efflux pump as a decisive weapon to fight against antitubercular drugs. Tap membrane protein was observed as a crucial multidrug efflux pump in M. tuberculosis and its critical implication in MDR-MTB development makes it an effective drug target. In the present study, we have utilized various in silico approaches to predict the applicability of FDA-approved ion channel inhibitors and blockers as therapeutic leads against Tuberculosis by targeting multidrug efflux protein; Tap in MTB. Tap protein structure is predicted by Phyre2 server followed by model refinement, validation, physio-chemical catheterization and target prediction. Further, the interaction between Tap protein and ligands were analysed by molecular docking and MD simulation run of 100 ns. Based on implication and compatibility, 18 FDA-approved ion channel inhibitors and blockers are selected as a ligand against the Tap protein and eventually observed five ligands; Glimepiride, Flecainide, Flupiritine, Nimodipine and Amlodipine as promising compounds which have exhibited the significant stable interaction with Tap protein and are proposed to modulate or interfere with its activity. These compounds illustrated the substantial docking score and total binding enthalpy more than −7 kcal/mol and −42 kcal/mol respectively which implies that the selected FDA-approved compounds can spontaneously interact with the Tap protein to modulate its function. This study proposed Tap protein as a prominent drug target in MTB and investigated compounds that show considerable interaction with the Tap protein as potential therapeutic molecules. These interactions may lead to modulating or inhibit the activity of drug efflux protein thereby making MTB susceptible to antitubercular drugs.
ER  - 
TY  - JOUR
T1  - Co-existing active pulmonary tuberculosis with aspergilloma in a diabetic patient: A rare case report
A1  - Soewondo, W
A1  - Kusumaningrum, C S
A1  - Hanafi, M
A1  - Adiputri, A
A1  - Hayuningrat, P K
Y1  - 2022///
KW  - Monod sign
KW  - Mycobacterium tuberculosis
KW  - adult
KW  - antifungal therapy
KW  - article
KW  - aspergilloma
KW  - bacterial cell wall
KW  - case report
KW  - clinical article
KW  - contrast enhancement
KW  - coughing
KW  - diabetic patient
KW  - dyspnea
KW  - female
KW  - fluconazole
KW  - fungus hyphae
KW  - hemoglobin A1c
KW  - histopathology
KW  - human
KW  - human tissue
KW  - insulin
KW  - isoniazid plus rifampicin
KW  - itraconazole
KW  - left lung
KW  - lung cavity
KW  - lung granuloma
KW  - lung infiltrate
KW  - lung lobe
KW  - lung lobectomy
KW  - lung tuberculosis
KW  - medical history
KW  - middle aged
KW  - mycolic acid
KW  - necrosis
KW  - non insulin dependent diabetes mellitus
KW  - nonhuman
KW  - respiratory airflow
KW  - sputum examination
KW  - thoracotomy
KW  - thorax examination
KW  - thorax radiography
KW  - x-ray computed tomography
JF  - Radiology Case Reports
VL  - 17
LA  - English
IS  - 4
SP  - 1136
EP  - 1142
CY  - W. Soewondo, Department of Radiology, Faculty of Medicine Universitas Sebelas Maret, Jl.Kol Sutarto No. 132, Jebres, Surakarta, Indonesia
DO  - 10.1016/j.radcr.2021.12.064
UR  - https://www.embase.com/search/results?subaction=viewrecord&id=L2016765164&from=export
UR  - http://dx.doi.org/10.1016/j.radcr.2021.12.064
N2  - Pulmonary aspergilloma is commonly associated with tuberculosis. Pulmonary aspergilloma is found in residual tuberculosis cavities and potential for other pathogens’ infections due to its sufficient oxygen and necrotizing tissue. A 48-year-old woman came with shortness of breath and cough for 7 months. She was diagnosed with pulmonary tuberculosis 9 months ago and was still under anti-tuberculosis drug therapy. She also suffered from type II diabetes mellitus. Chest examination showed vesicular sound decreased in third to fourth left intercostal spaces. A chest x-ray revealed a thick-walled cavity with the air-crescent sign in the left upper lobe lung leads to aspergilloma and active pulmonary tuberculosis. This finding was confirmed by the contrast-enhanced CT scan of the chest and continued to lobectomy. Histological examination confirmed the presence of a granuloma formation, necrosis, hyphae structure with the conclusion of Aspergillus sp. infection.
ER  - 
TY  - JOUR
T1  - Host Metabolic Changes during Mycobacterium Tuberculosis Infection Cause Insulin Resistance in Adult Mice
A1  - Oswal, N
A1  - Lizardo, K
A1  - Dhanyalayam, D
A1  - Ayyappan, J P
A1  - Thangavel, H
A1  - Heysell, S K
A1  - Nagajyothi, J F
Y1  - 2022///
KW  - AMPK signaling
KW  - adipocyte
KW  - adipose tissue
KW  - adipose triglyceride lipase
KW  - adolescent
KW  - adult
KW  - animal cell
KW  - animal experiment
KW  - animal model
KW  - animal tissue
KW  - apoptosis
KW  - article
KW  - carbohydrate diet
KW  - cell energy
KW  - controlled study
KW  - disease association
KW  - energy metabolism
KW  - glucose metabolism
KW  - groups by age
KW  - hormone sensitive lipase
KW  - host
KW  - hydroxymethylglutaryl coenzyme A reductase kinase
KW  - hyperglycemia
KW  - insulin
KW  - insulin resistance
KW  - insulin sensitivity
KW  - insulin signaling
KW  - juvenile
KW  - lipid diet
KW  - lipid metabolism
KW  - lipid storage
KW  - lipolysis
KW  - lung
KW  - lung tuberculosis
KW  - mTOR signaling
KW  - male
KW  - mammalian target of rapamycin
KW  - metabolism
KW  - mouse
KW  - non insulin dependent diabetes mellitus
KW  - nonhuman
KW  - obesity
KW  - pathogenesis
KW  - triacylglycerol lipase
KW  - tumor necrosis factor
KW  - unclassified drug
JF  - Journal of Clinical Medicine
VL  - 11
LA  - English
IS  - 6
CY  - J.F. Nagajyothi, Center for Discovery and Innovation, Hackensack University Medical Center, Hackensack, NJ, United States
DO  - 10.3390/jcm11061646
UR  - https://www.embase.com/search/results?subaction=viewrecord&id=L2015977659&from=export
UR  - http://dx.doi.org/10.3390/jcm11061646
N2  - Tuberculosis (TB) is a highly infectious bacterial disease that primarily attacks the lungs. TB is manifested either as latent TB infection (LTBI) or active TB disease, the latter posing a greater threat to life. The risk of developing active TB disease from LTBI is three times higher in individuals with type 2 diabetes mellitus (T2DM). The association between TB and T2DM is becoming more prominent as T2DM is rapidly increasing in settings where TB is endemic. T2DM is a chronic metabolic disorder characterized by elevated blood glucose, insulin resistance, and relative insulin deficiency. Insulin resistance and stress-induced hyperglycemia have been shown to be increased by TB and to return to normal upon treatment. Previously, we demonstrated that adipocytes (or fat tissue) regulate pulmonary pathology, inflammation, and Mycobacterium tuberculosis (Mtb) load in a murine model of TB. Metabolic disturbances of adipose tissue and/or adipocyte dysfunction contribute to the pathogenesis of T2DM. Thus, pathological adipocytes not only regulate pulmonary pathology, but also increase the risk for T2DM during TB infection. However, the cellular and molecular mechanisms driving the interaction between hyperglycemia, T2DM and TB remain poorly understood. Here, we report the impact of Mtb infection on the development of insulin resistance in mice fed on a regular diet (RD) versus high-fat diet (HFD) and, conversely, the effect of hyperglycemia on pulmonary pathogenesis in juvenile and adult mouse models. Overall, our study demonstrated that Mtb persists in adipose tissue and that Mtb infection induces irregular adipocyte lipolysis and loss of fat cells via different pathways in RD-and HFD-fed mice. In RD-fed mice, the levels of TNFα and HSL (hormone sensitive lipase) play an important role whereas in HFD-fed mice, ATGL (adipose triglyceride lipase) plays a major role in regulating adipocyte lipolysis and apoptosis during Mtb infection in adult mice. We also showed that Mtb infected adult mice that were fed an RD developed insulin resistance similar to infected adult mice that were overweight due to a HFD diet. Importantly, we found that a consequence of Mtb infection was increased lipid accumulation in the lungs, which altered cellular energy metabolism by inhibiting major energy signaling pathways such as insulin, AMPK and mToR. Thus, an altered balance between lipid metabolism and glucose metabolism in adipose tissue and other organs including the lungs may be an important component of the link between Mtb infection and subsequent metabolic syndrome.
ER  - 
TY  - JOUR
T1  - Metformin and Rifampicin combination augments active to latent tuberculosis conversion: A computational study
A1  - Yadav, D
A1  - Kaur, S
A1  - Banerjee, D
A1  - Bhattacharyya, R
Y1  - 2021///
KW  - Mycobacterium tuberculosis
KW  - article
KW  - bioinformatics
KW  - combination drug therapy
KW  - controlled study
KW  - insulin
KW  - insulin blood level
KW  - latent tuberculosis
KW  - metformin
KW  - rifampicin
JF  - Biotechnology and Applied Biochemistry
VL  - 68
LA  - English
IS  - 6
SP  - 1307
EP  - 1312
CY  - D. Banerjee, Department of Experimental Medicine and Biotechnology, Postgraduate Institute of Medical Education and Research, Chandigarh, India
DO  - 10.1002/bab.2052
UR  - https://www.embase.com/search/results?subaction=viewrecord&id=L2007081901&from=export
UR  - http://dx.doi.org/10.1002/bab.2052
N2  - Tuberculosis, a global threat, is a highly infectious disease intensified by the emergence of drug-resistant strains. In tuberculosis disease spectrum, a typical situation is a dormant or latent phase where a person exposed to Mycobacterium tuberculosis has the reservoir of the disease that may or may not result in an active state. Existence of the dormant state is retarding the eradication of tuberculosis. Transcription of several genes helps M. tuberculosis to survive in nonreplicative mode. DosR transcription factor is the hallmark for this genesis. Diabetes mellitus is a predisposition factor leading to the development of tuberculosis and latent tuberculosis. High plasma insulin concentrations in the prediabetic state can increase the tuberculosis bacterium. On the other hand, antidiabetic drug metformin is known to reduce active tuberculosis disease when provided in combination with antitubercular therapy. However, the effect of the same on latent tuberculosis is still unknown. In the present work using tools of computational biology, we have tried to find the consequence of adding metformin in combination with rifampicin, a well-known antitubercular drug, on molecular mechanisms of latent tuberculosis. We have investigated whether metformin and rifampicin interact with DosR machinery or not. Our results indicate that if metformin-bound DosR–DNA complex binds with rifampicin, it will result in the conversion of active tuberculosis to latent tuberculosis.
ER  - 
TY  - JOUR
T1  - It is tuberculosis or melioidosis? A clinical diagnostic dilemma
A1  - Jamani, N A
A1  - Nor, F H M
A1  - Yatim, Y
Y1  - 2021///
KW  - Burkholderia pseudomallei
KW  - adult
KW  - alanine aminotransferase
KW  - alkaline phosphatase
KW  - amoxicillin plus clavulanic acid
KW  - article
KW  - aspartate aminotransferase
KW  - case report
KW  - ceftazidime
KW  - ceftriaxone
KW  - clinical article
KW  - creatinine
KW  - diabetes mellitus
KW  - doxycycline
KW  - erythrocyte sedimentation rate
KW  - hemoglobin A1c
KW  - human
KW  - hypokalemia
KW  - hyponatremia
KW  - imipenem
KW  - insulin
KW  - lung examination
KW  - lung tuberculosis
KW  - male
KW  - melioidosis
KW  - neutrophil count
KW  - platelet count
KW  - sepsis
KW  - sputum smear
KW  - thorax radiography
KW  - tuberculosis
JF  - Medical Journal of Malaysia
VL  - 76
LA  - English
IS  - 5
SP  - 734
EP  - 736
CY  - F.H.M. Nor, Department of Family Medicine, Kulliyyah of Medicine, International Islamic University Malaysia, Jalan Sultan Haji Ahmad Shah, Kuantan Pahang, Malaysia
UR  - https://www.embase.com/search/results?subaction=viewrecord&id=L2013804778&from=export
N2  - Pulmonary Tuberculosis (PTB) is an endemic disease in Malaysia and continues to cause great morbidity and mortality. However, the diagnosis and treatment may pose a challenge to the attending physician since other diseases such as melioidosis can mimic tuberculosis. Hence, the final diagnosis should be done thorough history of illness, physical examination, investigations, and interpretation of findings. We present here a case of a 27-year-old man who presented at our primary care clinic with underlying diabetes mellitus whose symptoms were suggestive of PTB, and who was treated with anti-tuberculosis but later his sputum grew culture Burkholderia pseudomallei.
ER  - 
TY  - JOUR
T1  - Pre-Diabetes Increases Tuberculosis Disease Severity, While High Body Fat Without Impaired Glucose Tolerance Is Protective
A1  - Sinha, R
A1  - Ngo, M D
A1  - Bartlett, S
A1  - Bielefeldt-Ohmann, H
A1  - Keshvari, S
A1  - Hasnain, S Z
A1  - Donovan, M L
A1  - Kling, J C
A1  - Blumenthal, A
A1  - Chen, C
A1  - Short, K R
A1  - Ronacher, K
Y1  - 2021///
KW  - C57BL 6 mouse
KW  - DCA Vantage
KW  - Glas Col
KW  - Isolate II RNA
KW  - Middlebrook 7H9
KW  - Minispec LF50H NMR
KW  - PCR assay kit
KW  - PhenoMaster
KW  - QuantStudio 7
KW  - RNA extraction
KW  - RNA purification kit
KW  - SensiFAST SYBR
KW  - Sensocard Plus
KW  - agar
KW  - analytical equipment
KW  - animal experiment
KW  - animal model
KW  - animal tissue
KW  - article
KW  - bacterial load
KW  - beta interferon
KW  - blood glucose meter
KW  - blood sampling
KW  - body composition
KW  - body composition analyzer
KW  - body mass
KW  - chow diet
KW  - controlled study
KW  - culture medium
KW  - diagnostic test accuracy study
KW  - disease predisposition
KW  - disease severity
KW  - dysglycemia
KW  - enzyme linked immunosorbent assay
KW  - formaldehyde
KW  - gamma interferon
KW  - gene expression profiling
KW  - glucose
KW  - glycerol
KW  - hematology analyzer
KW  - hemoglobin A1c
KW  - hemoglobinometer
KW  - hyperinsulinemia
KW  - impaired glucose tolerance
KW  - insulin
KW  - insulin test kit
KW  - interleukin 10
KW  - interleukin 1beta
KW  - lipid diet
KW  - male
KW  - metabolic fingerprinting
KW  - metabolic profiling system
KW  - monocyte chemotactic protein 1
KW  - mouse
KW  - nebulizer
KW  - non insulin dependent diabetes mellitus
KW  - nonhuman
KW  - obesity
KW  - oral glucose tolerance test
KW  - phosphate buffered saline
KW  - polymerase chain reaction system
KW  - polysorbate 80
KW  - proteinase inhibitor
KW  - real time reverse transcription polymerase chain r
KW  - receiver operating characteristic
KW  - resting energy expenditure
KW  - tissue section
KW  - tuberculosis
KW  - tumor necrosis factor
JF  - Frontiers in Cellular and Infection Microbiology
VL  - 11
LA  - English
CY  - K. Ronacher, Translational Research Institute, Mater Research Institute, The University of Queensland, Brisbane, QLD, Australia
DO  - 10.3389/fcimb.2021.691823
UR  - https://www.embase.com/search/results?subaction=viewrecord&id=L635534547&from=export
UR  - http://dx.doi.org/10.3389/fcimb.2021.691823
N2  - Type 2 diabetes (T2D) is a well-known risk factor for tuberculosis (TB), but little is known about pre-diabetes and the relative contribution of impaired glucose tolerance vs. obesity towards susceptibility to TB. Here, we developed a preclinical model of pre-diabetes and TB. Mice fed a high fat diet (HFD) for 12 weeks presented with impaired glucose tolerance and hyperinsulinemia compared to mice fed normal chow diet (NCD). Infection with M. tuberculosis (Mtb) H37Rv after the onset of dysglycemia was associated with significantly increased lung pathology, lower concentrations of TNF-α, IFN-γ, IFN-β and IL-10 and a trend towards higher bacterial burden at 3 weeks post infection. To determine whether the increased susceptibility of pre-diabetic mice to TB is reversible and is associated with dysglycemia or increased body fat mass, we performed a diet reversal experiment. Pre-diabetic mice were fed a NCD for 10 additional weeks (HFD/NCD) at which point glucose tolerance was restored, but body fat mass remained higher compared to control mice that consumed NCD throughout the entire experiment (NCD/NCD). Upon Mtb infection HFD/NCD mice had significantly lower bacterial burden compared to NCD/NCD mice and this was accompanied by restored IFN-γ responses. Our findings demonstrate that pre-diabetes increases susceptibility to TB, but a high body mass index without dysglycemia is protective. This murine model offers the opportunity to further study the underlying immunological, metabolic and endocrine mechanisms of this association.
ER  - 
TY  - JOUR
T1  - Prevalent tuberculoma of a disseminated tuberculosis mimicking brain metastasis
A1  - Guyot, B
A1  - Holay, Q
A1  - Beucler, N
A1  - Sellier, A
A1  - Dagain, A
A1  - Joubert, C
Y1  - 2021///
KW  - adult respiratory distress syndrome
KW  - aged
KW  - asthenia
KW  - brain metastasis
KW  - cachexia
KW  - case report
KW  - cerebellum injury
KW  - clinical article
KW  - corticosteroid
KW  - corticosteroid therapy
KW  - depression
KW  - dysarthria
KW  - epithelioid histiocyte
KW  - ethambutol plus isoniazid plus pyrazinamide plus r
KW  - female
KW  - gadolinium
KW  - giant cell
KW  - human
KW  - human tissue
KW  - inflammatory cell
KW  - insulin
KW  - insulin treatment
KW  - intracranial hypertension
KW  - letter
KW  - leukopenia
KW  - lung lavage
KW  - lymphadenopathy
KW  - lymphocytopenia
KW  - miliary tuberculosis
KW  - neutropenia
KW  - non insulin dependent diabetes mellitus
KW  - nonhuman
KW  - nuclear magnetic resonance imaging
KW  - positron emission tomography
KW  - thyroid carcinoma
KW  - thyroidectomy
KW  - tuberculoma
KW  - very elderly
JF  - Revue Neurologique
VL  - 177
LA  - English
IS  - 6
SP  - 715
EP  - 717
CY  - C. Joubert, Department of neurosurgery, Sainte Anne Military Hospital, 2, boulevard Sainte Anne, Toulon, France
DO  - 10.1016/j.neurol.2020.10.005
UR  - https://www.embase.com/search/results?subaction=viewrecord&id=L2010671307&from=export
UR  - http://dx.doi.org/10.1016/j.neurol.2020.10.005
ER  - 
TY  - JOUR
T1  - Impact of type 2 diabetes on manifestations of pulmonary tuberculosis and its treatment outcome
A1  - Prakash, V
Y1  - 2021///
KW  - Mycobacterium
KW  - adult
KW  - article
KW  - controlled study
KW  - diabetes control
KW  - ethambutol
KW  - female
KW  - glycemic control
KW  - human
KW  - insulin
KW  - isoniazid
KW  - lung tuberculosis
KW  - major clinical study
KW  - male
KW  - non insulin dependent diabetes mellitus
KW  - observational study
KW  - oral antidiabetic agent
KW  - pyrazinamide
KW  - retrospective study
KW  - rifampicin
KW  - risk assessment
KW  - sputum smear
KW  - symptomatology
KW  - thorax radiography
KW  - treatment failure
KW  - treatment outcome
JF  - Romanian Journal of Diabetes, Nutrition and Metabolic Diseases
VL  - 28
LA  - English
IS  - 4
SP  - 430
EP  - 436
DO  - 10.46389/rjd-2021-1063
UR  - https://www.embase.com/search/results?subaction=viewrecord&id=L2016193196&from=export
UR  - http://dx.doi.org/10.46389/rjd-2021-1063
N2  - Objectives: The main objective of the study was to learn about associations between diabetes and TB along with clinical characteristics and outcomes. Methods: This was a retrospective observational trial. Between patients with TB who had diabetes and patients with TB who did not have diabetes clinical and radiographic characteristics with outcome were compared. Good outcome was defined as cure and treatment complete whereas a poor outcome as treatment failure, default, or death. Results: TB patients who were diabetic remain associated with higher sputum mycobacterial load and chest radiograph abnormalities. More symptoms were observed among diabetic TB patients on presentation. Between patients with and without diabetes, the risk of poor outcome differs after 2 months of anti-TB treatment (RR: 1.1; 95% CI: 0.4–2.6). Conclusion: On the outcome of TB treatment uncontrolled diabetes seems to have a negative effect. Each TB patient should be routinely be screened for diabetes and good diabetes control can improve the management of tuberculosis.
ER  - 
TY  - JOUR
T1  - Extrapulmonary Tuberculosis, Multidrug-resistant Tuberculosis and Diabetes Mellitus: Two Cases Highlighting the Need for Clinical Screening for Tuberculosis in Patients with Diabetes Mellitus
A1  - Sogbanmu, O O
A1  - Adeniyi, O V
A1  - Goon, D T
Y1  - 2021///
KW  - GeneXpert
KW  - Mycobacterium tuberculosis
KW  - acid fast bacterium
KW  - adult
KW  - antibiotic agent
KW  - antibiotic resistance
KW  - article
KW  - below knee amputation
KW  - biphasic insulin
KW  - body mass
KW  - body weight loss
KW  - case report
KW  - clinical article
KW  - clinical outcome
KW  - coughing
KW  - diabetes mellitus
KW  - diabetic complication
KW  - diabetic foot
KW  - diabetic patient
KW  - extrapulmonary tuberculosis
KW  - female
KW  - fever
KW  - follow up
KW  - glycated hemoglobin
KW  - hemoglobin A1c
KW  - human
KW  - insulin
KW  - insulin treatment
KW  - lung tuberculosis
KW  - maximum permissible dose
KW  - middle aged
KW  - multidrug resistant tuberculosis
KW  - night sweat
KW  - nonhuman
KW  - nurse
KW  - oral antidiabetic agent
KW  - pleura effusion
KW  - polymerase chain reaction system
KW  - rifampicin
KW  - screening
KW  - sputum culture
KW  - thorax pain
KW  - thorax radiography
KW  - treatment response
KW  - tuberculostatic agent
JF  - West Indian Medical Journal
VL  - 69
LA  - English
IS  - 6
SP  - 429
EP  - 432
DO  - 10.7727/wimj.2015.212
UR  - https://www.embase.com/search/results?subaction=viewrecord&id=L2016193322&from=export
UR  - http://dx.doi.org/10.7727/wimj.2015.212
N2  - There is an increased burden of diabetes mellitus (DM) in resource poor setting, coupled with the susceptibility to co-infection with tuberculosis (TB) especially in a high endemic TB area. Programmatic re-engineering of screening for TB amongst patients with DM is needed to ensure a control of an ongoing silent coepidemic of DM and TB. We report two cases highlighting the importance of screening for TB among patients living with DM. Each case had a peculiar characteristic highlighting the role of TB screening and poor outcomes of TB in patients with DM. Case 1 is a 32-year-old nurse with uncontrolled DM, glycated haemoglobin of 16.1% on maximum dose of oral hypoglycaemic agents, who presented with night sweat, fever, weight loss, and left-sided chest pain of 2-week duration. She had a negative sputum GeneXpert for acid fast bacilli (AFB), and a chest radiograph was suggestive of left-sided pleura effusion which responded to TB treatment. Case 2 is a 45-year-old female with uncontrolled DM, who had associated complication of DM. She was diagnosed as pulmonary TB by sputum GeneXpert sensitive to rifampicin; however, by the 5th to 6th month of therapy, she presented with recurrent cough, fever and night sweat. Sputum AFB GeneXpert was positive for AFB but resistant to rifampicin. Undertaking TB screening among patients with DM in clinical practice needs to be intensified in order to improve the outcomes of both TB and control the epidemics.
ER  - 
TY  - JOUR
T1  - Spontaneous Pneumothorax as a Complication in Concomitant Diabetic Ketoacidosis and Pulmonary Tuberculosis: A Case Report
A1  - Adlar, F R
A1  - Anthony, W
Y1  - 2021///
KW  - Glasgow coma scale
KW  - abnormal respiratory sound
KW  - adult
KW  - albumin
KW  - anion gap
KW  - arterial pH
KW  - article
KW  - bicarbonate
KW  - blood pressure
KW  - body weight loss
KW  - breathing rate
KW  - carbon dioxide tension
KW  - case report
KW  - chest tube
KW  - chloride
KW  - chloride blood level
KW  - clinical article
KW  - consciousness level
KW  - coughing
KW  - diabetic ketoacidosis
KW  - dyspnea
KW  - female
KW  - glucose
KW  - glucose blood level
KW  - human
KW  - hyperglycemia
KW  - insulin
KW  - insulin infusion
KW  - intensive care unit
KW  - ketone
KW  - laboratory test
KW  - lactate blood level
KW  - lactic acid
KW  - leukocytosis
KW  - levofloxacin
KW  - lung parenchyma
KW  - lung tuberculosis
KW  - metabolic acidosis
KW  - neutrophil count
KW  - non rebreathing valve
KW  - oxygen
KW  - oxygen saturation
KW  - oxygen therapy
KW  - physical examination
KW  - pleura cavity
KW  - potassium
KW  - potassium blood level
KW  - priority journal
KW  - rehydration
KW  - sepsis
KW  - sodium appetite
KW  - sodium blood level
KW  - sodium chloride
KW  - spontaneous pneumothorax
KW  - tachycardia
KW  - tachypnea
KW  - thorax drainage
KW  - thorax radiography
KW  - tuberculostatic agent
KW  - urea
KW  - urea blood level
JF  - Case Reports in Acute Medicine
VL  - 4
LA  - English
IS  - 1
SP  - 7
EP  - 12
CY  - F.R. Adlar, RSUD Beriman Balikpapan, Jalan Mayor Jendral Sutoyo No. 30, RT. 01, Kecamatan Balikpapan Tengah, Balikpapan, East Borneo, Indonesia
DO  - 10.1159/000513324
UR  - https://www.embase.com/search/results?subaction=viewrecord&id=L634418761&from=export
UR  - http://dx.doi.org/10.1159/000513324
N2  - Secondary spontaneous pneumothorax (SSP) can occur as a complication of several underlying diseases such as pulmonary tuberculosis (TB) or, rarely, diabetic ketoacidosis (DKA). As diabetes mellitus (DM) is significantly prevalent in tuberculosis patients, it is possible to have both TB and DKA concurrently. However, there has not been any documentation of SSP as a complication in concomitant DKA and pulmonary TB. In this report, we described a 30-year-old female who presented to the emergency department with a chief complaint of shortness of breath that had intensified since a day before. She was diagnosed with pulmonary TB 1 week before and had started on her anti-tuberculosis drugs regimen. Prior history of DM was not known. Physical examination showed a slight decrease in consciousness, tachycardia, tachypnea, Kussmaul breathing, decreased lung sounds in the right hemithorax and hyperresonant on percussion. Laboratory results showed leukocytosis and hyperglycemia, ketones were positive on urinalysis and arterial blood gas analysis indicated metabolic acidosis. Chest X-ray revealed pneumothorax in the right hemithorax. She was diagnosed with pneumothorax of the right hemithorax, DKA, sepsis and pulmonary TB. Treatment involved prompt placement of chest tube drainage, fluid rehydration, intravenous insulin, antibiotic, sodium bicarbonate and anti-tuberculosis drugs. Her condition improved after 9 days of uneventful hospitalization. We discussed how concomitant presence of both DKA and pulmonary TB can increase the likelihood of developing secondary spontaneous pneumothorax.
ER  - 
TY  - JOUR
T1  - The correlation between CT features and insulin resistance levels in patients  with T2DM complicated with primary pulmonary tuberculosis.
A1  - Yang, Wei-Bin
A1  - Wang, Hai-Lin
A1  - Mao, Jian-Ting
A1  - Chen, Zhen
A1  - Xu, Jin-Wei
A1  - Wang, Lian-Hong
A1  - Xu, Min
A1  - Zhang, Xin
Y1  - 2020/12//
KW  - Adult
KW  - Blood Glucose
KW  - Diabetes Mellitus, Type 2
KW  - Female
KW  - Glucose Tolerance Test
KW  - Humans
KW  - Insulin Resistance
KW  - Logistic Models
KW  - Male
KW  - Middle Aged
KW  - Tomography, X-Ray Computed
KW  - Tuberculosis, Pulmonary
KW  - complications
KW  - metabolism
KW  - methods
KW  - physiology
JF  - Journal of cellular physiology
VL  - 235
LA  - eng
IS  - 12
SP  - 9370
EP  - 9377
DO  - 10.1002/jcp.29741
N2  - The aim is to investigate the correlation between computed tomography (CT)  features and insulin resistance levels in patients with type 2 diabetes mellitus (T2DM) complicated with primary pulmonary tuberculosis (PTB). Nearly, 268 untreated PTB patients complicated with T2DM were divided into two groups according to the optimal cutoff value of HOMA-IR score for the Chinese population: HOMA-IR ≤ 2.69 (Group I: 74 patients), >2.69 (Group II: 194 patients). The basic characteristics and changes of CT manifestations were analyzed. In the two groups, the detection rate of large segmented leafy shadow was 39.2% and 78.9%; the air bronchogram sign detection rate was 40.5% and 80.9%; the discovery rate of mouth-eaten cavity was 33.8% and 73.7%; the thin-walled cavity detection rate was 2.7% and 16.0%; the rate of multiple cavities was 35.1% and 69.6%; and bronchial tuberculosis was found in 4.1% and 35.6%, respectively. The detection rates of lesions in Group II were significantly higher than in Group I (p < .05). HOMA-IR was found independently associated with large segmented leafy shadow, air bronchial sign, thin-walled cavity, and bronchial tuberculosis. The level of insulin resistance can effectively reflect the severity of PTB patients with T2DM. CT scan can directly provide image information in clinics. These two examinations can guide clinicians to accurately formulate subsequent treatment plans.
ER  - 
TY  - JOUR
T1  - Three Patients with COVID-19 and Pulmonary Tuberculosis, Wuhan, China, January-February 2020
A1  - Chen, Z Y
A1  - Wang, Q
A1  - Liu, W
A1  - Nan, Q Z J
A1  - Huang, H
A1  - Wu, Y
A1  - Li, L
A1  - Liang, L
A1  - You, L
A1  - Liu, Y
A1  - Yu, H
Y1  - 2020///
KW  - C reactive protein
KW  - China
KW  - Mycobacterium tuberculosis
KW  - acarbose
KW  - adenosine deaminase
KW  - adult
KW  - adult respiratory distress syndrome
KW  - anemia
KW  - antibiotic agent
KW  - antivirus agent
KW  - article
KW  - case report
KW  - clinical article
KW  - computer assisted tomography
KW  - coronavirus disease 2019
KW  - corticosteroid
KW  - corticosteroid therapy
KW  - coughing
KW  - crackle
KW  - death
KW  - dyspnea
KW  - ethambutol plus isoniazid plus pyrazinamide plus r
KW  - fever
KW  - human
KW  - hypoproteinemia
KW  - hypoxia
KW  - immunoglobulin
KW  - ischemia
KW  - lactate dehydrogenase
KW  - lung bulla
KW  - lung emphysema
KW  - lung tuberculosis
KW  - lymphocytic infiltration
KW  - male
KW  - metformin
KW  - middle aged
KW  - non insulin dependent diabetes mellitus
KW  - oxygen saturation
KW  - oxygen therapy
KW  - pleura effusion
KW  - pneumonia
KW  - respiratory distress
KW  - respiratory failure
KW  - throat culture
KW  - tuberculin test
KW  - tuberculous pleurisy
KW  - virus RNA
KW  - wheezing
JF  - Emerging Infectious Diseases
VL  - 26
LA  - English
IS  - 11
SP  - 2754
EP  - 2757
DO  - 10.3201/EID2611.201536
UR  - https://www.embase.com/search/results?subaction=viewrecord&id=L2007665797&from=export
UR  - http://dx.doi.org/10.3201/EID2611.201536
N2  - During January-February 2020, coronavirus disease (COVID-19) and tuberculosis were diagnosed for 3 patients in Wuhan, China. All 3 patients had COVID-19 pneumonia. One severely ill patient died after acute respiratory distress syndrome developed. Clinicians and public health officials should be aware of underlying chronic infections such as tuberculosis in COVID-19 patients.
ER  - 
TY  - JOUR
T1  - Covid-19 pneumonia with delayed viral clearance in a patient with active drug-resistant pulmonary tuberculosis
A1  - Sarma, U
A1  - Mishra, V
A1  - Goel, J
A1  - Yadav, S
A1  - Sharma, S
A1  - Sherawat, R K
Y1  - 2020///
KW  - C reactive protein
KW  - GeneXpert
KW  - Glasgow coma scale
KW  - Gram staining
KW  - Mycobacterium tuberculosis test kit
KW  - World Health Organization
KW  - adult
KW  - aerobic bacterium
KW  - ampicillin
KW  - article
KW  - artificial ventilation
KW  - ascorbic acid
KW  - azithromycin
KW  - bacterium culture
KW  - blood biochemistry
KW  - breathing muscle
KW  - breathing pattern
KW  - bronchiectasis
KW  - bronchography
KW  - case report
KW  - chronic kidney failure
KW  - clinical article
KW  - coinfection
KW  - coronavirus disease 2019
KW  - coughing
KW  - creatinine
KW  - creatinine blood level
KW  - drug dose titration
KW  - dyspnea
KW  - electrolyte
KW  - electrolyte blood level
KW  - emergency physician
KW  - emergency treatment
KW  - emergency ward
KW  - female
KW  - fentanyl
KW  - ferritin
KW  - ferritin blood level
KW  - fever
KW  - follow up
KW  - general condition deterioration
KW  - glucose blood level
KW  - hemoglobin
KW  - hemoglobin blood level
KW  - hemoptysis
KW  - high resolution computer tomography
KW  - human
KW  - hydroxychloroquine
KW  - ideal body weight
KW  - infusion fluid
KW  - insulin
KW  - insulin infusion
KW  - intensive care unit
KW  - interstitial pneumonia
KW  - kidney function
KW  - kidney function test
KW  - lactate dehydrogenase
KW  - lactate dehydrogenase blood level
KW  - leukocyte count
KW  - liver function test
KW  - lung consolidation
KW  - lung fibrosis
KW  - lung mechanics
KW  - lung parenchyma
KW  - lymphocytopenia
KW  - male
KW  - midazolam
KW  - middle aged
KW  - monocytosis
KW  - multidrug resistant tuberculosis
KW  - neutrophil count
KW  - non insulin dependent diabetes mellitus
KW  - oral antidiabetic agent
KW  - oxygen saturation
KW  - oxygen therapy
KW  - pandemic
KW  - polymerase chain reaction
KW  - polymerase chain reaction system
KW  - positive pressure ventilation
KW  - practice guideline
KW  - pressure support ventilation
KW  - respiratory distress
KW  - respiratory system
KW  - respiratory tract intubation
KW  - rifampicin resistance
KW  - right lung
KW  - secretion (process)
KW  - sputum smear
KW  - stain
KW  - tertiary care center
KW  - thorax radiography
KW  - tidal volume
KW  - trachea mucus
KW  - tuberculostatic agent
KW  - urea
KW  - urea blood level
KW  - viral clearance
JF  - Indian Journal of Critical Care Medicine
VL  - 24
LA  - English
IS  - 11
SP  - 1132
EP  - 1134
CY  - U. Sarma, Department of Critical Care and Pulmonology, Nayati Hospital, Mathura, Uttar Pradesh, India
DO  - 10.5005/jp-journals-10071-23662
UR  - https://www.embase.com/search/results?subaction=viewrecord&id=L633612811&from=export
UR  - http://dx.doi.org/10.5005/jp-journals-10071-23662
N2  - COVID pneumonia patient presents with fever, cough, and breathing difficulty. Many respiratory pathogens have such clinical presentations and pulmonary tuberculosis (PTB) is one of them, which is prevalent in the Indian subcontinent. Herein, we are presenting a case of dual infection with severe acute respiratory syndrome corona virus 2 (SARS-CoV-2) and drug-resistant PTB [likely multidrug resistance (MDR)] in a patient with chronic kidney disease (CKD) and type 2 diabetes mellitus, a clinical course further complicated by a prolonged viral clearance.
ER  - 
TY  - JOUR
T1  - Aspirin enhances the clinical efficacy of anti-tuberculosis therapy in pulmonary  tuberculosis in patients with type 2 diabetes mellitus.
A1  - Wang, Wenjie
A1  - Du, Zhixiang
A1  - Ni, Mingyue
A1  - Wang, Zijian
A1  - Liang, Manman
A1  - Sheng, Haoyu
A1  - Zhang, Aiping
A1  - Yang, Jianghua
Y1  - 2020/10//
KW  - Antitubercular Agents
KW  - Aspirin
KW  - Diabetes Mellitus, Type 2
KW  - Humans
KW  - Treatment Outcome
KW  - Tuberculosis, Pulmonary
KW  - complications
KW  - drug therapy
KW  - therapeutic use
JF  - Infectious diseases (London, England)
VL  - 52
LA  - eng
IS  - 10
SP  - 721
EP  - 729
DO  - 10.1080/23744235.2020.1778177
N2  - Background: Tuberculosis in patients with diabetes mellitus is characterised by  rapid disease progression, poor treatment efficacy, poor prognosis and poses a new challenge in tuberculosis treatment and control.Methods: Patients with pulmonary TB and type 2 DM were recruited at Yijishan Hospital of Wannan Medical College. A total of 348 patients were randomly assigned to two groups. The aspirin group (aspirin + TB/DM) included 174 patients who received anti-TB therapy and enteric-coated aspirin tablets (100 mg/tablet). The control group (placebo + TB/DM) included 174 patients who received anti-TB therapy and enteric-coated placebo tablets (an identical tablet containing no drug). Eighty-two patients in the aspirin group and 86 in the control group completed the trial and were included in the analysis. Clinical characteristics, laboratory test results, imaging data and side effects of aspirin were monitored.Results: Aspirin treatment affect certain signs and symptoms. The erythrocyte sedimentation rate (ESR) and C-reactive protein (CRP) levels were lower in the aspirin group than in the control group after treatment (Both p = .000). The sputum-negative conversion rate was 86.7% in the aspirin group, significantly higher than in the control group (53.8%) (p = .031). After two months of treatment, the differences in the number of cases with cavities, the number of cavities, and maximum diameter of cavities in the aspirin group were statistically significant (p = .003, p = .023 and p = .015 respectively).Conclusion: Our findings suggest that aspirin may improve treatment in patients with pulmonary TB and type 2 DM.
ER  - 
TY  - JOUR
T1  - A case series of three patients presenting with isoniazid induced toxicity and N-acetyl transferase 2 gene mutation: A management conundrum for programmatic therapy of tuberculosis in India
A1  - Shetty, P
A1  - Panchal, F
A1  - Munshi, R
A1  - Sundar, U
A1  - Darole, P
Y1  - 2020///
KW  - Human immunodeficiency virus infection
KW  - India
KW  - NAT2 gene
KW  - abdominal pain
KW  - abnormal respiratory sound
KW  - acyltransferase
KW  - adenosine deaminase
KW  - adult
KW  - alanine aminotransferase
KW  - alanine aminotransferase blood level
KW  - antiretroviral therapy
KW  - antiretrovirus agent
KW  - article
KW  - aspartate aminotransferase
KW  - aspartate aminotransferase blood level
KW  - case report
KW  - case study
KW  - clinical article
KW  - diabetes mellitus
KW  - disease duration
KW  - disease severity
KW  - drug efficacy
KW  - drug megadose
KW  - drug sensitivity
KW  - drug withdrawal
KW  - echography
KW  - enzyme activity
KW  - ethambutol
KW  - fatigue
KW  - fever
KW  - gene
KW  - gene mutation
KW  - hepatitis
KW  - human
KW  - insulin
KW  - isoniazid
KW  - jaundice
KW  - limb weakness
KW  - liver function test
KW  - loss of appetite
KW  - low drug dose
KW  - lung tuberculosis
KW  - male
KW  - nerve conduction velocity test
KW  - peripheral neuropathy
KW  - pleura effusion
KW  - pleura fluid
KW  - pyridoxine
KW  - rifampicin
KW  - sensorimotor neuropathy
KW  - sensory dysfunction
KW  - sputum analysis
KW  - thorax radiography
KW  - treatment duration
KW  - treatment withdrawal
KW  - young adult
JF  - Indian Journal of Tuberculosis
VL  - 67
LA  - English
IS  - 3
SP  - 407
EP  - 410
CY  - R. Munshi, Department of Clinical Pharmacology, TN Medical College & BYL Nair Charitable Hospital, Dr. AL Nair Road, Mumbai Central, Mumbai, India
DO  - 10.1016/j.ijtb.2020.01.005
UR  - https://www.embase.com/search/results?subaction=viewrecord&id=L2004791860&from=export
UR  - http://dx.doi.org/10.1016/j.ijtb.2020.01.005
N2  - Isoniazid is an essential drug in the management of tuberculosis but there is a high degree of variation in the Indian population's capacity to acetylate or inactivate isoniazid to the inactive metabolite acetyl isoniazid, and they can be distinctly characterized phenotypically as being either slow or rapid inactivators (the concentration of the enzyme being higher in rapid inactivators). Several mutations in the N-acetyl transference 2 (NAT2) gene account for majority of the slow acetylator genotypes in the human population (NAT2*5A, NAT2*5B, and NAT2*6A). Such individuals are at a greater risk of drug-induced adverse reactions due to reduced drug elimination, compared to those possessing the wild type allele. Here we discuss two cases of Isoniazid induced peripheral neuropathy and one case of Isoniazid induced hepatotoxicity confirmed as having heterozygous or homozygous NAT2 gene mutation. In all 3 cases, the presence of NAT2 gene mutation was associated with the adverse events and the adverse events subsided on stopping or reducing the dose of isoniazid. However, due to lack of guideline-based management of adverse events occurring due to isoniazid, the drug was either abruptly stopped or dosage lowered based only on clinical expertise, which could potentially lead to further resistance to Mycobacterium tuberculosis (as occurred in one of our cases). Further studies of the relationship between NAT2 genotypes, isoniazid concentrations and adverse drug events are required to make genotyping a helpful tool for optimizing isoniazid's therapeutic response and minimizing adverse drug reactions, particularly in countries with a high burden of tuberculosis.
ER  - 
TY  - JOUR
T1  - The use of separate-level neuraxial anaesthesia for caesarean delivery in a patient with a history of spinal tuberculosis
A1  - Kearsley, R
A1  - Elliott, S
A1  - Smith, C
A1  - Stocks, G
Y1  - 2020///
KW  - acetylsalicylic acid
KW  - adult
KW  - anesthesia
KW  - article
KW  - asymptomatic disease
KW  - bisoprolol
KW  - body mass
KW  - case report
KW  - cesarean section
KW  - chest tightness
KW  - chloroethane
KW  - clinical article
KW  - clopidogrel
KW  - coronary angiography
KW  - diabetes control
KW  - dual antiplatelet therapy
KW  - echography
KW  - enoxaparin
KW  - epidural catheter
KW  - epidural space
KW  - female
KW  - fentanyl
KW  - fetus growth
KW  - general anesthesia
KW  - gestational age
KW  - growth rate
KW  - hospital admission
KW  - human
KW  - image quality
KW  - insulin
KW  - ischemic heart disease
KW  - kyphosis
KW  - levobupivacaine
KW  - metformin
KW  - methyldopa
KW  - neuraxial anesthesia
KW  - neurologic disease
KW  - non ST segment elevation myocardial infarction
KW  - nuclear magnetic resonance imaging
KW  - premature labor
KW  - priority journal
KW  - regional anesthesia
KW  - risk factor
KW  - sleep apnea syndromes
KW  - spinal anesthesia
KW  - spinal cord compression
KW  - stent thrombosis
KW  - thoracolumbar kyphosis
KW  - transthoracic echocardiography
KW  - tuberculous spondylitis
KW  - vertebra body
JF  - Anesthesia Reports
VL  - 8
LA  - English
IS  - 2
SP  - 80
EP  - 83
CY  - R. Kearsley, Department of Anaesthesia, Queen Charlottes and Chelsea Hospital, London, United Kingdom
DO  - 10.1002/anr3.12051
UR  - https://www.embase.com/search/results?subaction=viewrecord&id=L2007254882&from=export
UR  - http://dx.doi.org/10.1002/anr3.12051
N2  - We present the case of a 33-year-old parturient who required caesarean delivery at 31 weeks' gestation. She had a history of degenerative disease of the lumbar spine secondary to tuberculosis, acquired as a child in India. Her complex medical history also included ischaemic heart disease and obstructive sleep apnoea, and due to this general anaesthesia was considered to be of high risk. However, regional anaesthesia also posed significant challenges because magnetic resonance imaging of the spine showed a partial collapse with subsequent fusion of second and third lumbar vertebral bodies with thoracolumbar kyphosis. Neuraxial anaesthesia was performed with ultrasound guidance for determining levels and depth of epidural space. An epidural was inserted at the T12–L1 interspace and a spinal anaesthetic block was placed at L4–L5. Delivery and recovery were uneventful. This case highlights the safe and effective use of neuraxial anaesthesia in an asymptomatic patient with treated spinal tuberculosis as well as the usefulness of high-quality imaging of the spine in the decision to perform neuraxial anaesthesia.
ER  - 
TY  - JOUR
T1  - Peptidyl-prolyl isomerase-B is involved in Mycobacterium tuberculosis biofilm formation and a generic target for drug repurposing-based intervention
A1  - Kumar, A
A1  - Alam, A
A1  - Grover, S
A1  - Pandey, S
A1  - Tripathi, D
A1  - Kumari, M
A1  - Rani, M
A1  - Singh, A
A1  - Akhter, Y
A1  - Ehtesham, N Z
A1  - Hasnain, S E
Y1  - 2019///
KW  - Mycobacterium smegmatis
KW  - Mycobacterium tuberculosis
KW  - acarbose
KW  - antibiofilm activity
KW  - antibiotic sensitivity
KW  - article
KW  - bacterial growth
KW  - bacterial viability
KW  - bactericidal activity
KW  - bacteriostatic activity
KW  - bacterium culture
KW  - biofilm
KW  - coculture
KW  - comparative study
KW  - computer model
KW  - cyclophilin B
KW  - cyclosporine
KW  - drug binding site
KW  - drug potentiation
KW  - drug repositioning
KW  - drug targeting
KW  - ethambutol
KW  - gallium nanoparticle
KW  - hydrogen bond
KW  - in vitro study
KW  - isoniazid
KW  - minimum inhibitory concentration
KW  - molecular docking
KW  - nanoparticle
KW  - peptidyl prolyl isomerase B
KW  - peptidylprolyl isomerase
KW  - surface plasmon resonance
KW  - tuberculostatic agent
KW  - unclassified drug
JF  - npj Biofilms and Microbiomes
VL  - 5
LA  - English
IS  - 1
CY  - S.E. Hasnain, JH-Institute of Molecular Medicine, Jamia Hamdard, New Delhi, India
DO  - 10.1038/s41522-018-0075-0
UR  - https://www.embase.com/search/results?subaction=viewrecord&id=L625985078&from=export
UR  - http://dx.doi.org/10.1038/s41522-018-0075-0
N2  - Tuberculosis (TB), a disease caused by Mycobacterium tuberculosis (M.tb), takes one human life every 15 s globally. Disease relapse occurs due to incomplete clearance of the pathogen and reactivation of the antibiotic tolerant bacilli. M.tb, like other bacterial pathogens, creates an ecosystem of biofilm formed by several proteins including the cyclophilins. We show that the M.tb cyclophilin peptidyl-prolyl isomerase (PpiB), an essential gene, is involved in biofilm formation and tolerance to anti-mycobacterial drugs. We predicted interaction between PpiB and US FDA approved drugs (cyclosporine-A and acarbose) by in-silico docking studies and this was confirmed by surface plasmon resonance (SPR) spectroscopy. While all these drugs inhibited growth of Mycobacterium smegmatis (M.smegmatis) when cultured in vitro, acarbose and cyclosporine-A showed bacteriostatic effect while gallium nanoparticle (GaNP) exhibited bactericidal effect. Cyclosporine-A and GaNP additionally disrupted M.tb H37Rv biofilm formation. Co-culturing M.tb in their presence resulted in significant (2–4 fold) decrease in dosage of anti-tubercular drugs- isoniazid and ethambutol. Comparison of the cyclosporine-A and acarbose binding sites in PpiB homologues of other biofilm forming infectious pathogens revealed that these have largely remained unaltered across bacterial species. Targeting bacterial biofilms could be a generic strategy for intervention against bacterial pathogens.
ER  - 
TY  - JOUR
T1  - Peritoneal tuberculosis with benign ovarian tumor
A1  - Lata Verma, M
A1  - Tripathi, V
A1  - Singh, U
A1  - Agarwal, P
A1  - Sachan, R
A1  - Lata Sankwar, P
Y1  - 2019///
KW  - Brenner tumor
KW  - abdominal cavity
KW  - abdominal disease
KW  - abdominal distention
KW  - abdominal pain
KW  - adenosine deaminase
KW  - adult
KW  - antihypertensive agent
KW  - article
KW  - ascites
KW  - ascites fluid
KW  - case report
KW  - clinical article
KW  - clinical examination
KW  - disease association
KW  - endometrium biopsy
KW  - female
KW  - frozen section
KW  - hemostasis
KW  - histopathology
KW  - human
KW  - human tissue
KW  - hypertension
KW  - insulin
KW  - laparotomy
KW  - metritis
KW  - middle aged
KW  - non insulin dependent diabetes mellitus
KW  - postoperative period
KW  - salpingooophorectomy
KW  - surgical margin
KW  - tuberculous peritonitis
JF  - Indian Journal of Tuberculosis
VL  - 66
LA  - English
IS  - 4
SP  - 499
EP  - 501
CY  - M. Lata Verma, Dept of Obstetrics and Gynaecology, KGMC, Type 4/76 SGPGIMS, Lucknow, India
DO  - 10.1016/j.ijtb.2018.12.001
UR  - https://www.embase.com/search/results?subaction=viewrecord&id=L2001472285&from=export
UR  - http://dx.doi.org/10.1016/j.ijtb.2018.12.001
ER  - 
TY  - JOUR
T1  - Dynamics of carbohydrate metabolism in patients with destructive pulmonary tuberculosis
A1  - Shvets, O
Y1  - 2019///
KW  - X ray picture
KW  - adult
KW  - carbohydrate metabolism
KW  - clinical article
KW  - conference abstract
KW  - controlled study
KW  - fasting
KW  - female
KW  - glucose blood level
KW  - homeostasis model assessment
KW  - human
KW  - human tissue
KW  - insulin
KW  - insulin level
KW  - lung tuberculosis
KW  - male
KW  - metabolic disorder
KW  - oral glucose tolerance test
KW  - physical examination
JF  - European Respiratory Journal
VL  - 54
LA  - English
CY  - O. Shvets, Kharkiv National Medical University, Kharkiv, Ukraine
DO  - 10.1183/13993003.congress-2019.PA2946
UR  - https://www.embase.com/search/results?subaction=viewrecord&id=L630918540&from=export
UR  - http://dx.doi.org/10.1183/13993003.congress-2019.PA2946
N2  - Background: A lot of mechanisms of insulin resistance have been proposed. Chronic hypoxia, that is observed in tuberculosis patients with massive lung tissue destruction, is one of them. Aim: to assess the dynamics of carbohydrate metabolism in patients with destructive pulmonary tuberculosis. Methods: Thirty-two patients with destructive pulmonary tuberculosis (PTB) were examined. Group 1 included 17 patients with healed cavities of the lung tissue. Group 2 included 15 patients with X-ray proven cavities after 2 months of treatment. The data were collected from a physical examination, X-ray pictures, fasting blood glucose (FBG) and insulin levels, oral glucose tolerance test (OGTT). HOMA-IR was calculated. Results: Mean baseline values of FBG in both groups were within normal ranges (Group 1 - 5.5±1.2 mmol/L; Group 2 - 5.6±1.8 mmol/L); similar findings were detected when comparing mean baseline values of OGTT (6.5±1.4 mmol/L and 6.7±1.8 mmol/L respectively), while mean HOMA-IR were increased (Group 1 -4.5±0.7; Group 2 - 5.8±1.0). After 2 months of intensive phase treatment mean values of HOMA-IR significantly decreased (Group 1 - 1.6±0,8; Group 2 - 2.4±1.1), though it was higher in Group 2. Mean value of fasting insulin level in Group 1 after treatment was 3 times decreased (20.1 microU/L vs 7.4 microU/L), while in Group 2 the mean value of insulin decreased only 2 times (22.9 microU/L vs 10.3 microU/L). Conclusion: Our findings suggest that carbohydrate metabolism disorders are more expressed and have sluggish positive dynamics in PTB patients who still have cavities in the lung tissue after 2 months of treatment, compared to those with healed cavities.
ER  - 
TY  - JOUR
T1  - A case of concomitant pulmonary tuberculosis and mucormycosis in an insulin-dependent diabetic patient
A1  - O, J.-Z.
A1  - Ln, V.-R.
A1  - M, A.-L.
A1  - Jd, U.-Á.
A1  - Ma, M.-R.
A1  - Ga, F.-S.
A1  - Jd, M
Y1  - 2019///
KW  - Mycobacterium tuberculosis
KW  - Mycoplasma pneumoniae
KW  - adult
KW  - amphotericin B deoxycholate
KW  - antipyretic agent
KW  - article
KW  - blood carbon dioxide tension
KW  - blood oxygen tension
KW  - body weight loss
KW  - bronchoscopy
KW  - bronchus biopsy
KW  - bronchus mucosa
KW  - case report
KW  - ceftriaxone
KW  - clarithromycin
KW  - clinical article
KW  - coinfection
KW  - computer assisted tomography
KW  - coughing
KW  - crackle
KW  - creatinine
KW  - creatinine blood level
KW  - dehydration
KW  - diabetic patient
KW  - diaphoresis
KW  - directly observed therapy
KW  - drug withdrawal
KW  - dyspnea
KW  - ethambutol
KW  - evening dosage
KW  - family history
KW  - female
KW  - fever
KW  - fungus hyphae
KW  - glycemic control
KW  - hemoglobin A1c
KW  - hemoptysis
KW  - histopathology
KW  - hospital admission
KW  - human
KW  - human cell
KW  - human tissue
KW  - hypertension
KW  - hypokalemia
KW  - hypomagnesemia
KW  - immunocompromised patient
KW  - insulin dependent diabetes mellitus
KW  - insulin glargine
KW  - isoniazid
KW  - lung auscultation
KW  - lung infection
KW  - lung infiltrate
KW  - lung lavage
KW  - lung lesion
KW  - lung lobectomy
KW  - lung nodule
KW  - lung tuberculosis
KW  - metformin
KW  - middle aged
KW  - mucormycosis
KW  - mucosa
KW  - nephrotoxicity
KW  - non insulin dependent diabetes mellitus
KW  - nonhuman
KW  - nonsteroid antiinflammatory agent
KW  - patient isolation
KW  - physical examination
KW  - priority journal
KW  - pyrazinamide
KW  - recumbency
KW  - reverse transcription polymerase chain reaction
KW  - rifampicin
KW  - right lung
KW  - side effect
KW  - staining
KW  - tachypnea
KW  - thorax pain
KW  - thorax radiography
KW  - urinary tract infection
KW  - visual analog scale
JF  - Journal of Clinical Tuberculosis and Other Mycobacterial Diseases
VL  - 16
LA  - English
CY  - M. Jd, University Medical Center Groningen, Department of Neurology, PO Box 30001, Groningen, Netherlands
DO  - 10.1016/j.jctube.2019.100105
UR  - https://www.embase.com/search/results?subaction=viewrecord&id=L2001910766&from=export
UR  - http://dx.doi.org/10.1016/j.jctube.2019.100105
N2  - Conditions, where the patient's immune system is compromised are the main risk factor for mucormycosis. Approximately 23% of the world's population is estimated to have a latent Mycobacterium tuberculosis infection and more than 10 million new cases were estimated in 2017. Pulmonary mucormycosis and tuberculosis co-infections are very rare. We present the case of a 56-year-old insulin-dependent diabetic patient with a pulmonary mucormycosis and tuberculosis co-infection. While the patient did not suffer from ketoacidosis, she had poor glycemic control. A chest X-ray and a computed tomography showed nodular and cavitary lesions in both lungs. The patient was diagnosed through a biopsy of the bronchial mucosa and an RT-PCR for M. tuberculosis from bronchoalveolar lavage. The patient was treated with the recommended 4-drug regimen for TB (i.e. isoniazid, rifampin, pyrazinamide, and ethambutol); concurrently, amphotericin B deoxycholate was administered to treat the mucormycosis infection. Thirty days after initial hospital admission the patient underwent a lobectomy on the right lung. The case described here is only the sixth case reported in the literature of concomitant pulmonary tuberculosis and mucormycosis and the third case associated with a TB and mucormycosis co-infection involving an uncontrolled DM patient to survive.
ER  - 
TY  - JOUR
T1  - mTORC2/Akt activation in adipocytes is required for adipose tissue inflammation in tuberculosis
A1  - Martinez, N
A1  - Cheng, C Y
A1  - Ketheesan, N
A1  - Cullen, A
A1  - Tang, Y
A1  - Lum, J
A1  - West, K
A1  - Poidinger, M
A1  - Guertin, D A
A1  - Singhal, A
A1  - Kornfeld, H
Y1  - 2019///
KW  - Akt/mTOR signaling
KW  - CCAAT enhancer binding protein alpha
KW  - CD36 antigen
KW  - CXCL1 chemokine
KW  - CXCL2 chemokine
KW  - Mycobacterium tuberculosis
KW  - RANTES
KW  - RNA sequence
KW  - T lymphocyte activation
KW  - adipocyte
KW  - adipogenesis
KW  - adiponectin
KW  - adipose tissue
KW  - animal experiment
KW  - animal model
KW  - animal tissue
KW  - article
KW  - bacterial growth
KW  - blood biochemistry
KW  - bone morphogenetic protein 4
KW  - cell counter
KW  - cell differentiation
KW  - cell isolation
KW  - controlled study
KW  - cytokine production
KW  - dendritic cell
KW  - diet-induced obesity
KW  - experimental tuberculosis
KW  - flow cytometry
KW  - gene expression
KW  - genomic DNA
KW  - glucose intolerance
KW  - glucose tolerance test
KW  - high density lipoprotein
KW  - hypertrophy
KW  - immune response
KW  - immunoblotting
KW  - inflammation
KW  - inflammatory infiltrate
KW  - insulin
KW  - insulin resistance
KW  - insulin sensitivity
KW  - insulin tolerance test
KW  - interleukin 10
KW  - interleukin 13
KW  - interleukin 1beta
KW  - interleukin 4
KW  - interleukin 6
KW  - leptin
KW  - lipid metabolism
KW  - lipoprotein lipase
KW  - low density lipoprotein
KW  - macrophage
KW  - male
KW  - mammalian target of rapamycin complex 2
KW  - metformin
KW  - monocyte chemotactic protein 1
KW  - mouse
KW  - nonhuman
KW  - peroxisome proliferator activated receptor alpha
KW  - peroxisome proliferator activated receptor gamma
KW  - polymorphonuclear cell
KW  - priority journal
KW  - protein kinase B
KW  - protein phosphorylation
KW  - rapamycin-insensitive companion of mTOR
KW  - real time polymerase chain reaction
KW  - transcription factor
KW  - transcription factor ebf1
KW  - triacylglycerol
KW  - triacylglycerol lipase
KW  - tumor necrosis factor
KW  - unclassified drug
JF  - EBioMedicine
VL  - 45
LA  - English
SP  - 314
EP  - 327
CY  - H. Kornfeld, Department of Medicine, University of Massachusetts Medical School, Worcester, MA, United States
DO  - 10.1016/j.ebiom.2019.06.052
UR  - https://www.embase.com/search/results?subaction=viewrecord&id=L2002217744&from=export
UR  - http://dx.doi.org/10.1016/j.ebiom.2019.06.052
N2  - Background: Mycobacterium tuberculosis has co-evolved with the human host, adapting to exploit the immune system for persistence and transmission. While immunity to tuberculosis (TB) has been intensively studied in the lung and lymphoid system, little is known about the participation of adipose tissues and non-immune cells in the host-pathogen interaction during this systemic disease. Methods: C57BL/6J mice were aerosol infected with M. tuberculosis Erdman and presence of the bacteria and the fitness of the white and brown adipose tissues, liver and skeletal muscle were studied compared to uninfected mice. Findings: M. tuberculosis infection in mice stimulated immune cell infiltration in visceral, and brown adipose tissue. Despite the absence of detectable bacterial dissemination to fat tissues, adipocytes produced localized pro-inflammatory signals that disrupted adipocyte lipid metabolism, resulting in adipocyte hypertrophy. Paradoxically, this resulted in increased insulin sensitivity and systemic glucose tolerance. Adipose tissue inflammation and enhanced glucose tolerance also developed in obese mice after aerosol M. tuberculosis infection. We found that infection induced adipose tissue Akt signaling, while inhibition of the Akt activator mTORC2 in adipocytes reversed TB-associated adipose tissue inflammation and cell hypertrophy. Interpretation: Our study reveals a systemic response to aerosol M. tuberculosis infection that regulates adipose tissue lipid homeostasis through mTORC2/Akt signaling in adipocytes. Adipose tissue inflammation in TB is not simply a passive infiltration with leukocytes but requires the mechanistic participation of adipocyte signals.
ER  - 
TY  - JOUR
T1  - Tb or not TB: A case of subacute pulmonary mucormycosis masquerading as tuberculosis in a patient with poorly controlled diabetes
A1  - Fazio, J C
A1  - Schimmel, M E
A1  - Van Nostrand, K
Y1  - 2019///
KW  - abnormal respiratory sound
KW  - acid fast bacterium
KW  - adult
KW  - amphotericin
KW  - antifungal therapy
KW  - body weight loss
KW  - bronchoscopy
KW  - cachexia
KW  - cancer patient
KW  - cancer surgery
KW  - cancer survival
KW  - case report
KW  - clinical article
KW  - computer assisted tomography
KW  - conference abstract
KW  - coughing
KW  - drug therapy
KW  - emergency ward
KW  - hemoglobin A1c
KW  - hospital readmission
KW  - human
KW  - hypertension
KW  - immunosuppressive treatment
KW  - insulin
KW  - lavage
KW  - lobectomy
KW  - lung alveolus
KW  - lung lesion
KW  - lung tuberculosis
KW  - male
KW  - middle aged
KW  - mucormycosis
KW  - non insulin dependent diabetes mellitus
KW  - non rebreathing valve
KW  - nonhuman
KW  - prevention
KW  - remission
KW  - sputum smear
KW  - systemic mycosis
KW  - thoracotomy
KW  - thorax radiography
KW  - transbronchial biopsy
KW  - wedge resection
JF  - American Journal of Respiratory and Critical Care Medicine
VL  - 199
LA  - English
IS  - 9
CY  - J.C. Fazio, Division of Pulmonary,Allergy,Critical Care and Sleep Medicine, Emory University, Atlanta, GA, United States
UR  - https://www.embase.com/search/results?subaction=viewrecord&id=L630351220&from=export
N2  - Introduction: Cavitary lung lesions have a broad differential, which includes infectious, malignant, and autoimmune conditions. While mycobacterium tuberculosis must always be considered in patients presenting with cavitary lung disease, physicians should remain vigilant for invasive fungal infection. This is particularly true in immunocompromised individuals, of which those with uncontrolled diabetes can be a forgotten subset. We present a case of subacute pulmonary mucormycosis in a patient with poorly controlled diabetes. Case Presentation: A 45-year-old man with a history of hypertension and uncontrolled type II diabetes presented to the emergency department with four months of cough and unintentional weight loss. He had several recent admissions for diabetic ketoacidosis (DKA) secondary to poor insulin adherence. His hemoglobin A1C was 16%. Exam was notable for cachexia and diminished breath sounds over the right hemithorax. He was hypoxic, requiring 15 liters/minute via a non-rebreather mask. He was afebrile and nontoxic appearing with no other apparent signs of infection. Laboratory assessment was consistent with DKA and he was started on intravenous (IV) insulin and fluids, per protocol. Chest radiography showed a new 11 x 7.5 cm cavitary lesion in the right upper lobe (Image 1). Chest computed tomography (CT) confirmed a large cavitary lesion with surrounding consolidation and tree-in-bud opacities, concerning for active pulmonary tuberculosis. Three acid fast bacillus sputum smears were negative. The patient subsequently underwent bronchoscopy with alveolar lavage and transbronchial biopsies. Pathology and cultures both demonstrated mucormycetes, consistent with a diagnosis of pulmonary mucormycosis. Despite a prolonged course of antifungal therapy and readmission for IV amphotericin, repeat imaging showed progression of disease. In an effort to eliminate the infection and prevent the spread of infection to unaffected lung, thoracotomy, right upper lobectomy and right middle lobe wedge resection was performed. Repeat CT imaging four months later revealed complete resolution of disease. Conclusion: Our patient had subacute pulmonary mucormycosis presenting as a right upper lobe cavitary lesion. This was initially mistaken for pulmonary tuberculosis. His infection was treated with a combination of medical and surgical management. Pulmonary mucormycosis remains rare, it should be kept on the differential for those patients presenting with cavitary lung disease in the setting of immunosuppression; organ transplant, chemotherapy and poorly controlled diabetes. Antifungal therapy, while a mainstay of treatment, yields a worse survival compared with combined medical and surgical intervention. This case highlights a subacute presentation of an often deadly infection and the importance of a multidisciplinary approach.
ER  - 
TY  - JOUR
T1  - Exacerbation of eosinophilic COPD and pneumonia in post-treatment pulmonary multidrug-resistant tuberculosis patient: A case report
A1  - Maranatha, D
A1  - Julian Parade, N N
Y1  - 2019///
KW  - aged
KW  - aminophylline
KW  - article
KW  - case report
KW  - ceftazidime
KW  - chronic obstructive lung disease
KW  - clinical article
KW  - coughing
KW  - cycloserine
KW  - diabetes mellitus
KW  - disease duration
KW  - disease exacerbation
KW  - dyspnea
KW  - emergency ward
KW  - ethambutol
KW  - ethionamide
KW  - exercise
KW  - fatigue
KW  - fever
KW  - hospital admission
KW  - human
KW  - insulin
KW  - insulin treatment
KW  - ipratropium bromide plus salbutamol
KW  - kanamycin
KW  - levofloxacin
KW  - long acting drug
KW  - lung examination
KW  - lung fibrosis
KW  - lung tuberculosis
KW  - male
KW  - medical history
KW  - methylprednisolone
KW  - multidrug resistant tuberculosis
KW  - pneumonia
KW  - priority journal
KW  - pyrazinamide
KW  - short acting drug
KW  - smoking
KW  - sputum culture
KW  - thorax radiography
KW  - treatment duration
KW  - wheezing
JF  - Respiratory Medicine Case Reports
VL  - 28
LA  - English
CY  - D. Maranatha, Department of Pulmonology and Respiratory Medicine, Faculty of Medicine, Airlangga University, Dr.Soetomo General Hospital, Jl. Prof. Dr. Moestopo 6-8, Surabaya, Indonesia
DO  - 10.1016/j.rmcr.2019.100936
UR  - https://www.embase.com/search/results?subaction=viewrecord&id=L2003125254&from=export
UR  - http://dx.doi.org/10.1016/j.rmcr.2019.100936
N2  - Eosinophilic chronic obstructive pulmonary disease (COPD) is a COPD phenotype with several clinical characteristics such as eosinophilic airway inflammation, more common in men and less severe COPD. Eosinophilic COPD has more exacerbations but responds well to corticosteroids and bronchodilators. We hereby report the case of a patient who came to us with shortness of breath, fever, wheezing and a cough with yellow phlegm. He had a history of smoking 4.5 pack-year and two episodes of pulmonary tuberculosis (the second was pulmonary multidrug-resistant tuberculosis). He was diagnosed with eosinophilic COPD exacerbation and pneumonia. Intravenous corticosteroids, bronchodilators and antibiotics were given and his condition improved after a week of hospitalisation. Smoking and pulmonary tuberculosis are risk factors for COPD. In this case, irreversible airflow obstruction is related to COPD and also pulmonary TB. There are several mechanisms that cause airway obstruction in pulmonary tuberculosis, one of which is persistent mycobacterium acting as a co-factor along with smoking and several environmental factors that cause chronic airway inflammation and result in bronchial narrowing with or without parenchymal destruction.
ER  - 
TY  - JOUR
T1  - Integrated miRNA and mRNA expression profiling to identify mRNA targets of dysregulated miRNAs in pulmonary tuberculosis
A1  - Zhang, X
A1  - Zhu, M
A1  - Hu, X
Y1  - 2018///
KW  - DNA library
KW  - MAPK signaling
KW  - adult
KW  - article
KW  - bioinformatics
KW  - calcium
KW  - calcium signaling
KW  - clinical article
KW  - controlled study
KW  - down regulation
KW  - female
KW  - gene expression profiling
KW  - gene function
KW  - gene identification
KW  - gene interaction
KW  - gene ontology
KW  - gene regulatory network
KW  - gene targeting
KW  - high throughput sequencing
KW  - human
KW  - immune response
KW  - insulin
KW  - insulin signaling
KW  - lung tuberculosis
KW  - male
KW  - messenger RNA
KW  - microRNA
KW  - mitogen activated protein kinase
KW  - pathogenesis
KW  - phagosome
KW  - prediction
KW  - priority journal
KW  - transcriptome
KW  - upregulation
JF  - Epigenomics
VL  - 10
LA  - English
IS  - 8
SP  - 1051
EP  - 1069
CY  - X. Hu, Department of Applied Biology, School of Biology and Basic Medical Science, Medical College, Soochow University, Suzhou, Jiangsu Province, China
DO  - 10.2217/epi-2018-0028
UR  - https://www.embase.com/search/results?subaction=viewrecord&id=L623848376&from=export
UR  - http://dx.doi.org/10.2217/epi-2018-0028
N2  - Aim: The aim of this study was to identify mRNA targets of dysregulated miRNAs through the integrated analysis of miRNA and mRNA expression profiling in pulmonary tuberculosis (PTB) patients versus healthy individuals. Materials & methods: Expression profiles in blood obtained from PTB patients and healthy individuals were analyzed using high-throughput sequencing. Results: Forty-one differentially expressed miRNAs and 2565 mRNAs were obtained. A large number of the differentially expressed mRNAs and miRNAs were related to immune-related pathways, particularly the tuberculosis, phagosome and MAPK signaling pathway. Three hundred and fifty-nine potential target genes were identified for 41 differentially expressed miRNAs. Many of target genes were enriched to phagosome, calcium and insulin signaling pathway. Conclusion: The mRNA-miRNA regulatory networks described here provide new insights for further elucidation of PTB pathogenesis.
ER  - 
TY  - JOUR
T1  - Hypothyroidism induced by multi drug resistant tuberculosis (MDR-TB) treatment
A1  - Rosandi, R
Y1  - 2018///
KW  - adult
KW  - adverse drug reaction
KW  - capreomycin
KW  - case report
KW  - clinical article
KW  - cold stress
KW  - conference abstract
KW  - cycloserine
KW  - diabetes mellitus
KW  - diagnosis
KW  - drug therapy
KW  - endogenous compound
KW  - ethambutol
KW  - ethionamide
KW  - gene expression
KW  - human
KW  - hypothyroidism
KW  - incident report
KW  - insulin
KW  - levofloxacin
KW  - levothyroxine
KW  - low drug dose
KW  - male
KW  - middle aged
KW  - multidrug resistant tuberculosis
KW  - prevention
KW  - propylthiouracil
KW  - protein expression
KW  - side effect
KW  - thiamazole
KW  - thionamide
KW  - thyroid function
KW  - thyroid hormone
KW  - thyroid hormone synthesis
KW  - thyroid peroxidase antibody
KW  - thyrotropin
KW  - voice
KW  - weakness
KW  - wheelchair
JF  - Endocrine Practice
VL  - 24
LA  - English
SP  - 236
EP  - 236
CY  - R. Rosandi, Fakultas Kedokteran Universitas Brawijaya - RS. Dr. Saiful Anwar, Indonesia
DO  - 10.4158/1530-891X-24.s1.1
UR  - https://www.embase.com/search/results?subaction=viewrecord&id=L622972729&from=export
UR  - http://dx.doi.org/10.4158/1530-891X-24.s1.1
N2  - Objective: Multi Drug Resistant Tuberculosis (MDR-TB) is one of the health problems in Indonesia because of its increasing number. Some causes are identified such as unstandardized treatment and also several comorbidities, like diabetes mellitus. One of the consequences of MDRTB treatment is hypothyroid events. Test of thyroid function has not been routinely performed in our country Case Presentation: A 59 year old male, with chief complaint weakness for 2 months and must use a wheelchair. The patient's voice also becomes hoarse with easy to experience cold. In 2010, patients were diagnosed with tuberculosis and received antituberculosis drugs first category and then declared cured. In 2017 he diagnosed with MDR TB and received treatment (ethambutol, pyr azinamide, capreomycin, levofloxacin, cycloserine, and etionamide). We performed thyroid panel test, FT4: 0.47 ng/dl (0.82-1.51 ng/dl) TSHs > 100 μIU/ml (0.27- 4.70 μIU/ml) and antiTPO was negatif. These patients had diabetes mellitus, and routinely injected insulin. We diagnose this patient with hypothyroid cause by the treatment for MDR TB. We gave low dose levothyroxin 25 mcg/day at the beginning and increased the dose slowly until 100 mcg/day in 6th month of treatment where the TSH level became normal. Discussion: Treatment of MDR-TB has several side effects. One of them is hypothyroid. The incident reports are vary between 3.5% - 69%. It is said that ethionamide can lead to hypothyroidism by preventing the formation of thyroid hormone by inhibiting the organification of iodine. This is because the structure of ethionamide has similarities with other thionamide groups such as propylthiouracil and methimazole. This patient received treatment with etionamide which has a structure similar to methimazole, and has been known to inhibit thyroid hormone synthesis through the mechanism of inhibition of iodine organification. Patients may develop hypothyroidism within 3-5 months. Supplementation of levothyroxine drugs may improve the hypothyroid condition in these patients, as indicated by symptom improvement, as well as the improved thyroid function within one month of treatment. Therapy is continued and will be evaluated monthly. Evaluation should also be given at the end of treatment when the drug is stopped because most cases of drug induced hypothyroidism will be reversible when treatment is stopped. Conclusion: We strongly recommend the measurement of thyroid function prior to the commencement of MDR TB management. It is also necessary to increase knowledge from physician to recognize signs of hypothyroidism in patients receiving MDR TB treatment.
ER  - 
TY  - JOUR
T1  - Insulin use in patients with diabetes and tuberculosis
A1  - Kodiatte, A A
A1  - Jacob, J J
Y1  - 2018///
KW  - antidiabetic agent
KW  - appetite
KW  - body weight gain
KW  - body weight loss
KW  - catabolism
KW  - corticosteroid
KW  - diabetes mellitus
KW  - diabetic patient
KW  - dipeptidyl peptidase IV inhibitor
KW  - disease severity
KW  - drug interaction
KW  - glucose
KW  - glucose blood level
KW  - glucose tolerance
KW  - glycemic control
KW  - hemoglobin A1c
KW  - human
KW  - hyperglycemia
KW  - hyperosmolarity
KW  - immunocompetence
KW  - insulin
KW  - insulin resistance
KW  - insulin treatment
KW  - kidney dysfunction
KW  - kidney failure
KW  - lifestyle modification
KW  - liver dysfunction
KW  - medication compliance
KW  - oral antidiabetic agent
KW  - oral glucose tolerance test
KW  - relapse
KW  - review
KW  - rifampicin
KW  - sputum
KW  - sulfonylurea
KW  - tuberculosis
KW  - tuberculostatic agent
JF  - Journal of the Indian Medical Association
VL  - 116
LA  - English
IS  - 3
SP  - 36
EP  - 38
CY  - J.J. Jacob, Department of Medicine, Christian Medical College and Hospital, Ludhiana, Punjab, India
UR  - https://www.embase.com/search/results?subaction=viewrecord&id=L2015309701&from=export
N2  - Current estimates from the World Health Organisation (WHO) suggests that 15% of patients of with tuberculosis infection have the additional double burden of diabetes mellitus. Control of hyperglycaemia among these patients is as important as anti-Tubercular therapy. Though there are currently no randomised studies to suggest insulin therapy has better outcomes in comparison to oral anti-diabetic therapy among these patients, there are plenty of historical and clinical data to suggest that insulin therapy is a superior choice. Historically within a year of the availability of insulin commercially in 1923, physicians in Europe and America started using insulin among patients with tuberculosis and normal glucose tolerance. This was primarily for its benefits in improving appetite, augmenting weight gain and improving strength. Though this is currently not indicated the historical advantages of insulin continue to serve patients with co-existing diabetes mellitus and tuberculosis. Insulin therapy has no drug interactions with the currently used first and second line anti-Tubercular agents unlike oral anti-diabetic drugs. In patients with liver and renal dysfunction, in-sulins remain the drug of choice. Patients with significant hyperosmolar symptoms, weight loss, HbA1c >9%, fasting plasma glucose >250mg/dl and those who are catabolic with poor appetite insulin is absolutely indicated as the therapy of choice for their diabetes.
ER  - 
TY  - JOUR
T1  - Protective effect of metformin against tuberculosis infections in diabetic  patients: an observational study of south Indian tertiary healthcare facility.
A1  - Marupuru, Srujitha
A1  - Senapati, Padmanav
A1  - Pathadka, Swathi
A1  - Miraj, Sonal Sekhar
A1  - Unnikrishnan, Mazhuvancherry Kesavan
A1  - Manu, Mohan K
Y1  - 2017///
KW  - Case-Control Studies
KW  - Diabetes Mellitus
KW  - Female
KW  - Humans
KW  - Hypoglycemic Agents
KW  - India
KW  - Male
KW  - Metformin
KW  - Middle Aged
KW  - Tertiary Healthcare
KW  - Tuberculosis, Pulmonary
KW  - blood
KW  - drug therapy
KW  - etiology
KW  - prevention & control
KW  - therapeutic use
JF  - The Brazilian journal of infectious diseases : an official publication of the  Brazilian Society of Infectious Diseases
VL  - 21
LA  - eng
IS  - 3
SP  - 312
EP  - 316
DO  - 10.1016/j.bjid.2017.01.001
N2  - BACKGROUND: World Health Organization estimated that people with diabetes (DM)  are at 2-3 times higher risk for tuberculosis (TB). Studies have shown that DM not only increases the risk of active TB, but also puts co-affected persons at increased risk of poor outcomes. OBJECTIVES: To determine the protective effect of metformin against TB in DM patients and also, to investigate the relationship between poor glycemic control and TB. METHODS: A case-control study was conducted over 8 months, where cases and controls were selected based on the inclusion and exclusion criteria of the study. The diabetics diagnosed with TB were selected as study group (SG=152) and without TB were as control group (CG=299). Exposure status of metformin in both groups were analyzed. RESULTS: The mean (SD) age of both CG and SG were 55.54±11.82 and 52.80±11.75, respectively. Majority of the subjects in the study were males. The mean hospital stay of SG and CG were 7 days and 6 days, respectively. Poor glycemic control (HbA1c>8) observed in SG (51.7%) vs CG (31.4%). HbA1c value <7 is associated protective factor for TB occurrence [OR=0.52 (95% CI 0.29-0.93)]. The protective effect of metformin against TB was 3.9-fold in diabetics (OR=0.256, 0.16-0.40). CONCLUSION: Poor glycemic control among diabetics is a risk factor for TB occurrence. The result shows metformin use is a protective agent against TB infection in diabetics. Hence, incorporation of metformin into standard clinical care would offer a therapeutic option for the prevention of TB.
ER  - 
TY  - JOUR
T1  - Cycloserine-induced psychosis in patients with drug-resistant tuberculosis: a systematic review of case reports
A1  - Cotrina-Santome, A
A1  - Ulloa-Esquivel, L
A1  - Vásquez-Quispe, S
A1  - Arevalo-Flores, M
A1  - Pedraz-Petrozzi, B
Y1  - 2023///
KW  - Preferred Reporting Items for Systematic Reviews a
KW  - adverse event
KW  - aggressiveness
KW  - auditory hallucination
KW  - automutilation
KW  - chlorpromazine
KW  - clinical outcome
KW  - clonazepam
KW  - comorbidity
KW  - cycloserine
KW  - data extraction
KW  - delusion
KW  - diabetes mellitus
KW  - drug resistant tuberculosis
KW  - ethionamide
KW  - family history
KW  - female
KW  - hallucination
KW  - haloperidol
KW  - human
KW  - hypothyroidism
KW  - insomnia
KW  - irritability
KW  - kanamycin
KW  - levofloxacin
KW  - lorazepam
KW  - male
KW  - medical history
KW  - monotherapy
KW  - multidrug resistant tuberculosis
KW  - neuroleptic agent
KW  - nitrazepam
KW  - olanzapine
KW  - probability
KW  - promethazine
KW  - psychosis
KW  - pyrazinamide
KW  - pyridoxine
KW  - quality control
KW  - quetiapine
KW  - renal tuberculosis
KW  - review
KW  - risk assessment
KW  - risperidone
KW  - sociodemographics
KW  - software
KW  - suicide
KW  - systematic review
KW  - trihexyphenidyl
KW  - tuberculous meningitis
KW  - valproic acid
KW  - visual hallucination
JF  - Egyptian Journal of Neurology, Psychiatry and Neurosurgery
VL  - 59
LA  - English
IS  - 1
DO  - 10.1186/s41983-023-00642-6
UR  - https://www.embase.com/search/results?subaction=viewrecord&id=L2022223998&from=export
UR  - http://dx.doi.org/10.1186/s41983-023-00642-6
N2  - Objectives: To describe the clinical characteristics and outcomes of cycloserine (CS)-induced psychosis in adults diagnosed with drug-resistant tuberculosis (DR-TB). Materials and methods: A systematic review of case reports was carried out according to PRISMA guidelines. Subsequently, information was extracted concerning sociodemographic variables, clinical characteristics of psychosis, treatment, and clinical outcomes, as well as the quality of the articles using a standardized tool (Joanna Briggs Institute—JBI—Case Reports Tool). Results: Of 3416 articles, 20 reports from seven countries were included, encompassing 22 patients (68.18% male participants, mean age: 31.45 ± 10.88 years). Delusions (68.2%, primarily persecutory) were the most frequent psychotic symptom. The median duration of the psychotic episode was 13 days (interquartile range: 35). Other frequently appearing symptoms in CS-induced psychosis were aggressiveness (68.2%), insomnia (59.1%), hallucinations (54.5%), incoherent/disorganized speech (45.5%), and irritability (45.5%). After antipsychotic treatment (81.81% of the reported cases were treated with at least one antipsychotic), 95.5% presented improvement, while 4.54% died by suicide. Finally, after the quality assessment of studies using the JBI tool, 85% of the articles showed a low risk of bias. Conclusions: CS-induced psychosis is a rare presentation, generally of short duration, that includes delusions (mostly persecutory) as its main psychotic symptom and shows mostly a symptom improvement after medical treatment. Trial registration PROSPERO registration number: CRD42022359551 (Date of registration: 22/09/2022)
ER  - 
TY  - JOUR
T1  - Rational use of inhaled corticosteroids for the treatment of COPD
A1  - Quint, J K
A1  - Ariel, A
A1  - Barnes, P J
Y1  - 2023///
KW  - asthma
KW  - beta adrenergic receptor stimulating agent
KW  - cataract
KW  - chronic obstructive lung disease
KW  - corticosteroid
KW  - corticosteroid therapy
KW  - diabetes mellitus
KW  - disease exacerbation
KW  - drug megadose
KW  - drug use
KW  - dysphonia
KW  - eosinophil count
KW  - fracture
KW  - health care cost
KW  - human
KW  - long acting drug
KW  - monotherapy
KW  - muscarinic receptor blocking agent
KW  - mycobacteriosis
KW  - non insulin dependent diabetes mellitus
KW  - osteoporosis
KW  - phenotype
KW  - pneumonia
KW  - primary medical care
KW  - randomized controlled trial (topic)
KW  - review
KW  - thrush
KW  - treatment response
KW  - treatment withdrawal
KW  - tuberculosis
JF  - npj Primary Care Respiratory Medicine
VL  - 33
LA  - English
IS  - 1
DO  - 10.1038/s41533-023-00347-6
UR  - https://www.embase.com/search/results?subaction=viewrecord&id=L2024619959&from=export
UR  - http://dx.doi.org/10.1038/s41533-023-00347-6
N2  - Inhaled corticosteroids (ICS) are the mainstay of treatment for asthma, but their role in chronic obstructive pulmonary disease (COPD) is debated. Recent randomised controlled trials (RCTs) conducted in patients with COPD and frequent or severe exacerbations demonstrated a significant reduction (~25%) in exacerbations with ICS in combination with dual bronchodilator therapy (triple therapy). However, the suggestion of a mortality benefit associated with ICS in these trials has since been rejected by the European Medicines Agency and US Food and Drug Administration. Observational evidence from routine clinical practice demonstrates that dual bronchodilation is associated with better clinical outcomes than triple therapy in a broad population of patients with COPD and infrequent exacerbations. This reinforces guideline recommendations that ICS-containing maintenance therapy should be reserved for patients with frequent or severe exacerbations and high blood eosinophils (~10% of the COPD population), or those with concomitant asthma. However, data from routine clinical practice indicate ICS overuse, with up to 50–80% of patients prescribed ICS. Prescription of ICS in patients not fulfilling guideline criteria puts patients at unnecessary risk of pneumonia and other long-term adverse events and also has cost implications, without any clear benefit in disease control. In this article, we review the benefits and risks of ICS use in COPD, drawing on evidence from RCTs and observational studies conducted in primary care. We also provide a practical guide to prescribing ICS, based on the latest global treatment guidelines, to help primary care providers identify patients for whom the benefits of ICS outweigh the risks.
ER  - 
TY  - JOUR
T1  - Vitamin D supplementation to prevent tuberculosis infection in South African  schoolchildren: multicenter phase 3 double-blind randomized placebo-controlled trial (ViDiKids).
A1  - Middelkoop, Keren
A1  - Stewart, Justine
A1  - Walker, Neil
A1  - Delport, Carmen
A1  - Jolliffe, David A
A1  - Coussens, Anna K
A1  - Nuttall, James
A1  - Tang, Jonathan C Y
A1  - Fraser, William D
A1  - Griffiths, Christopher J
A1  - Kumar, Geeta Trilok
A1  - Filteau, Suzanne
A1  - Hooper, Richard L
A1  - Wilkinson, Robert J
A1  - Bekker, Linda-Gail
A1  - Martineau, Adrian R
Y1  - 2023/09//
KW  - Child
KW  - Cholecalciferol
KW  - Dietary Supplements
KW  - Double-Blind Method
KW  - Humans
KW  - Latent Tuberculosis
KW  - Mycobacterium tuberculosis
KW  - South Africa
KW  - Tuberculosis
KW  - Vitamin D
KW  - Vitamins
KW  - diagnosis
KW  - drug therapy
KW  - epidemiology
KW  - prevention & control
KW  - therapeutic use
JF  - International journal of infectious diseases : IJID : official publication of the  International Society for Infectious Diseases
VL  - 134
LA  - eng
SP  - 63
EP  - 70
DO  - 10.1016/j.ijid.2023.05.010
N2  - OBJECTIVES: To determine whether weekly oral supplementation with 10,000 IU  vitamin D(3) for 3 years reduces the risk of sensitization to M. tuberculosis in South African schoolchildren aged 6-11 years with negative QuantiFERON-tuberculosis (TB) Gold Plus (QFT-Plus) assay results at baseline. METHODS: We conducted a phase 3 randomized placebo-controlled trial in 1682 children attending 23 primary schools in Cape Town. The primary outcome was a positive end-trial QFT-Plus result, analyzed using a mixed effects logistic regression model with the school of attendance included as a random effect. RESULTS: 829 vs. 853 QFT-Plus-negative children were randomized to receive vitamin D(3) vs. placebo, respectively. Mean end-study 25(OH)D concentrations in participants randomized to vitamin D vs. placebo were 104.3 vs 64.7 nmol/l, respectively (95% confidence interval for difference, 37.6 to 41.9 nmol/l). A total of 76/667 (11.4%) participants allocated to vitamin D vs. 89/687 (13.0%) participants allocated to placebo tested QFT-Plus positive at 3-year follow-up (adjusted odds ratio 0.86, 95% confidence interval 0.62-1.19, P = 0.35). CONCLUSION: Weekly oral supplementation with 10,000 IU vitamin D(3) for 3 years elevated serum 25(OH)D concentrations among QFT-Plus-negative Cape Town schoolchildren but did not reduce their risk of QFT-Plus conversion.
ER  - 
TY  - JOUR
T1  - Patient-centered digital biomarkers for allergic respiratory diseases and asthma: The ARIA-EAACI approach – ARIA-EAACI Task Force Report
A1  - Bousquet, J
A1  - Shamji, M H
A1  - Anto, J M
A1  - Schünemann, H J
A1  - Canonica, G W
A1  - Jutel, M
A1  - Del Giacco, S
A1  - Zuberbier, T
A1  - Pfaar, O
A1  - Fonseca, J A
A1  - Sousa-Pinto, B
A1  - Klimek, L
A1  - Czarlewski, W
A1  - Bedbrook, A
A1  - Amaral, R
A1  - Ansotegui, I J
A1  - Bosnic-Anticevich, S
A1  - Braido, F
A1  - Chaves Loureiro, C
A1  - Gemicioglu, B
A1  - Haahtela, T
A1  - Kulus, M
A1  - Kuna, P
A1  - Kupczyk, M
A1  - Matricardi, P
A1  - Regateiro, F S
A1  - Samolinski, B
A1  - Sofiev, M
A1  - Toppila-Salmi, S
A1  - Valiulis, A
A1  - Ventura, M T
A1  - Barbara, C
A1  - Bergmann, K C
A1  - Bewick, M
A1  - Blain, H
A1  - Bonini, M
A1  - Boulet, L.-P.
A1  - Bourret, R
A1  - Brusselle, G
A1  - Brussino, L
A1  - Buhl, R
A1  - Cardona, V
A1  - Casale, T
A1  - Cecchi, L
A1  - Charpin, D
A1  - Cherrez-Ojeda, I
A1  - Chu, D K
A1  - Cingi, C
A1  - Costa, E M
A1  - Cruz, A
A1  - Devillier, P
A1  - Dramburg, S
A1  - Fokkens, W
A1  - Gotua, M
A1  - Heffler, E
A1  - Ispayeva, Z
A1  - Ivancevich, J C
A1  - Joos, G
A1  - Kaidashev, I
A1  - Kraxner, H
A1  - Kvedariene, V
A1  - Larenas-Linnemann, D E
A1  - Laune, D
A1  - Lourenço, O
A1  - Louis, R
A1  - Makela, M
A1  - Makris, M
A1  - Maurer, M
A1  - Melén, E
A1  - Micheli, Y
A1  - Morais-Almeida, M
A1  - Mullol, J
A1  - Niedoszytko, M
A1  - O'Hehir, R
A1  - Okamoto, Y
A1  - Olze, H
A1  - Papadopoulos, N G
A1  - Papi, A
A1  - Patella, V
A1  - Pétré, B
A1  - Pham-Thi, N
A1  - Puggioni, F
A1  - Quirce, S
A1  - Roche, N
A1  - Rouadi, P
A1  - Sá-Sousa, A
A1  - Sagara, H
A1  - Sastre, J
A1  - Scichilone, N
A1  - Sheikh, A
A1  - Sova, M
A1  - Suppli Ulrik, C
A1  - Taborda-Barata, L
A1  - Todo-Bom, A
A1  - Torres, M
A1  - Tsiligianni, I
A1  - Usmani, O S
A1  - Valovirta, E
A1  - Vasankari, T
A1  - Vieira, R J
A1  - Wallace, D
A1  - Waserman, S
A1  - Zidarn, M
A1  - Yorgancioglu, A
A1  - Zhang, L
A1  - Chivato, T
A1  - Ollert, M
Y1  - 2023///
KW  - European Quality of Life 5 Dimensions questionnair
KW  - adult
KW  - allergen
KW  - allergic rhinitis
KW  - allergy
KW  - article
KW  - asthma
KW  - biological marker
KW  - clinical practice
KW  - clinical trial
KW  - controlled study
KW  - desensitization
KW  - diabetes mellitus
KW  - disease control
KW  - drug combination
KW  - female
KW  - follow up
KW  - human
KW  - male
KW  - mask
KW  - outcome assessment
KW  - patient-reported outcome
KW  - primary medical care
KW  - quality of life
KW  - randomized controlled trial (topic)
KW  - visual analog scale
JF  - Allergy: European Journal of Allergy and Clinical Immunology
VL  - 78
LA  - English
IS  - 7
SP  - 1758
EP  - 1776
DO  - 10.1111/all.15740
UR  - https://www.embase.com/search/results?subaction=viewrecord&id=L2024104775&from=export
UR  - http://dx.doi.org/10.1111/all.15740
N2  - Biomarkers for the diagnosis, treatment and follow-up of patients with rhinitis and/or asthma are urgently needed. Although some biologic biomarkers exist in specialist care for asthma, they cannot be largely used in primary care. There are no validated biomarkers in rhinitis or allergen immunotherapy (AIT) that can be used in clinical practice. The digital transformation of health and health care (including mHealth) places the patient at the center of the health system and is likely to optimize the practice of allergy. Allergic Rhinitis and its Impact on Asthma (ARIA) and EAACI (European Academy of Allergy and Clinical Immunology) developed a Task Force aimed at proposing patient-reported outcome measures (PROMs) as digital biomarkers that can be easily used for different purposes in rhinitis and asthma. It first defined control digital biomarkers that should make a bridge between clinical practice, randomized controlled trials, observational real-life studies and allergen challenges. Using the MASK-air app as a model, a daily electronic combined symptom-medication score for allergic diseases (CSMS) or for asthma (e-DASTHMA), combined with a monthly control questionnaire, was embedded in a strategy similar to the diabetes approach for disease control. To mimic real-life, it secondly proposed quality-of-life digital biomarkers including daily EQ-5D visual analogue scales and the bi-weekly RhinAsthma Patient Perspective (RAAP). The potential implications for the management of allergic respiratory diseases were proposed.
ER  - 
TY  - JOUR
T1  - Rosuvastatin adjunctive therapy for rifampicin-susceptible pulmonary  tuberculosis: a phase 2b, randomised, open-label, multicentre trial.
A1  - Cross, Gail B
A1  - Sari, Intan P
A1  - Kityo, Cissy
A1  - Lu, Qingshu
A1  - Pokharkar, Yogesh
A1  - Moorakonda, Rajesh B
A1  - Thi, Han-Nguyen
A1  - Do, Quyet
A1  - Dalay, Victoria B
A1  - Gutierrez, Emmanuel
A1  - Balanag, Vincent M
A1  - Castillo, Randy J
A1  - Mugerwa, Henry
A1  - Fanusi, Felic
A1  - Kwan, Philip
A1  - Chew, Ka Lip
A1  - Paton, Nicholas I
Y1  - 2023/07//
KW  - Adult
KW  - Antitubercular Agents
KW  - Drug Therapy, Combination
KW  - Female
KW  - Humans
KW  - Male
KW  - Rifampin
KW  - Rosuvastatin Calcium
KW  - Tuberculosis
KW  - Tuberculosis, Pulmonary
KW  - adverse effects
KW  - drug therapy
KW  - microbiology
KW  - therapeutic use
JF  - The Lancet. Infectious diseases
VL  - 23
LA  - eng
IS  - 7
SP  - 847
EP  - 855
DO  - 10.1016/S1473-3099(23)00067-1
N2  - BACKGROUND: Shorter treatments are needed for drug-susceptible tuberculosis.  Adjunctive statins increase bactericidal activity in preclinical tuberculosis models. We investigated the safety and efficacy of adjunctive rosuvastatin in people with tuberculosis. We tested the hypothesis that adjunctive rosuvastatin accelerates sputum culture conversion within the first 8 weeks of treatment of rifampicin-susceptible tuberculosis. METHODS: This phase 2b, randomised, open-label, multicentre trial conducted in five hospitals or clinics in three countries with high tuberculosis burden (ie, the Philippines, Viet Nam, and Uganda) enrolled adult participants aged 18-75 years with sputum smear or Xpert MTB/RIF positive, rifampicin-susceptible tuberculosis who had received less than 7 days of previous tuberculosis treatment. Participants were randomly assigned via a web-based system to receive either 10 mg rosuvastatin once per day for 8 weeks plus standard tuberculosis therapy (rifampicin, isoniazid, pyrazinamide, and ethambutol; rosuvastatin group) or standard tuberculosis therapy alone (control group). Randomisation was stratified by trial site, history of diabetes, and HIV co-infection. Laboratory staff and central investigators involved in data cleaning and analysis were masked to treatment allocation, but study participants and site investigators were not. Both groups continued standard treatment to week 24. Sputum samples were collected once per week for the first 8 weeks after randomisation, and then at weeks 10, 12, and 24. The primary efficacy outcome was time to culture conversion (TTCC; days) in liquid culture by week 8, assessed in randomised participants who had microbiological confirmation of tuberculosis, took at least one dose of rosuvastatin, and who did not show resistance to rifampicin (modified intention-to-treat population), for which groups were compared with the Cox proportional hazards model. The main safety outcome was grade 3-5 adverse events by week 24, assessed in the intention-to-treat population, for which groups were compared with Fisher's exact test. All participants completed 24 weeks of follow-up. This trial is registered with ClinicalTrials.gov (NCT04504851). FINDINGS: Between Sept 2, 2020, and Jan 14, 2021, 174 participants were screened and 137 were randomly assigned to the rosuvastatin group (70 participants) or control group (67 participants). In the modified intention-to-treat population of 135 participants, 102 (76%) were men and 33 (24%) were women. Median TTCC in liquid media was 42 days (95% CI 35-49) in the rosuvastatin group (68 participants) and 42 days (36-53) in the control group (67 participants; hazard ratio 1·30 [0·88-1·91], p=0·19). Grade 3-5 adverse events occurred in six (9%) of 70 in the rosuvastatin group (none were considered related to rosuvastatin) and four (6%) of 67 in the control group (p=0·75). There were no serious adverse events that were considered to be related to rosuvastatin. INTERPRETATION: Adjunctive rosuvastatin at 10 mg once per day was safe but did not produce substantive benefits on culture conversion in the overall study population. Future trials could explore the safety and efficacy of higher doses of adjunctive rosuvastatin. FUNDING: National Medical Research Council, Singapore.
ER  - 
TY  - JOUR
T1  - Efficacy of oral amantadine among patients hospitalised with COVID-19: A randomised, double-blind, placebo-controlled, multicentre study
A1  - Barczyk, A
A1  - Czajkowska-Malinowska, M
A1  - Farnik, M
A1  - Barczyk, M
A1  - Boda
A1  - Cofta, S
A1  - Duława, J
A1  - Dyrbuś, M
A1  - Harat, R
A1  - Huk, M
A1  - Kotecka, S
A1  - Nahorecki, A
A1  - Nasiłowski, J
A1  - Naumnik, W
A1  - Przybylski, G
A1  - Słaboń-Willand, M
A1  - Skoczyński, S
A1  - Wita, K
A1  - Zioło, G
A1  - Kuna, P
Y1  - 2023///
KW  - NCT04854759
KW  - NCT04952519
KW  - Poland
KW  - adult
KW  - aged
KW  - amantadine
KW  - article
KW  - chronic respiratory tract disease
KW  - clinical trial
KW  - comorbidity
KW  - controlled study
KW  - coronavirus disease 2019
KW  - coughing
KW  - diabetes mellitus
KW  - double blind procedure
KW  - drug efficacy
KW  - dyspnea
KW  - early termination of clinical trial
KW  - electrocardiography
KW  - female
KW  - fever
KW  - heart disease
KW  - hospital discharge
KW  - hospital patient
KW  - hospitalization
KW  - human
KW  - hypertension
KW  - infection
KW  - infestation
KW  - intensive care
KW  - major clinical study
KW  - male
KW  - mental disease
KW  - middle aged
KW  - morbidity
KW  - multicenter study
KW  - myalgia
KW  - nausea
KW  - obesity
KW  - oxygen saturation
KW  - parkadina
KW  - placebo
KW  - randomized controlled trial
KW  - remdesivir
KW  - sensitivity analysis
KW  - side effect
KW  - sleep apnea syndromes
KW  - sore throat
KW  - thorax pain
KW  - vascular disease
KW  - vomiting
JF  - Respiratory Medicine
VL  - 212
LA  - English
DO  - 10.1016/j.rmed.2023.107198
UR  - https://www.embase.com/search/results?subaction=viewrecord&id=L2023571149&from=export
UR  - http://dx.doi.org/10.1016/j.rmed.2023.107198
N2  - Background: Amantadine has been proposed as a treatment for COVID-19 because it shows anti-SARS-CoV-2 activity in vitro. However, to date, no controlled study has assessed the safety and efficacy of amantadine in COVID-19. Research question: Whether amantadine is effective and safe among patients with different COVID-19 severity classifications. Study design: and Methods: This was multi-centre, randomised, placebo-controlled study.Patients with oxygen saturation ≤94% and no need for high-flow oxygen or ventilatory support were randomly allocated to receive oral amantadine or placebo (1:1) for 10 days in addition to standard care. The primary endpoint was time to recovery assessed over 28 days since randomisation, defined as discharge from hospital or no need for supplemental oxygen. Results: The study was terminated early due to a lack of efficacy after an interim analysis. Final data from 95 patients who received amantadine (mean age, 60.2 years; 65% male; 66% with comorbidities) and 91 patients who received placebo (mean age, 55.8 years; 60% male; 68% with comorbidities) were obtained. The median (95% CI) time to recovery was 10 days both in the amantadine (9–11) and placebo arms (8–11; subhazard ratio = 0.94 [95%CI 0.7–1.3]). The percentage of deaths and percentage of patients who required intensive care at 14 and 28 days did not significantly differ between the amantadine and placebo groups. Interpretation: Adding amantadine to standard care in patients hospitalised with COVID-19 did not increase the likelihood of recovery. Clinical trial registration: ClinicalTrials.gov; No.: NCT04952519; www.clinicaltrials.gov.
ER  - 
TY  - JOUR
T1  - Ethnomedicinal uses, phytochemistry, pharmacological activities and toxicological effects of Mimosa pudica- A review
A1  - Adurosakin, O E
A1  - Iweala, E J
A1  - Otike, J O
A1  - Dike, E D
A1  - Uche, M E
A1  - Owanta, J I
A1  - Ugbogu, O C
A1  - Chinedu, S N
A1  - Ugbogu, E A
Y1  - 2023///
KW  - 4 hydroxybenzoic acid
KW  - Mimosa pudica
KW  - Mimosa pudica extract
KW  - anthelmintic activity
KW  - antidiabetic activity
KW  - antiinflammatory activity
KW  - antimalarial activity
KW  - antimicrobial activity
KW  - antineoplastic activity
KW  - antioxidant activity
KW  - anxiety disorder
KW  - apigenin
KW  - asthma
KW  - betulic acid
KW  - bleeding
KW  - burning sensation
KW  - caffeic acid
KW  - carbon tetrachloride-induced acute liver injury
KW  - catechin
KW  - chlorogenic acid
KW  - cholera
KW  - cinnamic acid
KW  - conjunctivitis
KW  - coughing
KW  - curcumin
KW  - drug structure
KW  - dysentery
KW  - essential oil
KW  - ferulic acid
KW  - fever
KW  - flavonoid
KW  - gallic acid
KW  - geographic distribution
KW  - headache
KW  - hemorrhoid
KW  - human
KW  - hyperin
KW  - in vitro study
KW  - in vivo study
KW  - insomnia
KW  - isoquercetin
KW  - isovitexin
KW  - jasmonic acid
KW  - jaundice
KW  - leprosy
KW  - leukoderma
KW  - liver protection
KW  - liver toxicity
KW  - luteolin
KW  - mannosamine
KW  - migraine
KW  - myalgia
KW  - naringenin
KW  - neuroprotection
KW  - nonhuman
KW  - orientin
KW  - phytochemistry
KW  - plant extract
KW  - plant structures
KW  - polyphenol
KW  - protocatechuic acid
KW  - pruritus
KW  - quercetin
KW  - quercitrin
KW  - review
KW  - rheumatic disease
KW  - rutoside
KW  - scorpion sting
KW  - sitosterol
KW  - skin disease
KW  - smallpox
KW  - snakebite
KW  - stearic acid
KW  - stigmasterol
KW  - syphilis
KW  - traditional medicine
KW  - tranquilizing activity
KW  - tuberculosis
KW  - ulcer
KW  - unclassified drug
KW  - urinary tract disease
KW  - urinary tract infection
KW  - uterine cervix disease
KW  - vitexin
KW  - wound
KW  - wound healing
JF  - Pharmacological Research - Modern Chinese Medicine
VL  - 7
LA  - English
DO  - 10.1016/j.prmcm.2023.100241
UR  - https://www.embase.com/search/results?subaction=viewrecord&id=L2023596714&from=export
UR  - http://dx.doi.org/10.1016/j.prmcm.2023.100241
N2  - Introduction: Mimosa pudica L. is a creeping herbaceous ornamental plant belonging to the Mimosaceae family. It is used in ethnomedicine to prevent or treat various illnesses like diarrhoea, dysentery, diabetes, alopecia, cancer and urinary tract infection. This study extensively reviewed the phytochemicals and pharmacological activities of M. Pudica. Method: The materials used in this study were obtained from the following databases: ScienceDirect, PubMed, Wiley, Springer and google scholar using relevant keywords. Only papers in the English language between January 2001 and December 2022 were included. Results: In vivo and in vitro studies revealed that M. pudica and its bioactive components possess numerous pharmacological activities such as antioxidant, antimicrobial, wound healing, anxiolytic, anthelminthic, antiophidian, hepatoprotective, antimalarial, anti-inflammatory, antidiabetic and anticancer activities. These numerous pharmacological activities may be attributed to various bioactive compounds in M. pudica. Conclusion: This study revealed that M. pudica and its numerous bioactive compounds have a strong therapeutic effect against various diseases, including life-threatening diseases such as cancer and diabetes. However, despite the widespread therapeutic potential of M. pudica, no clinical trial and quality control studies exist in the literature. Therefore, clinical trials and quality control studies are recommended to establish safe and effective doses for the prevention and treatment of diseases.
ER  - 
TY  - JOUR
T1  - Pathogenesis of rheumatoid arthritis and its treatment with anti-inflammatory natural products
A1  - Sharma, A
A1  - Goel, A
Y1  - 2023///
KW  - Aggregatibacter actinomycetemcomitans
KW  - Ayurveda
KW  - CD4+ T lymphocyte
KW  - Campylobacter
KW  - DNA methylation
KW  - Epstein Barr virus
KW  - Janus kinase inhibitor
KW  - Mycoplasma
KW  - NF kB signaling
KW  - Pi3K/Akt signaling
KW  - Porphyromonas gingivalis
KW  - STAT3 protein
KW  - STAT4 protein
KW  - Salmonella
KW  - aamvatari ras
KW  - acetylsalicylic acid
KW  - adalimumab
KW  - adenosine deaminase
KW  - allen a28
KW  - allopathy
KW  - antiinflammatory agent
KW  - arthralgia
KW  - autoantibody
KW  - azathioprine
KW  - bioassay
KW  - cardiovascular disease
KW  - certolizumab pegol
KW  - chromosome
KW  - chronic disease
KW  - cissus tvs0038
KW  - corticosteroid
KW  - cyclic citrullinated peptide antibody
KW  - cyclophosphamide
KW  - dabur rheumatil oil
KW  - diabetes mellitus
KW  - disease exacerbation
KW  - disease modifying antirheumatic drug
KW  - drinking
KW  - epigenetics
KW  - epitope
KW  - etanercept
KW  - folic acid
KW  - gelatinase A
KW  - gelatinase B
KW  - genetics
KW  - golimumab
KW  - guaiacum mt
KW  - hematopoietic cell
KW  - hepatitis
KW  - hepatitis A
KW  - hepatitis B
KW  - high performance liquid chromatography
KW  - human
KW  - hyperlipidemia
KW  - hypertension
KW  - ibuprofen
KW  - immunoglobulin A
KW  - immunoglobulin G
KW  - immunoglobulin M
KW  - immunosuppressive treatment
KW  - inflammation
KW  - infliximab
KW  - influenza
KW  - inhalation
KW  - interferon regulatory factor 4
KW  - interleukin 1
KW  - interleukin 10
KW  - interleukin 6
KW  - joint
KW  - kidney function
KW  - liquid chromatography-mass spectrometry
KW  - macrophage
KW  - macrophage activation
KW  - magnetic field
KW  - maharasandi kwath
KW  - mahayograj guggulu
KW  - mast cell
KW  - menopause
KW  - methotrexate
KW  - monocyte chemotactic protein 1
KW  - monozygotic twins
KW  - morning stiffness
KW  - mortality
KW  - naproxen
KW  - neutrophil
KW  - nonhuman
KW  - nonsteroid antiinflammatory agent
KW  - nuclear magnetic resonance
KW  - obesity
KW  - osteoclast
KW  - osteoclast differentiation factor
KW  - osteoporosis
KW  - paracetamol
KW  - pathogenesis
KW  - pathophysiology
KW  - peedantak oil
KW  - phase 3 clinical trial (topic)
KW  - physical examination
KW  - polyarthritis
KW  - pregnancy
KW  - prematurity
KW  - prolactin
KW  - radiographic parameter
KW  - randomized controlled trial (topic)
KW  - review
KW  - rheumatoid arthritis
KW  - rheumatoid factor
KW  - rheumatoid nodule
KW  - rhuma gel
KW  - risk factor
KW  - rubella
KW  - rumartho
KW  - smoking
KW  - socioeconomics
KW  - synovectomy
KW  - teratogenesis
KW  - tuberculosis
KW  - uric acid
KW  - urinary tract infection
KW  - vaccination
KW  - very late activation antigen 3
KW  - yograj guggulu
JF  - Molecular Biology Reports
VL  - 50
LA  - English
IS  - 5
SP  - 4687
EP  - 4706
DO  - 10.1007/s11033-023-08406-4
UR  - https://www.embase.com/search/results?subaction=viewrecord&id=L2022397365&from=export
UR  - http://dx.doi.org/10.1007/s11033-023-08406-4
N2  - Introduction Rheumatoid arthritis (RA) is a common autoimmune disease across the globe that is chronic and systemic as well. The disease is linked with autoantibodies and is inflammatory, eventually targeting several molecules along with certain modified self-epitopes. The disease majorly affects the joints of an individual. Rheumatoid arthritis is manifested clinically by polyarthritis linked with the dysfunction of the joints. This chiefly affects the synovial joint lining and is linked with progressive dysfunction, premature death, along with socioeconomic implications. The macrophage activation, along with the activation of certain defense cells, results in a response to self-epitopes that helps in providing a better understanding of the disease pathogenesis. Material and methodology For this review article, papers have been retrieved and reviewed from database including PubMed, Scopus and Web of science. Relevant papers were taken fulfilling the criteria for writing this review article. Results This has resulted in the establishment of several new therapeutic techniques that serve as potential inhibitors of such cells. Researchers have gained an interest in understanding this disease to provide strategies for treatment in the last two decades. This also includes recognition followed by the treatment of the disease at its early stages. Various allopathic treatment approaches often have chronic and toxic teratogenic effects. However, to avoid this issue of toxicity followed by side effects, certain medicinal plants have been used in treating RA. Conclusion Medicinal plants possess active phytoconstituents that entail antioxidants as well as anti-inflammatory properties, making them a helpful alternative to allopathic drugs that are often linked with highly toxic effects. This review paper entails a thorough discussion of the epidemiology, pathophysiology, diagnosis, and management of RA. The paper will also focus on the use of herbal plants in the treatment of the disease to avoid the side effects that generally occur in allopathic treatment. Graphical abstract: [Figure not available: see fulltext.]
ER  - 
TY  - JOUR
T1  - Vitamin D: 100 years of discoveries, yet controversy continues
A1  - Gallagher, J C
A1  - Rosen, C J
Y1  - 2023///
KW  - artery calcification
KW  - asthma
KW  - autoimmune disease
KW  - calcifediol
KW  - calcium derivative
KW  - cardiovascular disease
KW  - clinical research
KW  - coronavirus disease 2019
KW  - dietary reference intake
KW  - drug blood level
KW  - drug design
KW  - drug effect
KW  - drug half life
KW  - drug metabolism
KW  - drug safety
KW  - drug use
KW  - evidence based practice
KW  - falling
KW  - fracture
KW  - homeostasis
KW  - human
KW  - hypercalcemia
KW  - hypercalciuria
KW  - kidney calcification
KW  - medical history
KW  - nephrolithiasis
KW  - non insulin dependent diabetes mellitus
KW  - placebo
KW  - practice guideline
KW  - randomized controlled trial (topic)
KW  - respiratory tract infection
KW  - review
KW  - tuberculosis
JF  - The Lancet Diabetes and Endocrinology
VL  - 11
LA  - English
IS  - 5
SP  - 362
EP  - 374
DO  - 10.1016/S2213-8587(23)00060-8
UR  - https://www.embase.com/search/results?subaction=viewrecord&id=L2023948198&from=export
UR  - http://dx.doi.org/10.1016/S2213-8587(23)00060-8
N2  - Over the past 100 years, many major breakthroughs and discoveries have occurred in relation to vitamin D research. These developments include the cure of rickets in 1919, the discovery of vitamin D compounds, advances in vitamin D molecular biology, and improvements in our understanding of endocrine control of vitamin D metabolism. Furthermore, recommended daily allowances for vitamin D have been established and large clinical trials of vitamin D, aimed at clarifying the effect of Vitamin D in the prevention of multiple diseases, have been completed. However, disappointingly, these clinical trials have not fulfilled the expectations many had 10 years ago. In almost every trial, various doses and routes of administration did not show efficacy of vitamin D in preventing fractures, falls, cancer, cardiovascular diseases, type 2 diabetes, asthma, and respiratory infections. Although concerns about side-effects of long-term high-dose treatments, such as hypercalcaemia and nephrocalcinosis, have been around for four decades, some trials from the past 5 years have had new and unexpected adverse events. These adverse events include increased fractures, falls, and hospitalisations in older people (aged >65 years). Several of these clinical trials were powered appropriately for a primary outcome but did not include dose response studies and were underpowered for secondary analyses. Furthermore, more attention should be paid to the safety of high doses of vitamin D supplementation, particularly in older people. In addition, despite universal recommendations by osteoporosis societies for combining calcium supplements with vitamin D there remains insufficient data about their efficacy and effect on fracture risk in the highest risk groups. More trials are needed for people with severe vitamin D deficiency (ie, serum 25-hydroxyvitamin D <25nmol/L [10ng/mL]). In this Personal View, we summarise and discuss some of the major discoveries and controversies in the field of vitamin D.
ER  - 
TY  - JOUR
T1  - Cavitary Pulmonary Lesions Caused by Actinomyces Odontolyticus in the Presence of Haemophilus Parainfluenza Treated Successfully With Oral Antibiotics
A1  - Gharaibeh, K
A1  - Bairmani, Z A
A1  - Pek, Z
A1  - Patel, D
A1  - Nasim, F
A1  - Cowan, M J
Y1  - 2023///
KW  - Actinomyces
KW  - Haemophilus parainfluenzae
KW  - adult
KW  - alcoholism
KW  - ambient air
KW  - amoxicillin plus clavulanic acid
KW  - antibiotic agent
KW  - bacterial colonization
KW  - bacterium culture
KW  - body weight loss
KW  - bronchoscopy
KW  - cancer patient
KW  - case report
KW  - clinical article
KW  - clinical trial
KW  - conference abstract
KW  - diagnosis
KW  - diagnostic error
KW  - drug therapy
KW  - dyspnea
KW  - follow up
KW  - hemoptysis
KW  - human
KW  - intravenous drug administration
KW  - latent tuberculosis
KW  - lung lavage
KW  - lung lesion
KW  - male
KW  - malignant neoplasm
KW  - middle aged
KW  - night sweat
KW  - nonhuman
KW  - penicillin derivative
KW  - prevention
KW  - pulmonary actinomycosis
KW  - smoking
KW  - sultamicillin
KW  - thorax
KW  - vital sign
JF  - American Journal of Respiratory and Critical Care Medicine
VL  - 207
LA  - English
IS  - 1
DO  - 10.1164/ajrccm-conference.2023.C67
UR  - https://www.embase.com/search/results?subaction=viewrecord&id=L641648532&from=export
UR  - http://dx.doi.org/10.1164/ajrccm-conference.2023.C67
N2  - Introduction: Pulmonary actinomycosis (PA) due to Actinomyces odontolyticus (AO) is exceedingly rare. The majority occurs in patients with underlying risk factors including chronic lung diseases, chronic immunosuppression, alcoholism, poor oral hygiene, malnutrition, and diabetes. Concurrent PA and Haemophilus parainfluenza (HP) colonization/infection has not been reported to our knowledge. We present a rare case of AO in the presence of HP with cavitary pulmonary lesions, successfully treated with oral amoxicillin/clavulanic acid (ACA). Case Description: A 60-year-old male with a history of longstanding smoking, alcohol use disorder, and latent Tuberculosis (TB) presented with three weeks of small volume hemoptysis, shortness of breath, weight loss, and night sweats. He was afebrile with stable vital signs and on room air. CT chest demonstrated 6.1X5.2 and 3.7X3.6 cm cavitary lung lesions. Intravenous ampicillin-sulbactam (AS) was initiated. Sputum samples grew HP, and sputum acid fast stain was negative. Extensive microbiological and immunological work up were otherwise negative. AS was deescalated to ACA two days later. He was discharged home on a 14-day course of ACA, with post-course bronchoscopy with biopsy to rule out malignancy. Bronchoalveolar lavage was negative. Biopsies of the cavitary lesions were negative for malignancy but grew AO. The patient was restarted on oral ACA because he was improving. After receiving a total 16 weeks of ACA, he showed nearcomplete resolution of the cavitary lesions on CT. Discussion: We report a rare case of PA caused by AO in the presence of HP in a patient with alcohol use disorder. It is not clear if pulmonary infection/colonization with HP increased his risk for PA. In our patient, sputum and BAL cultures were negative for AO but tissue biopsy culture was positive, which raises the importance of sending tissue biopsy for culture in such cases. Current recommendations are to treat PA with penicillin injection for 4-6 weeks followed by oral penicillin for 6-12 months. We present successful resolution of PA with a 16-week oral course of ACA. Conclusion: Early recognition and treatment of PA is essential to prevent misdiagnosis and disease progression. A trial of oral antibiotics is a reasonable option for mild to moderate PA cases with a close follow up to assess clinical and radiographic responses.
ER  - 
TY  - JOUR
T1  - Targeting protein phosphatases in cancer immunotherapy and autoimmune disorders
A1  - Stanford, S M
A1  - Bottini, N
Y1  - 2023///
KW  - ANCA associated vasculitis
KW  - B lymphocyte
KW  - CD4+ T lymphocyte
KW  - CD8+ T lymphocyte
KW  - IC50
KW  - Listeria monocytogenes
KW  - MAPK signaling
KW  - Mycobacterium tuberculosis
KW  - NCT01837667
KW  - NCT03027388
KW  - NCT03114319
KW  - NCT03518554
KW  - NCT03565003
KW  - NCT03634982
KW  - NCT03886662
KW  - NCT03989115
KW  - NCT04000529
KW  - NCT04045496
KW  - NCT04118114
KW  - NCT04121286
KW  - NCT04185883
KW  - NCT04252339
KW  - NCT04292119
KW  - NCT04294160
KW  - NCT04330664
KW  - NCT04417465
KW  - NCT04418661
KW  - NCT04452955
KW  - NCT04511650
KW  - NCT04528836
KW  - NCT04560972
KW  - NCT04699188
KW  - NCT04720976
KW  - NCT04721223
KW  - NCT04777994
KW  - NCT04916236
KW  - NCT05375084
KW  - NCT05480865
KW  - NCT05487235
KW  - RNA polymerase II
KW  - T lymphocyte
KW  - T lymphocyte receptor
KW  - Th17 cell
KW  - acute myeloid leukemia
KW  - adaptive immunity
KW  - adoptive transfer
KW  - allosterism
KW  - angiogenesis
KW  - animal cell
KW  - antineoplastic activity
KW  - apoptosis
KW  - atopic dermatitis
KW  - autoimmune disease
KW  - autoimmune encephalitis
KW  - biological activity
KW  - breast cancer
KW  - cancer immunotherapy
KW  - cantharidin
KW  - cell differentiation
KW  - cell infiltration
KW  - cell killing
KW  - cell migration
KW  - cell proliferation
KW  - cell viability
KW  - chimeric antigen receptor
KW  - collagen-induced arthritis
KW  - colon adenocarcinoma
KW  - colon cancer
KW  - colorectal cancer
KW  - crystallization
KW  - cyclophilin A
KW  - cyclosporine
KW  - cytokine release
KW  - cytotoxic T lymphocyte antigen 4
KW  - disease severity
KW  - dovitinib
KW  - enzyme activity
KW  - enzyme specificity
KW  - erythropoiesis
KW  - fingolimod
KW  - galectin 1
KW  - gamma interferon
KW  - gene editing
KW  - glioblastoma
KW  - human
KW  - human cell
KW  - hypoxia
KW  - immune response
KW  - immunocompetent cell
KW  - immunoglobulin E receptor
KW  - immunological tolerance
KW  - immunosuppressive treatment
KW  - inflammasome
KW  - inflammatory bowel disease
KW  - inhibition constant
KW  - insulin dependent diabetes mellitus
KW  - insulin sensitivity
KW  - interleukin 15
KW  - interleukin 17
KW  - interleukin 2
KW  - interleukin 23
KW  - juvenile rheumatoid arthritis
KW  - keratoconjunctivitis sicca
KW  - lamina propria
KW  - liver cell carcinoma
KW  - liver regeneration
KW  - lung metastasis
KW  - lupus erythematosus nephritis
KW  - lymphocytic infiltration
KW  - macrophage
KW  - mass spectrometry
KW  - melanoma
KW  - mouse
KW  - multiple sclerosis
KW  - natural killer cell
KW  - nonhuman
KW  - nuclear magnetic resonance spectroscopy
KW  - okadaic acid
KW  - osimertinib
KW  - ovalbumin
KW  - ovary cancer
KW  - pancreas cancer
KW  - paxillin
KW  - pembrolizumab
KW  - peripheral blood mononuclear cell
KW  - perphenazine
KW  - phagocytosis
KW  - phase 1 clinical trial (topic)
KW  - phase 2 clinical trial (topic)
KW  - phase 3 clinical trial (topic)
KW  - phosphoprotein phosphatase
KW  - phosphoprotein phosphatase 1
KW  - phototoxicity
KW  - pimecrolimus
KW  - pristane
KW  - programmed death 1 ligand 1
KW  - protein degradation
KW  - protein function
KW  - protein phosphorylation
KW  - protein targeting
KW  - protein tyrosine phosphatase SHP 1
KW  - proteomics
KW  - razuprotafib
KW  - regorafenib
KW  - regulatory T lymphocyte
KW  - renal cell carcinoma
KW  - review
KW  - rheumatoid arthritis
KW  - risk factor
KW  - sequence homology
KW  - signal transduction
KW  - sorafenib
KW  - spermidine
KW  - splenomegaly
KW  - synoviocyte
KW  - systemic lupus erythematosus
KW  - tacrolimus
KW  - tumor growth
KW  - tumor immunity
KW  - tumor microenvironment
KW  - tumor volume
KW  - tumor xenograft
KW  - ubiquitin
KW  - ulcerative colitis
KW  - upregulation
KW  - vasculotropin
KW  - voclosporin
JF  - Nature Reviews Drug Discovery
VL  - 22
LA  - English
IS  - 4
SP  - 273
EP  - 294
DO  - 10.1038/s41573-022-00618-w
UR  - https://www.embase.com/search/results?subaction=viewrecord&id=L2021229030&from=export
UR  - http://dx.doi.org/10.1038/s41573-022-00618-w
N2  - Protein phosphatases act as key regulators of multiple important cellular processes and are attractive therapeutic targets for various diseases. Although extensive effort has been dedicated to phosphatase-targeted drug discovery, early expeditions for competitive phosphatase inhibitors were plagued by druggability issues, leading to the stigmatization of phosphatases as difficult targets. Despite challenges, persistent efforts have led to the identification of several drug-like, non-competitive modulators of some of these enzymes — including SH2 domain-containing protein tyrosine phosphatase 2, protein tyrosine phosphatase 1B, vascular endothelial protein tyrosine phosphatase and protein phosphatase 1 — reigniting interest in therapeutic targeting of phosphatases. Here, we discuss recent progress in phosphatase drug discovery, with emphasis on the development of selective modulators that exhibit biological activity. The roles and regulation of protein phosphatases in immune cells and their potential as powerful targets for immuno-oncology and autoimmunity indications are assessed.
ER  - 
TY  - JOUR
T1  - Metformin and Infections: What Is the Next Step in This Decades-Long Story?
A1  - Goto, M
A1  - Perencevich, E N
Y1  - 2023///
KW  - antidiabetic activity
KW  - antidiabetic agent
KW  - antimalarial activity
KW  - body weight gain
KW  - clinical outcome
KW  - comparative effectiveness
KW  - coronavirus disease 2019
KW  - drug approval
KW  - drug effect
KW  - drug efficacy
KW  - drug mechanism
KW  - editorial
KW  - glycemic control
KW  - hospitalization
KW  - human
KW  - hydroxymethylglutaryl coenzyme A reductase inhibit
KW  - hypoglycemia
KW  - infection
KW  - influenza
KW  - lactic acidosis
KW  - malaria
KW  - meta analysis (topic)
KW  - metformin
KW  - mortality
KW  - non insulin dependent diabetes mellitus
KW  - obesity
KW  - observational study
KW  - outcome assessment
KW  - pharmacologist
KW  - placebo
KW  - pneumonia
KW  - proguanil
KW  - propensity score
KW  - publication
KW  - randomized controlled trial (topic)
KW  - risk benefit analysis
KW  - sepsis
KW  - systematic review (topic)
KW  - tuberculosis
JF  - Clinical Infectious Diseases
VL  - 76
LA  - English
IS  - 7
SP  - 1245
EP  - 1246
DO  - 10.1093/cid/ciac903
UR  - https://www.embase.com/search/results?subaction=viewrecord&id=L2024066476&from=export
UR  - http://dx.doi.org/10.1093/cid/ciac903
ER  - 
TY  - JOUR
T1  - CLINICAL OUTCOME OF INTENSIVE BLOOD PRESSURE LOWERING IN DIABETIC PATIENTS: A SYSTEMATIC REVIEW AND META-ANALYSIS
A1  - Sukmadja, D
A1  - Triatmaja, R
A1  - Tarigan, T
A1  - Hidayat, S
Y1  - 2023///
KW  - Cochrane Library
KW  - Mantel Haenszel test
KW  - Medline
KW  - adult
KW  - all cause mortality
KW  - antihypertensive therapy
KW  - blood pressure
KW  - blood pressure monitoring
KW  - cardiovascular mortality
KW  - cerebrovascular accident
KW  - clinical outcome
KW  - conference abstract
KW  - controlled study
KW  - diabetes mellitus
KW  - diabetic patient
KW  - female
KW  - heart failure
KW  - heart infarction
KW  - human
KW  - incidence
KW  - male
KW  - meta analysis
KW  - microalbuminuria
KW  - outcome assessment
KW  - randomized controlled trial (topic)
KW  - search engine
KW  - systematic review
KW  - systolic blood pressure
JF  - Journal of Hypertension
VL  - 41
LA  - English
SP  - e9
EP  - e9
DO  - 10.1097/01.hjh.0000935524.88145.ae
UR  - https://www.embase.com/search/results?subaction=viewrecord&id=L641392290&from=export
UR  - http://dx.doi.org/10.1097/01.hjh.0000935524.88145.ae
N2  - Background: It remains controversial in defining the optimal blood pressure (BP) targets for diabetes mellitus (DM) patients. There were various data on intensive BP lowering management in DM population, particularly in reducing cardiovascular outcomes. Objective: This study was conducted to compare the clinical outcome of intensive and standard BP lowering management in DM patients. Methods: Randomized Controlled Trials (RCTs) from Pubmed, Proquest, Google Scholar and Cochrane Library databases which compare the clinical outcome between intensive and standard BP lowering therapy were analyzed. Meta-analysis was conducted with random effects and Mantel-Haenszel method. Results: 18723 patients with DM from 11 RCTs were included. Intensive BP lowering strategy gave less number of stroke events (RR: 0.55; 95%CI: 0.36 to 0.85; p: 0.007) compared with standard BP lowering management. Between the two groups, there was no significant difference in causing all-cause death (RR: 0.94; 95%CI: 0.83 to 1.08; p: 0.39), cardiovascular death (RR: 0.85; 95%CI: 0.52 to 1.39; p: 0.53), myocardial infarction (RR: 0.96; 95%CI: 0.85 to 1.09; p: 0.54), heart failure (RR: 0.96; 95%CI: 0.75 to 1.23; p: 0.73), microalbuminuria (RR: 0.96; 95%CI: 0.65 to 1.40; p: 0.82). In the subgroup analysis, SBP reduction to lower than 120 mmHg caused lower incidence of stroke events compared with BP target of lower than 130 mmHg (RR: 0.57; 95%CI: 0.35 to 0.93; p: 0.02). Conclusion: Intensive BP lowering strategy gave a better outcome in reducing stroke events in DM patients. Targeting SBP to below 120 mmHg showed more benefit compared with below 130 mmHg.
ER  - 
TY  - JOUR
T1  - Clinical efficacy of chemotherapy regimen combined with Levofloxacin in patients with Pulmonary Tuberculosis complicated with Type-2 Diabetes
A1  - Luo, P.-P.
A1  - Wu, L
A1  - Liu, F
A1  - Tian, Y.-H.
A1  - Chen, L.-Y.
A1  - Liu, Y.-L.
Y1  - 2023///
KW  - CD3+ T lymphocyte
KW  - CD4 CD8 ratio
KW  - CD4+ T lymphocyte
KW  - CT scanner
KW  - adult
KW  - aged
KW  - article
KW  - blood analysis
KW  - combination chemotherapy
KW  - controlled study
KW  - coughing
KW  - drug efficacy
KW  - ethambutol
KW  - ethambutol plus isoniazid plus pyrazinamide plus r
KW  - female
KW  - fever
KW  - gastrointestinal disease
KW  - human
KW  - isoniazid
KW  - kidney dysfunction
KW  - leukopenia
KW  - levofloxacin
KW  - liver injury
KW  - lung lesion
KW  - lung tuberculosis
KW  - major clinical study
KW  - male
KW  - neuritis
KW  - non insulin dependent diabetes mellitus
KW  - oxidative stress
KW  - randomized controlled trial
KW  - rash
KW  - rifampicin
KW  - smoking
KW  - spiral computer assisted tomography
KW  - thorax pain
KW  - thorax radiography
JF  - Pakistan Journal of Medical Sciences
VL  - 39
LA  - English
IS  - 2
SP  - 444
EP  - 449
DO  - 10.12669/pjms.39.2.6364
UR  - https://www.embase.com/search/results?subaction=viewrecord&id=L2022680061&from=export
UR  - http://dx.doi.org/10.12669/pjms.39.2.6364
N2  - Objective: To evaluate the clinical efficacy of a chemotherapy regimen combined with levofloxacin in patients with pulmonary tuberculosis complicated with Type-2 diabetes. Methods: Total 80 patients with pulmonary tuberculosis complicated with Type-2 diabetes admitted to Baoding People’s Hospital from January, 2019 to January, 2022 were randomly divided into two groups: the experimental group and the control group, with 40 cases in each group. Patients in the control group were given the conventional 2HRZE/10HRE regimen, while those in the experimental group were given the chemotherapy regimen 2HRZEL/6HRE combined with levofloxacin. Sixty four slice spiral CT was used for chest plain scan before and after treatment, respectively, to evaluate the absorption of lesions based on the range of lung lesions; Venous blood was drawn to detect the changes of oxidative stress indicators, the incidence of adverse drug reactions and the negative conversion rate of sputum tuberculosis bacteria in the two groups. Results: After treatment, the efficacy of the experimental group was 90%, which was significantly higher than that of the control group (67.5%), with a statistically significant difference (p=0.01). After treatment, CD3+, CD4+, CD4+ / CD8+ and other indicators in the experimental group were significantly higher than those in the control group, with a statistically significant difference (CD3+, p=0.01; CD4+, p=0.01; CD4+ /CD8+, p=0.00), while CD8+ did not change significantly (p=0.92); The incidence of adverse reactions was 52.5% in the experimental group and 47.5% in the control group, with no statistically significant difference (p=0.66); The negative conversion rate of patients in the experimental group was significantly higher than that in the control group at one month, three months and six months after treatment, with a statistically significant difference (p<0.05). Conclusion: Chemotherapy combined with levofloxacin is a safe and effective regimen for patients’ pulmonary tuberculosis complicated with Type-2 diabetes, boasting a variety of benefits such as improved clinical efficacy, ameliorated cellular immune status, a high negative conversion rate of sputum tuberculosis bacteria, and no significant increase in adverse reactions.
ER  - 
TY  - JOUR
T1  - Prevention of relapse in drug sensitive pulmonary tuberculosis patients with and without vitamin D3 supplementation: A double blinded randomized control clinical trial
A1  - Sinha, S
A1  - Thukral, H
A1  - Shareef, I
A1  - Desai, D
A1  - Singh, B K
A1  - Das, B K
A1  - Dhooria, S
A1  - Sarin, R
A1  - Singla, R
A1  - Meena, S K
A1  - Pandey, R M
A1  - Pandey, S
A1  - Sethi, S
A1  - Kajal, A
A1  - Yadav, R
A1  - Aggarwal, A N
A1  - Bhadada, S
A1  - Behera, D
Y1  - 2023///
KW  - Human immunodeficiency virus
KW  - Mycobacterium tuberculosis
KW  - adolescent
KW  - adult
KW  - article
KW  - body mass
KW  - clinical practice
KW  - colecalciferol
KW  - controlled study
KW  - diabetes mellitus
KW  - disease severity
KW  - double blind procedure
KW  - electrocardiogram
KW  - ethambutol
KW  - female
KW  - follow up
KW  - hepatitis B
KW  - hepatitis C
KW  - hospitalization
KW  - human
KW  - hypercalcemia
KW  - immunomodulation
KW  - isoniazid
KW  - liver abscess
KW  - lung tuberculosis
KW  - male
KW  - outcome assessment
KW  - placebo
KW  - pyrazinamide
KW  - randomized controlled trial
KW  - relapse
KW  - rifampicin
KW  - sputum smear
KW  - thorax radiography
KW  - tuberculosis
KW  - tuberculostatic agent
KW  - vitamin supplementation
JF  - PLoS ONE
VL  - 18
LA  - English
IS  - 3 MARCH
DO  - 10.1371/journal.pone.0272682
UR  - https://www.embase.com/search/results?subaction=viewrecord&id=L2023670623&from=export
UR  - http://dx.doi.org/10.1371/journal.pone.0272682
N2  - Background The immunomodulatory effects of vitamin D are widely recognized and a few studies have been conducted to determine its utility in the treatment of tuberculosis, with mixed results. This study was conducted to see if vitamin D supplementation in patients with active pulmonary tuberculosis (PTB) in the Indian population contributed to sputum smear and culture conversion as well as the prevention of relapse. Methods This randomized double-blind placebo-controlled trial was conducted in three sites in India. HIV negative participants aged 15–60 years with sputum smear positive PTB were recruited according to the Revised National Tuberculosis Control Program guidelines and were randomly assigned (1:1) to receive standard anti-tubercular treatment (ATT) with either supplemental dose of oral vitamin D3 (60,000 IU/sachet weekly for first two months, fortnightly for next four months followed by monthly for the next 18 months) or placebo with same schedule. The primary outcome was relapse of PTB and secondary outcomes were time to conversion of sputum smear and sputum culture. Results A total of 846 participants were enrolled between February 1, 2017 to February 27, 2021, and randomly assigned to receive either 60,000 IU vitamin D3 (n = 424) or placebo (n = 422) along with standard ATT. Among the 697 who were cured of PTB, relapse occurred in 14 participants from the vitamin D group and 19 participants from the placebo group (hazard risk ratio 0.68, 95%CI 0.34 to 1.37, log rank p value 0.29). Similarly, no statistically significant difference was seen in time to sputum smear and sputum culture conversion between both groups. Five patients died each in vitamin D and placebo groups, but none of the deaths were attributable to the study intervention. Serum levels of vitamin D were significantly raised in the vitamin D group as compared to the placebo group, with other blood parameters not showing any significant difference between groups. Conclusions The study reveals that vitamin D supplementation does not seem to have any beneficial effect in the treatment of PTB in terms to the prevention of relapse and time to sputum smear and culture conversion.
ER  - 
TY  - JOUR
T1  - Supplementation of Vitamin D and Mental Health in Adults with Respiratory System Diseases: A Systematic Review of Randomized Controlled Trials
A1  - Głąbska, D
A1  - Kołota, A
A1  - Lachowicz, K
A1  - Skolmowska, D
A1  - Stachoń, M
A1  - Guzek, D
Y1  - 2023///
KW  - Beck Depression Inventory
KW  - ICD-11
KW  - Medline
KW  - Web of Science
KW  - adult
KW  - aged
KW  - asthma
KW  - chronic obstructive lung disease
KW  - coronavirus disease 2019
KW  - diabetes mellitus
KW  - female
KW  - human
KW  - inflammatory bowel disease
KW  - irritable colon
KW  - lung tuberculosis
KW  - male
KW  - mental health
KW  - meta analysis
KW  - middle aged
KW  - multiple sclerosis
KW  - physical well-being
KW  - practice guideline
KW  - prospective study
KW  - quality of life
KW  - randomized controlled trial (topic)
KW  - respiratory tract disease
KW  - respiratory tract infection
KW  - review
KW  - systematic review
KW  - tuberculosis
KW  - vitamin D
KW  - vitamin supplementation
JF  - Nutrients
VL  - 15
LA  - English
IS  - 4
DO  - 10.3390/nu15040971
UR  - https://www.embase.com/search/results?subaction=viewrecord&id=L2021764818&from=export
UR  - http://dx.doi.org/10.3390/nu15040971
N2  - Vitamin D is indicated to be beneficial for the prevention and treatment of both respiratory health and mental health problems, while mental health issues are a common consequence of diseases of the respiratory system. The aim of the presented systematic review was to gather available evidence regarding the influence of the supplementation of vitamin D on mental health in adults with respiratory system diseases obtained within randomized controlled trials (RCTs). The systematic review was conducted on the basis of the PubMed and Web of Science databases in agreement with the guidelines of Preferred Reporting Items for Systematic Reviews and Meta-Analyses (PRISMA), while being registered within the database of the International Prospective Register of Systematic Reviews (PROSPERO) (CRD42020155779). A total of 8514 studies published before September 2021 were screened and 5 RCTs were included, which were assessed using the revised Cochrane risk-of-bias tool for randomized trials. Screening, inclusion, reporting, and assessment were conducted by two researchers independently. The studies focused on the assessment of patients with chronic obstructive pulmonary disease, but also increased susceptibility to respiratory tract infections, pulmonary tuberculosis, and bronchial asthma. The studies were conducted for various periods of time—from 2 months to a year—while the dose of vitamin D applied was also diverse—from 4000 IU applied daily, to 100,000 IU applied weekly, or monthly. The psychological measures applied within the studies allowed the assessment, mainly, of quality of life, but also well-being, and depression. For the majority of studies, some concerns regarding risk of bias were defined, resulting from the randomization process and selection of reported results; however, for one study, the risk was even defined as high. Within the included studies, three studies confirmed a beneficial effect of vitamin D (including those with a high risk of bias), but two studies did not confirm it. Taking into account the evidence gathered, in spite of a positive influence of vitamin D on mental health in individuals with increased susceptibility to respiratory tract infections and bronchial asthma, the conducted systematic review is not a strong confirmation of the beneficial effect of the supplementation of vitamin D on mental health in adults with respiratory system diseases.
ER  - 
TY  - JOUR
T1  - Diabetes characteristics and long-term management needs in diabetic TB patients
A1  - Koesoemadinata, R C
A1  - McAllister, S M
A1  - Soetedjo, N N M
A1  - Santoso, P
A1  - Dewi, N F
A1  - Permana, H
A1  - Ruslami, R
A1  - Alisjahbana, B
A1  - Critchley, J A
A1  - Dockrell, H M
A1  - Hill, P C
A1  - van Crevel, R
Y1  - 2023///
KW  - adult
KW  - albuminuria
KW  - article
KW  - cardiovascular risk factor
KW  - clinical feature
KW  - controlled study
KW  - diabetes mellitus
KW  - disease assessment
KW  - dyslipidemia
KW  - female
KW  - follow up
KW  - glycemic control
KW  - hemoglobin A1c
KW  - human
KW  - hypertension
KW  - insulin
KW  - lifestyle
KW  - long term care
KW  - lung tuberculosis
KW  - major clinical study
KW  - male
KW  - metformin
KW  - needs assessment
KW  - neuropathy
KW  - patient care
KW  - randomized controlled trial (topic)
KW  - sputum examination
KW  - thorax radiography
KW  - urban area
JF  - International Journal of Tuberculosis and Lung Disease
VL  - 27
LA  - English
IS  - 2
SP  - 113
EP  - 120
DO  - 10.5588/ijtld.22.0367
UR  - https://www.embase.com/search/results?subaction=viewrecord&id=L2025580696&from=export
UR  - http://dx.doi.org/10.5588/ijtld.22.0367
N2  - B A C K G R O U N D: Diabetes mellitus (DM) is common among patients with TB. We assessed DM characteristics and long-term needs of DM-TB patients after completing TB treatment. M E T H O D S: Newly diagnosed TB patients with DM were recruited for screening in a randomised clinical trial evaluating a simple algorithm to improve glycaemic control during TB treatment. DM characteristics, lifestyle and medication were compared before and after TB treatment and 6 months later. Risk of cardiovascular disease (CVD), albuminuria and neuropathy were assessed after TB treatment. R E S U LT S: Of 218 TB-DM patients identified, 170 (78%) were followed up. Half were males, the mean age was 53 years, 26.5% were newly diagnosed DM. High glycated haemoglobin at TB diagnosis (median 11.2%) decreased during TB treatment (to 7.4% with intensified management and 8.4% with standard care), but this effect was lost 6 months later (9.3%). Hypertension and dyslipidemia contributed to a high 10-year CVD risk (32.9% at month 6 and 35.5% at month 12). Neuropathy (33.8%) and albuminuria (61.3%) were common. After TB treatment, few patients used CVD-mitigating drugs. C O N C L U S I O N: DM in TB-DM patients is characterised by poor glycaemic control, high CVD risk, and nephropathy. TB treatment provides opportunities for better DM management, but effort is needed to improve long-term care.
ER  - 
TY  - JOUR
T1  - The relationship between renal functions and multi-drug resistant organisms in patients with ventilator-associated pneumonia
A1  - Ilban, O
A1  - Ilban, A
Y1  - 2023///
KW  - APACHE
KW  - Acinetobacter baumannii
KW  - Charlson Comorbidity Index
KW  - Enterococcus
KW  - NCT04833231
KW  - Pseudomonas aeruginosa
KW  - Staphylococcus aureus
KW  - VITEK 2
KW  - acute kidney failure
KW  - adult
KW  - aged
KW  - antibiotic resistance
KW  - antibiotic sensitivity
KW  - antibiotic therapy
KW  - area under the curve
KW  - article
KW  - cardiovascular disease
KW  - chronic kidney failure
KW  - chronic obstructive lung disease
KW  - clinical trial
KW  - controlled study
KW  - creatinine blood level
KW  - diabetes mellitus
KW  - diagnostic test accuracy study
KW  - dialysis
KW  - endotracheal intubation
KW  - estimated glomerular filtration rate
KW  - female
KW  - human
KW  - hypertension
KW  - immunosuppressive treatment
KW  - kidney function
KW  - kidney transplantation
KW  - liver disease
KW  - major clinical study
KW  - male
KW  - malnutrition
KW  - microbial colonization
KW  - microbial identification system
KW  - minimum inhibitory concentration
KW  - multidrug resistance
KW  - neutropenia
KW  - observational study
KW  - pneumonia
KW  - predictive value
KW  - prednisone
KW  - prospective study
KW  - receiver operating characteristic
KW  - renal replacement therapy
KW  - risk factor
KW  - sensitivity and specificity
KW  - tuberculosis
KW  - ventilator associated pneumonia
JF  - Marmara Medical Journal
VL  - 36
LA  - English
IS  - 1
SP  - 52
EP  - 58
DO  - 10.5472/marumj.1244732
UR  - https://www.embase.com/search/results?subaction=viewrecord&id=L2024177029&from=export
UR  - http://dx.doi.org/10.5472/marumj.1244732
N2  - Objective: Despite the increase in the frequency of multi-drug resistant organism (MDRO) colonisation and infection in dialysis patients, it is not well known whether the risk of multi-drug resistant (MDR) pneumonia increases in mild-to-severe chronic kidney disease patients not undergoing dialysis. Therefore, we aimed to evaluate the relationship between renal functions and the risk of MDR ventilator-associated pneumonia (VAP) and the specific microbial pattern. Patients and Methods: A total of 133 patients who developed VAP were divided according to their renal function into two groups, an estimated glomerular filtration rate of (eGFR) ≥ 60 mL/ min/1.73 m2 (high eGFR, n=65) and eGFR < 60 mL/min/1.73 m2 (low eGFR, n=68). Results: The low eGFR group presented a significantly high MDRO ratio (p<0.01). With the decrease in eGFR, the frequency of grampositive MDRO did not change (p=0.63), while the increase in gram-negative MDRO was statistically significant (p<0.01). Low eGFR was found to be an independent predictor for antimicrobial resistance. (Odds ratio, (OR): 2.821). Conclusion: Among VAP patients, chronic renal failure is associated with increased MDRO infection. The eGFR may be used to identify mechanically ventilated patients with a high risk of MDR pneumonia.
ER  - 
TY  - JOUR
T1  - Efficacy and safety of sitagliptin treatment in older adults with moderately  controlled type 2 diabetes: the STREAM study.
A1  - Nagao, Mototsugu
A1  - Sasaki, Jun
A1  - Sugihara, Hitoshi
A1  - Tanimura-Inagaki, Kyoko
A1  - Harada, Taro
A1  - Sakuma, Ichiro
A1  - Oikawa, Shinichi
Y1  - 2023/01//
KW  - Aged
KW  - Blood Glucose
KW  - Diabetes Mellitus, Type 2
KW  - Dipeptidyl-Peptidase IV Inhibitors
KW  - Double-Blind Method
KW  - Drug Therapy, Combination
KW  - Glycated Hemoglobin
KW  - Humans
KW  - Hypoglycemic Agents
KW  - Sitagliptin Phosphate
KW  - Treatment Outcome
KW  - adverse effects
KW  - chemistry
KW  - drug therapy
KW  - therapeutic use
JF  - Scientific reports
VL  - 13
LA  - eng
IS  - 1
SP  - 134
EP  - 134
DO  - 10.1038/s41598-022-27301-9
N2  - Sitagliptin has been suggested as a treatment option for older adults with type 2  diabetes (T2D). However, no randomized controlled trial has been performed to evaluate the efficacy and safety of sitagliptin treatment in older Japanese patients with T2D. The STREAM study was a multicenter, open-label, randomized controlled trial. T2D outpatients aged 65-80 years with moderately controlled glycemic levels (HbA1c 7.4-10.4%) under lifestyle interventions without or with oral anti-diabetic drugs excluding DPP4 inhibitors or GLP-1 receptor agonists were recruited (n = 176). The participants were randomized into sitagliptin group (n = 88) who received sitagliptin as an initial or an additive anti-diabetic drug and control group (n = 88) who did not. The treatment goal was HbA1c level < 7.4%. Efficacy and safety during 12-month treatment period were investigated. The mean (± SD) ages were 70.6 ± 3.9 and 71.9 ± 4.4 years old in sitagliptin and control groups, respectively. According to a mixed-effects model analysis, average changes from baseline over the treatment period in fasting plasma glucose (FPG), HbA1c, and glycated albumin (GA) were - 27.2 mg/dL, - 0.61%, and - 2.39%, respectively, in sitagliptin group, and 0.50 mg/dL, - 0.29%, and - 0.93%, respectively, in control group. The reductions in FPG, HbA1c, and GA were significantly greater in sitagliptin group (P < 0.0001, P < 0.01, and P < 0.0001, respectively). There were no differences in the incidence of adverse effects, except for cystatin C elevation and platelet count reduction in sitagliptin group. Sitagliptin treatment effectively improved the glycemic profile without any serious adverse effects in older T2D patients.Trial registration number: UMIN000010376.
ER  - 
TY  - JOUR
T1  - Effect of Tuberculosis (TB) and Diabetes mellitus (DM) integrated healthcare on bidirectional screening and treatment outcomes among TB patients and people living with DM in developing countries: a systematic review
A1  - Nyirenda, J L Z
A1  - Bockey, A
A1  - Wagner, D
A1  - Lange, B
Y1  - 2023///
KW  - Zimbabwe
KW  - caloric intake
KW  - developing country
KW  - diabetes mellitus
KW  - diabetic patient
KW  - follow up
KW  - health care
KW  - hospital readmission
KW  - human
KW  - integrated health care system
KW  - middle income country
KW  - practice guideline
KW  - prevalence
KW  - randomized controlled trial (topic)
KW  - review
KW  - systematic review
KW  - treatment outcome
KW  - tuberculosis
JF  - Pathogens and Global Health
VL  - 117
LA  - English
IS  - 1
SP  - 36
EP  - 51
DO  - 10.1080/20477724.2022.2046967
UR  - https://www.embase.com/search/results?subaction=viewrecord&id=L2015336675&from=export
UR  - http://dx.doi.org/10.1080/20477724.2022.2046967
N2  - A systematic review (Prospero CRD42017075562) including articles published between 1 January 1990 and 31 October 2021 was performed to synthesize evidence on the effect of integrating tuberculosis (TB) and diabetes mellitus (DM) healthcare on screening coverage and treatment loss to follow-up as compared to non-integrated care services for TB and DM in low- to middle-income countries (LMICs). Searches were performed in PubMed, Web of Science, WHO Global Index Medicus, and Cochrane Central Library. This review followed Preferred Reporting Items for Systematic Reviews and Meta-Analyses (PRISMA) guidelines, and we adopted Cochrane data collection form for Randomized Controlled Trials (RCTs) and non-RCTs. Due to heterogeneity and limited data of studies included, meta-analysis was not performed. Of 6902 abstracts, 10 studies from South America, Asia, and Africa were included. One study from Zimbabwe showed 57% increase in DM screening among TB patients in integrated care as compared to non-integrated care; 95% CI: 54.1, 59.8. Seven studies with before-after comparison groups reported increased screening coverage during implementation of integrated healthcare that ranged from 10.1% in Mexico to 99.1% in China. Three studies reported reduction in loss to follow-up among TB patients in integrated care; two in China showed 9.2%, 95% CI: −16.7, –1.7, and −9.5%, 95% CI: −18.4, −0.7 differences, while a study from Mexico showed −5.3% reduction, 95% CI: −9.8, -0.9. With few and heterogenous included studies, the synthesized evidence is weak to establish effect of TB/DM integrated care. Therefore, further robust studies such as randomized clinical trials and well-designed observational studies are needed.
ER  - 
TY  - JOUR
T1  - Safety of Rifampicin at High Dose for Difficult-to-Treat Tuberculosis: Protocol for RIAlta Phase 2b/c Trial
A1  - Espinosa-Pereiro, J
A1  - Ghimire, S
A1  - Sturkenboom, M G G
A1  - Alffenaar, J.-W.C.
A1  - Tavares, M
A1  - Aguirre, S
A1  - Battaglia, A
A1  - Molinas, G
A1  - Tórtola, T
A1  - Akkerman, O W
A1  - Sanchez-Montalva, A
A1  - Magis-Escurra, C
Y1  - 2023///
KW  - AUC (0-24 h)
KW  - EudraCT 2020-003146-36
KW  - NCT04768231
KW  - article
KW  - bactericidal activity
KW  - coinfection
KW  - cost effectiveness analysis
KW  - drug efficacy
KW  - drug megadose
KW  - drug safety
KW  - drug tolerability
KW  - ethambutol
KW  - follow up
KW  - health economics
KW  - hepatitis B
KW  - hepatitis C
KW  - human
KW  - isoniazid
KW  - microbiological examination
KW  - multicenter study (topic)
KW  - pharmacogenetics
KW  - phase 2 clinical trial (topic)
KW  - prospective study
KW  - pyrazinamide
KW  - quality of life
KW  - rifampicin
KW  - tuberculosis
KW  - vulnerable population
JF  - Pharmaceutics
VL  - 15
LA  - English
IS  - 1
DO  - 10.3390/pharmaceutics15010009
UR  - https://www.embase.com/search/results?subaction=viewrecord&id=L2021150219&from=export
UR  - http://dx.doi.org/10.3390/pharmaceutics15010009
N2  - Previous clinical trials for drug-susceptible tuberculosis (DS-TB) have shown that first-line treatment with doses of rifampicin up to 40 mg/kg are safe and increase the early treatment response for young adults with pulmonary tuberculosis. This may lead to a shorter treatment duration for those persons with TB and a good baseline prognosis, or increased treatment success for vulnerable subgroups (age > 60, diabetes, malnutrition, HIV, hepatitis B or hepatitis C coinfection, TB meningitis, stable chronic liver diseases). Here, we describe the design of a phase 2b/c clinical study under the hypothesis that rifampicin at 35 mg/kg is as safe for these vulnerable groups as for the participants included in previous clinical trials. RIAlta is an interventional, open-label, multicenter, prospective clinical study with matched historical controls comparing the standard DS-TB treatment (isoniazid, pyrazinamide, and ethambutol) with rifampicin at 35 mg/kg (HR35ZE group) vs. rifampicin at 10 mg/kg (historical HR10ZE group). The primary outcome is the incidence of grade ≥ 3 Adverse Events or Severe Adverse Events. A total of 134 participants will be prospectively included, and compared with historical matched controls with at least a 1:1 proportion. This will provide a power of 80% to detect non-inferiority with a margin of 8%. This study will provide important information for subgroups of patients that are more vulnerable to TB bad outcomes and/or treatment toxicity. Despite limitations such as non-randomized design and the use of historical controls, the results of this trial may inform the design of future more inclusive clinical trials, and improve the management of tuberculosis in subgroups of patients for whom scientific evidence is still scarce. Trial registration: EudraCT 2020-003146-36, NCT04768231.
ER  - 
TY  - JOUR
T1  - Relative bioavailability of delamanid 50 mg tablets dispersed in water in healthy adult volunteers
A1  - Zou, Y
A1  - de Jager, V
A1  - Hesseling, A C
A1  - Diacon, A H
A1  - Wiesner, L
A1  - Mostert, J
A1  - Svensson, E M
A1  - Garcia-Prats, A
Y1  - 2023///
KW  - adult
KW  - article
KW  - bioavailability
KW  - bioequivalence
KW  - blood sampling
KW  - child
KW  - clinical article
KW  - controlled study
KW  - crossover procedure
KW  - delamanid
KW  - dispersible tablet
KW  - drug formulation
KW  - drug resistant tuberculosis
KW  - drug therapy
KW  - female
KW  - human
KW  - liquid chromatography-mass spectrometry
KW  - low drug dose
KW  - male
KW  - palatability
KW  - pharmacokinetics
KW  - phase 1 clinical trial
KW  - questionnaire
KW  - tuberculosis
KW  - water
JF  - British Journal of Clinical Pharmacology
LA  - English
DO  - 10.1111/bcp.15672
UR  - https://www.embase.com/search/results?subaction=viewrecord&id=L2021573421&from=export
UR  - http://dx.doi.org/10.1111/bcp.15672
N2  - Aim: Delamanid is a novel drug for the treatment of drug-resistant tuberculosis, manufactured as 50-mg solid and 25-mg dispersible tablets. We evaluated the effects of dispersing the 50-mg tablet, focusing on the relative bioavailability. Methods: Delamanid, 50-mg tablets administered dispersed vs swallowed whole, was investigated in a phase I, four-period, crossover study. Two of three dose strengths of delamanid (25, 50 or 100 mg) were given to healthy adult participants, in both whole and dispersed forms, with a 7-day washout period. Blood samples were collected over 168 h after each dose. Delamanid and its metabolite DM-6705 were analysed with a validated liquid chromatography tandem mass spectrometry assay. The pharmacokinetics of both analytes were analysed using nonlinear mixed-effect modelling. Palatability and acceptability were determined using a standardized questionnaire. Results: Twenty-four participants completed the study. The bioavailability of dispersed tablets was estimated to be 107% of whole tablets, with a 90% confidence interval of 99.7-114%, fulfilling bioequivalence criteria. The two formulations were not significantly different regarding either bioavailability or its variability. Bioavailability increased at lower doses, by 34% (26-42%) at 50 mg and by 74% (64-86%) at 25 mg, relative to 100 mg. The majority of participants (93%) found the dispersed formulation acceptable in palatability across all delamanid doses. Conclusions: Dispersed 50-mg delamanid tablets have similar bioavailability to tablets swallowed whole in adult volunteers. This can be an option for children and other patients who cannot swallow whole tablets, improving access to treatment.
ER  - 
TY  - JOUR
T1  - REcovery and SURvival of patients with moderate to severe acute REspiratory distress syndrome (ARDS) due to COVID-19: a multicenter, single-arm, Phase IV itolizumab Trial: RESURRECT
A1  - Raveendra, K R
A1  - Rathod, C
A1  - Darnule, R
A1  - Loganathan, S
A1  - Deodhar, S
A1  - Radhika, A
A1  - Marwah, A
A1  - Chaudhari, N M
A1  - Thakur, B K
A1  - Vaidyanathan, S
A1  - Athalye, S N
Y1  - 2023///
KW  - C reactive protein
KW  - D dimer
KW  - European Quality of Life 5 Dimensions 5 Level ques
KW  - absolute neutrophil count
KW  - acute coronary syndrome
KW  - acute heart infarction
KW  - acute kidney failure
KW  - adult
KW  - adult respiratory distress syndrome
KW  - all cause mortality
KW  - anaphylaxis
KW  - article
KW  - asthenia
KW  - bradycardia
KW  - cardiogenic shock
KW  - controlled study
KW  - coronavirus disease 2019
KW  - coughing
KW  - decreased appetite
KW  - demographics
KW  - deterioration
KW  - diabetes mellitus
KW  - diabetic ketoacidosis
KW  - diarrhea
KW  - disease severity
KW  - drug efficacy
KW  - drug safety
KW  - dyspnea
KW  - female
KW  - ferritin
KW  - fever
KW  - follow up
KW  - headache
KW  - heart arrest
KW  - high flow nasal cannula therapy
KW  - human
KW  - hydrocortisone
KW  - hypertension
KW  - hypertriglyceridemia
KW  - hypoxia
KW  - incidence
KW  - infusion related reaction
KW  - injection site rash
KW  - intensive care unit
KW  - interleukin 6
KW  - invasive ventilation
KW  - itolizumab
KW  - lactate dehydrogenase
KW  - long term survival
KW  - lower respiratory tract infection
KW  - lung function
KW  - lymphocytopenia
KW  - major clinical study
KW  - male
KW  - mortality rate
KW  - multicenter study
KW  - muscle weakness
KW  - myocarditis
KW  - non rebreathing valve
KW  - noninvasive ventilation
KW  - outcome assessment
KW  - oxygen saturation
KW  - oxygen therapy
KW  - patient-reported outcome
KW  - phase 4 clinical trial
KW  - pheniramine
KW  - quality of life
KW  - respiratory failure
KW  - septic shock
KW  - single blind procedure
KW  - six minute walk test
KW  - tachycardia
KW  - thrombocytopenia
KW  - tuberculosis
KW  - upper gastrointestinal bleeding
JF  - Expert Opinion on Biological Therapy
VL  - 23
LA  - English
IS  - 5
SP  - 443
EP  - 454
DO  - 10.1080/14712598.2023.2204186
UR  - https://www.embase.com/search/results?subaction=viewrecord&id=L2022960935&from=export
UR  - http://dx.doi.org/10.1080/14712598.2023.2204186
N2  - Background: Itolizumab, an anti-CD6 monoclonal antibody, down-regulates COVID-19-mediated inflammation and the acute effects of cytokine release syndrome. This study aimed to evaluate the safety and efficacy of itolizumab in hospitalized COVID-19 patients with PaO2/FiO2 ratio (PFR) ≤200 requiring oxygen therapy. Research design and methods: This multicenter, single-arm, Phase 4 study enrolled 300 hospitalized adults with SARS-CoV-2 infection, PFR ≤200, oxygen saturation ≤94%, and ≥1 elevated inflammatory markers from 17 COVID-19 specific tertiary Indian hospitals. Patients received 1.6 mg/kg of itolizumab infusion, were assessed for 1 month, and followed-up to Day 90. Primary outcome measures included incidence of severe acute infusion-related reactions (IRRs) (≥Grade-3) and mortality rate at 1 month. Results: Incidence of severe acute IRRs was 1.3% and mortality rate at 1 month was 6.7% (n = 20/300). Mortality rate at Day 90 was 8.0% (n = 24/300). By Day 7, most patients had stable/improved SpO2 without increasing FiO2 and by Day 30, 91.7% patients were off oxygen therapy. Overall, 63 and 10 patients, respectively, reported 123 and 11 treatment-emergent adverse events up to Days 30 and 90. No deaths were attributable to itolizumab. Patient-reported outcomes showed gradual and significant improvement for all five dimensions on EQ-5D-5L. Conclusion: Itolizumab demonstrated acceptable safety with a favorable prognosis in hospitalized COVID-19 patients. Clinical trial registration: CTRI/2020/09/027941 (Clinical Trials Registry of India).
ER  - 
TY  - JOUR
T1  - Evolution of antifungals for invasive mold infections in immunocompromised hosts, then and now
A1  - Weiss, Z F
A1  - Little, J
A1  - Hammond, S
Y1  - 2023///
KW  - Acremonium
KW  - Aspergillus fumigatus
KW  - Candida albicans
KW  - Cryptococcus neoformans
KW  - Fusarium solani
KW  - HLA antigen
KW  - Lomentospora prolificans
KW  - Mucorales
KW  - Mycobacterium tuberculosis
KW  - Paecilomyces
KW  - QT interval
KW  - QTc interval
KW  - aciclovir
KW  - amphotericin
KW  - amphotericin B
KW  - amphotericin B lipid complex
KW  - anidulafungin
KW  - antibiotic sensitivity
KW  - antibiotic therapy
KW  - antifungal agent
KW  - antifungal resistance
KW  - antifungal susceptibility
KW  - antifungal therapy
KW  - antimicrobial activity
KW  - antiretrovirus agent
KW  - bacterium identification
KW  - biofilm
KW  - blastomycosis
KW  - bone marrow transplantation
KW  - caspofungin
KW  - cefepime
KW  - channel gating
KW  - clinical decision making
KW  - clinical outcome
KW  - coccidioidomycosis
KW  - consensus
KW  - cotrimoxazole
KW  - creatinine
KW  - creatinine clearance
KW  - cryptococcosis
KW  - cytochrome P450 2C19
KW  - cytochrome P450 3A4
KW  - debridement
KW  - deferasirox
KW  - diabetic ketoacidosis
KW  - drug interaction
KW  - drug metabolism
KW  - echinocandin
KW  - ergosterol
KW  - filamentous fungus
KW  - fluconazole
KW  - flucytosine
KW  - fungus growth
KW  - fungus hyphae
KW  - fusariosis
KW  - gene mutation
KW  - hematologic malignancy
KW  - histopathology
KW  - histoplasmosis
KW  - human
KW  - immunocompromised patient
KW  - immunosuppressive treatment
KW  - in vitro study
KW  - invasive aspergillosis
KW  - isavuconazole
KW  - itraconazole
KW  - kidney graft
KW  - linezolid
KW  - liver toxicity
KW  - lung function
KW  - lung lavage
KW  - micafungin
KW  - minimum inhibitory concentration
KW  - molecular phylogeny
KW  - morbidity
KW  - mortality
KW  - mucormycosis
KW  - multiplex polymerase chain reaction
KW  - nephrotoxicity
KW  - nonhuman
KW  - outcome assessment
KW  - peritonitis
KW  - phase 3 clinical trial (topic)
KW  - phenotype
KW  - phylogeny
KW  - polymerase chain reaction
KW  - posaconazole
KW  - practice guideline
KW  - prevalence
KW  - pyrimidine synthesis
KW  - review
KW  - rifampicin
KW  - squalene monooxygenase
KW  - systemic mycosis
KW  - tacrolimus
KW  - terbinafine
KW  - triazole derivative
KW  - voriconazole
JF  - Expert Review of Anti-Infective Therapy
VL  - 21
LA  - English
IS  - 5
SP  - 535
EP  - 549
DO  - 10.1080/14787210.2023.2207821
UR  - https://www.embase.com/search/results?subaction=viewrecord&id=L2023011852&from=export
UR  - http://dx.doi.org/10.1080/14787210.2023.2207821
N2  - Introduction: The current armamentarium of antifungal agents for invasive mold infections (IMI) has dramatically improved over the last 50 years. Existing therapies are, however, associated with toxicities, drug interactions, and, in some cases, therapeutic failures. Novel antifungals are needed to address the increasing prevalence of IMI and the growing threat of antifungal resistance. Areas covered: We review the history and development of the most commonly used antifungals. We discuss the current consensus guidelines and supporting data for treatment of invasive mold infection (IMI), the role of susceptibility testing, and the niche that novel antifungals could fill. We review the current data for aspergillosis, mucormycosis, and hyalohyphomycosis. Expert opinion: Robust clinical trial data demonstrating the relative effectiveness of our current antifungal agents for treating IMI outside of A. fumigatus remains limited. Clinical trials are urgently needed to delineate the relationship between MICs and clinical outcomes for existing agents and to better evaluate the in vitro and in vivo aspects of antifungal synergy. Continued international multicenter collaboration and standardized clinical endpoints for trials evaluating both existing and new agents are necessary to advance the field.
ER  - 
TY  - JOUR
T1  - Feasibility and safety of expandable mediastinoscopic and laparoscopic radical esophagectomy
A1  - Zhang, W
A1  - Cui, D
A1  - Shi, K
A1  - Chen, M
A1  - Zhang, B
A1  - Qian, R
Y1  - 2023///
KW  - 10972SP
KW  - abdominal bleeding
KW  - adjuvant chemotherapy
KW  - adult
KW  - aged
KW  - anastomosis leakage
KW  - appendectomy
KW  - article
KW  - bronchiectasis
KW  - cerebrovascular disease
KW  - chronic lung disease
KW  - chylothorax
KW  - clinical trial
KW  - coronary artery bypass graft
KW  - debridement
KW  - diabetes mellitus
KW  - emphysema
KW  - esophageal squamous cell carcinoma
KW  - esophagectomy
KW  - esophagus cancer
KW  - feasibility study
KW  - feeding tube
KW  - female
KW  - fibrosing alveolitis
KW  - follow up
KW  - gastrointestinal motility
KW  - gastroscope
KW  - gastroscopy
KW  - general anesthesia
KW  - heart arrhythmia
KW  - hemostasis
KW  - hospitalization
KW  - human
KW  - hypertension
KW  - ischemic heart disease
KW  - laparoscopic radical esophagectomy
KW  - laparoscopy
KW  - laryngeal nerve
KW  - ligation
KW  - liquid diet
KW  - liver disease
KW  - lymph node dissection
KW  - male
KW  - mediastinal bleeding
KW  - mediastinoscope
KW  - mediastinoscopy
KW  - open surgery
KW  - operation duration
KW  - operative blood loss
KW  - pleura effusion
KW  - pleurisy
KW  - pneumonia
KW  - postoperative complication
KW  - radical resection
KW  - recurrent laryngeal nerve palsy
KW  - reoperation
KW  - retrospective study
KW  - silicotuberculosis
KW  - stomach tube
KW  - surgical technique
KW  - thoracic duct ligation
KW  - thoracotomy
KW  - thyroidectomy
KW  - tracheitis
KW  - valvular heart disease
JF  - Frontiers in Oncology
VL  - 13
LA  - English
DO  - 10.3389/fonc.2023.1110962
UR  - https://www.embase.com/search/results?subaction=viewrecord&id=L2023042447&from=export
UR  - http://dx.doi.org/10.3389/fonc.2023.1110962
N2  - Background: At present, minimally invasive radical esophagectomy is the main surgical method for esophageal cancer treatment, but it has inherent limitations. We have developed a novel method of radical esophagectomy without thoracotomy to improve this situation, namely, by using EMLE. We evaluated the feasibility and safety of expandable mediastinoscopic and laparoscopic radical esophagectomy (EMLE) through a retrospective analysis. Methods: From January 2019 to June 2022, we successfully performed 106 cases of radical resection of esophageal cancer with this new surgical technique, gradually improved the surgical path, and recorded the perioperative data and postoperative complications of all patients. Results: The operation was successfully performed in all patients except for two patients who required a switch to open surgery. The mean operation time was 171.11 ± 33.29 min and the mean intraoperative blood loss was 93.53 ± 56.32 ml. The mean number of removed lymph nodes was 23.59 ± 5.42. The postoperative complications included pneumonia (3.77%), recurrent laryngeal nerve palsy (1.89%), anastomotic leak (14.15%), pleural effusion (5.66%), chylothorax (2.83%), and reoperation (4.72%). All complications were graded I–III per the Clavien–Dindo classification. No perioperative death was recorded. Conclusion: Expandable mediastinoscopic and laparoscopic radical esophagectomy is feasible for radical resection of esophageal cancer, with good therapeutic effect and safety. Because of its minimal impact on patients and convenient operation, it is a novel surgical option for patients with esophageal cancer and is expected to become a standard surgical method for radical esophagectomy in the future.
ER  - 
TY  - JOUR
T1  - Clinical impact of plasma concentrations of first-line antituberculosis drugs
A1  - Perumal, R
A1  - Naidoo, K
A1  - Naidoo, A
A1  - Padayatchi, N
Y1  - 2023///
KW  - NCT02114684
KW  - adult
KW  - albumin
KW  - article
KW  - blood level
KW  - blood sampling
KW  - clinical article
KW  - clinical feature
KW  - clinical trial
KW  - controlled study
KW  - diabetes mellitus
KW  - ethambutol plus isoniazid plus pyrazinamide plus r
KW  - hemoglobin
KW  - human
KW  - lung tuberculosis
KW  - male
KW  - mass spectrometry
KW  - randomized controlled trial
KW  - thorax radiography
KW  - treatment outcome
KW  - tuberculostatic agent
JF  - South African Medical Journal
VL  - 113
LA  - English
IS  - 3
SP  - 148
EP  - 153
DO  - 10.7196/SAMJ.2023.v113i3.16761
UR  - https://www.embase.com/search/results?subaction=viewrecord&id=L2023844499&from=export
UR  - http://dx.doi.org/10.7196/SAMJ.2023.v113i3.16761
N2  - Background. The clinical significance of low antituberculosis (anti-TB) drug concentrations has not been fully elucidated. Objectives. To investigate the clinical consequences of first-line drug concentrations in adult patients with drug-susceptible pulmonary TB in South Africa (SA). Method. We conducted a pharmacokinetic study nested within the control arm of the Improving Treatment Success (IMPRESS) trial (NCT 02114684) in Durban, SA. During the first 2 months of treatment, participants received weight-based dosing of first-line anti-TB drugs (rifampicin, isoniazid, pyrazinamide and ethambutol), and had plasma drug concentrations measured at 2 and 6 hours after drug administration during the 8th week of treatment. Intermediate (8 weeks), end-of-treatment (6 months) and follow-up TB outcomes were assessed using World Health Organization criteria. Results. We measured plasma drug concentrations on available samples in 43 participants. Peak drug concentrations were below the therapeutic range in 39/43 (90.7%) for rifampicin, 32/43 (74.4%) for isoniazid, 27/42 (64.3%) for pyrazinamide and 5/41 (12.2%) for ethambutol. At the end of the intensive phase of treatment (week 8), 20.9% (n=9/43) of participants remained culture positive. We did not find a relationship between the concentrations of first-line drugs and treatment outcomes at week 8. All participants were cured at the end of treatment, and there were no relapses during the 12-month follow-up period. Conclusion. Treatment outcomes were favourable despite low drug concentrations as defined by current reference thresholds.
ER  - 
TY  - JOUR
T1  - A nomogram for predicting mortality of patients initially diagnosed with primary pulmonary tuberculosis in Hunan province, China: a retrospective study
A1  - Li, D
A1  - Tang, S.-Y.
A1  - Lei, S
A1  - Xie, H.-B.
A1  - Li, L.-Q.
Y1  - 2023///
KW  - C reactive protein
KW  - Hepatitis B virus
KW  - adult
KW  - albumin
KW  - area under the curve
KW  - article
KW  - body mass
KW  - case control study
KW  - cholesterol
KW  - cholinesterase
KW  - chronic gastritis
KW  - controlled study
KW  - creatinine
KW  - diabetes mellitus
KW  - diagnostic test accuracy study
KW  - drinking
KW  - female
KW  - follow up
KW  - hemoglobin
KW  - human
KW  - hydrazine
KW  - hypertension
KW  - ischemic heart disease
KW  - lung tuberculosis
KW  - lymphocyte count
KW  - major clinical study
KW  - male
KW  - mortality
KW  - nomogram
KW  - prediction
KW  - pyrazinamide
KW  - receiver operating characteristic
KW  - retrospective study
KW  - risk factor
KW  - sensitivity and specificity
JF  - Frontiers in Cellular and Infection Microbiology
VL  - 13
LA  - English
DO  - 10.3389/fcimb.2023.1179369
UR  - https://www.embase.com/search/results?subaction=viewrecord&id=L2023866912&from=export
UR  - http://dx.doi.org/10.3389/fcimb.2023.1179369
N2  - Objective: According to the Global Tuberculosis Report for three consecutive years, tuberculosis (TB) is the second leading infectious killer. Primary pulmonary tuberculosis (PTB) leads to the highest mortality among TB diseases. Regretfully, no previous studies targeted the PTB of a specific type or in a specific course, so models established in previous studies cannot be accurately feasible for clinical treatments. This study aimed to construct a nomogram prognostic model to quickly recognize death-related risk factors in patients initially diagnosed with PTB to intervene and treat high-risk patients as early as possible in the clinic to reduce mortality. Methods: We retrospectively analyzed the clinical data of 1,809 in-hospital patients initially diagnosed with primary PTB at Hunan Chest Hospital from January 1, 2019, to December 31, 2019. Binary logistic regression analysis was used to identify the risk factors. A nomogram prognostic model for mortality prediction was constructed using R software and was validated using a validation set. Results: Univariate and multivariate logistic regression analyses revealed that drinking, hepatitis B virus (HBV), body mass index (BMI), age, albumin (ALB), and hemoglobin (Hb) were six independent predictors of death in in-hospital patients initially diagnosed with primary PTB. Based on these predictors, a nomogram prognostic model was established with high prediction accuracy, of which the area under the curve (AUC) was 0.881 (95% confidence interval [Cl]: 0.777-0.847), the sensitivity was 84.7%, and the specificity was 77.7%.Internal and external validations confirmed that the constructed model fit the real situation well. Conclusion: The constructed nomogram prognostic model can recognize risk factors and accurately predict the mortality of patients initially diagnosed with primary PTB. This is expected to guide early clinical intervention and treatment for high-risk patients.
ER  - 
TY  - JOUR
T1  - Analysis of the development of resistance to anti-tubercular drugs among previously and newly treated patients
A1  - Das, P
A1  - Das, N
A1  - Sahu, G K
A1  - Sethy, H K
A1  - Swetapadma, S
A1  - Barik, D
Y1  - 2023///
KW  - AntiTubercular Drug
KW  - Mycobacterium tuberculosis
KW  - adult
KW  - antibiotic sensitivity
KW  - article
KW  - catalase
KW  - chronic obstructive lung disease
KW  - cross-sectional study
KW  - diabetes mellitus
KW  - drug derivative
KW  - extrapulmonary tuberculosis
KW  - female
KW  - human
KW  - hypertension
KW  - lung tuberculosis
KW  - major clinical study
KW  - male
KW  - multidrug resistant tuberculosis
KW  - observational study
KW  - outpatient department
KW  - prevalence
KW  - risk factor
KW  - treatment failure
KW  - tuberculosis
KW  - unclassified drug
JF  - International Journal of Toxicological and Pharmacological Research
VL  - 13
LA  - English
IS  - 5
SP  - 136
EP  - 145
UR  - https://www.embase.com/search/results?subaction=viewrecord&id=L2024021900&from=export
N2  - Introduction: The paper discusses drug-resistant tuberculosis (TB) treatment. In resourcepoor countries, TB is a public health threat. TB treatment involves long-term antibacterial and sterilizing medications. MDR-TB, resistant to at least two first-line anti-TB medications, is complicated. Better-targeted, easier-to-administer TB drugs are needed to improve treatment. Drug susceptibility tests and effective MDR and XDR-TB treatment programmess are essential for fighting the disease. Aims and Objective: The study aims to evaluate anti-tuberculosis medication resistance in once-treated and recently treated patients. Methods: An observational study conducted using a cross-sectional design was carried out on the 693 patients who visited the outpatient department of our hospital. We collected sputum samples from clinically suspicious people diagnosed with lung sickness and tested them in the Diagnostic Microscopic Centre (DMC) under the Department of Pulmonary Medicine and Department of Microbiology for MTB using standard detection methods and Drug Susceptibility Testing (DST). In addition, the CBNAAT and LPA molecular procedures were carried out by our team at the Pulmonary Medicine Department. Result: 693 individuals, 64 per cent of whom were male, were screened for pulmonary tuberculosis during the trial. Patients' average age ranged from 21 to 40. Of those patients, 84% were newly diagnosed, whereas 16% had been treated before. Twenty-four per cent of the 218 individuals with a positive AFB smear grew Mycobacterium TB. The prevalence of extensively drug-resistant tuberculosis (MDR-TB) was 0% in newly diagnosed patients and 7.1% in previously treated patients. Conclusion: The study has concluded that previous anti-TB treatment is the most critical risk factor for the development of MDR-TB. However, it is also being reported in newly diagnosed TB patients.
ER  - 
TY  - JOUR
T1  - Sociocultural aspects of delays in diagnosis among tuberculosis-diabetes comorbid patients in Satara, India: Its implications for the implementation of the national framework for joint tuberculosis-diabetes collaborative activities
A1  - Phutane, M S
A1  - Sawant, P A
A1  - Randive, A P
A1  - Hulsurkar, Y P
A1  - Mahajan, U S
A1  - Kudale, A M
Y1  - 2023///
KW  - Maharashtra
KW  - adult
KW  - adverse drug reaction
KW  - article
KW  - cerebrovascular accident
KW  - comorbidity
KW  - controlled study
KW  - delayed diagnosis
KW  - diabetes mellitus
KW  - diagnosis
KW  - diet
KW  - distress syndrome
KW  - emotional stress
KW  - environmental exposure
KW  - explanatory variable
KW  - fever
KW  - human
KW  - lifestyle
KW  - major clinical study
KW  - male
KW  - occupational exposure
KW  - outcome assessment
KW  - outcome variable
KW  - physical disability
KW  - punishment
KW  - randomized controlled trial
KW  - semi structured interview
KW  - side effect
KW  - social status
KW  - stigma
KW  - taboo
KW  - thirst
KW  - thorax pain
KW  - tobacco consumption
KW  - tuberculosis
KW  - tuberculous arthritis
JF  - Indian Journal of Tuberculosis
LA  - English
DO  - 10.1016/j.ijtb.2023.05.001
UR  - https://www.embase.com/search/results?subaction=viewrecord&id=L2024543865&from=export
UR  - http://dx.doi.org/10.1016/j.ijtb.2023.05.001
N2  - Background: Tuberculosis(TB) and Diabetes comorbidity is an emerging public health problem in India. Delays in diagnosing TB or Diabetes would lead to adverse outcomes among comorbid patients, and attempts must be made to reduce these delays. Against this background, the study has been undertaken to clarify the role of sociocultural factors in determining diagnostic delays for TB and Diabetes among comorbid patients. Methods: A cross-sectional cultural epidemiological survey of the randomly selected 180 TB-Diabetes comorbid patients was carried out. The study examined sociocultural factors of delayed diagnosis of TB and Diabetes among urban and rural TB-Diabetes comorbid patients registered under TB-Diabetes collaborative activities under the National TB Elimination Programme (NTEP) in the Satara district of Maharashtra by using a semi-structured interview schedule. The patterns of distress (PDs) and perceived causes(PCs) of TB and Diabetes were compared with patients' and providers' diagnostic delays of TB and Diabetes based on prominence categories. In addition, the relationship between PDs and PCs as explanatory variables and TB and Diabetes diagnostic delays as outcome variables were assessed using stepwise multiple logistic regression. Results: Of the 180 TB-Diabetes comorbid patients, the proportion of men was higher, and they were 4.7 times more likely to get a delayed Diabetes diagnosis. Those who reported side effects of drugs and stigma reduced social status as the PDs were 2–3 times more likely to delay reaching TB facilities/providers (patients' diagnostic delay). Those who perceived inadequate diet and mental-emotional stress as the causes of TB were about three times more likely to reach the TB providers/facilities after two weeks. Also, those who perceived TB as a cause of punishment for prior deeds were two times more likely to reach TB facilities/providers after two weeks. Patients who reported fever and chest pain as the symptoms of TB were two times more likely to delay the diagnosis of TB. Patients who reported tobacco consumption, unhealthy lifestyles, thoughts, worries, tension, and germs or infection as perceived causes of TB were about two times more likely to be diagnosed after two weeks. Patients who reported excessive thirst as a diabetes symptom were about two times more likely to get delayed >2 weeks to reach diabetes facilities/providers. Patients who perceived environmental/occupational exposure as the cause of Diabetes were two times more likely to reach the diabetes facilities/providers after two weeks. Patients who reported excessive thirst and stroke as the physical problems of Diabetes were 3.2 and 9.6 times more likely to get delayed in the diagnosis of Diabetes (providers' diagnostic delay). Patients who perceived violation of taboo or misbehaviour as the perceived cause of Diabetes were 6.7 times more likely to get a delayed diagnosis of Diabetes. Conclusions: The sociocultural factors associated with TB and Diabetes diagnostic delays among comorbid patients are essential considerations in the evolving context of implementing TB-Diabetes collaborative activities. Therefore, acknowledging sociocultural factors concerning delayed diagnosis and minimising delays would strengthen joint TB-Diabetes collaborative activities under the National framework locally and nationally.
ER  - 
TY  - JOUR
T1  - A Double-Blind, Randomized, Placebo-Controlled Clinical Trial to Evaluate the Efficacy of Individualized Homeopathic Medicines in Pre-diabetes
A1  - Guha, N
A1  - Ghosh, S
A1  - Mandal, S
A1  - Das, A D
A1  - Palanisamy, C
A1  - Maiti, S
A1  - Ghosh, P
A1  - Singh, N K
A1  - Koley, M
A1  - Saha, S
Y1  - 2023///
KW  - India
KW  - Thuja occidentalis
KW  - adult
KW  - analysis of covariance
KW  - analysis of variance
KW  - article
KW  - checklist
KW  - clinical trial
KW  - comparative effectiveness
KW  - controlled study
KW  - diabetes mellitus
KW  - diet
KW  - double blind procedure
KW  - drug efficacy
KW  - effect size
KW  - exercise
KW  - female
KW  - glucose blood level
KW  - homeopathy
KW  - human
KW  - impaired glucose tolerance
KW  - major clinical study
KW  - male
KW  - medical school
KW  - meditation
KW  - nonhuman
KW  - oral glucose tolerance test
KW  - outcome assessment
KW  - outpatient department
KW  - placebo
KW  - quality of life
KW  - randomized controlled trial
KW  - sample size
KW  - sulfur
KW  - yoga
JF  - Homeopathy
LA  - English
DO  - 10.1055/s-0043-1769506
UR  - https://www.embase.com/search/results?subaction=viewrecord&id=L2025811233&from=export
UR  - http://dx.doi.org/10.1055/s-0043-1769506
N2  - Background Pre-diabetes (PD) contributes importantly to the disease burden worldwide and is a precursor to stroke, cardiovascular diseases, as well as type-2 diabetes mellitus. Objective In this project, the efficacy of individualized homeopathic medicines (IHMs) was explored against placebos in the treatment of PD. Methods A 6-month, double-blind, randomized, placebo-controlled trial was conducted at the outpatient departments of a homeopathic medical college and hospital in India. Sixty participants with PD were randomized to receive either IHMs (n = 30) or identical-looking placebos (n = 30). Concomitant care measures were advised to both groups of participants in terms of dietary advice, yoga, meditation and exercise. The primary outcome measures were fasting blood sugar (FBS) and the oral glucose tolerance test (OGTT); the secondary outcome was the Diabetes Symptom Checklist-Revised (DSC-R) score. All the outcomes were measured at baseline and after 3 and 6 months of treatment. Inter-group differences and effect sizes (Cohen's d) were calculated using two-way repeated measures analysis of variance models after adjusting baseline differences using analysis of co-variance on the intention-to-treat data. Results Between-group differences in FBS were statistically significant, favored IHMs against placebos (F 1,58= 7.798, p = 0.007) but not for OGTT (F 1,58= 1.691, p = 0.199). The secondary outcome, DSC-R total score, favoring IHMs significantly compared with placebos (F 1,58= 15.752, p < 0.001). Calcarea Carbonicum, Thuja occidentalis and Sulphur were the most frequently prescribed medicines. No harm or serious adverse events were recorded from either of the participant groups. Conclusion IHMs produced significantly better results than placebos in FBS and in DSC-R scores but not in OGTT. Independent replications with larger sample sizes are warranted to substantiate the findings. Trial registration CTRI/2019/10/021711.
ER  - 
TY  - JOUR
T1  - A systematic review of whether COVID-19 randomized controlled trials reported on demographic and clinical characteristics
A1  - Pak, J
A1  - Lund, J L
A1  - Keil, A
A1  - Westreich, D
A1  - Stürmer, T
A1  - Wohl, D
A1  - Farel, C
A1  - Drummond, M B
A1  - Webster-Clark, M
Y1  - 2022///
KW  - Human immunodeficiency virus infection
KW  - SARS-CoV-2 vaccine
KW  - United States
KW  - acquired immune deficiency syndrome
KW  - alcoholism
KW  - asthma
KW  - body mass
KW  - cerebrovascular disease
KW  - chronic obstructive lung disease
KW  - clinical feature
KW  - comorbidity
KW  - coronavirus disease 2019
KW  - demographics
KW  - diabetes mellitus
KW  - ethnicity
KW  - groups by age
KW  - heart disease
KW  - heart failure
KW  - hospital patient
KW  - human
KW  - hyperlipidemia
KW  - hypertension
KW  - immunocompromised patient
KW  - income
KW  - infection prevention
KW  - kidney disease
KW  - liver disease
KW  - malignant neoplasm
KW  - obesity
KW  - oxygen therapy
KW  - prevalence
KW  - race difference
KW  - randomized controlled trial (topic)
KW  - respiratory tract disease
KW  - review
KW  - rheumatic disease
KW  - rural area
KW  - sex difference
KW  - smoking habit
KW  - social status
KW  - systematic review
KW  - thyroid disease
KW  - tuberculosis
KW  - urban area
KW  - vaccination
KW  - virus transmission
JF  - Pharmacoepidemiology and Drug Safety
VL  - 31
LA  - English
IS  - 12
SP  - 1219
EP  - 1227
DO  - 10.1002/pds.5533
UR  - https://www.embase.com/search/results?subaction=viewrecord&id=L2019414755&from=export
UR  - http://dx.doi.org/10.1002/pds.5533
N2  - Purpose: We aim to assess the reporting of key patient-level demographic and clinical characteristics among COVID-19 related randomized controlled trials (RCTs). Methods: We queried English-language articles from PubMed, Web of Science, clinicaltrials.gov, and the CDC library of gray literature databases using keywords of “coronavirus,” “covid,” “clinical trial” and “randomized controlled trial” from January 2020 to June 2021. From the search, we conducted an initial review to rule-out duplicate entries, identify those that met inclusion criteria (i.e., had results), and exclude those that did not meet the definition of an RCT. Lastly, we abstracted the demographic and clinical characteristics reported on within each RCT. Results: From the initial 43 627 manuscripts, our final eligible manuscripts consisted of 149 RCTs described in 137 articles. Most of the RCTs (113/149) studied potential treatments, while fewer studied vaccines (29), prophylaxis strategies (5), and interventions to prevent transmission among those infected (2). Study populations ranged from 10 to 38 206 participants (median = 100, IQR: 60–300). All 149 RCTs reported on age, 147 on sex, 50 on race, and 110 on the prevalence of at least one comorbidity. No RCTs reported on income, urban versus rural residence, or other indicators of socioeconomic status (SES). Conclusions: Limited reporting on race and other markers of SES make it difficult to draw conclusions about specific external target populations without making strong assumptions that treatment effects are homogenous. These findings highlight the need for more robust reporting on the clinical and demographic profiles of patients enrolled in COVID-19 related RCTs.
ER  - 
TY  - JOUR
T1  - Effect of the PRECEDE-PROCEED model on health programs: a systematic review and meta-analysis
A1  - Kim, J
A1  - Jang, J
A1  - Kim, B
A1  - Lee, K H
Y1  - 2022///
KW  - agricultural worker
KW  - article
KW  - beta thalassemia
KW  - chronic disease
KW  - community acquired pneumonia
KW  - community dwelling person
KW  - conceptual framework
KW  - coronary artery disease
KW  - data analysis
KW  - data extraction
KW  - data synthesis
KW  - dental examination
KW  - diabetes mellitus
KW  - education
KW  - female
KW  - health behavior
KW  - health care personnel
KW  - health program
KW  - health promotion
KW  - human
KW  - hypertension
KW  - knowledge
KW  - lowest income group
KW  - male
KW  - menopause
KW  - mental health
KW  - meta analysis
KW  - outcome assessment
KW  - physiology
KW  - prevalence
KW  - quality control
KW  - quality of life
KW  - quasi experimental study
KW  - randomized controlled trial (topic)
KW  - rheumatoid arthritis
KW  - sample size
KW  - systematic review
KW  - training
KW  - tuberculosis
JF  - Systematic Reviews
VL  - 11
LA  - English
IS  - 1
DO  - 10.1186/s13643-022-02092-2
UR  - https://www.embase.com/search/results?subaction=viewrecord&id=L2019448867&from=export
UR  - http://dx.doi.org/10.1186/s13643-022-02092-2
N2  - Background: The predisposing, reinforcing, and enabling constructs in educational diagnosis and evaluation policy, regulatory, and organizational constructs in educational and environmental development (PRECEDE-PROCEED) model has been used as a theoretical framework to guide health promotion strategies to prevent chronic diseases and improve the quality of life. However, there is a lack of evidence as to whether applying the PRECEDE-PROCEED model effectively improves health outcomes. This study aimed to systematically review intervention studies that applied the PRECEDE-PROCEED model and examine its effectiveness. Methods: In December 2020, seven databases were systematically searched. The quality of studies was assessed using the Mixed Methods Appraisal Tool. The outcome of interest for the meta-analysis was knowledge. Results: In total, 26 studies were systematically reviewed. Most studies provided educational programs as the main intervention for various population groups. Symptom or disease management and health-related behavior promotion were the most common topics, and education was the most frequently used intervention method. The PRECEDE-PROCEED model was applied in the planning, implementation, and evaluation of the intervention programs. Eleven studies were included in the meta-analysis, which showed that interventions using the PRECEDE-PROCEED model significantly improved knowledge. Conclusions: This study indicated that individuals are more likely to engage in health-related behaviors with better knowledge. Thus, the PRECEDE-PROCEED model can be used as the theoretical framework for health promotion interventions across population groups, and these interventions are particularly effective with regard to knowledge improvement.
ER  - 
TY  - JOUR
T1  - Applying bio-impedance vector analysis (BIVA) to adjust ultrafiltration rate in critically ill patients on continuous renal replacement therapy: A randomized controlled trial
A1  - Rashid Farokhi, F
A1  - Kalateh, E
A1  - Shafaghi, S
A1  - Schneider, A G
A1  - Mortazavi, S M
A1  - Jamaati, H
A1  - Hashemian, S M R
Y1  - 2022///
KW  - APACHE
KW  - IRCT20181108041595N1
KW  - adult
KW  - article
KW  - artificial ventilation
KW  - bioelectrical impedance analysis
KW  - body composition
KW  - body mass
KW  - bradycardia
KW  - chronic kidney failure
KW  - continuous hemodiafiltration
KW  - continuous hemodialysis
KW  - continuous hemofiltration
KW  - continuous renal replacement therapy
KW  - critically ill patient
KW  - diabetes mellitus
KW  - dopamine
KW  - female
KW  - follow up
KW  - heart failure
KW  - hemodialysis
KW  - hospital mortality
KW  - human
KW  - hyperkalemia
KW  - hypertension
KW  - hypervolemia
KW  - hypotension
KW  - hypovolemia
KW  - impedance
KW  - intensive care unit
KW  - kidney function
KW  - lean body weight
KW  - lung edema
KW  - major clinical study
KW  - male
KW  - metabolic acidosis
KW  - mortality
KW  - mortality rate
KW  - noradrenalin
KW  - randomized controlled trial
KW  - tachycardia
KW  - ultrafiltration
KW  - urine volume
JF  - Journal of Critical Care
VL  - 72
LA  - English
DO  - 10.1016/j.jcrc.2022.154146
UR  - https://www.embase.com/search/results?subaction=viewrecord&id=L2020215535&from=export
UR  - http://dx.doi.org/10.1016/j.jcrc.2022.154146
N2  - Background: Bioimpedance vector analysis (BIVA) has been suggested as a valuable tool in assessing volume status in critically ill patients. However, its effectiveness in guiding fluid removal by continuous renal replacement therapy (CRRT) has not been evaluated. Methods: In this randomized controlled trial, 65 critically ill patients receiving CRRT were allocated on a 1:1 ratio to have UF prescribed and adjusted using BIVA fluid assessment in the intervention group (32 patients) or conventional clinical parameters (33 patients). The primary outcome was the lean body mass (LBM) water content at CRRT discontinuation, and the secondary outcomes included the mortality rate, urinary output, the duration of ventilation support, and ICU stay. Results: The study group was associated with a lower water content of LBM (80.7 ± 9.4 vs. 85.9 ± 10.4%; p < 0.05), and a higher mean UF-rate and urinary output (1.5 ± 0.8 vs. 1.2 ± 0.5 ml/kg/h and 0.9 ± 0.9 vs 0.5 ± 0.6 ml/kg/h, both: p < 0.05). The mortality rate, the length of ICU stay, and ventilation support duration were similar. Conclusion: BIVA guided UF prescription may be associated with a lower rate of fluid overload. Larger studies are required to evaluate its impact on patients' outcomes.
ER  - 
TY  - JOUR
T1  - Phase II/III Results of a Trial of Anti–Tumor Necrosis Factor Multivalent NANOBODY Compound Ozoralizumab in Patients With Rheumatoid Arthritis
A1  - Takeuchi, T
A1  - Kawanishi, M
A1  - Nakanishi, M
A1  - Yamasaki, H
A1  - Tanaka, Y
Y1  - 2022///
KW  - C reactive protein
KW  - DAS28
KW  - JapicCTI184029
KW  - NCT01007175
KW  - adult
KW  - aged
KW  - appendix perforation
KW  - article
KW  - cerebellum hemorrhage
KW  - controlled study
KW  - diabetes mellitus
KW  - double blind procedure
KW  - drug dose reduction
KW  - drug dose regimen
KW  - drug efficacy
KW  - drug safety
KW  - drug withdrawal
KW  - female
KW  - glucocorticoid
KW  - herpes zoster
KW  - human
KW  - infection
KW  - injection site reaction
KW  - interstitial lung disease
KW  - kidney abscess
KW  - lung adenocarcinoma
KW  - major clinical study
KW  - male
KW  - methotrexate
KW  - miliary tuberculosis
KW  - multicenter study
KW  - open study
KW  - ovary carcinoma
KW  - ozoralizumab
KW  - parallel design
KW  - pelvis fracture
KW  - phase 2 clinical trial
KW  - phase 3 clinical trial
KW  - pneumonia
KW  - randomized controlled trial
KW  - remission
KW  - rheumatoid arthritis
KW  - treatment response
KW  - unspecified side effect
KW  - uterus carcinoma
JF  - Arthritis and Rheumatology
VL  - 74
LA  - English
IS  - 11
SP  - 1776
EP  - 1785
DO  - 10.1002/art.42273
UR  - https://www.embase.com/search/results?subaction=viewrecord&id=L2019400894&from=export
UR  - http://dx.doi.org/10.1002/art.42273
N2  - Objective: To assess the efficacy and safety of subcutaneous administration of 30 mg or 80 mg of ozoralizumab plus methotrexate (MTX) in patients with rheumatoid arthritis (RA) whose disease remained active despite MTX therapy. Methods: In this multicenter, double-blind, parallel-group, placebo-controlled phase II/III trial, 381 patients were randomized to receive placebo, ozoralizumab 30 mg, or ozoralizumab 80 mg, plus MTX subcutaneously injected every 4 weeks for 24 weeks. The primary end points were the response rates based on the American College of Rheumatology 20% improvement criteria (ACR20) at week 16 and change in the Sharp/van der Heijde score (ΔSHS) from baseline to week 24. Results: The proportion of patients with an ACR20 response at week 16 was significantly higher (P < 0.001) in both ozoralizumab groups (79.6% for 30 mg, 75.3% for 80 mg), compared with placebo (37.3%); these improvements were observed from the first week of treatment. The proportion of the patients with structural nonprogression (ΔSHS ≤0) was significantly higher in both ozoralizumab groups than in the placebo group. For some secondary end points, significantly greater improvements were observed starting from as early as day 3. Serious adverse events occurred in 4 patients in the ozoralizumab 30-mg group and 5 patients in the ozoralizumab 80-mg group. Conclusion: In patients with active RA who received ozoralizumab in combination with MTX, the signs and symptoms of RA were significantly reduced as compared with the outcomes in those receiving placebo. Ozoralizumab demonstrated acceptable tolerability with no new safety signals when compared with other antibodies against tumor necrosis factor.
ER  - 
TY  - JOUR
T1  - Algorithms for Screening for Active Tuberculosis among Individuals with Latent Tuberculosis Infection in a Rural Community in China
A1  - Xin, H
A1  - Du, Y
A1  - Cao, X
A1  - Wang, D
A1  - Zhang, B
A1  - Zhang, H
A1  - Feng, B
A1  - He, Y
A1  - He, Y
A1  - Quan, Z
A1  - Liu, Z
A1  - Yan, J
A1  - Guan, L
A1  - Guan, X
A1  - Shen, F
A1  - Liu, J
A1  - Jin, Q
A1  - Pan, S
A1  - Gao, L
Y1  - 2022///
KW  - ChiCTR1800018224
KW  - ChiCTRIOR1500720
KW  - China
KW  - GeneXpert
KW  - Mycobacterium tuberculosis test kit
KW  - QuantiFERON-TB gold in-tube
KW  - Xpert MTB/RIF
KW  - adult
KW  - aged
KW  - algorithm
KW  - article
KW  - atypical Mycobacterium
KW  - bacterium culture
KW  - body mass
KW  - controlled study
KW  - coughing
KW  - diabetes mellitus
KW  - diagnostic test accuracy study
KW  - digital radiography
KW  - drinking behavior
KW  - female
KW  - follow up
KW  - gold standard
KW  - human
KW  - incidence
KW  - laboratory test
KW  - latent tuberculosis
KW  - lung tumor
KW  - major clinical study
KW  - male
KW  - microbiology
KW  - microscopy
KW  - multivariate logistic regression analysis
KW  - never smoker
KW  - non-smoker
KW  - nonhuman
KW  - polymerase chain reaction system
KW  - predictive value
KW  - questionnaire
KW  - randomized controlled trial
KW  - rural population
KW  - screening
KW  - sensitivity analysis
KW  - sensitivity and specificity
KW  - smoking
KW  - sputum culture
KW  - staining
KW  - thorax radiography
KW  - tuberculosis
JF  - Microbiology Spectrum
VL  - 10
LA  - English
IS  - 6
DO  - 10.1128/spectrum.02967-22
UR  - https://www.embase.com/search/results?subaction=viewrecord&id=L2021937540&from=export
UR  - http://dx.doi.org/10.1128/spectrum.02967-22
N2  - Screening for active tuberculosis (TB) among individuals with latent tuberculosis infection (LTBI) is important for the initiation and evaluation of TB preventive treatment. The performances of different tools and their combinations had rarely been studied in community-level screening among individuals with LTBI in China. This study aimed to explore appropriate algorithms for screening for active TB among individuals with LTBI in rural China. Three sputum samples were collected from each participant for smear microscopy, culture, and an Xpert MTB/RIF assay. Chest digital radiography and TB symptoms were investigated as well. The performances of different testing algorithms were compared with that of sputum culture as the gold standard. Overall, 1,564 study participants with LTBI were investigated, with a final diagnosis of 20 TB cases by sputum culture. Compared with other tests, the Xpert MTB/RIF assay detected 80.00% (95% confidence interval [CI], 58.40% to 91.93%) of culture-positive cases, with the highest sensitivity. When tests were combined using “or,” “and,” or “step” algorithms, the highest sensitivity reached 90.00% (95% CI, 69.90% to 97.21%) for the combination of the Xpert MTB/RIF assay and chest radiography, but the positive predictive value (PPV) decreased to 22.22% (95% CI, 14.54% to 32.41%). The Xpert MTB/RIF assay alone showed the best agreement with sputum culture, with a kappa value of 0.840. Pathogen molecular detection alone showed good performance compared to the other algorithms, for ruling out active TB in general LTBI, but the high cost might be a challenge for scaling it up. Identifying those with a high risk for progression to TB more precisely and establishing a cost-effective screening algorithm deserve further exploration.
ER  - 
TY  - JOUR
T1  - 9 months of delamanid, linezolid, levofloxacin, and pyrazinamide versus  conventional therapy for treatment of fluoroquinolone-sensitive multidrug-resistant tuberculosis (MDR-END): a multicentre, randomised, open-label phase 2/3 non-inferiority trial in S
A1  - Mok, Jeongha
A1  - Lee, Myungsun
A1  - Kim, Deog Kyeom
A1  - Kim, Ju Sang
A1  - Jhun, Byung Woo
A1  - Jo, Kyung-Wook
A1  - Jeon, Doosoo
A1  - Lee, Taehoon
A1  - Lee, Ji Yeon
A1  - Park, Jae Seuk
A1  - Lee, Seung Heon
A1  - Kang, Young Ae
A1  - Lee, Jung-Kyu
A1  - Kwak, Nakwon
A1  - Ahn, Joong Hyun
A1  - Shim, Tae Sun
A1  - Kim, Song Yee
A1  - Kim, Seungmo
A1  - Kim, Kyungjong
A1  - Seok, Kwang-Hyuk
A1  - Yoon, Soyeong
A1  - Kim, Young Ran
A1  - Kim, Jisu
A1  - Yim, Dahae
A1  - Hahn, Seokyung
A1  - Cho, Sang Nae
A1  - Yim, Jae-Joon
Y1  - 2022/10//
KW  - Antitubercular Agents
KW  - Drug Therapy, Combination
KW  - Female
KW  - Fluoroquinolones
KW  - Humans
KW  - Levofloxacin
KW  - Linezolid
KW  - Male
KW  - Pyrazinamide
KW  - Treatment Outcome
KW  - Tuberculosis, Multidrug-Resistant
KW  - drug therapy
KW  - therapeutic use
JF  - Lancet (London, England)
VL  - 400
LA  - eng
IS  - 10362
SP  - 1522
EP  - 1530
DO  - 10.1016/S0140-6736(22)01883-9
N2  - BACKGROUND: With the introduction of new anti-tuberculosis drugs, all-oral  regimens with shorter treatment durations for multidrug-resistant tuberculosis have been anticipated. We aimed to investigate whether a new all-oral regimen was non-inferior to the conventional regimen including second-line anti-tuberculosis drugs for 20-24 months in the treatment of fluoroquinolone-sensitive multidrug-resistant tuberculosis. METHODS: In this multicentre, randomised, open-label phase 2/3 non-inferiority trial, we enrolled men and women aged 19-85 years with multidrug-resistant tuberculosis confirmed by phenotypic or genotypic drug susceptibility tests or rifampicin-resistant tuberculosis by genotypic tests at 12 participating hospitals throughout South Korea. Participants with fluoroquinolone-resistant multidrug-resistant tuberculosis were excluded. Participants were randomly assigned (1:1) to two groups using a block randomisation, stratified by the presence of diabetes and cavitation on baseline chest radiographs. The investigational group received delamanid, linezolid, levofloxacin, and pyrazinamide for 9 months, and the control group received a conventional 20-24-month regimen, according to the 2014 WHO guidelines. The primary outcome was the treatment success rate at 24 months after treatment initiation in the modified intention-to-treat population and the per-protocol population. Participants who were "cured" and "treatment completed" were defined as treatment success following the 2014 WHO guidelines. Non-inferiority was confirmed if the lower limit of a 97·5% one-sided CI of the difference between the groups was greater than -10%. Safety data were collected for 24 months in participants who received a predefined regimen at least once. This study is registered with ClinicalTrials.gov, NCT02619994. FINDINGS: Between March 4, 2016, and Sept 14, 2019, 214 participants were enrolled, 168 (78·5%) of whom were included in the modified intention-to-treat population. At 24 months after treatment initiation, 60 (70·6%) of 85 participants in the control group had treatment success, as did 54 (75·0%) of 72 participants in the shorter-regimen group (between-group difference 4·4% [97·5% one-sided CI -9·5% to ∞]), satisfying the predefined non-inferiority margin. No difference in safety outcomes was identified between the control group and the shorter-regimen group. INTERPRETATION: 9-month treatment with oral delamanid, linezolid, levofloxacin, and pyrazinamide could represent a new treatment option for participants with fluoroquinolone-sensitive multidrug-resistant tuberculosis. FUNDING: Korea Disease Control and Prevention Agency, South Korea.
ER  - 
TY  - JOUR
T1  - Comparison of Thymoglobulin and Grafalon as Induction Agents in Renal Transplantation: A Prospective Study
A1  - Thukral, S
A1  - Rokde, R
A1  - Ray, D S
Y1  - 2022///
KW  - Acinetobacter infection
KW  - Escherichia coli infection
KW  - Indian
KW  - Pneumocystis pneumonia
KW  - Pseudomonas infection
KW  - absolute lymphocyte count
KW  - acute graft rejection
KW  - acute kidney tubule necrosis
KW  - adult
KW  - antibody mediated rejection
KW  - article
KW  - bacterial infection
KW  - catheter infection
KW  - controlled clinical trial
KW  - controlled study
KW  - coronavirus disease 2019
KW  - cotrimoxazole
KW  - creatinine blood level
KW  - cytomegalovirus infection
KW  - diabetes mellitus
KW  - drug efficacy
KW  - drug safety
KW  - evening dosage
KW  - female
KW  - grafalon
KW  - graft failure
KW  - human
KW  - immunoglobulin
KW  - immunoglobulin A nephropathy
KW  - immunosuppressive treatment
KW  - infection
KW  - kidney transplantation
KW  - lower respiratory tract infection
KW  - lung tuberculosis
KW  - lymphocele
KW  - major clinical study
KW  - male
KW  - methylprednisolone
KW  - minimum plasma concentration
KW  - mycophenolic acid
KW  - plasmapheresis
KW  - posttransplant diabetes mellitus
KW  - prednisolone
KW  - steroid
KW  - tacrolimus
KW  - thymocyte antibody
KW  - urinary tract infection
KW  - valganciclovir
JF  - Transplantation Proceedings
VL  - 54
LA  - English
IS  - 8
SP  - 2133
EP  - 2139
DO  - 10.1016/j.transproceed.2022.07.005
UR  - https://www.embase.com/search/results?subaction=viewrecord&id=L2020266756&from=export
UR  - http://dx.doi.org/10.1016/j.transproceed.2022.07.005
N2  - Background: Induction immunosuppression is used to reduce the incidence of acute rejection and prevent delayed graft function. The 2 rabbit anti-thymocyte globulins- thymoglobulin and Grafalon (ATG Fresenius) have been commonly used for induction immunosuppression and treatment of acute rejection in solid organ transplantation. There are very few studies comparing the efficacy and side effects of both the anti-thymocyte globulins therefore this prospective study comparing the 2 types of anti-thymocyte globulins would be of clinical interest. Patients and Methods: This prospective single center study was conducted at Rabindranath Tagore International Institute of Cardiac Sciences, Kolkata, India from April 2019 to June 2020. Sixty-two ABO-compatible renal transplant recipients were included in the study. They were divided in 2 groups of 31 patients each. One group received thymoglobulin (3 mg/kg) and the second group received Grafalon (6 mg/kg). All patients were followed up for 12 months and the 2 groups were compared for incidence of rejections, infections, graft function, patient survival, and graft survival. Results: There was no significant difference in the incidence of rejections, infective episodes, graft function, posttransplant diabetes mellitus, graft survival and patient survival in thymoglobulin or Grafalon groups. The hematological parameters were similar in both groups at 7 days, 1 month, and 6 months of follow-up. The absolute lymphocyte count was significantly lower in the thymoglobulin group at 12 months posttransplant. Conclusions: Thymoglobulin and Grafalon were found to be equivalent in terms of safety and efficacy in short term, with no difference in rejections, infections, graft survival, or patient survival.
ER  - 
TY  - JOUR
T1  - Safety and immunogenicity of VPM1002 versus BCG in South African newborn babies: a randomised, phase 2 non-inferiority double-blind controlled trial
A1  - Cotton, M F
A1  - Madhi, S A
A1  - Luabeya, A K
A1  - Tameris, M
A1  - Hesseling, A C
A1  - Shenje, J
A1  - Schoeman, E
A1  - Hatherill, M
A1  - Desai, S
A1  - Kapse, D
A1  - Brückner, S
A1  - Koen, A
A1  - Jose, L
A1  - Moultrie, A
A1  - Bhikha, S
A1  - Walzl, G
A1  - Gutschmidt, A
A1  - Kotze, L A
A1  - Allies, D L
A1  - Loxton, A G
A1  - Shaligram, U
A1  - Abraham, M
A1  - Johnstone, H
A1  - Grode, L
A1  - Kaufmann, S H E
A1  - Kulkarni, P S
Y1  - 2022///
KW  - BCG vaccination
KW  - BCG vaccine
KW  - CD4 lymphocyte percentage
KW  - CD8+ T lymphocyte
KW  - ELISA kit
KW  - Human immunodeficiency virus
KW  - Mycobacterium tuberculosis test kit
KW  - NCT02391415
KW  - South Africa
KW  - article
KW  - bilirubin
KW  - bilirubin blood level
KW  - controlled study
KW  - creatinine
KW  - creatinine blood level
KW  - crying
KW  - decreased appetite
KW  - double blind procedure
KW  - drug eruption
KW  - drug fever
KW  - drug safety
KW  - female
KW  - flow cytometry software
KW  - follow up
KW  - gamma glutamyltransferase
KW  - gamma interferon
KW  - generalized lymphadenopathy
KW  - hemoglobin
KW  - human
KW  - infant
KW  - infection
KW  - infestation
KW  - injection site abscess
KW  - injection site discoloration
KW  - injection site erosion
KW  - injection site erythema
KW  - injection site induration
KW  - injection site mass
KW  - injection site pain
KW  - injection site reaction
KW  - injection site scar
KW  - injection site swelling
KW  - injection site ulcer
KW  - injection site vesicle
KW  - isoniazid
KW  - lung tuberculosis
KW  - lymphadenopathy
KW  - major clinical study
KW  - male
KW  - multicenter study
KW  - neutrophil count
KW  - newborn
KW  - phase 2 clinical trial
KW  - randomized controlled trial
KW  - scar formation
KW  - side effect
KW  - single drug dose
KW  - somnolence
KW  - tuberculosis
KW  - unspecified side effect
KW  - vaccine immunogenicity
KW  - vomiting
KW  - vpm 1002
JF  - The Lancet Infectious Diseases
VL  - 22
LA  - English
IS  - 10
SP  - 1472
EP  - 1483
DO  - 10.1016/S1473-3099(22)00222-5
UR  - https://www.embase.com/search/results?subaction=viewrecord&id=L2020307822&from=export
UR  - http://dx.doi.org/10.1016/S1473-3099(22)00222-5
N2  - Background: Tuberculosis is a major public health problem worldwide. Immunisation with Mycobacterium bovis BCG vaccine is partially effective in infants, reducing the incidence of miliary and tuberculosis meningitis, but is less effective against pulmonary tuberculosis. We aimed to compare safety and immunogenicity of VPM1002—a recombinant BCG vaccine developed to address this gap—with BCG in HIV exposed and HIV unexposed newborn babies. Methods: This double-blind, randomised, active controlled phase 2 study was conducted at four health centres in South Africa. Eligible neonates were aged 12 days or younger with a birthweight of 2·5–4·2 kg, and could be HIV exposed (seropositive mothers) or unexposed (seronegative mothers). Newborn babies were excluded if they had acute or chronic illness, fever, hypothermia, sepsis, cancer, or congenital malformation, or if they received blood products or immunosuppressive therapy. Participants were excluded if their mothers (aged ≥18 years) had active tuberculosis disease, diabetes, a history of immunodeficiency except for HIV, hepatitis B or syphilis seropositivity, received blood products in the preceding 6 months, any acute infectious disease, or any suspected substance abuse. Participants were randomly assigned to VPM1002 or BCG vaccination in a 3:1 ratio, stratified by HIV status using the random number generator function in SAS, using a block size of eight paticipants. The primary outcome was non-inferiority (margin 15%) of VPM1002 to BCG vaccine in terms of incidence of grade 3–4 adverse drug reactions or ipsilateral or generalised lymphadenopathy of 10 mm or greater in diameter by 12 months. The primary outcome was assessed in all vaccinated participants (safety population) at regular follow-up visits until 12 months after vaccination. Secondary immunogenicity outcomes were interferon-γ levels and percentages of multifunctional CD4+ and CD8+ T cells among all lymphocytes across the 12 month study period. The study was registered with ClinicalTrials.gov, NCT02391415. Findings: Between June 4, 2015 and Oct 16, 2017, 416 eligible newborn babies were randomly assigned and received study vaccine. Seven (2%) of 312 participants in the VPM1002 group had a grade 3–4 vaccine-related adverse reaction or lymphadenopathy of 10 mm or greater in diameter compared with 34 (33%) of 104 participants in the BCG group (risk difference −30·45% [95% CI −39·61% to −21·28%]; pnon-inferiority<0·0001); VPM1002 was thus non-inferior to BCG for the primary outcome. Incidence of severe injection site reactions was lower with VPM1002 than BCG: scarring occurred in 65 (21%) participants in the VPM1002 group versus 77 (74%) participants in the BCG group (p<0·0001); ulceration occurred in one (<1%) versus 15 (14%; p<0·0001); and abscess formation occurred in five (2%) versus 23 (22%; p<0·0001). Restimulated IFNγ concentrations were lower in the VPM1002 group than the BCG group at week 6, week 12, month 6, and month 12. The percentage of multifunctional CD4+ T cells was higher in the VPM1002 group than the BCG group at day 14 but lower at week 6, week 12, month 6, and month 12. The percentage of multifunctional CD8+ T cells was lower in the VPM1002 group than the BCG group at week 6, week 12, and month 6, but did not differ at other timepoints. Interpretation: VPM1002 was less reactogenic than BCG and was not associated with any serious safety concern. Both vaccines were immunogenic, although responses were higher with the BCG vaccine. VPM1002 is currently being studied for efficacy and safety in a multicentric phase 3 clinical trial in babies in sub-Saharan Africa. Funding: Serum Institute of India.
ER  - 
TY  - JOUR
T1  - PULMONARY ASPERGILLOSIS POST-TOCILIZUMAB TREATMENT IN A PATIENT WITH COVID-19 PNEUMONIA
A1  - Gidwani, V
A1  - Chauhan, S
Y1  - 2022///
KW  - Aspergillus
KW  - Aspergillus fumigatus
KW  - D dimer
KW  - United States
KW  - abscess
KW  - adult
KW  - adult respiratory distress syndrome
KW  - antibiotic agent
KW  - antiinfective agent
KW  - aspergillosis
KW  - bacterial infection
KW  - bacterium culture
KW  - beta glucan
KW  - blood vessel permeability
KW  - bronchopneumonia
KW  - bronchoscopy
KW  - case report
KW  - cefepime
KW  - ceftriaxone
KW  - clindamycin
KW  - clinical article
KW  - clinical trial
KW  - computed tomography pulmonary angiography
KW  - conference abstract
KW  - coronavirus disease 2019
KW  - coughing
KW  - diabetes mellitus
KW  - drug therapy
KW  - dyspnea
KW  - endogenous compound
KW  - endothelial dysfunction
KW  - female
KW  - fever
KW  - gene expression
KW  - hemoptysis
KW  - hospital patient
KW  - human
KW  - human cell
KW  - hyperinflammation
KW  - hypoxia
KW  - immune status
KW  - immunocompromised patient
KW  - immunodiffusion
KW  - interleukin 6
KW  - interleukin 6 receptor
KW  - invasive pulmonary aspergillosis
KW  - lung aspergillosis
KW  - lung embolism
KW  - lung lavage
KW  - metronidazole
KW  - mortality
KW  - mycosis
KW  - nonhuman
KW  - noninvasive ventilation
KW  - opportunistic infection
KW  - pneumonia
KW  - protein expression
KW  - randomized controlled trial (topic)
KW  - sputum culture
KW  - systemic mycosis
KW  - thorax pain
KW  - thrombocyte
KW  - tocilizumab
KW  - tuberculosis
KW  - vancomycin
KW  - voriconazole
KW  - water
JF  - Chest
VL  - 162
LA  - English
IS  - 4
SP  - A384
EP  - A384
DO  - 10.1016/j.chest.2022.08.296
UR  - https://www.embase.com/search/results?subaction=viewrecord&id=L2020471135&from=export
UR  - http://dx.doi.org/10.1016/j.chest.2022.08.296
N2  - SESSION TITLE: Global Pulmonary Cases SESSION TYPE: Global Case Reports PRESENTED ON: 10/19/2022 12:45 pm - 01:45 pm INTRODUCTION: COVID 19 is associated with hyper- inflammation with levels of IL 6 correlating with the severity of COVID 19. IL6 causes increased vascular permeability and endothelial dysfunction and plays a major role in the development of ARDS.[1] Tocilizumab is a monoclonal antibody against the IL6 receptor which is being used for COVID pneumonia. Large randomized controlled trials including REMAP-CAP and RECOVERY reported a mortality benefit of tocilizumab in certain patients [3]. Aspergillus is a mold that causes variety of pulmonary infections depending on host's immune status. In immunocompromised hosts, it causes invasive pulmonary aspergillosis [2]. Symptoms initially are similar to bronchopneumonia: cough with sputum, dyspnea, fever not responsive to antibiotics. With disease progression, patients experience pleuritic chest pain and hemoptysis. CASE PRESENTATION: 69 y/o female came to ER with complaint of dyspnea and cough. PMH significant for Diabetes. She had a recent admission for COVID 3 weeks ago during which she received tocilizumab. This time, her vitals were HR- 96 RR- 24 Temp- 99.6 BP- 124/72, Sat- 88% on 2L NC. Labs WBC 31.1 D dimer- 2.17 ABG PO2- 61. CT pulmonary angiogram was consistent with left mid lung zone cavitary mass with an air-fluid level measuring 5 x 8 cm in transverse and AP dimension. Patient was started on broad-spectrum antibiotics (vancomycin, cefepime, metronidazole). Sputum cultures, Beta glucan assay, AFB and fungal immunodiffusion panel was ordered. Beta D Glucan assay came positive. Fungal immunodiffusion panel was negative. Bronchoscopy was done and AFB, aspergillus antigen and cultures were collected. BAL aspergillus antigen came positive and KOH fungal culture grew Aspergillus Fumigatus. Voriconazole was started. She was discharged on voriconazole for 12 weeks, ceftriaxone and clindamycin for 6 weeks for antibacterial coverage with plan to repeat CT chest in 3 weeks. DISCUSSION: We use tocilizumab for COVID 19 patients requiring invasive or non invasive mechanical ventilation and CRP ≥7.5 and exclude patients with ANC <2000, platelet <50,000 and history of serious bacterial, fungal or viral infection. This patient did not have any exclusion criteria but developed invasive fungal infection 3-4 weeks later. Due to worsening hypoxia and high D dimer, initial consideration was pulmonary embolism for which CT angiogram was done and a cavitary lesion was found. Differentials were bacterial abscess, tuberculosis or fungal infection. BAL played a crucial role in diagnosing aspergillosis. CONCLUSIONS: In patients presenting with worsening respiratory symptoms post tocilizumab administration we must keep a low index of suspicion for superimposed opportunistic infections including aspergillosis. Appropriate workup including CT chest, sputum or bronchoalveolar lavage for cultures (bacterial, fungal), Beta D Glucan and fungal panel is essential for diagnosis. Reference #1: Tocilizumab in Hospitalized Patients with Severe Covid-19 Pneumonia Ivan O Rosas; Norbert Bräu; Michael Waters; et al. New England Journal of Medicine, v384 n16 (20210422): 1503-1516 Reference #2: Pulmonary aspergillosis: a clinical review M. Kousha, R. Tadi, A.O. Soubani European Respiratory Review 2011 20: 156-174; DOI: 10.1183/09059180.00001011 Reference #3: Interleukin-6 Inhibitors. Available at: https://www.covid19treatmentguidelines.nih.gov. DISCLOSURES: No relevant relationships by Shaylika Chauhan No relevant relationships by Vipul Gidwani
ER  - 
TY  - JOUR
T1  - Phenotype of Chronic Obstructive Pulmonary Disease Based on Computed Tomography–Defined Underlying Pathology
A1  - Kim, W.-D.
Y1  - 2022///
KW  - airway remodeling
KW  - airway wall thickness
KW  - bone density
KW  - bronchodilating agent
KW  - cardiovascular disease
KW  - chronic obstructive lung disease
KW  - clinical feature
KW  - computer assisted tomography
KW  - diabetes mellitus
KW  - differential diagnosis
KW  - disease association
KW  - disease exacerbation
KW  - human
KW  - lung cancer
KW  - lung emphysema
KW  - mortality
KW  - panlobular emphysema
KW  - pathology
KW  - pathophysiology
KW  - pharmaceutical care
KW  - phenotype
KW  - randomized controlled trial (topic)
KW  - respiratory tract parameters
KW  - review
KW  - small airway disease
KW  - thickness
KW  - treatment response
JF  - Tuberculosis and Respiratory Diseases
VL  - 85
LA  - English
IS  - 4
SP  - 302
EP  - 312
DO  - 10.4046/trd.2022.0029
UR  - https://www.embase.com/search/results?subaction=viewrecord&id=L2020737375&from=export
UR  - http://dx.doi.org/10.4046/trd.2022.0029
N2  - Chronic obstructive pulmonary disease (COPD) is a complex and heterogeneous disease. Not all patients with COPD respond to available drugs. Identifying respondents to therapy is critical to delivering the most appropriate treatment and avoiding unnecessary medication. Recognition of individual patients’ dominant characteristics by phenotype is a useful tool to better understand their disease and tailor treatment accordingly. To look for a suitable phenotype, it is important to understand what makes COPD complex and heterogeneous. The pathology of COPD includes small airway disease and/or emphysema. Thus, COPD is not a single disease entity. In addition, there are two types (panlobular and centrilobular) of emphysema in COPD. The coexistence of different pathological subtypes could be the reason for the complexity and heterogeneity of COPD. Thus, it is necessary to look for the phenotype based on the difference in the underlying pathology. Review of the literature has shown that clinical manifestation and therapeutic response to pharmacological therapy are different depending on the presence of computed tomography–defined airway wall thickening in COPD patients. Defining the phenotype of COPD based on the underlying pathology is encouraging as most clinical manifestations can be distinguished by the presence of increased airway wall thickness. Pharmacological therapy has shown significant effect on COPD with airway wall thickening. However, it has limited use in COPD without an airway disease. The phenotype of COPD based on the underlying pathology can be a useful tool to better understand the disease and adjust treatment accordingly.
ER  - 
TY  - JOUR
T1  - Practical Guidelines for Managing Patients With Hidradenitis Suppurativa: An Update
A1  - Johnston, L A
A1  - Alhusayen, R
A1  - Bourcier, M
A1  - Delorme, I
A1  - George, R
A1  - O’Brien, E
A1  - Wong, S M
A1  - Poelman, S M
Y1  - 2022///
KW  - Crohn disease
KW  - Dermatology Life Quality Index
KW  - Hurley staging system
KW  - Mediterranean diet
KW  - abdominal obesity
KW  - acne conglobata
KW  - adalimumab
KW  - adapalene
KW  - agranulocytosis
KW  - allergy
KW  - amitriptyline
KW  - anakinra
KW  - analgesia
KW  - anemia
KW  - ankylosing spondylitis
KW  - anxiety disorder
KW  - apremilast
KW  - arthralgia
KW  - article
KW  - asthenia
KW  - avacopan
KW  - benzoyl peroxide
KW  - bermekimab
KW  - bimekizumab
KW  - botulinum toxin
KW  - brain pseudotumor
KW  - breast cancer
KW  - breast disease
KW  - brodalumab
KW  - cardiovascular disease
KW  - ceftriaxone
KW  - cerebrovascular disease
KW  - chemokine receptor affecting agent
KW  - chlorhexidine
KW  - chronic pain
KW  - clindamycin
KW  - clindamycin phosphate
KW  - clothing
KW  - comorbidity
KW  - curcumin
KW  - curettage
KW  - cyproterone acetate
KW  - cyproterone acetate plus ethinylestradiol
KW  - dapsone
KW  - depression
KW  - dermatological procedure
KW  - dermatologist
KW  - deroofing
KW  - desquamation
KW  - diabetes mellitus
KW  - diane 35
KW  - diarrhea
KW  - diclofenac
KW  - diet
KW  - disease association
KW  - disease severity
KW  - dizziness
KW  - doxycycline
KW  - drospirenone
KW  - drospirenone plus ethinylestradiol
KW  - drug administration route
KW  - drug mechanism
KW  - drug safety
KW  - duloxetine
KW  - dysgeusia
KW  - electrosurgery
KW  - ertapenem
KW  - erythema
KW  - etanercept
KW  - exercise
KW  - fatigue
KW  - feminization
KW  - finasteride
KW  - gabapentin
KW  - gastrointestinal disease
KW  - gastrointestinal symptom
KW  - glucose 6 phosphate dehydrogenase deficiency
KW  - guselkumab
KW  - hair removal
KW  - headache
KW  - health care personnel
KW  - health care quality
KW  - hemolytic anemia
KW  - hepatitis
KW  - human
KW  - humira
KW  - hyperglycemia
KW  - hyperkalemia
KW  - hyperlipidemia
KW  - hypertension
KW  - hyperthyroidism
KW  - hypertransaminasemia
KW  - hypotension
KW  - hypothyroidism
KW  - ibuprofen
KW  - imsidolimab
KW  - incision
KW  - infliximab
KW  - injection site stinging
KW  - inositol
KW  - iscalimab
KW  - kenalog
KW  - kidney failure
KW  - lactic acidosis
KW  - laser hair removal
KW  - leukotriene A4 hydrolase inhibitor
KW  - lidocaine
KW  - lifestyle modification
KW  - liver disease
KW  - liver toxicity
KW  - local excision
KW  - lupus vulgaris
KW  - lutikizumab
KW  - lymphangitis
KW  - mastitis
KW  - medical history
[truncated: 4,869,171 more chars]
