# Supplementary material for: Effect of glycemic control and type of diabetes treatment on TB treatment outcomes among people with TB-diabetes: A systematic review (updated August 2024)
Source: PLoS One. 2025 Jul 18;20(7):e0328619. doi: 10.1371/journal.pone.0328619 (PMC12273911; doi:10.1371/journal.pone.0328619)
Supplement: S1A Appendix — (ZIP) [file pone.0328619.s005.zip › S1A appendix/S1A_22 Aug 2023-31 Aug 2024/1 yr studies.ris]

TY  - JOUR
T1  - Bacillus Calmette-Guérin vaccination as defense against SARS-CoV-2 (BADAS): a  randomized controlled trial to protect healthcare workers in the USA by enhanced trained immune responses.
A1  - DiNardo, Andrew R
A1  - Arditi, Moshe
A1  - Kamat, Ashish M
A1  - Koster, Kent J
A1  - Carrero, Santiago
A1  - Nishiguchi, Tomoki
A1  - Lebedev, Maxim
A1  - Benjamin, Aaron B
A1  - Avalos, Pablo
A1  - Lozano, Marisa
A1  - Moule, Madeleine G
A1  - McCune, Brittany
A1  - Herron, Baysia
A1  - Ladki, Malik
A1  - Sheikh, Daanish
A1  - Spears, Matthew
A1  - Herrejon, Ivan A
A1  - Dodge, Courtney
A1  - Kumar, Sathish
A1  - Hutchison, Robert W
A1  - Ofili, Theresa U
A1  - Opperman, Lynne A
A1  - Bernard, Jessica A
A1  - Lerner, Seth P
A1  - Udeani, George
A1  - Neal, Gabriel
A1  - Netea, Mihai G
A1  - Cirillo, Jeffrey D
Y1  - 2023/10//
KW  - Aged
KW  - BCG Vaccine
KW  - COVID-19
KW  - Health Personnel
KW  - Humans
KW  - Immunity
KW  - SARS-CoV-2
KW  - Vaccination
KW  - prevention & control
JF  - Trials
VL  - 24
LA  - eng
IS  - 1
SP  - 636
EP  - 636
DO  - 10.1186/s13063-023-07662-w
N2  - BACKGROUND: A large epidemic, such as that observed with SARS-CoV-2, seriously  challenges available hospital capacity, and this would be augmented by infection of healthcare workers (HCW). Bacillus Calmette-Guérin (BCG) is a vaccine against tuberculosis, with protective non-specific effects against other respiratory tract infections in vitro and in vivo. Preliminary analyses suggest that regions of the world with existing BCG vaccination programs have lower incidence and mortality from COVID-19. We hypothesize that BCG vaccination can reduce SARS-CoV-2 infection and disease severity. METHODS: This will be a placebo-controlled adaptive multi-center randomized controlled trial. A total of 1800 individuals considered to be at high risk, including those with comorbidities (hypertension, diabetes, obesity, reactive airway disease, smokers), racial and ethnic minorities, elderly, teachers, police, restaurant wait-staff, delivery personnel, health care workers who are defined as personnel working in a healthcare setting, at a hospital, medical center or clinic (veterinary, dental, ophthalmology), and first responders (paramedics, firefighters, or law enforcement), will be randomly assigned to two treatment groups. The treatment groups will receive intradermal administration of BCG vaccine or placebo (saline) with groups at a 1:1 ratio. Individuals will be tracked for evidence of SARS-CoV-2 infection and severity as well as obtaining whole blood to track immunological markers, and a sub-study will include cognitive function and brain imaging. The majority of individuals will be followed for 6 months, with an option to extend for another 6 months, and the cognitive sub-study duration is 2 years. We will plot Kaplan-Meier curves that will be plotted comparing groups and hazard ratios and p-values reported using Cox proportional hazard models. DISCUSSION: It is expected this trial will allow evaluation of the effects of BCG vaccination at a population level in high-risk healthcare individuals through a mitigated clinical course of SARS-CoV-2 infection and inform policy making during the ongoing epidemic. TRIAL REGISTRATION: ClinicalTrials.gov NCT04348370. Registered on April 16, 2020.
ER  - 
TY  - JOUR
T1  - Presenting limb severity is associated with long-term outcomes after infrainguinal revascularization for chronic limb-threatening ischemia: From the Society for Vascular Surgery.
A1  - Liu, Iris
A1  - El Khoury, Rym
A1  - Wu, Bian
A1  - Gasper, Warren
A1  - Schneider, Peter
A1  - Hiramoto, Jade
A1  - MD, M A S
A1  - Vartanian, Shant
A1  - Conte, Michael
Y1  - 2023///
KW  - Amputation
KW  - Chronic limb-threatening ischemia
KW  - Limb salvage
KW  - Peripheral arterial disease
KW  - Vascular surgical procedures
PB  - (a)University of California, San Francisco Department of Surgery, Division of Vascular and Endovascular Surgery, San Francisco, CA
JF  - J Vasc Surg
VL  - 77
IS  - 4
SP  - 1137
EP  - 1146e3
CY  - (C) 2023Elsevier, Inc.
DO  - 10.1016/j.jvs.2022.12.036 PT  - Article
UR  - http://ovidsp.ovid.com/ovidweb.cgi?T=JS&PAGE=reference&D=ovftz1&NEWS=N&AN=00005397-202304000-00020
N2  - Objective: The SVS Wound, Ischemia, foot Infection (WIfI) limb staging system was established to estimate risk of major amputation in chronic limb-threatening ischemia (CLTI) and better stratify outcomes comparisons. There is little data on treatment outcomes beyond 1 year based on presenting WIfI stage., Methods: This is a single-institution retrospective study of 413 patients who underwent infrainguinal revascularization for CLTI (2011-2021) with data available for WIfI staging. Patient characteristics and outcomes were gathered from the electronic medical record. Data were analyzed based on presenting WIfI stage and initial treatment received at our center., Results: Presenting WIfI stages were 1 to 2 (23%), 3 (27%), and 4 (50%). Index revascularization approach was endoluminal (59%), autogenous vein bypass (29%), or non-autogenous bypass (13%). Operative mortality within 30 days was 2.9% and was not associated with WIfI stage or revascularization approach. Median limb follow-up time was 502 days (interquartile range [IQR], 112-1256 days), and median survival follow-up time was 932 days (IQR, 343-1770 days). Major amputation or death occurred in 19% and 46% of patients at median times of 119 days (IQR, 28-314 days) and 739 days (IQR, 204-1475 days), respectively. WIfI stage was independently associated with major amputation (P = .001), as was initial revascularization approach (P = .01). In a Cox proportional hazards model, factors independently associated with major amputation were male sex (hazard ratio [HR], 1.4; 95% confidence interval [CI], 1.04-2.0; P = .03), diabetes (HR, 1.8; 95% CI, 1.3-2.5; P = .001), WIfI stage 4 (HR, 2.3; 95% CI, 1.5-3.5; P < .001), and non-autogenous bypass (HR, 2.9; 95% CI, 2.1-4.2; P < .001). In a Cox proportional hazards model for mortality, independently associated factors were age (HR, 1.04; 95% CI, 1.02-1.05; P < .001), end-stage renal disease (HR, 2.8; 95% CI, 1.9-4.0; P < .001), congestive heart failure (HR, 1.9; 95% CI, 1.4-2.5; P < .001), chronic obstructive pulmonary disease (HR, 1.5; 95% CI, 1.1-2.1; P = .02), and WIfI stage 4 (HR, 1.6; 95% CI, 1.04-2.2; P = .03). Among those presenting with WIfI stage 4 limbs, Kaplan-Meier estimated rates of freedom from major amputation or death at 2 years were 71% +/- 3.7% and 68% +/- 3.5%, respectively. In an inverse propensity weighted Cox proportional hazards model, non-white race (HR, 1.5; 95% CI, 1.01-2.2; P = .047), diabetes (HR, 2.0; 95% CI, 1.2-3.3; P = .008), Global Anatomic Staging System infrapopliteal grade (HR, 1.2; 95% CI, 1.05-1.3; P = .005), non-autogenous bypass (HR, 3.2; 95% CI, 1.9-5.3; P < .001), and endoluminal revascularization (HR, 2.6; 95% CI, 1.6-4.3; P < .001) were independently associated with major amputation in the WIfI stage 4 subgroup., Conclusions: Presenting WIfI stage is strongly associated with long-term risks of major amputation and death following infrainguinal revascularization for CLTI and should be used to stratify outcomes comparisons. Effective revascularization is critical in WIfI stage 4 disease, and autogenous vein bypass provides durable long-term limb preservation., (C) 2023Elsevier, Inc.
ER  - 
TY  - JOUR
T1  - Assessing the Change in Operative Treatment Rates for Acute Midshaft Clavicle Fractures: Incorporation of Evidence-Based Surgery Results in Orthopaedic Practice.
A1  - Sepehri, Aresh
A1  - MD, MSc
A1  - Guy, Pierre
A1  - MD, M B A
A1  - Roffey, Darren
A1  - O'Brien, Peter
A1  - MD, FRCSC
A1  - Broekhuyse, Henry
A1  - MD, FRCSC
A1  - Lefaivre, Kelly
A1  - MD, MSc
Y1  - 2023///
PB  - (1)Department of Orthopaedics, Faculty of Medicine, University of British Columbia, Vancouver, British Columbia, Canada
VL  - 8
IS  - 2
CY  - (C) 2023 The Authors. Published by Wolters Kluwer Health, Inc. on behalf of The Journal of Bone and Joint Surgery, Incorporated.
DO  - 10.2106/JBJS.OA.22.00096 PT  - Article
UR  - http://ovidsp.ovid.com/ovidweb.cgi?T=JS&PAGE=reference&D=yrovftz1&NEWS=N&AN=01960901-202306000-00010
N2  - Background: In 2007, a randomized controlled trial (RCT) by the Canadian Orthopaedic Trauma Society (COTS) demonstrated better functional outcomes and a lower proportion of patients who developed malunion or nonunion following operative, compared with nonoperative, treatment of midshaft clavicle fractures. The primary aim of the present study was to compare the proportion of midshaft clavicle fractures treated operatively prior to and following the publication of the COTS RCT. An additional exploratory aim was to assess whether the proportion of midshaft clavicle fractures that were treated with surgery for malunion or nonunion decreased., Methods: This retrospective cohort analysis used population-level administrative health data on the residents of British Columbia, Canada. Cases were identified by International Classification of Diseases, Ninth Revision (ICD-9) diagnostic codes and procedure fee codes. Adult patients (>=18 years) with closed middle-third clavicle fractures between 1997 and 2018 were included. Multivariable logistic regression modeling compared the proportion of clavicle fractures treated operatively before and after January 1, 2007, controlling for patient factors. The Pearson chi-square test compared the proportion of fractures treated operatively for malunion or nonunion in the cohorts., Results: A total of 52,916 patients were included (mean age, 47.5 years; 65.6% male). More clavicle fractures were treated operatively from 2007 onward: 6.9% compared with 2.2% prior to 2007 (odds ratio [OR] = 3.35, 95% confidence interval [CI] = 3.03 to 3.70, p < 0.001). Male sex, moderate-to-high income, and younger age were associated with a greater proportion of operative fixation. The rate of surgery for clavicle malunion or nonunion also increased over this time period (to 4.1% from 3.4%, OR = 1.26, 95% CI = 1.15 to 1.38, p < 0.001)., Conclusions: We found a significant change in surgeon practice regarding operative management of clavicle fractures following the publication of a Level-I RCT. With limited high-quality trials comparing operative and nonoperative management, it is important that clinicians, health-care institutions, and health-authority administrations determine what steps can be taken to increase responsiveness to new clinical studies and evidence-based guidelines., Level of Evidence: Prognostic Level III. See Instructions for Authors for a complete description of levels of evidence., (C) 2023 The Authors. Published by Wolters Kluwer Health, Inc. on behalf of The Journal of Bone and Joint Surgery, Incorporated.
ER  - 
TY  - JOUR
T1  - An analysis of clinical characteristics of rare bilateral medial medullary infarction:  An observational study.
A1  - Hu, Zhenzhu
A1  - Ban, Jin
A1  - Li, Zhaoying
A1  - Yang, Dongdong
A1  - Li, Ke
A1  - Zhang, Xuanchao
A1  - Hu, Fangfang
A1  - Li, Qingqing
A1  - Mao, Wenqi
A1  - Liang, Yanjing
A1  - Luo, Dehua
A1  - Chen, Zhenwei
A1  - Chen, Hao
A1  - Shi, Yu
Y1  - 2024///
KW  - bilateral medial medullary infarction (BMMI)
KW  - clinical features
KW  - magnetic resonance imaging (MRI)
KW  - vertebral artery
PB  - (a)Department of Neurology, XuZhou New Healthy Geriatric Hospital, Xuzhou, Jiangsu, China
JF  - Medicine (Baltimore)
VL  - 103
IS  - 25
SP  - e38336
EP  - e38336
CY  - Copyright (C) 2024 The Authors. Published by Wolters Kluwer Health, Inc. All rights reserved.
DO  - 10.1097/MD.0000000000038336 PT  - Article
UR  - http://ovidsp.ovid.com/ovidweb.cgi?T=JS&PAGE=reference&D=ovftz3&NEWS=N&AN=00005792-202406210-00027
N2  - This study aimed to characterize the risk factors, etiology, clinical manifestations, anatomical characteristics, stroke mechanisms, imaging features, and prognosis of bilateral medial medullary infarction (BMMI). A retrospective analysis was conducted on 11 patients with BMMI who met the inclusion criteria at the Affiliated Hospital of Xuzhou Medical University from January 2013 to January 2023. The patients' imaging and clinical features were analyzed and summarized. Eleven patients (7 male, 4 female), aged 46 to 62 years, met the inclusion criteria. Common clinical presentations included dysarthria (90.9%), dysphagia (90.9%), quadriplegia (81.8%), and so on. Within 72 hours of onset, 8 cases presented with quadriplegia, 2 cases with hemiplegia, and 1 case without limb paralysis. The main risk factor for BMMI was hypertension, followed by diabetes. "Heart appearance" infarcts occurred in 4 cases (36.4%), while "Y appearance" infarcts occurred in 7 cases (63.6%). Among the patients, 3 had unilateral vertebral artery stenosis or occlusion, 5 had bilateral vertebral artery stenosis or occlusion, 2 had normal vertebral basilar artery, and 1 did not undergo cerebrovascular examination. All patients received standardized treatment for cerebral infarction. The prognosis was poor, with 81.8% of patients having an unfavorable outcome, including 1 death, 9 cases of disability, and only 1 patient achieving self-care ability after recovery. BMMI is more prevalent in males aged 45 to 60 years. The main risk factors are hypertension and diabetes. Atherosclerosis is the primary etiological subtype. The main clinical manifestations are dyskinesia, dizziness, quadriplegia, and dysarthria. The prognosis of BMMI is poor. The specific imaging features of "heart appearance" or "Y appearance" infarcts aid in the diagnosis of BMMI., Copyright (C) 2024 The Authors. Published by Wolters Kluwer Health, Inc. All rights reserved.
ER  - 
TY  - JOUR
T1  - Machine learning algorithms using national registry data to predict loss to follow-up during tuberculosis treatment
A1  - Rodrigues, Moreno M S
A1  - Barreto-Duarte, Beatriz
A1  - Vinhaes, Caian L
A1  - Araújo-Pereira, Mariana
A1  - Fukutani, Eduardo R
A1  - Bergamaschi, Keityane Bone
A1  - Kristki, Afrânio
A1  - Cordeiro-Santos, Marcelo
A1  - Rolla, Valeria C
A1  - Sterling, Timothy R
Y1  - 2024///
PB  - Springer
JF  - BMC Public Health
VL  - 24
IS  - 1
SP  - 1385
EP  - 1385
ER  - 
TY  - JOUR
T1  - 45th Annual North American Meeting of the Society for Medical Decision Making, Philadelphia, Pennsylvania, United States, 22-25 October 2023.
Y1  - 2024///
JF  - Med. decis. mak.
VL  - 44
IS  - 3
SP  - NP1
EP  - NP375
CY  - (C)2024Sage Publications
DO  - 10.1177/0272989X241236400 PT  - Abstract
UR  - http://ovidsp.ovid.com/ovidweb.cgi?T=JS&PAGE=reference&D=ovftz4&NEWS=N&AN=02181746-202444030-00010
ER  - 
TY  - JOUR
T1  - Treatment outcomes and adverse drug reactions among patients with drug-resistant tuberculosis receiving all-oral, long-term regimens:  First record viewing report from Pakistan.
A1  - Aslam, Hira
A1  - Omar, Asad
A1  - Fatima, Razia
A1  - Rasool, Usman
A1  - Yaqoob, Aashifa
A1  - Ullah, Waseem
A1  - Khan, Aamir
A1  - Khan, Yusra
A1  - Mallhi, Tauqeer
Y1  - 2023///
KW  - All-oral long-term regimens
KW  - Bedaquiline
KW  - Clofazimine
KW  - Drug resistant tuberculosis
KW  - Linezolid
KW  - Long-term regimens
KW  - Treatment outcomes
KW  - aDSM
PB  - (1)Provincial Tuberculosis Control Program Punjab, Pakistan
JF  - Asian Pac J Trop Med
VL  - 16
IS  - 2
SP  - 58
EP  - 64
CY  - (C) 2023 Asian Pacific Journal of Tropical Medicine | Published by Wolters Kluwer - Medknow
DO  - 10.4103/1995-7645.370148 PT  - Article
UR  - http://ovidsp.ovid.com/ovidweb.cgi?T=JS&PAGE=reference&D=ovftz2&NEWS=N&AN=01542552-202316020-00003
N2  - Objective: To assess the effectiveness and adverse drug reactions of all-oral regimens for patients with multidrug-resistant tuberculosis., Methods: This retrospective study was conducted at 10 Programmatic Management of Drug Resistant Tuberculosis sites in Punjab province of Pakistan. Patients receiving treatment for drug resistant tuberculosis from July 2019 to December 2020 with at least interim result i.e. 6th month culture conversion or final outcomes (cured, complete, lost to follow-up, failure, death) available, were included in the study. Data was extracted from electronic data management system. For the reporting and management of adverse drug events, active tuberculosis drug safety monitoring and management was implemented across all sites. All the data was analyzed using SPSS version 22., Results: Out of 947 drug resistant tuberculosis patients included in this study, 579 (68%) of the patients had final outcomes available. Of these, 384 (67.9%) successfully completed their treatment. Out of 368 (32%) patients who had their interim results available, all had their 6th month culture negative. Combining new medications was thought to result in serious adverse outcomes such as QT prolongation. However, this study did not record any severe adverse events among patients., Conclusions: All-oral regimens formulation guided by overall treatment effectiveness resulted in treatment outcomes comparable to those obtained with traditional injectable treatment., (C) 2023 Asian Pacific Journal of Tropical Medicine | Published by Wolters Kluwer - Medknow
ER  - 
TY  - JOUR
T1  - Helmet noninvasive ventilation in acute hypoxic respiratory failure.
A1  - Buell, Kevin
A1  - Patel, Bhakti
Y1  - 2023///
KW  - acute hypoxic respiratory failure
KW  - acute respiratory distress syndrome
KW  - helmet
KW  - noninvasive ventilation
PB  - Section of Pulmonary and Critical Care, Department of Medicine, University of Chicago, Chicago, Illinois
JF  - Curr Opin Crit Care
VL  - 29
IS  - 1
SP  - 8
EP  - 13
CY  - Copyright  (C) 2023 YEAR Wolters Kluwer Health, Inc. All rights reserved.
DO  - 10.1097/MCC.0000000000001008 PT  - Miscellaneous Article
UR  - http://ovidsp.ovid.com/ovidweb.cgi?T=JS&PAGE=reference&D=yrovftz1&NEWS=N&AN=00075198-202302000-00003
N2  - Purpose of review: Invasive mechanical ventilation is a lifesaving intervention for patients with severe acute hypoxic respiratory failure (AHRF), but it is associated with neuromuscular, cognitive, and infectious complications. Noninvasive ventilation (NIV) may provide sufficient respiratory support without these complications. The helmet interface for NIV could address concerns raised for the use of NIV as first-line therapy in AHRF. This review will summarize and appraise the current evidence for helmet NIV in AHRF., Recent findings: There are only six randomized controlled trials comparing helmet NIV to standard nasal cannula, facemask NIV, or high-flow nasal oxygen in patients with AHRF. Lower rates of endotracheal intubations and fewer days of mechanical ventilation were reported, with inconsistent findings on patient survival. Facemask NIV may worsen preexisting lung injury, delay intubations, and be inferior at delivering lung protective ventilation strategies compared with mechanical ventilation. The helmet interface could circumvent some of these concerns through the delivery of higher positive end expiratory pressure and more uniform distribution of negative pleural pressure., Summary: There is limited evidence to support or refute the use of helmet NIV in AHRF. Further studies investigating the interface of helmet in NIV as a separate clinical entity are needed., Copyright  (C) 2023 YEAR Wolters Kluwer Health, Inc. All rights reserved.
ER  - 
TY  - JOUR
T1  - Real-time in vivo monitoring of the antimicrobial action of combination therapies in the management of infected topical wounds.
A1  - Landa, Guillermo
A1  - Miranda-Calderon, Laura
A1  - Gomez, Alex
A1  - Perez, Marta
A1  - Sebastian, Victor
A1  - Arruebo, Manuel
A1  - Lamarche, Isabelle
A1  - Tewes, Frederic
A1  - Irusta, Silvia
A1  - Mendoza, Gracia
Y1  - 2023///
KW  - Chlorhexidine
KW  - Drug delivery
KW  - Electrospinning
KW  - Farnesol
KW  - Thymol
KW  - Wound dressing
PB  - (a)Instituto de Nanociencia y Materiales de Aragon (INMA), CSIC-Universidad de Zaragoza, 50009 Zaragoza, Spain
JF  - Int J Pharm
VL  - 646
SP  - 123502
EP  - 123502
CY  - (C) 2023Elsevier, Inc.
DO  - 10.1016/j.ijpharm.2023.123502 PT  - Article
UR  - http://ovidsp.ovid.com/ovidweb.cgi?T=JS&PAGE=reference&D=ovftz2&NEWS=N&AN=00009602-202311050-00059
N2  - The increasing prevalence of non-healing infected wounds has become a serious concern in the clinical practice, being associated to population aging and to the rising prevalence of several chronic conditions such as diabetes. Herein, the evaluation of the bactericidal and antibiofilm effects of the natural antiseptic terpenes thymol and farnesol standing alone or in combination with the standard care antiseptic chlorhexidine was carried out both in vitro and in vivo. The in vitro combinatorial treatment of chlorhexidine associated with those terpenes against Staphylococcus aureus in its planktonic and sessile forms demonstrated a superior antibacterial activity than that of chlorhexidine alone. Real-time in vivo monitoring of infection progression and antimicrobial treatment outcomes were evaluated using the bioluminescent S. aureus strain Xen36. In vivo studies on infected wound splinting murine models corroborated the superior bactericidal effects of the combinatorial treatments here proposed. Moreover, the encapsulation of thymol in electrospun Eudragit(R) S100 (i.e., a synthetic anionic copolymer of methacrylic acid and ethyl acrylate)-based wound dressings was also carried out in order to design efficient antimicrobial wound dressings., (C) 2023Elsevier, Inc.
ER  - 
TY  - JOUR
T1  - Characteristics, predictors and consequences of tuberculosis treatment  interruption: A multicentre retrospective cohort study.
A1  - Oh, Ai Ling
A1  - Makmor-Bakry, Mohd
A1  - Islahudin, Farida
A1  - Ting, Chuo Yew
A1  - Chan, Swee Kim
A1  - Tie, Siew Teck
Y1  - 2024/05//
KW  - Adult
KW  - Antitubercular Agents
KW  - Cohort Studies
KW  - Female
KW  - Humans
KW  - Malaysia
KW  - Male
KW  - Medication Adherence
KW  - Middle Aged
KW  - Proportional Hazards Models
KW  - Retrospective Studies
KW  - Risk Factors
KW  - Treatment Interruption
KW  - Treatment Outcome
KW  - Tuberculosis
KW  - Young Adult
KW  - administration & dosage
KW  - drug therapy
KW  - statistics & numerical data
KW  - therapeutic use
JF  - Tropical medicine & international health : TM & IH
VL  - 29
LA  - eng
IS  - 5
SP  - 434
EP  - 445
DO  - 10.1111/tmi.13987
N2  - OBJECTIVES: Treatment interruption is associated with poor tuberculosis (TB)  treatment outcomes and increased drug resistance. To address the issue, we aimed to investigate the characteristics, predictors and consequences of treatment interruption. METHODS: We conducted a retrospective cohort study by retrieving 4 years (2018-2021) of TB patients' records at 10 public health clinics in Sarawak, Malaysia. Adult patients (≥18 years) with drug-susceptible TB were selected. Treatment interruption was defined as ≥2 weeks of cumulative interruption during treatment. The Chi-square test, Mann-Whitney U test, Kaplan-Meier and Cox proportional hazards regression were used to analyse the data, with p < 0.05 being considered statistically significant. RESULTS: Out of 2953 eligible patients, 475 (16.1%) experienced TB treatment interruption. Interruptions were most frequent during the intensive phase (46.9%, n = 223), with the greatest risk within the first 4 weeks of treatment. The median time to interruption was 2 weeks in the intensive phase and the cumulative interruption probability at the end of the intensive phase was 12.9%. Notably, treatment interruption occurred during both intensive and continuation phases for 144 patients (30.3%), while the remaining 108 (22.7%) experienced interruptions only during the continuation phase with a median time to interruption of 16 weeks. Three predictors were identified to increase the risk of treatment interruption: adverse drug reaction (aHR = 8.53, 95% Cl: 6.73-10.82), smoking (aHR = 2.67, 95% Cl: 2.03-3.53) and illicit drug use (aHR = 1.88, 95% Cl: 1.03-3.45). Conversely, underlying diabetes was associated with a reduced likelihood of treatment interruption (aHR = 0.72, 95% Cl: 0.58-0.90). Treatment interruption led to significant differences in treatment restarts (62.3% vs. 0.7%), changes in medications (47.8% vs. 4.9%), prolonged treatment duration (247 days [IQR = 105] vs. 194 days [IQR = 44.3]) and lower successful outcomes (86.5% vs. 99.9%). CONCLUSION: Understanding the temporal characteristics, predictors and negative consequences of treatment interruption can guide the development of time-relevant approaches to mitigate the problem.
ER  - 
TY  - JOUR
T1  - An updated overview of the prevalence, incidence, and treatment outcomes of tuberculosis in Egypt: a systematic review and meta-analysis
A1  - Nour, M O
A1  - Nour, S O
JF  - East Mediterr Health J. 202x
ER  - 
TY  - JOUR
T1  - Projections of Endovascular Therapy-Eligible Patients With Stroke for the US Population.
A1  - Mistry, Eva
A1  - MBBS, MSCI
A1  - Khoury, Jane
A1  - Kleindorfer, Dawn
A1  - Kissela, Brett
A1  - Alwell, Kathleen
A1  - Jasne, Adam
A1  - Ferioli, Simona
A1  - De Los Rios La Rosa, Felipe
A1  - Coleman, Elisheva
A1  - Demel, Stacie
A1  - DO, PhD
A1  - Walsh, Kyle
A1  - MD, MSc
A1  - Slavin, Sabreena
A1  - Star, Michael
A1  - Haverbusch, Mary
A1  - Mackey, Jason
A1  - Woo, Daniel
A1  - MD, MSc
A1  - Aziz, Yasmin
A1  - Heldner, Mirjam
A1  - Fischer, Urs
A1  - Jadhav, Ashutosh
A1  - MD, PhD
A1  - Jovin, Tudor
A1  - Albers, Gregory
A1  - Nogueira, Raul
A1  - Khatri, Pooja
A1  - MD, MSc
Y1  - 2024///
KW  - Kentucky
KW  - prevalence
KW  - stroke
KW  - thrombectomy
KW  - treatment outcome
PB  - Department of Neurology and Rehabilitation Medicine (E.A.M., B.M.K., K.S.A., S.F., S.L.D., M.H., D.W., Y.N.A., P.K.), University of Cincinnati, OH.
JF  - Stroke
VL  - 55
IS  - 8
SP  - 2011
EP  - 2019
CY  - (C) 2024 American Heart Association, Inc.
DO  - 10.1161/STROKEAHA.123.045766 PT  - Article
UR  - http://ovidsp.ovid.com/ovidweb.cgi?T=JS&PAGE=reference&D=yrovftz3&NEWS=N&AN=00007670-202408000-00007
N2  - BACKGROUND: As stroke endovascular thrombectomy (EVT) treatment indications expand, understanding population-based EVT eligibility becomes critical for resource planning. We aimed to project current and future population-based EVT eligibility in the United States., METHODS: We conducted a post hoc analysis of the physician-adjudicated GCNKSS (Greater Cincinnati Northern Kentucky Stroke Study; 2015 epoch), a population-based, cross sectional, observational study of stroke incidence, treatment, and outcomes across a 5-county region. All hospitalized patients >=18 years of age with acute ischemic stroke were ascertained using the International Classification of Diseases, Ninth Revision codes 430-436 and Tenth Revision codes I60-I67 and G45-G46 and extrapolated to the US adult census 2020. We determined the rate of EVT eligibility within the GCNKSS population using time from last known well to presentation (0-5 versus 5-23 hours), presenting National Institutes of Health Stroke Scale, and prestroke modified Rankin Scale. Both conservative and liberal estimates of prevalence of large vessel occlusion and large core were then applied based on literature review (unavailable within the 2015 GCNKSS). This eligibility was then extrapolated to the 2020 US population., RESULTS: Of the 1 057 183 adults within GCNKSS in 2015, 2741 had an ischemic stroke and 2176 had data available for analysis. We calculated that 8659 to 17 219 patients (conservative to liberal) meet the current guideline-recommended EVT criteria (nonlarge core, no prestroke disability, and National Institutes of Health Stroke Scale score >=6) in the United States. Estimates (conservative to liberal) for expanded EVT eligibility subpopulations include (1) 5316 to 10 635 by large core; (2) 10 635 to 21 270 by mild presenting deficits with low National Institutes of Health Stroke Scale score; (3) 13 572 to 27 089 by higher prestroke disability; and (4) 7039 to 14 180 by >1 criteria. These expanded eligibility subpopulations amount to 36 562 to 73 174 patients., CONCLUSIONS: An estimated 8659 to 17 219 adult patients in the United States met strict EVT eligibility criteria in 2020. A 4-fold increase in population-based EVT eligibility can be anticipated with incremental adoption of recent or future positive trials. US stroke systems need to be rapidly optimized to handle all EVT-eligible patients with stroke., (C) 2024 American Heart Association, Inc.
ER  - 
TY  - JOUR
T1  - Tuberculosis Treatment Compliance Under Smartphone-Based Video-Observed Therapy Versus Community-Based Directly Observed Therapy: Cluster Randomized Controlled Trial
A1  - Kumwichar, Ponlagrit
A1  - Prappre, Tagoon
A1  - Chongsuvivatwong, Virasakdi
Y1  - 2024///
PB  - JMIR Publications Toronto, Canada
JF  - JMIR mHealth and uHealth
VL  - 12
SP  - e53411
EP  - e53411
ER  - 
TY  - JOUR
T1  - Diabetes mellitus affects the treatment outcomes of drug-resistant tuberculosis:  a systematic review and meta-analysis.
A1  - Xu, Guisheng
A1  - Hu, Xiaojiang
A1  - Lian, Yanshu
A1  - Li, Xiuting
Y1  - 2023/11//
KW  - Antitubercular Agents
KW  - Diabetes Mellitus
KW  - Humans
KW  - Risk Factors
KW  - Treatment Outcome
KW  - Tuberculosis, Multidrug-Resistant
KW  - diagnosis
KW  - drug therapy
KW  - therapeutic use
JF  - BMC infectious diseases
VL  - 23
LA  - eng
IS  - 1
SP  - 813
EP  - 813
DO  - 10.1186/s12879-023-08765-0
N2  - BACKGROUND: Both tuberculosis (TB) and diabetes mellitus (DM) are major public  health problems threatening global health. TB patients with DM have a higher bacterial burden and affect the absorption and metabolism for anti-TB drugs. Drug-resistant TB (DR-TB) with DM make control TB more difficult. METHODS: This study was completed in accordance with the Preferred Reporting Items for Systematic Reviews and Meta-analysis (PRISMA) guideline. We searched PubMed, Excerpta Medica Database (EMBASE), Web of Science, ScienceDirect and Cochrance Library for literature published in English until July 2022. Papers were limited to those reporting the association between DM and treatment outcomes among DR-TB and multidrug-resistant TB (MDR-TB) patients. The strength of association was presented as odds ratios (ORs) and their 95% confidence intervals (CIs) using the fixed-effects or random-effects models. This study was registered with PROSPERO, number CRD: 42,022,350,214. RESULTS: A total of twenty-five studies involving 16,905 DR-TB participants were included in the meta-analysis, of which 10,124 (59.89%) participants were MDR-TB patients, and 1,952 (11.54%) had DM history. In DR-TB patients, the pooled OR was 1.56 (95% CI: 1.24-1.96) for unsuccessful outcomes, 0.64 (95% CI: 0.44-0.94) for cured treatment outcomes, 0.63 (95% CI: 0.46-0.86) for completed treatment outcomes, and 1.28 (95% CI: 1.03-1.58) for treatment failure. Among MDR-TB patients, the pooled OR was 1.57 (95% CI: 1.20-2.04) for unsuccessful treatment outcomes, 0.55 (95% CI: 0.35-0.87) for cured treatment outcomes, 0.66 (95% CI: 0.46-0.93) for treatment completed treatment outcomes and 1.37 (95% CI: 1.08-1.75) for treatment failure. CONCLUSION: DM is a risk factor for adverse outcomes of DR-TB or MDR-TB patients. Controlling hyperglycemia may contribute to the favorite prognosis of TB. Our findings support the importance for diagnosing DM in DR-TB /MDR-TB, and it is needed to control glucose and therapeutic monitoring during the treatment of DR-TB /MDR-TB patients.
ER  - 
TY  - JOUR
T1  - Effects of dapagliflozin on body weight in patients with type 2 diabetes mellitus: Evidence-based practice.
A1  - Han, Yan
A1  - Li, Ya-Feng
A1  - Ye, Chao-Wei
A1  - Gu, Yao-Yang
A1  - Chen, Xiao
A1  - Gu, Qian
A1  - Xu, Qiang-Qiang
A1  - Wang, Xian-Ming
A1  - He, Su-Mei
A1  - Wang, Dong-Dong
Y1  - 2024///
KW  - dapagliflozin
KW  - effect
KW  - evidence-based practice
KW  - type 2 diabetes mellitus
KW  - weight loss
PB  - (1)Department of Emergency Medicine, The Affiliated Xuzhou Municipal Hospital of Xuzhou Medical University, Xuzhou, Jiangsu 221116, P.R. China; (2)Department of Pharmacy, Feng Xian People's Hospital, Xuzhou, Jiangsu 221700, P.R. China; (3)Jiangsu Key Labo
VL  - 27
IS  - 4
SP  - 173
EP  - 173
CY  - (C)  Spandidos Publications 2024.
DO  - 10.3892/etm.2024.12461 PT  - Article
UR  - http://ovidsp.ovid.com/ovidweb.cgi?T=JS&PAGE=reference&D=ovftz3&NEWS=N&AN=01823274-202404000-00049
N2  - The dose-dependent pharmacological response to dapagliflozin in patients with type 2 diabetes mellitus (T2DM) with regard to weight loss remain unknown. The aim of the present study was to investigate the effects of dapagliflozin on weight loss in patients with T2DM. A total of 8,545 patients with T2DM from 24 randomized controlled trials reported in the literature were selected for inclusion in the study. Data from these trials were analyzed using maximal effect (Emax) models with nonlinear mixed effects modeling; the evaluation index was the body weight change rate from baseline values. Patients treated with 2.5 mg/day dapagliflozin exhibited an Emax of -3.04%, and the time taken for therapy to reach half of the Emax (ET50) was estimated to be 30.8 weeks for patients treated with this dose. Patients treated with 5, 10 and 20 mg/day dapagliflozin exhibited Emax values of -6.57, -4.12 and -3.23%, respectively, and their ET50 values were estimated to be 27.3, 20.4 and 4.23 weeks, respectively. The data indicated ideal linear relationships between individual predictions and observations, suggesting the optimal fitting of the final models. The present study is the first systematic analysis of the effect of dapagliflozin on weight loss in patients with T2DM. The application of dapagliflozin at 5 mg/day exhibited a greater weight loss effect compared with the other doses used, and the weight loss onset time shortened as the dose of dapagliflozin increased., (C)  Spandidos Publications 2024.
ER  - 
TY  - JOUR
T1  - ACE (I/D) polymorphism and response to treatment in coronary artery disease: a comprehensive database and meta-analysis involving study quality evaluation
A1  - Kitsios, Georgios
A1  - Zintzaras, Elias
Y1  - 2009///
PB  - Springer
JF  - BMC medical genetics
VL  - 10
SP  - 1
EP  - 16
ER  - 
TY  - JOUR
T1  - Treatment and Outcome of Supracondylar Humeral Fractures in Children Over 10 Years of Age at the Time of Injury:  A Review of 60 Cases.
A1  - Li, YiQiang
A1  - Wei, Sheng
A1  - Canavese, Federico
A1  - Liu, YuanZhong
A1  - Li, JingChun
A1  - Liu, YanHan
A1  - Xu, HongWen
Y1  - 2024///
KW  - 10 years
KW  - Older children
KW  - closed reduction
KW  - functional outcome
KW  - supracondylar humeral fracture
PB  - (*)Department of Pediatric Orthopedics, Guangzhou Women and Children's Medical Center, Guangzhou Medical University, Guangzhou, China
JF  - J. pediatr. orthop.
VL  - 44
IS  - 7
SP  - e580
EP  - e587
CY  - Copyright (C) 2024 Wolters Kluwer Health, Inc. All rights reserved.
DO  - 10.1097/BPO.0000000000002710 PT  - Miscellaneous Article
UR  - http://ovidsp.ovid.com/ovidweb.cgi?T=JS&PAGE=reference&D=yrovftz3&NEWS=N&AN=01241398-202408000-00002
N2  - Objectives: To assess the treatment and outcomes of supracondylar humeral fractures (SHFs) in children older than 10 years of age at the time of injury., Methods: The study analyzed clinical data from 60 patients who sustained SHF, all over the age of 10 years, were analyzed. The patients included 49 males and 11 females with a mean age of 10.9 +/- 0.9 years (range, 10 to 14.5). All patients underwent surgical treatment under general anesthesia. Closed reduction (CR) and percutaneous fixation were the primary treatment, with open reduction and internal fixation being employed only in cases CR was unsuccessful. The study assessed the healing of fractures by measuring the radiographic angles, including the carrying angle (RCA), Baumann's angle (BA), and metaphyseal-diaphyseal angle (MDA) on anteroposterior radiographs of the elbow joint. In addition, the study evaluated whether the anterior humeral line (AHL) appropriately passed through the middle third of the capitellum. The final follow-up visit used the Mayo Elbow Performance Index score (MEPI) and Flynn's criteria to analyze the recovery of elbow function., Results: There were 15 (25%) SHF type II, 17 (28.3%) type III and 28 (46.7%) type IV. Of the 60 patients, 56 (93.3%) underwent successful CR, whereas 4 (6.7%) required open reduction and internal fixation because of an unsuccessful CR. The final follow-up showed the average BA as 72[degrees] +/- 5.3[degrees], the average MDA as 88.3[degrees] +/- 2.8[degrees], and the average RCA as 9.6[degrees] +/- 3.9[degrees]. The AHL bisected accurately the capitellum in 59 cases (98.3%). The average range of elbow flexion-extension was 146.6[degrees] +/- 8.6[degrees], whereas the average MEPI score was 99.9 +/- 0.6; 98.3% (n=59) were rated as excellent and 1.7% (n=1) were rated as good. According to Flynn's criteria, 86.7% had an excellent outcome (n=52), 10% had a good outcome (n=6), and 3.3% had a poor outcome (n=2). Only 1 patient (1.7%) experienced redisplacement. Eight cases of nerve injury were reported, with 7 involving the radial nerve and 1 involving the ulnar nerve; all resolved spontaneously., Conclusions: CR and percutaneous fixation have been shown to be effective in treating SHF in 93.3% of children aged 10 years old and older at the time of injury, with favorable radiographic and functional outcomes and a low risk of secondary displacement. Open reduction should only be considered when CR is ineffective., Copyright (C) 2024 Wolters Kluwer Health, Inc. All rights reserved.
ER  - 
TY  - CHAP
T1  - New perspectives in pharmacological therapy for COPD: Phenotype classification and corticosteroids with bronchodilators
A1  - Kume, Hiroaki
A1  - Yamada, Ryuki
A1  - Sato, Yuki
Y1  - 2022///
PB  - IntechOpen
JF  - A Compendium of Chronic Obstructive Pulmonary Disease
SN  - 1803567686
ER  - 
TY  - JOUR
T1  - Evaluation of Treatment Outcomes of Prostate Cancer Patients With Lymph Node Metastasis Treated With Definitive Radiotherapy: Comparative Analysis of PSMA PET/CT and Conventional Imaging.
A1  - Onal, Cem
A1  - Guler, Ozan
A1  - Erpolat, Petek
A1  - Hurmuz, Pervin
A1  - Sutera, Philip
A1  - Deek, Matthew
A1  - Elmali, Aysenur
A1  - Yilmaz, Melek
A1  - Koken, Ummu
A1  - Yavuz, Melek
A1  - Ozyigit, Gokhan
A1  - Tran, Phuoc
Y1  - 2024///
KW  - androgen deprivation therapy
KW  - lymph node metastasis
KW  - prostate cancer
KW  - radiotherapy
KW  - survival
PB  - From the (*)Department of Radiation Oncology, Adana Dr Turgut Noyan Research and Treatment Center, Faculty of Medicine, Baskent University, Adana, Turkey
JF  - Clin Nucl Med
VL  - 49
IS  - 8
SP  - e383
EP  - e389
CY  - Copyright (C) 2024 Wolters Kluwer Health, Inc. All rights reserved.
DO  - 10.1097/RLU.0000000000005284 PT  - Article
UR  - http://ovidsp.ovid.com/ovidweb.cgi?T=JS&PAGE=reference&D=yrovftz3&NEWS=N&AN=00003072-202408000-00026
N2  - Purpose: We investigated the impact of prostate-specific membrane antigen (PSMA) PET/CT compared with conventional imaging on treatment outcomes for node-positive prostate cancer (PCa) patients who underwent androgen deprivation therapy (ADT) and external radiotherapy (RT)., Patients and Methods: A multicentric, retrospective study recruited patients with node-positive PCa patients who underwent conventional radiological evaluation or PSMA PET/CT and received ADT and RT at 3 hospitals from 2009 to 2021 were enrolled. Patients underwent prostate and pelvis RT, accompanied by a minimum of 6 months of ADT. The primary endpoints were progression-free survival (PFS) and PCa-specific survival (PCSS). Cox regression analyzed the association of survival with potential prognostic factors, whereas logistic regression identified the predictors of bone and lymph node metastasis., Results: The median follow-up time was 64.0 months. The majority of patients (64.1%) underwent PSMA PET/CT for staging. The 5-year rates of PFS and PCSS were 63.7% and 83.7%, respectively. Disease progression was observed in 90 patients (36.3%). In multivariable analysis, ADT duration of less than 24 months and post-RT prostate-specific antigen (PSA) nadir were prognostic for PFS. Early clinical T stage and PSMA PET/CT predicted better PCSS. Patients staged with PSMA PET/CT had exhibited significantly higher 5-year PCSS rates than compared with those staged with conventional imaging (95.1% vs 76.9%; P = 0.01). Shorter ADT duration and higher PSA levels after RT independently predicted bone metastasis in multivariable logistic regression. Advanced T stage, shorter ADT duration, and higher PSA levels after neoadjuvant ADT predicted nonregional lymph node recurrence., Conclusions: ADT with pelvis RT is an effective treatment option for node-positive PCa patients. The PSMA PET/CT outperformed conventional imaging in PCSS, emphasizing the importance of precise clinical staging for patients undergoing definitive RT., Copyright (C) 2024 Wolters Kluwer Health, Inc. All rights reserved.
ER  - 
TY  - JOUR
T1  - Predictors, mortality, and health outcomes of intensive phase non-adherence to a  regimen in patients with drug-susceptible tuberculosis: a nationwide linkage database.
A1  - Lee, Hyesung
A1  - Bea, Sungho
A1  - Kim, Ju Hwan
A1  - Jeong, Han Eol
A1  - Jang, Seung Hun
A1  - Son, Hyunjin
A1  - Shin, Ju-Young
Y1  - 2024/04//
KW  - Cohort Studies
KW  - Humans
KW  - Medication Adherence
KW  - Middle Aged
KW  - Outcome Assessment, Health Care
KW  - Renal Insufficiency
KW  - Risk Factors
KW  - Tuberculosis
KW  - drug therapy
JF  - Public health
VL  - 229
LA  - eng
SP  - 167
EP  - 175
DO  - 10.1016/j.puhe.2024.01.021
N2  - OBJECTIVES: The clinical importance of adhering to the regimen in tuberculosis  patients has been widely investigated, but most studies were conducted in controlled settings and in limited populations. We aimed to measure the level of real-world adherence during intensive phase and investigate the predictors and the risk of mortality and health outcomes of intensive phase non-adherence in tuberculosis patients. STUDY DESIGN: We conducted a nationwide cohort study by linking the Korean National Tuberculosis Surveillance System and the National Health Information Database. METHODS: We included all incident drug-susceptible tuberculosis patients who initiated the regimens recommended by the World Health Organization from 2013 to 2018. Adherence was measured using the proportion of days covered (poor [<50%], moderate [50%-79%], and high [≥80%]). We used logistic regression model to assess predictors and the Cox proportional hazard model to evaluate the risk of mortality and health outcomes with intensive phase non-adherence. RESULTS: Of 46,818 patients, there were 8% and 11% with poor and moderate adherent groups, respectively. Age ≥45 years, insulin use, and history of renal failure were predictors of non-adherence. Compared with high adherent group, poor and moderate adherent groups were associated with a substantial risk of mortality (poor: hazard ratio, 2.14 [95% confidence interval, 1.95-2.34]; moderate: 1.76 [1.62-1.92]). Similar trends were observed for health outcomes. Stratified analyses showed a higher risk of mortality in patients with medical aid, low income, and history of renal failure, systematic corticosteroids, and immunomodulators. CONCLUSIONS: Non-adherence during intensive phase increased mortality risk by twofold, underscoring targeted intervention for high-risk population, including advanced diabetes, and immunocompromised patients.
ER  - 
TY  - JOUR
T1  - Impact of COVID-19 Pandemic on Tuberculosis Care and Treatment in Puducherry - A Mixed Method Study.
A1  - Yadav, Aparna
A1  - Sarkar, Sonali
A1  - Chinnakali, Palanivel
A1  - Soundappan, Govindarajan
Y1  - 2023///
KW  - Corona
KW  - National Tuberculosis Elimination Programme
KW  - impact of COVID-19
KW  - tuberculosis
PB  - (1)MPH Trainee, Department of Preventive and Social Medicine, JIPMER, Puducherry, India
JF  - Indian j. public health
VL  - 67
IS  - 4
SP  - 626
EP  - 631
CY  - (C) 2023 Indian Journal of Public Health | Published by Wolters Kluwer - Medknow
DO  - 10.4103/ijph.ijph_1406_22 PT  - Article
UR  - http://ovidsp.ovid.com/ovidweb.cgi?T=JS&PAGE=reference&D=ovftz2&NEWS=N&AN=01586002-202367040-00027
N2  - Background: The shift of focus toward pandemic control had an impact on public health issues that need to be addressed. As the impact may vary in the different areas based on COVID-19 cases and strictness of measures to control the disease, studying the local situation and related factors is essential to strengthening the TB program., Objectives: The objective is to compare the TB care before and during the COVID-19 pandemic and to explore the challenges faced by stakeholders during the pandemic., Materials and Methods: A mixed method study was conducted in Puducherry with a quantitative phase involving data extraction from the National TB Elimination Programme (NTEP), followed by in-depth interviews to explore the challenges faced by stakeholders., Results: In 2020, there were 67% and 23% reductions in number of presumptive TB case and notified TB cases, respectively, while the decline was lesser in the year 2021 (reduction of 59% and 13%, respectively). The main challenges faced in providing and accessing TB care were social stigma, lockdown restrictions, fear of getting COVID-19, redeployment of staff to COVID-19-related activities and increased COVID-19 workload., Conclusions: There is a need to strengthen active case finding for the missed TB cases through the mobile vans equipped with diagnostics, combined testing for COVID-19 and TB, greater inclusion of private sector and dispensaries as well as community awareness for stigma prevention., (C) 2023 Indian Journal of Public Health | Published by Wolters Kluwer - Medknow
ER  - 
TY  - JOUR
T1  - TEXILA INTERNATIONAL JOURNAL OF PUBLIC HEALTH
A1  - Bassey, G M
ER  - 
TY  - JOUR
T1  - Farmacogenética no retratamento da hanseníase
A1  - Bertoluci, Daniele Ferreira de Faria
Y1  - 2023///
PB  - Universidade Estadual Paulista (Unesp)
ER  - 
TY  - JOUR
T1  - Preventive effects of chemical drugs on recurrence of colorectal adenomas:  systematic review and Bayesian network meta-analysis.
A1  - Tan, Shufa
A1  - Ou, Yan
A1  - Yang, Yunyi
A1  - Huang, Shuilan
A1  - Chen, Shikai
A1  - Gao, Qiangqiang
Y1  - 2023///
KW  - chemical drugs
KW  - colorectal adenomas
KW  - network meta-analysis
KW  - randomized controlled trials
KW  - systematic review
PB  - (a)Shaanxi University of Traditional Chinese Medicine, Xianyang
JF  - Eur J Gastroenterol Hepatol
VL  - 36
IS  - 1
SP  - 62
EP  - 75
CY  - Copyright (C) 2023 Wolters Kluwer Health, Inc. All rights reserved.
DO  - 10.1097/MEG.0000000000002676 PT  - Article
UR  - http://ovidsp.ovid.com/ovidweb.cgi?T=JS&PAGE=reference&D=yrovftz4&NEWS=N&AN=00042737-900000000-96887
UR  - http://ovidsp.ovid.com/ovidweb.cgi?T=JS&PAGE=reference&D=yrovftz2&NEWS=N&AN=00042737-202401000-00008
N2  - Background: The onset of colorectal adenomas (CRAs) is significantly associated with colorectal cancer. The preventive effects of chemical drugs on the recurrence of CRAs have been evaluated in a large number of randomized controlled trials (RCTs). However, there are still uncertainties about the relative effectiveness of such chemical drugs., Methods: We searched relevant RCTs published in six databases up to February 2023. The quality of the included studies was assessed by using the Cochrane risk of bias assessment tool and Review Manager 5.4. Pairwise comparison and network meta-analysis (NMA) were conducted using RStudio to compare the effects of chemical drugs on the recurrence of CRAs., Results: Forty-five high-quality RCTs were included. A total of 35 590 (test group: 20 822; control group: 14 768) subjects with a history of CRAs have been enrolled and randomized to receive placebo treatment or one of 24 interventions. Based on surface under the cumulative ranking values and NMA results, difluoromethylornithine (DFMO) + Sulindac significantly reduced the recurrence of CRAs, followed by berberine and nonsteroidal antiinflammatory drugs., Conclusion: DFMO + Sulindac is more effective in reducing the recurrence of CRAs but has a high risk of adverse events. Considering drug safety, tolerance, and compliance, berberine has a brighter prospect of clinical development. However, further studies are needed to verify our findings., Copyright (C) 2023 Wolters Kluwer Health, Inc. All rights reserved.
ER  - 
TY  - JOUR
T1  - Myriocin enhances the clearance of M. tuberculosis by macrophages through the activation of PLIN2
A1  - Zhang, X
A1  - Ding, G
A1  - Yang, X
A1  - Lu, H
A1  - Xu, Y
A1  - Hu, Y
A1  - Liu, S
A1  - Zhang, H
A1  - Huang, K
A1  - Deng, G
A1  - Ye, T
A1  - Yu, Q
A1  - Cai, Y
A1  - Xie, S
A1  - Wang, W
A1  - Chen, X
Y1  - 2024///
KW  - 2 chloro 5 nitrobenzanilide
KW  - Mycobacterium tuberculosis
KW  - QTRAP 6500 Plus
KW  - RNA interference
KW  - RNA sequence
KW  - RNA sequencing
KW  - Western blotting
KW  - adipophilin
KW  - animal experiment
KW  - animal model
KW  - animal tissue
KW  - antibacterial activity
KW  - article
KW  - bacterial growth
KW  - bacterial load
KW  - catalase
KW  - cell viability
KW  - ceramide
KW  - colony forming unit
KW  - confocal microscopy
KW  - drug clearance
KW  - enzyme activity
KW  - fat droplet
KW  - gel mobility shift assay
KW  - gene expression
KW  - histopathology
KW  - human
KW  - human cell
KW  - immune response
KW  - immunoblotting
KW  - immunofluorescence
KW  - immunohistochemistry
KW  - immunoprecipitation
KW  - innate immunity
KW  - lipid metabolism
KW  - lipid storage
KW  - liposome
KW  - macrophage
KW  - mass spectrometer
KW  - membrane protein
KW  - mouse
KW  - mycobacteriosis
KW  - nonhuman
KW  - oleic acid
KW  - peripheral blood mononuclear cell
KW  - peroxisome proliferator activated receptor gamma
KW  - phagocytosis
KW  - polyacrylamide gel electrophoresis
KW  - polyvinylidene fluoride
KW  - reactive oxygen metabolite
KW  - real time polymerase chain reaction
KW  - reverse transcription polymerase chain reaction
KW  - rosiglitazone
KW  - signal transduction
KW  - small interfering RNA
KW  - sphingolipid
KW  - sphingomyelin
KW  - sphingomyelin phosphodiesterase
KW  - thermozymocidin
KW  - tuberculosis
KW  - virus load
JF  - mSphere
VL  - 9
LA  - English
IS  - 7
CY  - W. Wang, National Clinical Research Center for Infectious Disease, Shenzhen Third People’s Hospital, Southern University of Science and Technology, Shenzhen, China
DO  - 10.1128/msphere.00257-24
UR  - https://www-embase-com-aiims.knimbus.com/search/results?subaction=viewrecord&id=L2034195508&from=export
UR  - http://dx.doi.org/10.1128/msphere.00257-24
N2  - Myriocin is an inhibitor of de novo synthesis of sphingolipids and ceramides. In this research, we showed myriocin could significantly reduce Mtb burden and histopathological inflammation in mice. However, the underlying mechanism remains unclear. RNA-seq analysis revealed a significant increase in gene expression of PLIN2/ CD36/CERT1 after myriocin treatment. The reduced bactericidal burden was only reversed after silencing the lipid droplets (LDs) surface protein PLIN2. This suggests that myriocin enhances the ability of macrophages to clear Mtb depending on the PLIN2 gene, which is part of the PPARγ pathway. Indeed, we observed a significant increase in the number of LDs following myriocin treatment.
ER  - 
TY  - JOUR
T1  - AN OBSERVATIONAL STUDY ON THE OUTCOME OF ANTITUBERCULAR AND ANTIDIABETIC THERAPY IN PATIENTS OF TUBERCULOSIS WITH DIABETES MELLITUS AS COMORBIDITY
A1  - Mistry, J
A1  - Sinha, A
A1  - Divakar, B
A1  - Gavli, N
A1  - Vadgama, P
Y1  - 2024///
KW  - antidiabetic activity
KW  - antidiabetic agent
KW  - article
KW  - cohort analysis
KW  - comorbidity
KW  - diabetes mellitus
KW  - drug resistant tuberculosis
KW  - glipizide
KW  - glycemic control
KW  - human
KW  - insulin
KW  - major clinical study
KW  - metformin
KW  - mortality
KW  - observational study
KW  - sputum culture
KW  - sputum smear
KW  - treatment outcome
KW  - tuberculosis
KW  - tuberculostatic agent
KW  - voglibose
JF  - Asian Journal of Pharmaceutical and Clinical Research
VL  - 17
LA  - English
IS  - 7
SP  - 113
EP  - 116
CY  - N. Gavli, Department of General Medicine, Bardoli Hospital, DhuliyaChokdi, Bardoli Mahuva Road, Bardoli,, Surat, India
DO  - 10.22159/ajpcr.2024v17i7.50922
UR  - https://www-embase-com-aiims.knimbus.com/search/results?subaction=viewrecord&id=L2033183973&from=export
UR  - http://dx.doi.org/10.22159/ajpcr.2024v17i7.50922
N2  - Aim and Objectives: Overall goal: To observe and compare the effect of antitubercular and antidiabetic therapy on patients of tuberculosis with diabetes mellitus as comorbidity. To study the effect of antidiabetic therapy on treatment outcome of tuberculosis. To study the effect of antitubercular drugs on glycemic control of patients of tuberculosis with diabetes mellitus Methods: A total of 134 patients of tuberculosis with and without diabetes mellitus were approached for enrollment in this prospective observational cohort study as per NTEP guidelines. Effects of antitubercular therapy on antidiabetes drugs and vice versa during this study were observed and noted. A comparison of outcomes between two groups of patients of tuberculosis with diabetes and tuberculosis without diabetes was done according to outcome parameters. Results: Mortality was found in patients on ATT+ADD nearly 11.94% (n=8) as compared to patients on ATT only 2.98% (n=2). Delayed sputum conversion with higher sputum positive rate (1+) among patients on ATT+ADD (23.89%) and mean HbA1c value at the end of the continuous phase (CP) was 6.7±1.07 among patients on ATT+ADD. Conclusion: The patients on ATT+ADD have higher sputum positivity rates and poor treatment outcomes as compared to patients on ATT alone. Poor glycemic control in patients receiving ATT+ADD unfavorably leads to poor compliance with antitubercular therapy.
ER  - 
TY  - JOUR
T1  - Selective Laser Trabeculoplasty vs Medical Therapy for the Treatment of Open-angle Glaucoma or Ocular Hypertension:  a Systematic Review and Meta-analysis of Randomized Controlled Trials.
A1  - Chavez, Matheus
A1  - Guedes, Guilherme
A1  - Pasqualotto, Eric
A1  - Lopes, Lucca
A1  - Ferreira, Rafael
A1  - de Souza, Eduardo
A1  - Soares Maia Vieira MD, PhD
A1  - de Souza, Tiago
A1  - Tomaz MD, PhD
Y1  - 2024///
KW  - Eye drops
KW  - Latanoprost
KW  - Ocular hypertension
KW  - Open-angle glaucoma
KW  - Selective laser trabeculoplasty
KW  - Timolol
KW  - Travoprost
PB  - (*)Department of Medicine, Federal University of Santa Catarina, Florianopolis, SC, Brazil
JF  - J Glaucoma
CY  - Copyright (C) 2024 Wolters Kluwer Health, Inc. All rights reserved.
DO  - 10.1097/IJG.0000000000002466 PT  - Article
UR  - http://ovidsp.ovid.com/ovidweb.cgi?T=JS&PAGE=reference&D=yrovftz4&NEWS=N&AN=00061198-900000000-97055
N2  - Precis: Selective laser trabeculoplasty (SLT) and medical therapy groups displayed comparable intraocular pressure (IOP) at most follow-ups. SLT was associated with significantly decreased rates of glaucoma surgeries, antiglaucomatous medications, and ocular adverse effects., Purpose: To evaluate the efficacy and safety of selective laser trabeculoplasty (SLT) compared to medical therapy in the treatment of open-angle glaucoma (OAG) or ocular hypertension (OHT)., Methods: A systematic search was performed in PubMed, Embase, Cochrane Library and Web of Science databases. Randomized controlled trials (RCTs) comparing SLT with medical therapy were included. We computed mean differences (MDs) or standardized mean differences (STDs) for continuous endpoints and risk ratios (RRs) for binary endpoints, with 95% confidence intervals (CIs). Heterogeneity was assessed with I2 statistics. Software R, version 4.2.1, was used for statistical analyses. Subgroup analyses were performed on treatment-naive patients and on the class of drugs in the medical therapy group., Results: Fourteen RCTs comprising 1,706 patients were included, of whom 936 were submitted to SLT. Medical therapy was associated with a significantly improved IOP at 1 month and a higher proportion of patients achieving >=20% IOP reduction. There were no significant differences between groups in IOP at 2, 3, 6, and 12 months, IOP fluctuation, rate of eyes at target IOP, visual field, and quality of life. The SLT group exhibited significantly decreased rates of glaucoma surgeries, antiglaucoma medications, and ocular adverse effects., Conclusion: SLT demonstrated comparable efficacy to medical therapy in IOP control at most follow-ups, along with favorable impacts on critical treatment-related factors. Our findings support SLT as a safe and effective treatment for OAG or OHT., Copyright (C) 2024 Wolters Kluwer Health, Inc. All rights reserved.
ER  - 
TY  - JOUR
T1  - Etiological stratification and prognostic assessment of haemophagocytic lymphohistiocytosis by machine learning on onco-mNGS data and clinical data
A1  - Wu, Lin
A1  - Cao, Xuefang
A1  - Wang, Jingshi
A1  - Kong, Qi
A1  - Hu, Junxia
A1  - Shi, Lin
A1  - Dou, Liurui
A1  - Song, Deli
A1  - Chen, Leilei
A1  - Zhou, Mengyuan
Y1  - 2024///
PB  - Frontiers Media SA
JF  - Frontiers in Immunology
VL  - 15
SP  - 1390298
EP  - 1390298
ER  - 
TY  - JOUR
T1  - Incretin mimetics and acute pancreatitis:  enemy or innocent bystander?.
A1  - Pratley, Richard
A1  - Saeed, Zeb
A1  - Casu, Anna
Y1  - 2024///
KW  - GLP-1 receptor agonists
KW  - GLP-1/GIP co-agonists
KW  - dipeptidyl peptidase-4 inhibitors
PB  - (a)AdventHealth Translational Research Institute, Orlando, Florida
JF  - CURR. OPIN. GASTROENTEROL.
VL  - 40
IS  - 5
SP  - 404
EP  - 412
CY  - Copyright (C) 2024 Wolters Kluwer Health, Inc. All rights reserved.
DO  - 10.1097/MOG.0000000000001057 PT  - Miscellaneous Article
UR  - http://ovidsp.ovid.com/ovidweb.cgi?T=JS&PAGE=reference&D=yrovftz3&NEWS=N&AN=00001574-202409000-00014
N2  - Purpose of review: The incretin enhancers and mimetics, including dipeptidyl peptidase-4 (DPP-4) inhibitors, GLP-1 receptor agonists (GLP-1RA) and GLP-1/GIP co-agonists, have become mainstays in the treatment of type 2 diabetes (T2D). Recently, the approval of certain GLP-1RA and GLP-1/GIP co-agonists for the treatment of obesity has broadened their popularity and use. In this review, we summarize the evidence for an association of these drugs with acute pancreatitis and other adverse events of special interest to gastroenterologists., Recent findings: In addition to pancreatic islets, GLP-1 receptors are expressed in the exocrine cells of the pancreas. There is inconsistent evidence for an association of DPP-4 inhibitors, GLP-1RA and co-agonists with risk for acute pancreatitis in individual trials. Meta-analyses of long-term randomized controlled trials indicate a small risk of acute pancreatitis associated with DPP-4 inhibitors but not GLP-1RA or co-agonists. Cholecystitis and cholelithiasis may be more common among those treated with GLP-1RA and GLP-1/GIP co-agonists. There is no evidence that any of these drugs are associated with an increased risk of pancreatic cancer., Summary: While drugs that leverage the incretin system are increasingly being used for patients with T2D and obesity, caution in warranted in those with a history of pancreatitis and gallbladder disease., Copyright (C) 2024 Wolters Kluwer Health, Inc. All rights reserved.
ER  - 
TY  - JOUR
T1  - Effect of Bedaquiline and Delamanid Pharmacokinetics on Sputum Culture Conversion and Adverse Events in Drug-Resistant Tuberculosis.
A1  - Bhatnagar, Anuj
A1  - Hemanthkumar, Agibothu
A1  - Muthu Vijayalakshmi, Mariappan
A1  - Vohra, Vikram
A1  - Padmapriyadarsini, Chandrasekaran
A1  - Ramesh, Paranchi
A1  - Taneja, Gaurav
A1  - Chavan, Vijay
A1  - Jeyadeepa, Bharathi
A1  - Bhui, Namrata
A1  - Solanki, Rajesh
Y1  - 2024///
KW  - adverse events
KW  - plasma drug levels
KW  - sputum conversion
KW  - therapeutic range
PB  - (*)Rajan Babu Institute of Pulmonary Medicine and Tuberculosis, New Delhi;
JF  - Ther Drug Monit
VL  - 46
IS  - 3
SP  - 363
EP  - 369
CY  - Copyright (C) 2024 Wolters Kluwer Health, Inc. All rights reserved.
DO  - 10.1097/FTD.0000000000001164 PT  - Article
UR  - http://ovidsp.ovid.com/ovidweb.cgi?T=JS&PAGE=reference&D=ovftz3&NEWS=N&AN=00007691-202406000-00011
N2  - Background: Pharmacokinetic studies of bedaquiline and delamanid in patients with pre-extensively drug-resistant tuberculosis (pre-XDR TB) will help in the optimization of these drugs for both culture conversion and adverse events., Methods: A prospective cohort of 165 adult patients (56% male with mean [SD] age 29 [9.7] years) with pre-XDR TB was treated with bedaquiline, delamanid, clofazimine, and linezolid for 24 weeks at 5 sites in India. Bedaquiline was administered at 400 mg daily for 2 weeks followed by 200 mg thrice weekly for 22 weeks, whereas delamanid was administered at 100 mg twice daily. In 23 consenting participants at 8 and 16 weeks of treatment, blood was collected at 0, 2, 4, 5, 6, 8, 12, and 24 hours postdosing for an intense pharmacokinetic study. Pharmacokinetic parameters were correlated with sputum culture conversion and adverse events., Results: The mean (SD) age and weight of patients were 30 (10) years and 54 kg, respectively. The median minimum concentration (Cmin) and time-concentration curve (AUC) for bedaquiline, respectively, were 0.6 mcg/mL and 27 mcg/mL[middle dot]h at week 8 and 0.8 mcg/mL and 36 mcg/mL[middle dot]h at week 16, suggesting drug accumulation over time. The median Cmin and AUC of delamanid, respectively, were 0.17 mcg/mL and 5.1 mcg/mL[middle dot]h at week 8 and 0.20 mcg/mL and 7.5 mcg/mL[middle dot]h at week 16. Delay in sputum conversion was observed in patients with drug concentrations lower than the targeted concentration. At weeks 8 and 16, 13 adverse events were observed. Adverse events were resolved through symptomatic treatment. Body mass index was found to be significantly associated with drug-exposure parameters., Conclusions: Bedaquiline and delamanid when co-administered exhibit plasma drug levels within the targeted concentrations, showing an exposure-response relationship., Copyright (C) 2024 Wolters Kluwer Health, Inc. All rights reserved.
ER  - 
TY  - GEN
T1  - Diabetes as a risk factor for tuberculosis disease.
A1  - Franco, Juan Va
A1  - Bongaerts, Brenda
A1  - Metzendorf, Maria-Inti
A1  - Risso, Agostina
A1  - Guo, Yang
A1  - Peña Silva, Laura
A1  - Boeckmann, Melanie
A1  - Schlesinger, Sabrina
A1  - Damen, Johanna Aag
A1  - Richter, Bernd
A1  - Baddeley, Annabel
A1  - Bastard, Mathieu
A1  - Carlqvist, Anna
A1  - Garcia-Casal, Maria Nieves
A1  - Hemmingsen, Bianca
A1  - Mavhunga, Farai
A1  - Manne-Goehler, Jennifer
A1  - Viney, Kerri
Y1  - 2024/08//
KW  - Adolescent
KW  - Adult
KW  - Child
KW  - Diabetes Mellitus
KW  - Humans
KW  - Incidence
KW  - Prognosis
KW  - Risk Factors
KW  - Tuberculosis
KW  - epidemiology
JF  - The Cochrane database of systematic reviews
VL  - 8
LA  - eng
IS  - 8
SP  - CD016013
EP  - CD016013
DO  - 10.1002/14651858.CD016013.pub2
N2  - BACKGROUND: Tuberculosis (TB) is amongst the leading causes of death from an  infectious disease, with an estimated 1.3 million deaths from TB in 2022. Approximately 25% of the global population is estimated to be infected with the TB bacterium, giving rise to 10.6 million episodes of TB disease in 2022. The prevalence of diabetes influences TB incidence and TB mortality. It is associated not only with an increased risk of TB disease but also death during TB treatment, TB relapse after treatment completion and multidrug-resistant TB. Since 2011, the World Health Organization (WHO) has recommended collaborative TB and diabetes activities as outlined in the Collaborative Framework for Care and Control of TB and Diabetes. OBJECTIVES: To determine the prognostic value of diabetes mellitus (DM) in the general population of adults, adolescents and children for predicting tuberculosis disease. SEARCH METHODS: We searched the literature databases MEDLINE (via PubMed) and WHO Global Index Medicus, and the WHO International Clinical Trials Registry Platform (ICTRP) on 3 May 2023 (date of last search for all databases); we placed no restrictions on the language of publication. SELECTION CRITERIA: We included retrospective and prospective cohort studies, irrespective of publication status or language. The target population comprised adults, adolescents and children from diverse settings, encompassing outpatient and inpatient cohorts, with varying comorbidities and risk of exposure to tuberculosis. DATA COLLECTION AND ANALYSIS: We used standard Cochrane methodology and the Quality In Prognosis Studies (QUIPS) tool. Prognostic factors assessed at enrolment/baseline included diabetes, as defined by the individual studies, encompassing patient-reported status, abstracted from medical records or claims data, or diagnosed by plasma glucose/glycosylated haemoglobin. The primary outcome was the incidence of tuberculosis disease. The secondary outcome was recurrent TB disease. We performed a random-effects meta-analysis for the adjusted hazard ratios, risk ratios, or odds ratios, employing the restricted maximum likelihood estimation. We rated the certainty of the evidence using the GRADE approach. MAIN RESULTS: We included 48 cohort studies with over 61 million participants from the six WHO regions. However, the representation was variable as eight population-based studies were from South Korea and 19 from China, with overlapping study periods, and only one from the African region (Ethiopia). All studies included adults, and nine studies also included children and adolescents. Most studies diagnosed DM based on clinical records, including fasting blood glucose levels or glucose-lowering treatments. The studies did not distinguish between type 1 and type 2 DM; only one study focused on type 1 DM. Diagnosis and exclusion of TB were performed using culture or molecular WHO-recommended rapid diagnostic tests (mWRD) in only 12 studies, which could have biassed the effect estimate. The median follow-up time was five years (interquartile range 1.5 to 10, range 1 to 16.9), and the studies primarily reported an adjusted hazard ratio from a multivariable Cox-proportional hazard model. Hazard Ratios (HR) The HR estimates represent the highest certainty of the evidence, explored through sensitivity analyses and excluding studies at high risk of bias. We present 95% confidence intervals (CI) and prediction intervals, which show between-study heterogeneity represented in measuring the variability of effect sizes (i.e. the interval within which the effect size of a new study would fall considering the same population of studies included in the meta-analysis). DM may increase the risk of tuberculosis disease (HR 1.90, 95% CI 1.51 to 2.40; prediction interval 0.83 to 4.39; 10 studies; 11,713,023 participants). The certainty of the evidence is low, due to a moderate risk of bias across studies and inconsistency. Considering a risk without diabetes of 129 cases per 100,000 population, this represents 102 more (59 to 153 more) cases per 100,000. When stratified by follow-up time, the results are more consistent across < 10 years follow-up (HR 1.52, 95% CI 1.47 to 1.57; prediction interval 1.45 to 1.59; 7 studies; 10,380,872 participants). This results in a moderate certainty of the evidence due to a moderate risk of bias across studies. However, at 10 or more years of follow-up, the estimates yield a wider CI and a higher HR (HR 2.44, 95% CI 1.22 to 4.88; prediction interval 0.09 to 69.12; 3 studies; 1,332,151 participants). The certainty of the evidence is low due to the moderate risk of bias and inconsistency. Odds Ratio (OR) DM may increase the odds of tuberculosis disease (OR 1.61, 95% CI 1.27 to 2.04; prediction interval 0.96 to 2.70; 4 studies; 167,564 participants). Stratification by follow-up time was not possible as all studies had a follow-up < 10 years. The certainty of the evidence is low due to a moderate risk of bias and inconsistency. Risk Ratio (RR) The RR estimates represent the highest certainty of the evidence, explored through sensitivity analyses and excluding studies at high risk of bias. DM probably increases the risk of tuberculosis disease (RR 1.60, 95% CI 1.42 to 1.80; prediction interval 1.38 to 1.85; 6 studies; 44,058,675 participants). Stratification by follow-up time was not possible as all studies had a follow-up < 10 years. The certainty of the evidence is moderate due to a moderate risk of bias. AUTHORS' CONCLUSIONS: Diabetes probably increases the risk of developing TB disease in the short term (< 10 years) and may also increase the risk in the long term (≥ 10 years). As glycaemic control and access to care may be potential effect modifiers of the association between diabetes and the risk of TB disease, the overall estimates should be interpreted with caution when applied locally. Policies targeted at reducing the burden of diabetes are needed to contribute to the aims of ending TB. Large population-based cohorts, including those derived from high-quality national registries of exposures (diabetes) and outcomes (TB disease), are needed to provide estimates with a high certainty of evidence of this risk across different settings and populations, including low- and middle-income countries from different WHO regions. Moreover, studies including children and adolescents and currently recommended methods for diagnosing TB would provide more up-to-date information relevant to practice and policy. FUNDING: World Health Organization (203256442) REGISTRATION: PROSPERO registration: CRD42023408807.
ER  - 
TY  - JOUR
T1  - Implementation of Bedaquiline, Pretomanid, and Linezolid in the United States:  Experience Using a Novel All-Oral Treatment Regimen for Treatment of Rifampin-Resistant or Rifampin-Intolerant Tuberculosis Disease.
A1  - Haley, Connie A
A1  - Schechter, Marcos C
A1  - Ashkin, David
A1  - Peloquin, Charles A
A1  - Peter Cegielski, J
A1  - Andrino, Barbara B
A1  - Burgos, Marcos
A1  - Caloia, Lori A
A1  - Chen, Lisa
A1  - Colon-Semidey, Angel
A1  - DeSilva, Malini B
A1  - Dhanireddy, Shireesha
A1  - Dorman, Susan E
A1  - Dworkin, Felicia F
A1  - Hammond-Epstein, Heidi
A1  - Easton, Alice V
A1  - Gaensbauer, James T
A1  - Ghassemieh, Bijan
A1  - Gomez, Maria E
A1  - Horne, David
A1  - Jasuja, Supriya
A1  - Jones, Betsy A
A1  - Kaplan, Leonard J
A1  - Khan, Asharaf Edward
A1  - Kracen, Elizabeth
A1  - Labuda, Sarah
A1  - Landers, Karen M
A1  - Lardizabal, Alfred A
A1  - Lasley, Maria T
A1  - Letzer, David M
A1  - Lopes, Vinicius K
A1  - Lubelchek, Ronald J
A1  - Patricia Macias, C
A1  - Mihalyov, Aimee
A1  - Misch, Elizabeth Ann
A1  - Murray, Jason A
A1  - Narita, Masahiro
A1  - Nilsen, Diana M
A1  - Ninneman, Megan J
A1  - Ogawa, Lynne
A1  - Oladele, Alawode
A1  - Overman, Melissa
A1  - Ray, Susan M
A1  - Ritger, Kathleen A
A1  - Rowlinson, Marie-Claire
A1  - Sabuwala, Nadya
A1  - Schiller, Thomas M
A1  - Schwartz, Lawrence E
A1  - Spitters, Christopher
A1  - Thomson, Douglas B
A1  - Tresgallo, Rene Rico
A1  - Valois, Patrick
A1  - Goswami, Neela D
Y1  - 2023/10//
KW  - Antitubercular Agents
KW  - Diarylquinolines
KW  - Humans
KW  - Linezolid
KW  - Rifampin
KW  - Tuberculosis
KW  - Tuberculosis, Multidrug-Resistant
KW  - United States
KW  - adverse effects
KW  - drug therapy
JF  - Clinical infectious diseases : an official publication of the Infectious Diseases  Society of America
VL  - 77
LA  - eng
IS  - 7
SP  - 1053
EP  - 1062
DO  - 10.1093/cid/ciad312
N2  - BACKGROUND: Rifampin-resistant tuberculosis is a leading cause of morbidity  worldwide; only one-third of persons start treatment, and outcomes are often inadequate. Several trials demonstrate 90% efficacy using an all-oral, 6-month regimen of bedaquiline, pretomanid, and linezolid (BPaL), but significant toxicity occurred using 1200-mg linezolid. After US Food and Drug Administration approval in 2019, some US clinicians rapidly implemented BPaL using an initial 600-mg linezolid dose adjusted by serum drug concentrations and clinical monitoring. METHODS: Data from US patients treated with BPaL between 14 October 2019 and 30 April 2022 were compiled and analyzed by the BPaL Implementation Group (BIG), including baseline examination and laboratory, electrocardiographic, and clinical monitoring throughout treatment and follow-up. Linezolid dosing and clinical management was provider driven, and most patients had linezolid adjusted by therapeutic drug monitoring. RESULTS: Of 70 patients starting BPaL, 2 changed to rifampin-based therapy, 68 (97.1%) completed BPaL, and 2 of the 68 (2.9%) experienced relapse after completion. Using an initial 600-mg linezolid dose daily adjusted by therapeutic drug monitoring and careful clinical and laboratory monitoring for adverse effects, supportive care, and expert consultation throughout BPaL treatment, 3 patients (4.4%) with hematologic toxicity and 4 (5.9%) with neurotoxicity required a change in linezolid dose or frequency. The median BPaL duration was 6 months. CONCLUSIONS: BPaL has transformed treatment for rifampin-resistant or intolerant tuberculosis. In this cohort, effective treatment required less than half the duration recommended in 2019 US guidelines for drug-resistant tuberculosis. Use of individualized linezolid dosing and monitoring likely enhanced safety and treatment completion. The BIG cohort demonstrates that early implementation of new tuberculosis treatments in the United States is feasible.
ER  - 
TY  - JOUR
T1  - An epidemiological analysis of TB trends in native and migrant populations, New Mexico, 1993–2021
A1  - Ramos-Rincon, J M
A1  - Montoya, B
A1  - Simpson, G
A1  - Burgos, M
Y1  - 2024///
PB  - International Union Against Tuberculosis and Lung Disease
JF  - The International Journal of Tuberculosis and Lung Disease
VL  - 28
IS  - 6
SP  - 278
EP  - 286
ER  - 
TY  - JOUR
T1  - Diagnosis and Management of Cardiovascular Risk in Individuals With Spinal Cord Injury:  A Narrative Review.
A1  - Lagu, Tara
A1  - MD, M P H
A1  - Schroth, Samantha
A1  - Haywood, Carol
A1  - PhD, O T R
A1  - Heinemann, Allen
A1  - Kessler, Allison
A1  - Morse, Leslie
A1  - Khan, Sadiya
A1  - MD, M S
A1  - Kershaw, Kiarri
A1  - PhD, M P H
A1  - Nash, Mark
Y1  - 2023///
KW  - cardiovascular diseases
KW  - social determinants of health
KW  - spinal cord injuries
PB  - Center for Health Services and Outcomes Research, Institute of Public Health and Medicine (T.L., S.L.S., C.H., A.H., A.K., S.S.K.), Northwestern Feinberg School of Medicine, Chicago, IL
JF  - Circulation
VL  - 148
IS  - 3
SP  - 268
EP  - 277
CY  - (C) 2023  by the American College of Cardiology Foundation and the American Heart Association, Inc. 
DO  - 10.1161/CIRCULATIONAHA.123.064859 PT  - Miscellaneous Article
UR  - http://ovidsp.ovid.com/ovidweb.cgi?T=JS&PAGE=reference&D=ovftz1&NEWS=N&AN=00003017-202307180-00012
N2  - More than 16 000 Americans experience spinal cord injury (SCI), resulting in chronic disability and other secondary sequelae, each year. Improvements in acute medical management have increased life expectancy. Cardiovascular disease is a leading cause of death in this population, and seems to occur earlier in individuals with SCI compared with the general population. People with SCI experience a high burden of traditional cardiovascular disease risk factors, including dyslipidemia and diabetes, and demonstrate anatomic, metabolic, and physiologic changes alongside stark reductions in physical activity after injury. They also experience multiple, complex barriers to care relating to disability and, in many cases, compounding effects of intersecting racial and socioeconomic health inequities. Given this combination of risk factors, some investigators have proposed that people with SCI are at increased risk for cardiovascular disease, beyond that associated with traditional risk factors, and SCI could be considered a risk-enhancing factor, analogous to other risk-enhancing factors defined by the 2019 American Heart Association/American College of Cardiology Primary Prevention Guidelines. However, more research is needed in this population to clarify the role of traditional risk factors, novel risk factors, health care access, social determinants of health, and intersectionality of disability, race, and socioeconomic status. There is an urgent need for primary care physicians and cardiologists to have awareness of the importance of timely diagnosis and management of cardiac risk factors for people with SCI., (C) 2023  by the American College of Cardiology Foundation and the American Heart Association, Inc.
ER  - 
TY  - JOUR
T1  - KEYNOTE SPEAKER ABSTRACTS (SORTED BY SURNAME).
Y1  - 2024///
JF  - Aust N Z J Psychiatry
VL  - 58
IS  - 1_suppl
SP  - 3
EP  - 183
CY  - (C) 2024 Sage Publications
DO  - 10.1177/00048674241241938 PT  - Abstract
UR  - http://ovidsp.ovid.com/ovidweb.cgi?T=JS&PAGE=reference&D=ovftz4&NEWS=N&AN=00000929-202458011-00001
ER  - 
TY  - JOUR
T1  - Telemedicine Versus In-Person Primary Care: Treatment and Follow-up Visits.
A1  - Reed, Mary
A1  - Huang, Jie
A1  - Somers, Madeline
A1  - MPH, M S
A1  - Hsueh, Loretta
A1  - Graetz, Ilana
A1  - Millman, Andrea
A1  - Muelly, Emilie
A1  - MD, PhD
A1  - Gopalan, Anjali
Y1  - 2023///
PB  - (1)Kaiser Permanente Division of Research, Oakland, California (M.R., J.H., M.S., A.M., A.G.)
JF  - Ann Intern Med
VL  - 176
IS  - 10
SP  - 1349
EP  - 1357
CY  - (C) 2023 American College of Physicians
DO  - 10.7326/M23-1335 PT  - Article
UR  - http://ovidsp.ovid.com/ovidweb.cgi?T=JS&PAGE=reference&D=ovftz2&NEWS=N&AN=00000605-202310000-00007
N2  - Background: Beyond initial COVID-19 pandemic emergency expansions of telemedicine use, it is unclear how well primary care telemedicine addresses patients' needs., Objective: To compare treatment and follow-up visits (office, emergency department, hospitalization) between primary care video or telephone telemedicine and in-person office visits., Design: Retrospective design based on administrative and electronic health record (EHR) data., Setting: Large, integrated health care delivery system with more than 1300 primary care providers, between April 2021 and December 2021 (including the COVID-19 pandemic Delta wave)., Patients: 1 589 014 adult patients; 26.5% were aged 65 years or older, 54.9% were female, 22.2% were Asian, 7.4% were Black, 22.3% were Hispanic, 46.5% were White, 21.5% lived in neighborhoods with lower socioeconomic status, and 31.8% had a chronic health condition., Measurements: Treatment outcomes included medication or antibiotic prescribing and laboratory or imaging ordering. Follow-up visits included in-person visits to the primary care office or emergency department or hospitalization within 7 days. Outcomes were adjusted for sociodemographic and clinical characteristics overall and stratified by clinical area (abdominal pain, gastrointestinal concerns, back pain, dermatologic concerns, musculoskeletal pain, routine care, hypertension or diabetes, and mental health)., Results: Of 2 357 598 primary care visits, 50.8% used telemedicine (19.5% video and 31.3% telephone). After adjustment, medications were prescribed in 46.8% of office visits, 38.4% of video visits, and 34.6% of telephone visits. After the visit, 1.3% of in-person visits, 6.2% of video visits, and 7.6% of telephone visits had a 7-day return in-person primary care visit; 1.6% of in-person visits, 1.8% of video visits, and 2.1% of telephone visits were followed by an emergency department visit. Differences in follow-up office visits were largest after index office versus telephone visits for acute pain conditions and smallest for mental health., Limitations: In the study setting, telemedicine is fully integrated with ongoing EHRs and with clinicians, and the study examines an insured population during the late COVID-19 pandemic period. Observational comparison lacks detailed severity or symptom measures. Follow-up was limited to 7 days. Clinical area categorization uses diagnosis code rather than symptom., Conclusion: In-person return visits were somewhat higher after telemedicine compared with in-person primary care visits but varied by specific clinical condition., Primary Funding Source: Agency for Healthcare Research and Quality., (C) 2023 American College of Physicians
ER  - 
TY  - JOUR
T1  - Performing Spirometry and Low Dose Chest CT to Screen for COPD Systematic Review Search Strategy
A1  - Dachert, Stephen
A1  - Siego, Michaela
A1  - Nace, Travis
A1  - Criner, Gerard J
Y1  - 2024///
ER  - 
TY  - JOUR
T1  - The Following are the Abstracts of the Papers Presented in the Recently Concluded 2nd Annual Conference of WIN-India, 2023 at Bengaluru, India.
Y1  - 2023///
VL  - 2
IS  - 3
SP  - 100
EP  - 130
CY  - (C) 2023 Indian Journal of Kidney Diseases | Published by Wolters Kluwer - Medknow
DO  - 10.4103/ijkd.ijkd_40_23 PT  - Abstract
UR  - http://ovidsp.ovid.com/ovidweb.cgi?T=JS&PAGE=reference&D=ovftz1&NEWS=N&AN=02273792-202302030-00007
ER  - 
TY  - JOUR
T1  - Prevalence of Tuberculosis Infection and Treatment Outcome in Babylon Province of Iraq:  A Retrospective Study.
A1  - Jasim, Taif
A1  - Khan, Amer
A1  - Hindi, Nada
Y1  - 2023///
KW  - Babylon province
KW  - Iraq
KW  - Prevalence
KW  - Treatment outcome
KW  - Type of tuberculosis
PB  - Department of Microbiology, Universiti Sains Malaysia, Penang, Malaysia
VL  - 20
IS  - 1
SP  - 194
EP  - 200
CY  - (C) 2023 Medical Journal of Babylon | Published by Wolters Kluwer - Medknow
DO  - 10.4103/MJBL.MJBL_336_22 PT  - Article
UR  - http://ovidsp.ovid.com/ovidweb.cgi?T=JS&PAGE=reference&D=ovftz2&NEWS=N&AN=01216716-202320010-00033
N2  - Background: Tuberculosis (TB) mainly affects the lungs (pulmonary TB) and also can impact other parts of the body (extrapulmonary TB)., Objectives: The main purpose of this study was to experience the prevalence of tuberculosis and the treatment outcome rate in Babylon, Iraq., Materials and Methods: A cohort retrospective study was carried out at the health center for asthma and allergies from January 2016 to March 2021 in the Babylon Province, Iraq. This study sighted on the characteristics of TB patients; age, sex, site of tuberculosis, and treatment outcome., Results: There were 1774 cases of TB registered in the medical records of the health center in Babylon, Iraq. As a result, we found that female patients represented 53.4% of patients, as compared with male patients who constituted 46.6% of patients. The age group between 61 years old and older recorded the highest percentage (n = 359; 20.2%) and the less percentage of those who are <10 years old (n =122; 6.9%). Site of infection, pulmonary tuberculosis (n = 992; 56.0%), and extrapulmonary tuberculosis (n = 782; 44.0%). Treatment outcomes include treatment complete (63.7%), cure (24.1%), death (3.1%), default (0.5%), fail (0.3%), transfer (0.1%), and other (8.1%). Which has a successful treatment percentage (87.8%) and an unsuccessful treatment (12.1%)., Conclusions: This study concluded that females were more likely to be infected with tuberculosis than males. Additionally, the success rate of treatment was (87.8%), while the unsuccessful rate was (12.1%). While age group that the highest percentage was noted among those 61 years old and older (n = 359; 20.2%)., (C) 2023 Medical Journal of Babylon | Published by Wolters Kluwer - Medknow
ER  - 
TY  - JOUR
T1  - Improving multidisciplinary hospital care for acute cerebral circulation disorders in Kazakhstan
A1  - Adenova, Gulzhan
A1  - Kausova, Galina
A1  - Tazhiyeva, Aigul
Y1  - 2023///
PB  - Elsevier
JF  - Heliyon
VL  - 9
IS  - 8
ER  - 
TY  - JOUR
T1  - Time-in-range derived from self-measured blood glucose in people with type 2 diabetes advancing to iGlarLixi: A participant-level pooled analysis of three phase 3 LixiLan randomized controlled trials.
A1  - Haluzik, Martin
A1  - Al-Sofiani, Mohammed
A1  - Cheng, Alice
A1  - Lauand, Felipe
A1  - Melas-Melt, Lydie
A1  - Rosenstock, Julio
Y1  - 2024///
KW  - derived time-in-range
KW  - fixed-ratio combination
KW  - iGlarLixi
KW  - real-world data
KW  - type 2 diabetes
PB  - (1)Diabetes Centre, Institute for Clinical and Experimental Medicine (IKEM), Prague, Czech Republic,
JF  - Diabetes Obes Metab
CY  - (C) 2024 John Wiley & Sons, Ltd
DO  - 10.1111/dom.15811 PT  - Article
UR  - http://ovidsp.ovid.com/ovidweb.cgi?T=JS&PAGE=reference&D=ovftz4&NEWS=N&AN=00127973-900000000-96979
N2  - Aim: To evaluate the efficacy of a fixed-ratio combination of insulin glargine 100 U/mL plus lixisenatide (iGlarLixi) in people with type 2 diabetes (T2D) using derived time-in-range (dTIR)., Methods: Participant-level data from LixiLan-L, LixiLan-O and LixiLan-G were pooled and dTIR (70-180 mg/dL), derived time-above-range (> 180 mg/dL) and derived time-below-range (dTBR; < 70 mg/dL) were calculated from participant seven-point self-monitored blood glucose profiles., Results: This pooled analysis included data from 2420 participants receiving iGlarLixi (n = 1093), iGlar (n = 836), Lixi (n = 234) or a glucagon-like peptide-1 receptor agonist (GLP-1 RA) (n = 257). Numerically greater improvements in least square (LS) means dTIR were seen from baseline to end of treatment (EOT) with iGlarLixi (25.7%) versus iGlar (15.8%), Lixi (11.7%) or GLP-1 RA (16.2%). At EOT, the mean (standard deviation) dTBR was 0.71% +/- 3.4%, 0.61% +/- 3.2%, 0.08% +/- 1.0% and 0.0% +/- 0.0% for iGlarLixi, iGlar, Lixi and GLP-1 RA, respectively. In a subgroup analysis, participants aged younger than 65 years (n = 1690) and 65 years or older (n = 713) showed numerically greater improvements in LS means dTIR from baseline to EOT with iGlarLixi versus iGlar, Lixi or GLP-1 RA., Conclusions: iGlarLixi achieved improvements in dTIR, with low dTBR values, providing further evidence to inform clinical outcomes with the use of iGlarLixi., (C) 2024 John Wiley & Sons, Ltd
ER  - 
TY  - JOUR
T1  - Radioiodine Therapy in Pediatric Differentiated Thyroid Cancer: Dosimetry, Clinical Care, and Future Challenges.
A1  - Kumar, Praveen
A1  - Damle, Nishikant
A1  - Bal, Chandrasekhar
A1  - MD, DSc
Y1  - 2023///
KW  - children
KW  - dosimetry
KW  - radioiodine
KW  - thyroid cancer
PB  - From the Department of Nuclear Medicine, All India Institute of Medical Science, New Delhi, India.
JF  - Clin Nucl Med
VL  - 48
IS  - 2
SP  - 158
EP  - 167
CY  - Copyright (C) 2023 Wolters Kluwer Health, Inc. All rights reserved.
DO  - 10.1097/RLU.0000000000004431 PT  - Article
UR  - http://ovidsp.ovid.com/ovidweb.cgi?T=JS&PAGE=reference&D=ovftz1&NEWS=N&AN=00003072-202302000-00009
N2  - Thyroid cancer is very rare in children. 131I therapy after thyroidectomy is established in pediatric differentiated thyroid cancer (DTC). Pediatric DTC guideline is silent on the optimum amount of 131I that could be safely and effectively administered to children who are more radiosensitive. Like adult DTC, children are also given 131I therapy empirically based either on age or body weight. Pediatric DTC guideline recommends that patient-specific dosimetry is important in children. Still, due to the low incidence rate and the practical difficulties of dosimetry, it has neither been established nor adopted in routine practice. This review article aims to discuss current approaches of 131I therapy in children and young adult patients with DTC and dosimetric data obtained by several investigators. Efforts are required to simplify dosimetric procedures and precise results, especially in determining lesion size. We prefer 3-dimensional dosimetry over planar dosimetry, where lesion size could be measured accurately. 124I PET/CT-based dosimetry is expected to give accurate dosimetric results. The most challenging aspect is that no randomized controlled trials are available to compare the empiric 131I therapy results versus dosimetry-based treatment outcomes in children and young adults. Suppose dosimetry-based 131I therapy could be shown to have better outcomes, namely, successful ablation rate, better disease-free survival, and lesser treatment-emergent adverse events than empirical 131I treatment. In that case, one can argue in favor of the former. Unfortunately, no convincing study is currently available. Thus, there is a need for a randomized control trial to settle this issue., Copyright (C) 2023 Wolters Kluwer Health, Inc. All rights reserved.
ER  - 
TY  - JOUR
T1  - The Liver Meeting:  Boston, Massachusetts Nov 10-14, 2023.
Y1  - 2023///
JF  - Hepatology
VL  - 78
IS  - S1
SP  - S1
EP  - S2154
CY  - (C) 2023 by Lippincott Williams & Wilkins, Inc.
DO  - 10.1097/HEP.0000000000000580 PT  - Abstract
UR  - http://ovidsp.ovid.com/ovidweb.cgi?T=JS&PAGE=reference&D=ovftz2&NEWS=N&AN=01515467-202310001-00001
ER  - 
TY  - JOUR
T1  - Effect of Postmenopausal Hormone Therapy on Glucose Regulation in Women With Type 1 or Type 2 Diabetes:  A Systematic Review and Meta-analysis.
A1  - Speksnijder, Esther
A1  - ten Noever de Brauw, Gaby
A1  - Malekzadeh, Arjan
A1  - Bisschop, Peter
A1  - Stenvers, Dirk
A1  - Siegelaar, Sarah
Y1  - 2023///
PB  - (1)Department of Endocrinology and Metabolism, Amsterdam UMC, location University of Amsterdam, Meibergdreef 9, Amsterdam, the Netherlands
JF  - Diabetes Care
VL  - 46
IS  - 10
SP  - 1866
EP  - 1875
CY  - (C) 2023 by the American Diabetes Association, Inc.
DO  - 10.2337/dc23-0451 PT  - Miscellaneous Article
UR  - http://ovidsp.ovid.com/ovidweb.cgi?T=JS&PAGE=reference&D=ovftz2&NEWS=N&AN=00003458-202310000-00021
N2  - BACKGROUND: Blood glucose regulation in women with diabetes may change during and after menopause, which could be attributed, in part, to decreased estrogen levels., PURPOSE: To determine the effect of postmenopausal hormone therapy (HT) on HbA1c, fasting glucose, postprandial glucose, and use of glucose-lowering drugs in women with type 1 and women with type 2 diabetes., DATA SOURCES: We conducted a systematic search of MEDLINE, Embase, Scopus, the Cochrane Library, and the  ClinicalTrials.gov registry to identify randomized controlled trials (RCTs)., STUDY SELECTION: We selected RCTs on the effect of HT containing estrogen therapy in postmenopausal women (>=12 months since final menstrual period) with type 1 or type 2 diabetes., DATA EXTRACTION: Data were extracted for the following outcomes: HbA1c, fasting glucose, postprandial glucose, and use of glucose-lowering medication., DATA SYNTHESIS: Nineteen RCTs were included (12 parallel-group trials and 7 crossover trials), with a total of 1,412 participants, of whom 4.0% had type 1 diabetes. HT reduced HbA1c (mean difference -0.56% [95% CI -0.80, -0.31], -6.08 mmol/mol [95% CI -8.80, -3.36]) and fasting glucose (mean difference -1.15 mmol/L [95% CI -1.78, -0.51])., LIMITATIONS: Of included studies, 50% were at high risk of bias., CONCLUSIONS: When postmenopausal HT is considered for menopausal symptoms in women with type 2 diabetes, HT is expected to have a neutral-to-beneficial impact on glucose regulation. Evidence for the effect of postmenopausal HT in women with type 1 diabetes was limited., (C) 2023 by the American Diabetes Association, Inc.
ER  - 
TY  - JOUR
T1  - Adverse drug reactions to first-line antituberculosis drugs at four DOTS centers in Goa, India.
A1  - Navelkar, Rupchandra
A1  - Pereira, Ian
A1  - Vaz, Frederick
Y1  - 2023///
KW  - Adverse drug reaction
KW  - DOTS
KW  - drugs
KW  - tuberculosis
PB  - Department of Pharmacology, Goa Medical College, Bambolim, Goa, India
VL  - 16
IS  - 1
SP  - 115
EP  - 118
CY  - (C) 2023 Indian Journal of Health Sciences and Biomedical Research KLEU | Published by Wolters Kluwer - Medknow
DO  - 10.4103/kleuhsj.kleuhsj_184_22 PT  - Article
UR  - http://ovidsp.ovid.com/ovidweb.cgi?T=JS&PAGE=reference&D=ovftz2&NEWS=N&AN=02072319-202316010-00019
N2  - BACKGROUND: Major adverse drug reactions (ADRs) can cause significant morbidity and can compromise the treatment regimen. This can result in substantial additional cost due to added outpatient visits to the health facility or laboratory investigations or hospitalization in serious instances. Treatment is often prolonged with additional challenge of compliance. Hence, there is a need to monitor and manage these ADRs timely for better patient care and outcome. This study was carried out with the objective of studying the pattern of ADRs due to first-line antitubercular drugs and to carry out the causality and severity assessment of the reported ADRs., METHODOLOGY: A prospective observational study was conducted at four DOTS centers. All tuberculosis (TB) patients registered and receiving treatment under DOTS were enrolled for the study and were followed up at regular intervals till the end of their treatment. Patients' demographic, personal, disease, investigation, and ADRs details were entered in a predesigned patient recording form. Causality assessment of all ADRs were done using Naranjo algorithm. Severity assessment was done using modified Hartwig and Siegel scale. The study was approved by the institutional ethics committee of the institute. Statistical analysis was conducted using IBM SPSS Statistics for Windows., RESULTS: Of 186 patients, 23 patients (12.26%) developed one or more ADRs. The average number of ADRs per person was 1.43. Majority of the ADRs were reported in the 20-40 years of age group and ADRs were more likely to be among females compared to males. There was no association between type of TB, site of TB, regimen of anti-TB drugs, treatment outcomes, and ADRs. Around 84.85% and 15.15% of ADRs were classified as of mild and moderate severity, respectively, as per modified Hartwig and Siegel scale, while, as per Naranjo algorithm, 72.73% of the ADRs were classified as probable and 27.27% of ADRs as possible. No ADRs were classified as definite., CONCLUSION: Thorough understanding of the various ADRs and their management will help in the effective treatment of TB as well as designing effective counseling methods, which will help in adherence to treatment and also to have better compliance., (C) 2023 Indian Journal of Health Sciences and Biomedical Research KLEU | Published by Wolters Kluwer - Medknow
ER  - 
TY  - JOUR
T1  - Long-Term Protective Effect of Tuberculosis Preventive Therapy in a Medium/High  Tuberculosis Incidence Setting.
A1  - Teixeira, Leidy Anne Alves
A1  - Santos, Braulio
A1  - Correia, Marcelo Goulart
A1  - Valiquette, Chantal
A1  - Bastos, Mayara Lisboa
A1  - Menzies, Dick
A1  - Trajman, Anete
Y1  - 2024/05//
KW  - Adolescent
KW  - Adult
KW  - Antitubercular Agents
KW  - Brazil
KW  - Female
KW  - HIV Infections
KW  - Humans
KW  - Incidence
KW  - Isoniazid
KW  - Male
KW  - Middle Aged
KW  - Rifampin
KW  - Tuberculosis
KW  - Young Adult
KW  - epidemiology
KW  - prevention & control
KW  - therapeutic use
JF  - Clinical infectious diseases : an official publication of the Infectious Diseases  Society of America
VL  - 78
LA  - eng
IS  - 5
SP  - 1321
EP  - 1327
DO  - 10.1093/cid/ciae101
N2  - BACKGROUND: The duration of the protective effect of tuberculosis preventive  therapy (TPT) is controversial. Some studies have found that the protective effect of TPT is lost after cessation of therapy among people with human immunodeficiency virus (HIV) in settings with very high tuberculosis incidence, but others have found long-term protection in low-incidence settings. METHODS: We estimated the incidence rate (IR) of new tuberculosis disease for up to 12 years after randomization to 4 months of rifampin or 9 months of isoniazid, among 991 Brazilian participants in a TPT trial in the state of Rio de Janeiro, with an incidence of 68.6/100 000 population in 2022. The adjusted hazard ratios (aHRs) of independent variables for incident tuberculosis were calculated. RESULTS: The overall tuberculosis IR was 1.7 (95% confidence interval [CI], 1.01- 2.7) per 1000 person-years (PY). The tuberculosis IR was higher among those who did not complete TPT than in those who did (2.9 [95% CI, 1.3-5.6] vs 1.1 [.4-2.3] per 1000 PY; IR ratio, 2.7 [1.0-7.2]). The tuberculosis IR was higher within 28 months after randomization (IR, 3.5 [95% CI, 1.6-6.6] vs 1.1 [.5-2.1] per 1000 PY between 28 and 143 months; IR ratio, 3.1 [1.2-8.2]). Treatment noncompletion was the only variable associated with incident tuberculosis (aHR, 3.2 [95% CI, 1.1-9.7]). CONCLUSIONS: In a mostly HIV-noninfected population, a complete course of TPT conferred long-term protection against tuberculosis.
ER  - 
TY  - JOUR
T1  - Metformin versus insulin in the management of gestational diabetes mellitus:  A meta-analysis.
A1  - Ramos, Laurice
A1  - Co-Hidalgo, Maribel
A1  - Zamora, Brenda
Y1  - 2024///
KW  - Gestational diabetes mellitus
KW  - glycemic control
KW  - insulin
KW  - metformin
PB  - (1)Department of Obstetrics and Gynecology, University of the East Ramon Magsaysay Memorial Medical Center Inc., Quezon City, Philippines
JF  - Philipp J Obstet Gynecol
VL  - 48
IS  - 1
SP  - 31
EP  - 41
CY  - (C) 2024 Philippine Journal of Obstetrics and Gynecology  | Published by Wolters Kluwer - Medknow
DO  - 10.4103/pjog.pjog_23_23 PT  - Article
UR  - http://ovidsp.ovid.com/ovidweb.cgi?T=JS&PAGE=reference&D=ovftz4&NEWS=N&AN=00137090-202448010-00004
UR  - http://ovidsp.ovid.com/ovidweb.cgi?T=JS&PAGE=reference&D=ovftz2&NEWS=N&AN=00137090-202401000-00004
N2  - OBJECTIVE: To determine the efficacy of metformin and insulin in the management of gestational diabetes mellitus (GDM)., METHODOLOGY: Randomized controlled trials (RCT) were retrieved from the databases. All references cited in the articles were also searched by hand to identify additional publications. Studies included were limited to trials on metformin and insulin in the management of GDM in singleton pregnancies. Four RCTs were analyzed in the study. The risk of bias was assessed using Preferred Reporting Items for Systematic reviews and Meta-Analyses Cochrane Collaboration's tool (Rob 2). Random effects meta-analysis was carried out to pool the data. All analyses were conducted in Review Manager 5.3.5 (2014)., RESULTS: Meta-analysis of four RCT involving 807 participants (405 were treated with metformin and 402 were treated with insulin) shows that there was no significant difference between metformin and insulin in achieving glycemic control as to fasting blood sugar (FBS), postprandial blood glucose (PPBG), and glycosylated hemoglobin, mean difference (MD) -0.43 (95% confidence interval [CI] -2.77-1.91; P = 0.72), MD -2.13 (95% CI -5.16-0.90, P = 0.17), MD -0.09 (95% CI -0.20-0.02, P = 0.10), respectively. For maternal outcomes, there was a statistically significant 69% decreased risk of hypoglycemia in the metformin group (risk ratio [RR] 0.31, 95% CI 0.20-0.49; P < 0.001). There was no difference in terms of risk of preterm birth (RR 1.11, 95% CI 0.75-1.64, P = 0.60); hypertensive disorders (RR 1.06, 95% CI 0.71-1.60, P = 0.77); polyhydramnios (RR 1.04, 95% CI 0.51-2.14, P = 0.91); and risk of cesarean delivery (RR 0.90, 95% CI 0.75-1.08, P = 0.27). For neonatal outcomes, there was statistically significant 34% reduction on the risk of neonatal hypoglycemia (RR 0.66, 95% CI 0.46-0.94; P = 0.02) in the metformin group. There was no statistical difference in terms of mean birthweight (MD - 81.34, 95% CI -181.69-19.02, P = 0.11). Metformin has decreased the risk of newborns weighing more than 4000 g, babies with birthweight >90th percentile by 27% (RR 0.73, 95% CI 0.28-1.90, P = 0.52), and 20% (RR 0.80, 95% CI 0.54-1.18, P = 0.26), respectively, but these were not statistically significant. There was no significant difference in terms of risk of birthweight <10th percentile (RR 1.17, 95% CI 0.60-2.31, P = 0.65); APGAR <7 (RR 1.17, 95% CI 0.65-2.08, P = 0.60), birth trauma (RR 0.77, 95% CI 0.23-2.58, P = 0.67), and jaundice requiring phototherapy RR 1.04, 95% CI 0.66-1.65, P = 0.85). Neonatal intensive care unit admission (RR 0.89, 95% CI 0.64-1.23, P = 0.48), respiratory distress syndrome (RR 0.73, 95% CI 0.36-1.50, P = 0.39), transient tachypnea (RR 0.78, 95% CI 0.27-2.19, P = 0.63), and any congenital anomaly (RR 0.58, 95% CI 0.20-1.67, P = 0.31) were decreased in the metformin group but was not statistically significant., CONCLUSION: There was no significant difference between metformin and insulin in achieving glycemic control as to FBS and PPBG among patients with GDM. There was a statistically significant reduction in the risk of maternal and neonatal hypoglycemia in the use of metformin., (C) 2024 Philippine Journal of Obstetrics and Gynecology  | Published by Wolters Kluwer - Medknow
ER  - 
TY  - JOUR
T1  - Minimally invasive approaches versus conventional sternotomy for aortic valve replacement in patients with aortic valve disease:  a systematic review and meta-analysis of 17 269 patients.
A1  - Khalid, Saad
A1  - Hassan, Muhammad
A1  - Ali, Abraish
A1  - Anwar, Farah
A1  - Siddiqui, Mishal
A1  - Shrestha, Sunita
Y1  - 2024///
KW  - aortic valve replacement
KW  - full sternotomy
KW  - mini-sternotomy
KW  - right mini-thoracotomy
PB  - (a)Department of Medicine, Dow University of Health Sciences, Karachi, Pakistan
JF  - Ann Med Surg (Lond)
VL  - 86
IS  - 7
SP  - 4005
EP  - 4014
CY  - (C) 2024 by Lippincott Williams & Wilkins, Inc.
DO  - 10.1097/MS9.0000000000002204 PT  - Article
UR  - http://ovidsp.ovid.com/ovidweb.cgi?T=JS&PAGE=reference&D=ovftz3&NEWS=N&AN=01845215-202407000-00034
N2  - Background: Aortic valve replacement (AVR) is a common procedure for aortic valve pathologies, particularly in the elderly. While traditional open AVR is established, minimally invasive techniques aim to reduce morbidity and enhance treatment outcomes. The authors' meta-analysis compares these approaches with conventional sternotomy, offering insights into short and long-term mortality and postoperative results. This study provides valuable evidence for informed decision-making between conventional and minimally invasive approaches for AVR., Materials and methods: Till August 2023, PubMed, Embase, and MEDLINE databases were searched for randomized controlled trials (RCT) and propensity score matched (PSM) studies comparing minimally invasive approaches [mini-sternotomy (MS) and right mini-thoracotomy (RMT)] with full sternotomy (FS) for AVR. Various outcomes were analyzed, including mortality rates, bypass and clamp times, length of hospital stay, and complications. Risk ratios (RR) and the weighted mean differences (WMD) with corresponding 95% CIs were calculated using Review Manager., Results: Forty-eight studies were included having 17 269 patients in total. When compared to FS, there was no statistically significant difference in in-hospital mortality in MS (RR:0.80; 95% CI:0.50-1.27; I2=1%; P=0.42) and RMT (RR:0.70; 95% CI:0.36-1.35; I2=0%; P=0.29). FS was also linked with considerably longer cardiopulmonary bypass duration than MS (MD:8.68; 95% CI:5.81-11.56; I2=92%; P=0.00001). The hospital length of stay was determined to be shorter in MS (MD:-0.58; 95% CI:-1.08 to -0.09; I2=89%; P=0.02) with no statistically significant difference in RMT (MD:-0.67; 95% CI:-1.42 to 0.08; I2=84%; P=0.08) when compared to FS., Conclusions: While mortality rates were comparable in minimally invasive approaches and FS, analysis shows that MS, due to fewer respiratory and renal insufficiencies, as well as shorter hospital and ICU stay, may be a safer approach than both RMT and FS., (C) 2024 by Lippincott Williams & Wilkins, Inc.
ER  - 
TY  - JOUR
T1  - An Introduction to Individual Participant Data Meta-analysis.
A1  - Veroniki, Areti
A1  - Seitidis, Georgios
A1  - Tsivgoulis, Georgios
A1  - MD, PhD
A1  - Katsanos, Aristeidis
A1  - Mavridis, Dimitris
Y1  - 2023///
PB  - From the Knowledge Translation Program (A.A.V.), Li Ka Shing Knowledge Institute, St. Michael's Hospital, Toronto; Institute of Health Policy Management and Evaluation (A.A.V.), University of Toronto, Ontario, Canada; Department of Primary Education (G.S.
JF  - Neurology
VL  - 100
IS  - 23
SP  - 1102
EP  - 1110
CY  - (C) 2023 American Academy of Neurology
DO  - 10.1212/WNL.0000000000207078 PT  - Miscellaneous Article
UR  - http://ovidsp.ovid.com/ovidweb.cgi?T=JS&PAGE=reference&D=yrovftz1&NEWS=N&AN=00006114-202306060-00011
N2  - Meta-analysis using individual participant data (IPD-MA) from randomized controlled trials (RCTs) can strengthen evidence used for decision making and is considered the "gold standard" approach. In this study, we present the importance, properties, and main approaches of conducting an IPD-MA. We exemplify the main approaches of conducting an IPD-MA and how these can be used to obtain subgroup effects through estimation of interaction terms. IPD-MA has several benefits over traditional aggregate data (AD) meta-analysis. These include standardization of definitions of outcomes and/or scales, reanalysis of eligible RCTs using the same analysis model across all studies, accounting for missing outcome data, detecting outliers, using participant-level covariates to explore intervention-by-covariate interactions, and tailoring intervention effects to participant characteristics. IPD-MA can be performed in either a 2-stage or 1-stage approach. We exemplify the presented methods using 2 illustrative examples. The first real-life example includes 6 studies assessing sonothrombolysis with or without addition of microspheres against IV thrombolysis alone (i.e., control) in acute ischemic stroke participants with large vessel occlusions. The second real-life example includes 7 studies evaluating the association between blood pressure levels after endovascular thrombectomy and functional improvement of acute ischemic stroke in patients with large vessel occlusion. IPD reviews can be associated with higher quality statistical analysis and may differ from AD reviews. Unlike individual trials that lack power and AD meta-analysis results, which suffer from confounding and aggregation bias, the use of IPD allows us to explore intervention-by-covariate interactions. However, a key limitation of conducting an IPD-MA is retrieval of IPD from original RCTs. Time and resources should be carefully planned before embarking on retrieving IPD., (C) 2023 American Academy of Neurology
ER  - 
TY  - JOUR
T1  - Tuberculosis presentation and outcomes in older Hispanic adults from Tamaulipas, Mexico.
A1  - Medrano, Belinda
A1  - Lee, Miryoung
A1  - Gemeinhardt, Gretchen
A1  - Rodriguez-Herrera, Javier
A1  - Garcia-Viveros, Moncerrato
A1  - Restrepo, Blanca
Y1  - 2023///
KW  - BMI
KW  - Hispanics
KW  - TB
KW  - death
KW  - diabetes
KW  - gerontology
KW  - older adults
KW  - older people
KW  - social support
KW  - treatment outcomes
KW  - tuberculosis
PB  - (a) Department of Epidemiology, Human Genetics and Environmental Sciences, School of Public Health, University of Texas Health Science Center at Houston, Brownsville campus, Brownsville, TX, USA
JF  - Medicine (Baltimore)
VL  - 102
IS  - 41
SP  - e35458
EP  - e35458
CY  - Copyright (C) 2023 The Authors. Published by Wolters Kluwer Health, Inc. All rights reserved.
DO  - 10.1097/MD.0000000000035458 PT  - Miscellaneous Article
UR  - http://ovidsp.ovid.com/ovidweb.cgi?T=JS&PAGE=reference&D=ovftz2&NEWS=N&AN=00005792-202310130-00012
N2  - Older people are at high risk of developing and dying from pulmonary infections like tuberculosis (TB), but there are few studies among them, particularly in Hispanics. To address these gaps, we sought to identify host factors associated with TB and adverse treatment outcomes in older Hispanics by conducting a cross-sectional study of TB surveillance data from Tamaulipas, Mexico (2006-2013; n = 8381). Multivariable logistic regressions were assessed for older adults (OA >=65 years) when compared to young (YA, 18-39 years) and middle-aged adults (40-64 years). We found that the OA had features associated with a less complicated TB (e.g., lower prevalence of extra-pulmonary TB and less likely to abandon treatment or have drug resistant TB), and yet, were more likely to die during TB treatment (adj-OR 3.9, 95% 2.5, 5.25). Among the OA, excess alcohol use and low body mass index increased their odds of death during TB treatment, while a higher number of reported contacts (social support) was protective. Diabetes was not associated with adverse outcomes in OA. Although older age is a predictor of death during TB disease, OA are not prioritized by the World Health Organization for latent TB infection screening and treatment during contact investigations. With safer, short-course latent TB infection treatment available, we propose the inclusion of OA as a high-risk group in latent TB management guidelines., Copyright (C) 2023 The Authors. Published by Wolters Kluwer Health, Inc. All rights reserved.
ER  - 
TY  - JOUR
T1  - Estimating Post-treatment Recurrence After Multidrug-Resistant Tuberculosis  Treatment Among Patients With and Without Human Immunodeficiency Virus: The Impact of Assumptions About Death and Missing Follow-up.
A1  - Sauer, Sara M
A1  - Mitnick, Carole D
A1  - Khan, Uzma
A1  - Hewison, Catherine
A1  - Bastard, Mathieu
A1  - Holtzman, David
A1  - Law, Stephanie
A1  - Khan, Munira
A1  - Padayachee, Shrivani
A1  - Ahmed, Saman
A1  - Isani, Afshan K
A1  - Krisnanda, Aga
A1  - Vilbrun, Stalz Charles
A1  - Bektasov, Sagit
A1  - Kumsa, Andargachew
A1  - Docteur, Wisney
A1  - Tintaya, Karen
A1  - McNicol, Mark
A1  - Atshemyan, Hakob
A1  - Voynilo, Tatiana
A1  - Thwe, Thin Thin
A1  - Seung, Kwonjune
A1  - Rich, Michael
A1  - Huerga, Helena
A1  - Khan, Palwasha
A1  - Franke, Molly
Y1  - 2024/01//
KW  - Antitubercular Agents
KW  - Follow-Up Studies
KW  - HIV
KW  - HIV Infections
KW  - Humans
KW  - Treatment Outcome
KW  - Tuberculosis, Multidrug-Resistant
KW  - complications
KW  - drug therapy
KW  - epidemiology
KW  - therapeutic use
JF  - Clinical infectious diseases : an official publication of the Infectious Diseases  Society of America
VL  - 78
LA  - eng
IS  - 1
SP  - 164
EP  - 171
DO  - 10.1093/cid/ciad589
N2  - BACKGROUND: Quantification of recurrence risk following successful treatment is  crucial to evaluating regimens for multidrug- or rifampicin-resistant (MDR/RR) tuberculosis (TB). However, such analyses are complicated when some patients die or become lost during post-treatment follow-up. METHODS: We analyzed data on 1991 patients who successfully completed a longer MDR/RR-TB regimen containing bedaquiline and/or delamanid between 2015 and 2018 in 16 countries. Using 5 approaches for handling post-treatment deaths, we estimated 6-month post-treatment TB recurrence risk overall and by HIV status. We used inverse-probability weighting to account for patients with missing follow-up and investigated the impact of potential bias from excluding these patients without applying inverse-probability weights. RESULTS: The estimated TB recurrence risk was 7.4/1000 (95% credible interval: 3.3-12.8) when deaths were handled as non-recurrences and 7.6/1000 (3.3-13.0) when deaths were censored and inverse-probability weights were applied to account for the excluded deaths. The estimated risks of composite recurrence outcomes were 25.5 (15.3-38.1), 11.7 (6.4-18.2), and 8.6 (4.1-14.4) per 1000 for recurrence or (1) any death, (2) death with unknown or TB-related cause, or (3) TB-related death, respectively. Corresponding relative risks for HIV status varied in direction and magnitude. Exclusion of patients with missing follow-up without inverse-probability weighting had a small impact on estimates. CONCLUSIONS: The estimated 6-month TB recurrence risk was low, and the association with HIV status was inconclusive due to few recurrence events. Estimation of post-treatment recurrence will be enhanced by explicit assumptions about deaths and appropriate adjustment for missing follow-up data.
ER  - 
TY  - JOUR
T1  - Adjuvant surgical resection for nontuberculous mycobacterial pulmonary disease:  Effectiveness and complications.
A1  - Kim, Ji
A1  - Yun, Jae
A1  - Lee, Geon
A1  - Choi, Sehoon
A1  - Kim, Hyeong
A1  - Kim, Yong-Hee
A1  - Park, Seung-Il
A1  - Kim, Dong
Y1  - 2024///
KW  - Complication
KW  - nontuberculous mycobacteria pulmonary disease
KW  - pulmonary resection
KW  - recurrence
PB  - Department of Thoracic and Cardiovascular Surgery, Division of Thoracic Surgery, Asan Medical Center, University of Ulsan College of Medicine, Seoul, Republic of Korea
JF  - Ann Thorac Med
VL  - 19
IS  - 2
SP  - 131
EP  - 138
CY  - (C) 2024 Annals of Thoracic Medicine | Published by Wolters Kluwer - Medknow
DO  - 10.4103/atm.atm_237_23 PT  - Article
UR  - http://ovidsp.ovid.com/ovidweb.cgi?T=JS&PAGE=reference&D=ovftz4&NEWS=N&AN=01284540-202419020-00002
N2  - BACKGROUND: Standard antibiotic treatment for nontuberculous mycobacteria pulmonary disease (NTMPD) has unsatisfactory success rates. Pulmonary resection is considered adjunctive therapy for patients with refractory disease or severe complications, but surgical indications and extent of resection remain unclear. We present surgical treatment outcomes for NTMPD and analyzes risk factors for unfavorable outcomes., METHODS: We conducted a retrospective investigation of medical records for patients diagnosed with NTMPD who underwent surgical treatment at Asan Medical Center between 2007 and 2021. We analyzed clinical data including microbiological and surgical outcomes., RESULTS: A total of 71 NTMPD patients underwent thoracic surgery. Negative conversion of acid-fast bacillus (AFB) culture following pulmonary resection was observed in 51 (73.9%) patients. In terms of long-term outcomes, negative conversion was sustained in 38 cases (55.1%). Mortality occurred in 7 patients who underwent pulmonary resections for NTMPD. Statistically significant associations with factors for recurrence or non-negative conversion of AFB culture were found in older age (odds ratio [OR] =1.093, 95% confidence interval [CI]: 1.029-1.161, P = 0.004), male sex (OR = 0.251, 95% CI: 0.071-0.892, P = 0.033), and extensive NTMPD lesions involving three lobes or more (OR = 5.362, 95% CI: 1.315-21.857, P = 0.019). Interstitial lung disease (OR = 13.111, 95% CI: 1.554-110.585, P = 0.018) and pneumonectomy (OR = 19.667, 95% CI: 2.017-191.797, P = 0.018) were statistically significant risk factors for postoperative mortality., CONCLUSION: Pulmonary resection can be an effective adjuvant treatment option for NTMPD patients, with post-operative antibiotic treatment as the primary treatment. Careful patient selection is crucial, considering the associated risk factors and resectability due to complications and recurrence., (C) 2024 Annals of Thoracic Medicine | Published by Wolters Kluwer - Medknow
ER  - 
TY  - JOUR
T1  - Thiazide diuretics alone or combined with potassium-sparing diuretics to treat hypertension:  a systematic review and network meta-analysis of randomized controlled trials.
A1  - Martins, Vitor
A1  - Ziegelmann, Patricia
A1  - Ferrari, Filipe
A1  - Bottino, Leonardo
A1  - Lucca, Marcelo
A1  - Correa, Henrique
A1  - Blum, Gabriela
A1  - Helal, Lucas
A1  - Fuchs, Sandra
A1  - Fuchs, Flavio
Y1  - 2023///
KW  - blood pressure
KW  - diuretics
KW  - hypertension
KW  - potassium-sparing
KW  - thiazides
KW  - treatment
PB  - (a)Graduate Program in Cardiology and Cardiovascular Sciences
JF  - J Hypertens
VL  - 41
IS  - 7
SP  - 1108
EP  - 1116
CY  - Copyright (C) 2023 Wolters Kluwer Health, Inc. All rights reserved.
DO  - 10.1097/HJH.0000000000003436 PT  - Article
UR  - http://ovidsp.ovid.com/ovidweb.cgi?T=JS&PAGE=reference&D=yrovftz1&NEWS=N&AN=00004872-202307000-00007
N2  - Background: The magnitude of blood pressure (BP)-lowering effects and decrease of the adverse effects of thiazide diuretics provided by potassium-sparing diuretics remain uncertain. The aim of this study was to compare the BP-lowering efficacy and the incidence of adverse effects of high (T+) and low-dose (T-) thiazide diuretics, alone or combined with high (PS+) or low-dose (PS-) potassium-sparing diuretics in patients with primary hypertension., Methods: A systematic literature search was performed in PubMed/MEDLINE, the Cochrane Central Register of Controlled Trials, Embase, Web of Science, Scopus and LILACS. Randomized double-blind placebo or active-controlled trials (RCT) with 3 weeks to 1 year of follow-up were included. Sample size, mean and standard deviation from baseline, follow-up and change from baseline values were extracted by two independent reviewers. Pairwise random effect models and Bayesian network meta-analysis models were used to compare the effects of treatments. The risk of bias in individual studies was assessed using the Rob 1.0 tool. The primary outcome was the mean difference in office SBP. Secondary outcomes were the mean difference in biochemical parameters and the incidence of nonmelanoma skin cancer., Results: Two hundred and seventy-six double-blind RCTs involving 58 807 participants (mean age: 55 years; 45% women) were included. All treatment groups were more effective than placebo in lowering BP, with mean differences (MDs) of change from baseline ranging from -7.66 mmHg [95% credible interval (95% CrI), -8.53 to -6.79] for T- to -12.77 mmHg (95% CrI, -15.22 to -10.31) for T+PS-. T+ alone or combined with potassium-sparing was more effective in reducing BP than T-. The surface under the cumulative ranking curve (SUCRA) estimated ranking showed that the best effectiveness in lowering SBP was found for T+PS- (0.69), T+PS+ (0.65) and T+ (0.54). Compared with placebo, all treatments (except T-PS-) were associated with more potassium reduction and T+ compared with all other treatments and T- when compared with T-PS-. Compared with placebo, all active treatments (except T+PS+) showed higher elevations of uric acid. The increase of plasma glucose promoted by thiazides alone was reduced by potassium-sparing agents., Conclusion: Thiazides with potassium-sparing diuretics are associated with increased BP-lowering efficacy compared with thiazides alone while minimizing hypokalaemia and hyperglycaemia. These findings demonstrate that thiazide and potassium-sparing diuretic combination is preferable to thiazide alone in treating hypertension., Copyright (C) 2023 Wolters Kluwer Health, Inc. All rights reserved.
ER  - 
TY  - CONF
T1  - Biological and Clinical Implications of the Vascular Endothelial Growth Factor Coreceptor Neuropilin-1 in Human Immunodeficiency Virus
A1  - Schnittman, Samuel R
A1  - Kolossváry, Márton
A1  - Beck-Engeser, Gabriele
A1  - Fitch, Kathleen V
A1  - Ambayec, Gabrielle C
A1  - Nance, Robin M
A1  - Zanni, Markella V
A1  - Diggs, Marissa
A1  - Chan, Fay
A1  - McCallum, Sara
Y1  - 2023///
PB  - Oxford University Press US
JF  - Open Forum Infectious Diseases
VL  - 10
IS  - 10
SP  - ofad467
EP  - ofad467
SN  - 2328-8957
ER  - 
TY  - JOUR
T1  - Characterizing poorly controlled type 2 diabetes using (1)H-NMR metabolomics.
A1  - Theron, Isabella J
A1  - Mason, Shayne
A1  - van Reenen, Mari
A1  - Stander, Zinandré
A1  - Kleynhans, Léanie
A1  - Ronacher, Katharina
A1  - Loots, Du Toit
Y1  - 2024/05//
KW  - Adult
KW  - Aged
KW  - Case-Control Studies
KW  - Diabetes Mellitus, Type 2
KW  - Female
KW  - Humans
KW  - Male
KW  - Metabolome
KW  - Metabolomics
KW  - Middle Aged
KW  - Proton Magnetic Resonance Spectroscopy
KW  - metabolism
KW  - methods
JF  - Metabolomics : Official journal of the Metabolomic Society
VL  - 20
LA  - eng
IS  - 3
SP  - 54
EP  - 54
DO  - 10.1007/s11306-024-02127-w
N2  - INTRODUCTION: The prevalence of type 2 diabetes has surged to epidemic  proportions and despite treatment administration/adherence, some individuals experience poorly controlled diabetes. While existing literature explores metabolic changes in type 2 diabetes, understanding metabolic derangement in poorly controlled cases remains limited. OBJECTIVE: This investigation aimed to characterize the urine metabolome of poorly controlled type 2 diabetes in a South African cohort. METHOD: Using an untargeted proton nuclear magnetic resonance metabolomics approach, urine samples from 15 poorly controlled type 2 diabetes patients and 25 healthy controls were analyzed and statistically compared to identify differentiating metabolites. RESULTS: The poorly controlled type 2 diabetes patients were characterized by elevated concentrations of various metabolites associated with changes to the macro-fuel pathways (including carbohydrate metabolism, ketogenesis, proteolysis, and the tricarboxylic acid cycle), autophagy and/or apoptosis, an uncontrolled diet, and kidney and liver damage. CONCLUSION: These results indicate that inhibited cellular glucose uptake in poorly controlled type 2 diabetes significantly affects energy-producing pathways, leading to apoptosis and/or autophagy, ultimately contributing to kidney and mild liver damage. The study also suggests poor dietary compliance as a cause of the patient's uncontrolled glycemic state. Collectively these findings offer a first-time comprehensive overview of urine metabolic changes in poorly controlled type 2 diabetes and its association with secondary diseases, offering potential insights for more targeted treatment strategies to prevent disease progression, treatment efficacy, and diet/treatment compliance.
ER  - 
TY  - JOUR
T1  - CIDSCON 2023 Selected Abstracts.
Y1  - 2023///
VL  - 1
IS  - 1
SP  - 27
EP  - 134
CY  - (C) 2023 Journal of Clinical Infectious Disease Society | Published by Wolters Kluwer - Medknow
DO  - 10.4103/3333-5555.380637 PT  - Abstract
UR  - http://ovidsp.ovid.com/ovidweb.cgi?T=JS&PAGE=reference&D=ovftz&NEWS=N&AN=02274013-202301010-00009
ER  - 
TY  - JOUR
T1  - Fragility Index and Fragility Quotient in Statistically Significant Randomized Controlled Trials in Plastic Breast Surgery.
A1  - Skorochod, Ron
A1  - MD, M P H
A1  - Gronovich, Yoav
A1  - MD, M B A
Y1  - 2024///
PB  - From the Department of Plastic and Reconstructive Surgery, Shaare Zedek Medical Center; Hebrew University Faculty of Medicine, Jerusalem, Israel.
JF  - Plast. reconstr. surg., Glob. open
VL  - 12
IS  - 6
SP  - e5916
EP  - e5916
CY  - Copyright (C) 2024 The Authors. Published by Wolters Kluwer Health, Inc. on behalf of the American Society of Plastic Surgeons. All rights reserved.
DO  - 10.1097/GOX.0000000000005916 PT  - Article
UR  - http://ovidsp.ovid.com/ovidweb.cgi?T=JS&PAGE=reference&D=yrovftz3&NEWS=N&AN=01720096-202406000-00072
N2  - Background: The fragility index (FI) was conceived as an adjunct to the P value, signifying the strength of statistically significant results. The index states the minimal number of patients whose outcome must be changed from "event" to "nonevent" for the results to be statistically nonsignificant. The FI was applied in various medical specialties to assess the robustness of results presented in studies. We aim to assess the robustness of statistically significant results in studies on plastic surgery of the breast and determine factors correlated with studies deemed fragile., Methods: A systematic literature review of PubMed databases using designated keywords was performed. Background characteristics were extracted from the studies, alongside the significance of outcomes. FI and fragility quotient were calculated for each analyzed outcome and correlated with various baseline characteristics., Results: FI and fragility quotient were both significantly correlated only with the P value of the analyzed outcomes. However, grouping studies based on the P value into three categories did not demonstrate a difference in FI. Comparisons of fragile and robust studies did not demonstrate a statistically significant change in terms of baseline variables, except for the mean P value of the outcome., Conclusion: Statistically significant results of randomized controlled trials in plastic surgery of the breast suffer from extensive fragility, and researchers should critically implement their conclusions in their practice., Copyright (C) 2024 The Authors. Published by Wolters Kluwer Health, Inc. on behalf of the American Society of Plastic Surgeons. All rights reserved.
ER  - 
TY  - JOUR
T1  - Abdominal obesity and risk of ischemic stroke: the Northern Manhattan Stroke Study
A1  - Suk, Seung-Han
A1  - Sacco, Ralph L
A1  - Boden-Albala, Bernadette
A1  - Cheun, Jian F
A1  - Pittman, John G
A1  - Elkind, Mitchell S
A1  - Paik, Myunghee C
Y1  - 2003///
PB  - Am Heart Assoc
JF  - Stroke
VL  - 34
IS  - 7
SP  - 1586
EP  - 1592
ER  - 
TY  - JOUR
T1  - Assessing the quality of life in patients with drug-resistant tuberculosis: a cross-sectional study
A1  - Wang, He
A1  - Gu, Jiayi
A1  - Zhang, Lijun
A1  - Song, Yan
Y1  - 2024///
PB  - Springer
JF  - BMC Pulmonary Medicine
VL  - 24
IS  - 1
SP  - 303
EP  - 303
ER  - 
TY  - JOUR
T1  - Pulmonary tuberculosis epidemiology and genetics in Kazakhstan.
A1  - Yerezhepov, Dauren
A1  - Gabdulkayum, Aidana
A1  - Akhmetova, Ainur
A1  - Kozhamkulov, Ulan
A1  - Rakhimova, Saule
A1  - Kairov, Ulykbek
A1  - Zhunussova, Gulnur
A1  - Kalendar, Ruslan
A1  - Akilzhanova, Ainur
Y1  - 2024///
KW  - Adult
KW  - Case-Control Studies
KW  - Female
KW  - Genetic Predisposition to Disease
KW  - Genotype
KW  - Humans
KW  - Incidence
KW  - Kazakhstan
KW  - Male
KW  - Middle Aged
KW  - Polymorphism, Single Nucleotide
KW  - Receptors, Calcitriol
KW  - Risk Factors
KW  - Tuberculosis, Pulmonary
KW  - epidemiology
KW  - genetics
JF  - Frontiers in public health
VL  - 12
LA  - eng
SP  - 1340673
EP  - 1340673
DO  - 10.3389/fpubh.2024.1340673
N2  - BACKGROUND: Tuberculosis (TB) is a major public health emergency in many  countries, including Kazakhstan. Despite the decline in the incidence rate and having one of the highest treatment effectiveness in the world, the incidence rate of TB remains high in Kazakhstan. Social and environmental factors along with host genetics contribute to pulmonary tuberculosis (PTB) incidence. Due to the high incidence rate of TB in Kazakhstan, our research aimed to study the epidemiology and genetics of PTB in Kazakhstan. MATERIALS AND METHODS: 1,555 participants were recruited to the case-control study. The epidemiology data was taken during an interview. Polymorphisms of selected genes were determined by real-time PCR using pre-designed TaqMan probes. RESULTS: Epidemiological risk factors like diabetes (χ(2) = 57.71, p < 0.001), unemployment (χ(2) = 81.1, p < 0.001), and underweight-ranged BMI (<18.49, χ(2) = 206.39, p < 0.001) were significantly associated with PTB. VDR FokI (rs2228570) and VDR BsmI (rs1544410) polymorphisms were associated with an increased risk of PTB. A/A genotype of the TLR8 gene (rs3764880) showed a significant association with an increased risk of PTB in Asians and Asian males. The G allele of the rs2278589 polymorphism of the MARCO gene increases PTB susceptibility in Asians and Asian females. VDR BsmI (rs1544410) polymorphism was significantly associated with PTB in Asian females. A significant association between VDR ApaI polymorphism and PTB susceptibility in the Caucasian population of Kazakhstan was found. CONCLUSION: This is the first study that evaluated the epidemiology and genetics of PTB in Kazakhstan on a relatively large cohort. Social and environmental risk factors play a crucial role in TB incidence in Kazakhstan. Underweight BMI (<18.49 kg/m2), diabetes, and unemployment showed a statistically significant association with PTB in our study group. FokI (rs2228570) and BsmI (rs1544410) polymorphisms of the VDR gene can be used as possible biomarkers of PTB in Asian males. rs2278589 polymorphism of the MARCO gene may act as a potential biomarker of PTB in Kazakhs. BsmI polymorphism of the VDR gene and rs2278589 polymorphism of the MARCO gene can be used as possible biomarkers of PTB risk in Asian females as well as VDR ApaI polymorphism in Caucasians.
ER  - 
TY  - JOUR
T1  - Assessment of treatment outcomes of daily fixed-dose combination therapy among drug-sensitive pulmonary tuberculosis patients:  A prospective study from Bengaluru, India.
A1  - Sumana, M
A1  - Saraswathi, S
A1  - Mukhopadhyay, Amita
A1  - Debata, Ipsita
A1  - Ranganath, T S
Y1  - 2024///
KW  - Fixed-dose combination
KW  - NTEP
KW  - pulmonary tuberculosis
KW  - treatment compliance
KW  - treatment outcome
PB  - (1)Department of Community Medicine, Bangalore Medical College and Research Institute, Bengaluru, Karnataka, India
JF  - J. family med. prim. care
VL  - 13
IS  - 8
SP  - 3129
EP  - 3134
CY  - (C) 2024 Journal of Family Medicine and Primary Care | Published by Wolters Kluwer - Medknow
DO  - 10.4103/jfmpc.jfmpc_23_24 PT  - Article
UR  - http://ovidsp.ovid.com/ovidweb.cgi?T=JS&PAGE=reference&D=ovftz4&NEWS=N&AN=01697686-202413080-00048
N2  - Context: The annual incidence cases report depicts India as having the highest tuberculosis (TB) burden globally. Following a programmatic change, the daily fixed-dose combination (FDC) anti-TB treatment regimens were introduced by the Indian government's National Tuberculosis Elimination Program (NTEP)., Aims: The aim of the study was to assess the treatment outcomes among drug-sensitive pulmonary TB patients receiving daily FDC drugs and the associated factors influencing the treatment outcomes., Settings and Design: A prospective study was conducted among 300 drug-sensitive pulmonary TB cases in the Bruhat Bengaluru Mahanagara Palike (BBMP) area., Materials and Methods: The TB units and designated microscopic centers (DMCs) were selected by multistage random sampling. Data were collected through a pre-tested and semi-structured questionnaire. Patients were followed up until treatment completion., Statistical Analysis Used: Data were compiled and analyzed using IBM Statistical Package for Social Sciences (SPSS) statistics version 20.0. Descriptive statistics and the Chi-square test were used for interpretation. A P-value less than 0.05 was considered statistically significant., Results: Around 86.33% of patients were cured, 4% had completed treatment, and 1% had treatment failure. Older age, human immunodeficiency virus (HIV) reactive status, alcohol intake, tobacco use, and migrants were associated with poor outcomes., Conclusions: The daily FDC regimen had better outcomes than intermittent regimens. Smokers, alcoholics, migrants, and patients with co-morbidity need to be given priority in management as they are prone to poorer outcomes., (C) 2024 Journal of Family Medicine and Primary Care | Published by Wolters Kluwer - Medknow
ER  - 
TY  - JOUR
T1  - Treatment Outcomes for Juvenile Open Angle Glaucoma in Thailand.
A1  - Seresirikachorn, Kasem
A1  - Thiamthat, Warakorn
A1  - Annopawong, Kornkamol
A1  - Wanichwecharungruang, Boonsong
A1  - Friedman, David
A1  - MD, PhD
A1  - Vu, Daniel
Y1  - 2023///
KW  - central corneal thickness (CCT)
KW  - childhood glaucoma
KW  - glaucoma surgery
KW  - juvenile open angle glaucoma (JOAG)
KW  - trabeculectomy
PB  - (*)Department of Ophthalmology, College of Medicine, Rangsit University, Rajavithi Hospital
JF  - J Glaucoma
VL  - 32
IS  - 11
SP  - 976
EP  - 982
CY  - Copyright (C) 2023 Wolters Kluwer Health, Inc. All rights reserved.
DO  - 10.1097/IJG.0000000000002309 PT  - Article
UR  - http://ovidsp.ovid.com/ovidweb.cgi?T=JS&PAGE=reference&D=yrovftz2&NEWS=N&AN=00061198-202311000-00010
N2  - Precis: Juvenile open angle glaucoma (JOAG) patients with thick central corneas and negative family history were more likely to undergo surgery, mainly trabeculectomy with half requiring additional surgery within 10 years., Purpose: To assess the characteristics and treatment outcomes of patients with JOAG in Thailand., Patients and Methods: This retrospective, multicenter study included all patients diagnosed with JOAG over 12 years from 2 tertiary hospitals in Bangkok, Thailand., Results: A total of 200 eyes from 104 patients were included in this study. The mean age of onset was 24.0+/-10.1 years (range: 5-40 y), with male predominance (60.5%). Over 90% of patients had bilateral JOAG and 25% had a positive family history. Negative family history (adjusted odds ratio=4.59, P=0.02) and thick central corneal thickness were surgical predictors (every 10 [micro]m adjusted odds ratio=1.29, P=0.01). Over 70% of cases needed glaucoma surgery. Trabeculectomy with Mitomycin-C was performed on 131 eyes (65.5%) with a cumulative probability of complete success of 71.0%, 57.8%, 39.2%, and 26.9% and qualified success of 86.3%, 73.6%, 64.8%, and 45.7% at 1, 3, 5, and 10 years, respectively. The mean follow-up after surgery was 94.9 +/- 69.8 months (range: 13-153 mo). There were no serious postoperative complications. Myopia and the number of baseline glaucoma medications were significantly associated with surgical failure., Conclusions: Trabeculectomy with mitomycin C was the most common primary surgery performed in Thai patients with JOAG, and successfully reduced intraocular pressure without significant complications. Patients with thicker corneas were more likely to undergo surgery. By 10 years, half of the patients required additional surgery and risk factors for failure included myopia and the number of medications., Copyright (C) 2023 Wolters Kluwer Health, Inc. All rights reserved.
ER  - 
TY  - JOUR
T1  - Direct benefit transfer for nutritional support of patients with TB in  India-analysis of national TB program data of 3.7 million patients, 2018-2022.
A1  - Jeyashree, Kathiresan
A1  - Shanmugasundaram, Prema
A1  - Shanmugasundaram, Devika
A1  - Priya G, Sri Lakshmi
A1  - Thangaraj, Jeromie W V
A1  - Ts, Sumitha
A1  - Pandey, Sumit
A1  - Ramasamy, Sabarinathan
A1  - Sharma, Rahul
A1  - Arunachalam, Sivavallinathan
A1  - Shah, Vaibhav
A1  - Janagaraj, Venkateshprabhu
A1  - Sundari S, Sivakami
A1  - Chadwick, Joshua
A1  - Shewade, Hemant Deepak
A1  - Chowdhury, Aniket
A1  - Iyer, Swati
A1  - Rao, Raghuram
A1  - Mattoo, Sanjay K
A1  - Murhekar, Manoj V
Y1  - 2024/01//
KW  - Diabetes Mellitus
KW  - HIV Seropositivity
KW  - Humans
KW  - India
KW  - Nutritional Support
KW  - Retrospective Studies
KW  - epidemiology
JF  - BMC public health
VL  - 24
LA  - eng
IS  - 1
SP  - 299
EP  - 299
DO  - 10.1186/s12889-024-17777-7
N2  - BACKGROUND: Patients with TB have additional nutritional requirements and thus  additional costs to the household. Ni-kshay Poshan Yojana(NPY) is a Direct Benefit Transfer (DBT) scheme under the National Tuberculosis Elimination Programme(NTEP) in India which offers INR 500 monthly to all notified patients with TB for nutritional support during the period of anti-TB treatment. Five years after its implementation, we conducted the first nationwide evaluation of NPY. METHODS: In our retrospective cohort study using programmatic data of patients notified with TB in nine randomly selected Indian states between 2018 and 2022, we estimated the proportion of patients who received at least one NPY instalment and the median time to receive the first instalment. We determined the factors associated (i) with non-receipt of NPY using a generalised linear model with Poisson family and log link and (ii) with time taken to receive first NPY benefit in 2022 using quantile regression at 50th percentile. RESULTS: Overall, 3,712,551 patients were notified between 2018 and 2022. During this period, the proportion who received at least one NPY instalment had increased from 56.9% to 76.1%. Non-receipt was significantly higher among patients notified by private sector (aRR 2.10;2.08,2.12), reactive for HIV (aRR 1.69;1.64,1.74) and with missing/undetermined diabetic status (aRR 2.02;1.98,2.05). The median(IQR) time to receive the first instalment had reduced from 200(109,331) days in 2018 to 91(51,149) days in 2022. Patients from private sector(106.9;106.3,107.4days), those with HIV-reactive (103.7;101.8,105.7days), DRTB(104.6;102.6,106.7days) and missing/undetermined diabetic status (115.3;114,116.6days) experienced longer delays. CONCLUSIONS: The coverage of NPY among patients with TB had increased and the time to receipt of benefit had halved in the past five years. Three-fourths of the patients received at least one NPY instalment, more than half of whom had waited over three months to receive the first instalment. NTEP has to focus on timely transfer of benefits to enable patients to meet their additional nutritional demands, experience treatment success and avoid catastrophic expenditure.
ER  - 
TY  - CONF
T1  - Diagnostic Challenge of Tuberculosis Heterogeneity
A1  - Nemes, Elisa
A1  - Meermeier, Erin W
A1  - Scriba, Thomas J
A1  - Walzl, Gerhard
A1  - Malherbe, Stephanus T
A1  - Lewinsohn, David M
Y1  - 2018///
PB  - Thieme Medical Publishers
JF  - Seminars in respiratory and critical care medicine
VL  - 39
IS  - 03
SP  - 286
EP  - 296
SN  - 1069-3424
ER  - 
TY  - JOUR
T1  - Inhalable Combination Powder Formulations for Treating Latent and Multidrug-Resistant Tuberculosis: Formulation and In Vitro Characterization
A1  - Eedara, B B
A1  - Fan, C
A1  - Sinha, S
A1  - Khadka, P
A1  - Das, S C
Y1  - 2023///
KW  - B-290 Mini Spray Dryer
KW  - Copley HCP5
KW  - Copley TPK 2000
KW  - DSC Q1000
KW  - Emitech K575X
KW  - Excalibur series
KW  - FP82HT
KW  - Fourier transform infrared spectrometer
KW  - GladiATR
KW  - GraphPad Prism
KW  - HPLC system
KW  - Image Pro Plus
KW  - ImageJ
KW  - JEOL 6700F
KW  - Mettler Toledo FP90
KW  - Mycobacterium tuberculosis
KW  - Nikon Optiphot PFX
KW  - OPTIKAM PRO5
KW  - TGA Q50
KW  - Varian 3100
KW  - X ray powder diffraction
KW  - X-ray diffractometer
KW  - aerosol
KW  - analytical equipment
KW  - article
KW  - attenuated total reflectance Fourier transform inf
KW  - attenuated total reflectance accessory
KW  - autosampler
KW  - behavior
KW  - camera
KW  - central processor
KW  - chemical structure
KW  - chromatography
KW  - crystallization
KW  - data analysis software
KW  - desiccator
KW  - differential scanning calorimetry
KW  - drug formulation
KW  - drug stability
KW  - dry powder inhaler
KW  - field emission scanning electron microscope
KW  - flow rate
KW  - flowmeter
KW  - foradil aerolizer
KW  - formoterol fumarate
KW  - geometry
KW  - high performance liquid chromatograph
KW  - high performance liquid chromatography
KW  - hot stage microscopy
KW  - imaging software
KW  - in vitro study
KW  - incubator
KW  - inhalable combination powder formulation
KW  - inhalation
KW  - latent tuberculosis
KW  - leucine
KW  - microscope slide
KW  - microscopy
KW  - moxifloxacin
KW  - multidrug resistant tuberculosis
KW  - new drug
KW  - next generation impactor
KW  - nonhuman
KW  - orbital mixer incubator
KW  - particle size
KW  - phase contrast microscope
KW  - polarizer
KW  - pretomanid
KW  - pyrazinamide
KW  - relative humidity
KW  - scanning electron microscope
KW  - scanning electron microscopy
KW  - solid state
KW  - sonicator
KW  - spray drying
KW  - surface area
KW  - surface morphology
KW  - synergistic effect
KW  - syringe pump
KW  - thermogravimetry
KW  - vacuum pump
JF  - Pharmaceutics
VL  - 15
LA  - English
IS  - 9
CY  - S.C. Das, School of Pharmacy, University of Otago, Dunedin, New Zealand
DO  - 10.3390/pharmaceutics15092354
UR  - https://www-embase-com-aiims.knimbus.com/search/results?subaction=viewrecord&id=L2025709013&from=export
UR  - http://dx.doi.org/10.3390/pharmaceutics15092354
N2  - Tuberculosis (TB) is an infectious disease resulting in millions of deaths annually worldwide. TB treatment is challenging due to a huge number of global latent infections and due to multidrug-resistant forms of TB. Inhaled administration of anti-TB drugs using dry powder inhalers has various advantages over oral administration due to its direct drug delivery and minimization of systemic side effects. Pretomanid (PA-824, PA) is a relatively new drug with potent activity against both active and latent forms of Mycobacterium tuberculosis (Mtb). It is also known for its synergistic effects in combination with pyrazinamide (PYR) and moxifloxacin (MOX). Fixed-dose combination powder formulations of either PYR and PA or PYR and MOX were prepared for inhaled delivery to the deep lung regions where the Mtb habitats were located. Powder formulations were prepared by spray drying using L-leucine as the aerosolization enhancer and were characterized by their particle size, morphology and solid-state properties. In vitro aerosolization behaviour was studied using a Next Generation Impactor, and stability was assessed after storage at room temperature and 30% relative humidity for three months. Spray drying with L-leucine resulted in spherical dimpled particles, 1.9 and 2.4 µm in size for PYR-PA and PYR-MOX combinations, respectively. The powder formulations had an emitted dose of >83% and a fine particle fraction of >65%. PA and MOX showed better stability in the combination powders compared to PYR. Combination powder formulations with high aerosolization efficiency for direct delivery to the lungs were developed in this study for use in the treatment of latent and multidrug-resistant TB infections.
ER  - 
TY  - JOUR
T1  - Epidemiology of tuberculosis in Kazakhstan: data from the Unified National  Electronic Healthcare System 2014-2019.
A1  - Sakko, Yesbolat
A1  - Madikenova, Meruyert
A1  - Kim, Alexey
A1  - Syssoyev, Dmitriy
A1  - Mussina, Kamilla
A1  - Gusmanov, Arnur
A1  - Zhakhina, Gulnur
A1  - Yerdessov, Sauran
A1  - Semenova, Yuliya
A1  - Crape, Byron Lawrence
A1  - Sarria-Santamera, Antonio
A1  - Gaipov, Abduzhappar
Y1  - 2023/10//
KW  - Aged
KW  - Child
KW  - Child, Preschool
KW  - Diabetes Mellitus
KW  - Female
KW  - HIV Infections
KW  - Humans
KW  - Incidence
KW  - Infant
KW  - Infant, Newborn
KW  - Kazakhstan
KW  - Male
KW  - Retrospective Studies
KW  - Tuberculosis
KW  - complications
KW  - diagnosis
KW  - epidemiology
JF  - BMJ open
VL  - 13
LA  - eng
IS  - 10
SP  - e074208
EP  - e074208
DO  - 10.1136/bmjopen-2023-074208
N2  - OBJECTIVES: This study aims to estimate tuberculosis (TB) incidence, mortality  rates and survival HRs in Kazakhstan, using large-scale administrative health data records during 2014-2019. DESIGN: A retrospective cohort study. SETTINGS: Data for patients with TB in Kazakhstan during 2014-2019, reported in the Unified National Electronic Healthcare System. PARTICIPANTS: Patients with TB in Kazakhstan (ICD-10 (The International Classification of Diseases, 10th revision) codes: A15-A19). OUTCOME MEASURES: Demographic factors, diagnoses and comorbidities were analysed using descriptive, bivariate and multivariable statistical analyses. TB incidence and mortality rates were calculated, and Cox regression and Kaplan-Meier survival analysis were performed to assess risk factors for survival rates. RESULTS: Of the 149 122 patients with TB, 91 437 (61%) were males, and 139 931 (94%) had respiratory TB. From 2014 to 2019, TB incidence declined from 227 to 15.2 per 100 000 individuals, while all-cause mortality increased from 8.4 to 15.2 per 100 000. Age-specific TB incidence was lowest for 0-10 years of age and highest for 20 years of age. Being older, man, urban residence versus rural, retired versus employed, having HIV and having diabetes versus no comorbidities were associated with lower survival rates. CONCLUSION: To date, this is the largest TB published study for Kazakhstan, characterising TB incidence and mortality trends by demographic factors, and risk factors for survival rates. The findings highlight the need for targeted interventions to address the growing burden of TB, particularly among older adults, men, urban residents and those with HIV and diabetes. The study underscores the importance of using administrative health data to inform policy and health system responses to TB in Kazakhstan.
ER  - 
TY  - JOUR
T1  - Intrathoracic gas effusions in patients with COVID-19.
A1  - El Bozouiki, Fatima
A1  - Moumkin, Mohamed
A1  - El Melhaoui, Jihane
A1  - Hammi, Sanaa
Y1  - 2023///
KW  - COVID-19
KW  - Morocco
KW  - intrathoracic gas effusions
KW  - pneumomediastinum
KW  - pneumothorax
PB  - (a) Pneumology department, University Hospital Center of Tangier, Tetouan, AL-Hoceima
JF  - Medicine (Baltimore)
VL  - 102
IS  - 1
SP  - e32605
EP  - e32605
CY  - Copyright (C) 2023 The Authors. Published by Wolters Kluwer Health, Inc. All rights reserved.
DO  - 10.1097/MD.0000000000032605 PT  - Article
UR  - http://ovidsp.ovid.com/ovidweb.cgi?T=JS&PAGE=reference&D=yrovftz&NEWS=N&AN=00005792-202301060-00038
N2  - Current evidence suggests that intrathoracic gas effusions (pneumomediastinum and pneumothorax) may be observed among COVID-19 patients even without mechanical ventilation. Here, we report 9 patients who developed spontaneous intrathoracic gas effusions in the absence of mechanical ventilation. The incidence of spontaneous intrathoracic gas effusions is low at 0.5% in hospitalized COVID-19 patients in the absence of respiratory support. Two patients (22.2%) had spontaneous pneumomediastinum, with or without subcutaneous emphysema. Three patients (33.3%) had pneumomediastinum associated with pneumothorax, with or without subcutaneous emphysema, and 4 patients (44.4%) had spontaneous pneumothorax. The Pneumothorax was unilateral in 66.6% of cases (6/9) but without location preference. Five of our patients were smokers, of whom 80% had isolated spontaneous pneumothorax. Other comorbidities included pulmonary tuberculosis in a single patient, diabetes in 2 patients and arterial hypertension in 1 patient. None of the patients had respiratory comorbidities. All of our patients were male. The average duration of hospital stay was 10 days (+/-6.63). All patients required oxygen therapy. Three patients (33.3%) with spontaneous pneumothorax required chest drainage. The evolution was favorable in 6 patients (66.7%) and worse in 3 cases (33.3%). The respiratory manifestations of COVID-19 have been stereotyped. Intrathoracic effusions may also be signs of COVID-19 with varying prognoses, or even the only presentation of the disease. This should be considered in clinical practice, and doctors are encouraged to request a SARS-CoV-2 test in this situation. Further investigations with a larger sample size are needed to identify the prognostic factors in COVID-19 patients with gas effusions., Copyright (C) 2023 The Authors. Published by Wolters Kluwer Health, Inc. All rights reserved.
ER  - 
TY  - JOUR
T1  - Making Choices: A Multi-institutional, Longitudinal Cohort Study Assessing Changes in Treatment Outcome Valuation for Low-Risk Thyroid Cancer.
A1  - Antunez, Alexis
A1  - MD, M S
A1  - Sinco, Brandy
A1  - Saucke, Megan
A1  - Bushaw, Kyle
A1  - Jensen, Catherine
A1  - Dream, Sophie
A1  - Fingeret, Abbey
A1  - Livhits, Masha
A1  - Mathur, Aarti
A1  - MD, PhD
A1  - McDow, Alexandria
A1  - Roman, Sanziana
A1  - Voils, Corrine
A1  - Sydnor, Justin
A1  - Pitt, Susan
A1  - MD, MPHS
Y1  - 2024///
KW  - constant sum scale
KW  - decision-making
KW  - outcomes
KW  - thyroid cancer
PB  - (*)Brigham and Women's Hospital
JF  - Ann Surg
CY  - Copyright (C) 2024 Wolters Kluwer Health, Inc. All rights reserved.
DO  - 10.1097/SLA.0000000000006347 PT  - Article
UR  - http://ovidsp.ovid.com/ovidweb.cgi?T=JS&PAGE=reference&D=yrovftz4&NEWS=N&AN=00000658-900000000-92264
N2  - Objective: To evaluate the relative importance of treatment outcomes to patients with low-risk thyroid cancer (TC)., Summary Background Data: Overuse of total thyroidectomy (TT) for low-risk TC is common. Emotions from a cancer diagnosis may lead patients to choose TT resulting in outcomes that do not align with their preferences., Methods: Adults with clinically low-risk TC enrolled in a prospective, multi-institutional, longitudinal cohort study from 11/2019-6/2021. Participants rated treatment outcomes at the time of their surgical decision and again 9 months later by allocating 100 points amongst 10 outcomes. T-tests and Hotelling's T2 statistic compared outcome valuation within and between subjects based on chosen extent of surgery (TT vs. lobectomy)., Results: Of 177 eligible patients, 125 participated (70.6% response) and 114 completed the 9-month follow-up (91.2% retention). At the time of the treatment decision, patients choosing TT valued the risk of recurrence more than those choosing lobectomy and the need to take thyroid hormone less (P<0.05). At repeat valuation, all patients assigned fewer points to cancer being removed and the impact of treatment on their voice, and more points to energy levels (P<0.05). The importance of the risk of recurrence increased for those who chose lobectomy and decreased for those choosing TT (P<0.05)., Conclusion: The relative importance of treatment outcomes changes for patients with low-risk TC once the outcome has been experienced to favor quality of life over emotion-related outcomes. Surgeons can use this information to discuss the potential for asthenia or changes in energy levels associated with total thyroidectomy., Copyright (C) 2024 Wolters Kluwer Health, Inc. All rights reserved.
ER  - 
TY  - JOUR
T1  - Correlations Between Psychiatric Disorders and Perioperative Outcomes after Lumbar Fusions: An Analysis of the National Inpatient Sample (2009-2020)
A1  - Malueg, Megan D
A1  - Quiceno, Esteban
A1  - Soliman, Mohamed A R
A1  - Elbayomy, Ahmed
A1  - Aguirre, Alexander O
A1  - Levy, Hannon W
A1  - Khan, Asham
A1  - Ghannam, Moleca M
A1  - Pollina, John
A1  - Mullin, Jeffrey P
Y1  - 2024///
PB  - Elsevier
JF  - World Neurosurgery
ER  - 
TY  - JOUR
T1  - Rehabilitation Interventions for Physical Capacity and Quality of Life in Adults With Post-COVID-19 Condition: A Systematic Review and Meta-Analysis.
A1  - Pouliopoulou, Dimitra
A1  - Macdermid, Joy
A1  - Saunders, Emily
A1  - Peters, Sue
A1  - Brunton, Laura
A1  - Miller, Erin
A1  - Quinn, Kieran
A1  - Pereira, Tiago
A1  - Bobos, Pavlos
Y1  - 2023///
PB  - (1)School of Physical Therapy, Faculty of Health Science, Western University, London, Ontario, Canada
JF  - JAMA netw. open
VL  - 6
IS  - 9
SP  - e2333838
EP  - e2333838
CY  - Copyright 2023 by the American Medical Association.  All Rights Reserved.  Applicable FARS/DFARS Restrictions Apply to Government Use.  American Medical Association, 515 N. State St, Chicago, IL 60610.
DO  - 10.1001/jamanetworkopen.2023.33838 PT  - Article
UR  - http://ovidsp.ovid.com/ovidweb.cgi?T=JS&PAGE=reference&D=ovftz2&NEWS=N&AN=02093599-202309000-00091
N2  - Importance: Current rehabilitation guidelines for patients with post-COVID-19 condition (PCC) are primarily based on expert opinions and observational data, and there is an urgent need for evidence-based rehabilitation interventions to support patients with PCC., Objective: To synthesize the findings of existing studies that report on physical capacity (including functional exercise capacity, muscle function, dyspnea, and respiratory function) and quality of life outcomes following rehabilitation interventions in patients with PCC., Data Sources: A systematic electronic search was performed from January 2020 until February 2023, in MEDLINE, Scopus, CINAHL, and the Clinical Trials Registry. Key terms that were used to identify potentially relevant studies included long-covid, post-covid, sequelae, exercise therapy, rehabilitation, physical activity, physical therapy, and randomized controlled trial., Study Selection: This study included randomized clinical trials that compared respiratory training and exercise-based rehabilitation interventions with either placebo, usual care, waiting list, or control in patients with PCC., Data Extraction and Synthesis: This study followed the Preferred Reporting Items for Systematic Reviews and Meta-Analyses. A pairwise bayesian random-effects meta-analysis was performed using vague prior distributions. Risk of bias was assessed using the Cochrane risk of bias tool version 2, and the certainty of evidence was evaluated using the GRADE system by 2 independent researchers., Main Outcomes and Measures: The primary outcome was functional exercise capacity, measured at the closest postintervention time point by the 6-minute walking test. Secondary outcomes were fatigue, lower limb muscle function, dyspnea, respiratory function, and quality of life. All outcomes were defined a priori. Continuous outcomes were reported as standardized mean differences (SMDs) with 95% credible intervals (CrIs) and binary outcomes were summarized as odds ratios with 95% CrIs. The between-trial heterogeneity was quantified using the between-study variance, [tau]2, and 95% CrIs., Results: Of 1834 identified records, 1193 were screened, and 14 trials (1244 patients; 45% female participants; median [IQR] age, 50 [47 to 56] years) were included in the analyses. Rehabilitation interventions were associated with improvements in functional exercise capacity (SMD, -0.56; 95% CrI, -0.87 to -0.22) with moderate certainty in 7 trials (389 participants). These improvements had a 99% posterior probability of superiority when compared with current standard care. The value of [tau]2 (0.04; 95% CrI, 0.00 to 0.60) indicated low statistical heterogeneity. However, there was significant uncertainty and imprecision regarding the probability of experiencing exercise-induced adverse events (odds ratio, 1.68; 95% CrI, 0.32 to 9.94)., Conclusions and Relevance: The findings of this systematic review and meta-analysis suggest that rehabilitation interventions are associated with improvements in functional exercise capacity, dyspnea, and quality of life, with a high probability of improvement compared with the current standard care; the certainty of evidence was moderate for functional exercise capacity and quality of life and low for other outcomes. Given the uncertainty surrounding the safety outcomes, additional trials with enhanced monitoring of adverse events are necessary., Copyright 2023 by the American Medical Association.  All Rights Reserved.  Applicable FARS/DFARS Restrictions Apply to Government Use.  American Medical Association, 515 N. State St, Chicago, IL 60610.
ER  - 
TY  - CONF
T1  - Global epidemiology of tuberculosis
A1  - Glaziou, Philippe
A1  - Floyd, Katherine
A1  - Raviglione, Mario C
Y1  - 2018///
PB  - Thieme Medical Publishers
JF  - Seminars in respiratory and critical care medicine
VL  - 39
IS  - 03
SP  - 271
EP  - 285
SN  - 1069-3424
ER  - 
TY  - JOUR
T1  - Integrative analysis of multimodal patient data identifies personalized predictors of tuberculosis treatment prognosis
A1  - Sambarey, Awanti
A1  - Smith, Kirk
A1  - Chung, Carolina
A1  - Arora, Harkirat Singh
A1  - Yang, Zhenhua
A1  - Agarwal, Prachi P
A1  - Chandrasekaran, Sriram
Y1  - 2024///
PB  - Elsevier
JF  - Iscience
VL  - 27
IS  - 2
ER  - 
TY  - JOUR
T1  - Triple Priority: TB/HIV Co-Infection and Treatment Outcomes among Key Populations in The Kyrgyz Republic: A National Cohort Study (2018–2022)
A1  - Goncharova, O
A1  - Abrahamyan, A
A1  - Nair, D
A1  - Beglaryan, M
A1  - Bekbolotov, A
A1  - Zhdanova, E
A1  - Kadyrov, A
A1  - Zachariah, R
Y1  - 2023///
KW  - HIV test
KW  - Human immunodeficiency virus infection
KW  - Kyrgyzstan
KW  - Mycobacterium tuberculosis test kit
KW  - Xpert MTB/RIF
KW  - adolescent
KW  - adult
KW  - alcohol consumption
KW  - antibiotic sensitivity
KW  - antiretroviral therapy
KW  - antiviral resistance
KW  - article
KW  - child
KW  - cohort analysis
KW  - coinfection
KW  - comorbidity
KW  - cotrimoxazole
KW  - diabetes mellitus
KW  - dolutegravir
KW  - extensively drug resistant tuberculosis
KW  - extrapulmonary tuberculosis
KW  - female
KW  - hepatitis B
KW  - hepatitis C
KW  - homeless person
KW  - human
KW  - infant
KW  - infection prevention
KW  - injection drug user
KW  - lopinavir
KW  - lung tuberculosis
KW  - major clinical study
KW  - male
KW  - migration
KW  - multidrug resistant tuberculosis
KW  - newborn
KW  - population group
KW  - prisoner
KW  - rifampicin resistance
KW  - risk factor
KW  - smoking
KW  - sociodemographics
KW  - tenofovir
KW  - treatment outcome
KW  - tuberculosis
KW  - unemployment
KW  - vulnerable population
JF  - Tropical Medicine and Infectious Disease
VL  - 8
LA  - English
IS  - 7
CY  - O. Goncharova, National Center of Phthisiology, Bishkek, Kyrgyzstan
DO  - 10.3390/tropicalmed8070342
UR  - https://www.embase.com/search/results?subaction=viewrecord&id=L2024755382&from=export
UR  - http://dx.doi.org/10.3390/tropicalmed8070342
N2  - Background: Improving tuberculosis (TB) care in key populations is an operational research priority in the Kyrgyz Republic. Here, we describe the characteristics of TB/HIV co-infected individuals, their affiliations with key country-wide population groups, and their TB treatment outcomes. Methods: This was a cohort study using national programmatic data (2018–2022). The key population groups included people with increased exposure to TB, limited access to TB services, and increased risk of acquiring TB. Results: Among 693 individuals with TB/HIV co-infection, the majority (58%) of individuals were from two regions of the Kyrgyz Republic (Chui and Bishkek). Eighty-four percent (84%) individuals had one or more affiliations to eight key population groups, with 49% of the individuals affiliated to ≥2 groups and 92% of the individuals were on both antiretroviral treatment and cotrimoxazole preventive therapy. Overall, 406 (59%) of the individuals had successful outcomes and 287 (41%) of the individuals had unsuccessful outcomes. Unsuccessful outcomes increased from 36% (n-39) with TB/HIV alone to 47% (n-86) with affiliations to ≥3 key population groups (P-0.03). Unsuccessful outcomes were associated with co-morbidities (diabetes mellitus and hepatitis B/C), migration, alcohol use, and extrapulmonary TB. Conclusions: For a long time, people with TB/HIV co-infection have been recognized as a “double priority”. Affiliation to key populations accentuates their status to “triple priority”. We advocate for increased attention and equity towards these populations.
ER  - 
TY  - GEN
T1  - Comparative genomics reveals the emergence of an outbreak-associated Cryptosporidium parvum population in Europe and its spread to the USA
A1  - Bellinzona, G
A1  - Nardi, T
A1  - Castelli, M
A1  - Biffignandi, G B
A1  - Betson, M
A1  - Blanchard, Y
A1  - Bujila, I
A1  - Chalmers, R
A1  - Davidson, R
A1  - D’Avino, N
A1  - Enbom, T
A1  - Gomes, J
A1  - Karadjian, G
A1  - Klotz, C
A1  - Östlund, E
A1  - Plutzer, J
A1  - Rimhanen-Finne, R
A1  - Robinson, G
A1  - Sannella, A R
A1  - Sroka, J
A1  - Stensvold, C R
A1  - Troell, K
A1  - Vatta, P
A1  - Zalewska, B
A1  - Bandi, C
A1  - Sassera, D
A1  - Cacciò, S M
Y1  - 2023///
KW  - China
KW  - Cryptosporidium parvum
KW  - Egypt
KW  - Europe
KW  - allele
KW  - coinfection
KW  - comparative genomics
KW  - controlled study
KW  - filter
KW  - gene transfer
KW  - human
KW  - major clinical study
KW  - nonhuman
KW  - population genetics
KW  - population structure
KW  - ruminant
KW  - single nucleotide polymorphism
JF  - bioRxiv
LA  - English
CY  - D. Sassera, Department of Biology and Biotechnology, University of Pavia, Italy
SN  - 2692-8205
DO  - 10.1101/2023.09.19.558430 LK  - https://sfx-66sira.hosted.exlibrisgroup.com/66sira?sid=EMBASE&sid=EMBASE&issn=26928205&id=doi:10.1101%2F2023.09.19.558430&atitle=Comparative+genomics+reveals+the+emergence+of+an+outbreak-associated+Cryptosporidium+parvum+population+in+Europe+and+its+spread+to+the+USA&stitle=bioRxiv&title=bioRxiv&volume=&issue=&spage=&epage=&aulast=Bellinzona&aufirst=Greta&auinit=G.&aufull=Bellinzona+G.&coden=&isbn=&pages=-&date=2023&auinit1=G&auinitm=
UR  - https://www.embase.com/search/results?subaction=viewrecord&id=L2027951441&from=export
UR  - http://dx.doi.org/10.1101/2023.09.19.558430
N2  - The zoonotic parasite Cryptosporidium parvum is a global cause of gastrointestinal disease in humans and ruminants. Sequence analysis of the highly polymorphic gp60 gene enabled the classification of C. parvum isolates into multiple groups (e.g. IIa, IIc, Id) and a large number of subtypes. In Europe, subtype IIaA15G2R1 is largely predominant and has been associated with many water- and food-borne outbreaks. In this study, we generated new whole genome sequence (WGS) data from 123 human- and ruminant-derived isolates collected in 13 European countries and included other available WGS data from Europe, Egypt, China and the USA (n=72) in the largest comparative genomics study to date. We applied rigorous filters to exclude mixed infections and analysed a dataset from 141 isolates from the zoonotic groups IIa (n=119) and IId (n=22). Based on 28,047 high quality, biallelic genomic SNPs, we identified three distinct and strongly supported populations: isolates from China (IId) and Egypt (IIa and IId) formed population 1, a minority of European isolates (IIa and IId) formed population 2, while the majority of European (IIa, including all IIaA15G2R1 isolates) and all isolates from the USA (IIa) clustered in population 3. Based on analyses of the population structure, population genetics and recombination, we show that population 3 has recently emerged and expanded throughout Europe to then, possibly from the UK, reach the USA where it also expanded. In addition, genetic exchanges between different populations led to the formation of mosaic genomes. The reason(s) for the successful spread of population 3 remained elusive, although genes under selective pressure uniquely in this population were identified.
ER  - 
TY  - JOUR
T1  - Epidemiology of pancreatic cancer: New version, new vision
A1  - Luo, Wenhao
A1  - Wang, Jun
A1  - Chen, Hao
A1  - Ye, Liyuan
A1  - Qiu, Jiangdong
A1  - Liu, Yueze
A1  - Wang, Ruobing
A1  - Weng, Guihu
A1  - Liu, Tao
A1  - Su, Dan
Y1  - 2023///
PB  - Beijing Institute for Cancer Research
JF  - Chinese Journal of Cancer Research
VL  - 35
IS  - 5
SP  - 438
EP  - 438
ER  - 
TY  - JOUR
T1  - Influence of technical quality and coronal restoration on periapical health of root canal treatment performed by Malaysian undergraduate students.
A1  - Mohammad, Norazlina
A1  - Fatah, Faizah
A1  - Jaafar, Azlan
A1  - Omar, Siti
A1  - Ahmad, Aimi
A1  - Abdul Aziz, Abdul
A1  - Al-Kadhim, Aws
Y1  - 2023///
KW  - Apical periodontitis
KW  - coronal restoration
KW  - endodontic outcome
KW  - radiographic technical quality
KW  - root canal treatment
PB  - Department of Conservative Dentistry and Prosthodontics, Universiti Sains Islam Malaysia, Negeri Sembilan, Malaysia
VL  - 13
IS  - 1
SP  - 63
EP  - 72
CY  - (C) 2023 Saudi Endodontic Journal | Published by Wolters Kluwer - Medknow
DO  - 10.4103/sej.sej_87_22 PT  - Article
UR  - http://ovidsp.ovid.com/ovidweb.cgi?T=JS&PAGE=reference&D=ovftz2&NEWS=N&AN=02273368-202313010-00009
N2  - Introduction: Root canal treatment (RCT) and its coronal restoration should be regularly assessed to ensure a successful treatment outcome. The aim of the current study is to evaluate the relationship between the obturation technical quality and coronal restoration in the clinical and radiographic outcome of RCT provided by Malaysian undergraduate students., Materials and Methods: A total of 143 root-treated teeth from 136 patients were evaluated through clinical examinations and periapical radiographs with a mean follow-up period of 2.4 (standard deviation = 1.59) years. The quality of the coronal restoration was classified according to modified United States Public Health Service criteria and the technical quality of the obturation was assessed based on two variables: length and density. Periapical status was evaluated according to periapical index scores., Results: About 64% of the teeth were classified as healthy with a significant reduction of apical periodontitis from 70.3% preoperatively to 36% at reassessment (P < 0.001). About 92.1% of obturation was of acceptable length, whereas 5% underfilled and 2.9% overfilled. Teeth with acceptable obturation length were five times less likely associated with apical periodontitis than the inadequately filled ones. 90% of canals had adequate obturation density with no significant association to apical periodontitis. Teeth restored with intracoronal restorations had 50% more chance of developing apical periodontitis. Inadequately restored teeth and teeth with poor obturation quality were associated with three times more likely apical periodontitis occurrence. The quality of endodontic treatment and the coronal restoration significantly influenced the periapical status (P < 0.001)., Conclusion: The radiographic obturation quality and coronal restorations of the RCTs performed by the undergraduate students in a Malaysian public dental school were acceptable in 63.8% of cases with a 64% favorable outcome., (C) 2023 Saudi Endodontic Journal | Published by Wolters Kluwer - Medknow
ER  - 
TY  - JOUR
T1  - E-Poster.
Y1  - 2023///
VL  - 27
IS  - Suppl 1
SP  - 64
EP  - 121
CY  - (C) 2023 Indian Journal of Endocrinology and Metabolism | Published by Wolters Kluwer - Medknow
DO  - 10.4103/2230-8210.392590 PT  - Miscellaneous
UR  - http://ovidsp.ovid.com/ovidweb.cgi?T=JS&PAGE=reference&D=ovftz2&NEWS=N&AN=02223308-202327001-00003
ER  - 
TY  - JOUR
T1  - Percutaneous Coronary Intervention Versus Coronary Artery Bypass Grafting in Patients With Left Main Disease With and Without Diabetes:  Findings From a Pooled Analysis of 4 Randomized Clinical Trials.
A1  - Gaba, Prakriti
A1  - Sabik, Joseph
A1  - Murphy, Sabina
A1  - Bellavia, Andrea
A1  - O'Gara, Patrick
A1  - Smith, Peter
A1  - Serruys, Patrick
A1  - Kappetein, A
A1  - Park, Seung-Jung
A1  - Park, Duk-Woo
A1  - Christiansen, Evald
A1  - Holm, Niels
A1  - Nielsen, Per
A1  - Sabatine, Marc
A1  - MD, M P H
A1  - Stone, Gregg
A1  - Bergmark, Brian
Y1  - 2024///
KW  - coronary artery bypass grafting
KW  - diabetes
KW  - left main coronary artery disease
KW  - percutaneous coronary intervention
PB  - TIMI Study Group, Brigham and Women's Hospital, Boston, MA (P.G., S.A.M., A.B., M.S.S., B.A.B.).
JF  - Circulation
VL  - 149
IS  - 17
SP  - 1328
EP  - 1338
CY  - (C) 2024  by the American College of Cardiology Foundation and the American Heart Association, Inc. 
DO  - 10.1161/CIRCULATIONAHA.123.065571 PT  - Article
UR  - http://ovidsp.ovid.com/ovidweb.cgi?T=JS&PAGE=reference&D=ovftz3&NEWS=N&AN=00003017-202404230-00003
N2  - BACKGROUND: Diabetes may be associated with differential outcomes in patients undergoing left main coronary revascularization with percutaneous coronary intervention (PCI) or coronary artery bypass grafting (CABG). The aim of this study was to investigate outcomes in patients with left main disease with and without diabetes randomized to PCI versus CABG., METHODS: Individual patient data were pooled from 4 trials (SYNTAX [Synergy Between PCI With Taxus and Cardiac Surgery], PRECOMBAT [Premier of Randomized Comparison of Bypass Surgery Versus Angioplasty Using Sirolimus-Eluting Stent in Patients With Left Main Coronary Artery Disease], NOBLE [Nordic-Baltic-British Left Main Revascularisation Study], and EXCEL [Evaluation of XIENCE Versus Coronary Artery Bypass Surgery for Effectiveness of Left Main Revascularization]) that randomized patients with left main disease to PCI or CABG. Patients were considered suitable for either approach. Patients were categorized by diabetes status. Kaplan-Meier event rates, Cox model hazard ratios, and interactions were assessed., RESULTS: Among 4393 patients, 1104 (25.1%) had diabetes. Patients with diabetes experienced higher rates of 5-year death (158/1104 [Kaplan-Meier rate, 14.7%] versus 297/3289 [9.3%]; P<0.001), spontaneous myocardial infarction (MI; 67/1104 [6.7%] versus 114/3289 [3.7%]; P<0.001), and repeat revascularization (189/1104 [18.5%] versus 410/3289 [13.2%]; P<0.001). Rates of all-cause mortality did not differ after PCI versus CABG in those with (84/563 [15.3%] versus 74/541 [14.1%]; hazard ratio, 1.11 [95% CI, 0.82-1.52]) or without (155/1634 [9.7%] versus 142/1655 [8.9%]; hazard ratio, 1.08 [95% CI, 0.86-1.36; PintHR=0.87) diabetes. Rates of stroke within 1 year were lower with PCI versus CABG in the entire population, with no heterogeneity based on diabetes status (PintHR=0.51). The 5-year rates of spontaneous MI and repeat coronary revascularization were higher after PCI regardless of diabetes status (spontaneous MI: 45/563 [8.9%] versus 22/541 [4.4%] in diabetes and 82/1634 [5.3%] versus 32/1655 [2.1%] in no diabetes, PintHR=0.47; repeat revascularization: 127/563 [24.5%] versus 62/541 [12.4%] in diabetes and 254/1634 [16.3%] versus 156/1655 [10.1%] in no diabetes, PintHR=0.18). For spontaneous MI and repeat revascularization, there were greater absolute risk differences beyond 1 year in patients with diabetes (4.9% and 9.9%) compared with those without (2.1% and 4.3%; PintARD=0.047 and 0.016)., CONCLUSIONS: In patients with left main disease considered equally suitable for PCI or CABG and with largely low to intermediate SYNTAX scores, diabetes was associated with higher rates of death and cardiovascular events through 5 years. Compared with CABG, PCI resulted in no difference in the risk of death and a lower risk of early stroke regardless of diabetes status, and a higher risk of spontaneous MI and repeat coronary revascularization, with larger late absolute excess risks in patients with diabetes., REGISTRATION: URL:  https://www.clinicaltrials.gov; Unique identifiers: NCT01205776, NCT0146651, NCT00422968, and NCT00114972., (C) 2024  by the American College of Cardiology Foundation and the American Heart Association, Inc.
ER  - 
TY  - JOUR
T1  - IANCON 2023 Poster Abstracts.
Y1  - 2023///
VL  - 26
IS  - Suppl 2
SP  - S79
EP  - S198
CY  - (C) 2023 Annals of Indian Academy of Neurology | Published by Wolters Kluwer - Medknow
DO  - 10.4103/0972-2327.385688 PT  - Abstract
UR  - http://ovidsp.ovid.com/ovidweb.cgi?T=JS&PAGE=reference&D=ovftz2&NEWS=N&AN=02223306-202326002-00003
ER  - 
TY  - JOUR
T1  - Association between acquired rifamycin resistance and the pharmacokinetics of rifabutin and isoniazid among patients with HIV and tuberculosis
A1  - Weiner, Marc
A1  - Benator, Debra
A1  - Burman, William
A1  - Peloquin, Charles A
A1  - Khan, Awal
A1  - Vernon, Andrew
A1  - Jones, Brenda
A1  - Silva-Trigo, Claudia
A1  - Zhao, Zhen
A1  - Hodge, Thomas
Y1  - 2005///
PB  - The University of Chicago Press
JF  - Clinical infectious diseases
VL  - 40
IS  - 10
SP  - 1481
EP  - 1491
ER  - 
TY  - JOUR
T1  - Comparing the efficacy of vedolizumab between males and females:  a post-hoc analysis of GEMINI-1 and VARSITY.
A1  - Chhibba, Tarun
A1  - Wong, Emily
A1  - Reinisch, Walter
A1  - Targownik, Laura
A1  - Narula, Neeraj
Y1  - 2024///
KW  - biologic
KW  - inflammatory bowel disease (IBD)
KW  - sex
KW  - trials
PB  - (a)Department of Medicine, Massachusetts General Hospital (Division of Gastroenterology), Harvard University, Boston, MA, USA
JF  - Eur J Gastroenterol Hepatol
VL  - 36
IS  - 6
SP  - 704
EP  - 711
CY  - Copyright (C) 2024 Wolters Kluwer Health, Inc. All rights reserved.
DO  - 10.1097/MEG.0000000000002759 PT  - Article
UR  - http://ovidsp.ovid.com/ovidweb.cgi?T=JS&PAGE=reference&D=ovftz3&NEWS=N&AN=00042737-202406000-00003
N2  - Vedolizumab is a first-line treatment option for ulcerative colitis. There are differences in incidence of ulcerative colitis between males and females, but whether sex affects treatment outcomes is less clear. We examined sex-based differences in patients with ulcerative colitis initiated on vedolizumab from two major randomized controlled trials (RCTs). We conducted a post-hoc analysis on participants with ulcerative colitis from the VARSITY and GEMINI-1 RCTs who received vedolizumab. Outcomes of interest were rates of clinical improvement, clinical remission, and endoscopic improvement at weeks 6, 14, and 52 in male and female participants, as were differences in concentrations of trough vedolizumab and C-reactive protein; 1009 persons in GEMINI-1 and VARSITY trials were included. Male and female patients had similar disease characteristics aside from males being more likely to have Mayo 3 grade endoscopic severity at baseline (62.8 vs. 48.9%, P < 0.001). At week 6, females were more likely to have endoscopic improvement (47.4 vs. 35.2%, P = 0.001) and increased vedolizumab trough levels [34.0 (23.0-44.5) vs. 28.9 (19.0-34.6), P < 0.001]. The probability of achieving clinical remission (28.9 vs. 34.5%, P = 0.057) or endoscopic improvement (35.5 vs. 39.3%, P = 0.212) at week 52 was not different between males and females. Females with ulcerative colitis treated with vedolizumab appear more likely to achieve early endoscopic improvement than males, though longer-term outcomes demonstrated no difference. Further studies are required to better understand mechanisms through which sex or sex-associated factors could influence response to therapy in ulcerative colitis., Copyright (C) 2024 Wolters Kluwer Health, Inc. All rights reserved.
ER  - 
TY  - JOUR
T1  - Prognostic Role of Human Leukocyte Antigen Alleles and Cytokine Single-Nucleotide Polymorphisms in Patients with Chronic Myeloid Leukemia Treated with Tyrosine Kinase Inhibitor Drugs
A1  - Birru, Samuel Kinde
A1  - Doxiadis, Ilias
A1  - Howe, Rawleigh
A1  - Kelemu, Tsehayneh
A1  - Chala, Saifu Hailu
A1  - Sherif, Abdulaziz
A1  - Tadesse, Fisihatsion
A1  - Tsegaye, Aster
A1  - Gebremedhin, Amha
A1  - Lehmann, Claudia
Y1  - 2024///
PB  - MDPI
JF  - Genes
VL  - 15
IS  - 6
SP  - 732
EP  - 732
ER  - 
TY  - JOUR
T1  - Short- and Long-Term Effects of Repetitive Transcranial Magnetic Stimulation on Poststroke Visuospatial Neglect: A Systematic Review and Meta-analysis of Randomized Controlled Trials.
A1  - Yang, Fu-An
A1  - Lin, Chien-Lin
A1  - Cho, Sheng-Yun
A1  - Chou, I-Ling
A1  - Han, Ting-I
A1  - Yang, Pei-Yu
A1  - MD, MSc
Y1  - 2023///
KW  - Meta-analysis
KW  - Repetitive Transcranial Magnetic Stimulation
KW  - Stroke
KW  - Visuospatial Neglect
PB  - From the China Medical University Hospital, Taichung, Taiwan (F-AY); Department of Physical Medicine and Rehabilitation, China Medical University Hospital, Taichung, Taiwan (C-LL, S-YC, T-IH, P-YY); and School of Medicine, China Medical University Hospita
JF  - Am J Phys Med Rehabil
VL  - 102
IS  - 6
SP  - 522
EP  - 532
CY  - Copyright (C) 2023 Wolters Kluwer Health, Inc. All rights reserved.
DO  - 10.1097/PHM.0000000000002151 PT  - Article
UR  - http://ovidsp.ovid.com/ovidweb.cgi?T=JS&PAGE=reference&D=yrovftz1&NEWS=N&AN=00002060-202306000-00007
N2  - Objective: This systematic review and meta-analysis aimed to assess the effects of repetitive transcranial magnetic stimulation and select a suitable protocol for poststroke visuospatial neglect., Design: PubMed, Cochrane Library, and Embase databases were searched for relevant studies from the inception date to October 31, 2021. The inclusion criteria were (1) randomized controlled trials, (2) people with visuospatial neglect, (3) treatment with different repetitive transcranial magnetic stimulation protocols, (4) comparison with sham or blank control, and (5) reports of performance measurements., Results: Data were obtained from 11 randomized controlled trials. The effects of immediate and 1-mo postintervention were measured using line bisection test, cancellation test, and Catherine Bergego Scale. Results showed statistically significant improvement when applying low-frequency (0.5-1 Hz) repetitive transcranial magnetic stimulation or continuous theta burst stimulation to the left hemisphere on short- and long-term line bisection test (standardized mean difference = -1.10, 95% confidence interval = -1.84 to -0.37; standardized mean difference = -1.25, 95% confidence interval = -2.11 to -0.39) and cancellation test (standardized mean difference = 1.08, 95% confidence interval = 0.45 to 1.71; standardized mean difference = 1.45, 95% confidence interval = 0.42, 2.47)., Conclusions: Repetitive transcranial magnetic stimulation may be considered a treatment option for poststroke visuospatial neglect. This review proves that a decrease in neuronal excitation in the left hemisphere, which restores the interhemispheric balance, benefits poststroke visuospatial neglect., Copyright (C) 2023 Wolters Kluwer Health, Inc. All rights reserved.
ER  - 
TY  - JOUR
T1  - Plasma Chemokines Are Baseline Predictors of Unfavorable Treatment Outcomes in  Pulmonary Tuberculosis.
A1  - Kumar, Nathella P
A1  - Moideen, Kadar
A1  - Nancy, Arul
A1  - Viswanathan, Vijay
A1  - Thiruvengadam, Kannan
A1  - Nair, Dina
A1  - Banurekha, Vaithilingam V
A1  - Sivakumar, Shanmugam
A1  - Hissar, Syed
A1  - Kornfeld, Hardy
A1  - Babu, Subash
Y1  - 2021/11//
KW  - Adult
KW  - Chemokines
KW  - Humans
KW  - India
KW  - Pharmaceutical Preparations
KW  - Sputum
KW  - Treatment Outcome
KW  - Tuberculosis, Pulmonary
KW  - diagnosis
KW  - drug therapy
KW  - epidemiology
JF  - Clinical infectious diseases : an official publication of the Infectious Diseases  Society of America
VL  - 73
LA  - eng
IS  - 9
SP  - e3419
EP  - e3427
DO  - 10.1093/cid/ciaa1104
N2  - BACKGROUND: Plasma chemokines are biomarkers of greater disease severity, higher  bacterial burden, and delayed sputum culture conversion in pulmonary tuberculosis (PTB). Whether plasma chemokines could also serve as biomarkers of unfavorable treatment outcomes in PTB is not known. METHODS: A cohort of newly diagnosed, sputum smear- and culture-positive adults with drug-sensitive PTB were recruited under the Effect of Diabetes on Tuberculosis Severity study in Chennai, India. Plasma chemokine levels measured before treatment initiation were compared between 68 cases with unfavorable outcomes (treatment failure, death, or recurrence) and 136 control individuals who had recurrence-free cure. A second validation cohort comprising newly diagnosed, culture-positive adults with drug-sensitive TB was used to measure plasma chemokine levels in 20 cases and 40 controls. RESULTS: Six chemokines (CCL2, CCL3, CCL4, CXCL8, CXCL10, and CX3CL1) were associated with increased risk, while CXCL1 was associated with decreased risk of unfavorable outcomes in unadjusted and adjusted analyses in the test cohort. Similarly, CCL3, CXCL8, and CXCL10 were associated with increased risk of unfavorable treatment outcomes in the validation cohort. Receiver operating characteristic analysis revealed that combinations of CCL3, CXCL8, and CXCL10 exhibited very high sensitivity and specificity in differentiating cases vs controls. CONCLUSIONS: Our study reveals a plasma chemokine signature that can be used as a novel biomarker for predicting adverse treatment outcomes in PTB.
ER  - 
TY  - JOUR
T1  - Introducing the Library of Guidance for Health Scientists (LIGHTS): A Living Database for Methods Guidance
A1  - Hirt, J
A1  - Schönenberger, C M
A1  - Ewald, H
A1  - Lawson, D O
A1  - Papola, D
A1  - Rohner, R
A1  - Suter, K
A1  - Lin, S
A1  - Germini, F
A1  - Zeng, L
A1  - Shahabinezhad, A
A1  - Chowdhury, S R
A1  - Gao, Y
A1  - Bhattacharjee, A
A1  - Lima, J P
A1  - Marusic, A
A1  - Buljan, I
A1  - Agarwal, A
A1  - Guyatt, G H
A1  - Briel, M
A1  - Schandelmaier, S
Y1  - 2023///
KW  - factual database
KW  - human
KW  - methodology
KW  - procedures
JF  - JAMA network open
VL  - 6
LA  - English
IS  - 2
SP  - e2253198
EP  - e2253198
DO  - 10.1001/jamanetworkopen.2022.53198 LK  - https://sfx-66sira.hosted.exlibrisgroup.com/66sira?sid=EMBASE&sid=EMBASE&issn=25743805&id=doi:10.1001%2Fjamanetworkopen.2022.53198&atitle=Introducing+the+Library+of+Guidance+for+Health+Scientists+%28LIGHTS%29%3A+A+Living+Database+for+Methods+Guidance&stitle=JAMA+Netw+Open&title=JAMA+network+open&volume=6&issue=2&spage=e2253198&epage=&aulast=Hirt&aufirst=Julian&auinit=J.&aufull=Hirt+J.&coden=&isbn=&pages=e2253198-&date=2023&auinit1=J&auinitm=
UR  - https://www.embase.com/search/results?subaction=viewrecord&id=L640325792&from=export
UR  - http://dx.doi.org/10.1001/jamanetworkopen.2022.53198
N2  - Importance: Improving methodological quality is a priority in the health research community. Finding appropriate methods guidance can be challenging due to heterogeneous terminology, poor indexing in medical databases, and variation in formats. The Library of Guidance for Health Scientists (LIGHTS) is a new searchable database for methods guidance articles. Observations: Journal articles that aim to provide guidance for performing (including planning, design, conduct, analysis, and interpretation), reporting, and assessing the quality of health-related research involving humans or human populations (ie, excluding basic and animal research) are eligible for LIGHTS. A team of health researchers, information specialists, and methodologists continuously identifies and manually indexes eligible guidance documents. The search strategy includes focused searches of specific journals, specialized databases, and suggestions from researchers. A current limitation is that a keyword-based search of MEDLINE (and other general databases) and manual screening of records were not feasible because of the large number of hits (n = 915 523). As of September 20, 2022, LIGHTS included 1246 articles (336 reporting guidelines, 80 quality assessment tools, and 830 other methods guidance articles). The LIGHTS website provides a user-oriented search interface including filters for study type, specific methodological topic, research context, guidance type, and development process of the guidance. Automated matching of alternative methodological expressions (eg, enter loss to follow-up and find articles indexed with missing data) enhances search queries. Conclusions and Relevance: LIGHTS is a peer-supported initiative that is intended to increase access to and use of methods guidance relevant to health researchers, statisticians, methods consultants, methods developers, ethics boards, peer reviewers, journal editors, and funding bodies.
ER  - 
TY  - JOUR
T1  - Clinical profile and treatment outcomes in pediatric uveitis - A series from South India.
A1  - Mooss, Vidya
A1  - Babu, Kalpana
Y1  - 2024///
KW  - Complications
KW  - infectious uveitis
KW  - management
KW  - noninfectious uveitis
KW  - pediatric uveitis
PB  - Department of Uvea and Ocular Inflammation, Prabha Eye Clinic and Research Centre and Vittala International Institute of Ophthalmology, Bengaluru, Karnataka, India
VL  - 72
IS  - Suppl 4
SP  - S584
EP  - S591
CY  - (C) 2024 Indian Journal of Ophthalmology | Published by Wolters Kluwer - Medknow
DO  - 10.4103/IJO.IJO_3131_22 PT  - Article
UR  - http://ovidsp.ovid.com/ovidweb.cgi?T=JS&PAGE=reference&D=ovftz3&NEWS=N&AN=02223307-202407004-00011
N2  - Purpose: The purpose of the study was to look at the clinical spectrum, treatment options, and visual outcomes in a large cohort of pediatric uveitis from a tertiary eye care center in South India., Methods: This is a retrospective study carried out at a tertiary eye center in South India. Cases of pediatric uveitis between January 2012 and June 2022 were retrieved from the hospital's medical database. Uveitis was classified according to the Standardization of Uveitis Nomenclature criteria. Demographic details, clinical presentation, complications, medical and surgical management, and visual outcome were evaluated., Results: Two hundred and six eyes of 132 cases were included, with a median age of 12 years. The male to female ratio was 1:1. Bilaterality was seen in 63.1% of cases. The mean duration of uveitis was 11.5 +/- 18.5 months, and the mean follow-up period was 20.5 +/- 25.1 months. Noninfectious uveitis was seen in 70.45% cases. Most common etiology in the noninfectious group was idiopathic (27.3%), while in the infectious group, it was tuberculosis (TB; 14.4%). Immunomodulators were used in 43.9% and biologics in 10.9% of cases. Most common complications were cataract (25.24%) and posterior synechiae (21.35%). Surgical procedures were done in 12.62%. The mean visual acuity was 0.81 +/- 1.14 log of minimum angle of resolution (logMAR) at presentation and 0.49 +/- 0.87 logMAR at the end of the study (P = 0.002)., Conclusion: Pediatric uveitis poses a challenge in comparison to adult uveitis. Our study highlights the need for early diagnosis and aggressive management to prevent sequelae. Multidisciplinary approach is a key in improving the overall visual prognosis., (C) 2024 Indian Journal of Ophthalmology | Published by Wolters Kluwer - Medknow
ER  - 
TY  - JOUR
T1  - Association Between Storage Time of Transfused Red Blood Cells and Infection After Clean-contaminated Surgery: A Retrospective Cohort Study.
A1  - Xu, Xiaohan
A1  - Zhang, Yuelun
A1  - Gan, Jia
A1  - Ye, Xiangyang
A1  - Yu, Xuerong
A1  - Huang, Yuguang
Y1  - 2024///
KW  - blood transfusion
KW  - clean-contaminated surgery
KW  - postoperative infection
KW  - red blood cell
KW  - storage time
PB  - (*)Department of Anesthesiology, Peking Union Medical College Hospital, Beijing, China
JF  - Ann Surg
VL  - 280
IS  - 2
SP  - 253
EP  - 260
CY  - Copyright (C) 2024 Wolters Kluwer Health, Inc. All rights reserved.
DO  - 10.1097/SLA.0000000000006155 PT  - Article
UR  - http://ovidsp.ovid.com/ovidweb.cgi?T=JS&PAGE=reference&D=yrovftz3&NEWS=N&AN=00000658-202408000-00013
N2  - Objective: To investigate the association between the storage time of transfused red blood cells (RBCs) and risks of infections after clean-contaminated surgery., Background: Storage lesions of RBCs can aggravate transfusion-related immunomodulation. Very few randomized controlled trials have investigated the impacts of storage time on postoperative outcomes in noncardiac patients., Methods: We included adult patients who had undergone clean-contaminated surgery from 2014 to 2018 and received allogeneic RBC transfusion. In transfusion episode-level analysis, the exposure was the storage time of each transfusion episode. In patient-level analysis, the exposures were the mean, weighted mean, maximum storage time, and Scalar Age of Blood Index of RBCs transfused into each patient. The primary outcome was infections that developed after transfusions within postoperative day 30., Results: The 4046 patients were included who received 11604 transfusion episodes. Of these, 1025 (25.3%) patients developed postoperative infections. An increased storage time of transfused RBCs was not associated with increased odds of postoperative infections in either transfusion episode-level analysis [odds ratio (OR), 1.03 per 5 days, 95% CI, 0.95-1.11] or patient-level analysis (mean: OR, 1.02, 95% CI, 0.95-1.10; weighted mean: OR, 1.02, 95% CI, 0.95-1.10; maximum: OR, 1.06, 95% CI, 0.98-1.14; Scalar Age of Blood Index: OR, 0.99, 95% CI, 0.96-1.03), after adjusting 17 confounders., Conclusions: Prolonged storage time of transfused RBCs was not associated with increased risks of infections after clean-contaminated surgery., Copyright (C) 2024 Wolters Kluwer Health, Inc. All rights reserved.
ER  - 
TY  - JOUR
T1  - Analysis of the influencing factors and clinical related characteristics of pulmonary tuberculosis in patients with type 2 diabetes mellitus
A1  - Shi, H
A1  - Yuan, Y
A1  - Li, X
A1  - Li, Y.-F.
A1  - Fan, L
A1  - Yang, X.-M.
Y1  - 2024///
KW  - Hitachi 7180
KW  - XE-2100
KW  - adult
KW  - aged
KW  - albumin
KW  - albumin blood level
KW  - alcohol consumption
KW  - anemia
KW  - anthropometry
KW  - appendectomy
KW  - article
KW  - blood glucose monitoring
KW  - body mass
KW  - bronchitis
KW  - cholesterol blood level
KW  - clinical chemistry analyzer
KW  - clinical feature
KW  - comparative study
KW  - computer assisted tomography
KW  - controlled study
KW  - current drinker
KW  - current smoker
KW  - diabetic patient
KW  - diastolic blood pressure
KW  - disease association
KW  - disease duration
KW  - exercise
KW  - familial hyperlipemia
KW  - fasting blood glucose level
KW  - female
KW  - gamma interferon
KW  - gastrointestinal infection
KW  - glucose
KW  - glycemic control
KW  - hematology analyzer
KW  - hemoglobin
KW  - hemoglobin A1c
KW  - hemoglobin blood level
KW  - high density lipoprotein cholesterol
KW  - high density lipoprotein cholesterol level
KW  - histopathology
KW  - hospital based case control study
KW  - human
KW  - hypercholesterolemia
KW  - hyperlipidemia
KW  - hypertension
KW  - hypertriglyceridemia
KW  - hypoproteinemia
KW  - immune status
KW  - insulin
KW  - low density lipoprotein cholesterol
KW  - low density lipoprotein cholesterol level
KW  - lung tuberculosis
KW  - lymphocyte count
KW  - lymphocytopenia
KW  - major clinical study
KW  - male
KW  - married person
KW  - mercury sphygmomanometer
KW  - non insulin dependent diabetes mellitus
KW  - nutritional status
KW  - obesity
KW  - oral antidiabetic agent
KW  - oral glucose tolerance test
KW  - plasma protein
KW  - pneumonia
KW  - polypectomy
KW  - protein blood level
KW  - risk factor
KW  - skin infection
KW  - smoking
KW  - systolic blood pressure
KW  - thorax radiography
KW  - tonsillectomy
KW  - triacylglycerol
KW  - triacylglycerol blood level
KW  - tuberculin test
KW  - tuberculostatic agent
KW  - upper respiratory tract infection
JF  - World Journal of Diabetes
VL  - 15
LA  - English
IS  - 2
SP  - 196
EP  - 208
CY  - Y. Yuan, Department of Infectious Diseases, The First Affiliated Hospital of Chengdu Medical College, No. 278 Middle Section of Baoguang Avenue, Xindu District, Sichuan Province, Chengdu, China
DO  - 10.4239/wjd.v15.i2.196
UR  - https://www-embase-com-aiims.knimbus.com/search/results?subaction=viewrecord&id=L2030265458&from=export
UR  - http://dx.doi.org/10.4239/wjd.v15.i2.196
N2  - BACKGROUND In China, the prevalence of type 2 diabetes mellitus (T2DM) among diabetic patients is estimated to be between 90%-95%. Additionally, China is among the 22 countries burdened by a high number of tuberculosis cases, with approximately 4.5 million individuals affected by active tuberculosis. Notably, T2DM poses a significant risk factor for the development of tuberculosis, as evidenced by the increased incidence of T2DM coexisting with pulmonary tuberculosis (T2DMPTB), which has risen from 19.3% to 24.1%. It is evident that these two diseases are intricately interconnected and mutually reinforcing in nature. AIM To elucidate the clinical features of individuals diagnosed with both T2DM and tuberculosis (T2DM-PTB), as well as to investigate the potential risk factors associated with active tuberculosis in patients with T2DM. METHODS T2DM-PTB patients who visited our hospital between January 2020 and January 2023 were selected as the observation group, Simple DM patients presenting to our hospital in the same period were the control group, Controls and case groups were matched 1:2 according to the principle of the same sex, age difference (± 3) years and disease duration difference (± 5) years, patients were investigated for general demographic characteristics, diabetes-related characteristics, body immune status, lifestyle and behavioral habits, univariate and multivariate analysis of the data using conditional logistic regression, calculate the odds ratio (OR) values and 95%CI of OR values. RESULTS A total of 315 study subjects were included in this study, including 105 subjects in the observation group and 210 subjects in the control group. Comparison of the results of both anthropometric and biochemical measures showed that the constitution index, systolic blood pressure, diastolic blood pressure and lymphocyte count were significantly lower in the case group, while fasting blood glucose and high-density lipoprotein cholesterol levels were significantly higher than those in the control group. The results of univariate analysis showed that poor glucose control, hypoproteinemia, lymphopenia, TB contact history, high infection, smoking and alcohol consumption were positively associated with PTB in T2DM patients; married, history of hypertension, treatment of oral hypoglycemic drugs plus insulin, overweight, obesity and regular exercise were negatively associated with PTB in T2DM patients. Results of multivariate stepwise regression analysis found lymphopenia (OR = 17.75, 95%CI: 3.40-92.74), smoking (OR = 12.25, 95%CI: 2.53-59.37), history of TB contact (OR = 6.56, 95%CI: 1.23-35.03) and poor glycemic control (OR = 3.37, 95%CI: 1.11-10.25) was associated with an increased risk of developing PTB in patients with T2DM, While being overweight (OR = 0.23, 95%CI: 0.08-0.72) and obesity (OR = 0.11, 95%CI: 0.02-0.72) was associated with a reduced risk of developing PTB in patients with T2DM. CONCLUSION T2DM-PTB patients are prone to worse glycemic control, higher infection frequency, and a higher proportion of people smoking, drinking alcohol, and lack of exercise. Lymphopenia, smoking, history of TB exposure, poor glycemic control were independent risk factors for T2DM-PTB, and overweight and obesity were associated with reduced risk of concurrent PTB in patients with T2DM.
ER  - 
TY  - JOUR
T1  - Efficacy and Safety of Colchicine for the Prevention of Postoperative Atrial Fibrillation Among Patients Undergoing Major Cardiothoracic Surgery:  A Meta-analysis and Meta-regression of Randomized Controlled Trials.
A1  - Rivera, Frederick
A1  - Whoy Cha, Sung
A1  - Aparece, John
A1  - Jariyatamkitti, Sathika
A1  - Mamas, Mamas
A1  - Andreas MD, DPhil
Y1  - 2024///
KW  - POAF
KW  - colchicine
KW  - postoperative atrial fibrillation
PB  - (*)Lincoln Medical Center, New York, NY;
JF  - J Cardiovasc Pharmacol
VL  - 83
IS  - 3
SP  - 265
EP  - 270
CY  - Copyright (C) 2024 Wolters Kluwer Health, Inc. All rights reserved.
DO  - 10.1097/FJC.0000000000001533 PT  - Article
UR  - http://ovidsp.ovid.com/ovidweb.cgi?T=JS&PAGE=reference&D=yrovftz3&NEWS=N&AN=00005344-202403000-00009
N2  - The role of colchicine for the prevention of postoperative atrial fibrillation (POAF) after cardiothoracic surgery is not well-established. We aimed to evaluate its potential in preventing POAF using data from randomized controlled trials (RCTs). A literature search was performed to identify studies reporting POAF as an outcome after cardiac or thoracic surgery in adult patients randomized to either colchicine or placebo. Primary outcome measured was incidence of POAF. Secondary outcomes included gastrointestinal (GI) adverse effects, sepsis, and length of stay. Subgroup analyses based on treatment durations and type of surgery were also performed, as well as regression analyses to control for covariates. We identified a total of 5377 patients (colchicine = 2,689, placebo = 2688). Although colchicine use was associated with a significantly reduced risk of POAF, risk of GI adverse effects were significantly higher. The rates of infection and length of stay were similar across the groups. Subgroup analyses showed that colchicine was effective for POAF prevention in cardiac surgery, but not in thoracic surgery. Prevention of POAF and incidence of GI adverse effects were similar in short-term and long-term colchicine treatment. Colchicine significantly reduces the incidence of POAF in patients undergoing cardiac surgery, but not in thoracic surgery., Copyright (C) 2024 Wolters Kluwer Health, Inc. All rights reserved.
ER  - 
TY  - JOUR
T1  - Glycemic biomarkers in children with drug‐resistant epilepsy on various types of ketogenic diet therapies: a cross‐sectional study
A1  - Teng, Lip‐Yuen
A1  - Lee, Vanessa Wan‐Mun
A1  - Murugesu, Sumitha
A1  - Lee, Jun‐Xiong
A1  - Ibrahim, Nur Sakinah
A1  - Ishak, Mohd Fatahudin
A1  - Mohamed, Ahmad Rithauddin
A1  - Khoo, Teik‐Beng
Y1  - 2022///
PB  - Wiley Online Library
JF  - Epilepsia
VL  - 63
IS  - 8
SP  - 2011
EP  - 2023
ER  - 
TY  - JOUR
T1  - Synergistic combination of antimicrobial peptide and isoniazid as inhalable dry powder formulation against multi-drug resistant tuberculosis
A1  - Shao, Z
A1  - Tam, K.K.-G.
A1  - Achalla, V P K
A1  - Woon, E C Y
A1  - Mason, A J
A1  - Chow, S F
A1  - Yam, W C
A1  - Lam, J K W
Y1  - 2024///
KW  - Mycobacterium tuberculosis
KW  - aerosol
KW  - antibacterial activity
KW  - article
KW  - circular dichroism
KW  - controlled study
KW  - differential scanning calorimetry
KW  - drug formulation
KW  - dry powder inhaler
KW  - excipient
KW  - fractional inhibitory concentration index
KW  - isoniazid
KW  - mannitol
KW  - minimum inhibitory concentration
KW  - multidrug resistant tuberculosis
KW  - nonhuman
KW  - polypeptide antibiotic agent
KW  - protein secondary structure
KW  - spray drying
KW  - synergistic effect
KW  - thermogravimetry
JF  - International Journal of Pharmaceutics
VL  - 654
LA  - English
CY  - J.K.W. Lam, Department of Pharmacology and Pharmacy, Li Ka Shing Faculty of Medicine, The University of Hong Kong, Hong Kong
DO  - 10.1016/j.ijpharm.2024.123960
UR  - https://www-embase-com-aiims.knimbus.com/search/results?subaction=viewrecord&id=L2030932671&from=export
UR  - http://dx.doi.org/10.1016/j.ijpharm.2024.123960
N2  - Multidrug-resistant tuberculosis (MDR-TB) has posed a serious threat to global public health, and antimicrobial peptides (AMPs) have emerged to be promising candidates to tackle this deadly infectious disease. Previous study has suggested that two AMPs, namely D-LAK120-A and D-LAK120-HP13, can potentiate the effect of isoniazid (INH) against mycobacteria. In this study, the strategy of combining INH and D-LAK peptide as a dry powder formulation for inhalation was explored. The antibacterial effect of INH and D-LAK combination was first evaluated on three MDR clinical isolates of Mycobacteria tuberculosis (Mtb). The minimum inhibitory concentrations (MICs) and fractional inhibitory concentration indexes (FICIs) were determined. The combination was synergistic against Mtb with FICIs ranged from 0.25 to 0.38. The INH and D-LAK peptide at 2:1 mole ratio (equivalent to 1: 10 mass ratio) was identified to be optimal. This ratio was adopted for the preparation of dry powder formulation for pulmonary delivery, with mannitol used as bulking excipient. Spherical particles with mass median aerodynamic diameter (MMAD) of around 5 µm were produced by spray drying. The aerosol performance of the spray dried powder was moderate, as evaluated by the Next Generation Impactor (NGI), with emitted fraction and fine particle fraction of above 70 % and 45 %, respectively. The circular dichroism spectra revealed that both D-LAK peptides retained their secondary structure after spray drying, and the antibacterial effect of the combination against the MDR Mtb clinical isolates was successfully preserved. The combination was found to be effective against MDR Mtb isolates with KatG or InhA mutations. Overall, the synergistic combination of INH with D-LAK peptide formulated as inhaled dry powder offers a new therapeutic approach against MDR-TB.
ER  - 
TY  - JOUR
T1  - Stripping Massage and Literature Review in Post-Thoracoscopic Chest Pain Management.
A1  - Hsu, Jiun
A1  - Yu, Sheng-Pin
A1  - Pan, Chien-Te
A1  - Huang, Pei-Ming
Y1  - 2024///
KW  - complications
KW  - postoperative pain
KW  - surgery
KW  - thoracoscopy/VATS
PB  - (1)National Taiwan University Hospital Yunlin Branch, YunLin County, Taiwan
VL  - 72
IS  - 6
SP  - 465
EP  - 475
CY  - Copyright (C) 2024 by Thieme
DO  - 10.1055/a-2137-9035 PT  - Article
UR  - http://ovidsp.ovid.com/ovidweb.cgi?T=JS&PAGE=reference&D=ovftz3&NEWS=N&AN=01735173-202409000-00013
N2  - : The aim of this randomized study was to investigate whether stripping massage (SM) of myofascial trigger points in the lower rhomboid muscle could alleviate chest pain in patients following thoracoscopic surgery. In addition, a literature review was conducted to assess the effectiveness of various pain management techniques. Sixty adult patients who reported a visual analog scale (VAS) score of 4 or higher were randomly assigned to receive conventional analgesics alone (conventional group) or combined with SM twice daily for 2 weeks (SM group). VAS scores and the use of additional analgesics were evaluated on postoperative days 1, 3, 7, 14, and 30. Using the PubMed and Cochrane Library databases, a review of current pain management techniques was carried out up to January 31, 2022. A subgroup analysis was also performed to examine the treatment effect during different surgical periods and techniques. Results showed that the SM group had significantly lower VAS scores on postoperative days 3, 7, 14, and 30 (p < 0.001), as well as a shorter hospitalization duration and reduced need for additional analgesics (p < 0.001). The literature review included a total of 20 studies (2,342 cases of chest pain relief after thoracoscopic surgery), which indicated that serratus anterior plane (SAP) blocks were commonly used as a perioperative approach to reduce pain and opioid consumption. SM and SAP can both serve as adjuvant treatments for chest pain in patients following thoracoscopic surgery, with SM being a safe and noninvasive pain control option after hospital discharge., Copyright (C) 2024 by Thieme
ER  - 
TY  - JOUR
T1  - The need for paradigm shift: prognostic significance and implications of standard therapy-related systemic immunosuppression in glioblastoma for immunotherapy and oncolytic virotherapy
A1  - Stepanenko, Aleksei A
A1  - Sosnovtseva, Anastasiia O
A1  - Valikhov, Marat P
A1  - Chernysheva, Anastasia A
A1  - Abramova, Olga V
A1  - Naumenko, Victor A
A1  - Chekhonin, Vladimir P
Y1  - 2024///
PB  - Frontiers Media SA
JF  - Frontiers in Immunology
VL  - 15
SP  - 1326757
EP  - 1326757
ER  - 
TY  - JOUR
T1  - From bench to bedside: an interdisciplinary journey through the gut-lung axis with insights into lung cancer and immunotherapy
A1  - Dora, David
A1  - Szőcs, Emőke
A1  - Soós, Ádám
A1  - Halasy, Viktória
A1  - Somodi, Csenge
A1  - Mihucz, Anna
A1  - Rostás, Melinda
A1  - Mogor, Fruzsina
A1  - Lohinai, Zoltan
A1  - Nagy, Nandor
Y1  - 2024///
PB  - Frontiers Media SA
JF  - Frontiers in Immunology
VL  - 15
SP  - 1434804
EP  - 1434804
ER  - 
TY  - JOUR
T1  - Abstracts of the Asian Congress of Pediatric Nephrology 2023.
Y1  - 2023///
VL  - 6
IS  - 2
SP  - 73
EP  - 184
CY  - (C) 2023 Asian Journal of Pediatric Nephrology | Published by Wolters Kluwer - Medknow
DO  - 10.4103/ajpn.ajpn_14_23 PT  - Abstract
UR  - http://ovidsp.ovid.com/ovidweb.cgi?T=JS&PAGE=reference&D=ovftz1&NEWS=N&AN=02114890-202306020-00010
ER  - 
TY  - JOUR
T1  - Prevalence of pre-extensively drug-resistant tuberculosis (Pre XDR-TB) and extensively drug-resistant tuberculosis (XDR-TB) among extra pulmonary (EP) multidrug resistant tuberculosis (MDR-TB) at a tertiary care center in Mumbai in pre Bedaquiline (BDQ) e
A1  - Utpat, Ketaki
A1  - Rajpurohit, Rakesh
A1  - Desai, Unnati
Y1  - 2023///
KW  - BDQ
KW  - EPDR-TB
KW  - Pre XDR XDR-TB
KW  - XDR-TB
KW  - second-line DST
PB  - Department of Pulmonary Medicine, TNMC and BYL Nair Hospital, Mumbai Central, Mumbai, Maharashtra, India
JF  - Lung India
VL  - 40
IS  - 1
SP  - 19
EP  - 23
CY  - (C) 2023 Lung India | Published by Wolters Kluwer - Medknow
DO  - 10.4103/lungindia.lungindia_182_22 PT  - Article
UR  - http://ovidsp.ovid.com/ovidweb.cgi?T=JS&PAGE=reference&D=ovftz&NEWS=N&AN=01408641-202301000-00004
N2  - Background: Drug-resistant tuberculosis (DR-TB) is the most exigent and calamitous challenge encountered in treatment of TB. Extra pulmonary (EP) DR-TB poses a complex diagnostic and therapeutic challenge owing to myriad of presentations and paucibacillary nature. Data available on this subset is limited. We studied the prevalence of EPDR-TB cases among the total DR-TB cases visiting our Programmatic management of Drug-Resistant TB (PMDT) site. We also studied the demographic and microbiological profile of these cases and analyzed the prevalence of pre-extensively drug-resistant TB (pre XDR-TB) and extensively drug-resistant TB (XDR-TB) among patients of EPDR-TB in pre Bdq era., Results: Of the 1086 DR-TB patients, 64 (5.89%) were cases of EPDR-TB. Seven out of 64 (10.93%) were primary EPDR-TB. The site wise distribution of cases was 34 (53.125%) lymph node DR-TB, 18 (28.125%) pleural DR-TB, 9 (14.0625%) spinal DR-TB/paraspinal abscess/psoas abscess, 1 case (1.5625%) each of abdominal DR-TB, sternal and gluteal abscess. On the basis of the second-line drug susceptibility testing (DST), patients were grouped into: (1) multidrug-resistant TB (MDR-TB), (2) MDR-TB with fluoroquinolone (FQ) resistance {pre XDR XDR-TB (FQ)}, (3) MDR-TB with second-line injectable (SLI) resistance {pre XDR XDR-TB (SLI)}, (4) XDR-TB. Of the 64 patients, 43 (67.185%) had MDR-TB, 19 (29.687%) had preXDR-TB (FQ), none had preXDR-TB (SLI) and 2 (3.125%) had XDR-TB. Gastro esophageal reflux disease (GERD) was the most common comorbidity seen in 26 (40.6%) patients, followed by anemia in 5 (7.8%), psychiatry problems 5 (7.8%), hypertension in 3 (4.6%), renal disorders in 2 (3.1%) while thyroid disorder, HIV and thalassemia in 1 each (1.5%)., Conclusion: EPDR-TB forms a small but significant proportion of total DR-TB. Lymph node DR-TB is its most common subclass. Our study emphasises the momentousness and essentiality of baseline DST to FQ and SLI in patients of DR-TB. This enables an appropriate modification of therapy at baseline itself to better the treatment outcomes., We observed a strikingly high proportion of preXDR-TB (FQ) in our study group., (C) 2023 Lung India | Published by Wolters Kluwer - Medknow
ER  - 
TY  - JOUR
T1  - Nonalcoholic Fatty Liver Disease and Nonalcoholic Steatohepatitis With Liver  Fibrosis as Predictors of New-Onset Diabetes Mellitus in People With HIV: A Longitudinal Cohort Study.
A1  - Han, Win Min
A1  - Apornpong, Tanakorn
A1  - Lwin, Hay Mar Su
A1  - Thammapiwan, Siwat
A1  - Boonrungsirisap, Jedsadakorn
A1  - Gatechompol, Sivaporn
A1  - Ubolyam, Sasiwimol
A1  - Tangkijvanich, Pisit
A1  - Kerr, Stephen J
A1  - Avihingsanon, Anchalee
Y1  - 2023/12//
KW  - Adolescent
KW  - Adult
KW  - Cohort Studies
KW  - Diabetes Mellitus
KW  - Female
KW  - HIV
KW  - HIV Infections
KW  - Humans
KW  - Liver
KW  - Liver Cirrhosis
KW  - Longitudinal Studies
KW  - Male
KW  - Middle Aged
KW  - Non-alcoholic Fatty Liver Disease
KW  - Prospective Studies
KW  - complications
KW  - epidemiology
KW  - pathology
JF  - Clinical infectious diseases : an official publication of the Infectious Diseases  Society of America
VL  - 77
LA  - eng
IS  - 12
SP  - 1687
EP  - 1695
DO  - 10.1093/cid/ciad433
N2  - BACKGROUND: We investigated the association between nonalcoholic fatty liver  disease (NAFLD) plus or minus a concurrent diagnosis of nonalcoholic steatohepatitis (NASH) and incident diabetes mellitus (DM) and the risk factors associated with NAFLD or NASH development. METHODS: In this prospective study, we analyzed people with human immunodeficiency virus (HIV; PWH) aged ≥18 years without excessive alcohol consumption or hepatitis coinfections. NAFLD was defined as controlled attenuation parameter ≥248 dB/m, whereas NASH with significant disease activity and liver fibrosis was defined as a FibroScan-AST score ≥0.67. Cox proportional hazard regression was used to investigate the association between NAFLD with or without NASH and new-onset DM. RESULTS: Of 847 PWH, the median age at baseline was 45 years (interquartile range, 38-51; 43% female). Baseline NAFLD was associated with 2.8-fold higher risk of new-onset DM after adjusting for age, sex, family history of DM, antiretroviral therapy duration, smoking, statin use, stavudine/didanosine/zidovudine exposure, time-updated body mass index, hypertension, and dyslipidemia. Combined NAFLD and NASH at baseline had 3.1-fold higher new-onset DM risk. In separate analyses, baseline DM did not predict progression to NAFLD or NASH, but tenofovir alafenamide use was associated with an increased risk of NAFLD (hazard ratio [HR], 2.01; 95% confidence interval [CI], 1.02-4.02) or NASH development (2.31; 95% CI, 1.12-5.11). CONCLUSIONS: NAFLD alone or combined with NASH strongly predicts new-onset DM. This highlights the need for systematic risk assessments and management of NAFLD/NASH, as it may contribute to metabolic complications such as DM and subsequent cardiovascular diseases in PWH.
ER  - 
TY  - JOUR
T1  - Osteomyelitis of the Jaw Due to Mucormycosis after Coronavirus Disease 2019 Infection - A Prospective Study.
A1  - Datarkar, Abhay
A1  - Bhawalkar, Amit
A1  - Shah, Vartik
A1  - Manekar, Varsha
A1  - Gadve, Vandana
A1  - Daware, Surendra
A1  - Walkey, Damyanti
A1  - Gioia, Francesca
A1  - Acero, Julio
Y1  - 2024///
KW  - Amphotericin B
KW  - coronavirus disease 2019
KW  - coronavirus disease 2019 associated mucormycosis
KW  - maxillectomy
KW  - surgical debridement
PB  - Department of Oral and Maxillofacial Surgery, Government Dental College and Hospital, Government Medical College Premises, Nagpur, Maharashtra, India
JF  - Ann. maxillofac. surg.
VL  - 14
IS  - 1
SP  - 40
EP  - 45
CY  - (C) 2024 Annals of Maxillofacial Surgery | Published by Wolters Kluwer - Medknow
DO  - 10.4103/ams.ams_16_24 PT  - Article
UR  - http://ovidsp.ovid.com/ovidweb.cgi?T=JS&PAGE=reference&D=ovftz2&NEWS=N&AN=01640712-202401000-00009
N2  - Introduction: The objective of the study was to describe the incidence, clinical characteristics, treatment and outcome of patients with rhinocerebral coronavirus disease 2019-associated mucormycosis (CAM)., Materials and Methods: We performed an unicentric observational study. A total of 113 cases of CAM were evaluated from January 2021 to June 2021. We described the overall incidence of CAM in Nagpur district up to June 2021, the clinical presentation of CAM, the subtype of CAM, the laboratory diagnosis, the type of surgical management in CAM, the pre-operative and 3-month post-operative C-reactive protein marker values, the post-operative healing and complications and the mortality rate., Results: The mean age of the patients was 38.8 years. Rhinomaxillary subtype was the most common. All patients underwent medical as well as surgical intervention as the treatment modality. There was mortality in two patients., Discussion: Study highlights the need for physicians to closely monitor coronavirus disease 2019 (COVID-19) patients, especially severe cases with pre-existing diabetes/receiving corticosteroid therapy and the need for patient education as early diagnosis and prompt treatment leads to better prognosis., (C) 2024 Annals of Maxillofacial Surgery | Published by Wolters Kluwer - Medknow
ER  - 
TY  - JOUR
T1  - Evidence-Based Therapist-Supported Digital Mental Health Intervention for Patients Experiencing Medical Multimorbidity:  A Retrospective Cohort Intent-to-Treat Study.
A1  - Nelson, Benjamin
A1  - Peiper, Nicholas
A1  - PhD, M P H
A1  - Aschbacher, Kirstin
A1  - Forman-Hoffman, Valerie
A1  - PhD, M P H
Y1  - 2024///
KW  - DMH = digital mental health
KW  - GAD-7 = Generalized Anxiety Disorder-7
KW  - MCID = minimally clinically important difference
KW  - MMB = medical multimorbidity
KW  - PHQ-9 = Patient Health Questionnaire-9
KW  - anxiety
KW  - depression
KW  - digital mental health
KW  - multimorbidity
PB  - From the Meru Health Inc. (Nelson, Peiper, Aschbacher, Forman-Hoffman), San Mateo, California; Department of Psychology and Neuroscience (Nelson), University of North Carolina at Chapel Hill, Chapel Hill, North Carolina; Department of Epidemiology and Pop
JF  - Psychosom Med
VL  - 86
IS  - 6
SP  - 547
EP  - 554
CY  - Copyright (C) 2024 by American Psychosomatic Society
DO  - 10.1097/PSY.0000000000001319 PT  - Article
UR  - http://ovidsp.ovid.com/ovidweb.cgi?T=JS&PAGE=reference&D=yrovftz3&NEWS=N&AN=00006842-202407000-00009
N2  - Objective: Multimorbidity or the co-occurrence of multiple health conditions is increasing globally and is associated with significant psychological complications. It is unclear whether digital mental health (DMH) interventions for patients experiencing multimorbidity are effective, particularly given that this patient population faces more treatment resistance. The goal of the current study was to examine the impact of smartphone-delivered DMH interventions for patients presenting with elevated internalizing symptoms that have reported multiple lifetime medical conditions., Methods: This preregistered (see  https://osf.io/vh2et/) retrospective cohort intent-to-treat study with 2819 patients enrolled in a therapist-supported DMH intervention examined the associations between medical multimorbidity (MMB) and mental health outcomes., Results: Results indicated that more MMB was significantly associated with greater presenting mental health symptom severity. MMB did not have a deleterious influence on depressive symptom trajectories across treatment, although having one medical condition was associated with a steeper decrease in anxiety symptoms compared to patients with no medical conditions. Finally, MMB was not associated with time to dropout, but was associated with higher dropout and was differentially associated with fewer beneficial treatment outcomes, although this is likely attributable to higher presenting symptom severity, rather than lesser symptom reductions during treatment., Conclusions: Overall, the Meru Health Program was associated with large effect size decreases in depressive and anxiety symptoms regardless of the number of MMB. Future DMH treatments and research might investigate tailored barrier reduction and extended treatment lengths for patients experiencing MMB to allow for greater treatment dose to reduce symptoms below clinical outcome thresholds., Copyright (C) 2024 by American Psychosomatic Society
ER  - 
TY  - JOUR
T1  - Characteristics and Comparison of Rapidly Growing and Slowly Growing nontuberculous Mycobacterial Pulmonary Disease.
A1  - Zhou, Daibing
A1  - Zhu, Ning
A1  - Li, Shuanghui
A1  - Dong, Liang
A1  - Xia, Jingwen
A1  - Zhang, Xiujuan
A1  - Li, Shengqing
Y1  - 2023///
KW  - Diagnosis
KW  - metagenomic next-generation sequencing
KW  - rapidly growing mycobacteria pulmonary disease
KW  - slowly growing mycobacteria pulmonary disease
PB  - (1)Department of Pulmonary and Critical Care Medicine, Huashan Hospital, Fudan University, Shanghai, China
JF  - Int J Mycobacteriol
VL  - 12
IS  - 3
SP  - 324
EP  - 331
CY  - (C) 2023 The International Journal of Mycobacteriology | Published by Wolters Kluwer - Medknow
DO  - 10.4103/ijmy.ijmy_145_23 PT  - Article
UR  - http://ovidsp.ovid.com/ovidweb.cgi?T=JS&PAGE=reference&D=ovftz2&NEWS=N&AN=01929415-202312030-00017
N2  - Background: Nontuberculous mycobacterial (NTM) pulmonary disease (PD) has rapidly increased globally. The characteristics and comparison of rapidly growing mycobacteria PD (RGM-PD) and slowly growing mycobacteria PD (SGM-PD) are still unclear., Methods: Our study enrolled 31 NTM-PD patients. Clinical data, including baseline, symptoms, underlying disease, laboratory tests, metagenomic next-generation sequencing (mNGS) results, radiological images, treatment, and outcome were recorded and analyzed., Results: Of the 31 patients with NTM-PD, 22 patients were female and 9 were male. It included 11 RGM-PD and 20 SGM-PD. There was no difference in age (P = 0.425) and body mass index (P = 0.152) between the two groups. The common respiratory diseases in prevalence included bronchiectasis and chronic obstructive pulmonary disease. Three patients had positive results of T-SPOT tuberculosis (TB), and none had positive Xpert-Mycobacterium tuberculosis/rifampin results. On admission, patients were symptomatic and included cough/sputum production, fever, weight loss, fatigue, and hemoptysis. In comparison to RGM-PD, patients with SGM-PD had a greater chance of experiencing fatigue (P = 0.012). No significance was found in serum biomarkers between RGM and SGM-PD, including CD4/CD8 ratio, white blood cells, neutrophils, lymphocytes, procalcitonin, ferritin, C-reactive protein, and erythrocyte sedimentation rate. No liver or kidney impairment was found. Patients with RGM-PD were more likely to have right lower lobe (RLL) impairment (P = 0.021) and a cavity characteristic (P = 0.012). All 31 cases had positive mNGS results. The duration of mNGS was shorter than conventional methods (3.4 +/- 0.7 vs. 26.4 +/- 20.9, P < 0.001)., Conclusions: Patients with SGM-PD were more likely to experience fatigue. The cavity and RLL involvement were more frequent in the RGM-PD. mNGS increases the identification of NTM specimens and complements the capabilities of conventional methods., (C) 2023 The International Journal of Mycobacteriology | Published by Wolters Kluwer - Medknow
ER  - 
TY  - JOUR
T1  - Prediabetes and the treatment outcome of tuberculosis: A meta-analysis.
A1  - Liang, Lingbo
A1  - Su, Qiaoli
Y1  - 2024/09//
KW  - Antitubercular Agents
KW  - Humans
KW  - Prediabetic State
KW  - Risk Factors
KW  - Treatment Outcome
KW  - Tuberculosis
KW  - drug therapy
KW  - mortality
KW  - therapeutic use
JF  - Tropical medicine & international health : TM & IH
VL  - 29
LA  - eng
IS  - 9
SP  - 757
EP  - 767
DO  - 10.1111/tmi.14034
N2  - OBJECTIVES: Diabetes has been related to higher risk and poor prognosis of  patients with tuberculosis, while the influence of prediabetes on the treatment outcome of patients with tuberculosis remains not determined. A meta-analysis was performed to evaluate the influence of prediabetes on treatment outcome of patients with tuberculosis. METHODS: Relevant cohort studies were acquired through a search of Medline, Embase, and Web of Science databases. To minimise the influence of between-study heterogeneity, a randomised-effects model was used to pool the results. RESULTS: Eight prospective cohort studies including 3001 patients with tuberculosis were available for the meta-analysis. Among them, 752 (25.1%) were with prediabetes at baseline, and the patients were followed for a mean duration of 17.7 months. It was shown that compared to patients with normoglycemia, those with prediabetes were associated with a higher incidence of unfavourable treatment outcome (risk ratio [RR]: 1.41, 95% confidence interval [CI]: 1.02 to 1.96, p = 0.04; I(2) = 56%). Subgroup analysis did not support that difference in study country (Asian or non-Asian), diagnosis (pulmonary tuberculosis only or also with extrapulmonary tuberculosis), mean age, follow-up duration, or study quality score had significant influence on the results (p for subgroup difference all >0.05). However, prediabetes at baseline was not associated with an increased risk of all-cause mortality during follow-up (RR: 1.59, 95% CI: 0.75 to 3.38, p = 0.23; I(2) = 54%). CONCLUSIONS: Patients with tuberculosis and prediabetes may have a higher risk of unfavourable treatment outcome compared to patients with normoglycemia.
ER  - 
TY  - JOUR
T1  - The psychosis treatment gap and its consequences in rural Ethiopia
A1  - Fekadu, Abebaw
A1  - Medhin, Girmay
A1  - Lund, Crick
A1  - DeSilva, Mary
A1  - Selamu, Medhin
A1  - Alem, Atalay
A1  - Asher, Laura
A1  - Birhane, Rahel
A1  - Patel, Vikram
A1  - Hailemariam, Maji
Y1  - 2019///
PB  - Springer
JF  - BMC psychiatry
VL  - 19
SP  - 1
EP  - 11
ER  - 
TY  - JOUR
T1  - Impact and Cost-Effectiveness Evaluation of Nutritional Supplementation and Complementary Interventions for Tuberculosis Treatment Outcomes under Mukti Pay-for-Performance Model in Madhya Pradesh, India:  A Study Protocol.
A1  - Prinja, Shankar
A1  - Sharma, Atul
A1  - Nadipally, Sudheer
A1  - Rana, Saroj
A1  - Bahuguna, Pankaj
A1  - Rao, Neeta
A1  - Chakraborty, Gautam
A1  - Shankar, Manjunath
A1  - Rai, Varsha
Y1  - 2023///
KW  - Cost-effectiveness
KW  - India
KW  - impact
KW  - nutritional interventions
KW  - pay-for-performance financing
KW  - tuberculosis
PB  - (1)Department of Community Medicine and School of Public Health, Post Graduate Institute of Medical Education and Research, Chandigarh, India
JF  - Int J Mycobacteriol
VL  - 12
IS  - 1
SP  - 82
EP  - 91
CY  - (C) 2023 The International Journal of Mycobacteriology | Published by Wolters Kluwer - Medknow
DO  - 10.4103/ijmy.ijmy_9_23 PT  - Article
UR  - http://ovidsp.ovid.com/ovidweb.cgi?T=JS&PAGE=reference&D=ovftz2&NEWS=N&AN=01929415-202312010-00014
N2  - Background: A "pay-for-performance" (P4P) intervention model for improved tuberculosis (TB) outcomes, called "Mukti," has been implemented in an underdeveloped tribal area of central India. The target of this project is to improve nutritional status, quality of life (QoL), and treatment outcomes of 1000 TB patients through four interventions: food baskets, personal counseling, peer-to-peer learning and facilitation for linkage to government schemes. The current study aims to assess the success of this model by evaluating its impact and cost-effectiveness using a quasi-experimental approach., Methods: Data for impact assessment have been collected from 1000 intervention and control patients. Study outcomes such as treatment completion, sputum negativity, weight gain, and health-related QoL will be compared between matched samples. Micro costing approach will be used for assessing the cost of routine TB services provision under the national program and the incremental cost of implementing our interventions. A decision and Markov hybrid model will estimate long-term costs and health outcomes associated with the use of study interventions. Measures of health outcomes will be mortality, morbidity, and disability. Cost-effectiveness will be assessed in terms of incremental cost per quality-adjusted life-years gained and cost per unit increase in patient weight in intervention versus control groups., Results: The evidence generated from the present study in terms of impact and cost-effectiveness estimates will thus help to identify not only the effectiveness of these interventions but also the optimal mode of financing such measures. Our estimates on scale-up costs for these interventions will also help the state and the national government to consider scale-up of such interventions in the entire state or country., Discussion: The study will generate important evidence on the impact of nutritional supplementation and other complementary interventions for TB treatment outcomes delivered through P4P financing models and on the cost of scaling up these to the state and national level in India., (C) 2023 The International Journal of Mycobacteriology | Published by Wolters Kluwer - Medknow
ER  - 
TY  - JOUR
T1  - A comprehensive review on ethnomedicinal, phytochemical and pharmacological  properties of genus Bistorta (L.) scop.
A1  - Javid, Hanan
A1  - Shaheen, Ishrat
A1  - Qadir, Roof Ul
A1  - Magray, Junaid Ahmad
A1  - Wani, Bilal Ahmad
A1  - Nawchoo, Irshad A
A1  - Gulzar, Shabana
Y1  - 2024/07//
KW  - Animals
KW  - Ethnopharmacology
KW  - Humans
KW  - Medicine, Traditional
KW  - Molecular Structure
KW  - Phytochemicals
KW  - Phytotherapy
KW  - Plant Extracts
KW  - Plants, Medicinal
KW  - chemistry
KW  - isolation & purification
KW  - pharmacology
JF  - Fitoterapia
VL  - 176
LA  - eng
SP  - 105977
EP  - 105977
DO  - 10.1016/j.fitote.2024.105977
N2  - The genus Bistorta comprises about 43 accepted species that are widely used by  local people and medicinal practitioners for the treatment of rheumatism, tuberculosis, inflammation, respiratory infection, and other diseases. The objective of this review is to present up-to-date information from the scientific literature about the phytochemistry, pharmacology, and toxicology of Bistorta. At present, there is a lack of a comprehensive review that consolidates the various scientific studies conducted on the genus Bistorta. To address this knowledge gap, a global review has been compiled on the genus Bistorta, which emphasizes ethnomedicinal uses, phytochemistry, and pharmacology. To gather information about Bistorta, relevant keywords were used to search internet databases including Google scholar, PubMed, ResearchGate, Web of Science, Europe PMC, CNKI, and Wiley Online Library. Additionally, published books that provided an overview of existing literature studies were consulted for reference purposes. Chemical structures and formulas of compounds were verified using the PubChem database and drawn using Chem Draw Ultra 6.0. The scientific nomenclature utilized in this review follows The World Flora Online and The Plant of the World Online (PoWo). A comprehensive evaluation of literature sources revealed that the genus Bistorta has been recognized for its ethnomedical properties and has been used in traditional healthcare for several millennia. Chemical analysis has identified various compounds such as phenolics, flavonoids saponins, terpenes, sterols, and coumarins which have been shown to have significant pharmacological effects such as anti-tumor, anti-inflammatory, anti-oxidant anti-rheumatic and anti-microbial properties. The pharmacological research has only partially validated the traditional and local uses of Bistorta species. Further research is required to investigate the mechanisms of the plant's active compounds, as well as its potential therapeutic applications in treating conditions like diabetes and neurodegenerative diseases. Additionally, there is no clinical evidence to provide the health benefits of these plants. To confirm the pharmacological activities, clinical efficacy, and non-toxicity of Bistorta species, more comprehensive and systematic preclinical studies, and clinical trials are needed.
ER  - 
TY  - JOUR
T1  - Identification of Vaccine Effects When Exposure Status Is Unknown.
A1  - Stensrud, Mats
A1  - Smith, Louisa
Y1  - 2023///
KW  - Estimands
KW  - Randomized Trials
KW  - Sharp bounds
KW  - Vaccine effects
PB  - From the (a)Department of Mathematics, Ecole Polytechnique Federale de Lausanne, Lausanne, Switzerland
JF  - Epidemiology
VL  - 34
IS  - 2
SP  - 216
EP  - 224
CY  - Copyright (C) 2023 Wolters Kluwer Health, Inc. All rights reserved.
DO  - 10.1097/EDE.0000000000001573 PT  - Miscellaneous Article
UR  - http://ovidsp.ovid.com/ovidweb.cgi?T=JS&PAGE=reference&D=yrovftz1&NEWS=N&AN=00001648-202303000-00008
N2  - Results from randomized controlled trials (RCTs) help determine vaccination strategies and related public health policies. However, defining and identifying estimands that can guide policies in infectious disease settings is difficult, even in an RCT. The effects of vaccination critically depend on characteristics of the population of interest, such as the prevalence of infection, the number of vaccinated, and social behaviors. To mitigate the dependence on such characteristics, estimands, and study designs, that require conditioning or intervening on exposure to the infectious agent have been advocated. But a fundamental problem for both RCTs and observational studies is that exposure status is often unavailable or difficult to measure, which has made it impossible to apply existing methodology to study vaccine effects that account for exposure status. In this study, we present new results on this type of vaccine effects. Under plausible conditions, we show that point identification of certain relative effects is possible even when the exposure status is unknown. Furthermore, we derive sharp bounds on the corresponding absolute effects. We apply these results to estimate the effects of the ChAdOx1 nCoV-19 vaccine on SARS-CoV-2 disease (COVID-19) conditional on postvaccine exposure to the virus, using data from a large RCT., Copyright (C) 2023 Wolters Kluwer Health, Inc. All rights reserved.
ER  - 
TY  - JOUR
T1  - Efficacy of an Opioid-Sparing Perioperative Multimodal Analgesia Protocol on Posterior Lumbar Fusion in a Hispanic Population:  A Randomized Controlled Trial.
A1  - Ramirez-Gonzalez, Manuel
A1  - Torres-Lugo, Norberto
A1  - Deliz-Jimenez, David
A1  - Echegaray-Casalduc, Gabriel
A1  - Ramirez, Norman
A1  - Colon-Rodriguez, Elfren
A1  - Carro-Rivera, Juan
A1  - De La Cruz, Antonio
A1  - Claudio-Roman, Yamil
A1  - Massanet-Volrath, Jose
A1  - Escobar-Medina, Enrique
A1  - Montanez-Huertas, Jose
Y1  - 2023///
PB  - Twin Cities Spine Center, Minneapolis, MN (Ramirez-Gonzalez), University of Puerto Rico School of Medicine, University of Puerto Rico Medical Sciences Campus, San Juan, PR (Claudio-Roman), Department of Orthopaedic Surgery, University of Puerto Rico, Medi
JF  - J Am Acad Orthop Surg
VL  - 31
IS  - 17
SP  - 931
EP  - 937
CY  - (C) 2023 by American Academy of Orthopaedic Surgeons
DO  - 10.5435/JAAOS-D-22-00878 PT  - Article
UR  - http://ovidsp.ovid.com/ovidweb.cgi?T=JS&PAGE=reference&D=ovftz2&NEWS=N&AN=00124635-202309010-00009
N2  - Introduction: Posterior lumbar fusion surgery has become more common amid an aging population, with degenerative disease as its most common indication. Historically, postoperative pain control for spine surgery has relied on opioids. However, opioid use is associated with adverse effects such as dependence, respiratory depression, and altered cognition. Our study aimed to determine whether an opioid-sparing multimodal analgesia regimen (ketorolac, orphenadrine, and gabapentin) could be a viable alternative to diminish opioid use compared with a standard opioid-based regimen in Hispanic patients undergoing posterior lumbar spinal fusion., Methods: This was a randomized controlled trial of Hispanic patients scheduled to undergo elective posterior spinal fusion. Inclusion criteria included age 30 to 85 years, Hispanic ethnicity, lumbar stenosis between L1 and S1, elective posterior spinal fusion with instrumentation, American Society of Anesthesiologists Score <2, and consent to participate in the study. Patients were randomized into two groups, an experimental multimodal analgesia and control (opioid-based) treatment groups, and outcomes such as morphine milligram equivalents used, visual analog scale score, and length of hospital stay were compared between the groups., Results: The MMA experimental group used significantly lower amounts of opioid (measured with morphine milligram equivalent) than the opioid-based group during the 12-hour and 24-hour postoperative periods (P-value = 0.023 and P-value = 0.033, respectively). No statistically significant difference was observed in opioid use in the 48-hour postoperative period between both groups (P-value = 0.066). The MMA group had significantly lower VAS scores reported at the 12-hour, 24-hour, and 48-hour postoperative periods compared with the opioid-based group (P-values = 0.016, 0.020, and 0.020, respectively). No difference was observed in the length of hospital stay between groups (P-value = 0.169)., Discussion: Implementing an MMA protocol in Hispanic patients undergoing posterior lumbar fusion resulted in decreased overall opioid use and decreased pain intensity compared with the opioid-based group. MMA is an effective alternative for pain control in patients who want to avoid opioid use., Clinical Trial Registration: Identifier: NCT05413902, (C) 2023 by American Academy of Orthopaedic Surgeons
ER  - 
TY  - JOUR
T1  - Synthesis, biological evaluation and molecular docking study of pyrimidine linked  thiazolidinedione derivatives as potential antimicrobial and antitubercular agents.
A1  - Raghu, M S
A1  - Pradeep Kumar, C B
A1  - Yogesh Kumar, K
A1  - Prashanth, M K
A1  - Alharethy, Fahd
A1  - Jeon, Byong-Hun
Y1  - 2024/05//
KW  - Anti-Bacterial Agents
KW  - Anti-Infective Agents
KW  - Antitubercular Agents
KW  - Methicillin-Resistant Staphylococcus aureus
KW  - Microbial Sensitivity Tests
KW  - Molecular Docking Simulation
KW  - Molecular Structure
KW  - Pyrimidines
KW  - Staphylococcus aureus
KW  - Structure-Activity Relationship
KW  - Thiazolidinediones
KW  - chemistry
KW  - metabolism
KW  - pharmacology
JF  - Bioorganic & medicinal chemistry letters
VL  - 103
LA  - eng
SP  - 129707
EP  - 129707
DO  - 10.1016/j.bmcl.2024.129707
N2  - The design and development of novel antimicrobial agents are highly desired to  combat the emergence of medication resistance against microorganisms that cause infections. A series of new pyrimidine-linked thiazolidinedione derivatives (5a-j) were synthesized, characterized, and their antimicrobial properties assessed in the current investigation. Here, novel pyrimidine-linked thiazolidinedione compounds were designed using the molecular hybridization approach. Elemental and spectral techniques were used to determine the structures of the synthesized hybrids. The majority of compounds showed encouraging antibacterial properties. Among the active compounds, 5g, 5i, and 5j showed 1.85, 1.15, and 1.38 times the activity of streptomycin against S. aureus, respectively, with MIC values of 6.4, 10.3, and 8.6 µM. With MIC values of 10.8, 21.9, and 15.4 µM, respectively, the compounds 5g, 5i, and 5j showed 2.14, 1.05, and 1.50 times the activity of linezolid against the methicillin-resistant S. aureus (MRSA) strain. Furthermore, when compared to the reference medications, compounds 5g, 5i, and 5j demonstrated broad-range antimicrobial efficacy against all tested strains of bacteria and fungus. Out of all the compounds that were investigated, compounds 5g, 5i, and 5j showed noteworthy anti-tubercular activity. 5g is the most effective, 1.59 times more effective than reference drug isoniazid. To anticipate the binding manner, the synthesized potent compounds were subjected to molecular docking into the active binding site of MRSA and the mycobacterial membrane protein large 3 (MmpL3) protein. The compounds 5g, 5i, and 5j may eventually serve as lead compounds in the search for antimicrobial and anti-TB therapeutic agents.
ER  - 
TY  - JOUR
T1  - Development of pharmacovigilance system in India and paradigm of pharmacovigilance research: an overview
A1  - Singh, Preeti
A1  - Vaishnav, Yogesh
A1  - Verma, Shekhar
Y1  - 2023///
PB  - Bentham Science Publishers
JF  - Current Drug Safety
VL  - 18
IS  - 4
SP  - 448
EP  - 464
ER  - 
TY  - JOUR
T1  - Cardiovascular benefits of statin plus ezetimibe combination therapy versus statin monotherapy in acute coronary syndrome:  a meta-analysis of randomized controlled trials.
A1  - de Oliveira Almeida, Gustavo
A1  - Balieiro, Caroline
A1  - Bertoli, Edmundo
A1  - Moreira, Maria
A1  - Silva, Ana
A1  - Minucci, Barbara
A1  - Zapparoli, Isabella
A1  - Maluf, Marcela
A1  - Carvalho, Henrique
A1  - dos Santos Borges, Rafael
A1  - Pasqualotto, Eric
A1  - Nienkotter, Thiago
A1  - Alves, Vinicius
A1  - Guida, Camila
Y1  - 2024///
KW  - acute coronary syndrome
KW  - ezetimibe
KW  - statin
PB  - (a)Department of Medicine, Federal University of Triangulo Mineiro, Uberaba
JF  - Coron Artery Dis
CY  - Copyright (C) 2024 Wolters Kluwer Health, Inc. All rights reserved.
DO  - 10.1097/MCA.0000000000001407 PT  - Article
UR  - http://ovidsp.ovid.com/ovidweb.cgi?T=JS&PAGE=reference&D=yrovftz4&NEWS=N&AN=00019501-900000000-98393
N2  - Background: The efficacy of adding ezetimibe to statin therapy for event reduction in patients with acute coronary syndromes (ACS) remains a topic of ongoing debate., Methods: We performed a systematic review and meta-analysis of randomized controlled trials (RCTs) comparing ezetimibe plus statin versus statin monotherapy in patients with ACS. We searched PubMed, Embase, and Cochrane for eligible trials. The random-effects model was used to calculate the risk ratios with 95% confidence intervals (CIs). Statistical analyses were performed using RStudio version 4.2.3 (RStudio, PBC)., Results: Six RCTs comprising 20 574 patients with ACS were included, of whom 10 259 (49.9%) were prescribed ezetimibe plus statin. The patient population had an average age of 63.8 years, and 75.1% were male. Compared with statin monotherapy, ezetimibe plus statin significantly reduced major adverse cardiovascular events (MACE) (risk ratio 0.93; 95% CI 0.90-0.97; P < 0.01) and nonfatal myocardial infarction (risk ratio 0.88; 95% CI 0.81-0.95; P < 0.01). There was no significant difference between groups for revascularization (risk ratio 0.94; 95% CI 0.90-1.00; P = 0.03), all-cause mortality (risk ratio 0.87; 95% CI 0.63-1.21; P = 0.42), or unstable angina (risk ratio 1.05; 95% CI 0.86-1.27; P = 0.64)., Conclusion: In this meta-analysis of patients with ACS, the combination of ezetimibe plus statin was associated with a reduction in MACE and nonfatal myocardial infarction, compared with statin monotherapy., Copyright (C) 2024 Wolters Kluwer Health, Inc. All rights reserved.
ER  - 
TY  - JOUR
T1  - PREFUL MRI for Monitoring Perfusion and Ventilation Changes after  Elexacaftor-Tezacaftor-Ivacaftor Therapy for Cystic Fibrosis: A Feasibility Study.
A1  - Dohna, Martha
A1  - Voskrebenzev, Andreas
A1  - Klimeš, Filip
A1  - Kaireit, Till F
A1  - Glandorf, Julian
A1  - Pallenberg, Sophia T
A1  - Ringshausen, Felix C
A1  - Hansen, Gesine
A1  - Renz, Diane Miriam
A1  - Wacker, Frank
A1  - Dittrich, Anna-Maria
A1  - Vogel-Claussen, Jens
Y1  - 2024/04//
KW  - Adolescent
KW  - Aminophenols
KW  - Benzodioxoles
KW  - Cystic Fibrosis
KW  - Feasibility Studies
KW  - Female
KW  - Humans
KW  - Indoles
KW  - Lung
KW  - Magnetic Resonance Imaging
KW  - Male
KW  - Perfusion
KW  - Prospective Studies
KW  - Pyrazoles
KW  - Pyridines
KW  - Pyrrolidines
KW  - Quinolones
KW  - Respiration
KW  - Young Adult
KW  - diagnostic imaging
JF  - Radiology. Cardiothoracic imaging
VL  - 6
LA  - eng
IS  - 2
SP  - e230104
EP  - e230104
DO  - 10.1148/ryct.230104
N2  - Purpose To assess the feasibility of monitoring the effects of  elexacaftor-tezacaftor-ivacaftor (ETI) therapy on lung ventilation and perfusion in people with cystic fibrosis (CF), using phase-resolved functional lung (PREFUL) MRI. Materials and Methods This secondary analysis of a multicenter prospective study was carried out between August 2020 and March 2021 and included participants 12 years or older with CF who underwent PREFUL MRI, spirometry, sweat chloride test, and lung clearance index assessment before and 8-16 weeks after ETI therapy. For PREFUL-derived ventilation and perfusion parameter extraction, two-dimensional coronal dynamic gradient-echo MR images were evaluated with an automated quantitative pipeline. T1- and T2-weighted MR images and PREFUL perfusion maps were visually assessed for semiquantitative Eichinger scores. Wilcoxon signed rank test compared clinical parameters and PREFUL values before and after ETI therapy. Correlation of parameters was calculated as Spearman ρ correlation coefficient. Results Twenty-three participants (median age, 18 years [IQR: 14-24.5 years]; 13 female) were included. Quantitative PREFUL parameters, Eichinger score, and clinical parameters (lung clearance index = 21) showed significant improvement after ETI therapy. Ventilation defect percentage of regional ventilation decreased from 18% (IQR: 14%-25%) to 9% (IQR: 6%-17%) (P = .003) and perfusion defect percentage from 26% (IQR: 18%-36%) to 19% (IQR: 13%-24%) (P = .002). Areas of matching normal (healthy) ventilation and perfusion increased from 52% (IQR: 47%-68%) to 73% (IQR: 61%-83%). Visually assessed perfusion scores did not correlate with PREFUL perfusion (P = .11) nor with ventilation-perfusion match values (P = .38). Conclusion The study demonstrates the feasibility of PREFUL MRI for semiautomated quantitative assessment of perfusion and ventilation changes in response to ETI therapy in people with CF. Keywords: Pediatrics, MR-Functional Imaging, Pulmonary, Lung, Comparative Studies, Cystic Fibrosis, Elexacaftor-Tezacaftor-Ivacaftor Therapy, Fourier Decomposition, PREFUL, Free-Breathing Proton MRI, Pulmonary MRI, Perfusion, Functional MRI, CFTR, Modulator Therapy, Kaftrio Clinical trial registration no. NCT04732910 Supplemental material is available for this article. © RSNA, 2024.
ER  - 
TY  - JOUR
T1  - Few Randomized Controlled Trials in Spine Surgery in the United States Include Sociodemographic Patient Data:  A Systematic Review.
A1  - Kirchner, Gregory
A1  - MD, M P H
A1  - Kim, Andrew
A1  - Smith, Nathan
A1  - Martinazzi, Brandon
A1  - Hines, Shawn
A1  - Weddle, John
A1  - Bible, Jesse
Y1  - 2023///
PB  - From the Department of Orthopaedics & Rehabilitation, Penn State Milton S. Hershey Medical Center, Hershey, PA.
JF  - J Am Acad Orthop Surg
VL  - 31
IS  - 8
SP  - 421
EP  - 427
CY  - (C) 2023 by American Academy of Orthopaedic Surgeons
DO  - 10.5435/JAAOS-D-22-00838 PT  - Article
UR  - http://ovidsp.ovid.com/ovidweb.cgi?T=JS&PAGE=reference&D=ovftz1&NEWS=N&AN=00124635-202304150-00010
N2  - Introduction: The importance of sociodemographic factors such as race, education, and income on spine surgery outcomes has been well established, yet the representation of sociodemographic data within randomized controlled trials (RCTs) in spine literature remains undefined in the United States (U.S)., Methods: Medical literature was reviewed within PubMed for RCTs with "spine" in the title or abstract published within the last 8 years (2014 to 2021) in seven major spine journals. This yielded 128 results, and after application of inclusion criteria (RCTs concerning adult spine pathologies conducted in the U.S), 54 RCTs remained for analysis. Each article's journal of publication, year of publication, and spinal pathology was recorded. Pathologies included cervical degeneration, thoracolumbar degeneration, adult deformity, cervical trauma, and thoracolumbar trauma. Sociodemographic variables collected were race, ethnicity, insurance status, income, work status, and education. The Fisher's exact test was used to compare inclusion of sociodemographic data by journal, year, and spinal pathology., Results: Sociodemographic data were included in the results and in any section of 57.4% (31/54) of RCTs. RCTs reported work status in 25.9% (14/54) of results and 38.9% (21/54) of RCTs included work status in any section. Income was included in the results and mentioned in any section in 13.0% (7/54) of RCTs. Insurance status was in the results or any section of 9.3% (5/54) and 18.5% (10/54) of RCTs, respectively. There was no association with inclusion of sociodemographic data within the results of RCTs as a factor of journal (P = 0.337), year of publication (P = 0.286), or spinal pathology (P = 0.199)., Discussion: Despite evidence of the importance of sociodemographic factors on the natural history and treatment outcomes of myriad spine pathologies, this study identifies a surprising absence of sociodemographic data within contemporary RCTs in spine surgery. Failure to include sociodemographic factors in RCTs potentially bias the generalizability of outcome data., (C) 2023 by American Academy of Orthopaedic Surgeons
ER  - 
TY  - JOUR
T1  - Sex Differences in 10-Year Outcomes After Percutaneous Coronary Intervention With Drug-Eluting Stents:  Insights From the DECADE Cooperation.
A1  - Coughlan, J J
A1  - MB, BCh
A1  - Raber, Lorenz
A1  - MD, PhD
A1  - Brugaletta, Salvatore
A1  - MD, PhD
A1  - Kufner, Sebastian
A1  - Maeng, Michael
A1  - MD, PhD
A1  - Jensen, Lisette
A1  - Okkels MD, PhD
A1  - Ortega-Paz, Luis
A1  - MD, PhD
A1  - Bar, Sarah
A1  - Laugwitz, Karl-Ludwig
A1  - Madsen, Morten
A1  - MSc, B A
A1  - Heg, Dik
A1  - Aytekin, Alp
A1  - Windecker, Stephan
A1  - Olesen, Kevin
A1  - Kris Warnakula MD, PhD
A1  - Sabate, Manel
A1  - MD, PhD
A1  - Kastrati, Adnan
A1  - Cassese, Salvatore
A1  - MD, PhD
Y1  - 2023///
KW  - drug-eluting stents
KW  - percutaneous coronary intervention
PB  - Klinik fur Herz und Kreislauferkrankungen, Deutsches Herzzentrum Munchen (J.J.C., S.K., A.A., A.K., S.C.), Technische Universitat Munchen, Munich, Germany.
JF  - Circulation
VL  - 147
IS  - 7
SP  - 575
EP  - 585
CY  - (C) 2023  by the American College of Cardiology Foundation and the American Heart Association, Inc. 
DO  - 10.1161/CIRCULATIONAHA.122.062049 PT  - Article
UR  - http://ovidsp.ovid.com/ovidweb.cgi?T=JS&PAGE=reference&D=yrovftz1&NEWS=N&AN=00003017-202302140-00011
N2  - Background: Although some studies have investigated sex-related outcomes up to 5 years after percutaneous coronary intervention (PCI), analyses at longer follow-up (ie, to 10 years) in large cohorts treated exclusively with drug-eluting stent (DES) platforms are lacking. Therefore, this study aimed to define whether sex-related differences in long-term outcomes after PCI persist both in the DES era and at longer-term follow-up., Methods: Individual data of patients treated with DES in 5 randomized controlled trials with 10-year follow-up were pooled. Patients were divided into 2 groups by sex. The analysis of individual participant data was performed using a 1-stage approach by entering a clustering effect by parent study in all univariable and multivariable models focusing on sex. The main outcomes of interest for this analysis included cardiovascular death, myocardial infarction, repeat revascularization, and definite stent thrombosis to 10 years after PCI. Survival was analyzed by the Kaplan-Meier method to estimate the time to first event, and differences between the 2 groups were tested with the log-rank test. Hazard ratios (HRs) and 95% CIs were calculated with a Cox proportional hazards model. Conventional multivariable analyses with adjustment for relevant variables were performed., Results: Among 9700 patients undergoing PCI with DES implantation included in the present analysis, 2296 were women and 7404 were men. Through to 10 years, cardiovascular death occurred in 407 of the 2296 female patients and 1012 of the 7404 male patients (adjusted HR [HRadj], 0.94 [95% CI, 0.80-1.11]). Female sex was associated with a lower risk of repeat revascularization of the target lesion (HRadj, 0.80 [95% CI, 0.74-0.87]), target vessel (HRadj, 0.81 [95% CI, 0.76-0.87]), and nontarget vessels (HRadj, 0.69 [95% CI, 0.62-0.77]). Compared with male patients, female patients displayed an increased risk of myocardial infarction in the first 30 days after PCI with DES (HRadj, 1.65 [95% CI, 1.24-2.19]) but a comparable risk of myocardial infarction thereafter. The risk of definite stent thrombosis was not significantly different between female and male patients (HRadj, 1.14 [95% CI, 0.89-1.47])., Conclusions: Through to 10-year follow-up after PCI with DES, female patients are at increased risk of early myocardial infarction, receive fewer repeat revascularizations, and have no difference in cardiovascular mortality compared with male patients., (C) 2023  by the American College of Cardiology Foundation and the American Heart Association, Inc.
ER  - 
TY  - JOUR
T1  - Myoinositol and methyl stearate increases rifampicin susceptibility among drug-resistant Mycobacterium tuberculosis expressing Rv1819c.
A1  - Nirmal, Christy
A1  - Rajadas, Sam
A1  - Balasubramanian, Mahizhaveni
A1  - Mohanvel, Sucharitha
A1  - Aathi, Muthu
A1  - Munishankar, Saravanan
A1  - Chilamakuru, Naresh
A1  - Thiruvenkadam, Kannan
A1  - Pandiya Raj, Ajith
A1  - Paraman, Ramalingam
A1  - Dusthackeer, Azger
Y1  - 2023///
KW  - Rv1819c
KW  - drug resistance
KW  - efflux inhibitors
KW  - efflux pump
KW  - tuberculosis
PB  - (1)ICMR-National Institute for Research in Tuberculosis, Chennai India
JF  - Chem Biol Drug Des
CY  - (C) 2023 John Wiley & Sons, Ltd
DO  - 10.1111/cbdd.14197 PT  - Article
UR  - http://ovidsp.ovid.com/ovidweb.cgi?T=JS&PAGE=reference&D=ovftz4&NEWS=N&AN=01253034-900000000-98496
N2  - The alarming increase in multidrug resistance, which includes Bedaquiline and Delamanid, stumbles success in Tuberculosis treatment outcome. Mycobacterium tuberculosis gains resistance to rifampicin, which is one of the less toxic and potent anti-TB drugs, through genetic mutations predominantly besides efflux pump mediated drug resistance. In recent decades, scientific interventions are being carried out to overcome this hurdle using novel approaches to save this drug by combining it with other drugs/molecules or by use of high dose rifampicin. This study reports five small molecules namely Ellagic acid, Methyl Stearate, Myoinositol, Rutin, and Shikimic acid that exhibit synergistic inhibitory activity with rifampicin against resistant TB isolates. In-silico examinations revealed possible blocking of Rv1819c-an ABC transporter efflux pump that was known to confer resistance in M. tuberculosis to rifampicin. The synergistic anti-TB activity was assessed using a drug combination checkerboard assay. Efflux pump inhibition activity of ellagic acid, myoinositol, and methyl stearate was observed through ethidium bromide accumulation assay in the drug-resistant M. tuberculosis clinical strains and recombinant Mycobacterium smegmatis expressing Rv1819c in coherence with the significant reduction in the minimum inhibitory concentration of rifampicin. Cytotoxicity of the active efflux inhibitors was tested using in silico and ex vivo methods. Myoinositol and methyl stearate were completely non-toxic to the hematological and epithelial cells of different organs under ex vivo conditions. Based on these findings, these molecules can be considered for adjunct TB therapy; however, their impact on other drugs of anti-TB regimen needs to be tested., (C) 2023 John Wiley & Sons, Ltd
ER  - 
TY  - JOUR
T1  - Spectrum of COVID-19 Infections in Renal Transplant Recipients:  A Single-Center Case Series.
A1  - Mukherjee, Topoti
A1  - Bonu, Ravishankar
A1  - Prakash, G
A1  - Sankaran, Sundar
A1  - Ballal, Sudarshan
Y1  - 2023///
KW  - COVID-19
KW  - immunocompromised
KW  - renal transplant
PB  - Department of Nephrology, Manipal Hospital, Bengaluru, Karnataka, India
VL  - 17
IS  - 1
SP  - 97
EP  - 102
CY  - (C) 2023 Indian Journal of Transplantation | Published by Wolters Kluwer - Medknow
DO  - 10.4103/ijot.ijot_52_22 PT  - Miscellaneous Article
UR  - http://ovidsp.ovid.com/ovidweb.cgi?T=JS&PAGE=reference&D=ovftz2&NEWS=N&AN=01706228-202317010-00017
N2  - Objective: COVID-19 infection can be mild to devastating in renal transplant recipients. We looked at the clinical course in all the renal transplant recipients who attended our hospital for COVID-19 infection., Study Design: Case series - This was a retrospective observational study of renal transplant recipients infected with varying degrees of COVID-19 infection, who sought care in our hospital. COVID-19 infection was defined as mild, moderate, or severe based on the guidelines issued by the Ministry of Health and Family Welfare, Government of India., Settings and Participants: The study included all renal transplant recipients with a functioning graft, who attended our hospital for COVID-19 infection between July 2020 and January 2022. Their data were obtained from electronic records., Results and Observations: A total of 18 renal transplant recipients sought care at our center for COVID-19 infection. There were 19 episodes of COVID infection in these 18 patients (one reinfection). Seven of these were transplanted at our center and 11 were transplanted elsewhere and were following up at our center. Of the 18 patients, 12 (66.67%) had mild infection, 2 (11.11%) had moderate COVID-19 infection, and 4 (22.22%) had severe or critical disease. Two of the severe cases died with a functioning graft, one had graft loss, and one recovered. Acute kidney injury occurred in 22.22% of cases (n = 4). The most common presenting symptom was fever (77.78%). The most common comorbidity was hypertension. The source of infection was predominantly the community (17/18 patients). The number of renal transplants during the above period at our center was 24. The infection rate and mortality rate among these patients were 29.16% (n = 7) and 42/1000 (n = 1), respectively., Limitations: The study was based on the availability of data in our electronic records. There was no standard immunosuppression protocol followed. The retrospective design and small numbers are added limitations of our study. As we included all renal transplant recipients with COVID-19 infection irrespective of the time and place of transplant, the infection rate and mortality rate could not be computed on all 18 patients using a common denominator., Conclusion: Transplant patients have a variable outcome after COVID-19 infection. There may be an inherent individual susceptibility in addition to risk factors such as immunocompromised state and diabetes., (C) 2023 Indian Journal of Transplantation | Published by Wolters Kluwer - Medknow
ER  - 
TY  - DISS
T1  - Perfil da população infectada por tuberculose antes e durante a pandemia de COVID-19, na comunidade da Rocinha, Rio de Janeiro, Brasil
A1  - Santos, Rafaela Rocha dos
Y1  - 2024///
ER  - 
TY  - JOUR
T1  - Long-term treatment outcomes of patients infected with hepatitis C virus: a systematic review and meta-analysis of the survival benefit of achieving a sustained virological response
A1  - Simmons, Bryony
A1  - Saleem, Jawaad
A1  - Heath, Katherine
A1  - Cooke, Graham S
A1  - Hill, Andrew
Y1  - 2015///
PB  - Oxford University Press
JF  - Clinical Infectious Diseases
VL  - 61
IS  - 5
SP  - 730
EP  - 740
ER  - 
TY  - JOUR
T1  - Pulmonary tuberculosis and neurologic melioidosis coinfection-first case report from Madurai
A1  - Vithiya, G
A1  - Rajendran, T
A1  - Velvizhi, S
A1  - Ramesh, A
Y1  - 2023///
KW  - Burkholderia pseudomallei
KW  - Mycobacterium tuberculosis test kit
KW  - abscess
KW  - activated partial thromboplastin time
KW  - acute hepatitis
KW  - adult
KW  - alanine aminotransferase
KW  - alcoholism
KW  - alkaline phosphatase
KW  - amikacin
KW  - antidiabetic agent
KW  - article
KW  - artificial ventilation
KW  - bilirubin
KW  - bilirubin glucuronide
KW  - blood gas analysis
KW  - case report
KW  - ceftazidime
KW  - clinical article
KW  - coinfection
KW  - computer assisted tomography
KW  - cotrimoxazole
KW  - creatinine
KW  - diabetes mellitus
KW  - erythrocyte sedimentation rate
KW  - ethambutol
KW  - ethambutol plus isoniazid plus pyrazinamide plus r
KW  - fever
KW  - fluid-attenuated inversion recovery imaging
KW  - glucose blood level
KW  - headache
KW  - hematoma
KW  - hemoglobin
KW  - hemoglobin A1c
KW  - human
KW  - hyperglycemia
KW  - hypoxia
KW  - insulin
KW  - isoniazid plus pyrazinamide plus rifampicin
KW  - leukocyte count
KW  - levofloxacin
KW  - liver function test
KW  - lung tuberculosis
KW  - male
KW  - melioidosis
KW  - microbial identification system
KW  - middle aged
KW  - neurologic melioidosis
KW  - nuclear magnetic resonance imaging
KW  - polymerase chain reaction
KW  - procalcitonin
KW  - prothrombin time
KW  - pyridoxine
KW  - real time polymerase chain reaction
KW  - respiratory alkalosis
KW  - respiratory distress
KW  - scalp abscess
KW  - sensory dysfunction
KW  - smoking
KW  - somnolence
KW  - subgaleal hematoma
KW  - tracheal aspiration procedure
KW  - urea
JF  - Indian Journal of Medical Microbiology
VL  - 46
LA  - English
CY  - G. Vithiya, R.S.No 45/6, plot no.20 Babu Nagar Main Road, Sourashtra Teachers' Colony, Anuppanadi, Madurai, India
DO  - 10.1016/j.ijmmb.2023.100458
UR  - https://www-embase-com-aiims.knimbus.com/search/results?subaction=viewrecord&id=L2026930535&from=export
UR  - http://dx.doi.org/10.1016/j.ijmmb.2023.100458
N2  - Despite tuberculosis and melioidosis being endemic in many countries, coinfections are unusual. Only fourteen cases of tuberculosis melioidosis coinfections have been reported. To the best of our knowledge, this is the first case of coinfection of tuberculosis and neurologic melioidosis. We report a case of 48 year diabetic male presented with fever, headache and altered sensorium for two days. On examination, there was scalp abscess with subgaleal hematoma, pus culture of which grew B. pseudomallei. Sputum culture grew the same and sputum tuberculosis PCR was positive. Patient was concurrently treated for both the conditions and recovered.
ER  - 
TY  - JOUR
T1  - Treatment outcomes and associated factors among patients with drug-sensitive tuberculosis on daily fixed-dose combination drugs:  A cohort study from Ahmedabad, India.
A1  - Prajapati, Arpit
A1  - Shah, Tejas
A1  - Panchal, Sagar
A1  - Joshi, Bhavin
A1  - Shringarpure, Kalpita
A1  - Jakasania, Arjunkumar
A1  - Kathirvel, Soundappan
Y1  - 2023///
KW  - Drug-sensitive TB
KW  - HIV
KW  - fixed-dose combination
KW  - successful
KW  - treatment outcome
PB  - (1)Department of Community Medicine, GCS Medical College, Hospital and Research Centre, Ahmedabad, Gujarat, India
JF  - J. family med. prim. care
VL  - 12
IS  - 3
SP  - 452
EP  - 459
CY  - (C) 2023 Journal of Family Medicine and Primary Care | Published by Wolters Kluwer - Medknow
DO  - 10.4103/jfmpc.jfmpc_1331_22 PT  - Article
UR  - http://ovidsp.ovid.com/ovidweb.cgi?T=JS&PAGE=reference&D=ovftz1&NEWS=N&AN=01697686-202303000-00007
N2  - Background and Aim: The National Tuberculosis Elimination Program (NTEP) has been progressive in addressing the issues related to tuberculosis (TB) control in the country, with constant programmatic changes based on evidence available from operational research. Our objectives were 1. to assess the sociodemographic and clinical characteristics, and the treatment outcomes of patients on fixed-dose combination (FDC) daily regimen and 2. to assess the factors associated with unsuccessful treatment outcomes among patients with DS-TB., Materials and Methods: A retrospective cohort study was conducted based on record review. The study population included all patients with drug-sensitive TB, registered and initiated on treatment under NTEP "new category" from January to June 2018 and under "previously treated category" from January to March 2018. Quantitative data downloaded from Nikshay in Excel format was imported., Results: A total of 8301 patients with DS-TB registered under NTEP. Mean (standard deviation [SD]) age of DS-TB patients was 35.3 + 16.9 years, and 63.2% were in the age group of 15-44 years. Also, 60.1% were male, 2.5% were human immunodeficiency virus (HIV) positive, 65.3% were pulmonary TB cases, and 70.4% obtained treatment from public providers. Proportion of "successful" and "unsuccessful" outcomes was 87.9% and 12.1%, respectively, in the new treatment category and 78.3% and 21.7%, respectively, in the previously treated category. Among the patients classified under new category, the unsuccessful treatment outcome remained significantly high after adjustments with known confounders among patients aged 45-54 years (adjusted relative risks [aRR] 1.59, 95% confidence interval [CI] 1.31-1.93) and 55-64 years (aRR 1.67, 95% CI 1.36-2.05) compared to patients aged <15 years., Conclusion: Unsuccessful treatment outcome was significantly high among patients aged 45-54 years. Various adherence mechanisms implemented can be evaluated for further upscaling and improving the program effectiveness., (C) 2023 Journal of Family Medicine and Primary Care | Published by Wolters Kluwer - Medknow
ER  - 
TY  - JOUR
T1  - Lower Versus Higher Exposure to Vasopressor Therapy in Vasodilatory Hypotension:  A Systematic Review With Meta-Analysis*.
A1  - Richards-Belle, Alvin
A1  - Hylands, Mathieu
A1  - Muttalib, Fiona
A1  - Taran, Shaurya
A1  - Rochwerg, Bram
A1  - MD, MSc
A1  - Day, Andrew
A1  - Mouncey, Paul
A1  - Radermacher, Peter
A1  - Couban, Rachel
A1  - Asfar, Pierre
A1  - MD, PhD
A1  - Adhikari, Neill
A1  - MDCM, MSc
A1  - Lamontagne, Francois
A1  - MD, MSc
Y1  - 2023///
KW  - blood pressure
KW  - mean arterial pressure
KW  - meta-analysis
KW  - systematic review
KW  - vasopressors
PB  - (1) Clinical Trials Unit, Intensive Care National Audit & Research Centre (ICNARC), London, United Kingdom.
JF  - Crit Care Med
VL  - 51
IS  - 2
SP  - 254
EP  - 266
CY  - Copyright (C) by 2023 by the Society of Critical Care Medicine and Wolters Kluwer Health, Inc. All Rights Reserved.
DO  - 10.1097/CCM.0000000000005736 PT  - Article
UR  - http://ovidsp.ovid.com/ovidweb.cgi?T=JS&PAGE=reference&D=yrovftz1&NEWS=N&AN=00003246-202302000-00008
N2  - OBJECTIVES: Balancing the risks of hypotension and vasopressor-associated adverse effects is a daily challenge in ICUs. We conducted a systematic review with meta-analysis to examine the effect of lower versus higher exposure to vasopressor therapy on mortality among adult ICU patients with vasodilatory hypotension., DATA SOURCES: We searched Ovid Medline, Embase, and the Cochrane Central Register of Controlled Trials for studies published from inception to October 15, 2021., STUDY SELECTION: We included randomized controlled trials of lower versus higher exposure to vasopressor therapy in adult ICU patients with vasodilatory hypotension without language or publication status limits., DATA EXTRACTION: The primary outcome was 90-day all-cause mortality, with seven prespecified subgroups. Secondary outcomes included shorter- and longer-term mortality, use of life-sustaining therapies, vasopressor-related complications, neurologic outcome, and quality of life at longest reported follow-up. We conducted random-effects meta-analyses to calculate summary effect measures across individual studies (risk ratio [RR] for dichotomous variables, mean difference for continuous variables, both with 95% CIs). The certainty of the evidence was assessed using Grading of Recommendations, Assessment, Development, and Evaluation. We registered this review on the International Prospective Register of Systematic Reviews (CRD42021224434)., DATA SYNTHESIS: Of 3,403 records retrieved, 68 full-text articles were reviewed and three eligible studies included. Lower exposure to vasopressors probably lowers 90-day mortality but this is based on moderate-certainty evidence, lowered for imprecision (RR, 0.94; 95% CI, 0.87-1.02). There was no credible subgroup effect. Lower vasopressor exposure may also decrease the risk of supraventricular arrhythmia (odds ratio, 0.55; 95% CI, 0.36-0.86; low certainty)., CONCLUSIONS: In patients with vasodilatory hypotension who are started on vasopressors, moderate-certainty evidence from three randomized trials showed that lower vasopressor exposure probably lowers mortality. However, additional trial data are needed to reach an optimal information size to detect a clinically important 10% relative reduction in mortality with this approach., Copyright (C) by 2023 by the Society of Critical Care Medicine and Wolters Kluwer Health, Inc. All Rights Reserved.
ER  - 
TY  - JOUR
T1  - Fatores associados à mortalidade em pacientes com tuberculose e coinfecção por COVID-19
A1  - Santos, Inajara Silveira dos
Y1  - 2024///
ER  - 
TY  - JOUR
T1  - Predictors of weight loss during the intensive phase of tuberculosis treatment in patients with drug-susceptible pulmonary tuberculosis in South India
A1  - Kalva, J
A1  - Babu, S P
A1  - Narasimhan, P B
A1  - Raghupathy, K
A1  - Ezhumalai, K
A1  - Knudsen, S
A1  - Horsburgh, C R
A1  - Hochberg, N
A1  - Salgame, P
A1  - Roy, G
A1  - Ellner, J
A1  - Sarkar, S
Y1  - 2023///
KW  - India
KW  - body weight loss
KW  - diabetes mellitus
KW  - human
KW  - lung tuberculosis
KW  - male
KW  - prospective study
KW  - treatment outcome
KW  - tuberculosis
KW  - tuberculostatic agent
JF  - Journal of public health (Oxford, England)
VL  - 45
LA  - English
IS  - 3
SP  - 545
EP  - 552
DO  - 10.1093/pubmed/fdac141
UR  - https://www.embase.com/search/results?subaction=viewrecord&id=L639676146&from=export
UR  - http://dx.doi.org/10.1093/pubmed/fdac141
N2  - BACKGROUND: Tuberculosis (TB) is well-known for causing wasting. Patients on treatment gain weight and weight loss is associated with unfavorable treatment outcomes. There is limited description of weight loss and its predictors during intensive treatment phase. The objective of this study was to assess the predictors of weight loss during intensive phase and to see if there is any association exists with sputum conversion at the end of intensive phase of treatment. METHODS: Data collected as a part of the prospective TB cohort (Regional Prospective Observational Research for TB India Phase 1) conducted in Pondicherry, Cuddalore and Viluppuram districts of Tamil Nadu were used for this study. Sputum smear and body weight comparison were made in the baseline and at the end of second month of treatment. RESULTS: In all, 726 participants had weight measurements at the two time points and 18.7% had weight loss; mean weight lost being 2.3 kg (SD 3.05). Mean weight loss was more among males (2.4 kg, SD 3.2), diabetics (2.8 kg, SD 3.9) and alcoholics (2.1 kg, SD 2.4). Alcohol consumption was the only predictor of weight loss after adjusting for age, diabetes, marital status and BMI (aRR 1.52, P 0.02). Weight loss was not associated with sputum conversion at the end of second month. CONCLUSIONS: Alcohol use emerged as the major predictor for weight loss during intensive phase.
ER  - 
TY  - JOUR
T1  - Clinical relevance of bronchiectasis in patients with community-acquired pneumonia.
A1  - Seo, Hyewon
A1  - MD, PhD
A1  - Cha, Seung-Ick
A1  - MD, PhD
A1  - Park, Jongmin
A1  - Lim, Jae-Kwang
A1  - MD, PhD
A1  - Lee, Won
A1  - Park, Ji-Eun
A1  - MD, PhD
A1  - Choi, Sun
A1  - Ha MD, PhD
A1  - Lee, Yong
A1  - Hoon MD, PhD
A1  - Yoo, Seung-Soo
A1  - MD, PhD
A1  - Lee, Shin-Yup
A1  - MD, PhD
A1  - Lee, Jaehee
A1  - MD, PhD
A1  - Kim, Chang-Ho
A1  - MD, PhD
A1  - Park, Jae-Yong
A1  - MD, PhD
Y1  - 2023///
KW  - Bronchiectasis
KW  - Community-acquired infections
KW  - Pneumonia
PB  - (1)Department of Internal Medicine, School of Medicine, Kyungpook National University, Daegu, South Korea
JF  - Am J Med Sci
VL  - 365
IS  - 6
SP  - 502
EP  - 509
CY  - Copyright (C) 2023 by the Southern Society for Clinical Investigation. Unauthorized reproduction of this article is prohibited.
DO  - 10.1016/j.amjms.2023.03.009 PT  - Article
UR  - http://ovidsp.ovid.com/ovidweb.cgi?T=JS&PAGE=reference&D=ovftz1&NEWS=N&AN=00000441-202306000-00005
N2  - Background: Data regarding the clinical characteristics and treatment outcomes of patients with community-acquired pneumonia (CAP) and bronchiectasis (BE) are rare. This study aims to elucidate the clinical relevance of BE in patients with CAP., Methods: Patients hospitalized with CAP in a single center were retrospectively analyzed and divided into significant BE (BE with >= 3 lobes or cystic BE on computed tomography) and control groups. Clinical and microbiological characteristics were compared between the two groups., Results: In the final analysis, 2112 patients were included, and 104 (4.9%) had significant BE. The significant BE group exhibited a higher prevalence of sputum production, dyspnea, and complicated parapneumonic effusion or empyema than the control group. Pseudomonas aeruginosa was more frequently isolated in the significant BE group than in the control group, whereas Mycoplasma pneumoniae was less commonly identified. Length of hospital stay (LOS) was significantly longer in the significant BE group than the control group (12 [8-17] days vs. 9 [6-13] days, p < 0.001). In contrast, 30-day and in-hospital mortality rates did not significantly differ between the two groups. Furthermore, significant BE was an independent predictor of prolonged hospitalization in two models based on CURB-65 and pneumonia severity index., Conclusions: Significant BE occurred in approximately 5% of patients with CAP and was more likely to be associated with sputum, dyspnea, complicated parapneumonic effusion or empyema, and isolation of P. aeruginosa. Significant BE was an independent predictor of LOS in patients with CAP., Copyright (C) 2023 by the Southern Society for Clinical Investigation. Unauthorized reproduction of this article is prohibited.
ER  - 
TY  - JOUR
T1  - Illness perception in tuberculosis by implementation of the Brief Illness Perception Questionnaire–a TBNET study
A1  - Pesut, Dragica P
A1  - Bursuc, Bogdana N
A1  - Bulajic, Milica V
A1  - Solovic, Ivan
A1  - Kruczak, Katarzyna
A1  - Duarte, Raquel
A1  - Sorete-Arbore, Adriana
A1  - Raileanu, Marinela
A1  - Strambu, Irina
A1  - Nagorni-Obradovic, Ljudmila
Y1  - 2014///
PB  - Springer
JF  - SpringerPlus
VL  - 3
SP  - 1
EP  - 7
ER  - 
TY  - JOUR
T1  - Poor recognition and undertreatment of anemia in patients with chronic kidney disease managed in primary care.
A1  - Xu, Yang
A1  - Evans, Marie
A1  - Mazhar, Faizan
A1  - Arnlov, Johan
A1  - Cockburn, Elinor
A1  - Barany, Peter
A1  - Carrero, Juan-Jesus
Y1  - 2023///
KW  - SCREAM
KW  - anemia
KW  - chronic kidney disease
KW  - iron
KW  - primary care
KW  - real-world evidence
PB  - (1)Department of Pharmacy Administration and Clinical Pharmacy, School of Pharmaceutical SciencesPeking University Health Science CenterBeijing China
JF  - J Intern Med
VL  - 294
IS  - 5
SP  - 628
EP  - 639
CY  - (C) 2023 John Wiley & Sons, Ltd
DO  - 10.1111/joim.13702 PT  - Article
UR  - http://ovidsp.ovid.com/ovidweb.cgi?T=JS&PAGE=reference&D=ovftz2&NEWS=N&AN=00004777-202311000-00010
ER  - 
TY  - JOUR
T1  - Interstitial lung disease-associated pulmonary hypertension - what the future holds.
A1  - Cottin, Vincent
A1  - Diesler, Remi
A1  - Turquier, Segolene
A1  - Valenzuela, Claudia
Y1  - 2023///
KW  - inhaled therapy
KW  - interstitial lung disease
KW  - pulmonary fibrosis
KW  - pulmonary hypertension
PB  - (a)National Reference Centre for Rare Pulmonary Diseases and Centre for Pulmonary Hypertension, Louis Pradel Hospital, Hospices Civils de Lyon, ERN-LUNG, UMR 754, INRAE, Claude Bernard University Lyon 1
JF  - Curr Opin Pulm Med
VL  - 29
IS  - 5
SP  - 406
EP  - 415
CY  - Copyright (C) 2023 Wolters Kluwer Health, Inc. All rights reserved.
DO  - 10.1097/MCP.0000000000000992 PT  - Miscellaneous Article
UR  - http://ovidsp.ovid.com/ovidweb.cgi?T=JS&PAGE=reference&D=yrovftz2&NEWS=N&AN=00063198-202309000-00011
N2  - Purpose of review: Pulmonary hypertension associated with interstitial lung disease (ILD-PH) is associated with significant alteration of quality of life, exercise capacity, and survival. Over the past 2 years, there were changes in the guideline definition and classification of ILD-PH, and positive randomized controlled trials were published., Recent findings: Pulmonary hypertension associated with chronic lung disease is now hemodynamically defined as a mean pulmonary artery pressure more than 20 mmHg, with pulmonary artery wedge pressure 15 mmHg or less, and pulmonary vascular resistance (PVR) at least 2 Wood units. Severe ILD-PH is defined by PVR more than 5 Wood units. In the INCREASE trial, patients receiving inhaled treprostinil had favorable significant changes in 6-min walk distance, NT-proBNP level, clinical worsening events, and forced vital capacity, which were maintained in the open label extension study. Promising results were obtained in a placebo-controlled pilot trial using escalated doses of inhaled nitric oxide. According to European guidelines, patients with ILD-PH should be referred to pulmonary hypertension centers, where inhaled treprostinil may be considered; phosphodiesterase type-5 inhibitors may also be considered in patients with severe ILD-PH., Summary: Recent changes in the definitions and a new therapeutic option have an impact on the diagnosis and management of ILD-PH., Copyright (C) 2023 Wolters Kluwer Health, Inc. All rights reserved.
ER  - 
TY  - JOUR
T1  - Influenza viral shedding in a prospective cohort of HIV-infected and uninfected children and adults in 2 provinces of South Africa, 2012–2014
A1  - Von Mollendorf, Claire
A1  - Hellferscee, Orienka
A1  - Valley-Omar, Ziyaad
A1  - Treurnicht, Florette K
A1  - Walaza, Sibongile
A1  - Martinson, Neil A
A1  - Lebina, Limakatso
A1  - Mothlaoleng, Katlego
A1  - Mahlase, Gethwana
A1  - Variava, Ebrahim
Y1  - 2018///
PB  - Oxford University Press US
JF  - The Journal of infectious diseases
VL  - 218
IS  - 8
SP  - 1228
EP  - 1237
ER  - 
TY  - JOUR
T1  - Epidemiology and clinical spectrum of melioidosis: Analysis of cases from a  tertiary care centre in southern Tamil Nadu.
A1  - Ganesan, Vithiya
A1  - Sundaramurthy, Raja
Y1  - 2024///
KW  - Adolescent
KW  - Adult
KW  - Aged
KW  - Child
KW  - Child, Preschool
KW  - Comorbidity
KW  - Female
KW  - Humans
KW  - India
KW  - Male
KW  - Melioidosis
KW  - Middle Aged
KW  - Retrospective Studies
KW  - Seasons
KW  - Shock, Septic
KW  - Tertiary Care Centers
KW  - Young Adult
KW  - diagnosis
KW  - epidemiology
KW  - microbiology
KW  - mortality
KW  - statistics & numerical data
JF  - The National medical journal of India
VL  - 37
LA  - eng
IS  - 1
SP  - 22
EP  - 25
DO  - 10.25259/NMJI_402_2022
N2  - Background We studied the clinical features and treatment outcome of patients  with melioidosis in our hospital. Methods We did this retrospective observational chart review over a period of 7 years between December 2014 and February 2022. Results There were 59 cases and 23 deaths attributable to melioidosis over the study period. The age range was 5 to 74 years and 48 (81.3%) were men. The comorbid conditions included diabetes mellitus (68%), alcoholism (11.8%), pulmonary tuberculosis (6.7%) and chronic kidney disease (5%). Over three-fourths of patients (78%) presented during the rainy season (June to December) and were acute presentations (44 [75%]). The most common sites were liver and spleen, followed by the musculoskeletal system, skin, soft tissues, lungs and brain. Of the 21 (36%) patients with septic shock, 16 (76%) died. On the contrary, of 38 (64%) patients without septic shock, only 11% died. Of the 27 (47%) admitted to ICU, 11 (41%) died. In ICU, 18 (67%) were ventilated. Of the 23 (39%) deaths overall, median time from admission to death was 4 days. There were no relapses in the 42% patients followed up for 2-6 months. Conclusions The epidemiology of melioidosis is similar to other endemic areas with preponderance of men. There was a temporal association with the monsoon season and a higher number of acute cases. The differences included a higher proportion of deep visceral abscesses and musculo-skeletal involvement compared to lung involvement.
ER  - 
TY  - JOUR
T1  - Knowledge, attitude and practices towards surgical wound care and healing among the public in the Jazan Region, Saudi Arabia.
A1  - Mashbari, Hassan
A1  - Hamdi, Sulaiman
A1  - Darraj, Hussam
A1  - Awaf, Mohammed
A1  - Zaalah, Shaden
A1  - Hakami, Faisal
A1  - Hakami, Khalid
A1  - Alhazmi, Essam
A1  - Al khairat, Layla
A1  - Hakami, Shatha
A1  - Aburasain, Amani
A1  - Hakami, Ibrahim
A1  - Arishi, Abdulaziz
Y1  - 2023///
KW  - Jazan
KW  - Saudi Arabia
KW  - healing
KW  - surgical sites infection
KW  - wound
PB  - (a) Department of Surgery, Faculty of Medicine, Jazan University, Jazan, Saudi Arabia
JF  - Medicine (Baltimore)
VL  - 102
IS  - 51
SP  - e36776
EP  - e36776
CY  - Copyright (C) 2023 The Authors. Published by Wolters Kluwer Health, Inc. All rights reserved.
DO  - 10.1097/MD.0000000000036776 PT  - Article
UR  - http://ovidsp.ovid.com/ovidweb.cgi?T=JS&PAGE=reference&D=ovftz2&NEWS=N&AN=00005792-202312220-00008
N2  - The purpose of this research was to evaluate how much the people in the Jazan region know about the care and healing of surgical wounds. Proper care of surgical wounds is very important to achieve the best treatment outcomes and to avoid negative consequences. However, factors like obesity, diabetes, and certain medications can impair wound healing, with surgical site infections being a major problem in the healthcare system. Therefore, this study aimed to determine public awareness and perceptions of surgical wound care to help improve education and raise awareness of the importance of proper wound care for better results. We run an observational cross-sectional study among adults above 18 years in the Jazan region. An online self-administered questionnaire was used in the collection of data. Simple random sampling was the used technique and 384 participants were calculated. The study used Statistical Package for the Social Sciences (SPSS) for data analysis and employed descriptive statistics, independent t test, Analysis of Variance (ANOVA), Pearson's correlation, and multivariate logistic regression to identify factors associated with knowledge of surgical site infection and wound care. This study analyzed 599 participants' knowledge, attitude, and practice about surgical site infection and wound management. While participants had a strong general understanding of surgical wounds, only 17% had a high degree of knowledge about surgical site infection and wound management. Medical students had the highest degree of knowledge, and being a medical student was the only significant predictor of having a high level of knowledge about surgical site infection (SSI) and wound care. The study emphasizes the necessity of enhanced patient education and investment in medical education quality. The participants in this study had high overall knowledge regarding surgical wounds but lacked particular knowledge concerning surgical site infection and wound management. Medical education was discovered to be a strong predictor of having a high level of knowledge about surgical site infection and wound management. Healthcare professionals should take the lead in giving accurate and reliable information regarding wound care techniques to patients, and legislators should invest in enhancing medical education quality., Copyright (C) 2023 The Authors. Published by Wolters Kluwer Health, Inc. All rights reserved.
ER  - 
TY  - JOUR
T1  - Telehealth interventions in patients with chronic liver diseases:  A systematic review.
A1  - Muftah, Abdullah
A1  - Banala, Chaitra
A1  - Raasikh, Taaj
A1  - Jamali, Taher
A1  - Bustamante, Gabriel
A1  - Cholankeril, George
A1  - Kanwal, Fasiha
A1  - Flores, Avegail
A1  - Hernaez, Ruben
Y1  - 2023///
PB  - (1)Department of Medicine, Baylor College of Medicine, Houston, Texas, USA
JF  - Hepatology
CY  - (C) 2023 by Lippincott Williams & Wilkins, Inc.
DO  - 10.1097/HEP.0000000000000265 PT  - Article
UR  - http://ovidsp.ovid.com/ovidweb.cgi?T=JS&PAGE=reference&D=ovftz4&NEWS=N&AN=01515467-900000000-95527
N2  - Background and Aim: Telehealth interventions may improve access to care, disease-specific, and quality outcomes in chronic liver diseases (CLDs). We aimed to systematically evaluate outcomes of telehealth interventions in CLDs., Materials and Methods: We used key terms and searched PubMed/EMBASE from inception to January 10, 2022. Two authors independently screened abstracts. Disagreements were resolved by a third reviewer. We included any type of CLD, including posttransplant patients, and extracted outcomes as defined by authors for each etiology of CLD (sustained virological response in HCV or weight loss in NAFLD). Meta-analysis was not performed because of the heterogeneity of data. Quality assessment was performed using the Newcastle-Ottawa Scale for observational studies and the Cochrane Risk of Bias tool for clinical trials., Results: Of 4250 studies screened, 43 met the inclusion criteria. Of these, 28 reported HCV treatment outcomes. All studies showed no statistically significant differences between sustained virological response rates in TH groups compared with control groups or historic cohorts. Eight studies evaluating liver transplant-related processes and outcomes demonstrated improved rates of transplant evaluation and referrals and decreased short-term readmission rates. Three randomized controlled trials and 1 observational study on NAFLD showed improved weight loss outcomes. One retrospective study showed reduced mortality risk in CLD patients with at least 1 TH encounter., Conclusions: TH interventions in patients with CLDs consistently show equivalent or improved clinical outcomes compared with traditional encounters. TH in CLDs can bridge the gap in access while maintaining the quality of care for underserved populations., (C) 2023 by Lippincott Williams & Wilkins, Inc.
ER  - 
TY  - JOUR
T1  - Proton nuclear magnetic resonance—Based metabonomics for rapid diagnosis of meningitis and ventriculitis
A1  - Coen, Muireann
A1  - O'sullivan, Matthew
A1  - Bubb, William A
A1  - Kuchel, Philip W
A1  - Sorrell, Tania
Y1  - 2005///
PB  - The University of Chicago Press
JF  - Clinical Infectious Diseases
VL  - 41
IS  - 11
SP  - 1582
EP  - 1590
ER  - 
TY  - JOUR
T1  - Deaths among tuberculosis patients of the western state of India: A secondary record based analytical study on its determinants
A1  - Shah, Harsh D
A1  - Yasobant, Sandul
A1  - Patel, Jay
A1  - Bhavsar, Priya
A1  - Saha, Somen
A1  - Sinha, Anish K
A1  - Saxena, Deepak
A1  - Patel, Yogesh
A1  - Nimavat, Pankaj D
A1  - Bhavesh, Modi
Y1  - 2023///
PB  - Elsevier
JF  - Indian Journal of Tuberculosis
ER  - 
TY  - JOUR
T1  - Expression of a unique M. tuberculosis DNA MTase Rv1509 in M. smegmatis alters the gene expression pattern and enhances virulence
A1  - Manjunath, P
A1  - Ahmad, J
A1  - Samal, J
A1  - Rani, A
A1  - Sheikh, J A
A1  - Zarin, S
A1  - Ahuja, Y
A1  - Alam, A
A1  - Hasnain, S E
A1  - Ehtesham, N Z
Y1  - 2024///
KW  - DNA binding
KW  - DNA methyltransferase
KW  - ELISA kit
KW  - Escherichia coli
KW  - FlowJo
KW  - Mycobacterium bovis BCG
KW  - Mycobacterium smegmatis
KW  - Mycobacterium tuberculosis
KW  - RNA isolation
KW  - RNA sequence
KW  - Sanger sequencing
KW  - adaptive immunity
KW  - affinity chromatography
KW  - animal experiment
KW  - animal model
KW  - animal tissue
KW  - article
KW  - bacterial growth
KW  - bacterial strain
KW  - bacterial virulence
KW  - colony formation
KW  - differential gene expression
KW  - down regulation
KW  - electroporation
KW  - flow cytometry
KW  - flow cytometry software
KW  - fluorescence microscope
KW  - fluorometer
KW  - gamma interferon
KW  - gene expression
KW  - gene ontology
KW  - genetic analyzer
KW  - genome analysis
KW  - glutaraldehyde
KW  - granuloma
KW  - green fluorescent protein
KW  - histology
KW  - host pathogen interaction
KW  - hygromycin
KW  - imidazole
KW  - immune response
KW  - immunofluorescence
KW  - innate immunity
KW  - insulin syringe
KW  - kanamycin
KW  - lactate dehydrogenase
KW  - lymphocyte migration
KW  - macrophage
KW  - methyltransferase
KW  - microtome
KW  - monoclonal antibody
KW  - mouse
KW  - mycobacterium tuberculosis specific protein Rv1509
KW  - nitric oxide
KW  - nonhuman
KW  - osmium tetraoxide
KW  - pathogenesis
KW  - phagolysosome
KW  - polymerase chain reaction
KW  - protein expression
KW  - protein purification
KW  - regulatory T lymphocyte
KW  - scanning electron microscope
KW  - scanning electron microscopy
KW  - spectrofluorometry
KW  - transcription factor
KW  - transfer RNA
KW  - transmission electron microscopy
KW  - tryptophan
KW  - tuberculosis
KW  - tumor necrosis factor
KW  - type II site specific deoxyribonuclease
KW  - unclassified drug
KW  - upregulation
JF  - Frontiers in Microbiology
VL  - 15
LA  - English
CY  - S.E. Hasnain, Department of Life Science, Sharda School of Basic Sciences and Research, Sharda University, Uttar Pradesh, Greater Noida, India
DO  - 10.3389/fmicb.2024.1344857
UR  - https://www-embase-com-aiims.knimbus.com/search/results?subaction=viewrecord&id=L2030014786&from=export
UR  - http://dx.doi.org/10.3389/fmicb.2024.1344857
N2  - Mycobacterium tuberculosis (M. tb) genome encompasses 4,173 genes, about a quarter of which remain uncharacterized and hypothetical. Considering the current limitations associated with the diagnosis and treatment of tuberculosis, it is imperative to comprehend the pathomechanism of the disease and host-pathogen interactions to identify new drug targets for intervention strategies. Using in-silico comparative genome analysis, we identified one of the M. tb genes, Rv1509, as a signature protein exclusively present in M. tb. To explore the role of Rv1509, a likely methyl transferase, we constructed a knock-in Mycobacterium smegmatis (M. smegmatis) constitutively expressing Rv1509 (Ms_Rv1509). The Ms_Rv1509 led to differential expression of many transcriptional regulator genes as assessed by RNA-seq analysis. Further, in-vitro and in-vivo studies demonstrated an enhanced survival of Ms_Rv1509 inside the host macrophages. Ms_Rv1509 also promoted phagolysosomal escape inside macrophages to boost bacterial replication and dissemination. In-vivo infection studies revealed that Ms_Rv1509 survives better than BCG and causes pathological manifestations in the pancreas after intraperitoneal infection. Long-time survival of Ms_Rv1509 resulted in lymphocyte migration, increased T regulatory cells, giant cell formation, and likely granuloma formation in the pancreas, pointing toward the role of Rv1509 in M. tb pathogenesis.
ER  - 
TY  - JOUR
T1  - Diabetes mellitus and human immunodeficiency virus (HIV) infection in people with  tuberculosis in Odisha, India.
A1  - Giri, Sidhartha
A1  - Sahu, Priyanka
A1  - Kanungo, Srikanta
A1  - Bal, Himadri Bhusan
A1  - Kumar, Sujeet
A1  - Kar, Sarita
A1  - Mohanty, Triyambakesh
A1  - Turuk, Jyotirmayee
A1  - Das, Dasarathi
A1  - Hota, Prasanta Kumar
A1  - Pati, Sanghamitra
Y1  - 2024/04//
KW  - Adolescent
KW  - Adult
KW  - Child
KW  - Cohort Studies
KW  - Diabetes Mellitus
KW  - Female
KW  - HIV
KW  - HIV Infections
KW  - Humans
KW  - India
KW  - Male
KW  - Tuberculosis
KW  - Young Adult
KW  - complications
KW  - drug therapy
KW  - epidemiology
JF  - The Indian journal of tuberculosis
VL  - 71
LA  - eng
IS  - 2
SP  - 147
EP  - 152
DO  - 10.1016/j.ijtb.2023.04.021
N2  - BACKGROUND: Modelling studies have indicated that approximately 20% of all  tuberculosis (TB) cases may suffer from diabetes mellitus (DM). DM increases the risk of developing active TB disease by 2-3 times. People living with HIV (PLHIV) are more likely to develop TB disease, and TB is a leading cause of hospitalization and death among PLHIV. Despite the substantial burden of DM and HIV in India, few studies have evaluated the prevalence of DM and HIV among active cases of TB, and its impact on the treatment outcome for TB. This study evaluated the burden of HIV and DM in TB cases from Odisha during 2019, and its impact on the TB treatment outcome. METHODS: The study utilized data on TB patients of Odisha during 2019, from the NIKSHAY portal, the health management information system (HMIS) of TB in India. This is a retrospective observational registry-based cohort study, which evaluated a linkage between socio-demographic predictors, clinical diagnostic and treatment predictors, time of treatment predictors, and co-morbidity with TB. Data were retrieved electronically in Microsoft-Excel and analysis was done using STATA 16 (StataCorp. 2019, College Station, TX: StataCorp LLC). RESULTS: Data for 47,831 TB cases of Odisha as study population was extracted from the Nikshay application for the year 2019. The highest prevalence (31.1%, 14,863/47,831) of TB was observed among young participants aged 15-30 years, whereas the prevalence was least among children <14 years (4.4%, 2124/47,831). Males had a higher prevalence of TB (66.7%, 31,878/47,831). Of the 47,831 TB cases included in the study, 7.6% (3659/47,831) had diabetes mellitus (DM), along with TB. 1.2% (571/47,831) had HIV along with TB, while only 0.08% (37/47,831) had both DM and HIV along with TB. 88.2% (3148/3569) of cases with DM and TB had a favorable outcome, compared to 82.3% (449/541) of cases with HIV and TB. People with TB who did not have DM had a significantly higher favorable outcome (OR 1.6, 95% CI 1.5-1.8) compared to those with TB and DM. Similarly, TB cases who did not have HIV infection had a significantly higher favorable outcome (OR 2.4, 95% CI 1.9-3.0) compared to those with TB and HIV. CONCLUSION: Our study showed that presence of DM and/or HIV in TB patients had an impact on the TB treatment outcome. There is a crucial need to prevent comorbidities such as DM and HIV from occurring and to prioritize early diagnosis and management of these conditions.
ER  - 
TY  - JOUR
T1  - Group engagement in parent-focused telehealth interventions for families of children with type 1 diabetes.
A1  - Monzon, Alexandra
A1  - Clements, Mark
A1  - Patton, Susana
Y1  - 2024///
KW  - Type 1 diabetes
KW  - group engagement
KW  - parents
KW  - pediatrics
KW  - telehealth
PB  - (1)123982University of Kansas College of Liberal Arts and Sciences, Clinical Child Psychology, USA
JF  - J Telemed Telecare
VL  - 30
IS  - 3
SP  - 505
EP  - 513
CY  - (C)2024Sage Publications
DO  - 10.1177/1357633X211067074 PT  - Article
UR  - http://ovidsp.ovid.com/ovidweb.cgi?T=JS&PAGE=reference&D=ovftz4&NEWS=N&AN=00063144-202430030-00008
N2  - Introduction: Group engagement is an important component of video-based telehealth interventions, yet this construct remains understudied. In the present study, we applied a multidimensional conceptualization of group engagement in two video-based telehealth interventions that either aimed to reduce fear of hypoglycemia or diabetes distress in parents of children with type 1 diabetes. We examined variability in group engagement across parents and assessed the relationship between parents' level of group engagement and their treatment outcomes., Methods: Twenty-nine parents participated in one of two manualized, closed-group, telehealth interventions and completed outcome measures pre- and post-treatment. We behaviorally coded telehealth sessions based on six dimensions of group engagement using the Group Engagement Measure (inter-rater reliability = 0.94). We examined correlations between group engagement dimensions, parent psychosocial well-being, and child hemoglobin A1c. Further, we examined independent sample t-tests to assess differences between treatment groups., Results: Mean parent age was 37.69  +/-  6.83 years, mean child age was 7.69  +/-  3.76 years, and mean child hemoglobin A1c was 8.06  +/-  1.27% (41.4% had a hemoglobin A1c <7.5%). Parents who spent more time attending to other group member's issues, reported lower hypoglycemia fear at post-treatment, and parents who showed more active support of the group leader's purpose/goals during the session also reported fewer depressive symptoms at post-treatment., Discussion: We identify several dimensions of group engagement that are associate with improved parent psychosocial and child hemoglobin A1c outcomes. Intervention designs that use group engagement to guide treatment planning or inform treatment-related decisions in video-based telehealth interventions could help families achieve more optimal treatment outcomes., (C)2024Sage Publications
ER  - 
TY  - JOUR
T1  - Inhalable porous particles as dual micro-nano carriers demonstrating efficient lung drug delivery for treatment of tuberculosis
A1  - Campos Pacheco, J E
A1  - Yalovenko, T
A1  - Riaz, A
A1  - Kotov, N
A1  - Davids, C
A1  - Persson, A
A1  - Falkman, P
A1  - Feiler, A
A1  - Godaly, G
A1  - Johnson, C M
A1  - Ekström, M
A1  - Pilkington, G A
A1  - Valetti, S
Y1  - 2024///
KW  - Brunauer Emmett Teller method
KW  - Calu-3 cell line
KW  - Fourier transform infrared spectrometer
KW  - Fourier transform infrared spectroscopy
KW  - ICOone
KW  - Mycobacterium tuberculosis
KW  - X ray powder diffraction
KW  - adsorption
KW  - aerosol
KW  - antimicrobial activity
KW  - article
KW  - attenuated total reflectance Fourier transform inf
KW  - bacterial load
KW  - bactericidal activity
KW  - biofilm
KW  - child
KW  - circulation
KW  - clofazimine
KW  - concentration response
KW  - controlled drug release
KW  - controlled study
KW  - cost effectiveness analysis
KW  - cytotoxicity
KW  - desorption
KW  - differential scanning calorimetry
KW  - dose calculation
KW  - drug bioavailability
KW  - drug concentration
KW  - drug delivery system
KW  - drug efficacy
KW  - drug formulation
KW  - drug penetration
KW  - drug release
KW  - drug safety
KW  - drug solubility
KW  - drug stability
KW  - drug tissue level
KW  - dry powder
KW  - dry powder inhaler
KW  - electric resistance
KW  - erythrocyte
KW  - evaluation study
KW  - excipient
KW  - feasibility study
KW  - hemolysis
KW  - high performance liquid chromatography
KW  - human
KW  - human cell
KW  - in vitro study
KW  - inhalation
KW  - inhalational drug administration
KW  - internalization (cell)
KW  - lung epithelium
KW  - lung fluid
KW  - lung parenchyma
KW  - macrophage
KW  - male
KW  - mesoporous silica nanoparticle
KW  - minimum bactericidal concentration
KW  - minimum inhibitory concentration
KW  - mitochondrial toxicity
KW  - multidrug resistant tuberculosis
KW  - nanocarrier
KW  - nanoencapsulation
KW  - nanoparticle
KW  - nitrogen
KW  - nonhuman
KW  - particle size
KW  - polymerization
KW  - pore size
KW  - pore volume
KW  - porosity
KW  - preschool child
KW  - respiratory epithelium
KW  - scanning electron microscopy
KW  - shelf life
KW  - silicon dioxide
KW  - solid state
KW  - surface area
KW  - surface charge
KW  - synthesis
KW  - thermogravimetry
KW  - transepithelial electrical resistance
KW  - tuberculosis
JF  - Journal of Controlled Release
VL  - 369
LA  - English
SP  - 231
EP  - 250
CY  - S. Valetti, Biomedical Science, Faculty of Health and Society, Malmö University, Malmö, Sweden
DO  - 10.1016/j.jconrel.2024.03.013
UR  - https://www-embase-com-aiims.knimbus.com/search/results?subaction=viewrecord&id=L2031317342&from=export
UR  - http://dx.doi.org/10.1016/j.jconrel.2024.03.013
N2  - Inhalation therapy treating severe infectious disease is among the more complex and emerging topics in controlled drug release. Micron-sized carriers are needed to deposit drugs into the lower airways, while nano-sized carriers are of preference for cell targeting. Here, we present a novel and versatile strategy using micron-sized spherical particles with an excellent aerodynamic profile that dissolve in the lung fluid to ultimately generate nanoparticles enabling to enhance both extra- and intra-cellular drug delivery (i.e., dual micro-nano inhalation strategy). The spherical particles are synthesised through the condensation of nano-sized amorphous silicon dioxide resulting in high surface area, disordered mesoporous silica particles (MSPs) with monodispersed size of 2.43 μm. Clofazimine (CLZ), a drug shown to be effective against multidrug-resistant tuberculosis, was encapsulated in the MSPs obtaining a dry powder formulation with high respirable fraction (F.P.F. <5 μm of 50%) without the need of additional excipients. DSC, XRPD, and Nitrogen adsorption-desorption indicate that the drug was fully amorphous when confined in the nano-sized pores (9–10 nm) of the MSPs (shelf-life of 20 months at 4 °C). Once deposited in the lung, the CLZ-MSPs exhibited a dual action. Firstly, the nanoconfinement within the MSPs enabled a drastic dissolution enhancement of CLZ in simulated lung fluid (i.e., 16-fold higher than the free drug), increasing mycobacterial killing than CLZ alone (p = 0.0262) and reaching concentrations above the minimum bactericidal concentration (MBC) against biofilms of M. tuberculosis (i.e., targeting extracellular bacteria). The released CLZ permeated but was highly retained in a Calu-3 respiratory epithelium model, suggesting a high local drug concentration within the lung tissue minimizing risk for systemic side effects. Secondly, the micron-sized drug carriers spontaneously dissolve in simulated lung fluid into nano-sized drug carriers (shown by Nano-FTIR), delivering high CLZ cargo inside macrophages and drastically decreasing the mycobacterial burden inside macrophages (i.e., targeting intracellular bacteria). Safety studies showed neither measurable toxicity on macrophages nor Calu-3 cells, nor impaired epithelial integrity. The dissolved MSPs also did not show haemolytic effect on human erythrocytes. In a nutshell, this study presents a low-cost, stable and non-invasive dried powder formulation based on a dual micro-nano carrier to efficiently deliver drug to the lungs overcoming technological and practical challenges for global healthcare.
ER  - 
TY  - JOUR
T1  - Global burden of MDR-TB and XDR-TB attributable to high fasting plasma glucose from 1990 to 2019: a retrospective analysis based on the global burden of disease study 2019
A1  - Chen, Yuqian
A1  - Liu, Jin
A1  - Zhang, Qianqian
A1  - Chen, Huan
A1  - Chai, Limin
A1  - Wang, Yan
A1  - Zhang, Jia
A1  - Qiu, Yuanjie
A1  - Shen, Nirui
A1  - Shi, Xiangyu
Y1  - 2024///
PB  - Springer
JF  - European Journal of Clinical Microbiology & Infectious Diseases
VL  - 43
IS  - 4
SP  - 747
EP  - 765
ER  - 
TY  - JOUR
T1  - Efficacy of the Unified Protocol:  A Systematic Review and Meta-Analysis of Randomized Controlled Trials.
A1  - Longley, Susan
A1  - Gleiser, Tali
Y1  - 2023///
KW  - Unified Protocol
KW  - comorbidity
KW  - internalizing disorders
KW  - meta-analysis
KW  - systematic review
PB  - Department of Psychology and Sociology, Texas A&M University-Corpus Christi
JF  - Clin. psychol.
VL  - 30
IS  - 2
SP  - 208
EP  - 221
CY  - (C) American Psychological Association 2023.
DO  - 10.1037/cps0000141 PT  - Article
UR  - http://ovidsp.ovid.com/ovidweb.cgi?T=JS&PAGE=reference&D=ovftz1&NEWS=N&AN=00126206-202306000-00011
N2  - The Unified Protocol (UP) pioneered a transdiagnostic cognitive behavioral therapy (CBT) that is widely disseminated because it efficiently treats common and costly internalizing disorders. Our systematic review and meta-analysis improve on three previous systematic reviews of the UP: (a) a nonempirical narrative synthesis; (b) a meta-analysis largely composed of quasi-experimental studies; and (c) another meta-analysis that includes incommensurate sample types. This is the first study that focuses on randomized controlled trials (RCTs) to provide a more reliable causal link between the UP and improved internalizing symptoms. We evaluated outcomes relevant to internalizing disorders: anxiety, depression, and Neuroticism/Negative Affect (N/NA). Findings showed that the UP outperformed comparators, with large effect sizes (baseline to end of treatment [BL to ET]) for anxiety and depression but more moderate for N/NA. A subset of studies with short-term follow-up (FU) data showed stable effect sizes. For anxiety and depressive outcomes, the UP surpassed waitlist control (WLC) and treatment-as-usual comparators, which ranged from equivalent to modestly better than traditional CBT. The moderator that explained between-study heterogeneity for the outcome of depression was the number of therapy sessions, while for the outcome of anxiety, it was the study's quality. Overall, these results offer support for UP as an evidence-based, efficacious psychotherapy for comorbid internalizing disorders. We offer recommendations to improve future UP treatment outcome research. This study's protocol is registered on  https://osf.io/4vgyu., (C) American Psychological Association 2023.
ER  - 
TY  - JOUR
T1  - Are Dental Procedures Associated With Pyogenic Vertebral Osteomyelitis?.
A1  - Masuda, Soichiro
A1  - Fukasawa, Toshiki
A1  - Takeuchi, Masato
A1  - MD, PhD
A1  - Arai, Korenori
A1  - PhD, D D S
A1  - Fujibayashi, Shunsuke
A1  - MD, PhD
A1  - Otsuki, Bungo
A1  - MD, PhD
A1  - Murata, Koichi
A1  - MD, PhD
A1  - Shimizu, Takayoshi
A1  - MD, PhD
A1  - Matsuda, Shuichi
A1  - MD, PhD
A1  - Kawakami, Koji
A1  - MD, PhD
Y1  - 2024///
PB  - (1)Department of Orthopaedic Surgery, Graduate School of Medicine, Kyoto University, Kyoto, Japan
JF  - Clin Orthop
VL  - 482
IS  - 4
SP  - 716
EP  - 723
CY  - (C) 2024 Lippincott Williams & Wilkins LWW
DO  - 10.1097/CORR.0000000000002871 PT  - Article
UR  - http://ovidsp.ovid.com/ovidweb.cgi?T=JS&PAGE=reference&D=yrovftz3&NEWS=N&AN=00003086-202404000-00026
N2  - Background: Dental procedures can lead to bacteremia and have been considered a potential risk factor for pyogenic vertebral osteomyelitis (PVO). However, data on the association between dental procedures and PVO are limited., Questions/purposes: (1) After controlling for relevant confounding variables, are dental procedures associated with an increased risk of PVO? (2) Does antibiotic prophylaxis before dental procedures effectively decrease the risk of PVO?, Methods: A case-crossover study was conducted to investigate the association between dental procedures and PVO using a Japanese claims database. The advantage of this study design is that confounding factors that do not vary over time are automatically adjusted for, because cases act as their own controls. From April 2014 to September 2021, the database included 8414 patients who were hospitalized for PVO. Of these, 50% (4182 of 8414) were excluded because they had not undergone any dental procedures before the index date, a further 0.1% (10 of 8414) were excluded because they were younger than 18 years at the index date, and a further 7% (623 of 8414) were excluded because they did not have at least 20 weeks of continuous enrollment before the index date, leaving 43% (3599 of 8414) eligible for analysis here. The mean age was 77 +/- 11 years, and 55% (1985 of 3599) were men. Sixty-five percent (2356 of 3599) of patients had a diagnosis of diabetes mellitus, and 42% (1519 of 3599) of patients had a diagnosis of osteoporosis. We compared the frequency of dental procedures between a 4-week hazard period before the admission date for PVO and two control periods, 9 to 12 weeks and 17 to 20 weeks before the admission date for PVO, within individuals. We calculated odds ratios and 95% confidence intervals using conditional logistic regression analysis., Results: Comparing the hazard and matched control periods within individuals demonstrated that dental procedures were not associated with an increased risk of PVO (OR 0.81 [95% CI 0.72 to 0.92]; p < 0.001). Additional analysis stratified by antibiotic prophylaxis use showed that antibiotic prophylaxis was not associated with a lower OR of developing PVO after dental procedures (with antibiotic prophylaxis: OR 1.11 [95% CI 0.93 to 1.32]; p < 0.26, without antibiotic prophylaxis: OR 0.72 [95% CI 0.63 to 0.83]; p < 0.001). Our sensitivity analyses, in which the exposure assessment interval was extended from 4 to 8 or 12 weeks and exposure was stratified by whether the dental procedure was invasive, demonstrated results that were consistent with our main analysis., Conclusion: Dental procedures were not associated with an increased risk of subsequent PVO in this case-crossover study. The effectiveness of antibiotic prophylaxis was not demonstrated in the additional analysis that categorized exposure according to the use of antibiotic prophylaxis. Our results suggest that the association between dental procedures and PVO may have been overestimated. Maintaining good oral hygiene may be important in preventing the development of PVO. The indications for antibiotic prophylaxis before dental procedures should be reconsidered in view of the potential risk of adverse drug reactions to antibiotic prophylaxis and the emergence of drug-resistant pathogens. Larger randomized controlled trials are needed to confirm these findings and assess the role of antibiotic prophylaxis., Level of Evidence: Level III, therapeutic study., (C) 2024 Lippincott Williams & Wilkins LWW
ER  - 
TY  - JOUR
T1  - Microbiological persistence in patients with Mycobacterium abscessus complex lung disease: The prevalence, predictors, and the impact on progression
A1  - Chang, Ling-Kai
A1  - Wang, Ping-Huai
A1  - Lee, Tai-Fen
A1  - Huang, Yu-tsung
A1  - Shu, Chin-Chung
A1  - Wang, Hao-Chien
A1  - Yu, Chong-Jen
Y1  - 2024///
PB  - Elsevier
JF  - International Journal of Infectious Diseases
VL  - 139
SP  - 118
EP  - 123
ER  - 
TY  - JOUR
T1  - How can tuberculosis services better support patients with a diabetes co-morbidity? A mixed methods study in the Philippines
A1  - Oliveira Hashiguchi, Lauren
A1  - Cox, Sharon E
A1  - Edwards, Tansy
A1  - Castro, Mary Christine
A1  - Khan, Mishal
A1  - Liverani, Marco
A1  - Hashiguchi, Lauren Oliveira
A1  - Cox, Sharon E
A1  - Edwards, Tansy
A1  - Castro, Mary Christine
A1  - Khan, Mishal
A1  - Liverani, Marco
Y1  - 2023///
PB  - BioMed Central
JF  - BMC Health Services Research
VL  - 23
IS  - 1
SP  - 1
EP  - 16
ER  - 
TY  - JOUR
T1  - Quantitative measurements of dual-energy CT parameters in the diagnosis of osteoporosis - a highly sensitive and specific technique:  An observational study.
A1  - Chen, Si
A1  - Guo, Lin
A1  - Zhao, Hui
A1  - Wan, Xin
A1  - Zang, Jiacheng
Y1  - 2024///
KW  - bone mineral density
KW  - calcium concentration
KW  - dual-energy CT
KW  - dual-energy X-ray absorptiometry
KW  - osteoporosis
PB  - (a)Radiology Department, Tianjin Hospital, Tianjin University, Tianjin, China
JF  - Medicine (Baltimore)
VL  - 103
IS  - 27
SP  - e38559
EP  - e38559
CY  - Copyright (C) 2024 The Authors. Published by Wolters Kluwer Health, Inc. All rights reserved.
DO  - 10.1097/MD.0000000000038559 PT  - Article
UR  - http://ovidsp.ovid.com/ovidweb.cgi?T=JS&PAGE=reference&D=yrovftz3&NEWS=N&AN=00005792-202407050-00050
N2  - With the aging of the population in our society, osteoporosis (OP) has become one of the chronic diseases that seriously threaten the physical health of the elderly, leading to a heavy burden on healthcare. In recent years, with the continuous development of dual-energy CT (DECT) technology, quantitative measurements of DECT parameters, which is highly sensitive to OP, provides accurate results, is convenient and cost-effective, and is expected to be widely used in bone density testing. This study was aimed to explore the value of quantitative measurements of DECT parameters in diagnosing OP, in order to better guide clinical judgments and treatment. A total of 187 patients who underwent dual-energy X-ray and DECT examinations at Tianjin hospital between January 2022 and June 2023 were included as participants in this study. The bone mineral density (BMD) values of the lumbar spine (L1-L4) were determined using dual-energy X-ray absorptiometry. Simultaneously, CT scans of the lumbar spine (L1-L4) were conducted to measure the CT values of contrast media (CM), mixed-energy image CT values (regular CT value [rCT]), calcium concentration (CaD), as well as fat fraction (FF). Pearson correlation analysis was used to examine the relationship between the quantitative measurements of L1 to L4 vertebral bodies obtained from DECT and BMD. The values of CM, rCT, and CaD in the OP group were all lower than those in the non-OP group with statistical significance (P < .001). Conversely, the fat fraction parameter value in the OP group was significantly higher in contrast with the non-OP group (P = .004); there was a positive correlation between CM, rCT, CaD, and BMD values (R = 0.579, P < .001; R = 0.604, P < .001; R = 0.563, P < .001); CM, rCT, and CaD had high diagnostic value for OP, as evidenced by AUCs of 0.935 (95% CI: 0.900-0.971), 0.956 (95% CI: 0.925-0.987), and 0.926 (95% CI: 0.858-0.954), respectively, all with P values < .001. Quantitative measurement of DECT parameters showed a high sensitivity as well as a high specificity in the diagnosis of OP. It is also highly feasible and holds significant clinical diagnostic value, making it a suitable candidate for widespread application., Copyright (C) 2024 The Authors. Published by Wolters Kluwer Health, Inc. All rights reserved.
ER  - 
TY  - JOUR
T1  - PROTECTION OF HUMANS AND ANIMALS
A1  - Sousa, S
Y1  - 2024///
JF  - Intelligent Plagiarism as a Misconduct in Academic Integrity O Plágio Inteligente como Má Conduta na Integridade Académica
VL  - 37
IS  - 1
SP  - 9
EP  - 9
ER  - 
TY  - JOUR
T1  - Fragility of Statistically Significant Outcomes in Colonic Diverticular Disease Randomized Trials:  A Systematic Review.
A1  - McKechnie, Tyler
A1  - Yang, Shuling
A1  - Wu, Kathy
A1  - Sharma, Sahil
A1  - Lee, Yung
A1  - Park, Lily
A1  - Passos, Edward
A1  - Doumouras, Aristithes
A1  - Hong, Dennis
A1  - Parpia, Sameer
A1  - Bhandari, Mohit
A1  - Eskicioglu, Cagla
Y1  - 2024///
KW  - Clinical trials
KW  - Colorectal surgery
KW  - Diverticular disease
KW  - Fragility index
KW  - Randomized controlled trials
PB  - (1) Division of General Surgery, Department of Surgery, McMaster University, Hamilton, Ontario, Canada
JF  - Dis Colon Rectum
VL  - 67
IS  - 3
SP  - 414
EP  - 426
CY  - (C) 2024 The American Society of Colon and Rectal Surgeons
DO  - 10.1097/DCR.0000000000003014 PT  - Article
UR  - http://ovidsp.ovid.com/ovidweb.cgi?T=JS&PAGE=reference&D=yrovftz3&NEWS=N&AN=00003453-202403000-00012
N2  - BACKGROUND: The p value has been criticized as an oversimplified determination of whether a treatment effect exists. One alternative is the fragility index. It is a representation of the minimum number of nonevents that would need to be converted to events to increase the p value above 0.05., OBJECTIVE: To determine the fragility index of randomized controlled trials assessing the efficacy of interventions for patients with diverticular disease since 2010 to assess the robustness of current evidence., DESIGN: MEDLINE, Embase, and Cochrane Central Register of Controlled Trials were searched from inception to August 2022., SETTINGS: Articles were eligible for inclusion if they were randomized trials conducted between 2010 and 2022 with parallel, superiority designs evaluating interventions in patients with diverticular disease. Only randomized trials with dichotomous primary outcomes with an associated p value of <0.05 were considered for inclusion., PARTICIPANTS: Any surgical or medical intervention for patients with diverticular disease., MAIN OUTCOME MEASURES: The fragility index was determined by adding events and subtracting nonevents from the groups with the smaller number of events. Events were added until the p value exceeded 0.05. The smallest number of events required was considered the fragility index., RESULTS: After screening 1271 citations, 15 randomized trials met the inclusion criteria. Nine of the studies evaluated surgical interventions and 6 evaluated medical interventions. The mean number of patients randomly assigned and lost to follow-up per randomized controlled trial was 92 (SD 35.3) and 9 (SD 11.4), respectively. The median fragility index was 1 (range, 0-5). The fragility indices for the included studies did not correlate significantly with any study characteristics., LIMITATIONS: Small sample, heterogeneity, and lack of inclusion of studies with continuous outcomes., CONCLUSIONS: The randomized trials evaluating surgical and medical interventions for diverticular disease are not robust. Changing a single-outcome event in most studies was sufficient to make a statistically significant study finding not significant. See Video Abstract., FRAGILIDAD DE LOS RESULTADOS ESTADISTICAMENTE SIGNIFICATIVOS EN ENSAYOS ALEATORIOS DE ENFERMEDAD DIVERTICULAR DEL COLON: UNA REVISION SISTEMATICA: ANTECEDENTES:, El valor p ha sido criticado por una determinacion demasiado simplificada de si existe un efecto del tratamiento. Una alternativa es el Indice de Fragilidad. Es una representacion del numero minimo de no eventos que deberian convertirse en eventos para aumentar el valor p por encima de 0,05., OBJETIVO:, Determinar el IF de ensayos controlados aleatorios que evaluan la eficacia de las intervenciones para pacientes con enfermedad diverticular desde 2010 para evaluar la solidez de la evidencia actual., FUENTES DE DATOS:, Se realizaron busquedas en MEDLINE, Embase y CENTRAL desde el inicio hasta agosto de 2022., SELECCION DE ESTUDIOS:, Los articulos eran elegibles para su inclusion si eran ensayos aleatorizados realizados entre 2010 y 2022 con disenos paralelos de superioridad que evaluaran intervenciones en pacientes con enfermedad diverticular. Solo se consideraron para su inclusion los ensayos aleatorizados con resultados primarios dicotomicos con un valor de p asociado menor que 0,05., INTERVENCIONES:, Cualquier intervencion quirurgica o medica para pacientes con enfermedad diverticular., PRINCIPALES MEDIDAS DE VALORACION:, El indice de fragilidad se determino sumando eventos y restando no eventos de los grupos con el menor numero de eventos. Se agregaron eventos hasta que el valor p supero 0,05. El menor numero de eventos requeridos se considero indice de fragilidad., RESULTADOS:, Despues de examinar 1271 citas, 15 ensayos aleatorios cumplieron los criterios de inclusion. Nueve de los estudios evaluaron intervenciones quirurgicas y seis evaluaron intervenciones medicas. El numero medio de pacientes aleatorizados y perdidos durante el seguimiento por ECA fue 92 (DE 35,3) y 9 (DE 11,4), respectivamente. La mediana del indice de fragilidad fue 1 (rango: 0-5). Los indices de fragilidad de los estudios incluidos no se correlacionaron significativamente con ninguna caracteristica del estudio., LIMITACIONES:, Muestra pequena, heterogeneidad y falta de inclusion de estudios con resultados continuos., CONCLUSIONES:, Los ensayos aleatorios que evaluan las intervenciones quirurgicas y medicas para la enfermedad diverticular no son solidos. Cambiar un solo evento de resultado en la mayoria de los estudios fue suficiente para que un hallazgo estadisticamente significativo del estudio no fuera significativo. (Traduccion- Dr. Ingrid Melo), (C) 2024 The American Society of Colon and Rectal Surgeons
ER  - 
TY  - JOUR
T1  - Systematic review of treatment failure and clinical relapses in leishmaniasis from a multifactorial perspective: Clinical aspects, factors associated with the parasite and host
A1  - Santos, Gustavo de Almeida
A1  - Sousa, Juliana Mendes
A1  - Aguiar, Antônio Henrique Braga Martins de
A1  - Torres, Karina Cristina Silva
A1  - Coelho, Ana Jessica Sousa
A1  - Ferreira, André Leite
A1  - Lima, Mayara Ingrid Sousa
Y1  - 2023///
PB  - MDPI
JF  - Tropical Medicine and Infectious Disease
VL  - 8
IS  - 9
SP  - 430
EP  - 430
ER  - 
TY  - JOUR
T1  - Antidepressant treatment in inflammatory bowel disease:  a systematic review and meta-analysis.
A1  - Weston, Frances
A1  - Carter, Ben
A1  - Powell, Nick
A1  - Young, Allan
A1  - Moulton, Calum
Y1  - 2024///
KW  - antidepressants
KW  - depression
KW  - inflammatory bowel disease
KW  - meta-analysis
KW  - systematic review
PB  - (a)Centre for Affective Disorders
JF  - Eur J Gastroenterol Hepatol
VL  - 36
IS  - 7
SP  - 850
EP  - 860
CY  - Copyright (C) 2024 Wolters Kluwer Health, Inc. All rights reserved.
DO  - 10.1097/MEG.0000000000002768 PT  - Article
UR  - http://ovidsp.ovid.com/ovidweb.cgi?T=JS&PAGE=reference&D=yrovftz3&NEWS=N&AN=00042737-202407000-00004
N2  - Around 25% of patients with inflammatory bowel disease (IBD) have depressive symptoms, yet antidepressants have been poorly studied in IBD. We systematically searched IBD studies testing antidepressants in four databases. Outcomes were depressive symptoms, anxiety, IBD disease activity, quality of life (QoL) and adverse events. For randomized controlled trials (RCTs), we performed random-effects meta-analysis of the standardized mean difference (SMD) in posttreatment scores between antidepressant and placebo groups. Risk of bias was assessed using the Cochrane Common Mental Disorders Depression Anxiety and Neurosis Group tool (clinical trials) and Newcastle-Ottawa scale (cohort studies). We included 11 studies (n = 327): three placebo-controlled RCTs, two nonrandomized trials, and six other study types. In the pooled analysis, antidepressants improved depressive symptoms [SMD = -0.71 (95% confidence interval (CI) -1.32 to -0.10), P = 0.02, I2 = 51%] and QoL [SMD = 0.88 (95% CI 0.30-1.45), P = 0.003, I2 = 44%] more than placebo. Serotonin and noradrenaline reuptake inhibitors (SNRIs) alone improved depressive symptoms [SMD = -0.95 (95% CI -1.45 to -0.45, P < 0.001, I2 = 11%], anxiety [SMD = -0.92 (95% CI 1.72 to -0.13), P = 0.023, I2 = 65%] and QoL [SMD = 1.14 (95% CI 0.66-1.62), P < 0.001, I2 = 0%]. The three RCTs were of good quality. In conclusion, based on three small but good-quality studies, antidepressants improve depressive symptoms and QoL compared to placebo in IBD. SNRI antidepressants may also improve anxiety. A fully powered study of antidepressants in IBD is needed., Copyright (C) 2024 Wolters Kluwer Health, Inc. All rights reserved.
ER  - 
TY  - JOUR
T1  - Cardiac dysfunction and final outcome in correlation with serum cortisol level in active pulmonary tuberculosis:  A single-center experience.
A1  - Patil, Shital
A1  - Babhalsure, Sachin
A1  - Gondhali, Gajanan
A1  - Acharya, Abhijit
Y1  - 2023///
KW  - Bronchoalveolar lavage
KW  - Cardiac dysfunction
KW  - Echocardiography
KW  - GeneXpert MTB/RIF
KW  - Pulmonary tuberculosis
KW  - Serum cortisol
PB  - (1)Department of Pulmonary Medicine, MIMSR Medical College, Latur, Maharashtra, India
JF  - J. Assoc. Chest Physicians
VL  - 11
IS  - 3
SP  - 142
EP  - 151
CY  - (C) 2023 The Journal of Association of Chest Physicians | Published by Wolters Kluwer - Medknow
DO  - 10.4103/jacp.jacp_9_23 PT  - Article
UR  - http://ovidsp.ovid.com/ovidweb.cgi?T=JS&PAGE=reference&D=ovftz2&NEWS=N&AN=01795445-202311030-00005
N2  - Introduction: Although cardiac involvement is extremely rare in tuberculosis (TB), cardiac dysfunction is not uncommon. We have studied the prevalence of cardiac dysfunction in pulmonary TB with special emphasis on echocardiography, serum cortisol, and its correlation in cases with unstable cardiorespiratory parameters. Methods: A prospective observational and interventional study conducted in Pulmonary Medicine, MIMSR Medical College and Venkatesh Chest Hospital, Latur, India during July 2015 to December 2020, which included 800 cases of active pulmonary TB confirmed microscopically or with GeneXpert MTB/RIF, documented MTB genome in respiratory specimens' sputum/induced sputum and bronchoscopy-guided bronchial wash, or bronchoalveolar lavage whenever necessary. Cases with known risk factors for cardiac disease and taking cardiac medicines and cases with pericardial effusion were excluded from study. Disproportionate tachycardia and tachypnea with or without shock and hypoxia were the key entry point criteria in this study. Chest radiograph, pulse oximetry, electrocardiography (ECG), sputum examination, cardiac enzyme studies (creatine phosphokinase MB [CPK-MB] and cardiac troponins), serum cortisol test, and echocardiography are done in all study cases during enrollment at 2 and 6 months of treatment with anti-TB medicines. Statistical analysis was carried out by chi-square test. Observations and analysis: Of the 800 cases with active pulmonary TB, cardiac dysfunction was documented in 26% cases, 44% were females, and 56% cases were older than 50 years. Echocardiographic abnormalities were documented such as global hypokinesia in 62% cases; depressed left ventricular systolic and diastolic function in 44 and 28% cases, respectively; dilated right atrium and right ventricle in 32% cases; and pulmonary hypertension in 6% cases. Serum cortisol level was significantly lower in cases with cardiac dysfunction (P < 0.00001). Hypoxia had significant association with right and left heart dysfunction (P < 0.00001). Cachexia, anemia, and hypoalbuminemia were documented to have significant association with cardiac dysfunction (P < 0.00001). Treatment outcome showed significant improvement in cardiac function (P < 0.00001). Coronary angiography did not show significant coronary artery lesions, and computed tomography (CT) pulmonary angiography did not show pulmonary embolism. Conclusion: Cardiac dysfunction in active pulmonary TB is underestimated and less evaluated routinely; disproportionate tachycardia and tachypnea with or without shock are clinical indicators to suspect early, especially in cases with risk factors such as advanced pulmonary TB on chest radiograph, cachexia with body mass index (BMI) <18, advanced age, females, cases with anemia, and hypoalbuminemia. Echocardiography shows "global hypokinesia" as a predominant cardiac dysfunction in study cases, and right or left heart dysfunction depends on with or without hypoxia, respectively. Serum cortisol measurement will help in majority of the cases and a proportionate number of cases were having associated adrenal suppression., (C) 2023 The Journal of Association of Chest Physicians | Published by Wolters Kluwer - Medknow
ER  - 
TY  - JOUR
T1  - Fluoroquinolone Resistance Mutations among Mycobacterium tuberculosis and their Interconnection with Treatment Outcome.
A1  - Dixit, Ramakant
A1  - Mohan, Emil
A1  - Gupta, Ankur
A1  - Gupta, Priyanka
A1  - Patni, Tarun
A1  - Goyal, Mukesh
A1  - Meena, Roshan
Y1  - 2023///
KW  - Fluoroquinolones
KW  - gene mutation
KW  - treatment outcome
PB  - (1)Department of Respiratory Medicine, Ajmer, Rajasthan, India
JF  - Int J Mycobacteriol
VL  - 12
IS  - 3
SP  - 294
EP  - 298
CY  - (C) 2023 The International Journal of Mycobacteriology | Published by Wolters Kluwer - Medknow
DO  - 10.4103/ijmy.ijmy_116_23 PT  - Article
UR  - http://ovidsp.ovid.com/ovidweb.cgi?T=JS&PAGE=reference&D=ovftz2&NEWS=N&AN=01929415-202312030-00012
N2  - Background: Fluoroquinolone (FQ) antibiotics are among the most potent second-line antitubercular drugs these days. The aim of the study was to analyze the frequency and pattern of genetic mutation in preextensive (pre-XDR) and extensively drug-resistant Mycobacterium tuberculosis using second-line line probe assay (LPA) and to compare drug-resistant mutations with different treatment outcomes., Methods: Sputum, lymph node aspirate, and cold accesses from patients with rifampicin-resistant Tuberculosis (TB) were subjected to first-line and second-line LPA (Genotype MTBDRsl by Hain Life Science, Germany) to assess additional drug resistance to fluoroquinolones (levofloxacin and moxifloxacin). Final treatment outcomes as per the National TB Elimination Program were assessed and compared with the mutation profile., Results: One hundred and fifty subjects were observed to have mutations associated with resistance to FQs and constituted the final study population. The most frequent mutation observed among GyrA drug resistance mutation was D94G (Gyr A MUT3C, 44/150, 66%) corresponding to high-level resistance to levofloxacin and moxifloxacin. The same mutation was associated with poor treatment outcome as died or treatment failure (odds ratio 2.50, relative risk 1.67, P = 0.043). The most common hetero-resistance mutation pattern observed in GyrA gene was wild type plus Asp94Gly mutation in 24.6% of isolates., Conclusions: GyrA MUT3C hybridization corresponding to single-point mutation of aspartic acid to glycine at codon 94 constitutes the most common mutation in GyrA gene locus in M. tuberculosis with significant association with treatment outcome as died compared to those with treatment outcome as cured., (C) 2023 The International Journal of Mycobacteriology | Published by Wolters Kluwer - Medknow
ER  - 
TY  - JOUR
T1  - Are we dealing with melioidosis under the mask of tuberculosis? - A case series.
A1  - Kottarathil, Malavika
A1  - Reju, Sudhabharathi
A1  - Barani, Ramya
A1  - Krishna, Vidya
A1  - M, Raj Kumar
A1  - M, Mohankumar
A1  - Srikanth, Padma
Y1  - 2024/01//
KW  - Anti-Bacterial Agents
KW  - Diabetes Mellitus, Type 2
KW  - Female
KW  - Humans
KW  - Male
KW  - Melioidosis
KW  - Risk Factors
KW  - Tuberculosis
KW  - diagnosis
KW  - drug therapy
KW  - epidemiology
KW  - therapeutic use
JF  - The Indian journal of tuberculosis
VL  - 71
LA  - eng
IS  - 1
SP  - 99
EP  - 104
DO  - 10.1016/j.ijtb.2023.06.014
N2  - Melioidosis is prevalent in South-East Asia. India is now become endemic to  melioidosis. Melioidosis mimicks Tuberculosis (TB) and is often overlooked clinically. The spectrum of disease ranges from acute pulmonary infection to focal infection and septicemia. We report three cases of melioidosis, which was primarily suspected to be tuberculosis due to similarities in the clinical features. All patients were male and had risk factors such as type 2 diabetes mellitus as well as other risk factors such as chronic obstructive pulmonary disease (COPD), systemic hypertension, glucocorticoid therapy etc. All three patient samples were culture negative as well as negative for tests performed for the detection of tuberculosis. Conventional nested PCR targeting 251bp of 16S-23S spacer region of B. pseudomallei. was performed among individuals suspected to have extrapulmonary Tuberculosis. The presence of 251 bp was considered positive for B. pseudomallei. All three patients were treated with third generation cephalosporin and recovered due to timely diagnosis. Patients suspected for tuberculosis should be screened for B. pseudomallei, especially when AFB smear and MTB GeneXpert are negative. Often clinical samples may be culture negative for B. pseudomallei as patients are treated with antibiotics, therefore it is worthwhile performing PCR for B. pseudomallei to rule in a diagnosis of melioidosis and initiate appropriate antibiotics.
ER  - 
TY  - CONF
T1  - Nontuberculous mycobacteria in cystic fibrosis
A1  - Richards, Christopher J
A1  - Olivier, Kenneth N
Y1  - 2019///
PB  - Thieme Medical Publishers
JF  - Seminars in Respiratory and Critical Care Medicine
VL  - 40
IS  - 06
SP  - 737
EP  - 750
SN  - 1069-3424
ER  - 
TY  - JOUR
T1  - Influence of gender on periodontal outcomes: A retrospective analysis of eight randomized clinical trials.
A1  - dos Santos, Nidia
A1  - Westphal, Miriam
A1  - Retamal-Valdes, Belen
A1  - Duarte, Poliana
A1  - Mendes 1, 3
A1  - Figueiredo, Luciene
A1  - Faveri, Marcelo
A1  - Shibli, Jamil
A1  - Soares, Geisla
A1  - 1, 4
A1  - Miranda, Tamires
A1  - 1, 5
A1  - Fermiano, Daiane
A1  - Borges, Ivan
A1  - Goncalves, Cristiane
A1  - 1, 6
A1  - Tanaka, Caio
A1  - Teles, Flavia
A1  - 2, 7
A1  - Goodson, Max
A1  - Hasturk, Hatice
A1  - Van Dyke, Thomas
A1  - Ehmke, Benjamin
A1  - Eickholz, Peter
A1  - Nickles, Katrin
A1  - Schlagenhauf, Ulrich
A1  - Meyle, Joerg
A1  - Kocher, Thomas
A1  - Kim, Ti-Sun
A1  - Doyle, Helio
A1  - Feres, Magda
Y1  - 2024///
KW  - gender
KW  - periodontal attachment loss
KW  - periodontitis
KW  - retrospective study
KW  - sex
KW  - therapy
PB  - (1)Department of Periodontology, Dental Research Division, Guarulhos University, Guarulhos, Sao Paulo, Brazil,
JF  - J Periodontal Res
CY  - (C) 2024 John Wiley & Sons, Ltd
DO  - 10.1111/jre.13272 PT  - Article
UR  - http://ovidsp.ovid.com/ovidweb.cgi?T=JS&PAGE=reference&D=ovftz4&NEWS=N&AN=00005201-900000000-99075
N2  - Aims: To explore the influence of gender on periodontal treatment outcomes in a dataset of eight RCTs conducted in Brazil, United States, and Germany., Methods: Clinical parameters were compared between men and women with stages III/IV grades B/C generalized periodontitis at baseline and 1-year post-therapy, including scaling and root planing with or without antibiotics., Results: Data from 1042 patients were analyzed. Men presented a tendency towards higher probing depth (p = .07, effect size = 0.11) and clinical attachment level (CAL) than women at baseline (p = .01, effect size = 0.16). Males also presented statistically significantly lower CAL gain at sites with CAL of 4-6 mm at 1-year post-therapy (p = .001, effect size = 0.20). Among patients with Grade B periodontitis who took antibiotics, a higher frequency of women achieved the endpoint for treatment (i.e., <=4 sites PD >=5 mm) at 1 year than men (p < .05, effect size = 0.12)., Conclusion: Men enrolled in RCTs showed a slightly inferior clinical response to periodontal therapy in a limited number of sub-analyses when compared to women. These small differences did not appear to be clinically relevant. Although gender did not dictate the clinical response to periodontal treatment in this population, our findings suggest that future research should continue to explore this topic., (C) 2024 John Wiley & Sons, Ltd
ER  - 
TY  - JOUR
T1  - Perioperative Dexamethasone in Diabetic Patients:  A Systematic Review and Meta-Analysis of Randomized, Placebo-Controlled Trials.
A1  - Jones, Ian
A1  - LoBasso, Michael
A1  - Wier, Julian
A1  - Gettleman, Brandon
A1  - Richardson, Mary
A1  - Ratto, Christina
A1  - Lieberman, Jay
A1  - Heckmann, Nathanael
Y1  - 2024///
PB  - (*)From the Department of Anesthesiology and Pain Medicine, University of Washington, Seattle, Washington
JF  - Anesth Analg
VL  - 139
IS  - 3
SP  - 479
EP  - 489
CY  - (C) 2024 International Anesthesia Research Society 
DO  - 10.1213/ANE.0000000000007007 PT  - Article
UR  - http://ovidsp.ovid.com/ovidweb.cgi?T=JS&PAGE=reference&D=yrovftz3&NEWS=N&AN=00000539-202409000-00006
N2  - BACKGROUND: The perioperative use of dexamethasone in diabetic patients remains controversial due to concerns related to infection and adverse events. This study aimed to determine whether clinical evidence supports withholding dexamethasone in diabetic patients due to concern for infection risk. We hypothesized that there is no difference in infectious outcomes between dexamethasone-treated patients and controls., METHODS: A literature search was performed on November 22, 2022 to identify randomized, placebo-controlled trials investigating short-course (<72 hours), perioperative dexamethasone that explicitly included diabetic patients and measured at least 1 clinical outcome. Pertinent studies were independently searched in PubMed, Embase, and Cochrane. Authors for all identified studies were contacted with the aim of performing quantitative subgroup analyses of diabetic patients. The primary end point was surgical site infection and the secondary end point was a composite of adverse events. Qualitative remarks were reported based on the total available data and a quality assessment tool. Meta-analyses were performed using inverse variance with random effects. Heterogeneity was assessed via standard [chi]2 and I2 tests., RESULTS: Sixteen unique studies were included, 5 of which were analyzed quantitatively. Of the 2592 diabetic patients, 2344 (1184 randomized to dexamethasone and 1160 to placebo) were analyzed in at least 1 quantitative outcome. Quantitative analysis showed that the use of perioperative dexamethasone had no effect on the risk of surgical site infections (log odds ratio [LOR], -0.10, 95%; 95% confidence interval [CI], -0.64 to 0.44) while significantly reducing the risk of composite adverse events (LOR, -0.33; 95% CI, -0.62 to -0.05). Qualitative analysis reinforced these findings, demonstrating noninferior to superior results across all clinical outcomes. There was high heterogeneity between the included studies., CONCLUSIONS: Current evidence suggests perioperative dexamethasone may be given to diabetic patients without increasing the risk of infectious complications. Prospective investigations aimed at optimizing dose, frequency, and timing are needed, as well as studies aimed explicitly at exploring the use of dexamethasone in patients with poorly controlled diabetes., (C) 2024 International Anesthesia Research Society
ER  - 
TY  - JOUR
T1  - Noninvasive Oxygenation Strategies in Adult Patients With Acute Hypoxemic Respiratory Failure: A Systematic Review and Network Meta-Analysis.
A1  - Pitre, Tyler
A1  - Zeraatkar, Dena
A1  - Kachkovski, George
A1  - Leung, Gareth
A1  - Shligold, Erica
A1  - Dowhanik, Sebastian
A1  - Angriman, Federico
A1  - MD, M P H
A1  - Ferreyro, Bruno
A1  - MD, PhD
A1  - Scales, Damon
A1  - MD, PhD
A1  - Rochwerg, Bram
Y1  - 2023///
KW  - COVID-19
KW  - acute hypoxemic respiratory failure
KW  - high-flow nasal cannula
KW  - network meta-analysis
KW  - noninvasive ventilation
PB  - AFFILIATIONS: (a)Department of Medicine, McMaster University, Hamilton, ON, Canada; (b)Department of Health Research Methods, Evidence, and Impact, McMaster University, Hamilton, ON, Canada; (c)Department of Anesthesiology, McMaster University, Hamilton, 
JF  - Chest
VL  - 164
IS  - 4
SP  - 913
EP  - 928
CY  - (C) 2023Elsevier, Inc.
DO  - 10.1016/j.chest.2023.04.022 PT  - Article
UR  - http://ovidsp.ovid.com/ovidweb.cgi?T=JS&PAGE=reference&D=ovftz2&NEWS=N&AN=00002953-202310000-00020
N2  - BACKGROUND: Several recently published randomized controlled trials have evaluated various noninvasive oxygenation strategies for the treatment of acute hypoxemic respiratory failure., RESEARCH QUESTION: Which available noninvasive oxygen strategies are effective for acute hypoxic respiratory failure?, STUDY DESIGN AND METHODS: A systematic review of Medline, Embase, Cochrane CENTRAL, CINAHL, Web of Science, MedRxiv, and Research Square was conducted from inception to October 1, 2022. A random effects frequentist network meta-analysis was performed, and the results are presented using absolute risk difference per 1,000 patients. The Grading of Recommendations, Assessment, Development and Evaluation framework was used to rate the certainty of the evidence. Mortality, invasive mechanical ventilation, duration of hospitalization and ICU stay, ventilator-free days, and level of comfort are reported., RESULTS: Thirty-six trials (7,046 patients) were included. It was found that helmet CPAP probably reduces mortality compared with standard oxygen therapy (SOT) (231 fewer deaths per 1,000; 95% CI, 126-273 fewer) (moderate certainty). A high-flow nasal cannula (HFNC) probably reduces the need for invasive mechanical ventilation (103.5 fewer events per 1,000; 95% CI, 40.5-157.5 fewer) (moderate certainty). All noninvasive oxygenation strategies may reduce the duration of hospitalization as compared with SOT (low certainty). Helmet bilevel ventilation (4.84 days fewer; 95% CI, 2.33-7.36 days fewer) and helmet CPAP (1.74 days fewer; 95% CI, 4.49 fewer-1.01 more) may reduce the duration of ICU stay as compared with SOT (both low certainty). SOT may be more comfortable than face mask noninvasive ventilation and no different in comfort compared with an HFNC (both low certainty)., INTERPRETATION: A helmet interface for noninvasive ventilation probably reduces mortality and the risk of mechanical ventilation, as well as the duration of hospital and ICU stay. An HFNC probably reduces the risk of invasive mechanical ventilation and may be as comfortable as SOT. Further research is necessary to understand the role of these interfaces in acute hypoxemic respiratory failure., (C) 2023Elsevier, Inc.
ER  - 
TY  - JOUR
T1  - Σχολή Κοινωνικών Επιστημών Διαχείριση Γήρανσης και Χρόνιων Νοσημάτων
A1  - Εργασία, Διπλωματική
Y1  - 2024///
ER  - 
TY  - JOUR
T1  - Prognostic Relevance of Primary Tumor Sidedness in Early-stage Colorectal Cancer: An Integrated Analysis of 4 Randomized Controlled Trials (JCOG2003A).
A1  - Ouchi, Akira
A1  - MD, PhD
A1  - Sadachi, Ryo
A1  - Hamaguchi, Tetsuya
A1  - MD, PhD
A1  - Tsukamoto, Shunsuke
A1  - MD, PhD
A1  - Shimada, Yasuhiro
A1  - Inomata, Masafumi
A1  - MD, PhD
A1  - Takii, Yasumasa
A1  - Komori, Koji
A1  - MD, PhD
A1  - Shiomi, Akio
A1  - MD, PhD
A1  - Shiozawa, Manabu
A1  - MD, PhD
A1  - Ohue, Masayuki
A1  - MD, PhD
A1  - Watanabe, Jun
A1  - MD, PhD
A1  - Ito, Masaaki
A1  - MD, PhD
A1  - Kawashima, Yoshiyuki
A1  - MD, PhD
A1  - Kobatake, Takaya
A1  - MD, PhD
A1  - Souda, Hiroaki
A1  - MD, PhD
A1  - Saida, Yoshihisa
A1  - MD, PhD
A1  - Hashimoto, Tadayoshi
A1  - MD, PhD
A1  - Sano, Yusuke
A1  - Kanemitsu, Yukihide
Y1  - 2024///
KW  - early-stage colorectal cancer
KW  - primary tumor sidedness
KW  - recurrence
KW  - survival
PB  - (*)Department of Gastroenterological Surgery, Aichi Cancer Center Hospital, Aichi, Japan
JF  - Ann Surg
VL  - 279
IS  - 2
SP  - 283
EP  - 289
CY  - Copyright (C) 2024 Wolters Kluwer Health, Inc. All rights reserved.
DO  - 10.1097/SLA.0000000000006076 PT  - Article
UR  - http://ovidsp.ovid.com/ovidweb.cgi?T=JS&PAGE=reference&D=yrovftz2&NEWS=N&AN=00000658-202402000-00013
N2  - Objective: The aim of this study was to determine the genuine prognostic relevance of primary tumor sidedness (PTS) in patients with early-stage colorectal cancer (CRC)., Background: The prognostic relevance of PTS in early-stage CRC remains a topic of debate. Several large epidemiological studies investigated survival only and did not consider the risk of recurrence so far., Methods: Patients with stage II/III adenocarcinoma of the colon and upper rectum from 4 randomized controlled trials were analyzed. Survival outcomes were compared according to the tumor location: right-sided (cecum to transverse colon) or left-sided (descending colon to upper rectum)., Results: A total of 4113 patients were divided into a right-sided group (N=1349) and a left-sided group (N=2764). Relapse-free survival after primary surgery was not associated with PTS in all patients and each stage [hazard ratio (HR)adjusted=1.024 (95% CI: 0.886-1.183) in all patients; 1.327 (0.852-2.067) in stage II; and 0.990 (0.850-1.154) in stage III]. Also, overall survival after primary surgery was not associated with PTS in all patients and each stage [HRadjusted=0.879 (95% CI: 0.726-1.064) in all patients; 1.517 (0.738-3.115) in stage II; and 0.840 (0.689-1.024) in stage III]. In total, 795 patients (right-sided, N=257; left-sided, N=538) developed recurrence after primary surgery. PTS was significantly associated with overall survival after recurrence (HRadjusted=0.773, 95% CI: 0.627-0.954)., Conclusions: PTS had no impact on the risk of recurrence for stage II/III CRC. Treatment stratification based on PTS is unnecessary for early-stage CRC., Copyright (C) 2024 Wolters Kluwer Health, Inc. All rights reserved.
ER  - 
TY  - JOUR
T1  - Ipragliflozin and sitagliptin differentially affect lipid and apolipoprotein  profiles in type 2 diabetes: the SUCRE study.
A1  - Nagao, Mototsugu
A1  - Sasaki, Jun
A1  - Tanimura-Inagaki, Kyoko
A1  - Sakuma, Ichiro
A1  - Sugihara, Hitoshi
A1  - Oikawa, Shinichi
Y1  - 2024/02//
KW  - Adult
KW  - Aged
KW  - Apolipoproteins
KW  - Apolipoproteins E
KW  - Blood Glucose
KW  - Diabetes Mellitus, Type 2
KW  - Glucosides
KW  - Glycated Hemoglobin
KW  - Humans
KW  - Hypoglycemic Agents
KW  - Middle Aged
KW  - Sitagliptin Phosphate
KW  - Thiophenes
KW  - Young Adult
KW  - diagnosis
KW  - drug therapy
KW  - metabolism
KW  - pharmacology
JF  - Cardiovascular diabetology
VL  - 23
LA  - eng
IS  - 1
SP  - 56
EP  - 56
DO  - 10.1186/s12933-024-02149-7
N2  - BACKGROUND: SGLT2 inhibitors and DPP4 inhibitors have been suggested to affect  lipid metabolism. However, there are few randomized controlled trials comparing the effects on the lipid metabolism between the two types of antidiabetic drugs. The SUCRE study (UMIN ID: 000018084) was designed to compare the effects of ipragliflozin and sitagliptin on serum lipid and apolipoprotein profiles and other clinical parameters. METHODS: This is a multicenter, open-label, randomized, controlled trial. Patients with type 2 diabetes (20-74 years old) with HbA1c levels of 7.0-10.5% and serum triglyceride levels of 120-399 mg/dL (1.35-4.50 mmol/L) on diet and/or oral hypoglycemic agents were enrolled. Subjects were randomized to treatment with ipragliflozin (50 mg/day, n = 77) or sitagliptin (50 mg/day, n = 83). Laboratory measurements were performed at 0, 1, 3, and 6 months of treatment. RESULTS: Ipragliflozin and sitagliptin reduced fasting plasma glucose, glycoalbumin, and HbA1c almost equally. Ipragliflozin increased HDL-C and decreased apo E. Sitagliptin decreased TG, apo B48, CII, and CIII, but increased LDL-C. The between-treatment differences were significant for HDL-C (P = 0.02) and apo B48 (P = 0.006), and nearly significant for apo A1 (P = 0.06). In addition, ipragliflozin reduced body weight, blood pressure, serum liver enzymes, uric acid, and leptin, and increased serum ketones compared with sitagliptin. CONCLUSIONS: While ipragliflozin and sitagliptin showed similar effects on glycemic parameters, the effects on serum lipid and apolipoprotein profiles were different. Ipragliflozin may have an anti-atherogenic effect through modulation of HDL-C and apo E compared to sitagliptin through TG and apo B48, CII, and CIII in patients with type 2 diabetes.
ER  - 
TY  - JOUR
T1  - Predicting Response to Neuromodulators or Prokinetics in Patients With Suspected Gastroparesis Using Machine Learning:  The "BMI, Infectious Prodrome, Delayed GES, and No Diabetes" Model.
A1  - Takakura, Will
A1  - Surjanhata, Brian
A1  - Nguyen, Linda
A1  - Anh Bui MD, FACG
A1  - Parkman, Henry
A1  - MD, FACG
A1  - Rao, Satish
A1  - MD, PhD
A1  - McCallum, Richard
A1  - MD, FACG
A1  - Schulman, Michael
A1  - DO, FACG
A1  - Wo, John
A1  - Sarosiek, Irene
A1  - MD, FACG
A1  - Moshiree, Baha
A1  - MD, FACG
A1  - Kuo, Braden
A1  - MD, FACG
A1  - Hasler, William
A1  - Lee, Allen
A1  - MD, M S
Y1  - 2024///
KW  - gastric emptying
KW  - gastroparesis
KW  - neuromodulators
KW  - predictive model
KW  - prokinetics
PB  - (1)Division of Gastroenterology, University of Michigan, Ann Arbor, Michigan, USA;
JF  - Clin Transl Gastroenterol
VL  - 15
IS  - 9
SP  - e1
EP  - e1
CY  - (C) 2024 The Author(s). Published by Wolters Kluwer Health, Inc. on behalf of The American College of Gastroenterology
DO  - 10.14309/ctg.0000000000000743 PT  - Article
UR  - http://ovidsp.ovid.com/ovidweb.cgi?T=JS&PAGE=reference&D=ovftz4&NEWS=N&AN=01720094-202409000-00006
N2  - INTRODUCTION: Pharmacologic therapies for symptoms of gastroparesis (GP) have limited efficacy, and it is difficult to predict which patients will respond. In this study, we implemented a machine learning model to predict the response to prokinetics and/or neuromodulators in patients with GP-like symptoms., METHODS: Subjects with suspected GP underwent simultaneous gastric emptying scintigraphy (GES) and wireless motility capsule and were followed for 6 months. Subjects were included if they were started on neuromodulators and/or prokinetics. Subjects were considered responders if their GP Cardinal Symptom Index at 6 months decreased by >=1 from baseline. A machine learning model was trained using lasso regression, ridge regression, or random forest. Five-fold cross-validation was used to train the models, and the area under the receiver operator characteristic curve (AUC-ROC) was calculated using the test set., RESULTS: Of the 150 patients enrolled, 123 patients received either a prokinetic and/or a neuromodulator. Of the 123, 45 were considered responders and 78 were nonresponders. A ridge regression model with the variables, such as body mass index, infectious prodrome, delayed gastric emptying scintigraphy, no diabetes, had the highest AUC-ROC of 0.72. The model performed well for subjects on prokinetics without neuromodulators (AUC-ROC of 0.83) but poorly for those on neuromodulators without prokinetics. A separate model with gastric emptying time, duodenal motility index, no diabetes, and functional dyspepsia performed better (AUC-ROC of 0.75)., DISCUSSION: This machine learning model has an acceptable accuracy in predicting those who will respond to neuromodulators and/or prokinetics. If validated, our model provides valuable data in predicting treatment outcomes in patients with GP-like symptoms., (C) 2024 The Author(s). Published by Wolters Kluwer Health, Inc. on behalf of The American College of Gastroenterology
ER  - 
TY  - JOUR
T1  - Treatment Outcomes and Associated Factors among Tuberculosis Patients from Selected Rural Eastern Cape Hospitals: An Ambidirectional Study
A1  - Faye, Lindiwe M
A1  - Hosu, Mojisola C
A1  - Iruedo, Joshua
A1  - Vasaikar, Sandeep
A1  - Nokoyo, Kolisa A
A1  - Tsuro, Urgent
A1  - Apalata, Teke
Y1  - 2023///
PB  - MDPI
JF  - Tropical Medicine and Infectious Disease
VL  - 8
IS  - 6
SP  - 315
EP  - 315
ER  - 
TY  - JOUR
T1  - Outcome of Fournier's gangrene in relation to Fournier Gangrene Severity Index (FGSI) score.
A1  - Kundan, Meghraj
A1  - Ambedkar, Shivlok
A1  - Kumar, Rambharosh
A1  - Nyekha, Vekhotso
Y1  - 2024///
KW  - Debridement
KW  - Fournier's gangrene
KW  - perineum
KW  - predisposing factor
PB  - (1)Professor, Department of Surgery, VMMC and Safdarjung Hospital, Delhi, India
JF  - J. family med. prim. care
VL  - 13
IS  - 8
SP  - 2941
EP  - 2945
CY  - (C) 2024 Journal of Family Medicine and Primary Care | Published by Wolters Kluwer - Medknow
DO  - 10.4103/jfmpc.jfmpc_1830_23 PT  - Article
UR  - http://ovidsp.ovid.com/ovidweb.cgi?T=JS&PAGE=reference&D=ovftz4&NEWS=N&AN=01697686-202413080-00020
N2  - Introduction: Fournier's gangrene is a rapidly progressive necrotizing fasciitis, involving perineum mainly. The purpose of the study is to evaluate etiology, treatment, and outcome of Fournier's gangrene so that such type patient's management can be done by primary care physicians with best outcomes., Method: This was a retrospective study including 156 patients, treated for Fournier's gangrene, between Jan 2012 and Dec 2018. The outcome and prognosis of Fournier's gangrene were reviewed., Result: The mean age and mode among survival patients were 47.94 +/- 14.9 and 60 years, and the mean age and mode in nonsurvival patients was 47.64 +/- 15.9 and 65 years. The most common predisposing factor was diabetes mellitus (n = 49, 31.4%) having mortality rate was 9% (n = 14). Most common causative bacteria were E. coli. In the study, the survival rate was 100% in patients having Fournier Gangrene Severity Index (FGSI)<=3. As FGSI increased from 3, the mortality rate increased., Conclusion: Fournier gangrene is a surgical emergency. Early diagnosis, serial surgical debridement, and broad-spectrum antibiotics decrease the mortality and morbidity of patients. The sensitivity and specificity of FGSI determine the prognosis of Fournier's gangrene. FGSI is a simple method to know the severity and prognosis., (C) 2024 Journal of Family Medicine and Primary Care | Published by Wolters Kluwer - Medknow
ER  - 
TY  - JOUR
T1  - Avaliação do impacto das comorbidades na inflamação do Transtorno Bipolar
A1  - Rabelo, Juliana Lemos
Y1  - 2024///
PB  - Universidade Federal de Minas Gerais
ER  - 
TY  - JOUR
T1  - POSTER PRESENTATION ABSTRACTS.
Y1  - 2023///
JF  - Indian J Pathol Microbiol
VL  - 66
IS  - Suppl 1
SP  - S65
EP  - S147
CY  - (C) 2023 Indian Journal of Pathology and Microbiology | Published by Wolters Kluwer - Medknow
DO  - 10.4103/0377-4929.390794 PT  - Abstract
UR  - http://ovidsp.ovid.com/ovidweb.cgi?T=JS&PAGE=reference&D=ovftz2&NEWS=N&AN=00004270-202366001-00004
ER  - 
TY  - JOUR
T1  - Diabetic striatopathy in type 1 diabetes mellitus:  a rare conundrum.
A1  - Karthik, Vijayakumar
A1  - Jabbar, Puthiyaveetil
A1  - Nair, Abilash
A1  - Basheer, Shameer
Y1  - 2023///
KW  - Diabetes
KW  - Movement disorders (other than Parkinsons)
PB  - (1) Endocrinology, Government Medical College Thiruvananthapuram, Thiruvananthapuram, Kerala, India 
JF  - BMJ Case Rep
VL  - 16
IS  - 12
SP  - e257448
EP  - e257448
CY  - (C) 2023 BMJ Publishing Group Ltd
DO  - 10.1136/bcr-2023-257448 PT  - Miscellaneous Article
UR  - http://ovidsp.ovid.com/ovidweb.cgi?T=JS&PAGE=reference&D=ovftz2&NEWS=N&AN=01518808-202312000-00015
N2  - Diabetic striatopathy is a clinicoradiological syndrome characterised by acute hyperkinetic movement disorder in the form of hemichorea-hemiballism with basal ganglia abnormalities in neuroimaging. The hallmark basal ganglia abnormalities appear as hyperdensities in CT brain and hyperintensities in MRI brain, which could mislead the clinician towards an erroneous diagnosis of cerebral haemorrhage. It is classically described in elderly patients with type 2 diabetes mellitus, and its occurrence in type 1 diabetes is extremely rare. This case report entails the clinical details of a young man in his 20s with type 1 diabetes mellitus who had uncontrolled blood glucose levels and presented with a recent onset of abnormal movements in his left upper and lower limbs. The semiology, biochemistry and radiological investigation findings and treatment are detailed. A clear understanding of the condition could lead to an early diagnosis, spare the patient unnecessary investigations and improve treatment outcomes., (C) 2023 BMJ Publishing Group Ltd
ER  - 
TY  - JOUR
T1  - Mechanical Thrombectomy for Large Ischemic Stroke: A Systematic Review and Meta-analysis.
A1  - Li, Qi
A1  - Abdalkader, Mohamad
A1  - Siegler, James
A1  - Yaghi, Shadi
A1  - Sarraj, Amrou
A1  - Campbell, Bruce
A1  - MBBS, PhD
A1  - Yoo, Albert
A1  - MD, PhD
A1  - Zaidat, Osama
A1  - Kaesmacher, Johannes
A1  - MD, PhD
A1  - Pujara, Deep
A1  - MBBS, M P H
A1  - Nogueira, Raul
A1  - Saver, Jeffrey
A1  - Li, Lei
A1  - Han, Qin
A1  - Dai, Yi
A1  - Sang, Hongfei
A1  - Yang, Qingwu
A1  - Nguyen, Thanh
A1  - MD, FRCPC
A1  - Qiu, Zhongming
Y1  - 2023///
PB  - From the Department of Neurology (Q.L., Q.H., Y.D., Z.Q.), the 903rd Hospital of The Chinese People's Liberation Army, Hangzhou, China; Department of Radiology (M.A.), Boston Medical Center, Boston University Chobanian and Avedisian School of Medicine, MA
JF  - Neurology
VL  - 101
IS  - 9
SP  - e922
EP  - e932
CY  - (C) 2023 American Academy of Neurology
DO  - 10.1212/WNL.0000000000207536 PT  - Article
UR  - http://ovidsp.ovid.com/ovidweb.cgi?T=JS&PAGE=reference&D=yrovftz1&NEWS=N&AN=00006114-202308290-00013
N2  - Background and Objectives: There is growing evidence for endovascular thrombectomy (EVT) in patients with large ischemic core infarct and large vessel occlusion (LVO). The objective of this study was to compare the efficacy and safety of EVT vs medical management (MM) using a systematic review and meta-analysis of observational studies and randomized controlled trials (RCTs)., Methods: We searched the PubMed, Embase, Cochrane Library, and Web of Science databases to obtain articles related to mechanical thrombectomy for large ischemic core from inception until February 10, 2023. The primary outcome was independent ambulation (modified Rankin Scale [mRS] 0-3). Effect sizes were computed as risk ratio (RR) with random-effect or fixed-effect models. The quality of articles was evaluated through the Cochrane risk assessment tool and the Newcastle-Ottawa Scale. This study was registered in PROSPERO (CRD42023396232)., Results: A total of 5,395 articles were obtained through the search and articles that did not meet the inclusion criteria were excluded by review of the title, abstract, and full text. Finally, 3 RCTs and 10 cohort studies met the inclusion criteria. The RCT analysis showed that EVT improved the 90-day functional outcomes of patients with large ischemic core with high-quality evidence, including independent ambulation (mRS 0-3: RR 1.78, 95% CI 1.28-2.48, p < 0.001) and functional independence (mRS 0-2: RR 2.59, 95% CI 1.89-3.57, p < 0.001), but without significantly increasing the risk of symptomatic intracranial hemorrhage (sICH: RR 1.83, 95% CI 0.95-3.55, p = 0.07) or early mortality (RR 0.95, 95% CI 0.78-1.16, p = 0.61). Analysis of the cohort studies showed that EVT improved functional outcomes of patients without an increase in the incidence in sICH., Discussion: This systematic review and meta-analysis indicates that in patients with LVO stroke with a large ischemic core, EVT was associated with improved functional outcomes over MM without increasing sICH risk. The results of ongoing RCTs may provide further insight in this patient population., (C) 2023 American Academy of Neurology
ER  - 
TY  - JOUR
T1  - Fish and Omega-3 Fatty Acids:  Sex and Racial Differences in Cardiovascular Outcomes and Cognitive Function.
A1  - Welty, Francine
A1  - Daher, Ralph
A1  - Garelnabi, Mahdi
Y1  - 2024///
KW  - cardiovascular
KW  - cognition
KW  - docosahexaenoic acid
KW  - eicosapentaenoic acid
KW  - omega-3 fatty acids
PB  - Division of Cardiology, Beth Israel Deaconess Medical Center, Harvard Medical School, Boston (F.K.W.).
JF  - Arterioscler Thromb Vasc Biol
VL  - 44
IS  - 1
SP  - 89
EP  - 107
CY  - (C) 2024 American Heart Association, Inc.
DO  - 10.1161/ATVBAHA.122.318125 PT  - Miscellaneous Article
UR  - http://ovidsp.ovid.com/ovidweb.cgi?T=JS&PAGE=reference&D=yrovftz2&NEWS=N&AN=00043605-202401000-00009
N2  - Both cardiovascular disease (CVD) and cognitive decline are common features of aging. One in 5 deaths is cardiac for both men and women in the United States, and an estimated 50 million are currently living with dementia worldwide. In this review, we summarize sex and racial differences in the role of fish and its very long chain omega-3 polyunsaturated fatty acids, eicosapentaenoic acid (EPA) and docosahexaenoic acid (DHA), in preventing CVD events and cognitive decline. In prospective studies, women with higher nonfried and fatty fish intake and women and Black individuals with higher plasma levels of EPA and DHA had a lower risk of CVD. In randomized controlled trials of EPA and DHA supplementation in primary CVD prevention, Black subjects benefited in a secondary outcome. In secondary CVD prevention, both men and women benefited, and Asians benefited as a prespecified subgroup. Fish and omega-3 polyunsaturated fatty acids are associated with prevention of cognitive decline in prospective studies. In randomized controlled trials of EPA and DHA supplementation, women have cognitive benefit. DHA seems more beneficial than EPA, and supplementation is more beneficial when started before cognitive decline. Although studies in women and racial groups are limited, life-long intake of nonfried and fatty fish lowers the risk of CVD and cognitive decline, and randomized controlled trials also show the benefit of EPA and DHA supplementation. These findings should be factored into recommendations for future research and clinical recommendations as dietary modalities could be cost-effective for disease prevention., (C) 2024 American Heart Association, Inc.
ER  - 
TY  - JOUR
T1  - Insulin resistance impairs biologic agent response in moderate-to-severe plaque psoriasis:  insights from a prospective cohort study in China.
A1  - Huang, Dawei
A1  - Zhong, Xiaoyuan
A1  - Jiang, Yuxiong
A1  - Kong, Luyang
A1  - Ma, Rui
A1  - Lu, Jiajing
A1  - Li, Ying
A1  - Shi, Yuling
Y1  - 2024///
PB  - Department of Dermatology, Shanghai Skin Disease Hospital, Tongji University School of Medicine, Shanghai, China
JF  - Br J Dermatol
VL  - 191
IS  - 4
SP  - 616
EP  - 623
CY  - (C) Copyright Oxford University Press 2024.
DO  - 10.1093/bjd/ljae147 PT  - Article
UR  - http://ovidsp.ovid.com/ovidweb.cgi?T=JS&PAGE=reference&D=ovftz4&NEWS=N&AN=00002300-202410000-00024
N2  - Lay Summary: Psoriasis is a chronic and recurrent inflammatory skin disease mediated by T cells. Psoriasis not only impacts on the skin, but it also affects other body parts such as the joints. Historically, the treatment of psoriasis has been challenging. However, with advancements in research looking at how the immune system works and the development of biological agents (a type of drug), treatments for psoriasis have undergone profound changes. 'Biologics', as they are called, have shown remarkable improvements in psoriasis, including complete skin clearance. However, some people with psoriasis experience a poor or no response to treatment. Previous research has explored which factors may affect treatment response, including obesity and diabetes. In addition, insulin resistance plays a central role in the development of obesity and diabetes., We conducted the Shanghai Psoriasis Effectiveness Evaluation CoHort (SPEECH) study in China to investigate the effect of insulin resistance on the response to biologics in people with psoriasis. In our study, we used the 'TyG-BMI' (which stands for 'triglyceride glucose-body mass index') as a tool to assess insulin resistance and divided patients into 'high insulin resistance' and 'low insulin resistance' groups. Psoriasis severity was assessed using tools called the Psoriasis Area and Severity Index (PASI) and the Physician Global Assessment (PGA). Fewer people in the high insulin resistance group achieved a 75% or more improvement in PASI (PASI 75), a 90% or more improvement in PASI (PASI 90) and a PGA score of 'clear' or 'almost clear' (PGA 0/1) after 12 weeks of treatment. The reduced response to PGA 0/1 was more noticeable in the high insulin resistance group. We also carried out further analyses that supported these findings., Overall, our findings provide evidence that insulin resistance can hinder the effectiveness of biologics in some people with psoriasis., (C) Copyright Oxford University Press 2024.
ER  - 
TY  - JOUR
T1  - Pretreatment Neurofilament Light Chain Serum Levels, Early Disease Severity, and Treatment Response in Pediatric Multiple Sclerosis.
A1  - Huppke, Brenda
A1  - Reinert, Marie-Christine
A1  - Hummel-Abmeier, Hannah
A1  - Stark, Wiebke
A1  - Gartner, Jutta
A1  - Huppke, Peter
Y1  - 2023///
PB  - From the Department of Pediatric Neurology (B.H.), University Hospital Jena; Department of Pediatrics and Adolescent Medicine (M.-C.R., H.H.-A., W.S., J.G.), Pediatric Neurology, University Medical Center Gottingen, Georg August University Gottingen; and 
JF  - Neurology
VL  - 101
IS  - 19
SP  - e1873
EP  - e1883
CY  - (C) 2023 American Academy of Neurology
DO  - 10.1212/WNL.0000000000207791 PT  - Article
UR  - http://ovidsp.ovid.com/ovidweb.cgi?T=JS&PAGE=reference&D=yrovftz2&NEWS=N&AN=00006114-202311070-00007
N2  - Background and Objectives: High disease activity and frequent therapy failure in pediatric multiple sclerosis (MS) make prognostic biomarkers urgently needed. We investigated whether serum neurofilament light chain (sNfL) levels in treatment-naive pediatric patients with MS are associated with early disease severity and indicate treatment outcomes., Methods: A retrospective cohort study of patients seen in the Gottingen Center for MS in Childhood and Adolescence, Germany. Inclusion criteria were MS diagnosis according to the McDonald criteria, MS onset <18 years, and available pretreatment serum sample. sNfL levels were analyzed using a single-molecule array assay. Associations with clinical and MRI evidence of disease severity at sampling were evaluated using the Spearman correlations and nonparametric tests for group comparisons. Correlations between pretreatment sNfL and annualized relapse and new T2 lesion rate on first-line therapy, and odd ratios for switch to high-efficacy therapy were assessed., Results: A total of 178 patients (116 women [65%]) with a mean sampling age of 14.3 years were included in the study. Pretreatment sNfL levels were above the >=90th percentile reported for healthy controls in 80% of patients (median 21.1 pg/mL) and correlated negatively with age, but no correlation was seen with sex, oligoclonal band status, or body mass index. High pretreatment sNfL levels correlated significantly with a high number of preceding relapses, a shorter first interattack interval, a high T2 lesion count, and recent gadolinium-enhancing lesions. Of interest, sNfL levels reflected more strongly MRI activity rather than clinical activity. Pretreatment sNfL levels also correlated significantly with the relapse rate and occurrence of new/enlarging T2 lesions while on first-line injectable therapy. Odds of future therapy escalation increased from 0.14 for sNfL below 7.5 pg/mL to 6.38 for sNfL above 15 pg/mL. In patients with a recent relapse, higher sNfL levels were associated with poorer recovery 3 months after attack., Discussion: The results of this study have 3 important implications: First, pretreatment sNfL levels are a valuable biomarker for underlying disease activity in pediatric patients with MS. Second, pretreatment sNfL levels in pediatric patients with MS have a predictive value for the response to first-line therapy and the necessity of future therapy escalation. Third, high sNfL levels during a relapse are associated with poor recovery in this age group., (C) 2023 American Academy of Neurology
ER  - 
TY  - JOUR
T1  - Recurrent Pulmonary Tuberculosis in China, 2005 to 2021.
A1  - Li, Tao
A1  - Zhang, Bo
A1  - Du, Xin
A1  - Pei, Shaojun
A1  - Jia, Zhongwei
A1  - Zhao, Yanlin
Y1  - 2024///
PB  - (1)Department of Epidemiology and Biostatistics, School of Public Health, Peking University, Beijing, China
JF  - JAMA netw. open
VL  - 7
IS  - 8
SP  - e2427266
EP  - e2427266
CY  - Copyright 2024 by the American Medical Association.  All Rights Reserved.  Applicable FARS/DFARS Restrictions Apply to Government Use.  American Medical Association, 515 N. State St, Chicago, IL 60610.
DO  - 10.1001/jamanetworkopen.2024.27266 PT  - Article
UR  - http://ovidsp.ovid.com/ovidweb.cgi?T=JS&PAGE=reference&D=ovftz3&NEWS=N&AN=02093599-202408000-00096
N2  - Importance: Despite posing a significant challenge to global tuberculosis (TB) elimination efforts, recurrent TB remains understudied due to the challenges of long-term observation., Objective: To investigate the burden of recurrent TB using data from patients with pulmonary TB (PTB) in China., Design, Setting, and Participants: This retrospective cohort study included all bacteriologically confirmed or clinically diagnosed PTB cases reported to the Tuberculosis Information Management System with completed or successful treatment outcomes from January 1, 2005, to December 31, 2021. Data were analyzed from July 15, 2022, to October 28, 2023., Exposures: Newly diagnosed PTB was classified into primary, hematogenous disseminated, or secondary PTB., Main Outcomes and Measures: The primary outcome was the annual recurrence rate, stratified by disease classification, over the 17-year observation period. The recurrence rate for year n was calculated by dividing the number of patients with recurrent TB in year n by observed person-years in year n. The secondary outcome was the annual proportion of recurrent TB among reported cases and associated risk factors., Results: Of 13 833 249 patients with TB reported to the Tuberculosis Information Management System, 10 482 271 with PTB met the inclusion criteria. Of these, 68.9% were male, 22.3% were 65 years or older, 89.6% were of Han ethnicity, and 68.4% were agricultural workers. A total of 413 936 patients experienced a recurrent TB episode after successful treatment, resulting in an overall recurrence rate of 0.47 (95% CI, 0.47-0.48) per 100 person-years. The recurrence rate for patients with primary PTB was 0.24 (95% CI, 0.22-0.26) per 100 person-years; for hematogenous disseminated PTB, 0.37 (95% CI, 0.36-0.38) per 100 person-years; and for secondary PTB, 0.48 (95% CI, 0.47-0.48) per 100 person-years. The cumulative proportion of recurrences within the first 2 years accounted for 48.9% of all recurrent cases. The proportion of recurrent cases among notified incident cases increased 1.9-fold from 4.7% in 2015 to 8.8% in 2021. Among other factors, ages 45 to 64 years (adjusted hazard ratio, 1.77 [95% CI, 1.65-1.89]) and having completed treatment (adjusted hazard ratio, 1.16 [95% CI, 1.14-1.18]) were identified as associated with recurrence., Conclusions and Relevance: In this retrospective cohort study, the PTB recurrence rate was substantially higher than the incidence, and the proportion of recurrent cases increased. Almost half of the recurrence occurred within the first 2 years, suggesting that routine posttreatment follow-up may represent an important strategy for accelerating TB elimination., Copyright 2024 by the American Medical Association.  All Rights Reserved.  Applicable FARS/DFARS Restrictions Apply to Government Use.  American Medical Association, 515 N. State St, Chicago, IL 60610.
ER  - 
TY  - JOUR
T1  - Independent effects of posttraumatic stress disorder diagnosis and metabolic syndrome status on prefrontal cortical thickness and subcortical gray matter volumes
A1  - Luckhoff, Hilmar Klaus
A1  - du Plessis, Stefan
A1  - Leigh van den, Heuvel
A1  - Emsley, Robin
A1  - Seedat, Soraya
Y1  - 2023///
PB  - Taylor & Francis
JF  - Dialogues in Clinical Neuroscience
VL  - 25
IS  - 1
SP  - 64
EP  - 74
ER  - 
TY  - JOUR
T1  - Metformin modulates corticosteroids hormones in adrenals cells promoting  Mycobacterium tuberculosis elimination in human macrophages.
A1  - Gonzalez-Muñiz, Oscar E
A1  - Rodriguez-Carlos, Adrián
A1  - Santos-Mena, Alan
A1  - Jacobo-Delgado, Yolanda M
A1  - Gonzalez-Curiel, Irma
A1  - Rivas-Santiago, Cesar
A1  - Navarro-Tovar, Gabriela
A1  - Rivas-Santiago, Bruno
Y1  - 2024/09//
KW  - Adrenal Glands
KW  - Cells, Cultured
KW  - Cytokines
KW  - Dehydroepiandrosterone
KW  - Host-Pathogen Interactions
KW  - Humans
KW  - Hydrocortisone
KW  - Hypoglycemic Agents
KW  - Immunity, Innate
KW  - Inflammation Mediators
KW  - Macrophages
KW  - Metformin
KW  - Mycobacterium tuberculosis
KW  - THP-1 Cells
KW  - drug effects
KW  - immunology
KW  - metabolism
KW  - microbiology
KW  - pharmacology
JF  - Tuberculosis (Edinburgh, Scotland)
VL  - 148
LA  - eng
SP  - 102548
EP  - 102548
DO  - 10.1016/j.tube.2024.102548
N2  - Research suggests that both tuberculosis (TB) and type 2 diabetes mellitus (T2DM)  have an immuno-endocrine imbalance characterized by dysregulated proinflammatory molecules and hormone levels (high cortisol/DHEA ratio), impeding an effective immune response against Mycobacterium tuberculosis (Mtb) driven by cytokines, antimicrobial peptides (AMPs), and androgens like DHEA. Insulin, sulfonylurea derivatives, and metformin are commonly used glucose-lowering drugs in patients suffering from TB and T2DM. For this comorbidity, metformin is an attractive target to restore the immunoendocrine mechanisms dysregulated against Mtb. This study aimed to assess whether metformin influences cortisol and DHEA synthesis in adrenal cells and if these hormones influence the expression of proinflammatory cytokines and AMPs in Mtb-infected macrophages. Our results suggest that metformin may enhance DHEA synthesis while maintaining cortisol homeostasis. In addition, supernatants from metformin-treated adrenal cells decreased mycobacterial loads in macrophages, which related to rising proinflammatory cytokines and AMP expression (HBD-2 and 3). Intriguingly, we find that HBD-3 and LL-37 can modulate steroid synthesis in adrenal cells with diminished levels of cortisol and DHEA, highlighting the importance of crosstalk communication between adrenal hormones and these effectors of innate immunity. We suggest that metformin's effects can promote innate immunity against Mtb straight or through modulation of corticosteroid hormones.
ER  - 
TY  - JOUR
T1  - In-Patient Morbidity and Mortality Patterns among Patients with Diabetes in Southwest Nigeria:  A Multicenter Prospective Study.
A1  - Olamoyegun, Michael
A1  - Ala, Oluwabukola
A1  - Ojo, Olubukola
A1  - Akinlade, Akinyele
A1  - Ajani, Gbadebo
A1  - Enikuomehin, Christianah
Y1  - 2023///
KW  - Admission
KW  - diabetes
KW  - morbidity
KW  - mortality
KW  - outcome
PB  - Department of Medicine, Endocrinology, Diabetes and Metabolism Unit, Ladoke Akintola University of Technology, LAUTECH Teaching Hospital, Ogbomoso
VL  - 11
IS  - 2
SP  - 76
EP  - 81
CY  - (C) 2023 APIK Journal of Internal Medicine  | Published by Wolters Kluwer - Medknow
DO  - 10.4103/ajim.ajim_5_22 PT  - Article
UR  - http://ovidsp.ovid.com/ovidweb.cgi?T=JS&PAGE=reference&D=ovftz2&NEWS=N&AN=02219549-202311020-00003
N2  - Background: Diabetes is a disease of public concern with increasing hospital admissions and mortality in developing countries. Hence, we aimed to determine the patterns of in-hospital morbidity and mortality in patients admitted for diabetes., Methods: A prospective multicenter analysis of the causes of hospital admission and death among patients with type 2 diabetes who were admitted from diabetic clinic and emergency units over a 3-month period in selected tertiary hospitals in southwest, Nigeria was conducted. Data analysis was performed using the SPSS version 21.0., Results: A total of 341 patients with diabetes were admitted with a mean age of 59.6 +/- 15.6 years and overall mortality of 14 deaths (4.4%). Almost three-fifths (59.5%) were previously known patients with diabetes with a mean duration of 52.44 +/- 30.02 months. Two hundred and thirty-one (70.9%) patients were admitted through the emergency units and others through outpatient clinics. The duration of hospital stay ranged from 1 to 135 days, with a mean duration of 24.5 +/- 14.7 days. The diabetes-related indications for admission were hyperglycemic crisis (diabetes ketoacidosis [DKA] and hyperglycemic hyperosmolar state [HHS]) (59.8%), diabetic foot ulcer [DFU], (11.7%), hypoglycemia (7.6%), and infections (7.3%). Among the diabetes-related diagnoses, 100%, 77.8%, 50.0%, 41.7%, and 28.3% of patients with chronic kidney disease, stroke, DFU, DKA, and HHS respectively stayed longer than 10 days on admission., Conclusion: Diabetes still contributes high cause of morbidity in our hospitals but with a reduced mortality compared to previously reported figure. Hence, continued emphasis on early diagnosis with improvements in diabetes care will help to improve diabetes outcomes., (C) 2023 APIK Journal of Internal Medicine  | Published by Wolters Kluwer - Medknow
ER  - 
TY  - JOUR
T1  - Clinicomicrobiological Profile of Infections by Achromobacter:  An Emerging Nosocomial Pathogen in Indian Hospitals.
A1  - Siddiqui, Tasneem
A1  - Patel, Sangram
A1  - Ghoshal, Ujjala
A1  - Sahu, Chinmoy
Y1  - 2023///
KW  - Achromobacter
KW  - COVID-19 pneumonia
KW  - bacteremia
KW  - bronchoalveolar lavage
PB  - Department of Microbiology, Sanjay Gandhi Postgraduate Institute of Medical Sciences, Lucknow, Uttar Pradesh, India
JF  - Int. j. appl. basic med. res.
VL  - 13
IS  - 2
SP  - 59
EP  - 63
CY  - (C) 2023 International Journal of Applied & Basic Medical Research | Published by Wolters Kluwer - Medknow
DO  - 10.4103/ijabmr.ijabmr_520_22 PT  - Article
UR  - http://ovidsp.ovid.com/ovidweb.cgi?T=JS&PAGE=reference&D=ovftz2&NEWS=N&AN=01634247-202313020-00002
N2  - Background: Achromobacter causes opportunistic nosocomial infections in immunocompromised patients with high mortality. It is underreported as it is often misidentified by conventional microbiological methods., Aims: The aim of the study is to access the clinicomicrobiological profile and antibiogram of Achromobacter spp. from clinical isolates., Materials and Methods: It is an observational study done from July 2020 to December 2021 in our hospital. All nonduplicate isolates of Achromobacter from blood and respiratory samples were initially identified with VITEK-2 GN card system and further confirmed by matrix-assisted laser desorption/ionization time-of-flight mass spectrometry. Antibiogram and treatment outcomes were also studied., Results: Achromobacter spp. was isolated from 14 patients. Blood samples yielded most isolates (71.4%; n = 10) followed by tracheal aspirate and bronchoalveolar lavage fluid. Bacteremia followed by pneumonia was the most common clinical manifestation of Achromobacter infection. All the isolates were identified as A. xylosoxidans denitrificans and showed 100% susceptibility to minocycline and piperacillin-tazobactam. Diabetes mellitus and malignancy were the most common underlying condition in these patients. A favorable outcome was seen in 78.6% of the individuals with timely institution of antibiotics and proper diagnosis., Conclusion: Infections due to Achromobacter are on the rise in developing countries like India. Resistance to many classes of antimicrobials makes its treatment more challenging therefore it should always be guided by antibiograms. The present study highlights the significance of this rare bacterium in patients with malignancies in India and advocates greater vigilance toward appropriate identification of this organism., (C) 2023 International Journal of Applied & Basic Medical Research | Published by Wolters Kluwer - Medknow
ER  - 
TY  - JOUR
T1  - Impact of diabetes itself and glycemic control status on tuberculosis.
A1  - Meng, Fanqi
A1  - Lan, Lijuan
A1  - Wu, Guihui
A1  - Ren, Xiaoxia
A1  - Yuan, Xiaoyan
A1  - Yang, Ming
A1  - Chen, Qing
A1  - Peng, Xiaoli
A1  - Liu, Dafeng
Y1  - 2023///
KW  - Adult
KW  - Aged
KW  - Diabetes Mellitus
KW  - Female
KW  - Glycated Hemoglobin
KW  - Glycemic Control
KW  - Humans
KW  - Hyperglycemia
KW  - Male
KW  - Middle Aged
KW  - Retrospective Studies
KW  - Tuberculosis
KW  - Tuberculosis, Pulmonary
KW  - complications
KW  - epidemiology
JF  - Frontiers in endocrinology
VL  - 14
LA  - eng
SP  - 1250001
EP  - 1250001
DO  - 10.3389/fendo.2023.1250001
N2  - OBJECTIVES: To explore the impact of diabetes itself and glycemic control status  on tuberculosis (TB). METHODS: A total of 3393 patients with TB and diabetes mellitus (DM) who were hospitalized in the Public Health Clinical Center of Chengdu from January 1, 2019, to December 31, 2021, were retrospectively included and divided into three groups according to baseline glycemic control status: two groups according to glycemic status at discharge, two groups according to cavity occurrence, three groups according to sputum results, and three groups according to lesion location. The influencing factors and the differences in cavity occurrence, sputum positivity and lesion location among different glycemic control groups or between different glycemic status groups were analyzed. RESULTS: In this TB with DM cohort, most of the subjects were male, with a male to female ratio of 4.54:1, most of them were 45-59 years old, with an average age of 57.44 ± 13.22 years old. Among them, 16.8% (569/3393) had cavities, 52.2% (1770/3393) were sputum positive, 30.4% (1030/3393) had simple intrapulmonary lesions, 68.1% (2311/3393) had both intra and extrapulmonary lesions, only 15.8% (537/3393) had good glycemic control,16.0% (542/3393) and 68.2% (2314/3393) had fair and poor glycemic control, respectively. Compared with the non-cavity group, the sputum-negative group and the extrapulmonary lesion group, the cavity group, sputum-positive group, intrapulmonary lesion group and the intra and extrapulmonary lesion group all had higher fasting plasma glucose (FPG) and glycosylated hemoglobin A 1c (HbA1c) and lower good glycemic control rates at admission (all P<0.001). Another aspect, compared with the good glycemic control group, the poor glycemic control group had a higher cavity occurrence rate, sputum positive rate, and greater proportion of intrapulmonary lesions. Moreover, FPG and HbA1c levels and poor glycemic control were significantly positively correlated with cavity occurrence, sputum positivity, and intrapulmonary lesions and were the main risk factors for TB disease progression. On the other hand, cavity occurrence, sputum positivity, and intrapulmonary lesions were also main risk factors for hyperglycemia and poor glycemic control. CONCLUSION: Diabetes itself and glycemic control status could impact TB disease. Good glycemic control throughout the whole process is necessary for patients with TB and DM to reduce cavity occurrence and promote sputum negative conversion and lesion absorption.
ER  - 
TY  - JOUR
T1  - Mortality As a Measure of Treatment Effect in Clinical Trials Recruiting Critically Ill Patients*.
A1  - Friedrich, Jan
A1  - MD, PhD
A1  - Harhay, Michael
A1  - Angus, Derek
A1  - MD, M P H
A1  - Burns, Karen
A1  - MD, MSc
A1  - Cook, Deborah
A1  - MD, MSc
A1  - Fergusson, Dean
A1  - Finfer, Simon
A1  - Hebert, Paul
A1  - MD, MHSc
A1  - Rowan, Kathy
A1  - Rubenfeld, Gordon
A1  - MD, MSc
A1  - Marshall, John
Y1  - 2023///
KW  - ARDS
KW  - critical care
KW  - mortality
KW  - sepsis
KW  - trials
PB  - (1) Department of Critical Care Medicine, St. Michael's Hospital, University of Toronto, Toronto, ON, Canada.
JF  - Crit Care Med
VL  - 51
IS  - 2
SP  - 222
EP  - 230
CY  - Copyright (C) by 2023 by the Society of Critical Care Medicine and Wolters Kluwer Health, Inc. All Rights Reserved.
DO  - 10.1097/CCM.0000000000005721 PT  - Article
UR  - http://ovidsp.ovid.com/ovidweb.cgi?T=JS&PAGE=reference&D=yrovftz1&NEWS=N&AN=00003246-202302000-00005
N2  - OBJECTIVES: All-cause mortality is a common measure of treatment effect in ICU-based randomized clinical trials (RCTs). We sought to understand the performance characteristics of a mortality endpoint by evaluating its temporal course, responsiveness to differential treatment effects, and impact when used as an outcome measure in trials of acute illness., DATA SOURCES: We searched OVID Medline for RCTs published from 1990 to 2018., STUDY SELECTION: We reviewed RCTs that had randomized greater than or equal to 100 patients, were published in one of five high-impact general medical or eight critical care journals, and reported mortality at two or more distinct time points. We excluded trials recruiting pediatric or neonatal patients and cluster RCTs., DATA EXTRACTION: Mortality by randomization group was recorded from the article or estimated from survival curves. Trial impact was assessed by inclusion of results in clinical practice guidelines., DATA SYNTHESIS: From 2,592 potentially eligible trials, we included 343 RCTs (228,784 adult patients). While one third of all deaths by 180 days had occurred by day 7, the risk difference between study arms continued to increase until day 60 (p = 0.01) and possibly day 90 (p = 0.07) and remained stable thereafter. The number of deaths at ICU discharge approximated those at 28-30 days (95% [interquartile range [IQR], 86-106%]), and deaths at hospital discharge approximated those at 60 days (99% [IQR, 94-104%]). Only 13 of 43 interventions (30.2%) showing a mortality benefit have been adopted into widespread clinical practice., CONCLUSIONS: Our findings provide a conceptual framework for choosing a time horizon and interpreting mortality outcome in trials of acute illness. Differential mortality effects persist for 60 to 90 days following recruitment. Location-based measures approximate time-based measures for trials conducted outside the United States. The documentation of a mortality reduction has had a modest impact on practice., Copyright (C) by 2023 by the Society of Critical Care Medicine and Wolters Kluwer Health, Inc. All Rights Reserved.
ER  - 
TY  - JOUR
T1  - Framingham risk score based vascular outcomes in acute versus chronic HIV cohorts  after 6 years of ART.
A1  - Holroyd, Kathryn Brown
A1  - Han, Win Min
A1  - Apornpong, Tanakorn
A1  - Trautmann, Lydie
A1  - Gatechompol, Sivaporn
A1  - Hiransuthikul, Akarin
A1  - Ubolyam, Sasiwimol
A1  - Sacdalan, Carlo
A1  - Sriplienchan, Somchai
A1  - Kanaprach, Ratchapong
A1  - Kerr, Stephen
A1  - Avihingsanon, Anchalee
A1  - Spudich, Serena
A1  - Chan, Phillip
Y1  - 2024/06//
KW  - Adult
KW  - Anti-HIV Agents
KW  - Anti-Retroviral Agents
KW  - CD4 Lymphocyte Count
KW  - Cardiovascular Diseases
KW  - Cohort Studies
KW  - Female
KW  - HIV Infections
KW  - Humans
KW  - Male
KW  - Middle Aged
KW  - Risk Assessment
KW  - Risk Factors
KW  - Thailand
KW  - Viral Load
KW  - complications
KW  - drug therapy
KW  - epidemiology
KW  - therapeutic use
JF  - HIV medicine
VL  - 25
LA  - eng
IS  - 6
SP  - 725
EP  - 736
DO  - 10.1111/hiv.13621
N2  - INTRODUCTION: Immune dysregulation persists in people with HIV (PWH) on  antiretroviral therapy (ART) and may lead to accelerated vascular ageing and cardiovascular disease (CVD). While delayed time to initiation of ART has been linked to worse cardiovascular outcomes, the effect of ART initiation during acute infection on these outcomes is not well understood. METHODS: Participants were enrolled from the SEARCH010/RV254 acute HIV (AHI) and HIV-NAT chronic HIV (CHI) cohorts in Thailand. Participants with 6-year follow-up and viral suppression (viral load < 50 copies/μL) at follow-up were included. Both unmatched cohorts and age and gender-matched cohorts were analysed. Demographics, HIV laboratories, and cardiovascular risk factors from enrolment and 6-year follow-up were obtained from electronic records. Framingham Risk Score (FRS), vascular age (VA), vascular age deviation (VAD), and 10-year atherosclerotic cardiovascular disease (ASCVD) risk were calculated from previously published equations. Vascular outcomes in AHI and CHI cohorts were compared, and univariable and multivariable linear regression analyses were used to investigate risk factors associated with worse vascular scores. RESULTS: In all, 373 AHI participants and 608 CHI participants were identified. AHI participants were of younger age, had a higher prevalence of syphilis and a lower prevalence of prior hepatitis B, tuberculosis, diabetes, and hypertension. Higher CD4 T-cell and lower CD8 T-cell counts were seen in the AHI cohort at enrolment and 6-year follow-up. In all participants, the AHI cohort had a lower median FRS (p < 0.001) and VA (p < 0.001), but higher VAD (p < 0.001). However, in matched cohorts, no differences were found in FRS-based outcomes. In all participants, higher VAD after 6 years of ART was associated with higher body mass index (p < 0.001) and higher CD4 count (p < 0.001), which persisted in multivariable analysis. When FRS components were analysed individually, CD4 count was associated only with male sex and cholesterol. CONCLUSIONS: We did not identify differences in FRS-based vascular outcomes at 6 years in matched cohorts of participants who started ART during AHI versus CHI. We identified a correlation between higher CD4 count and worse FRS-based vascular outcomes, which may be driven by underlying metabolic risk factors. Further study is needed to confirm these findings and evaluate underlying mechanisms.
ER  - 
TY  - JOUR
T1  - Continuous Glucose Monitoring in Pregnancy.
A1  - Horgan, Rebecca
A1  - Hage Diab, Yara
A1  - Fishel Bartal, Michal
A1  - Sibai, Baha
A1  - Saade, George
Y1  - 2024///
PB  - Division of Maternal Fetal Medicine, Department of Obstetrics and Gynecology, Eastern Virginia Medical School, Norfolk, Virginia; and the Department of Obstetrics, Gynecology and Reproductive Sciences, UTHealth Houston, Houston, Texas.
JF  - Obstet Gynecol
VL  - 143
IS  - 2
SP  - 195
EP  - 203
CY  - (C) 2024 by The American College of Obstetricians and Gynecologists. Published by Wolters Kluwer Health, Inc.  All rights reserved.
DO  - 10.1097/AOG.0000000000005374 PT  - Miscellaneous Article
UR  - http://ovidsp.ovid.com/ovidweb.cgi?T=JS&PAGE=reference&D=yrovftz2&NEWS=N&AN=00006250-202402000-00007
N2  - Diabetes mellitus in pregnancy is associated with adverse maternal and neonatal outcomes. Optimal glycemic control is associated with improved outcomes. Continuous glucose monitoring is a less invasive alternative to blood glucose measurements. Two types of continuous glucose monitoring are available in the market: real time and intermittently scanned. Continuous glucose monitoring is gaining popularity and is now recommended by some societies for glucose monitoring in pregnant women. In this review, we discuss the differences between the two types of continuous glucose monitoring, optimal treatment goals, and whether there is an improvement in maternal or neonatal outcomes., (C) 2024 by The American College of Obstetricians and Gynecologists. Published by Wolters Kluwer Health, Inc.  All rights reserved.
ER  - 
TY  - JOUR
T1  - Tuberculosis and diabetes: increased hospitalisations and mortality associated with renal impairment.
A1  - Kaur, Ruveena
A1  - Egli, Tobias
A1  - Paynter, Jennifer
A1  - Murphy, Rinki
A1  - Perumal, Lavinia
A1  - Lee, Arier
A1  - Harrison, Adrian
A1  - Christmas, Tim
A1  - Lewis, Chris
A1  - Nisbet, Mitzi
Y1  - 2023/09//
KW  - hospitalisation
KW  - immunocompromised
KW  - mortality
KW  - renal failure
KW  - tuberculosis diabetes
PB  - Wiley Online Library
JF  - Internal medicine journal
VL  - 53
IS  - 9
SP  - 1588
EP  - 1594
DO  - 10.1111/imj.15668
UR  - http://www.ncbi.nlm.nih.gov/pubmed/34936168
N2  - BACKGROUND Diabetes mellitus (DM) triples a person's risk of active tuberculosis (TB) and is associated with increased mortality. It is unclear whether diabetes status and/or the associated renal dysfunction is associated with poor TB outcomes in New Zealand, which has high diabetes screening. AIM To characterise the population of TB-DM and TB-alone to assess the effect of diabetes status and renal function on hospitalisation and mortality. METHODS Clinical records from all adult patients diagnosed with TB in Auckland over a 6-year period (2010-2015) were reviewed. Baseline demographics, clinical presentation and microbiological data were assessed to compare the rates of hospitalisation and mortality between those with TB-DM and TB-alone. Statistical significance was defined as P < 0.05. RESULTS A total of 701 patients was identified with TB; 120 (17%) had an unknown diabetes status and were excluded, and 135 had co-existing diabetes. The TB-DM and TB-alone groups had similar distribution of TB site and proportions of Mycobacterium tuberculosis culture positivity. Univariate analysis showed TB-DM patients had statistically significantly higher proportions of acute hospitalisation and mortality. Multivariate logistic regression showed only a reduced estimated glomerular filtration rate (eGFR) accounted for the higher rates of hospitalisation, with the odds of hospitalisation increasing by 2% for every unit decrease in eGFR. The odds of mortality increased by 6% for every year increase in age, and the odds of mortality increased by 3% for every unit reduction in eGFR. CONCLUSIONS Diabetes is associated with higher TB hospitalisation and mortality; however, this is likely mediated by increased age and chronic kidney disease.
ER  - 
TY  - JOUR
T1  - The Relationship of Early Sleep Improvement With Response to Pharmacotherapy in Unipolar Psychotic Depression.
A1  - Vos, Cornelis
A1  - Birkenhager, Tom
A1  - MD, PhD
A1  - Nolen, Willem
A1  - MD, PhD
A1  - van den Broek, Walter
A1  - MD, PhD
A1  - ter Hark, Sophie
A1  - Schellekens, Arnt
A1  - MD, PhD
A1  - Verkes, Robbert-Jan
A1  - MD, PhD
A1  - Janzing, Joost
A1  - MD, PhD
Y1  - 2023///
KW  - antidepressant medication
KW  - early antidepressant response
KW  - insomnia
KW  - psychotic depression
PB  - From the (1)Department of Psychiatry, Radboud University Medical Center, Nijmegen, the Netherlands
JF  - J Clin Psychopharmacol
VL  - 43
IS  - 6
SP  - 486
EP  - 492
CY  - Copyright  (C) 2023  Wolters Kluwer Health, Inc. All rights reserved.
DO  - 10.1097/JCP.0000000000001756 PT  - Article
UR  - http://ovidsp.ovid.com/ovidweb.cgi?T=JS&PAGE=reference&D=yrovftz2&NEWS=N&AN=00004714-202311000-00003
N2  - Background: Since insomnia and depression are interrelated, improved sleep early in antidepressant pharmacotherapy may predict a positive treatment outcome. We investigated whether early insomnia improvement (EII) predicted treatment outcome in psychotic depression (PD) and examined if there was an interaction effect between EII and treatment type to assess if findings were treatment-specific., Methods: This study is a secondary analysis of a randomized trial comparing 7 weeks treatment with the antidepressants venlafaxine, imipramine and venlafaxine plus the antipsychotic quetiapine in PD (n = 114). Early insomnia improvement, defined as >=20% reduced insomnia after 2 weeks, was assessed by the Hamilton Rating Scale for Depression (HAM-D-17). Associations between EII and treatment outcome were examined using logistic regressions. Subsequently, we added interaction terms between EII and treatment type to assess interaction effects. The predictive value of EII was compared with early response on overall depression (>=20% reduced HAM-D-17 score after 2 weeks)., Results: EII was associated with response (odds ratio [OR], 7.9; 95% confidence interval [CI], 2.7-23.4; P = <0.001), remission of depression (OR, 6.1; 95% CI, 1.6-22.3; P = 0.009), and remission of psychosis (OR, 4.1; 95% CI, 1.6-10.9; P = 0.004). We found no interaction effects between EII and treatment type on depression outcome. Early insomnia improvement and early response on overall depression had a comparable predictive ability for treatment outcome., Conclusions: Early insomnia improvement was associated with a positive outcome in pharmacotherapy of PD, regardless of the medication type. Future studies are needed to confirm our findings and to examine the generalizability of EII as predictor in treatment of depression., Copyright  (C) 2023  Wolters Kluwer Health, Inc. All rights reserved.
ER  - 
TY  - JOUR
T1  - Effect of complicated, untreated and uncontrolled diabetes and pre-diabetes on  treatment outcome among patients with pulmonary tuberculosis.
A1  - Kim, Kyung Hoon
A1  - Kim, Hyung Woo
A1  - Kim, Yong Hyun
A1  - Park, Yeonhee
A1  - Jung, Sung Soo
A1  - Kim, Jin Woo
A1  - Oh, Jee Youn
A1  - Lee, Heayon
A1  - Kim, Sung Kyoung
A1  - Kim, Sun-Hyung
A1  - Lyu, Jiwon
A1  - Ko, Yousang
A1  - Kwon, Sun Jung
A1  - Jeong, Yun-Jeong
A1  - Kim, Do Jin
A1  - Koo, Hyeon-Kyoung
A1  - Jegal, Yangjin
A1  - Kyung, Sun Young
A1  - Lee, Sung Soon
A1  - Park, Jae Seuk
A1  - Kim, Ju Sang
A1  - Min, Jinsoo
Y1  - 2024/07//
KW  - Adult
KW  - Aged
KW  - Antitubercular Agents
KW  - Diabetes Complications
KW  - Diabetes Mellitus
KW  - Female
KW  - Humans
KW  - Male
KW  - Middle Aged
KW  - Prediabetic State
KW  - Prospective Studies
KW  - Registries
KW  - Republic of Korea
KW  - Risk Factors
KW  - Treatment Outcome
KW  - Tuberculosis, Pulmonary
KW  - complications
KW  - drug therapy
KW  - epidemiology
KW  - mortality
KW  - therapeutic use
JF  - Respirology (Carlton, Vic.)
VL  - 29
LA  - eng
IS  - 7
SP  - 624
EP  - 632
DO  - 10.1111/resp.14714
N2  - BACKGROUND AND OBJECTIVE: Patients with tuberculosis and diabetes have a higher  risk of unfavourable anti-tuberculosis treatment outcomes. In the present study, we aimed to evaluate the effects of various diabetes statuses on the outcomes of patients with pulmonary tuberculosis. METHODS: Among the patients with pulmonary tuberculosis enrolled in the Korea Tuberculosis Cohort (KTBC) registry and the multicentre prospective cohort study of pulmonary tuberculosis (COSMOTB), those with diabetes and complicated diabetes were identified. The primary and secondary outcomes were unfavourable outcomes and mortality, respectively. The effect of diabetes and complicated diabetes on the outcomes was assessed using multivariable logistic regression analysis. Using COSMOTB, subgroup analyses were performed to assess the association between various diabetes statuses and outcomes. RESULTS: In the KTBC, diabetes (adjusted odds ratio [aOR] = 1.93, 95% CI = 1.64-2.26) and complicated diabetes (aOR = 1.96, 95% CI = 1.67-2.30) were significantly associated with unfavourable outcomes, consistent with the COSMOTB data analysis. Based on subgroup analysis, untreated diabetes at baseline was an independent risk factor for unfavourable outcomes (aOR = 2.72, 95% CI = 1.26-5.61). Prediabetes and uncontrolled diabetes increased unfavourable outcomes and mortality without statistical significance. CONCLUSION: Untreated and complicated diabetes at the time of tuberculosis diagnosis increases the risk of unfavourable outcomes and mortality.
ER  - 
TY  - DISS
T1  - Transcriptomic analysis of canine B and T cell lymphoma
A1  - Lopes, Mariana Guedes
Y1  - 2024///
PB  - University of Glasgow
ER  - 
TY  - JOUR
T1  - Smart Anklet Use to Measure Vascular Health Benefits of Preventive Intervention  in a Nature-Based Environment-A Pilot Study.
A1  - Stosic, Maja B
A1  - Kaljevic, Jelena
A1  - Nikolic, Bojan
A1  - Tanaskovic, Marko
A1  - Kolarov, Aleksandar
Y1  - 2024/05//
KW  - Aged
KW  - Ecuador
KW  - Exercise
KW  - Female
KW  - Humans
KW  - Longitudinal Studies
KW  - Male
KW  - Middle Aged
KW  - Peripheral Arterial Disease
KW  - Pilot Projects
KW  - Walking
JF  - International journal of environmental research and public health
VL  - 21
LA  - eng
IS  - 5
DO  - 10.3390/ijerph21050605
N2  - The present study aimed to investigate the associations between nature-based  intervention and peripheral pulse characteristics of patients with PAOD using new smart technology specifically designed for this purpose. A longitudinal panel study performed between 1 January 2022 and 31 December 2022 included 32 patients diagnosed with peripheral arterial occlusive disease (PAOD) who were treated in the vascular surgeons' hospital "Dobb" in Valjevo. These patients were exposed for six months to moderate-intensity physical activity (MPA) in a nature-based environment. They practiced 150 to 300 min of walking 6 km/h and cycling activities (16-20 km/h) weekly as recommended for patients with chronic conditions and those living with disability. Univariate logistic regression analysis was used to identify factors associated with major improvements in peripheral pulse characteristics of patients with PAOD. After six months of MPA, half of the patients (50%, 16/32) achieved minor, and half of them major improvements in peripheral pulse characteristics. The major improvements were associated with current smoking (OR = 9.53; 95%CI = 1.85-49.20), diabetes (OR = 4.84; 95%CI = 1.09-21.58) and cardiac failure, and concurrent pulmonary disease and diabetes (OR = 2.03; 95%CI = 1.01-4.11). Our pilot study showed that patients with PAOD along with other chronic conditions and risk factors benefited more from continuous physical activity in a nature-based environment.
ER  - 
TY  - JOUR
T1  - Clinical Performance of Decision Support Systems in Anesthesia, Intensive Care, and Emergency Medicine:  A Systematic Review and Meta-Analysis.
A1  - Harutyunyan, Robert
A1  - Jeffries, Sean
A1  - Ramirez-GarciaLuna, Jose
A1  - MD, MSc
A1  - Hemmerling, Thomas
A1  - MD, MSc
Y1  - 2023///
PB  - From the (*)Department of Experimental Surgery, McGill University Health Center, Montreal, Quebec, Canada
JF  - Anesth Analg
VL  - 136
IS  - 6
SP  - 1084
EP  - 1095
CY  - (C) 2023 International Anesthesia Research Society 
DO  - 10.1213/ANE.0000000000006500 PT  - Article
UR  - http://ovidsp.ovid.com/ovidweb.cgi?T=JS&PAGE=reference&D=yrovftz1&NEWS=N&AN=00000539-202306000-00012
N2  - BACKGROUND: Medical technology is expanding at an alarming rate, with its integration into health care often reflected by the constant evolution of best practices. This rapid expansion of available treatment modalities, when coupled with progressively increasing amounts of consequential data for health care professionals to manage, creates an environment where complex and timely decision-making without the aid of technology is inconceivable. Decision support systems (DSSs) were, therefore, developed as a means of supporting the clinical duties of health care professionals through immediate point-of-care referencing. The integration of DSS can be especially useful in critical care medicine, where the combination of complex pathologies, the multitude of parameters, and the general state of patients require swift informed decision-making. The systematic review and meta-analysis were performed to evaluate DSS outcomes compared to the standard of care (SOC) in critical care medicine., METHODS: This systematic review and subsequent meta-analysis were performed after the EQUATOR networks Preferred Reporting Items for Systematic Reviews and Meta-Analyses guidelines (PRISMA). We systematically explored PubMed, Ovid, Central, and Scopus for randomized controlled trials (RCTs) from January 2000 to December 2021. The primary outcome of this study was to evaluate whether DSS is more effective than SOC practice in critical care medicine within the following disciplines: anesthesia, emergency department (ED), and intensive care unit (ICU). A random-effects model was used to estimate the effect of DSS performance, with 95% confidence intervals (CIs) in both continuous and dichotomous results. Outcome-based, department-specific, and study-design subgroup analyses were performed., RESULTS: A total of 34 RCTs were included for analysis. In total, 68,102 participants received DSS intervention, while 111,515 received SOC. Analysis of the continuous (standardized mean difference [SMD], -0.66; 95% CI [-1.01 to -0.30]; P < .01) and binary outcomes (odds ratio [OR], 0.64; 95% CI, [0.44-0.91]; P < .01) was statistically significant and suggests that health interventions are marginally improved with DSS integration in comparison to SOC in critical care medicine. Subgroup analysis in anesthesia (SMD, -0.89; 95% CI, [-1.71 to -0.07]; P < .01) and ICU (SMD, -0.63; 95% CI [-1.14 to -0.12]; P < .01) were deemed statistically supportive of DSS in improving outcome, with evidence being indeterminate in the field of emergency medicine (SMD, -0.24; 95% CI, [-0.71 to 0.23]; P < .01)., CONCLUSIONS: DSSs were associated with a beneficial impact in critical care medicine on a continuous and binary scale; however, the ED subgroup was found to be inconclusive. Additional RCTs are required to determine the effectiveness of DSS in critical care medicine., (C) 2023 International Anesthesia Research Society
ER  - 
TY  - JOUR
T1  - Treatment outcomes of the e-Health in the elderly: A systematic review
A1  - Martínez, Elizabeth
A1  - Rivera, Fernanda
A1  - Reynaldos-Grandón, Katiuska
A1  - Díaz, Felipe
A1  - León, María Elisa
A1  - Febré, Naldy
A1  - Arcêncio, Ricardo
A1  - Cartagena-Ramos, Denisse
Y1  - 2024///
JF  - Salud, Ciencia y Tecnología
VL  - 4
SP  - 610
EP  - 610
ER  - 
TY  - JOUR
T1  - Conservative Versus Endovascular Treatment for Spontaneous Isolated Superior Mesenteric Artery Dissection:  A Clinical and Imaging Follow-up Study.
A1  - Ye, Mengmeng
A1  - Zhou, Qingyun
A1  - Wu, Jiacheng
A1  - Zhang, Zheng
A1  - Li, Bo
A1  - Zheng, Tao
A1  - Shao, Guofeng
Y1  - 2024///
KW  - arterial dissection
KW  - conservative treatment
KW  - endovascular treatment
KW  - follow-up
KW  - superior mesenteric artery dissection
KW  - treatment outcome
KW  - vascular remodeling
PB  - (1)Ningbo University of Medical School, Ningbo, China
JF  - J Endovasc Ther
VL  - 31
IS  - 5
SP  - 840
EP  - 852
CY  - (C) 2024 Allen Press
DO  - 10.1177/15266028231163733 PT  - Article
UR  - http://ovidsp.ovid.com/ovidweb.cgi?T=JS&PAGE=reference&D=ovftz4&NEWS=N&AN=00128340-202431050-00010
[truncated: 1,311,923 more chars]
