# Supplementary material for: Effect of glycemic control and type of diabetes treatment on TB treatment outcomes among people with TB-diabetes: A systematic review (updated August 2024)
Source: PLoS One. 2025 Jul 18;20(7):e0328619. doi: 10.1371/journal.pone.0328619 (PMC12273911; doi:10.1371/journal.pone.0328619)
Supplement: S1A Appendix — (ZIP) [file pone.0328619.s005.zip › S1A appendix/S1A_22 Aug 2023-31 Aug 2024/embase/cohort 1 as on 30-9-2024.ris]

TY  - GEN
M3  - Preprint
Y1  - 2023
SN  - 2692-8205
JF  - bioRxiv
JO  - bioRxiv
UR  - https://www.embase.com/search/results?subaction=viewrecord&id=L2027951441&from=export
U2  - L2027951441
U4  - 2023-11-10
L2  - http://dx.doi.org/10.1101/2023.09.19.558430
DO  - 10.1101/2023.09.19.558430
LK  - https://sfx-66sira.hosted.exlibrisgroup.com/66sira?sid=EMBASE&sid=EMBASE&issn=26928205&id=doi:10.1101%2F2023.09.19.558430&atitle=Comparative+genomics+reveals+the+emergence+of+an+outbreak-associated+Cryptosporidium+parvum+population+in+Europe+and+its+spread+to+the+USA&stitle=bioRxiv&title=bioRxiv&volume=&issue=&spage=&epage=&aulast=Bellinzona&aufirst=Greta&auinit=G.&aufull=Bellinzona+G.&coden=&isbn=&pages=-&date=2023&auinit1=G&auinitm=
A1  - Bellinzona, G.
A1  - Nardi, T.
A1  - Castelli, M.
A1  - Biffignandi, G.B.
A1  - Betson, M.
A1  - Blanchard, Y.
A1  - Bujila, I.
A1  - Chalmers, R.
A1  - Davidson, R.
A1  - D’Avino, N.
A1  - Enbom, T.
A1  - Gomes, J.
A1  - Karadjian, G.
A1  - Klotz, C.
A1  - Östlund, E.
A1  - Plutzer, J.
A1  - Rimhanen-Finne, R.
A1  - Robinson, G.
A1  - Sannella, A.R.
A1  - Sroka, J.
A1  - Stensvold, C.R.
A1  - Troell, K.
A1  - Vatta, P.
A1  - Zalewska, B.
A1  - Bandi, C.
A1  - Sassera, D.
A1  - Cacciò, S.M.
M1  - (Bellinzona G.; Nardi T.; Castelli M.; Biffignandi G.B.; Sassera D., davide.sassera@unipv.it) Department of Biology and Biotechnology, University of Pavia, Italy
M1  - (Betson M.) Department of Comparative Biomedical Sciences, School of Veterinary Medicine, University of Surrey, Guildford, United Kingdom
M1  - (Blanchard Y.) Viral Genetics and Biosecurity Unit (GVB), French Agency for Food, Environmental and Occupational Health Safety (ANSES), Ploufragan, France
M1  - (Bujila I.) Department of Microbiology, Public Health Agency of Sweden, Solna, Sweden
M1  - (Chalmers R.; Robinson G.) Cryptosporidium Reference Unit, Swansea, United Kingdom
M1  - (Davidson R.) Norwegian Veterinary Institute, Ås, Norway
M1  - (D’Avino N.) Istituto Zooprofilattico Sperimentale dell’Umbria e delle Marche, Perugia, Italy
M1  - (Enbom T.) Animal Health Diagnostic Unit, Finnish Food Authority, Kuopio, Finland
M1  - (Gomes J.) National Institute for Agricultural and Veterinary Research, Lisbon, Portugal
M1  - (Karadjian G.) Ecole Nationale Vétérinaire d'Alfort, Laboratoire de Santé Animale, Maisons-Alfort, France
M1  - (Klotz C.) Department of Infectious Diseases, Unit for Mycotic and Parasitic Agents and Mycobacteria, Robert Koch Institute, Berlin, Germany
M1  - (Östlund E.; Troell K.) National Veterinary Institute, Uppsala, Sweden
M1  - (Plutzer J.) National Institute for Public Education, Budapest, Hungary
M1  - (Rimhanen-Finne R.) Finnish Institute for Health and Welfare, Helsinki, Finland
M1  - (Sannella A.R.; Vatta P.; Cacciò S.M., simone.caccio@iss.it) Department of Infectious Diseases, Istituto Superiore di Sanità, Rome, Italy
M1  - (Sroka J.) Department of Parasitology and Invasive Diseases, National Veterinary Research Institute, Pulawy, Poland
M1  - (Stensvold C.R.) Statens Serum Institut, Copenhagen, Denmark
M1  - (Zalewska B.) Veterinary Research Institute, Department of Food and Feed Safety, Brno, Czech Republic
M1  - (Bandi C.) Department of Biosciences, University of Milan, Milan, Italy
M1  - (Sassera D., davide.sassera@unipv.it) IRCCS Fondazione Policlinico San Matteo, Pavia, Italy
AD  - D. Sassera, Department of Biology and Biotechnology, University of Pavia, Italy
AD  - S.M. Cacciò, Department of Infectious Diseases, Istituto Superiore di Sanità, Rome, Italy
T1  - Comparative genomics reveals the emergence of an outbreak-associated Cryptosporidium parvum population in Europe and its spread to the USA
LA  - English
KW  - allele
KW  - China
KW  - coinfection
KW  - comparative genomics
KW  - controlled study
KW  - Cryptosporidium parvum
KW  - Egypt
KW  - Europe
KW  - filter
KW  - gene transfer
KW  - human
KW  - major clinical study
KW  - nonhuman
KW  - population genetics
KW  - population structure
KW  - ruminant
KW  - single nucleotide polymorphism
N2  - The zoonotic parasite Cryptosporidium parvum is a global cause of gastrointestinal disease in humans and ruminants. Sequence analysis of the highly polymorphic gp60 gene enabled the classification of C. parvum isolates into multiple groups (e.g. IIa, IIc, Id) and a large number of subtypes. In Europe, subtype IIaA15G2R1 is largely predominant and has been associated with many water- and food-borne outbreaks. In this study, we generated new whole genome sequence (WGS) data from 123 human- and ruminant-derived isolates collected in 13 European countries and included other available WGS data from Europe, Egypt, China and the USA (n=72) in the largest comparative genomics study to date. We applied rigorous filters to exclude mixed infections and analysed a dataset from 141 isolates from the zoonotic groups IIa (n=119) and IId (n=22). Based on 28,047 high quality, biallelic genomic SNPs, we identified three distinct and strongly supported populations: isolates from China (IId) and Egypt (IIa and IId) formed population 1, a minority of European isolates (IIa and IId) formed population 2, while the majority of European (IIa, including all IIaA15G2R1 isolates) and all isolates from the USA (IIa) clustered in population 3. Based on analyses of the population structure, population genetics and recombination, we show that population 3 has recently emerged and expanded throughout Europe to then, possibly from the UK, reach the USA where it also expanded. In addition, genetic exchanges between different populations led to the formation of mosaic genomes. The reason(s) for the successful spread of population 3 remained elusive, although genes under selective pressure uniquely in this population were identified.
ER  - 

TY  - JOUR
M3  - Article
Y1  - 2023
VL  - 101
IS  - 6
SP  - 268
EP  - 285
SN  - 1205-7541
SN  - 0008-4212
JF  - Canadian Journal of Physiology and Pharmacology
JO  - Can. J. Physiol. Pharmacol.
UR  - https://www.embase.com/search/results?subaction=viewrecord&id=L2024432655&from=export
U2  - L2024432655
C5  - 36848647
DB  - Embase
DB  - Medline
U3  - 2023-06-28
U4  - 2023-09-05
L2  - http://dx.doi.org/10.1139/cjpp-2022-0309
DO  - 10.1139/cjpp-2022-0309
LK  - https://sfx-66sira.hosted.exlibrisgroup.com/66sira?sid=EMBASE&sid=EMBASE&issn=12057541&id=doi:10.1139%2Fcjpp-2022-0309&atitle=Combined+in+silico+strategy+for+repurposing+DrugBank+entries+towards+introducing+potential+anti-SARS-CoV-2+drugs&stitle=Can.+J.+Physiol.+Pharmacol.&title=Canadian+Journal+of+Physiology+and+Pharmacology&volume=101&issue=6&spage=268&epage=285&aulast=Ghavami&aufirst=Ghazaleh&auinit=G.&aufull=Ghavami+G.&coden=CJPPA&isbn=&pages=268-285&date=2023&auinit1=G&auinitm=
A1  - Ghavami, G.
A1  - Adibzadeh, S.
A1  - Amiri, S.
A1  - Sardari, S.
M1  - (Ghavami G.; Sardari S., sardari@pasteur.ac.ir) Drug Design and Bioinformatics Unit, Medical Biotechnology Department, Biotechnology Research Center, Pasteur Institute of Iran, Tehran, Iran
M1  - (Adibzadeh S.; Amiri S.) Medical Biotechnology Department, Biotechnology Research Center, Pasteur Institute of Iran, Tehran, Iran
AD  - S. Sardari, Drug Design and Bioinformatics Unit, Medical Biotechnology Department, Biotechnology Research Center, Pasteur Institute of Iran, Tehran, Iran
T1  - Combined in silico strategy for repurposing DrugBank entries towards introducing potential anti-SARS-CoV-2 drugs
LA  - English
KW  - 2 hydroxypropyl beta cyclodextrin
KW  - 5 (2 bromovinyl) 2' deoxyuridine
KW  - 8 chloroadenosine 3',5' phosphate
KW  - alpha tocopherylquinone
KW  - amodiaquine
KW  - amsacrine
KW  - anti-SARS-CoV-2 agent
KW  - apramycin
KW  - atazanavir
KW  - binodenoson
KW  - bleomycin
KW  - bromocriptine
KW  - bupivacaine
KW  - cangrelor
KW  - cibinetide
KW  - citicoline
KW  - clindamycin
KW  - cobamamide
KW  - coleneuramide
KW  - denufosol
KW  - dextrothyroxine
KW  - dibekacin
KW  - dihydrotachysterol
KW  - dimetotiazine
KW  - doxifluridine
KW  - dusquetide
KW  - edoxaban
KW  - elacytarabine
KW  - epelsiban
KW  - finasteride
KW  - floxuridine
KW  - fludarabine
KW  - fozivudine tidoxil
KW  - framycetin
KW  - gemcitabine elaidate
KW  - guadecitabine
KW  - hyaluronic acid
KW  - hydroxocobalamin
KW  - inarigivir soproxil
KW  - kanamycin
KW  - ledipasvir
KW  - liothyronine i 131
KW  - lynestrenol
KW  - maduramicin
KW  - mecobalamin
KW  - mericitabine
KW  - mibampator
KW  - micronomicin
KW  - ombitasvir
KW  - pafolacianine
KW  - paromomycin
KW  - piclidenoson
KW  - pinometostat
KW  - pipotiazine
KW  - pirlimycin
KW  - prasterone
KW  - pregnenolone
KW  - ranirestat
KW  - retinoic acid
KW  - retinol
KW  - ropivacaine
KW  - rupintrivir
KW  - semduramicin
KW  - sinefungin
KW  - suramin
KW  - taurocholic acid
KW  - telithromycin
KW  - thiostrepton
KW  - tobramycin
KW  - triclocarban
KW  - valtorcitabine
KW  - vatiquinone
KW  - vidarabine
KW  - vinflunine
KW  - vintafolide
KW  - zalcitabine
KW  - antiviral activity
KW  - article
KW  - bioinformatics
KW  - cheminformatics
KW  - computer model
KW  - coronavirus disease 2019
KW  - drug repositioning
KW  - human
KW  - molecular docking
KW  - nonhuman
N2  - The emergence of severe acute respiratory syndrome coronavirus-2 (SARS-CoV-2) from China in December 2019 led to the coronavirus disorder 2019 pandemic, which has affected tens of millions of humans worldwide. Various in silico research via bio-cheminformatics methods were performed to examine the efficiency of a range of repurposed approved drugs with a new role as anti-SARS-CoV-2 drugs. The current study has been performed to screen the approved drugs in the DrugBank database based on a novel bioinformatics/cheminformatics strategy to repurpose available approved drugs towards introducing them as a possible anti-SARS-CoV-2 drug. As a result, 96 approved drugs with the best docking scores passed through several relevant filters were presented as the candidate drugs with potential novel antiviral activities against the SARS-CoV-2 virus. ©2023 The Author(s).
ER  - 

TY  - GEN
M3  - Preprint
Y1  - 2023
SN  - 2692-8205
JF  - bioRxiv
JO  - bioRxiv
UR  - https://www.embase.com/search/results?subaction=viewrecord&id=L2024397078&from=export
U2  - L2024397078
U4  - 2024-08-12
L2  - http://dx.doi.org/10.1101/2023.04.14.536933
DO  - 10.1101/2023.04.14.536933
LK  - https://sfx-66sira.hosted.exlibrisgroup.com/66sira?sid=EMBASE&sid=EMBASE&issn=26928205&id=doi:10.1101%2F2023.04.14.536933&atitle=I-Spin+live%3A+An+open-source+software+based+on+blind-source+separation+for+real-time+decoding+of+motor+unit+activity+in+humans&stitle=bioRxiv&title=bioRxiv&volume=&issue=&spage=&epage=&aulast=Rossato&aufirst=Julien&auinit=J.&aufull=Rossato+J.&coden=&isbn=&pages=-&date=2023&auinit1=J&auinitm=
A1  - Rossato, J.
A1  - Hug, F.
A1  - Tucker, K.
A1  - Gibbs, C.
A1  - Lacourpaille, L.
A1  - Farina, D.
A1  - Avrillon, S.
M1  - (Rossato J.; Lacourpaille L.) Nantes Université, Laboratory “Movement, Interactions, Performance” (UR 4334), Nantes, France
M1  - (Hug F.) Université Côte d'Azur, LAMHESS, Nice, France
M1  - (Hug F.; Tucker K.) The University of Queensland, School of Biomedical Sciences, Brisbane, QLD, Australia
M1  - (Gibbs C.; Farina D.; Avrillon S., s.avrillon@imperial.ac.uk) Department of Bioengineering, Faculty of Engineering, Imperial College London, London, United Kingdom
AD  - S. Avrillon, Sir Michael Uren Hub, Imperial College London, 86 Wood Ln, London, United Kingdom
T1  - I-Spin live: An open-source software based on blind-source separation for real-time decoding of motor unit activity in humans
LA  - English
KW  - blind source separation
KW  - clinical practice guideline
KW  - controlled study
KW  - decomposition
KW  - electrode
KW  - electromyogram
KW  - electromyography
KW  - gastrocnemius muscle
KW  - human
KW  - leg muscle
KW  - motoneuron
KW  - motor unit
KW  - muscle isometric contraction
KW  - preprint
KW  - signal processing
KW  - software
KW  - spinal cord
KW  - spine
KW  - therapy
KW  - visual feedback
N2  - Decoding the activity of individual neural cells during natural behaviours allows neuroscientists to study how the nervous system generates and controls movements. Contrary to other neural cells, the activity of spinal motor neurons can be determined non-invasively (or minimally invasively) from the decomposition of electromyographic (EMG) signals into motor unit firing activities. For some interfacing and neuro-feedback investigations, EMG decomposition needs to be performed in real-time. Here, we introduce an open-source software that performs real-time decoding of motor neurons using a blind-source separation approach for multichannel EMG signal processing. Separation vectors (motor unit filters) are optimised for each motor unit from baseline contractions and then re-applied in real-time during test contractions. In this way, the firing activity of multiple motor neurons can be provided through different forms of visual feedback. We provide a complete framework with guidelines and examples of recordings to guide researchers who aim to study movement control at the motor neuron level. We first validated the software with synthetic EMG signals generated during a range of isometric contraction patterns. We then tested the software on data collected using either surface or intramuscular electrode arrays from five lower limb muscles (gastrocnemius lateralis and medialis, vastus lateralis and medialis, and tibialis anterior). We assessed how the muscle or variation of contraction intensity between the baseline contraction and the test contraction impacted the accuracy of the real-time decomposition. This open-source software provides a set of tools for neuroscientists to design experimental paradigms where participants can receive real-time feedback on the output of the spinal cord circuits.
ER  - 

TY  - JOUR
M3  - Article
Y1  - 2023
VL  - 6
IS  - 2
SP  - e2253198
SN  - 2574-3805
JF  - JAMA network open
JO  - JAMA Netw Open
UR  - https://www.embase.com/search/results?subaction=viewrecord&id=L640325792&from=export
U2  - L640325792
C5  - 36787138
DB  - Medline
U3  - 2023-02-21
U4  - 2024-01-19
L2  - http://dx.doi.org/10.1001/jamanetworkopen.2022.53198
DO  - 10.1001/jamanetworkopen.2022.53198
LK  - https://sfx-66sira.hosted.exlibrisgroup.com/66sira?sid=EMBASE&sid=EMBASE&issn=25743805&id=doi:10.1001%2Fjamanetworkopen.2022.53198&atitle=Introducing+the+Library+of+Guidance+for+Health+Scientists+%28LIGHTS%29%3A+A+Living+Database+for+Methods+Guidance&stitle=JAMA+Netw+Open&title=JAMA+network+open&volume=6&issue=2&spage=e2253198&epage=&aulast=Hirt&aufirst=Julian&auinit=J.&aufull=Hirt+J.&coden=&isbn=&pages=e2253198-&date=2023&auinit1=J&auinitm=
A1  - Hirt, J.
A1  - Schönenberger, C.M.
A1  - Ewald, H.
A1  - Lawson, D.O.
A1  - Papola, D.
A1  - Rohner, R.
A1  - Suter, K.
A1  - Lin, S.
A1  - Germini, F.
A1  - Zeng, L.
A1  - Shahabinezhad, A.
A1  - Chowdhury, S.R.
A1  - Gao, Y.
A1  - Bhattacharjee, A.
A1  - Lima, J.P.
A1  - Marusic, A.
A1  - Buljan, I.
A1  - Agarwal, A.
A1  - Guyatt, G.H.
A1  - Briel, M.
A1  - Schandelmaier, S.
M1  - (Hirt J.; Suter K.; Bhattacharjee A.) Department of Clinical Research, University Hospital Basel, University of Basel, Basel, Switzerland
M1  - (Hirt J.) International Graduate Academy, Institute for Health and Nursing Science, Medical Faculty, Martin Luther University Halle-Wittenberg, Halle (Saale), Germany
M1  - (Hirt J.) Institute of Nursing Science, Department of Health, Eastern Switzerland University of Applied Sciences, St. Gallen, Switzerland
M1  - (Schönenberger C.M.; Rohner R.; Briel M.; Schandelmaier S.) CLEAR (Clinical Research Empirical Assessment and Recommendations) Methods Center, Division of Clinical Epidemiology, Department of Clinical Research, University Hospital Basel, University of Basel, Basel, Switzerland
M1  - (Ewald H.) University Medical Library, University of Basel, Basel, Switzerland
M1  - (Lawson D.O.; Zeng L.; Chowdhury S.R.; Gao Y.; Lima J.P.; Agarwal A.; Guyatt G.H.; Briel M.) Department of Health Research Methods, Evidence, and Impact, McMaster University, Hamilton, Ontario, Canada
M1  - (Papola D.) WHO Collaborating Centre for Research and Training in Mental Health and Service Evaluation, Department of Neuroscience, Biomedicine and Movement Science, Section of Psychiatry, University of Verona, Verona, Italy
M1  - (Lin S.) Johns Hopkins Bloomberg School of Public Health, Johns Hopkins University, Baltimore, MD, Liberia
M1  - (Germini F.; Agarwal A.; Guyatt G.H.) Department of Medicine, McMaster University, Hamilton, Ontario, Canada
M1  - (Zeng L.) Pharmacy Department/Evidence-Based Pharmacy Center, West China Second University Hospital, Sichuan University, Chengdu, China
M1  - (Shahabinezhad A.) University of Toronto, University Health Network, Toronto, ON, Canada
M1  - (Gao Y.) Evidence-Based Medicine Center, School of Basic Medical Sciences, Lanzhou University, Lanzhou, China
M1  - (Bhattacharjee A.) Swiss TPH (Tropical and Public Health Institute), University of Basel, Basel, Switzerland
M1  - (Marusic A.; Buljan I.) Department of Research in Biomedicine and Health, Center for Evidence-Based Medicine, University of Split School of Medicine, Split, Croatia
T1  - Introducing the Library of Guidance for Health Scientists (LIGHTS): A Living Database for Methods Guidance
LA  - English
KW  - factual database
KW  - human
KW  - methodology
KW  - procedures
N2  - Importance: Improving methodological quality is a priority in the health research community. Finding appropriate methods guidance can be challenging due to heterogeneous terminology, poor indexing in medical databases, and variation in formats. The Library of Guidance for Health Scientists (LIGHTS) is a new searchable database for methods guidance articles. Observations: Journal articles that aim to provide guidance for performing (including planning, design, conduct, analysis, and interpretation), reporting, and assessing the quality of health-related research involving humans or human populations (ie, excluding basic and animal research) are eligible for LIGHTS. A team of health researchers, information specialists, and methodologists continuously identifies and manually indexes eligible guidance documents. The search strategy includes focused searches of specific journals, specialized databases, and suggestions from researchers. A current limitation is that a keyword-based search of MEDLINE (and other general databases) and manual screening of records were not feasible because of the large number of hits (n = 915 523). As of September 20, 2022, LIGHTS included 1246 articles (336 reporting guidelines, 80 quality assessment tools, and 830 other methods guidance articles). The LIGHTS website provides a user-oriented search interface including filters for study type, specific methodological topic, research context, guidance type, and development process of the guidance. Automated matching of alternative methodological expressions (eg, enter loss to follow-up and find articles indexed with missing data) enhances search queries. Conclusions and Relevance: LIGHTS is a peer-supported initiative that is intended to increase access to and use of methods guidance relevant to health researchers, statisticians, methods consultants, methods developers, ethics boards, peer reviewers, journal editors, and funding bodies.
ER  - 

TY  - JOUR
M3  - Article
Y1  - 2023
VL  - 41
IS  - 17
SP  - 8362
EP  - 8372
SN  - 1538-0254
SN  - 0739-1102
JF  - Journal of Biomolecular Structure and Dynamics
JO  - J. Biomol. Struct. Dyn.
UR  - https://www.embase.com/search/results?subaction=viewrecord&id=L2019517596&from=export
U2  - L2019517596
C5  - 36224195
DB  - Embase
DB  - Medline
U3  - 2022-10-20
U4  - 2023-10-27
L2  - http://dx.doi.org/10.1080/07391102.2022.2133009
DO  - 10.1080/07391102.2022.2133009
LK  - https://sfx-66sira.hosted.exlibrisgroup.com/66sira?sid=EMBASE&sid=EMBASE&issn=15380254&id=doi:10.1080%2F07391102.2022.2133009&atitle=In+depth+molecular+interaction+analyses+of+the+complex+of+a+proposed+CTXM-inhibitor+bound+to+the+bacterial+enzyme&stitle=J.+Biomol.+Struct.+Dyn.&title=Journal+of+Biomolecular+Structure+and+Dynamics&volume=41&issue=17&spage=8362&epage=8372&aulast=Shakil&aufirst=Shazi&auinit=S.&aufull=Shakil+S.&coden=JBSDD&isbn=&pages=8362-8372&date=2023&auinit1=S&auinitm=
A1  - Shakil, S.
A1  - Rizvi, S.M.D.
A1  - Greig, N.H.
M1  - (Shakil S., shazibiotech@gmail.com) King Fahd Medical Research Center, King Abdulaziz University, Jeddah, Saudi Arabia
M1  - (Shakil S., shazibiotech@gmail.com) Department of Medical Laboratory Technology, Faculty of Applied Medical Sciences, King Abdulaziz University, Jeddah, Saudi Arabia
M1  - (Shakil S., shazibiotech@gmail.com) Center of Excellence in Genomic Medicine Research, King Abdulaziz University, Jeddah, Saudi Arabia
M1  - (Rizvi S.M.D.) Department of Pharmaceutics, College of Pharmacy, University of Hail, Hail, Saudi Arabia
M1  - (Greig N.H.) Translational Gerontology Branch, Intramural Research Program, National Institute on Aging, National Institutes of Health, Baltimore, MD, United States
AD  - S. Shakil, King Fahd Medical Research Center, King Abdulaziz University, P.O. Box 80216, Jeddah, Saudi Arabia
T1  - In depth molecular interaction analyses of the complex of a proposed CTXM-inhibitor bound to the bacterial enzyme
LA  - English
KW  - 1 amino 3 (4 hydroxyphenyl)pyrido[1,2 a]benzimidazole 2,4 dicarbonitrile
KW  - 4 [1 (2h tetrazol 5 ylmethyl) 1h benzimidazol 2 yl] 1,2,5 oxadiazol 3 amine
KW  - beta lactamase CTX M inhibitor
KW  - beta lactamase inhibitor
KW  - carbonitrile derivative
KW  - n phenyl 6 [(2 pyridinylsulfanyl)methyl] 1,3,5 triazin 2,4 diamine
KW  - unclassified drug
KW  - article
KW  - binding affinity
KW  - blood brain barrier
KW  - complex formation
KW  - computer analysis
KW  - drug penetration
KW  - drug potency
KW  - drug screening
KW  - drug structure
KW  - enzyme inhibitor interaction
KW  - molecular docking
KW  - molecular dynamics
KW  - molecular interaction
N2  - A ‘Thumb Rule for Antibiotic Design’ against bacteria can be given as, ‘The minimum pace of drug design ought to match the swiftness with which bacteria display cutting-edge resistance mechanisms; thereby outwitting the antibiotics and, in turn, the researchers’. Occurrence of drug resistance attributable to CXTM-variants in bacterial pathogens is widespread. In line with our above proposed thumb rule, the present article employed concatenation of virtual screening, docking and simulation to identify a potent in silico validated anti-CTXM-14 ligand. Specifically, this research used the ‘MCULE’ drug discovery platform to screen a total of 5 million candidate inhibitors to evaluate their binding efficacy with an antibiotic resistance enzyme, CTXM-14 found in bacterial pathogens. A new median approach between ‘structure’ and ‘ligand’-based protocols was employed. Pharmacokinetic profiling was achieved by ‘SWISS ADME’. Safety profile for humans was appraised by ‘Toxicity Checker’. The complex consisting of the ‘Top ligand’ (obtained from the screen) harbored within the active pocket of the bacterial CTXM-14 was subjected to 60 ns molecular dynamics simulation with the aid of licensed YASARA STRUCTURE v.21.8.27. Complex tasks were performed by YANACONDA. Fine resolution figures (notably, plots generated from trajectory analyses) were constructed. Simulation snaps were acquired at every 250 picoseconds of the run. The ligand having the IUPAC name as 1-Amino-3-(4-hydroxyphenyl)pyrido[1,2-a]benzimidazole-2,4-dicarbonitrile demonstrated the overall best binding with CTXM-14. Fifteen amino acid residues were found to line the interacting pocket. Remarkably, all of these interacting residues were found to be present among the interacting residues displayed by the reference complex as well, i.e. CTXM-14:Vaborbactam complex (PDB ID 6V7H). A total of 240 simulation snaps were retrieved. The RMSD plot revealed that a plateau was achieved at 32 ns, after which the backbone RMSD fluctuations remained confined within 1.4-2 Å. Video recording of molecular actions was also achieved. In conclusion, this study provides a fresh lead molecule, 1-Amino-3-(4-hydroxyphenyl)pyrido[1,2-a]benzimidazole-2,4-dicarbonitrile against bacterial CTXM-14 protein. The study utilized a new median approach between ‘structure’ and ‘ligand’-based drug design. The lead molecule passed ADMET conditions and an array of medicinal chemistry filters, and is further supported by a stable molecular dynamics. An acceptable skin permeation supports its probable use in antibiotic creams. Moreover, the study provides a clear ‘Thumb Rule for Antibiotic Design’ against bacteria, which although often assumed, can be clearly stated for the first time. Synthesis of the screening-proposed molecule followed by in-vitro and in-vivo validation is highly recommended. Communicated by Ramaswamy H. Sarma.
ER  - 
