# Supplementary material for: Effect of glycemic control and type of diabetes treatment on TB treatment outcomes among people with TB-diabetes: A systematic review (updated August 2024)
Source: PLoS One. 2025 Jul 18;20(7):e0328619. doi: 10.1371/journal.pone.0328619 (PMC12273911; doi:10.1371/journal.pone.0328619)
Supplement: S1A Appendix — (ZIP) [file pone.0328619.s005.zip › S1A appendix/S1A_22 Aug 2023-31 Aug 2024/embase/records_Obj_2_search_1.ris]

TY  - JOUR
M3  - Article
Y1  - 2024
VL  - 148
SN  - 1873-281X
SN  - 1472-9792
JF  - Tuberculosis
JO  - Tuberculosis
UR  - https://www-embase-com-aiims.knimbus.com/search/results?subaction=viewrecord&id=L2033514056&from=export
U2  - L2033514056
C5  - 39068772
DB  - Embase
DB  - Medline
U3  - 2024-07-30
U4  - 2024-07-31
L2  - http://dx.doi.org/10.1016/j.tube.2024.102548
DO  - 10.1016/j.tube.2024.102548
A1  - Gonzalez-Muñiz, O.E.
A1  - Rodriguez-Carlos, A.
A1  - Santos-Mena, A.
A1  - Jacobo-Delgado, Y.M.
A1  - Gonzalez-Curiel, I.
A1  - Rivas-Santiago, C.
A1  - Navarro-Tovar, G.
A1  - Rivas-Santiago, B.
M1  - (Gonzalez-Muñiz O.E.; Rodriguez-Carlos A.; Santos-Mena A.; Jacobo-Delgado Y.M.; Rivas-Santiago B., rondo_vm@yahoo.com) Biomedical Research Unit Zacatecas, Mexican Institute of Social Security-IMSS, Zacatecas, Mexico
M1  - (Gonzalez-Muñiz O.E.; Santos-Mena A.; Navarro-Tovar G.) Faculty of Chemical Sciences, Autonomous University of San Luis Potosí, S.L.P, Mexico
M1  - (Gonzalez-Curiel I.) Sciences and Chemical Technology, Chemistry Sciences School, Autonomous University of Zacatecas, Zacatecas, Mexico
M1  - (Rivas-Santiago C.) CONAHCYT-Academic Unit of Chemical Sciences, Autonomous University of Zacatecas, Zacatecas, Mexico
AD  - B. Rivas-Santiago, Biomedical Research Unit Zacatecas, Mexican Institute of Social Security-IMSS, Zacatecas, Mexico
T1  - Metformin modulates corticosteroids hormones in adrenals cells promoting Mycobacterium tuberculosis elimination in human macrophages
LA  - English
KW  - aldosterone synthase
KW  - androgen
KW  - cholesterol monooxygenase (side chain cleaving)
KW  - corticosteroid
KW  - glibenclamide
KW  - hydrocortisone
KW  - insulin
KW  - interleukin 12
KW  - interleukin 1beta
KW  - metformin
KW  - prasterone
KW  - ropocamptide
KW  - tumor necrosis factor
KW  - adrenal cell
KW  - androgen synthesis
KW  - article
KW  - bacterial clearance
KW  - cell viability
KW  - controlled study
KW  - drug cytotoxicity
KW  - flow cytometry
KW  - homeostasis
KW  - human
KW  - human cell
KW  - hydrocortisone blood level
KW  - macrophage
KW  - Mycobacterium tuberculosis
KW  - nonhuman
KW  - protein expression
KW  - room temperature
KW  - steroidogenesis
KW  - supernatant
N2  - Research suggests that both tuberculosis (TB) and type 2 diabetes mellitus (T2DM) have an immuno-endocrine imbalance characterized by dysregulated proinflammatory molecules and hormone levels (high cortisol/DHEA ratio), impeding an effective immune response against Mycobacterium tuberculosis (Mtb) driven by cytokines, antimicrobial peptides (AMPs), and androgens like DHEA. Insulin, sulfonylurea derivatives, and metformin are commonly used glucose-lowering drugs in patients suffering from TB and T2DM. For this comorbidity, metformin is an attractive target to restore the immunoendocrine mechanisms dysregulated against Mtb. This study aimed to assess whether metformin influences cortisol and DHEA synthesis in adrenal cells and if these hormones influence the expression of proinflammatory cytokines and AMPs in Mtb-infected macrophages. Our results suggest that metformin may enhance DHEA synthesis while maintaining cortisol homeostasis. In addition, supernatants from metformin-treated adrenal cells decreased mycobacterial loads in macrophages, which related to rising proinflammatory cytokines and AMP expression (HBD-2 and 3). Intriguingly, we find that HBD-3 and LL-37 can modulate steroid synthesis in adrenal cells with diminished levels of cortisol and DHEA, highlighting the importance of crosstalk communication between adrenal hormones and these effectors of innate immunity. We suggest that metformin's effects can promote innate immunity against Mtb straight or through modulation of corticosteroid hormones.
ER  - 

TY  - JOUR
M3  - Article
Y1  - 2024
VL  - 148
SN  - 1873-281X
SN  - 1472-9792
JF  - Tuberculosis
JO  - Tuberculosis
UR  - https://www-embase-com-aiims.knimbus.com/search/results?subaction=viewrecord&id=L2033599119&from=export
U2  - L2033599119
C5  - 39094294
DB  - Embase
DB  - Medline
U3  - 2024-08-05
U4  - 2024-08-07
L2  - http://dx.doi.org/10.1016/j.tube.2024.102553
DO  - 10.1016/j.tube.2024.102553
A1  - Muda, M.R.
A1  - Albitar, O.
A1  - Harun, S.N.
A1  - Syed Sulaiman, S.A.
A1  - Hyder Ali, I.A.
A1  - Sheikh Ghadzi, S.M.
M1  - (Muda M.R.; Albitar O.; Harun S.N.; Syed Sulaiman S.A.; Sheikh Ghadzi S.M., maisharah@usm.my) School of Pharmaceutical Sciences, Universiti Sains Malaysia, Penang, Gelugor, Malaysia
M1  - (Muda M.R.) Faculty of Pharmacy, Universiti Teknologi MARA Puncak Alam Campus, Selangor, Bandar Puncak Alam, Malaysia
M1  - (Hyder Ali I.A.) Respiratory Department, Hospital Pulau Pinang, Ministry of Health Malaysia, Jalan Residensi, Penang, George Town, Malaysia
AD  - S.M. Sheikh Ghadzi, School of Pharmaceutical Sciences, Universiti Sains Malaysia, Penang, Gelugor, Malaysia
T1  - A time-to-event modelling of sputum conversion within two months after antituberculosis initiation among drug-susceptible smear positive pulmonary tuberculosis patients: Implementation of internal and external validation
LA  - English
KW  - pharmacokinetic modeling software
KW  - albumin
KW  - anti human immunodeficiency virus agent
KW  - ethambutol
KW  - gliclazide
KW  - globulin
KW  - hemoglobin
KW  - insulin
KW  - isoniazid
KW  - metformin
KW  - pyrazinamide
KW  - rifampicin
KW  - absolute neutrophil count
KW  - adult
KW  - alcohol consumption
KW  - antibiotic therapy
KW  - article
KW  - clinical outcome
KW  - cohort analysis
KW  - combination drug therapy
KW  - comorbidity
KW  - comparative study
KW  - confidence interval
KW  - controlled study
KW  - current drinker
KW  - current smoker
KW  - data analysis
KW  - degree of freedom
KW  - diabetes mellitus
KW  - disease severity
KW  - drug abuse
KW  - drug sensitivity
KW  - evaluation study
KW  - ex-smoker
KW  - female
KW  - follow up
KW  - former drinker
KW  - hazard ratio
KW  - highly active antiretroviral therapy
KW  - human
KW  - Human immunodeficiency virus infection
KW  - insulin treatment
KW  - intensive care
KW  - Kaplan Meier method
KW  - leukocyte count
KW  - lung lesion
KW  - lung tuberculosis
KW  - lymphocyte count
KW  - major clinical study
KW  - Malaysia
KW  - Malaysian
KW  - male
KW  - medical record review
KW  - middle aged
KW  - never drinker
KW  - never smoker
KW  - nonlinear system
KW  - patient information
KW  - platelet count
KW  - predictive model
KW  - retrospective study
KW  - sputum
KW  - sputum conversion
KW  - sputum smear
KW  - survival
KW  - tertiary care center
KW  - thorax radiography
KW  - time
KW  - univariate analysis
KW  - validation study
N2  - Delayed sputum conversion has been associated with a higher risk of treatment failure or relapse among drug susceptible smear-positive pulmonary tuberculosis patients. Several contributing factors have been identified in many studies, but the results varied across regions and countries. Therefore, the current study aimed to develop a predictive model that explained the factors affecting time to sputum conversion within two months after initiating antituberculosis agents among Malaysian with drug-susceptible smear-positive pulmonary tuberculosis patients. Retrospective data of pulmonary tuberculosis patients followed up at a tertiary hospital in the Northern region of Malaysia from 2013 until 2018 were collected and analysed. Nonlinear mixed-effect modelling software (NONMEM 7.3.0) was used to develop parametric survival models. The final model was further validated using Kaplan-Meier-visual predictive check (KM-VPC) approach, kernel-based hazard rate estimation method and sampling-importance resampling (SIR) method. A total of 224 patients were included in the study, with 34.4 % (77/224) of the patients remained positive at the end of 2 months of the intensive phase. Gompertz hazard function best described the data. The hazard of sputum conversion decreased by 39 % and 33 % for moderate and advanced lesions as compared to minimal baseline of chest X-ray severity, respectively (adjusted hazard ratio (aHR), 0.61; 95 % confidence intervals (95 % CI), (0.44–0.84) and 0.67, 95 % CI (0.53–0.84)). Meanwhile, the hazard also decreased by 59 % (aHR, 0.41; 95 % CI, (0.23–0.73)) and 48 % (aHR, 0.52; 95 % CI, (0.35–0.79)) between active and former drug abusers as compared to non-drug abuser, respectively. The successful development of the internally and externally validated final model allows a better estimation of the time to sputum conversion and provides a better understanding of the relationship with its predictors.
ER  - 

TY  - JOUR
M3  - Article
Y1  - 2024
VL  - 660
SN  - 1873-3476
SN  - 0378-5173
JF  - International Journal of Pharmaceutics
JO  - Int. J. Pharm.
UR  - https://www-embase-com-aiims.knimbus.com/search/results?subaction=viewrecord&id=L2032688730&from=export
U2  - L2032688730
C5  - 38848797
DB  - Embase
DB  - Medline
U3  - 2024-06-12
U4  - 2024-06-17
L2  - http://dx.doi.org/10.1016/j.ijpharm.2024.124309
DO  - 10.1016/j.ijpharm.2024.124309
A1  - Paul, P.K.
A1  - Nakpheng, T.
A1  - Paliwal, H.
A1  - Prem Ananth, K.
A1  - Srichana, T.
M1  - (Paul P.K.; Nakpheng T.; Paliwal H.; Prem Ananth K.; Srichana T., teerapol.s@psu.ac.th) Drug Delivery System Excellence Center, Department of Pharmaceutical Technology, Faculty of Pharmaceutical Sciences, Prince of Songkla University, Hat Yai, Songkhla, Thailand
M1  - (Paul P.K.) Department of Pharmacy, Gono Bishwabidyalay (University), Dhaka, Bangladesh
M1  - (Paul P.K.) Faculty of Pharmacy, Universiti Sultan Zainal Abidin, Terengganu, Besut, Malaysia
M1  - (Paliwal H.) Department of Pharmaceutics, Sanjivani College of Pharmaceutical Education and Research, Maharashtra, Kopargaon, India
M1  - (Srichana T., teerapol.s@psu.ac.th) Faculty of Pharmaceutical Sciences, Chulalongkorn University, Bangkok, Thailand
AD  - T. Srichana, Drug Delivery System Excellence Center, Department of Pharmaceutical Technology, Faculty of Pharmaceutical Sciences, Prince of Songkla University, Hat Yai, Songkhla, Thailand
T1  - Inhalable solid lipid nanoparticles of levofloxacin for potential tuberculosis treatment
LA  - English
KW  - dry powder inhaler
KW  - levofloxacin
KW  - macrogol
KW  - nanomaterial
KW  - nanoparticle
KW  - solid lipid nanoparticle
KW  - A-549 cell line
KW  - aerosol
KW  - article
KW  - biological activity
KW  - confocal microscopy
KW  - controlled study
KW  - dispersion
KW  - human
KW  - human cell
KW  - inhalation
KW  - inhalational drug administration
KW  - minimum bactericidal concentration
KW  - Mycobacterium bovis
KW  - nonhuman
KW  - NR8383 cell line
KW  - particle size
KW  - pharmaceutics
KW  - respiratory care
KW  - scanning electron microscopy
KW  - spray drying
KW  - transmission electron microscopy
KW  - tuberculosis
N2  - Delivering novel antimycobacterial agents through the pulmonary route using nanoparticle-based systems shows promise for treating diseases like tuberculosis. However, creating dry powder inhaler (DPI) with suitable aerodynamic characteristics while preserving nanostructure integrity and maintaining bioactivity until the active ingredient travels deeply into the lungs is a difficult challenge. We developed DPI formulations containing levofloxacin-loaded solid lipid nanoparticles (SLNs) via spray-drying technique with tailored aerosolization characteristics for effective inhalation therapy. A range of biophysical techniques, including transmission electron microscopy, confocal microscopy, and scanning electron microscopy were used to measure the morphologies and sizes of the spray-dried microparticles that explored both the geometric and aerodynamic properties. Spray drying substantially reduced the particle sizes of the SLNs while preserving their nanostructural integrity and enhancing aerosol dispersion with efficient mucus penetration. Despite a slower uptake rate compared to plain SLNs, the polyethylene glycol modified formulations exhibited enhanced cellular uptake in both A549 and NR8383 cell lines. The percent viability of Mycobacterium bovis had dropped to nearly 0 % by day 5 for both types of SLNs. Interestingly, the levofloxacin-loaded SLNs demonstrated a lower minimum bactericidal concentration (0.25 µg/mL) compared with pure levofloxacin (1 µg/mL), which indicated the formulations have potential as effective treatments for tuberculosis.
ER  - 

TY  - JOUR
M3  - Article
Y1  - 2024
VL  - 17
IS  - 7
SP  - 113
EP  - 116
SN  - 2455-3891
SN  - 0974-2441
JF  - Asian Journal of Pharmaceutical and Clinical Research
JO  - Asian J. Pharm. Clin. Res.
UR  - https://www-embase-com-aiims.knimbus.com/search/results?subaction=viewrecord&id=L2033183973&from=export
U2  - L2033183973
DB  - Embase
U3  - 2024-07-17
U4  - 2024-07-18
L2  - http://dx.doi.org/10.22159/ajpcr.2024v17i7.50922
DO  - 10.22159/ajpcr.2024v17i7.50922
A1  - Mistry, J.
A1  - Sinha, A.
A1  - Divakar, B.
A1  - Gavli, N.
A1  - Vadgama, P.
M1  - (Mistry J.) Department of Pharmacology, GMERS Medical College, Gujarat, Navsari, India
M1  - (Sinha A.; Divakar B.) Department of Pharmacology, Government Medical College, Gujarat, Surat, India
M1  - (Gavli N., jeenal5995@gmail.com) Department of General Medicine, Bardoli Hospital, DhuliyaChokdi, Bardoli Mahuva Road, Bardoli,, Surat, India
M1  - (Vadgama P.) Department of Respiratory Medicine, Government Medical College, Gujarat, Surat, India
AD  - N. Gavli, Department of General Medicine, Bardoli Hospital, DhuliyaChokdi, Bardoli Mahuva Road, Bardoli,, Surat, India
T1  - AN OBSERVATIONAL STUDY ON THE OUTCOME OF ANTITUBERCULAR AND ANTIDIABETIC THERAPY IN PATIENTS OF TUBERCULOSIS WITH DIABETES MELLITUS AS COMORBIDITY
LA  - English
KW  - antidiabetic agent
KW  - glipizide
KW  - insulin
KW  - metformin
KW  - tuberculostatic agent
KW  - voglibose
KW  - antidiabetic activity
KW  - article
KW  - cohort analysis
KW  - comorbidity
KW  - diabetes mellitus
KW  - drug resistant tuberculosis
KW  - glycemic control
KW  - human
KW  - major clinical study
KW  - mortality
KW  - observational study
KW  - sputum culture
KW  - sputum smear
KW  - treatment outcome
KW  - tuberculosis
N2  - Aim and Objectives: Overall goal: To observe and compare the effect of antitubercular and antidiabetic therapy on patients of tuberculosis with diabetes mellitus as comorbidity. To study the effect of antidiabetic therapy on treatment outcome of tuberculosis. To study the effect of antitubercular drugs on glycemic control of patients of tuberculosis with diabetes mellitus Methods: A total of 134 patients of tuberculosis with and without diabetes mellitus were approached for enrollment in this prospective observational cohort study as per NTEP guidelines. Effects of antitubercular therapy on antidiabetes drugs and vice versa during this study were observed and noted. A comparison of outcomes between two groups of patients of tuberculosis with diabetes and tuberculosis without diabetes was done according to outcome parameters. Results: Mortality was found in patients on ATT+ADD nearly 11.94% (n=8) as compared to patients on ATT only 2.98% (n=2). Delayed sputum conversion with higher sputum positive rate (1+) among patients on ATT+ADD (23.89%) and mean HbA1c value at the end of the continuous phase (CP) was 6.7±1.07 among patients on ATT+ADD. Conclusion: The patients on ATT+ADD have higher sputum positivity rates and poor treatment outcomes as compared to patients on ATT alone. Poor glycemic control in patients receiving ATT+ADD unfavorably leads to poor compliance with antitubercular therapy.
ER  - 

TY  - JOUR
M3  - Article
Y1  - 2024
VL  - 9
IS  - 7
SN  - 2379-5042
JF  - mSphere
JO  - mSphere
UR  - https://www-embase-com-aiims.knimbus.com/search/results?subaction=viewrecord&id=L2034195508&from=export
U2  - L2034195508
C5  - 38920406
DB  - Embase
DB  - Medline
U3  - 2024-08-27
U4  - 2024-08-28
L2  - http://dx.doi.org/10.1128/msphere.00257-24
DO  - 10.1128/msphere.00257-24
A1  - Zhang, X.
A1  - Ding, G.
A1  - Yang, X.
A1  - Lu, H.
A1  - Xu, Y.
A1  - Hu, Y.
A1  - Liu, S.
A1  - Zhang, H.
A1  - Huang, K.
A1  - Deng, G.
A1  - Ye, T.
A1  - Yu, Q.
A1  - Cai, Y.
A1  - Xie, S.
A1  - Wang, W.
A1  - Chen, X.
M1  - (Zhang X.; Hu Y.; Zhang H.; Yu Q.; Cai Y.; Chen X., chenxinchun@szu.edu.cn) Guangdong Provincial Key Laboratory of Regional Immunity and Diseases, Department of Pathogen Biology, Shenzhen University Medical School, Shenzhen, China
M1  - (Ding G.; Liu S.) Shenzhen People’s Hospital, The Second Clinical Medical College, Jinan University, The First Affiliated Hospital, Southern University of Science and Technology, Guangdong, Shenzhen, China
M1  - (Yang X.) Dornsife College of Letters, Arts and Sciences, University of Southern California, Los Angeles, CA, United States
M1  - (Lu H.; Xie S.) Key Laboratory of Prevention and Treatment of Cardiovascular and Cerebrovascular Diseases, Ministry of Education, Gannan Medical University, Ganzhou, China
M1  - (Xu Y.) Department of Clinical Laboratory, Shenzhen Baoan Hospital, Shenzhen, China
M1  - (Huang K.) Guangdong Provincial Key Laboratory of Medical Molecular Diagnostics, The First Dongguan Affiliated Hospital, Guangdong Medical University, Dongguan, China
M1  - (Deng G.; Ye T.; Wang W., shy_wenfei@hotmail.com; Chen X., chenxinchun@szu.edu.cn) National Clinical Research Center for Infectious Disease, Shenzhen Third People’s Hospital, Southern University of Science and Technology, Shenzhen, China
AD  - W. Wang, National Clinical Research Center for Infectious Disease, Shenzhen Third People’s Hospital, Southern University of Science and Technology, Shenzhen, China
AD  - X. Chen, Guangdong Provincial Key Laboratory of Regional Immunity and Diseases, Department of Pathogen Biology, Shenzhen University Medical School, Shenzhen, China
T1  - Myriocin enhances the clearance of M. tuberculosis by macrophages through the activation of PLIN2
LA  - English
KW  - mass spectrometer
KW  - QTRAP 6500 Plus
KW  - 2 chloro 5 nitrobenzanilide
KW  - adipophilin
KW  - catalase
KW  - ceramide
KW  - fat droplet
KW  - liposome
KW  - membrane protein
KW  - oleic acid
KW  - peroxisome proliferator activated receptor gamma
KW  - polyvinylidene fluoride
KW  - reactive oxygen metabolite
KW  - rosiglitazone
KW  - small interfering RNA
KW  - sphingolipid
KW  - sphingomyelin
KW  - sphingomyelin phosphodiesterase
KW  - thermozymocidin
KW  - animal experiment
KW  - animal model
KW  - animal tissue
KW  - antibacterial activity
KW  - article
KW  - bacterial growth
KW  - bacterial load
KW  - cell viability
KW  - colony forming unit
KW  - confocal microscopy
KW  - drug clearance
KW  - enzyme activity
KW  - gel mobility shift assay
KW  - gene expression
KW  - histopathology
KW  - human
KW  - human cell
KW  - immune response
KW  - immunoblotting
KW  - immunofluorescence
KW  - immunohistochemistry
KW  - immunoprecipitation
KW  - innate immunity
KW  - lipid metabolism
KW  - lipid storage
KW  - macrophage
KW  - mouse
KW  - mycobacteriosis
KW  - Mycobacterium tuberculosis
KW  - nonhuman
KW  - peripheral blood mononuclear cell
KW  - phagocytosis
KW  - polyacrylamide gel electrophoresis
KW  - real time polymerase chain reaction
KW  - reverse transcription polymerase chain reaction
KW  - RNA interference
KW  - RNA sequence
KW  - RNA sequencing
KW  - signal transduction
KW  - tuberculosis
KW  - virus load
KW  - Western blotting
KW  - QTRAP 6500 Plus
C3  - QTRAP 6500 Plus(Sciex,United States)
C4  - Sciex(United States)
N2  - Myriocin is an inhibitor of de novo synthesis of sphingolipids and ceramides. In this research, we showed myriocin could significantly reduce Mtb burden and histopathological inflammation in mice. However, the underlying mechanism remains unclear. RNA-seq analysis revealed a significant increase in gene expression of PLIN2/ CD36/CERT1 after myriocin treatment. The reduced bactericidal burden was only reversed after silencing the lipid droplets (LDs) surface protein PLIN2. This suggests that myriocin enhances the ability of macrophages to clear Mtb depending on the PLIN2 gene, which is part of the PPARγ pathway. Indeed, we observed a significant increase in the number of LDs following myriocin treatment.
ER  - 

TY  - JOUR
M3  - Article
Y1  - 2024
VL  - 369
SP  - 231
EP  - 250
SN  - 1873-4995
SN  - 0168-3659
JF  - Journal of Controlled Release
JO  - J. Control. Release
UR  - https://www-embase-com-aiims.knimbus.com/search/results?subaction=viewrecord&id=L2031317342&from=export
U2  - L2031317342
C5  - 38479444
DB  - Embase
DB  - Medline
U3  - 2024-04-03
U4  - 2024-04-22
L2  - http://dx.doi.org/10.1016/j.jconrel.2024.03.013
DO  - 10.1016/j.jconrel.2024.03.013
A1  - Campos Pacheco, J.E.
A1  - Yalovenko, T.
A1  - Riaz, A.
A1  - Kotov, N.
A1  - Davids, C.
A1  - Persson, A.
A1  - Falkman, P.
A1  - Feiler, A.
A1  - Godaly, G.
A1  - Johnson, C.M.
A1  - Ekström, M.
A1  - Pilkington, G.A.
A1  - Valetti, S.
M1  - (Campos Pacheco J.E.; Yalovenko T.; Riaz A.; Persson A.; Falkman P.; Valetti S., sabrina.valetti@mau.se) Biomedical Science, Faculty of Health and Society, Malmö University, Malmö, Sweden
M1  - (Campos Pacheco J.E.; Yalovenko T.; Riaz A.; Persson A.; Falkman P.; Valetti S., sabrina.valetti@mau.se) Biofilms – Research Center for Biointerfaces (BRCB), Malmö University, Malmö, Sweden
M1  - (Kotov N.; Feiler A.; Johnson C.M.; Pilkington G.A., georgiap@kth.se) Department of Chemistry, KTH Royal Institute of Technology, Stockholm, Sweden
M1  - (Davids C.; Godaly G.) Department of Microbiology, Immunology and Glycobiology, Institution of Laboratory Medicine, Lund University, Lund, Sweden
M1  - (Feiler A.; Pilkington G.A., georgiap@kth.se) Nanologica AB (publ), Forskargatan 20G, Södertälje, Sweden
M1  - (Ekström M.) Iconovo AB, Ideongatan 3A-B, Lund, Sweden
AD  - S. Valetti, Biomedical Science, Faculty of Health and Society, Malmö University, Malmö, Sweden
AD  - G.A. Pilkington, Department of Chemistry, KTH Royal Institute of Technology, Stockholm, Sweden
T1  - Inhalable porous particles as dual micro-nano carriers demonstrating efficient lung drug delivery for treatment of tuberculosis
LA  - English
KW  - dry powder inhaler
KW  - Fourier transform infrared spectrometer
KW  - ICOone
KW  - clofazimine
KW  - excipient
KW  - mesoporous silica nanoparticle
KW  - nanocarrier
KW  - nanoparticle
KW  - nitrogen
KW  - silicon dioxide
KW  - adsorption
KW  - aerosol
KW  - antimicrobial activity
KW  - article
KW  - attenuated total reflectance Fourier transform infrared spectroscopy
KW  - bacterial load
KW  - bactericidal activity
KW  - biofilm
KW  - Brunauer Emmett Teller method
KW  - Calu-3 cell line
KW  - child
KW  - circulation
KW  - concentration response
KW  - controlled drug release
KW  - controlled study
KW  - cost effectiveness analysis
KW  - cytotoxicity
KW  - desorption
KW  - differential scanning calorimetry
KW  - dose calculation
KW  - drug bioavailability
KW  - drug concentration
KW  - drug delivery system
KW  - drug efficacy
KW  - drug formulation
KW  - drug penetration
KW  - drug release
KW  - drug safety
KW  - drug solubility
KW  - drug stability
KW  - drug tissue level
KW  - dry powder
KW  - electric resistance
KW  - erythrocyte
KW  - evaluation study
KW  - feasibility study
KW  - Fourier transform infrared spectroscopy
KW  - hemolysis
KW  - high performance liquid chromatography
KW  - human
KW  - human cell
KW  - in vitro study
KW  - inhalation
KW  - inhalational drug administration
KW  - internalization (cell)
KW  - lung epithelium
KW  - lung fluid
KW  - lung parenchyma
KW  - macrophage
KW  - male
KW  - minimum bactericidal concentration
KW  - minimum inhibitory concentration
KW  - mitochondrial toxicity
KW  - multidrug resistant tuberculosis
KW  - Mycobacterium tuberculosis
KW  - nanoencapsulation
KW  - nonhuman
KW  - particle size
KW  - polymerization
KW  - pore size
KW  - pore volume
KW  - porosity
KW  - preschool child
KW  - respiratory epithelium
KW  - scanning electron microscopy
KW  - shelf life
KW  - solid state
KW  - surface area
KW  - surface charge
KW  - synthesis
KW  - thermogravimetry
KW  - transepithelial electrical resistance
KW  - tuberculosis
KW  - X ray powder diffraction
KW  - ICOone
C3  - ICOone(iconovo,Sweden)
C2  - chemtronica(Sweden)
C4  - iconovo
C4  - iconovo(Sweden)
N2  - Inhalation therapy treating severe infectious disease is among the more complex and emerging topics in controlled drug release. Micron-sized carriers are needed to deposit drugs into the lower airways, while nano-sized carriers are of preference for cell targeting. Here, we present a novel and versatile strategy using micron-sized spherical particles with an excellent aerodynamic profile that dissolve in the lung fluid to ultimately generate nanoparticles enabling to enhance both extra- and intra-cellular drug delivery (i.e., dual micro-nano inhalation strategy). The spherical particles are synthesised through the condensation of nano-sized amorphous silicon dioxide resulting in high surface area, disordered mesoporous silica particles (MSPs) with monodispersed size of 2.43 μm. Clofazimine (CLZ), a drug shown to be effective against multidrug-resistant tuberculosis, was encapsulated in the MSPs obtaining a dry powder formulation with high respirable fraction (F.P.F. <5 μm of 50%) without the need of additional excipients. DSC, XRPD, and Nitrogen adsorption-desorption indicate that the drug was fully amorphous when confined in the nano-sized pores (9–10 nm) of the MSPs (shelf-life of 20 months at 4 °C). Once deposited in the lung, the CLZ-MSPs exhibited a dual action. Firstly, the nanoconfinement within the MSPs enabled a drastic dissolution enhancement of CLZ in simulated lung fluid (i.e., 16-fold higher than the free drug), increasing mycobacterial killing than CLZ alone (p = 0.0262) and reaching concentrations above the minimum bactericidal concentration (MBC) against biofilms of M. tuberculosis (i.e., targeting extracellular bacteria). The released CLZ permeated but was highly retained in a Calu-3 respiratory epithelium model, suggesting a high local drug concentration within the lung tissue minimizing risk for systemic side effects. Secondly, the micron-sized drug carriers spontaneously dissolve in simulated lung fluid into nano-sized drug carriers (shown by Nano-FTIR), delivering high CLZ cargo inside macrophages and drastically decreasing the mycobacterial burden inside macrophages (i.e., targeting intracellular bacteria). Safety studies showed neither measurable toxicity on macrophages nor Calu-3 cells, nor impaired epithelial integrity. The dissolved MSPs also did not show haemolytic effect on human erythrocytes. In a nutshell, this study presents a low-cost, stable and non-invasive dried powder formulation based on a dual micro-nano carrier to efficiently deliver drug to the lungs overcoming technological and practical challenges for global healthcare.
ER  - 

TY  - JOUR
M3  - Conference Abstract
Y1  - 2024
VL  - 209
SN  - 1073-449X
JF  - American Journal of Respiratory and Critical Care Medicine
JO  - Am. J. Respir. Crit. Care Med.
UR  - https://www-embase-com-aiims.knimbus.com/search/results?subaction=viewrecord&id=L644436060&from=export
U2  - L644436060
DB  - Embase
U4  - 2024-06-12
A1  - Ratomaharo, J.
A1  - Andriananja, V.
A1  - Andriamihaja, R.
A1  - Rakotohasina, H.
A1  - Rakotarivelo, R.
A1  - Randria, M.
M1  - (Ratomaharo J., jjratomaharo@gmail.com) Pneumologie, Hôpital Privé D'Athis-Mons, Athis-Mons, France
M1  - (Andriananja V.) Maladies Infectieuses, Hôpital Joseph Raseta befelatanana, Antananarivo, Madagascar
M1  - (Andriamihaja R.) Pneumologie, CHU Analakininina, Toamasina, Madagascar
M1  - (Rakotohasina H.) Maladies infectieuses, Hôpital Befelatanana, Antananarivo, Madagascar
M1  - (Rakotarivelo R.) Maladies infectieuses, CHU, Fianarantsoa, Madagascar
M1  - (Randria M.) Maladies infectieuses, Hôpital JRaseta, Antananarivo, Madagascar
AD  - J. Ratomaharo, Pneumologie, Hôpital Privé D'Athis-Mons, Athis-Mons, France
T1  - Tuberculosis Before and After COVID-19 in Hospitalized Patients: A Multicentre Study
LA  - English
KW  - glibenclamide
KW  - rifampicin
KW  - adult
KW  - aged
KW  - asthma
KW  - comorbidity
KW  - complication
KW  - conference abstract
KW  - coronavirus disease 2019
KW  - female
KW  - heart disease
KW  - human
KW  - lung embolism
KW  - lung fibrosis
KW  - lung tuberculosis
KW  - Madagascar
KW  - major clinical study
KW  - male
KW  - meningitis
KW  - mortality
KW  - multicenter study
KW  - polymerase chain reaction system
KW  - retrospective study
KW  - septicemia
KW  - serology
KW  - smoking
KW  - tuberculosis
KW  - tuberculous pleurisy
N2  - RATIONALE Current data shows that in Madagascar, from January 3, 2020 to October 18, 2023, there have been 68,350 confirmed cases of COVID-19 with 1,425 deaths, reported to WHO. Information on the impact of Covid-19 on tuberculosis and even the existence of co-infection between tuberculosis and Covid-19 still remains limited in Madagascar, justifying the interest of our study which aims to describe the epidemiological-clinical profile of tuberculosis (TB) before and after the COVID-19pandemic(CO19P). MATERIAL AND METHODsOur study was a retrospective, descriptive multicenter n= 275 patients(males M=181,66%, females F=94, 34% suffering from TB and Cov19 hospitalized in 2 centers : CHU Antananarivo, CHU Fianarantsoa before CO19P: from January 2018 to December 2019 and after CO19P from Jan2022 to July 2023All patients aged over 15 years were diagnosed on discharge for pulmonary TB(PTB) and/or extrapulmonaryTB (EXPTB) hospitalized during these periods in the 2 centers .Before and after the Co19P, we compared :age, sex, frequency of TB defined by the percentage of TB of all forms , in their clinical symptoms, , the coinfection with Covid19 Positive Cov19PCR, the frequency of TB/HIV co-infection (positive HIV serology associated with all forms of TB) , the resistance to Rifampicin confirmed by GenExpert, the complications , the mortality, comorbidity and the factors associated with mortalityPTB was confirmed biologically by GenXpert of sputum or gastricfluid. EXPTB was defined as an extrapulmonary location confirmed paraclinically or using the diagnostic criteria: meningitis TB, pleural TB, digestive tuberculosis, peritonealTB, lymph node TBTB/COV19 co-infection is defined by the presence of mycobacterium TB or EXPTB associated with a Positive Covid-19 PCR RESULTSPatients were mostly under 35y young ,with a male predominance, in both studied periods before n=164 ,41%<35y, 107M:65% ,after n=111, 55%<35y 74M, 66% nsTB was more frequent before 29,6% than after 20% : PTB before :n =84/164 : 51,2% after 84/111 : 75,6%, EXPTB before n=80/164 : 48,7%, after n= 27/111 :24,3%, p=0,0 . Coinfection Cov19 +: before 0%, after n=107/111 :96,3.%, coinfection HIV+ before n=36/164 :21,9%, after n=8/111 :72% , p=0.0 Mortality before 18,3%, after14,4%,nsComorbidity On the306 patients we found : ethylism :n=122 39,8% , smoking :n= 94,30,7% hiv1n=44 ,14.4%HTA8,2%, Asthma :n=7 ,2,3%, diabet :n=7,2,3%, , cardiopathy : n=1 ,0,3%, autoimmun disease :n=13 ,4,.25%, , 0% others n=15 :4,9%Complications SDRA:1n=48,1 Septicemia n=29,9.48Surinfection n=26,8.5%5.7% , cerebral engagement n=14,4.6%, Hydrocephalia :n=8 ,2.6%, Pulmonary Fibrosis n=6,1.96% Pulmonary Embolism n=5,1.63%CONCLUSION Impact of Covid19 on TB disease is big , regarding MT behavior ,complications and economic consequences .
ER  - 

TY  - JOUR
M3  - Article
Y1  - 2024
VL  - 655
SN  - 1873-3476
SN  - 0378-5173
JF  - International Journal of Pharmaceutics
JO  - Int. J. Pharm.
UR  - https://www-embase-com-aiims.knimbus.com/search/results?subaction=viewrecord&id=L2031253262&from=export
U2  - L2031253262
C5  - 38521375
DB  - Embase
DB  - Medline
U3  - 2024-04-02
U4  - 2024-04-17
L2  - http://dx.doi.org/10.1016/j.ijpharm.2024.124031
DO  - 10.1016/j.ijpharm.2024.124031
A1  - Paliwal, H.
A1  - Nakpheng, T.
A1  - Kumar Paul, P.
A1  - Prem Ananth, K.
A1  - Srichana, T.
M1  - (Paliwal H.; Nakpheng T.; Kumar Paul P.; Prem Ananth K.; Srichana T., teerapol.s@psu.ac.th) Drug Delivery System Excellence Center, Department of Pharmaceutical Technology, Faculty of Pharmaceutical Sciences, Prince of Songkla University, Hat Yai, Songkhla, Thailand
M1  - (Paliwal H.) Department of Pharmaceutics, Sanjivani College of Pharmaceutical Education and Research, Maharashtra, Kopargaon, India
M1  - (Kumar Paul P.) Department of Pharmacy, Gono Bishwabidyalay (University), Dhaka, Bangladesh
AD  - T. Srichana, Drug Delivery System Excellence Center, Department of Pharmaceutical Technology, Faculty of Pharmaceutical Sciences, Prince of Songkla University, Hat Yai, Songkhla, Thailand
T1  - Development of a self-microemulsifying drug delivery system to deliver delamanid via a pressurized metered dose inhaler for treatment of multi-drug resistant pulmonary tuberculosis
LA  - English
KW  - metered dose inhaler
KW  - cremophor
KW  - delamanid
KW  - macrogol 400
KW  - peppermint oil
KW  - A-549 cell line
KW  - article
KW  - clinical evaluation
KW  - controlled study
KW  - cytotoxicity
KW  - drug delivery system
KW  - drug formulation
KW  - flow cytometry
KW  - human
KW  - human cell
KW  - in vitro study
KW  - macrophage
KW  - microemulsion
KW  - minimum bactericidal concentration
KW  - multidrug resistant tuberculosis
KW  - Mycobacterium bovis
KW  - NCI-H358 cell line
KW  - transmission electron microscopy
KW  - uniformity of dosage
KW  - water solubility
KW  - zeta potential
N2  - Tuberculosis (TB) is a serious health issue that contributes to millions of deaths throughout the world and increases the threat of serious pulmonary infections in patients with respiratory illness. Delamanid is a novel drug approved in 2014 to deal with multi-drug resistant TB (MDR-TB). Despite its high efficiency in TB treatment, delamanid poses delivery challenges due to poor water solubility leading to inadequate absorption upon oral administration. This study involves the development of novel formulation-based pressurized metered dose inhalers (pMDIs) containing self-microemulsifying mixtures of delamanid for efficient delivery to the lungs. To identify the appropriate self-microemulsifying formulations, ternary diagrams were plotted using different combinations of surfactant to co-surfactant ratios (1:1, 2:1, and 3:1). The combinations used Cremophor RH40, Poly Ethylene Glycol 400 (PEG 400), and peppermint oil, and those that showed the maximum microemulsion region and rapid and stable emulsification were selected for further characterization. The diluted self-microemulsifying mixtures underwent evaluation of dose uniformity, droplet size, zeta potential, and transmission electron microscopy. The selected formulations exhibited uniform delivery of the dose throughout the canister life, along with droplet sizes and zeta potentials that ranged from 24.74 to 88.99 nm and − 19.27 to − 10.00 mV, respectively. The aerosol performance of each self-microemulsifying drug delivery system (SMEDDS)-pMDI was assessed using the Next Generation Impactor, which indicated their capability to deliver the drug to the deeper areas of the lungs. In vitro cytotoxicity testing on A549 and NCI-H358 cells revealed no significant signs of toxicity up to a concentration of 1.56 µg/mL. The antimycobacterial activity of the formulations was evaluated against Mycobacterium bovis using flow cytometry analysis, which showed complete inhibition by day 5 with a minimum bactericidal concentration of 0.313 µg/mL. Moreover, the cellular uptake studies showed efficient delivery of the formulations inside macrophage cells, which indicated the potential for intracellular antimycobacterial activity. These findings demonstrated the potential of the Delamanid-SMEDDS-pMDI for efficient pulmonary delivery of delamanid to improve its effectiveness in the treatment of multi-drug resistant pulmonary TB.
ER  - 

TY  - JOUR
M3  - Article
Y1  - 2024
VL  - 654
SN  - 1873-3476
SN  - 0378-5173
JF  - International Journal of Pharmaceutics
JO  - Int. J. Pharm.
UR  - https://www-embase-com-aiims.knimbus.com/search/results?subaction=viewrecord&id=L2030932671&from=export
U2  - L2030932671
C5  - 38447778
DB  - Embase
DB  - Medline
U3  - 2024-03-15
U4  - 2024-04-09
L2  - http://dx.doi.org/10.1016/j.ijpharm.2024.123960
DO  - 10.1016/j.ijpharm.2024.123960
A1  - Shao, Z.
A1  - Tam, K.K.-G.
A1  - Achalla, V.P.K.
A1  - Woon, E.C.Y.
A1  - Mason, A.J.
A1  - Chow, S.F.
A1  - Yam, W.C.
A1  - Lam, J.K.W.
M1  - (Shao Z.; Chow S.F.; Lam J.K.W., jenny.lam@ucl.ac.uk) Department of Pharmacology and Pharmacy, Li Ka Shing Faculty of Medicine, The University of Hong Kong, Hong Kong
M1  - (Shao Z.; Achalla V.P.K.; Woon E.C.Y.; Lam J.K.W., jenny.lam@ucl.ac.uk) UCL School of Pharmacy, University College London, United Kingdom
M1  - (Tam K.K.-G.; Yam W.C.) Department of Microbiology, School of Clinical Medicine, Li Ka Shing, Faculty of Medicine, The University of Hong Kong, Hong Kong
M1  - (Mason A.J.) Institute of Pharmaceutical Science, School of Cancer & Pharmaceutical Sciences, King's College London, United Kingdom
M1  - (Chow S.F.; Lam J.K.W., jenny.lam@ucl.ac.uk) Advanced Biomedical Instrumentation Centre, Hong Kong Science Park, Shatin, New Territories, Hong Kong
AD  - J.K.W. Lam, Department of Pharmacology and Pharmacy, Li Ka Shing Faculty of Medicine, The University of Hong Kong, Hong Kong
T1  - Synergistic combination of antimicrobial peptide and isoniazid as inhalable dry powder formulation against multi-drug resistant tuberculosis
LA  - English
KW  - dry powder inhaler
KW  - excipient
KW  - isoniazid
KW  - mannitol
KW  - polypeptide antibiotic agent
KW  - aerosol
KW  - antibacterial activity
KW  - article
KW  - circular dichroism
KW  - controlled study
KW  - differential scanning calorimetry
KW  - drug formulation
KW  - fractional inhibitory concentration index
KW  - minimum inhibitory concentration
KW  - multidrug resistant tuberculosis
KW  - Mycobacterium tuberculosis
KW  - nonhuman
KW  - protein secondary structure
KW  - spray drying
KW  - synergistic effect
KW  - thermogravimetry
N2  - Multidrug-resistant tuberculosis (MDR-TB) has posed a serious threat to global public health, and antimicrobial peptides (AMPs) have emerged to be promising candidates to tackle this deadly infectious disease. Previous study has suggested that two AMPs, namely D-LAK120-A and D-LAK120-HP13, can potentiate the effect of isoniazid (INH) against mycobacteria. In this study, the strategy of combining INH and D-LAK peptide as a dry powder formulation for inhalation was explored. The antibacterial effect of INH and D-LAK combination was first evaluated on three MDR clinical isolates of Mycobacteria tuberculosis (Mtb). The minimum inhibitory concentrations (MICs) and fractional inhibitory concentration indexes (FICIs) were determined. The combination was synergistic against Mtb with FICIs ranged from 0.25 to 0.38. The INH and D-LAK peptide at 2:1 mole ratio (equivalent to 1: 10 mass ratio) was identified to be optimal. This ratio was adopted for the preparation of dry powder formulation for pulmonary delivery, with mannitol used as bulking excipient. Spherical particles with mass median aerodynamic diameter (MMAD) of around 5 µm were produced by spray drying. The aerosol performance of the spray dried powder was moderate, as evaluated by the Next Generation Impactor (NGI), with emitted fraction and fine particle fraction of above 70 % and 45 %, respectively. The circular dichroism spectra revealed that both D-LAK peptides retained their secondary structure after spray drying, and the antibacterial effect of the combination against the MDR Mtb clinical isolates was successfully preserved. The combination was found to be effective against MDR Mtb isolates with KatG or InhA mutations. Overall, the synergistic combination of INH with D-LAK peptide formulated as inhaled dry powder offers a new therapeutic approach against MDR-TB.
ER  - 

TY  - JOUR
M3  - Article
Y1  - 2024
VL  - 37
IS  - 1
SP  - 30
EP  - 40
SN  - 1941-2703
SN  - 1941-2711
JF  - Journal of Aerosol Medicine and Pulmonary Drug Delivery
JO  - J. Aerosol. Med. Pulm. Drug. Deliv.
UR  - https://www-embase-com-aiims.knimbus.com/search/results?subaction=viewrecord&id=L2030203116&from=export
U2  - L2030203116
C5  - 38197850
DB  - Embase
DB  - Medline
U3  - 2024-02-09
U4  - 2024-02-29
L2  - http://dx.doi.org/10.1089/jamp.2022.0078
DO  - 10.1089/jamp.2022.0078
A1  - Parmar, K.
A1  - Sondarva, S.
M1  - (Parmar K., komal.parmar2385@gmail.com; Sondarva S.) Department of Pharmaceutics, ROFEL Shri G.M. Bilakhia College of Pharmacy, Gujarat, Vapi, India
AD  - K. Parmar, Department of Pharmaceutical Sciences, ROFEL Shri G.M. Bilakhia College of Pharmacy, Gujarat, Vapi, India
T1  - Aerosolizable Pyrazinamide-Loaded Biodegradable Nanoparticles for the Management of Pulmonary Tuberculosis
LA  - English
KW  - dry powder inhaler
KW  - nanoparticle
KW  - pyrazinamide
KW  - animal experiment
KW  - animal tissue
KW  - article
KW  - dispersity
KW  - drug release
KW  - drug screening
KW  - evaporation
KW  - in vitro study
KW  - in vivo study
KW  - lung alveolus macrophage
KW  - lung tuberculosis
KW  - nonhuman
KW  - particle size
KW  - physical chemistry
KW  - process optimization
KW  - rat
KW  - relative humidity
KW  - zeta potential
C2  - Macleods(India)
N2  - Background: Pyrazinamide is a Biopharmaceutical Classification System class III antibiotic indicated for active tuberculosis. Methods: In the present work, pyrazinamide-loaded biodegradable polymeric nanoparticles (PNPs) based dry powder inhaler were developed using the double emulsion solvent evaporation technique and optimized using design of experiments to provide direct pulmonary administration with minimal side effects. Batches were characterized for various physicochemical and aerosol performance properties. Results: Optimized batch exhibited particle size of 284.5 nm, % entrapment efficiency of 71.82%, polydispersibility index of 0.487, zeta potential of -17.23 mV, and in vitro drug release at 4 hours of 79.01%. Spray-dried PNPs were evaluated for drug content, in vitro drug release, and kinetics. The particle mass median aerodynamic diameter was within the alveolar region's range (2.910 lm). In the trachea and lung, there was a 2.5- and 1.2-fold increase in in vivo deposition with respect to pure drug deposition, respectively. In vitro drug uptake findings showed that alveolar macrophages with pyrazinamide PNPs had a considerably higher drug concentration. Furthermore, accelerated stability studies were carried out for the optimized batch. Results indicated no significant change in the evaluation parameters, which showed stability of the formulation for at least a 6-month period. Conclusion: PNPs prepared using biodegradable polymers exhibited efficient pulmonary drug delivery with decent stability.
ER  - 

TY  - JOUR
M3  - Editorial
Y1  - 2024
VL  - 14
SN  - 2235-2988
JF  - Frontiers in Cellular and Infection Microbiology
JO  - Front. Cell. Infect. Microbiol.
UR  - https://www-embase-com-aiims.knimbus.com/search/results?subaction=viewrecord&id=L2028192402&from=export
U2  - L2028192402
C5  - 38304195
DB  - Embase
DB  - Medline
U3  - 2024-02-08
U4  - 2024-02-13
L2  - http://dx.doi.org/10.3389/fcimb.2024.1359356
DO  - 10.3389/fcimb.2024.1359356
A1  - Sharma, D.
A1  - Singh, A.
M1  - (Sharma D., divakarsharma88@gmail.com) Department of Microbiology, Lady Hardinge Medical College, Delhi University, Delhi, India
M1  - (Singh A., amit.singh@cup.edu.in) Department of Microbiology, Central University of Punjab, Punjab, Bathinda, India
AD  - D. Sharma, Department of Microbiology, Lady Hardinge Medical College, Delhi University, Delhi, India
AD  - A. Singh, Department of Microbiology, Central University of Punjab, Punjab, Bathinda, India
T1  - Editorial: Pathogenesis, diagnostics, treatments of Mycobacterium tuberculosis and its co-infection with HIV or SARS-CoV-2
LA  - English
KW  - Mycobacterium tuberculosis test kit
KW  - polymerase chain reaction system
KW  - acetohexamide
KW  - clioquinol
KW  - etoposide
KW  - prenylamine
KW  - prochlorperazine
KW  - propofol
KW  - suloctidil
KW  - terfenadine
KW  - zidovudine
KW  - bioinformatics
KW  - coinfection
KW  - coronavirus disease 2019
KW  - editorial
KW  - extrapulmonary tuberculosis
KW  - genotype
KW  - Human immunodeficiency virus
KW  - immunosuppressive treatment
KW  - interferon gamma release assay
KW  - matrix assisted laser desorption ionization time of flight mass spectrometry
KW  - Mycobacterium tuberculosis
KW  - pathogenesis
KW  - RNA sequence
KW  - Severe acute respiratory syndrome coronavirus 2
KW  - single nucleotide polymorphism
KW  - tuberculosis
KW  - ultrasound guided fine needle aspiration
KW  - GeneXpert
KW  - QuantiFERON-TB
KW  - T-SPOT.TB
C3  - GeneXpert
C3  - QuantiFERON-TB
C3  - T-SPOT.TB
ER  - 

TY  - JOUR
M3  - Article
Y1  - 2024
VL  - 12
SN  - 2050-313X
JF  - SAGE Open Medical Case Reports
JO  - SAGE Open Med. Case Reports
UR  - https://www-embase-com-aiims.knimbus.com/search/results?subaction=viewrecord&id=L2028475673&from=export
U2  - L2028475673
DB  - Embase
U3  - 2024-02-13
U4  - 2024-02-15
L2  - http://dx.doi.org/10.1177/2050313X241229640
DO  - 10.1177/2050313X241229640
A1  - Goonetilleke, A.
A1  - Nandasena, M.
A1  - Fernandopulle, N.
A1  - Matthias, A.T.
M1  - (Goonetilleke A., asithagoonetilleke@gmail.com) University Medical Unit, Colombo South Teaching Hospital, Kalubowila, Sri Lanka
M1  - (Nandasena M.) Department of Surgery, Faculty of Medical Sciences, University of Sri Jayewardenepura, Nugegoda, Sri Lanka
M1  - (Fernandopulle N.) Department of Surgery, Faculty of Medicine, University of Colombo, Sri Lanka
M1  - (Matthias A.T.) Department of Medicine, Faculty of Medical Sciences, University of Sri Jayewardenepura, Nugegoda, Sri Lanka
AD  - A. Goonetilleke, University Medical Unit, Colombo South Teaching Hospital, Kalubowila, Sri Lanka
T1  - Coeliac lymph node abscess: A case report of a rare manifestation of extrapulmonary tuberculosis
LA  - English
KW  - GeneXpert Ultra MTB/RIF
KW  - metered dose inhaler
KW  - Mycobacterium tuberculosis test kit
KW  - alanine aminotransferase
KW  - albumin
KW  - alkaline phosphatase
KW  - amylase
KW  - aspartate aminotransferase
KW  - BCG vaccine
KW  - bilirubin
KW  - bilirubin glucuronide
KW  - budesonide plus formoterol
KW  - C reactive protein
KW  - creatinine
KW  - ethambutol plus isoniazid plus pyrazinamide plus rifampicin
KW  - gamma glutamyltransferase
KW  - globulin
KW  - hemoglobin
KW  - isoniazid plus rifampicin
KW  - lactate dehydrogenase
KW  - protein
KW  - abdominal abscess
KW  - abdominal disease
KW  - abscess
KW  - adult
KW  - article
KW  - asthma
KW  - bile duct dilatation
KW  - body weight loss
KW  - case report
KW  - celiac lymph node abscess
KW  - clinical article
KW  - computer assisted tomography
KW  - contrast enhancement
KW  - endoscopic ultrasonography
KW  - epigastric tenderness
KW  - eructation
KW  - erythrocyte sedimentation rate
KW  - extrapulmonary tuberculosis
KW  - follow up
KW  - food regurgitation
KW  - human
KW  - international normalized ratio
KW  - jaundice
KW  - leukocyte count
KW  - loss of appetite
KW  - male
KW  - Mycobacterium tuberculosis
KW  - necrosis
KW  - platelet count
KW  - polymerase chain reaction
KW  - tuberculin test
KW  - upper abdominal pain
KW  - GeneXpert Ultra MTB/RIF
C3  - GeneXpert Ultra MTB/RIF
N2  - Tuberculosis is a leading cause of death worldwide, especially in developing countries. It can affect any site in the body and have a myriad of presentations making diagnosis challenging. Tuberculous lymphadenitis in the abdomen is rare. We present a case of a 42-year-old man who presented with non-specific abdominal symptoms and was found to have an intraabdominal abscess on computed tomography scan of the abdomen. Endoscopic ultrasound-guided aspiration was performed, and tuberculosis was confirmed. This case highlights the importance of having a high clinical suspicion of tuberculosis even with vague symptoms in tuberculosis endemic countries. This would prevent unnecessary surgery as tuberculosis is responsive to anti-tuberculosis drugs.
ER  - 

TY  - JOUR
M3  - Article
Y1  - 2024
VL  - 12
SN  - 2050-313X
JF  - SAGE Open Medical Case Reports
JO  - SAGE Open Med. Case Reports
UR  - https://www-embase-com-aiims.knimbus.com/search/results?subaction=viewrecord&id=L2030251075&from=export
U2  - L2030251075
DB  - Embase
U3  - 2024-06-21
U4  - 2024-06-25
L2  - http://dx.doi.org/10.1177/2050313X241262192
DO  - 10.1177/2050313X241262192
A1  - Chuabio, V.
A1  - Bandoy, J.
A1  - Ong, A.
A1  - Te, M.
A1  - Maralit, R.
M1  - (Chuabio V., chuabiovernon@gmail.com; Bandoy J.; Ong A.; Te M.; Maralit R.) Division of Gastroenterology, Department of Medicine, University of the Philippines-Philippine General Hospital, Manila, Philippines
AD  - V. Chuabio, Division of Gastroenterology, Department of Medicine, University of the Philippines-Philippine General Hospital, Manila, Philippines
T1  - Pancreatic masses clinically diagnosed as tuberculosis: Case reports
LA  - English
KW  - alanine aminotransferase
KW  - alkaline phosphatase
KW  - aspartate aminotransferase
KW  - bilirubin
KW  - metformin
KW  - sitagliptin
KW  - tuberculostatic agent
KW  - abdominal distension
KW  - abdominal pain
KW  - adult
KW  - anemia
KW  - appetite
KW  - article
KW  - ascending colon
KW  - biliary sludge
KW  - biliary tract drainage
KW  - body weight loss
KW  - case report
KW  - clinical article
KW  - clinical practice
KW  - colonoscopy
KW  - common bile duct
KW  - common hepatic artery
KW  - computer assisted tomography
KW  - contrast enhancement
KW  - dyspnea
KW  - echography
KW  - endoscopic retrograde cholangiopancreatography
KW  - epigastric pain
KW  - female
KW  - fever
KW  - fine needle aspiration biopsy
KW  - follow up
KW  - food intake
KW  - foot edema
KW  - granulation tissue
KW  - hemodynamics
KW  - hepatic portal vein
KW  - histopathology
KW  - hospital readmission
KW  - human
KW  - ileocecal valve
KW  - inflammation
KW  - intubation
KW  - jaundice
KW  - liver injury
KW  - lymphadenopathy
KW  - male
KW  - mass
KW  - mesentery lymph node
KW  - microcytic anemia
KW  - middle aged
KW  - miliary tuberculosis
KW  - non insulin dependent diabetes mellitus
KW  - nuclear magnetic resonance imaging
KW  - pancreas tissue
KW  - pancreatic mass
KW  - polymerase chain reaction
KW  - pruritus
KW  - smoking
KW  - terminal ileum
KW  - thoracocentesis
KW  - thorax radiography
KW  - tuberculosis
KW  - ulcer
KW  - uremic pruritus
KW  - weakness
N2  - Pancreatic masses are commonly encountered in clinical practice, with concern for the possibility of cancer. Tissue sampling or outright surgical resection may be offered in this setting. However, surgery has been unnecessarily performed in patients with pancreatic masses that proved to be benign. Less invasive options for pancreatic masses that may be benign like tuberculosis should thus be explored. Three adult Filipino patients less than 60 years old presented with symptomatic pancreatic masses suspected of cancer on abdominal imaging studies. Two were smokers without a history of prior tuberculosis. Without any tissue sampling, anti-tuberculosis treatment was eventually given to all three patients due to concomitant diagnoses of extrapancreatic tuberculosis. Endoscopic ultrasound documentation of post-treatment resolution of pancreatic masses was noted in all cases. In endemic regions, although clinical diagnosis of tuberculosis may be possible for pancreatic masses, empiric treatment should still be a last-line option in cases where tissue sampling cannot be done.
ER  - 

TY  - GEN
M3  - Preprint
Y1  - 2023
SN  - 2692-8205
JF  - bioRxiv
JO  - bioRxiv
UR  - https://www-embase-com-aiims.knimbus.com/search/results?subaction=viewrecord&id=L2029576826&from=export
U2  - L2029576826
U4  - 2024-02-07
L2  - http://dx.doi.org/10.1101/2023.12.07.570553
DO  - 10.1101/2023.12.07.570553
A1  - Bhaskar, V.
A1  - Kumar, R.
A1  - Praharaj, M.R.
A1  - Gandham, S.
A1  - Maity, H.K.
A1  - Sarkar, U.
A1  - Dey, B.
M1  - (Bhaskar V.; Kumar R.; Praharaj M.R.; Gandham S.; Dey B., bdey@niab.org.in) National Institute of Animal Biotechnology, Telangana, Hyderabad, India
M1  - (Kumar R.; Praharaj M.R.; Gandham S.; Dey B., bdey@niab.org.in) Regional Centre for Biotechnology, Haryana, Faridabad, India
M1  - (Maity H.K.) Department of Avian Sciences, West Bengal University of Animal and Fishery Sciences, West Bengal, Kolkata, India
M1  - (Sarkar U.) Department of Animal Genetics and Breeding, West Bengal University of Animal and Fishery Sciences, West Bengal, Kolkata, India
AD  - B. Dey, National Institute of Animal Biotechnology (NIAB), Survey No. 37, Extended Q City Road, Gowlidoddi, Telangana, Gachibowli, Hyderabad, India
T1  - A bovine pulmosphere model and multiomics analyses identify a signature of early host response to Mycobacterium tuberculosis infection
LA  - English
KW  - biological marker
KW  - interferon regulatory factor 1
KW  - proteome
KW  - scleroprotein
KW  - transcriptome
KW  - animal experiment
KW  - animal model
KW  - bovine
KW  - bovine tuberculosis
KW  - cell population
KW  - controlled study
KW  - drug therapy
KW  - ex vivo study
KW  - high throughput screening
KW  - immune response
KW  - lung alveolus cell
KW  - metered dose inhaler
KW  - multiomics
KW  - Mycobacterium bovis BCG
KW  - Mycobacterium tuberculosis
KW  - neutrophil chemotaxis
KW  - nonhuman
KW  - preprint
KW  - signal transduction
KW  - tuberculosis
KW  - upregulation
N2  - Interactions between the tubercle bacilli and lung cells during the early stages of tuberculosis (TB) are crucial for disease outcomes. Conventional 2D cell culture inadequately replicates the multicellular complexity of lungs. We introduce a 3D pulmosphere model for Mycobacterium tuberculosis infection in bovine systems, demonstrating through comprehensive transcriptome and proteome analyses that these 3D structures closely replicate the diverse cell populations and abundant extracellular matrix proteins, emphasizing their similarity to the in vivo pulmonary environment. While both avirulent BCG and virulent M. tuberculosis-infected pulmospheres exhibit commonalities in the upregulation of several host signaling pathways, distinct features such as upregulation of ECM receptors, neutrophil chemotaxis, interferon signaling, and RIG-1 signaling pathways characterize the unique early response to virulent M. tuberculosis. Moreover, a signature of seven genes/proteins, including IRF1, CCL5, CXCL8, CXCL10, ICAM1, COL17A1, and CFB, emerges as indicative of the early host response to M. tuberculosis infection. Overall, this study presents a superior ex vivo multicellular bovine pulmosphere TB model, with implications for discovering disease biomarkers, enabling high-throughput drug screening, and improving TB control strategies.
ER  - 

TY  - JOUR
M3  - Article
Y1  - 2023
VL  - 18
IS  - 11 November
SN  - 1932-6203
JF  - PLoS ONE
JO  - PLoS ONE
UR  - https://www-embase-com-aiims.knimbus.com/search/results?subaction=viewrecord&id=L2028856775&from=export
U2  - L2028856775
C5  - 38032920
DB  - Embase
DB  - Medline
U3  - 2023-12-11
U4  - 2023-12-12
L2  - http://dx.doi.org/10.1371/journal.pone.0292397
DO  - 10.1371/journal.pone.0292397
A1  - Trivedi, P.
A1  - Chaturvedi, V.
M1  - (Trivedi P.; Chaturvedi V., vinita_chaturvedi@cdri.res.in) Biochemistry and Structural Biology Division, Central Drug Research Institute, UP, Lucknow, India
AD  - V. Chaturvedi, Biochemistry and Structural Biology Division, Central Drug Research Institute, UP, Lucknow, India
T1  - Interactive effect of oral anti-hyperglycaemic or anti-hypertensive drugs on the inhibitory and bactericidal activity of first line anti-TB drugs against M. tuberculosis
LA  - English
KW  - acarbose
KW  - acetohexamide
KW  - antihypertensive agent
KW  - atenolol
KW  - ethambutol
KW  - glibenclamide
KW  - hydrochlorothiazide
KW  - hyperglycemic agent
KW  - isoniazid
KW  - metformin plus rosiglitazone
KW  - nifedipine
KW  - prazosin
KW  - ramipril
KW  - repaglinide
KW  - rifampicin
KW  - rosiglitazone
KW  - sitagliptin
KW  - streptomycin
KW  - tuberculostatic agent
KW  - valsartan
KW  - verapamil
KW  - animal cell
KW  - antibacterial activity
KW  - article
KW  - bacterial growth
KW  - bactericidal activity
KW  - cell viability
KW  - colony forming unit
KW  - controlled study
KW  - cytotoxicity
KW  - diabetes mellitus
KW  - fractional inhibitory concentration
KW  - hypertension
KW  - minimum inhibitory concentration
KW  - mouse
KW  - MTT assay
KW  - Mycobacterium tuberculosis
KW  - nonhuman
KW  - synergistic effect
KW  - treatment failure
N2  - Co-existence of life style disorders, like, Diabetes or Hypertension, increases risk of, treatment failure, deaths and developing drug-resistant TB. Concomitant administration of drugs to treat dual/multi-morbidities may alter their effectiveness, in additive/synergistic or adverse/antagonistic manner. We evaluated interactive effect of 7 anti-hyperglycaemic (HG) and 6 anti-hypertensive (HT) drugs on the inhibitory (MICs) and bactericidal (% killing of intracellular bacilli) activities of anti-TB drugs, Isoniazid (INH), Rifampicin (RFM), Ethambutol (EMB) and Streptomycin (STR) against M. tuberculosis. Five anti-HG drugs, namely, Acarbose, Acetohexamide, Glyburide, Repaglinide and Sitagliptin imparted either 'additive' or 'no effect' on the activities (inhibition or%killing) of all the four anti-TB drugs, as evident by their lower FICs (Fractional Inhibitory concentrations) and higher bacterial killing in combination. Metformin and Rosiglitazone, however, exerted adverse effect on the Ethambutol (FICs >2.0). All the six anti-HT drugs, namely, Atenolol, Hydrochlorothiazide, Ramipril, Valsartan, Nifedipine and Verapamil exerted either 'additive'/'synergistic' or 'no effect' on the activities of anti-TB drugs. These findings may help clinicians to select safe and helpful anti- HG or anti-HT drugs for TB patients, if, suffering with diabetes or hypertension like co-morbidities and receiving DOTs (a set regimen for the treatment of TB based on the WHO guidelines).
ER  - 

TY  - JOUR
M3  - Conference Abstract
Y1  - 2023
VL  - 164
IS  - 4
SP  - A45
SN  - 1931-3543
SN  - 0012-3692
JF  - Chest
JO  - Chest
UR  - https://www-embase-com-aiims.knimbus.com/search/results?subaction=viewrecord&id=L2027227065&from=export
U2  - L2027227065
DB  - Embase
U4  - 2023-10-02
L2  - http://dx.doi.org/10.1016/j.chest.2023.07.088
DO  - 10.1016/j.chest.2023.07.088
A1  - Ray, A.
M1  - (Ray A.)
T1  - PREVALENCE OF ALLERGIC BRONCHOPULMONARY ASPERGILLOSIS IN POST-TUBERCULOSIS LUNG DISEASE PATIENTS PRESENTING TO A TERTIARY REFERRAL CENTRE
LA  - English
KW  - endogenous compound
KW  - immunoglobulin E
KW  - immunoglobulin G
KW  - itraconazole
KW  - steroid
KW  - adult
KW  - airway
KW  - allergic bronchopulmonary aspergillosis
KW  - allergy
KW  - aspergillosis
KW  - Aspergillus
KW  - asthma
KW  - bronchiectasis
KW  - chronic pulmonary aspergillosis
KW  - cohort analysis
KW  - complication
KW  - conference abstract
KW  - coughing
KW  - cystic fibrosis
KW  - drug therapy
KW  - dyspnea
KW  - eosinophil count
KW  - female
KW  - financial management
KW  - follow up
KW  - forced expiratory volume
KW  - forced vital capacity
KW  - fungus ball
KW  - hemoptysis
KW  - human
KW  - India
KW  - inhaler
KW  - lung disease
KW  - lung tuberculosis
KW  - major clinical study
KW  - male
KW  - nonhuman
KW  - prevalence
KW  - serology
KW  - spirometry
KW  - tertiary care center
KW  - thorax
KW  - treatment response
KW  - tuberculosis
N2  - SESSION TITLE: Allergy and Airway Posters 2 SESSION TYPE: Original Investigation Posters PRESENTED ON: 10/10/2023 12:00 pm - 12:45 pm PURPOSE: Patients with past history of pulmonary tuberculosis are known to have a large number of complications including bronchiectasis and chronic pulmonary aspergillosis. However, outside of sporadic case reports, the occurrence of allergic bronchopulmonary aspergillosis (ABPA) has rarely been reported in these patients. This study aimed to study the prevalence of ABPA in patients with post-tubercular lung diseases (PTBLD) METHODS: In this ambispective study, all adult patients with suspected PTBLD presenting to a speciality clinic at a tertiary referral centre in the national capital region of New Delhi(India) were screened over six years (july 2016 - june 2022). All patients with radiological evidence of PTBLD and with a documented history of pulmonary tuberculosis was included in the study. The diagnosis of ABPA and CPA was made as per ISHAM criteria and ESCMID/ERS criteria respectively. The presence of aspergillosis was confirmed by serological tests (IgG and IgE against Aspergillus by ImmunoCAPTM and LDBiolateralTM flow assay), Aspergillus PCR and fungal stains/culture RESULTS: A total of 1840 patients were screened and data of 1012 patients of post-tubercular sequelae patients were inclued. Out of the patients screened, ABPA was seen in 24 (2.37 %) patients, while CPA was seen in 120 (11.85%) patients. The mean age was 40.2 ± 15 years and there were 52% males. Cough (73%), breathlessness (71%) and hemoptysis (30%) were the most common complaints. On an average, past episode of tuberculosis happened ~12 years from date of enrollment and most had a single episode of tuberculosis. On chest imaging, nodules (51.4%), cavity (34.3%) and fungal ball (13%) were the most common radiological features. Out of total ABPA patients, 15 (62.5%)had bronchiectasis. On spirometry, FEV1 and FVC were 53.4 ± 19.4% and 58.3± 14.3% respectively. No particular presenting symptom/ radiological sign/spirometric pattern predicted the development of ABPA in our cohort of PTBLD patients. The mean total IgE, IgG against Aspergillus, IgE against Aspergillus and absolute eosinophil counts were 2160 (809-5000) IU/ml, 23.4 (7.92-47) IU/ml, 19.2 (0.87-49) and 830±150 cells/cmm. ~55% patients received treatment for four months with itraconazole, while 39.5% patients received oral steroids for ~ six months. In total, 57% received LABA/ICS combination inhalers. ~78% patients showed partial response to treatment given, 15%: good response, 7.5%: poor response; while 15% showed relapse during the follow-up duration. None of patients showed any features suggestive of reactivation of pulmonary tuberculosis during follow-up. CONCLUSIONS: ABPA can occur in patients with PTBLD and should be ruled out as a potential complication in these patients with suggestive clinical symptoms/radiological features. Screening with S. IgE and IgE/IgG specific for Aspergillus suggested in patients with suggestive symptoms and response to therapy may be suboptimal in majority of patients.The findings of this study should be confirmed by future multicentric studies. CLINICAL IMPLICATIONS: In patients with PTBLD, ABPA may be a potential complication which needs to be screened by appropriate serological tests. As with cystic fibrosis and asthma, there should be a high index of suspicion for this condition in patients with PTBLD. Use of steroids may be effective and safe in this group. DISCLOSURES: No relevant relationships by Animesh Ray, value=Grant/Research Support Removed 06/22/2023 by Animesh Ray, source=Web Response
ER  - 

TY  - JOUR
M3  - Article
Y1  - 2023
VL  - 67
IS  - 10
SN  - 1098-6596
SN  - 0066-4804
JF  - Antimicrobial Agents and Chemotherapy
JO  - Antimicrob. Agents Chemother.
UR  - https://www-embase-com-aiims.knimbus.com/search/results?subaction=viewrecord&id=L2028056034&from=export
U2  - L2028056034
C5  - 37768317
DB  - Embase
DB  - Medline
U3  - 2023-11-28
U4  - 2023-12-05
L2  - http://dx.doi.org/10.1128/aac.00683-23
DO  - 10.1128/aac.00683-23
A1  - Stemkens, R.
A1  - de Jager, V.
A1  - Dawson, R.
A1  - Diacon, A.H.
A1  - Narunsky, K.
A1  - Padayachee, S.D.
A1  - Boeree, M.J.
A1  - van Beek, S.W.
A1  - Colbers, A.
A1  - Coenen, M.J.H.
A1  - Svensson, E.M.
A1  - Fuhr, U.
A1  - Phillips, P.P.J.
A1  - te Brake, L.H.M.
A1  - Aarnoutse, R.E.
M1  - (Stemkens R., ralf.stemkens@radboudumc.nl; van Beek S.W.; Colbers A.; Svensson E.M.; te Brake L.H.M.; Aarnoutse R.E.) Department of Pharmacy, Research Institute for Medical Innovation, Radboud University Medical Center, Nijmegen, Netherlands
M1  - (de Jager V.; Diacon A.H.) TASK, Cape Town, South Africa
M1  - (Dawson R.; Narunsky K.; Padayachee S.D.) Division of Pulmonology, Department of Medicine, University of Cape Town, University of Cape Town Lung Institute, Cape Town, South Africa
M1  - (Boeree M.J.) Department of Pulmonary Diseases, Research Institute for Medical Innovation, Radboud University Medical Center, Nijmegen, Netherlands
M1  - (Coenen M.J.H.) Department of Clinical Chemistry, Erasmus University Medical Center, Rotterdam, Netherlands
M1  - (Svensson E.M.) Department of Pharmacy, Uppsala University, Uppsala, Sweden
M1  - (Fuhr U.) Clinical Pharmacology, Department I of Pharmacology, Center for Pharmacology, Faculty of Medicine, University Hospital Cologne, University of Cologne, Cologne, Germany
M1  - (Phillips P.P.J.) UCSF Center for Tuberculosis, University of California, San Francisco, CA, United States
M1  - ()
AD  - R. Stemkens, Department of Pharmacy, Research Institute for Medical Innovation, Radboud University Medical Center, Nijmegen, Netherlands
T1  - Drug interaction potential of high-dose rifampicin in patients with pulmonary tuberculosis
LA  - English
KW  - NCT04525235
KW  - ABC transporter subfamily B
KW  - caffeine
KW  - cytochrome P450
KW  - cytochrome P450 1A2
KW  - cytochrome P450 2C19
KW  - cytochrome P450 2C9
KW  - cytochrome P450 2D6
KW  - cytochrome P450 3A
KW  - dextromethorphan
KW  - digoxin
KW  - isoniazid
KW  - isoniazid plus rifampicin
KW  - midazolam
KW  - omeprazole
KW  - rifampicin
KW  - tolbutamide
KW  - adult
KW  - aged
KW  - area under the curve
KW  - article
KW  - blood sampling
KW  - clinical article
KW  - controlled study
KW  - drug dose comparison
KW  - drug exposure
KW  - drug megadose
KW  - drug safety
KW  - female
KW  - headache
KW  - hot flush
KW  - human
KW  - lung tuberculosis
KW  - male
KW  - nausea
KW  - open study
KW  - patient compliance
KW  - pharmacokinetic parameters
KW  - phenotype
KW  - single drug dose
KW  - rifinah
C1  - rifinah
N2  - Accumulating evidence supports the use of higher doses of rifampicin for tuberculosis (TB) treatment. Rifampicin is a potent inducer of metabolic enzymes and drug transporters, resulting in clinically relevant drug interactions. To assess the drug interaction potential of higher doses of rifampicin, we compared the effect of high-dose rifampicin (40 mg/kg daily, RIF40) and standard-dose rifampicin (10 mg/kg daily, RIF10) on the activities of major cytochrome P450 (CYP) enzymes and P-glycoprotein (P-gp). In this open-label, single-arm, two-period, fixed-order phenotyping cocktail study, adult participants with pulmonary TB received RIF10 (days 1–15), followed by RIF40 (days 16–30). A single dose of selective substrates (probe drugs) was administered orally on days 15 and 30: caffeine (CYP1A2), tolbutamide (CYP2C9), omeprazole (CYP2C19), dextromethorphan (CYP2D6), midazolam (CYP3A), and digoxin (P-gp). Intensive pharmacokinetic blood sampling was performed over 24 hours after probe drug intake. In all, 25 participants completed the study. Geometric mean ratios (90% confidence interval) of the total exposure (area under the concentration versus time curve, RIF40 versus RIF10) for each of the probe drugs were as follows: caffeine, 105% (96%–115%); tolbutamide, 80% (74%–86%); omeprazole, 55% (47%–65%); dextromethorphan, 77% (68%–86%); midazolam, 62% (49%–78%), and 117% (105%–130%) for digoxin. In summary, high-dose rifampicin resulted in no additional effect on CYP1A2, mild additional induction of CYP2C9, CYP2C19, CYP2D6, and CYP3A, and marginal inhibition of P-gp. Existing recommendations on managing drug interactions with rifampicin can remain unchanged for the majority of co-administered drugs when using high-dose rifampicin. Clinical Trials registration number NCT04525235.
ER  - 

TY  - JOUR
M3  - Article
Y1  - 2023
VL  - 15
IS  - 9
SN  - 1999-4923
JF  - Pharmaceutics
JO  - Pharmaceutics
UR  - https://www-embase-com-aiims.knimbus.com/search/results?subaction=viewrecord&id=L2025709013&from=export
U2  - L2025709013
DB  - Embase
U3  - 2023-10-03
U4  - 2023-10-05
L2  - http://dx.doi.org/10.3390/pharmaceutics15092354
DO  - 10.3390/pharmaceutics15092354
A1  - Eedara, B.B.
A1  - Fan, C.
A1  - Sinha, S.
A1  - Khadka, P.
A1  - Das, S.C.
M1  - (Eedara B.B.; Fan C.; Sinha S.; Khadka P.; Das S.C., shyamal.das@otago.ac.nz) School of Pharmacy, University of Otago, Dunedin, New Zealand
M1  - (Eedara B.B.) Transpire Bio Inc, 2945 W Corporate Lakes Blvd Suite A, Weston, FL, United States
M1  - (Sinha S.) Department of Physiology, Heart Otago, School of Biomedical Sciences, University of Otago, 270 Great King Street, P.O. Box 913, Dunedin, New Zealand
AD  - S.C. Das, School of Pharmacy, University of Otago, Dunedin, New Zealand
T1  - Inhalable Combination Powder Formulations for Treating Latent and Multidrug-Resistant Tuberculosis: Formulation and In Vitro Characterization
LA  - English
KW  - analytical equipment
KW  - attenuated total reflectance accessory
KW  - autosampler
KW  - B-290 Mini Spray Dryer
KW  - camera
KW  - central processor
KW  - Copley HCP5
KW  - Copley TPK 2000
KW  - data analysis software
KW  - desiccator
KW  - dry powder inhaler
KW  - DSC Q1000
KW  - Emitech K575X
KW  - Excalibur series
KW  - field emission scanning electron microscope
KW  - flowmeter
KW  - Fourier transform infrared spectrometer
KW  - FP82HT
KW  - GladiATR
KW  - high performance liquid chromatograph
KW  - high performance liquid chromatograph
KW  - imaging software
KW  - imaging software
KW  - incubator
KW  - JEOL 6700F
KW  - Mettler Toledo FP90
KW  - microscope slide
KW  - next generation impactor
KW  - Nikon Optiphot PFX
KW  - OPTIKAM PRO5
KW  - orbital mixer incubator
KW  - phase contrast microscope
KW  - polarizer
KW  - scanning electron microscope
KW  - sonicator
KW  - syringe pump
KW  - TGA Q50
KW  - vacuum pump
KW  - Varian 3100
KW  - X-ray diffractometer
KW  - formoterol fumarate
KW  - leucine
KW  - moxifloxacin
KW  - new drug
KW  - pretomanid
KW  - pyrazinamide
KW  - aerosol
KW  - article
KW  - attenuated total reflectance Fourier transform infrared spectroscopy
KW  - behavior
KW  - chemical structure
KW  - chromatography
KW  - crystallization
KW  - differential scanning calorimetry
KW  - drug formulation
KW  - drug stability
KW  - flow rate
KW  - geometry
KW  - high performance liquid chromatography
KW  - hot stage microscopy
KW  - in vitro study
KW  - inhalable combination powder formulation
KW  - inhalation
KW  - latent tuberculosis
KW  - microscopy
KW  - multidrug resistant tuberculosis
KW  - Mycobacterium tuberculosis
KW  - nonhuman
KW  - particle size
KW  - relative humidity
KW  - scanning electron microscopy
KW  - solid state
KW  - spray drying
KW  - surface area
KW  - surface morphology
KW  - synergistic effect
KW  - thermogravimetry
KW  - X ray powder diffraction
KW  - foradil aerolizer
KW  - B-290 Mini Spray Dryer
KW  - Copley HCP5
KW  - Copley TPK 2000
KW  - DSC Q1000
KW  - Emitech K575X
KW  - Excalibur series
KW  - FP82HT
KW  - GladiATR
KW  - GraphPad Prism
KW  - HPLC system
KW  - Image Pro Plus
KW  - ImageJ
KW  - JEOL 6700F
KW  - Mettler Toledo FP90
KW  - Nikon Optiphot PFX
KW  - OPTIKAM PRO5
KW  - TGA Q50
KW  - Varian 3100
C1  - foradil aerolizer(Novartis,United Kingdom)
C3  - B-290 Mini Spray Dryer(BUCHI,Switzerland)
C3  - Copley HCP5(Copley Scientific,United Kingdom)
C3  - Copley TPK 2000(Copley Scientific,United Kingdom)
C3  - DSC Q1000(TA Instruments,United States)
C3  - Emitech K575X(EM Technologies,United Kingdom)
C3  - Excalibur series(Varian,United States)
C3  - FP82HT(Mettler Toledo,Switzerland)
C3  - GladiATR(PIKE Technologies,United States)
C3  - GraphPad Prism(Graphpad,United States)
C3  - HPLC system(Shimadzu,Japan)
C3  - Image Pro Plus(Media Cybernetics,United States)
C3  - ImageJ(National Institute of Health,United States)
C3  - JEOL 6700F(Jeol,Japan)
C3  - Mettler Toledo FP90(Mettler Toledo,Switzerland)
C3  - Nikon Optiphot PFX(Nikon,Japan)
C3  - OPTIKAM PRO5(Optika,Italy)
C3  - TGA Q50(TA Instruments,United States)
C3  - Varian 3100(Varian,United States)
C2  - Novartis(United Kingdom)
C4  - Ratek Instrument(Australia)
C4  - BUCHI(Switzerland)
C4  - Mettler Toledo(Switzerland)
C4  - Teledyne(Switzerland)
C4  - Copley Scientific(United Kingdom)
C4  - EM Technologies(United Kingdom)
C4  - Optika(Italy)
C4  - Jeol(Japan)
C4  - Nikon(Japan)
C4  - Shimadzu(Japan)
C4  - Malvern PANalytical(Netherlands)
C4  - Graphpad(United States)
C4  - Media Cybernetics(United States)
C4  - National Institute of Health(United States)
C4  - PIKE Technologies(United States)
C4  - TA Instruments(United States)
C4  - Varian(United States)
N2  - Tuberculosis (TB) is an infectious disease resulting in millions of deaths annually worldwide. TB treatment is challenging due to a huge number of global latent infections and due to multidrug-resistant forms of TB. Inhaled administration of anti-TB drugs using dry powder inhalers has various advantages over oral administration due to its direct drug delivery and minimization of systemic side effects. Pretomanid (PA-824, PA) is a relatively new drug with potent activity against both active and latent forms of Mycobacterium tuberculosis (Mtb). It is also known for its synergistic effects in combination with pyrazinamide (PYR) and moxifloxacin (MOX). Fixed-dose combination powder formulations of either PYR and PA or PYR and MOX were prepared for inhaled delivery to the deep lung regions where the Mtb habitats were located. Powder formulations were prepared by spray drying using L-leucine as the aerosolization enhancer and were characterized by their particle size, morphology and solid-state properties. In vitro aerosolization behaviour was studied using a Next Generation Impactor, and stability was assessed after storage at room temperature and 30% relative humidity for three months. Spray drying with L-leucine resulted in spherical dimpled particles, 1.9 and 2.4 µm in size for PYR-PA and PYR-MOX combinations, respectively. The powder formulations had an emitted dose of >83% and a fine particle fraction of >65%. PA and MOX showed better stability in the combination powders compared to PYR. Combination powder formulations with high aerosolization efficiency for direct delivery to the lungs were developed in this study for use in the treatment of latent and multidrug-resistant TB infections.
ER  - 

TY  - JOUR
M3  - Review
Y1  - 2023
VL  - 36
SN  - 2666-6065
JF  - The Lancet Regional Health - Western Pacific
JO  - Lancet. Reg. Health. West. Pac.
UR  - https://www-embase-com-aiims.knimbus.com/search/results?subaction=viewrecord&id=L2024055790&from=export
U2  - L2024055790
DB  - Embase
U3  - 2023-04-26
U4  - 2023-09-12
L2  - http://dx.doi.org/10.1016/j.lanwpc.2023.100770
DO  - 10.1016/j.lanwpc.2023.100770
A1  - Teo, A.K.J.
A1  - Morishita, F.
A1  - Islam, T.
A1  - Viney, K.
A1  - Ong, C.W.M.
A1  - Kato, S.
A1  - Kim, H.
A1  - Liu, Y.
A1  - Oh, K.H.
A1  - Yoshiyama, T.
A1  - Ohkado, A.
A1  - Rahevar, K.
A1  - Kawatsu, L.
A1  - Yanagawa, M.
A1  - Prem, K.
A1  - Yi, S.
A1  - Tran, H.T.G.
A1  - Marais, B.J.
M1  - (Teo A.K.J., alvin.teo@sydney.edu.au; Prem K., kiesha.prem@nus.edu.sg; Yi S., siyan@nus.edu.sg) Saw Swee Hock School of Public Health, National University of Singapore and National University Health System, Singapore, Singapore
M1  - (Teo A.K.J., alvin.teo@sydney.edu.au; Marais B.J., ben.marais@sydney.edu.au) Faculty of Medicine and Health, University of Sydney, Sydney, NSW, Australia
M1  - (Teo A.K.J., alvin.teo@sydney.edu.au; Marais B.J., ben.marais@sydney.edu.au) The University of Sydney Institute for Infectious Diseases (Sydney ID) and the Centre of Research Excellence in Tuberculosis (TB-CRE), Sydney, NSW, Australia
M1  - (Morishita F., morishitaf@who.int; Islam T., islamt@who.int; Oh K.H., ohk@who.int; Rahevar K., rahevark@who.int; Yanagawa M., yanagawam@who.int; Tran H.T.G., tranh@who.int) World Health Organization, Regional Office for the Western Pacific, Manila, Philippines
M1  - (Viney K., vineyk@who.int) World Health Organization, Global Tuberculosis Programme, Geneva, Switzerland
M1  - (Ong C.W.M., catherine.ong@nus.edu.sg) Infectious Diseases Translational Research Programme, Department of Medicine, National University of Singapore, Singapore, Singapore
M1  - (Ong C.W.M., catherine.ong@nus.edu.sg) Division of Infectious Diseases, Department of Medicine, National University Hospital, Singapore, Singapore
M1  - (Ong C.W.M., catherine.ong@nus.edu.sg) Institute of Health Innovation and Technology (iHealthtech), National University of Singapore, Singapore
M1  - (Kato S., kato@jata.or.jp; Yoshiyama T., yoshiyama1962@yahoo.co.jp; Ohkado A., rit.epi.9305@jata.or.jp; Kawatsu L., kawatsu@jata.or.jp) Research Institute of Tuberculosis, Japan Anti-Tuberculosis Association, Tokyo, Japan
M1  - (Kim H., hatchingbird@yahoo.co.kr) Korean National Tuberculosis Association, Seoul, South Korea
M1  - (Liu Y., liuyuhong0516@126.com) Beijing Chest Hospital, Capital Medical University, Beijing, China
M1  - (Prem K., kiesha.prem@nus.edu.sg) Department of Infectious Disease Epidemiology, London School of Hygiene and Tropical Medicine, London, United Kingdom
M1  - (Yi S., siyan@nus.edu.sg) KHANA Center for Population Health Research, Phnom Penh, Cambodia
M1  - (Yi S., siyan@nus.edu.sg) Center for Global Health Research, Public Health Program, Touro University California, Vallejo, CA, United States
AD  - A.K.J. Teo, Saw Swee Hock School of Public Health, National University of Singapore and National University Health System, Singapore, Singapore
T1  - Tuberculosis in older adults: challenges and best practices in the Western Pacific Region
LA  - English
KW  - amiodarone
KW  - antacid agent
KW  - anticoagulant agent
KW  - BCG vaccine
KW  - Chinese medicinal formula
KW  - ethambutol
KW  - isoniazid
KW  - paracetamol
KW  - pyrazinamide
KW  - rifampicin
KW  - rosiglitazone
KW  - tuberculostatic agent
KW  - valproic acid
KW  - warfarin
KW  - adverse drug reaction
KW  - aged
KW  - awareness
KW  - BCG vaccination
KW  - bioassay
KW  - cause of death
KW  - clinical feature
KW  - clinical outcome
KW  - clinical practice
KW  - combination drug therapy
KW  - comorbidity
KW  - delayed diagnosis
KW  - diabetes mellitus
KW  - diagnosis time
KW  - disease burden
KW  - disease surveillance
KW  - disease transmission
KW  - drug alcohol interaction
KW  - drug antagonism
KW  - drug potentiation
KW  - drug safety
KW  - follow up
KW  - gastrointestinal symptom
KW  - geographic distribution
KW  - geographic names
KW  - geriatric patient
KW  - health care access
KW  - health care delivery
KW  - health care facility
KW  - health care need
KW  - health care policy
KW  - health service
KW  - help seeking behavior
KW  - high risk population
KW  - human
KW  - immunosenescence
KW  - infection risk
KW  - institutionalization
KW  - interferon gamma releasing assay
KW  - internet literacy
KW  - liver toxicity
KW  - medication compliance
KW  - monotherapy
KW  - patient care
KW  - patient compliance
KW  - personalized medicine
KW  - polypharmacy
KW  - quality of life
KW  - rehabilitation care
KW  - review
KW  - screening test
KW  - social aspect
KW  - social protection
KW  - socioeconomics
KW  - telecare
KW  - time to treatment
KW  - tuberculin test
KW  - tuberculosis
KW  - tuberculosis control
KW  - Western Pacific Region
KW  - World Health Organization
N2  - The Western Pacific has one of the fastest-growing older adult populations globally, and tuberculosis (TB) remains one of the foremost infectious causes of disease and death in the region. Older adults are at higher risk of TB due to immunosenescence, comorbidities, and increased institutionalisation. Atypical symptoms and reduced access to health services may delay care-seeking and TB diagnosis, while co-morbidity and increased risk of adverse drug reactions complicate TB treatment. Post-TB sequelae and socioeconomic challenges may decrease the quality of life after TB treatment completion. Despite their high disease burden and special challenges, there is a lack of regionally coordinated policies and guidelines to manage TB among older adults. Routine TB screening at aged-care facilities, age-friendly infrastructure and services, awareness of atypical TB features, integration of TB and non-communicable diseases services, and person-centred approaches to treatment support could improve TB management among older adults. Addressing these challenges and adopting the best practices identified should inform policy formulation and implementation. Funding: This project was funded by 1) theWorld Health Organization Regional Office for the Western Pacific, with financial contributions from theGovernment of the Republic of Korea through the Korean Disease Control and Prevention Agency and the Government of Japan through theMinistry of Health, Labour and Welfare, and 2)NUS Start-up Grant. The funders had no role in the paper design, collection, analysis, and interpretation of data and in writing of the paper.
ER  - 

TY  - JOUR
M3  - Review
Y1  - 2023
VL  - 28
IS  - 10
SP  - 978
EP  - 991
SN  - 1097-9867
SN  - 1083-7450
JF  - Pharmaceutical Development and Technology
JO  - Pharm. Dev. Technol.
UR  - https://www-embase-com-aiims.knimbus.com/search/results?subaction=viewrecord&id=L2026812910&from=export
U2  - L2026812910
C5  - 37937865
DB  - Embase
DB  - Medline
U3  - 2023-11-28
U4  - 2024-01-30
L2  - http://dx.doi.org/10.1080/10837450.2023.2279691
DO  - 10.1080/10837450.2023.2279691
A1  - Ramachandran, S.
A1  - Prakash, P.
A1  - Mohtar, N.
A1  - Kumar, K.S.
A1  - Parumasivam, T.
M1  - (Ramachandran S.; Prakash P.; Mohtar N.; Parumasivam T., thaigarp@usm.my) School of Pharmaceutical Sciences, Universiti Sains Malaysia, Pulau Pinang, Minden, Malaysia
M1  - (Kumar K.S.) School of Biological Sciences, Universiti Sains Malaysia, Pulau Pinang, Minden, Malaysia
AD  - T. Parumasivam, School of Pharmaceutical Sciences, Universiti Sains Malaysia, Pulau Pinang, Minden, Malaysia
T1  - Review of inhalable nanoparticles for the pulmonary delivery of anti-tuberculosis drugs
LA  - English
KW  - drug delivery device
KW  - dry powder inhaler
KW  - metered dose inhaler
KW  - nebulizer
KW  - dendrimer
KW  - nanoparticle
KW  - polymer nanoparticle
KW  - drug delivery system
KW  - human
KW  - lung alveolus macrophage
KW  - micelle
KW  - respirable particulate matter
KW  - review
KW  - tuberculosis
N2  - Tuberculosis is an airborne disease caused by the pathogen, Mycobacterium tuberculosis, which predominantly affects the lungs. World Health Organization (WHO) has reported that about 85% of TB patients are cured with the existing 6-month antibiotic regimen. However, the lengthy oral administration of high-dose anti-TB drugs is associated with significant side effects and leads to drug resistance cases. Alternatively, reformulating existing anti-tubercular drugs into inhalable nanoparticulate systems is a promising strategy to overcome the challenges associated with oral treatment as they could enhance drug retention in the pulmonary region to achieve an optimal drug concentration in the infected lungs. Hence, this review provides an overview of the literature on inhalable nano-formulations for the delivery of anti-TB drugs, including their formulation techniques and preclinical evaluations between the years 2000 and 2020, gathered from electronic journals via online search engines such as Google Scholar and PubMed. Previous in vitro and in vivo studies highlighted that the nano-size, low toxicity, and high efficacy were among the factors influencing the fate of nanoparticulate system upon deposition in the lungs. Although many preclinical studies have shown that inhalable nanoparticles increased therapeutic efficacy and minimised adverse drug reactions when delivered through the pulmonary route, none of them has progressed into clinical trials to date. This could be attributed to the high cost of inhaled regimes due to the expensive production and characterisation of the nanoparticles as well as the need for an inhalation device as compared to the oral treatment. Another barrier could be the lack of medical acceptance due to insufficient number of trained staff to educate the patients on the correct usage of the inhalation device. Hence, these barriers should be addressed satisfactorily to make the inhaled nanoparticles regimen a reality for the treatment of TB.
ER  - 

TY  - JOUR
M3  - Article
Y1  - 2023
VL  - 14
IS  - 8
SP  - 1922
EP  - 1928
SN  - 0976-2833
SN  - 0975-3583
JF  - Journal of Cardiovascular Disease Research
JO  - J. Cardiovasc. Dis. Res.
UR  - https://www-embase-com-aiims.knimbus.com/search/results?subaction=viewrecord&id=L2027262437&from=export
U2  - L2027262437
DB  - Embase
U3  - 2023-10-05
U4  - 2023-10-11
L2  - http://dx.doi.org/10.48047/jcdr.2023.14.08.202
DO  - 10.48047/jcdr.2023.14.08.202
A1  - Kumar, S.
A1  - Garg, P.
A1  - Kumar, A.
A1  - Kaur, N.
A1  - Kumar, S.
A1  - Raj, R.
M1  - (Kumar S., drsk7075@gmail.com) Paras hospitals, Near NADA Sahib Gurudwara, Haryana, Panchkula, India
M1  - (Garg P.) Civil hospital, Department of Health and Family welfare, Sector-56, Phase-VI, Mohali, Punjab, Chandigarh, India
M1  - (Kumar A.) Lakshya Psychiatric Centre Sidhra, J&K, Jammu, India
M1  - (Kaur N.) Civil hospital, Department of Health and Family welfare, Ludhiana, Chandigarh (Punjab)., Khanna, India
M1  - (Kumar S.) Department of Microbiology, DMCH Lahersarai, Bihar, Darbhanga, India
M1  - (Raj R.) Department of biochemistry, DMCH Lahersarai, Bihar, Darbhanga, India
AD  - S. Kumar, Paras hospitals, Haryana, Near NADA Sahib Gurudwara, Panchkula, India
T1  - STUDY OF DIABETIC TUBERCULOSIS
LA  - English
KW  - ethambutol
KW  - glibenclamide
KW  - glucose
KW  - insulin
KW  - isoniazid
KW  - phenformin
KW  - pyrazinamide
KW  - rifampicin
KW  - streptomycin
KW  - article
KW  - blood analysis
KW  - case control study
KW  - chemotherapy
KW  - clinical article
KW  - clinical examination
KW  - controlled study
KW  - coughing
KW  - diabetes mellitus
KW  - diabetic patient
KW  - fasting blood glucose level
KW  - female
KW  - fever
KW  - follow up
KW  - hemoptysis
KW  - hospitalization
KW  - human
KW  - insulin treatment
KW  - lung tuberculosis
KW  - male
KW  - microbiological examination
KW  - observational study
KW  - short course therapy
KW  - sputum smear
KW  - symptomatology
KW  - thorax radiography
KW  - urinalysis
N2  - Introduction: Occurrence of pulmonary tuberculosis in patients of Diabetes Mellitus (DM) is almost 2-3 times more common than normal population. There is paucity of literature on comprehensive understanding of clinical presentation of pulmonary tuberculosis in diabetics and effect of short-term chemotherapy in such individuals. Aims and Objectives: To study clinical symptoms and radiological findings in patients having both diabetes mellitus and pulmonary tuberculosis. To study effects of standard short-term chemotherapy in such individuals. Methodology: This case control, comparative, hospital based, interventional as well as observational study was carried out in department of pulmonary medicine. 50 patients suffering from pulmonary tuberculosis were consecutively selected into study from department of Pulmonary medicine. They were further divided into 2 groups-Group 1 cases -Pulmonary tuberculosis plus diabetes mellitus and Group 2-Pulmonary tuberculosis without diabetes. Diagnosis of Pulmonary tuberculosis was done on basis of clinical symptomatology, chest X-Ray PA view and microbiological examination of sputum smears. Diabetes was diagnosed on basis of fasting blood sugar on two consecutive days and urine examination for presence of glucose. Both groups were given short term chemotherapy of antitubercular drugs. Control for diabetes was done by using insulin and oral hypoglycemic agents. All patients were hospitalized for 4 to 6 weeks and follow ups were taken every month for 4 to 6 months. Clinical examination, blood and urine glucose estimation, sputum smear examination and Chest Xrays were done on completion of treatment. Results: Clinical symptomatology was similar in both the groups. Diabetic control was poor in Group 1 patients. Predominant lower zone involvement was seen in Group 1 patients. At the end of chemotherapy Group 1 patients showed improvement in terms of sputum conversion rates and radiological clearance of lesions, comparable to controls. Conclusion: For early detection of pulmonary tuberculosis in diabetic patients, screening should be done properly. Appropriate management of both the conditions should be timely done.
ER  - 

TY  - JOUR
M3  - Article
Y1  - 2023
VL  - 13
SN  - 2235-2988
JF  - Frontiers in Cellular and Infection Microbiology
JO  - Front. Cell. Infect. Microbiol.
UR  - https://www-embase-com-aiims.knimbus.com/search/results?subaction=viewrecord&id=L2027657889&from=export
U2  - L2027657889
C5  - 38162574
DB  - Embase
DB  - Medline
U3  - 2024-01-04
U4  - 2024-01-08
L2  - http://dx.doi.org/10.3389/fcimb.2023.1280223
DO  - 10.3389/fcimb.2023.1280223
A1  - Huang, T.
A1  - He, J.
A1  - Zhou, X.
A1  - Pan, H.
A1  - He, F.
A1  - Du, A.
A1  - Yu, B.
A1  - Jiang, N.
A1  - Li, X.
A1  - Yuan, K.
A1  - Wang, Z.
M1  - (Huang T.; He J.; Zhou X.; Pan H.; Du A.; Yu B.; Jiang N.; Li X.; Yuan K., ykf13@163.com; Wang Z., wangzhen@scu.edu.cn) Division of Liver Surgery, Department of General Surgery, Laboratory of Liver Surgery, State Key Laboratory of Biotherapy, West China Hospital, Sichuan University, Chengdu, China
M1  - (He F.) Center of Infectious Diseases, West China Hospital, Sichuan University, Chengdu, China
AD  - K. Yuan, Division of Liver Surgery, Department of General Surgery, Laboratory of Liver Surgery, and State Key Laboratory of Biotherapy, West China Hospital, Sichuan University, Chengdu, China
AD  - Z. Wang, Division of Liver Surgery, Department of General Surgery, Laboratory of Liver Surgery, State Key Laboratory of Biotherapy, West China Hospital, Sichuan University, Chengdu, China
T1  - Discovering common pathogenetic processes between COVID-19 and tuberculosis by bioinformatics and system biology approach
LA  - English
KW  - bioinformatics software
KW  - Cytoscape version 3.9.1
KW  - genetic analyzer
KW  - acetohexamide
KW  - chlorophyll
KW  - clioquinol
KW  - etoposide
KW  - microRNA
KW  - prenylamine
KW  - prochlorperazine
KW  - propofol
KW  - suloctidil
KW  - terfenadine
KW  - transcription factor
KW  - article
KW  - bioinformatics
KW  - clinical feature
KW  - coronavirus disease 2019
KW  - differential gene expression
KW  - functional enrichment analysis
KW  - GBP1 gene
KW  - gene
KW  - gene expression
KW  - gene interaction
KW  - gene ontology
KW  - gene regulatory network
KW  - HERC5 gene
KW  - high throughput sequencing
KW  - human
KW  - IFI44 gene
KW  - IFI44L gene
KW  - IFI6 gene
KW  - immune response
KW  - ISG15 gene
KW  - KEGG
KW  - MX1 gene
KW  - Mycobacterium tuberculosis
KW  - nonhuman
KW  - OAS1 gene
KW  - OASL gene
KW  - pathogenesis
KW  - pathogenetic process
KW  - protein protein interaction
KW  - RNA sequencing
KW  - RSAD2 gene
KW  - Severe acute respiratory syndrome coronavirus 2
KW  - transcriptional regulation
KW  - tuberculosis
KW  - virus genome
KW  - virus replication
KW  - Cytoscape version 3.9.1
KW  - Hiseq 4000
C3  - Cytoscape version 3.9.1
C3  - Hiseq 4000(Illumina)
C4  - Illumina
N2  - Introduction: The coronavirus disease 2019 (COVID-19) pandemic, stemming from the severe acute respiratory syndrome coronavirus 2 (SARS-CoV-2), has persistently threatened the global health system. Meanwhile, tuberculosis (TB) caused by Mycobacterium tuberculosis (M. tuberculosis) still continues to be endemic in various regions of the world. There is a certain degree of similarity between the clinical features of COVID-19 and TB, but the underlying common pathogenetic processes between COVID-19 and TB are not well understood. Methods: To elucidate the common pathogenetic processes between COVID-19 and TB, we implemented bioinformatics and systematic research to obtain shared pathways and molecular biomarkers. Here, the RNA-seq datasets (GSE196822 and GSE126614) are used to extract shared differentially expressed genes (DEGs) of COVID-19 and TB. The common DEGs were used to identify common pathways, hub genes, transcriptional regulatory networks, and potential drugs. Results: A total of 96 common DEGs were selected for subsequent analyses. Functional enrichment analyses showed that viral genome replication and immune-related pathways collectively contributed to the development and progression of TB and COVID-19. Based on the protein-protein interaction (PPI) network analysis, we identified 10 hub genes, including IFI44L, ISG15, MX1, IFI44, OASL, RSAD2, GBP1, OAS1, IFI6, and HERC5. Subsequently, the transcription factor (TF)–gene interaction and microRNA (miRNA)–gene coregulatory network identified 61 TFs and 29 miRNAs. Notably, we identified 10 potential drugs to treat TB and COVID-19, namely suloctidil, prenylamine, acetohexamide, terfenadine, prochlorperazine, 3′-azido-3′-deoxythymidine, chlorophyllin, etoposide, clioquinol, and propofol. Conclusion: This research provides novel strategies and valuable references for the treatment of tuberculosis and COVID-19.
ER  - 

TY  - JOUR
M3  - Article
Y1  - 2012
VL  - 4
IS  - 3
SP  - 385
EP  - 412
SN  - 1999-4923
JF  - Pharmaceutics
JO  - Pharmaceutics
UR  - https://www-embase-com-aiims.knimbus.com/search/results?subaction=viewrecord&id=L2022181053&from=export
U2  - L2022181053
DB  - Embase
U3  - 2023-08-25
L2  - http://dx.doi.org/10.3390/pharmaceutics4030385
DO  - 10.3390/pharmaceutics4030385
A1  - Rojanarat, W.
A1  - Nakpheng, T.
A1  - Thawithong, E.
A1  - Yanyium, N.
A1  - Srichana, T.
M1  - (Rojanarat W.; Srichana T., teerapol.s@psu.ac.th) Department of Pharmaceutical Technology, Faculty of Pharmaceutical Sciences, Prince of Songkla University, Songkhla, Hat Yai, Thailand
M1  - (Rojanarat W.; Nakpheng T.; Thawithong E.; Srichana T., teerapol.s@psu.ac.th) Drug Delivery System Excellence Center, Faculty of Pharmaceutical Sciences, Prince of Songkla University, Songkhla, Hat Yai, Thailand
M1  - (Yanyium N.) Department of Pharmacology, Faculty of Science, Prince of Songkla University, Songkhla, Hat Yai, Thailand
AD  - T. Srichana, Department of Pharmaceutical Technology, Faculty of Pharmaceutical Sciences, Prince of Songkla University, Songkhla, Hat Yai, Thailand
T1  - Levofloxacin-Proliposomes: Opportunities for Use in Lung Tuberculosis
LA  - English
KW  - aerosol
KW  - aerosolized particles and droplets
KW  - animal cell
KW  - animal experiment
KW  - animal model
KW  - article
KW  - controlled study
KW  - differential scanning calorimetry
KW  - drug formulation
KW  - drug toxicity
KW  - dry powder inhaler
KW  - flow cytometry
KW  - Fourier transform infrared spectroscopy
KW  - immune response
KW  - in vivo study
KW  - liver toxicity
KW  - lower respiratory tract
KW  - lung alveolus macrophage
KW  - lung tuberculosis
KW  - male
KW  - minimum inhibitory concentration
KW  - Mycobacterium tuberculosis
KW  - nephrotoxicity
KW  - nonhuman
KW  - physical chemistry
KW  - rat
KW  - soybean
KW  - spray drying
KW  - toxicity testing
KW  - tuberculosis
KW  - X ray diffraction
KW  - cholesterol
KW  - endogenous compound
KW  - interleukin 1beta
KW  - levofloxacin
KW  - mannitol
KW  - nitric oxide
KW  - phosphatidylcholine
KW  - tumor necrosis factor
N2  - Levofloxacin (LEV) is a relatively new-generation fluoroquinolone antibiotic that has good activity against Mycobacterium tuberculosis. The aims of this study were to develop and evaluate LEV-proliposomes in a dry powder aerosol form for pulmonary delivery. LEV-proliposomes containing LEV, soybean phosphatidylcholine, cholesterol and porous mannitol were prepared by a spray drying technique. The physicochemical properties of LEV-proliposomes were determined using a cascade impactor, X-ray diffraction (XRD), differential scanning calorimetry (DSC) and Fourier transform infrared spectroscopy (FT-IR). The toxicity of proliposomes to respiratory-associated cell lines and its potential to provoke immunological responses from alveolar macrophages (AMs) were evaluated. Antimycobacterial activity using flow cytometry and an in vivo repeated dose toxicity test in rats were carried out. LEV-proliposomes were successfully prepared with mass median aerodynamic diameters of 4.15–4.44 μm and with fine particle fractions (aerosolized particles of less than 4.4 µm) of 13%–38% at 60 L/min. LEV-proliposomes were less toxic to respiratory-associated cells than LEV, and did not activate AMs to produce inflammatory mediators that included interleukin-1β (IL-1β), tumor necrosis factor-α (TNF-α), and nitric oxide. The minimum inhibitory concentration (MIC) against M. bovis of LEV and LEV-proliposomes containing LEV 10% were 1 and 0.5 µg/mL, respectively. The efficacy of LEV-proliposomes against M. bovis was significantly higher than that of free LEV (p < 0.05). The efficacy of the LEV-proliposomes against M. tuberculosis was equal to that of the free LEV (MIC = 0.195 µg/mL). In a repeated dose toxicity study in rats, renal and liver toxicity was not observed. LEV-proliposomes should now be tested as an alternative formulation for delivering LEV to the lower airways.
ER  - 
