# Supplementary material for: Effect of glycemic control and type of diabetes treatment on TB treatment outcomes among people with TB-diabetes: A systematic review (updated August 2024)
Source: PLoS One. 2025 Jul 18;20(7):e0328619. doi: 10.1371/journal.pone.0328619 (PMC12273911; doi:10.1371/journal.pone.0328619)
Supplement: S1A Appendix — (ZIP) [file pone.0328619.s005.zip › S1A appendix/S1A_22 Aug 2023-31 Aug 2024/embase/records_obj_2_search_2.ris]

TY  - JOUR
M3  - Article
Y1  - 2024
VL  - 148
SN  - 1873-281X
SN  - 1472-9792
JF  - Tuberculosis
JO  - Tuberculosis
UR  - https://www-embase-com-aiims.knimbus.com/search/results?subaction=viewrecord&id=L2033514056&from=export
U2  - L2033514056
C5  - 39068772
DB  - Embase
DB  - Medline
U3  - 2024-07-30
U4  - 2024-07-31
L2  - http://dx.doi.org/10.1016/j.tube.2024.102548
DO  - 10.1016/j.tube.2024.102548
A1  - Gonzalez-Muñiz, O.E.
A1  - Rodriguez-Carlos, A.
A1  - Santos-Mena, A.
A1  - Jacobo-Delgado, Y.M.
A1  - Gonzalez-Curiel, I.
A1  - Rivas-Santiago, C.
A1  - Navarro-Tovar, G.
A1  - Rivas-Santiago, B.
M1  - (Gonzalez-Muñiz O.E.; Rodriguez-Carlos A.; Santos-Mena A.; Jacobo-Delgado Y.M.; Rivas-Santiago B., rondo_vm@yahoo.com) Biomedical Research Unit Zacatecas, Mexican Institute of Social Security-IMSS, Zacatecas, Mexico
M1  - (Gonzalez-Muñiz O.E.; Santos-Mena A.; Navarro-Tovar G.) Faculty of Chemical Sciences, Autonomous University of San Luis Potosí, S.L.P, Mexico
M1  - (Gonzalez-Curiel I.) Sciences and Chemical Technology, Chemistry Sciences School, Autonomous University of Zacatecas, Zacatecas, Mexico
M1  - (Rivas-Santiago C.) CONAHCYT-Academic Unit of Chemical Sciences, Autonomous University of Zacatecas, Zacatecas, Mexico
AD  - B. Rivas-Santiago, Biomedical Research Unit Zacatecas, Mexican Institute of Social Security-IMSS, Zacatecas, Mexico
T1  - Metformin modulates corticosteroids hormones in adrenals cells promoting Mycobacterium tuberculosis elimination in human macrophages
LA  - English
KW  - aldosterone synthase
KW  - androgen
KW  - cholesterol monooxygenase (side chain cleaving)
KW  - corticosteroid
KW  - glibenclamide
KW  - hydrocortisone
KW  - insulin
KW  - interleukin 12
KW  - interleukin 1beta
KW  - metformin
KW  - prasterone
KW  - ropocamptide
KW  - tumor necrosis factor
KW  - adrenal cell
KW  - androgen synthesis
KW  - article
KW  - bacterial clearance
KW  - cell viability
KW  - controlled study
KW  - drug cytotoxicity
KW  - flow cytometry
KW  - homeostasis
KW  - human
KW  - human cell
KW  - hydrocortisone blood level
KW  - macrophage
KW  - Mycobacterium tuberculosis
KW  - nonhuman
KW  - protein expression
KW  - room temperature
KW  - steroidogenesis
KW  - supernatant
N2  - Research suggests that both tuberculosis (TB) and type 2 diabetes mellitus (T2DM) have an immuno-endocrine imbalance characterized by dysregulated proinflammatory molecules and hormone levels (high cortisol/DHEA ratio), impeding an effective immune response against Mycobacterium tuberculosis (Mtb) driven by cytokines, antimicrobial peptides (AMPs), and androgens like DHEA. Insulin, sulfonylurea derivatives, and metformin are commonly used glucose-lowering drugs in patients suffering from TB and T2DM. For this comorbidity, metformin is an attractive target to restore the immunoendocrine mechanisms dysregulated against Mtb. This study aimed to assess whether metformin influences cortisol and DHEA synthesis in adrenal cells and if these hormones influence the expression of proinflammatory cytokines and AMPs in Mtb-infected macrophages. Our results suggest that metformin may enhance DHEA synthesis while maintaining cortisol homeostasis. In addition, supernatants from metformin-treated adrenal cells decreased mycobacterial loads in macrophages, which related to rising proinflammatory cytokines and AMP expression (HBD-2 and 3). Intriguingly, we find that HBD-3 and LL-37 can modulate steroid synthesis in adrenal cells with diminished levels of cortisol and DHEA, highlighting the importance of crosstalk communication between adrenal hormones and these effectors of innate immunity. We suggest that metformin's effects can promote innate immunity against Mtb straight or through modulation of corticosteroid hormones.
ER  - 

TY  - JOUR
M3  - Article
Y1  - 2024
VL  - 148
SN  - 1873-281X
SN  - 1472-9792
JF  - Tuberculosis
JO  - Tuberculosis
UR  - https://www-embase-com-aiims.knimbus.com/search/results?subaction=viewrecord&id=L2033599119&from=export
U2  - L2033599119
C5  - 39094294
DB  - Embase
DB  - Medline
U3  - 2024-08-05
U4  - 2024-08-07
L2  - http://dx.doi.org/10.1016/j.tube.2024.102553
DO  - 10.1016/j.tube.2024.102553
A1  - Muda, M.R.
A1  - Albitar, O.
A1  - Harun, S.N.
A1  - Syed Sulaiman, S.A.
A1  - Hyder Ali, I.A.
A1  - Sheikh Ghadzi, S.M.
M1  - (Muda M.R.; Albitar O.; Harun S.N.; Syed Sulaiman S.A.; Sheikh Ghadzi S.M., maisharah@usm.my) School of Pharmaceutical Sciences, Universiti Sains Malaysia, Penang, Gelugor, Malaysia
M1  - (Muda M.R.) Faculty of Pharmacy, Universiti Teknologi MARA Puncak Alam Campus, Selangor, Bandar Puncak Alam, Malaysia
M1  - (Hyder Ali I.A.) Respiratory Department, Hospital Pulau Pinang, Ministry of Health Malaysia, Jalan Residensi, Penang, George Town, Malaysia
AD  - S.M. Sheikh Ghadzi, School of Pharmaceutical Sciences, Universiti Sains Malaysia, Penang, Gelugor, Malaysia
T1  - A time-to-event modelling of sputum conversion within two months after antituberculosis initiation among drug-susceptible smear positive pulmonary tuberculosis patients: Implementation of internal and external validation
LA  - English
KW  - pharmacokinetic modeling software
KW  - albumin
KW  - anti human immunodeficiency virus agent
KW  - ethambutol
KW  - gliclazide
KW  - globulin
KW  - hemoglobin
KW  - insulin
KW  - isoniazid
KW  - metformin
KW  - pyrazinamide
KW  - rifampicin
KW  - absolute neutrophil count
KW  - adult
KW  - alcohol consumption
KW  - antibiotic therapy
KW  - article
KW  - clinical outcome
KW  - cohort analysis
KW  - combination drug therapy
KW  - comorbidity
KW  - comparative study
KW  - confidence interval
KW  - controlled study
KW  - current drinker
KW  - current smoker
KW  - data analysis
KW  - degree of freedom
KW  - diabetes mellitus
KW  - disease severity
KW  - drug abuse
KW  - drug sensitivity
KW  - evaluation study
KW  - ex-smoker
KW  - female
KW  - follow up
KW  - former drinker
KW  - hazard ratio
KW  - highly active antiretroviral therapy
KW  - human
KW  - Human immunodeficiency virus infection
KW  - insulin treatment
KW  - intensive care
KW  - Kaplan Meier method
KW  - leukocyte count
KW  - lung lesion
KW  - lung tuberculosis
KW  - lymphocyte count
KW  - major clinical study
KW  - Malaysia
KW  - Malaysian
KW  - male
KW  - medical record review
KW  - middle aged
KW  - never drinker
KW  - never smoker
KW  - nonlinear system
KW  - patient information
KW  - platelet count
KW  - predictive model
KW  - retrospective study
KW  - sputum
KW  - sputum conversion
KW  - sputum smear
KW  - survival
KW  - tertiary care center
KW  - thorax radiography
KW  - time
KW  - univariate analysis
KW  - validation study
N2  - Delayed sputum conversion has been associated with a higher risk of treatment failure or relapse among drug susceptible smear-positive pulmonary tuberculosis patients. Several contributing factors have been identified in many studies, but the results varied across regions and countries. Therefore, the current study aimed to develop a predictive model that explained the factors affecting time to sputum conversion within two months after initiating antituberculosis agents among Malaysian with drug-susceptible smear-positive pulmonary tuberculosis patients. Retrospective data of pulmonary tuberculosis patients followed up at a tertiary hospital in the Northern region of Malaysia from 2013 until 2018 were collected and analysed. Nonlinear mixed-effect modelling software (NONMEM 7.3.0) was used to develop parametric survival models. The final model was further validated using Kaplan-Meier-visual predictive check (KM-VPC) approach, kernel-based hazard rate estimation method and sampling-importance resampling (SIR) method. A total of 224 patients were included in the study, with 34.4 % (77/224) of the patients remained positive at the end of 2 months of the intensive phase. Gompertz hazard function best described the data. The hazard of sputum conversion decreased by 39 % and 33 % for moderate and advanced lesions as compared to minimal baseline of chest X-ray severity, respectively (adjusted hazard ratio (aHR), 0.61; 95 % confidence intervals (95 % CI), (0.44–0.84) and 0.67, 95 % CI (0.53–0.84)). Meanwhile, the hazard also decreased by 59 % (aHR, 0.41; 95 % CI, (0.23–0.73)) and 48 % (aHR, 0.52; 95 % CI, (0.35–0.79)) between active and former drug abusers as compared to non-drug abuser, respectively. The successful development of the internally and externally validated final model allows a better estimation of the time to sputum conversion and provides a better understanding of the relationship with its predictors.
ER  - 

TY  - JOUR
M3  - Article
Y1  - 2024
VL  - 660
SN  - 1873-3476
SN  - 0378-5173
JF  - International Journal of Pharmaceutics
JO  - Int. J. Pharm.
UR  - https://www-embase-com-aiims.knimbus.com/search/results?subaction=viewrecord&id=L2032688730&from=export
U2  - L2032688730
C5  - 38848797
DB  - Embase
DB  - Medline
U3  - 2024-06-12
U4  - 2024-06-17
L2  - http://dx.doi.org/10.1016/j.ijpharm.2024.124309
DO  - 10.1016/j.ijpharm.2024.124309
A1  - Paul, P.K.
A1  - Nakpheng, T.
A1  - Paliwal, H.
A1  - Prem Ananth, K.
A1  - Srichana, T.
M1  - (Paul P.K.; Nakpheng T.; Paliwal H.; Prem Ananth K.; Srichana T., teerapol.s@psu.ac.th) Drug Delivery System Excellence Center, Department of Pharmaceutical Technology, Faculty of Pharmaceutical Sciences, Prince of Songkla University, Hat Yai, Songkhla, Thailand
M1  - (Paul P.K.) Department of Pharmacy, Gono Bishwabidyalay (University), Dhaka, Bangladesh
M1  - (Paul P.K.) Faculty of Pharmacy, Universiti Sultan Zainal Abidin, Terengganu, Besut, Malaysia
M1  - (Paliwal H.) Department of Pharmaceutics, Sanjivani College of Pharmaceutical Education and Research, Maharashtra, Kopargaon, India
M1  - (Srichana T., teerapol.s@psu.ac.th) Faculty of Pharmaceutical Sciences, Chulalongkorn University, Bangkok, Thailand
AD  - T. Srichana, Drug Delivery System Excellence Center, Department of Pharmaceutical Technology, Faculty of Pharmaceutical Sciences, Prince of Songkla University, Hat Yai, Songkhla, Thailand
T1  - Inhalable solid lipid nanoparticles of levofloxacin for potential tuberculosis treatment
LA  - English
KW  - dry powder inhaler
KW  - levofloxacin
KW  - macrogol
KW  - nanomaterial
KW  - nanoparticle
KW  - solid lipid nanoparticle
KW  - A-549 cell line
KW  - aerosol
KW  - article
KW  - biological activity
KW  - confocal microscopy
KW  - controlled study
KW  - dispersion
KW  - human
KW  - human cell
KW  - inhalation
KW  - inhalational drug administration
KW  - minimum bactericidal concentration
KW  - Mycobacterium bovis
KW  - nonhuman
KW  - NR8383 cell line
KW  - particle size
KW  - pharmaceutics
KW  - respiratory care
KW  - scanning electron microscopy
KW  - spray drying
KW  - transmission electron microscopy
KW  - tuberculosis
N2  - Delivering novel antimycobacterial agents through the pulmonary route using nanoparticle-based systems shows promise for treating diseases like tuberculosis. However, creating dry powder inhaler (DPI) with suitable aerodynamic characteristics while preserving nanostructure integrity and maintaining bioactivity until the active ingredient travels deeply into the lungs is a difficult challenge. We developed DPI formulations containing levofloxacin-loaded solid lipid nanoparticles (SLNs) via spray-drying technique with tailored aerosolization characteristics for effective inhalation therapy. A range of biophysical techniques, including transmission electron microscopy, confocal microscopy, and scanning electron microscopy were used to measure the morphologies and sizes of the spray-dried microparticles that explored both the geometric and aerodynamic properties. Spray drying substantially reduced the particle sizes of the SLNs while preserving their nanostructural integrity and enhancing aerosol dispersion with efficient mucus penetration. Despite a slower uptake rate compared to plain SLNs, the polyethylene glycol modified formulations exhibited enhanced cellular uptake in both A549 and NR8383 cell lines. The percent viability of Mycobacterium bovis had dropped to nearly 0 % by day 5 for both types of SLNs. Interestingly, the levofloxacin-loaded SLNs demonstrated a lower minimum bactericidal concentration (0.25 µg/mL) compared with pure levofloxacin (1 µg/mL), which indicated the formulations have potential as effective treatments for tuberculosis.
ER  - 

TY  - JOUR
M3  - Article
Y1  - 2024
VL  - 17
IS  - 7
SP  - 113
EP  - 116
SN  - 2455-3891
SN  - 0974-2441
JF  - Asian Journal of Pharmaceutical and Clinical Research
JO  - Asian J. Pharm. Clin. Res.
UR  - https://www-embase-com-aiims.knimbus.com/search/results?subaction=viewrecord&id=L2033183973&from=export
U2  - L2033183973
DB  - Embase
U3  - 2024-07-17
U4  - 2024-07-18
L2  - http://dx.doi.org/10.22159/ajpcr.2024v17i7.50922
DO  - 10.22159/ajpcr.2024v17i7.50922
A1  - Mistry, J.
A1  - Sinha, A.
A1  - Divakar, B.
A1  - Gavli, N.
A1  - Vadgama, P.
M1  - (Mistry J.) Department of Pharmacology, GMERS Medical College, Gujarat, Navsari, India
M1  - (Sinha A.; Divakar B.) Department of Pharmacology, Government Medical College, Gujarat, Surat, India
M1  - (Gavli N., jeenal5995@gmail.com) Department of General Medicine, Bardoli Hospital, DhuliyaChokdi, Bardoli Mahuva Road, Bardoli,, Surat, India
M1  - (Vadgama P.) Department of Respiratory Medicine, Government Medical College, Gujarat, Surat, India
AD  - N. Gavli, Department of General Medicine, Bardoli Hospital, DhuliyaChokdi, Bardoli Mahuva Road, Bardoli,, Surat, India
T1  - AN OBSERVATIONAL STUDY ON THE OUTCOME OF ANTITUBERCULAR AND ANTIDIABETIC THERAPY IN PATIENTS OF TUBERCULOSIS WITH DIABETES MELLITUS AS COMORBIDITY
LA  - English
KW  - antidiabetic agent
KW  - glipizide
KW  - insulin
KW  - metformin
KW  - tuberculostatic agent
KW  - voglibose
KW  - antidiabetic activity
KW  - article
KW  - cohort analysis
KW  - comorbidity
KW  - diabetes mellitus
KW  - drug resistant tuberculosis
KW  - glycemic control
KW  - human
KW  - major clinical study
KW  - mortality
KW  - observational study
KW  - sputum culture
KW  - sputum smear
KW  - treatment outcome
KW  - tuberculosis
N2  - Aim and Objectives: Overall goal: To observe and compare the effect of antitubercular and antidiabetic therapy on patients of tuberculosis with diabetes mellitus as comorbidity. To study the effect of antidiabetic therapy on treatment outcome of tuberculosis. To study the effect of antitubercular drugs on glycemic control of patients of tuberculosis with diabetes mellitus Methods: A total of 134 patients of tuberculosis with and without diabetes mellitus were approached for enrollment in this prospective observational cohort study as per NTEP guidelines. Effects of antitubercular therapy on antidiabetes drugs and vice versa during this study were observed and noted. A comparison of outcomes between two groups of patients of tuberculosis with diabetes and tuberculosis without diabetes was done according to outcome parameters. Results: Mortality was found in patients on ATT+ADD nearly 11.94% (n=8) as compared to patients on ATT only 2.98% (n=2). Delayed sputum conversion with higher sputum positive rate (1+) among patients on ATT+ADD (23.89%) and mean HbA1c value at the end of the continuous phase (CP) was 6.7±1.07 among patients on ATT+ADD. Conclusion: The patients on ATT+ADD have higher sputum positivity rates and poor treatment outcomes as compared to patients on ATT alone. Poor glycemic control in patients receiving ATT+ADD unfavorably leads to poor compliance with antitubercular therapy.
ER  - 

TY  - JOUR
M3  - Article
Y1  - 2024
VL  - 9
IS  - 7
SN  - 2379-5042
JF  - mSphere
JO  - mSphere
UR  - https://www-embase-com-aiims.knimbus.com/search/results?subaction=viewrecord&id=L2034195508&from=export
U2  - L2034195508
C5  - 38920406
DB  - Embase
DB  - Medline
U3  - 2024-08-27
U4  - 2024-08-28
L2  - http://dx.doi.org/10.1128/msphere.00257-24
DO  - 10.1128/msphere.00257-24
A1  - Zhang, X.
A1  - Ding, G.
A1  - Yang, X.
A1  - Lu, H.
A1  - Xu, Y.
A1  - Hu, Y.
A1  - Liu, S.
A1  - Zhang, H.
A1  - Huang, K.
A1  - Deng, G.
A1  - Ye, T.
A1  - Yu, Q.
A1  - Cai, Y.
A1  - Xie, S.
A1  - Wang, W.
A1  - Chen, X.
M1  - (Zhang X.; Hu Y.; Zhang H.; Yu Q.; Cai Y.; Chen X., chenxinchun@szu.edu.cn) Guangdong Provincial Key Laboratory of Regional Immunity and Diseases, Department of Pathogen Biology, Shenzhen University Medical School, Shenzhen, China
M1  - (Ding G.; Liu S.) Shenzhen People’s Hospital, The Second Clinical Medical College, Jinan University, The First Affiliated Hospital, Southern University of Science and Technology, Guangdong, Shenzhen, China
M1  - (Yang X.) Dornsife College of Letters, Arts and Sciences, University of Southern California, Los Angeles, CA, United States
M1  - (Lu H.; Xie S.) Key Laboratory of Prevention and Treatment of Cardiovascular and Cerebrovascular Diseases, Ministry of Education, Gannan Medical University, Ganzhou, China
M1  - (Xu Y.) Department of Clinical Laboratory, Shenzhen Baoan Hospital, Shenzhen, China
M1  - (Huang K.) Guangdong Provincial Key Laboratory of Medical Molecular Diagnostics, The First Dongguan Affiliated Hospital, Guangdong Medical University, Dongguan, China
M1  - (Deng G.; Ye T.; Wang W., shy_wenfei@hotmail.com; Chen X., chenxinchun@szu.edu.cn) National Clinical Research Center for Infectious Disease, Shenzhen Third People’s Hospital, Southern University of Science and Technology, Shenzhen, China
AD  - W. Wang, National Clinical Research Center for Infectious Disease, Shenzhen Third People’s Hospital, Southern University of Science and Technology, Shenzhen, China
AD  - X. Chen, Guangdong Provincial Key Laboratory of Regional Immunity and Diseases, Department of Pathogen Biology, Shenzhen University Medical School, Shenzhen, China
T1  - Myriocin enhances the clearance of M. tuberculosis by macrophages through the activation of PLIN2
LA  - English
KW  - mass spectrometer
KW  - QTRAP 6500 Plus
KW  - 2 chloro 5 nitrobenzanilide
KW  - adipophilin
KW  - catalase
KW  - ceramide
KW  - fat droplet
KW  - liposome
KW  - membrane protein
KW  - oleic acid
KW  - peroxisome proliferator activated receptor gamma
KW  - polyvinylidene fluoride
KW  - reactive oxygen metabolite
KW  - rosiglitazone
KW  - small interfering RNA
KW  - sphingolipid
KW  - sphingomyelin
KW  - sphingomyelin phosphodiesterase
KW  - thermozymocidin
KW  - animal experiment
KW  - animal model
KW  - animal tissue
KW  - antibacterial activity
KW  - article
KW  - bacterial growth
KW  - bacterial load
KW  - cell viability
KW  - colony forming unit
KW  - confocal microscopy
KW  - drug clearance
KW  - enzyme activity
KW  - gel mobility shift assay
KW  - gene expression
KW  - histopathology
KW  - human
KW  - human cell
KW  - immune response
KW  - immunoblotting
KW  - immunofluorescence
KW  - immunohistochemistry
KW  - immunoprecipitation
KW  - innate immunity
KW  - lipid metabolism
KW  - lipid storage
KW  - macrophage
KW  - mouse
KW  - mycobacteriosis
KW  - Mycobacterium tuberculosis
KW  - nonhuman
KW  - peripheral blood mononuclear cell
KW  - phagocytosis
KW  - polyacrylamide gel electrophoresis
KW  - real time polymerase chain reaction
KW  - reverse transcription polymerase chain reaction
KW  - RNA interference
KW  - RNA sequence
KW  - RNA sequencing
KW  - signal transduction
KW  - tuberculosis
KW  - virus load
KW  - Western blotting
KW  - QTRAP 6500 Plus
C3  - QTRAP 6500 Plus(Sciex,United States)
C4  - Sciex(United States)
N2  - Myriocin is an inhibitor of de novo synthesis of sphingolipids and ceramides. In this research, we showed myriocin could significantly reduce Mtb burden and histopathological inflammation in mice. However, the underlying mechanism remains unclear. RNA-seq analysis revealed a significant increase in gene expression of PLIN2/ CD36/CERT1 after myriocin treatment. The reduced bactericidal burden was only reversed after silencing the lipid droplets (LDs) surface protein PLIN2. This suggests that myriocin enhances the ability of macrophages to clear Mtb depending on the PLIN2 gene, which is part of the PPARγ pathway. Indeed, we observed a significant increase in the number of LDs following myriocin treatment.
ER  - 

TY  - JOUR
M3  - Article
Y1  - 2024
VL  - 369
SP  - 231
EP  - 250
SN  - 1873-4995
SN  - 0168-3659
JF  - Journal of Controlled Release
JO  - J. Control. Release
UR  - https://www-embase-com-aiims.knimbus.com/search/results?subaction=viewrecord&id=L2031317342&from=export
U2  - L2031317342
C5  - 38479444
DB  - Embase
DB  - Medline
U3  - 2024-04-03
U4  - 2024-04-22
L2  - http://dx.doi.org/10.1016/j.jconrel.2024.03.013
DO  - 10.1016/j.jconrel.2024.03.013
A1  - Campos Pacheco, J.E.
A1  - Yalovenko, T.
A1  - Riaz, A.
A1  - Kotov, N.
A1  - Davids, C.
A1  - Persson, A.
A1  - Falkman, P.
A1  - Feiler, A.
A1  - Godaly, G.
A1  - Johnson, C.M.
A1  - Ekström, M.
A1  - Pilkington, G.A.
A1  - Valetti, S.
M1  - (Campos Pacheco J.E.; Yalovenko T.; Riaz A.; Persson A.; Falkman P.; Valetti S., sabrina.valetti@mau.se) Biomedical Science, Faculty of Health and Society, Malmö University, Malmö, Sweden
M1  - (Campos Pacheco J.E.; Yalovenko T.; Riaz A.; Persson A.; Falkman P.; Valetti S., sabrina.valetti@mau.se) Biofilms – Research Center for Biointerfaces (BRCB), Malmö University, Malmö, Sweden
M1  - (Kotov N.; Feiler A.; Johnson C.M.; Pilkington G.A., georgiap@kth.se) Department of Chemistry, KTH Royal Institute of Technology, Stockholm, Sweden
M1  - (Davids C.; Godaly G.) Department of Microbiology, Immunology and Glycobiology, Institution of Laboratory Medicine, Lund University, Lund, Sweden
M1  - (Feiler A.; Pilkington G.A., georgiap@kth.se) Nanologica AB (publ), Forskargatan 20G, Södertälje, Sweden
M1  - (Ekström M.) Iconovo AB, Ideongatan 3A-B, Lund, Sweden
AD  - S. Valetti, Biomedical Science, Faculty of Health and Society, Malmö University, Malmö, Sweden
AD  - G.A. Pilkington, Department of Chemistry, KTH Royal Institute of Technology, Stockholm, Sweden
T1  - Inhalable porous particles as dual micro-nano carriers demonstrating efficient lung drug delivery for treatment of tuberculosis
LA  - English
KW  - dry powder inhaler
KW  - Fourier transform infrared spectrometer
KW  - ICOone
KW  - clofazimine
KW  - excipient
KW  - mesoporous silica nanoparticle
KW  - nanocarrier
KW  - nanoparticle
KW  - nitrogen
KW  - silicon dioxide
KW  - adsorption
KW  - aerosol
KW  - antimicrobial activity
KW  - article
KW  - attenuated total reflectance Fourier transform infrared spectroscopy
KW  - bacterial load
KW  - bactericidal activity
KW  - biofilm
KW  - Brunauer Emmett Teller method
KW  - Calu-3 cell line
KW  - child
KW  - circulation
KW  - concentration response
KW  - controlled drug release
KW  - controlled study
KW  - cost effectiveness analysis
KW  - cytotoxicity
KW  - desorption
KW  - differential scanning calorimetry
KW  - dose calculation
KW  - drug bioavailability
KW  - drug concentration
KW  - drug delivery system
KW  - drug efficacy
KW  - drug formulation
KW  - drug penetration
KW  - drug release
KW  - drug safety
KW  - drug solubility
KW  - drug stability
KW  - drug tissue level
KW  - dry powder
KW  - electric resistance
KW  - erythrocyte
KW  - evaluation study
KW  - feasibility study
KW  - Fourier transform infrared spectroscopy
KW  - hemolysis
KW  - high performance liquid chromatography
KW  - human
KW  - human cell
KW  - in vitro study
KW  - inhalation
KW  - inhalational drug administration
KW  - internalization (cell)
KW  - lung epithelium
KW  - lung fluid
KW  - lung parenchyma
KW  - macrophage
KW  - male
KW  - minimum bactericidal concentration
KW  - minimum inhibitory concentration
KW  - mitochondrial toxicity
KW  - multidrug resistant tuberculosis
KW  - Mycobacterium tuberculosis
KW  - nanoencapsulation
KW  - nonhuman
KW  - particle size
KW  - polymerization
KW  - pore size
KW  - pore volume
KW  - porosity
KW  - preschool child
KW  - respiratory epithelium
KW  - scanning electron microscopy
KW  - shelf life
KW  - solid state
KW  - surface area
KW  - surface charge
KW  - synthesis
KW  - thermogravimetry
KW  - transepithelial electrical resistance
KW  - tuberculosis
KW  - X ray powder diffraction
KW  - ICOone
C3  - ICOone(iconovo,Sweden)
C2  - chemtronica(Sweden)
C4  - iconovo
C4  - iconovo(Sweden)
N2  - Inhalation therapy treating severe infectious disease is among the more complex and emerging topics in controlled drug release. Micron-sized carriers are needed to deposit drugs into the lower airways, while nano-sized carriers are of preference for cell targeting. Here, we present a novel and versatile strategy using micron-sized spherical particles with an excellent aerodynamic profile that dissolve in the lung fluid to ultimately generate nanoparticles enabling to enhance both extra- and intra-cellular drug delivery (i.e., dual micro-nano inhalation strategy). The spherical particles are synthesised through the condensation of nano-sized amorphous silicon dioxide resulting in high surface area, disordered mesoporous silica particles (MSPs) with monodispersed size of 2.43 μm. Clofazimine (CLZ), a drug shown to be effective against multidrug-resistant tuberculosis, was encapsulated in the MSPs obtaining a dry powder formulation with high respirable fraction (F.P.F. <5 μm of 50%) without the need of additional excipients. DSC, XRPD, and Nitrogen adsorption-desorption indicate that the drug was fully amorphous when confined in the nano-sized pores (9–10 nm) of the MSPs (shelf-life of 20 months at 4 °C). Once deposited in the lung, the CLZ-MSPs exhibited a dual action. Firstly, the nanoconfinement within the MSPs enabled a drastic dissolution enhancement of CLZ in simulated lung fluid (i.e., 16-fold higher than the free drug), increasing mycobacterial killing than CLZ alone (p = 0.0262) and reaching concentrations above the minimum bactericidal concentration (MBC) against biofilms of M. tuberculosis (i.e., targeting extracellular bacteria). The released CLZ permeated but was highly retained in a Calu-3 respiratory epithelium model, suggesting a high local drug concentration within the lung tissue minimizing risk for systemic side effects. Secondly, the micron-sized drug carriers spontaneously dissolve in simulated lung fluid into nano-sized drug carriers (shown by Nano-FTIR), delivering high CLZ cargo inside macrophages and drastically decreasing the mycobacterial burden inside macrophages (i.e., targeting intracellular bacteria). Safety studies showed neither measurable toxicity on macrophages nor Calu-3 cells, nor impaired epithelial integrity. The dissolved MSPs also did not show haemolytic effect on human erythrocytes. In a nutshell, this study presents a low-cost, stable and non-invasive dried powder formulation based on a dual micro-nano carrier to efficiently deliver drug to the lungs overcoming technological and practical challenges for global healthcare.
ER  - 

TY  - JOUR
M3  - Conference Abstract
Y1  - 2024
VL  - 209
SN  - 1073-449X
JF  - American Journal of Respiratory and Critical Care Medicine
JO  - Am. J. Respir. Crit. Care Med.
UR  - https://www-embase-com-aiims.knimbus.com/search/results?subaction=viewrecord&id=L644436060&from=export
U2  - L644436060
DB  - Embase
U4  - 2024-06-12
A1  - Ratomaharo, J.
A1  - Andriananja, V.
A1  - Andriamihaja, R.
A1  - Rakotohasina, H.
A1  - Rakotarivelo, R.
A1  - Randria, M.
M1  - (Ratomaharo J., jjratomaharo@gmail.com) Pneumologie, Hôpital Privé D'Athis-Mons, Athis-Mons, France
M1  - (Andriananja V.) Maladies Infectieuses, Hôpital Joseph Raseta befelatanana, Antananarivo, Madagascar
M1  - (Andriamihaja R.) Pneumologie, CHU Analakininina, Toamasina, Madagascar
M1  - (Rakotohasina H.) Maladies infectieuses, Hôpital Befelatanana, Antananarivo, Madagascar
M1  - (Rakotarivelo R.) Maladies infectieuses, CHU, Fianarantsoa, Madagascar
M1  - (Randria M.) Maladies infectieuses, Hôpital JRaseta, Antananarivo, Madagascar
AD  - J. Ratomaharo, Pneumologie, Hôpital Privé D'Athis-Mons, Athis-Mons, France
T1  - Tuberculosis Before and After COVID-19 in Hospitalized Patients: A Multicentre Study
LA  - English
KW  - glibenclamide
KW  - rifampicin
KW  - adult
KW  - aged
KW  - asthma
KW  - comorbidity
KW  - complication
KW  - conference abstract
KW  - coronavirus disease 2019
KW  - female
KW  - heart disease
KW  - human
KW  - lung embolism
KW  - lung fibrosis
KW  - lung tuberculosis
KW  - Madagascar
KW  - major clinical study
KW  - male
KW  - meningitis
KW  - mortality
KW  - multicenter study
KW  - polymerase chain reaction system
KW  - retrospective study
KW  - septicemia
KW  - serology
KW  - smoking
KW  - tuberculosis
KW  - tuberculous pleurisy
N2  - RATIONALE Current data shows that in Madagascar, from January 3, 2020 to October 18, 2023, there have been 68,350 confirmed cases of COVID-19 with 1,425 deaths, reported to WHO. Information on the impact of Covid-19 on tuberculosis and even the existence of co-infection between tuberculosis and Covid-19 still remains limited in Madagascar, justifying the interest of our study which aims to describe the epidemiological-clinical profile of tuberculosis (TB) before and after the COVID-19pandemic(CO19P). MATERIAL AND METHODsOur study was a retrospective, descriptive multicenter n= 275 patients(males M=181,66%, females F=94, 34% suffering from TB and Cov19 hospitalized in 2 centers : CHU Antananarivo, CHU Fianarantsoa before CO19P: from January 2018 to December 2019 and after CO19P from Jan2022 to July 2023All patients aged over 15 years were diagnosed on discharge for pulmonary TB(PTB) and/or extrapulmonaryTB (EXPTB) hospitalized during these periods in the 2 centers .Before and after the Co19P, we compared :age, sex, frequency of TB defined by the percentage of TB of all forms , in their clinical symptoms, , the coinfection with Covid19 Positive Cov19PCR, the frequency of TB/HIV co-infection (positive HIV serology associated with all forms of TB) , the resistance to Rifampicin confirmed by GenExpert, the complications , the mortality, comorbidity and the factors associated with mortalityPTB was confirmed biologically by GenXpert of sputum or gastricfluid. EXPTB was defined as an extrapulmonary location confirmed paraclinically or using the diagnostic criteria: meningitis TB, pleural TB, digestive tuberculosis, peritonealTB, lymph node TBTB/COV19 co-infection is defined by the presence of mycobacterium TB or EXPTB associated with a Positive Covid-19 PCR RESULTSPatients were mostly under 35y young ,with a male predominance, in both studied periods before n=164 ,41%<35y, 107M:65% ,after n=111, 55%<35y 74M, 66% nsTB was more frequent before 29,6% than after 20% : PTB before :n =84/164 : 51,2% after 84/111 : 75,6%, EXPTB before n=80/164 : 48,7%, after n= 27/111 :24,3%, p=0,0 . Coinfection Cov19 +: before 0%, after n=107/111 :96,3.%, coinfection HIV+ before n=36/164 :21,9%, after n=8/111 :72% , p=0.0 Mortality before 18,3%, after14,4%,nsComorbidity On the306 patients we found : ethylism :n=122 39,8% , smoking :n= 94,30,7% hiv1n=44 ,14.4%HTA8,2%, Asthma :n=7 ,2,3%, diabet :n=7,2,3%, , cardiopathy : n=1 ,0,3%, autoimmun disease :n=13 ,4,.25%, , 0% others n=15 :4,9%Complications SDRA:1n=48,1 Septicemia n=29,9.48Surinfection n=26,8.5%5.7% , cerebral engagement n=14,4.6%, Hydrocephalia :n=8 ,2.6%, Pulmonary Fibrosis n=6,1.96% Pulmonary Embolism n=5,1.63%CONCLUSION Impact of Covid19 on TB disease is big , regarding MT behavior ,complications and economic consequences .
ER  - 

TY  - JOUR
M3  - Article
Y1  - 2024
VL  - 655
SN  - 1873-3476
SN  - 0378-5173
JF  - International Journal of Pharmaceutics
JO  - Int. J. Pharm.
UR  - https://www-embase-com-aiims.knimbus.com/search/results?subaction=viewrecord&id=L2031253262&from=export
U2  - L2031253262
C5  - 38521375
DB  - Embase
DB  - Medline
U3  - 2024-04-02
U4  - 2024-04-17
L2  - http://dx.doi.org/10.1016/j.ijpharm.2024.124031
DO  - 10.1016/j.ijpharm.2024.124031
A1  - Paliwal, H.
A1  - Nakpheng, T.
A1  - Kumar Paul, P.
A1  - Prem Ananth, K.
A1  - Srichana, T.
M1  - (Paliwal H.; Nakpheng T.; Kumar Paul P.; Prem Ananth K.; Srichana T., teerapol.s@psu.ac.th) Drug Delivery System Excellence Center, Department of Pharmaceutical Technology, Faculty of Pharmaceutical Sciences, Prince of Songkla University, Hat Yai, Songkhla, Thailand
M1  - (Paliwal H.) Department of Pharmaceutics, Sanjivani College of Pharmaceutical Education and Research, Maharashtra, Kopargaon, India
M1  - (Kumar Paul P.) Department of Pharmacy, Gono Bishwabidyalay (University), Dhaka, Bangladesh
AD  - T. Srichana, Drug Delivery System Excellence Center, Department of Pharmaceutical Technology, Faculty of Pharmaceutical Sciences, Prince of Songkla University, Hat Yai, Songkhla, Thailand
T1  - Development of a self-microemulsifying drug delivery system to deliver delamanid via a pressurized metered dose inhaler for treatment of multi-drug resistant pulmonary tuberculosis
LA  - English
KW  - metered dose inhaler
KW  - cremophor
KW  - delamanid
KW  - macrogol 400
KW  - peppermint oil
KW  - A-549 cell line
KW  - article
KW  - clinical evaluation
KW  - controlled study
KW  - cytotoxicity
KW  - drug delivery system
KW  - drug formulation
KW  - flow cytometry
KW  - human
KW  - human cell
KW  - in vitro study
KW  - macrophage
KW  - microemulsion
KW  - minimum bactericidal concentration
KW  - multidrug resistant tuberculosis
KW  - Mycobacterium bovis
KW  - NCI-H358 cell line
KW  - transmission electron microscopy
KW  - uniformity of dosage
KW  - water solubility
KW  - zeta potential
N2  - Tuberculosis (TB) is a serious health issue that contributes to millions of deaths throughout the world and increases the threat of serious pulmonary infections in patients with respiratory illness. Delamanid is a novel drug approved in 2014 to deal with multi-drug resistant TB (MDR-TB). Despite its high efficiency in TB treatment, delamanid poses delivery challenges due to poor water solubility leading to inadequate absorption upon oral administration. This study involves the development of novel formulation-based pressurized metered dose inhalers (pMDIs) containing self-microemulsifying mixtures of delamanid for efficient delivery to the lungs. To identify the appropriate self-microemulsifying formulations, ternary diagrams were plotted using different combinations of surfactant to co-surfactant ratios (1:1, 2:1, and 3:1). The combinations used Cremophor RH40, Poly Ethylene Glycol 400 (PEG 400), and peppermint oil, and those that showed the maximum microemulsion region and rapid and stable emulsification were selected for further characterization. The diluted self-microemulsifying mixtures underwent evaluation of dose uniformity, droplet size, zeta potential, and transmission electron microscopy. The selected formulations exhibited uniform delivery of the dose throughout the canister life, along with droplet sizes and zeta potentials that ranged from 24.74 to 88.99 nm and − 19.27 to − 10.00 mV, respectively. The aerosol performance of each self-microemulsifying drug delivery system (SMEDDS)-pMDI was assessed using the Next Generation Impactor, which indicated their capability to deliver the drug to the deeper areas of the lungs. In vitro cytotoxicity testing on A549 and NCI-H358 cells revealed no significant signs of toxicity up to a concentration of 1.56 µg/mL. The antimycobacterial activity of the formulations was evaluated against Mycobacterium bovis using flow cytometry analysis, which showed complete inhibition by day 5 with a minimum bactericidal concentration of 0.313 µg/mL. Moreover, the cellular uptake studies showed efficient delivery of the formulations inside macrophage cells, which indicated the potential for intracellular antimycobacterial activity. These findings demonstrated the potential of the Delamanid-SMEDDS-pMDI for efficient pulmonary delivery of delamanid to improve its effectiveness in the treatment of multi-drug resistant pulmonary TB.
ER  - 

TY  - JOUR
M3  - Article
Y1  - 2024
VL  - 654
SN  - 1873-3476
SN  - 0378-5173
JF  - International Journal of Pharmaceutics
JO  - Int. J. Pharm.
UR  - https://www-embase-com-aiims.knimbus.com/search/results?subaction=viewrecord&id=L2030932671&from=export
U2  - L2030932671
C5  - 38447778
DB  - Embase
DB  - Medline
U3  - 2024-03-15
U4  - 2024-04-09
L2  - http://dx.doi.org/10.1016/j.ijpharm.2024.123960
DO  - 10.1016/j.ijpharm.2024.123960
A1  - Shao, Z.
A1  - Tam, K.K.-G.
A1  - Achalla, V.P.K.
A1  - Woon, E.C.Y.
A1  - Mason, A.J.
A1  - Chow, S.F.
A1  - Yam, W.C.
A1  - Lam, J.K.W.
M1  - (Shao Z.; Chow S.F.; Lam J.K.W., jenny.lam@ucl.ac.uk) Department of Pharmacology and Pharmacy, Li Ka Shing Faculty of Medicine, The University of Hong Kong, Hong Kong
M1  - (Shao Z.; Achalla V.P.K.; Woon E.C.Y.; Lam J.K.W., jenny.lam@ucl.ac.uk) UCL School of Pharmacy, University College London, United Kingdom
M1  - (Tam K.K.-G.; Yam W.C.) Department of Microbiology, School of Clinical Medicine, Li Ka Shing, Faculty of Medicine, The University of Hong Kong, Hong Kong
M1  - (Mason A.J.) Institute of Pharmaceutical Science, School of Cancer & Pharmaceutical Sciences, King's College London, United Kingdom
M1  - (Chow S.F.; Lam J.K.W., jenny.lam@ucl.ac.uk) Advanced Biomedical Instrumentation Centre, Hong Kong Science Park, Shatin, New Territories, Hong Kong
AD  - J.K.W. Lam, Department of Pharmacology and Pharmacy, Li Ka Shing Faculty of Medicine, The University of Hong Kong, Hong Kong
T1  - Synergistic combination of antimicrobial peptide and isoniazid as inhalable dry powder formulation against multi-drug resistant tuberculosis
LA  - English
KW  - dry powder inhaler
KW  - excipient
KW  - isoniazid
KW  - mannitol
KW  - polypeptide antibiotic agent
KW  - aerosol
KW  - antibacterial activity
KW  - article
KW  - circular dichroism
KW  - controlled study
KW  - differential scanning calorimetry
KW  - drug formulation
KW  - fractional inhibitory concentration index
KW  - minimum inhibitory concentration
KW  - multidrug resistant tuberculosis
KW  - Mycobacterium tuberculosis
KW  - nonhuman
KW  - protein secondary structure
KW  - spray drying
KW  - synergistic effect
KW  - thermogravimetry
N2  - Multidrug-resistant tuberculosis (MDR-TB) has posed a serious threat to global public health, and antimicrobial peptides (AMPs) have emerged to be promising candidates to tackle this deadly infectious disease. Previous study has suggested that two AMPs, namely D-LAK120-A and D-LAK120-HP13, can potentiate the effect of isoniazid (INH) against mycobacteria. In this study, the strategy of combining INH and D-LAK peptide as a dry powder formulation for inhalation was explored. The antibacterial effect of INH and D-LAK combination was first evaluated on three MDR clinical isolates of Mycobacteria tuberculosis (Mtb). The minimum inhibitory concentrations (MICs) and fractional inhibitory concentration indexes (FICIs) were determined. The combination was synergistic against Mtb with FICIs ranged from 0.25 to 0.38. The INH and D-LAK peptide at 2:1 mole ratio (equivalent to 1: 10 mass ratio) was identified to be optimal. This ratio was adopted for the preparation of dry powder formulation for pulmonary delivery, with mannitol used as bulking excipient. Spherical particles with mass median aerodynamic diameter (MMAD) of around 5 µm were produced by spray drying. The aerosol performance of the spray dried powder was moderate, as evaluated by the Next Generation Impactor (NGI), with emitted fraction and fine particle fraction of above 70 % and 45 %, respectively. The circular dichroism spectra revealed that both D-LAK peptides retained their secondary structure after spray drying, and the antibacterial effect of the combination against the MDR Mtb clinical isolates was successfully preserved. The combination was found to be effective against MDR Mtb isolates with KatG or InhA mutations. Overall, the synergistic combination of INH with D-LAK peptide formulated as inhaled dry powder offers a new therapeutic approach against MDR-TB.
ER  - 

TY  - JOUR
M3  - Article
Y1  - 2024
VL  - 229
SP  - 167
EP  - 175
SN  - 1476-5616
SN  - 0033-3506
JF  - Public Health
JO  - Public Health
UR  - https://www-embase-com-aiims.knimbus.com/search/results?subaction=viewrecord&id=L2030835991&from=export
U2  - L2030835991
C5  - 38452561
DB  - Embase
DB  - Medline
U3  - 2024-03-12
U4  - 2024-03-13
L2  - http://dx.doi.org/10.1016/j.puhe.2024.01.021
DO  - 10.1016/j.puhe.2024.01.021
A1  - Lee, H.
A1  - Bea, S.
A1  - Kim, J.H.
A1  - Jeong, H.E.
A1  - Jang, S.H.
A1  - Son, H.
A1  - Shin, J.-Y.
M1  - (Lee H.; Bea S.; Kim J.H.; Jeong H.E.; Shin J.-Y., shin.jy@skku.edu) School of Pharmacy, Sungkyunkwan University, Suwon, South Korea
M1  - (Lee H.; Kim J.H.; Jeong H.E.; Shin J.-Y., shin.jy@skku.edu) Department of Biohealth Regulatory Science, Sungkyunkwan University, Suwon, South Korea
M1  - (Bea S.) Division of Pharmacoepidemiology and Pharmacoeconomics, Department of Medicine, Brigham and Women's Hospital and Harvard Medical School, Boston, MA, United States
M1  - (Jang S.H.) Division of Pulmonary, Allergy, and Critical Care Medicine, College of Medicine, Hallym University Sacred Heart Hospital, Hallym University College of Medicine, Anyang, South Korea
M1  - (Son H.) Department of Preventive Medicine, College of Medicine, Dong-A University, Busan, South Korea
M1  - (Shin J.-Y., shin.jy@skku.edu) Samsung Advanced Institute for Health Sciences & Technology, Sungkyunkwan University, Seoul, South Korea
AD  - J.-Y. Shin, School of Pharmacy, Sungkyunkwan University, 2066, Seobu-ro, Jangan-gu, Suwon, Gyeong gi-do, South Korea
T1  - Predictors, mortality, and health outcomes of intensive phase non-adherence to a regimen in patients with drug-susceptible tuberculosis: a nationwide linkage database
LA  - English
KW  - corticosteroid
KW  - ethambutol
KW  - immunomodulating agent
KW  - insulin
KW  - isoniazid
KW  - pyrazinamide
KW  - rifabutin
KW  - rifampicin
KW  - adult
KW  - aged
KW  - article
KW  - cohort analysis
KW  - confidence interval
KW  - data base
KW  - disease surveillance
KW  - drug use
KW  - female
KW  - hazard ratio
KW  - high risk population
KW  - human
KW  - immunocompromised patient
KW  - kidney failure
KW  - logistic regression analysis
KW  - lowest income group
KW  - lung tuberculosis
KW  - major clinical study
KW  - male
KW  - medical history
KW  - mortality
KW  - outcome assessment
KW  - patient compliance
KW  - proportional hazards model
KW  - retrospective study
KW  - South Korea
KW  - World Health Organization
N2  - Objectives: The clinical importance of adhering to the regimen in tuberculosis patients has been widely investigated, but most studies were conducted in controlled settings and in limited populations. We aimed to measure the level of real-world adherence during intensive phase and investigate the predictors and the risk of mortality and health outcomes of intensive phase non-adherence in tuberculosis patients. Study design: We conducted a nationwide cohort study by linking the Korean National Tuberculosis Surveillance System and the National Health Information Database. Methods: We included all incident drug-susceptible tuberculosis patients who initiated the regimens recommended by the World Health Organization from 2013 to 2018. Adherence was measured using the proportion of days covered (poor [<50%], moderate [50%–79%], and high [≥80%]). We used logistic regression model to assess predictors and the Cox proportional hazard model to evaluate the risk of mortality and health outcomes with intensive phase non-adherence. Results: Of 46,818 patients, there were 8% and 11% with poor and moderate adherent groups, respectively. Age ≥45 years, insulin use, and history of renal failure were predictors of non-adherence. Compared with high adherent group, poor and moderate adherent groups were associated with a substantial risk of mortality (poor: hazard ratio, 2.14 [95% confidence interval, 1.95–2.34]; moderate: 1.76 [1.62–1.92]). Similar trends were observed for health outcomes. Stratified analyses showed a higher risk of mortality in patients with medical aid, low income, and history of renal failure, systematic corticosteroids, and immunomodulators. Conclusions: Non-adherence during intensive phase increased mortality risk by twofold, underscoring targeted intervention for high-risk population, including advanced diabetes, and immunocompromised patients.
ER  - 

TY  - JOUR
M3  - Article
Y1  - 2024
VL  - 17
IS  - 3
SP  - 1282
EP  - 1288
SN  - 0974-360X
SN  - 0974-3618
JF  - Research Journal of Pharmacy and Technology
JO  - Res. J. Pharm. Technol.
UR  - https://www-embase-com-aiims.knimbus.com/search/results?subaction=viewrecord&id=L2029646389&from=export
U2  - L2029646389
DB  - Embase
U3  - 2024-06-25
U4  - 2024-06-27
L2  - http://dx.doi.org/10.52711/0974-360X.2024.00201
DO  - 10.52711/0974-360X.2024.00201
A1  - Djannah, F.
A1  - Rahaju, A.S.
A1  - Kadriyan, H.
A1  - Triani, E.
A1  - Trianto, H.F.
A1  - Zainul, R.
M1  - (Djannah F.) Department of Anatomical Pathology, Faculty of Medicine, Universitas Mataram, West Nusa Tenggara, Mataram, Indonesia
M1  - (Rahaju A.S., anny_sr@fk.unair.ac.id) Department of Anatomical Pathology, Faculty of Medicine, Universitas Airlangga, East Java, Surabaya, Indonesia
M1  - (Kadriyan H.) Department of Ear Nose and Throat (ENT), Faculty of Medicine, Universitas Mataram, West Nusa Tenggara, Mataram, Indonesia
M1  - (Triani E.) Department of Public Health, Faculty of Medicine, Universitas Mataram, West Nusa Tenggara, Mataram, Indonesia
M1  - (Trianto H.F.) Departement, Faculty of Medicine, Tanjungpura University, West Kalimatan, Pontianak, Indonesia
M1  - (Zainul R.) Department of Chemistry, Faculty of Mathematics and Natural Sciences, Universitas Negeri Padang, Center for Advanced Material Processing, Artificial Intelligence, Padang, Indonesia
T1  - Black Garlic for the treatment of Tuberculosis and Diabetes mellitus
LA  - English
KW  - adiponectin
KW  - ajoene
KW  - antioxidant
KW  - cardiovascular agent
KW  - catalase
KW  - cholesterol
KW  - ethambutol
KW  - flavonoid
KW  - gamma interferon
KW  - glucose
KW  - glutathione peroxidase
KW  - insulin
KW  - interleukin 18
KW  - interleukin 6
KW  - isoniazid
KW  - leptin
KW  - low density lipoprotein receptor
KW  - polyphenol
KW  - rifampicin
KW  - superoxide dismutase
KW  - tannin derivative
KW  - thiobarbituric acid reactive substance
KW  - transcription factor Nrf2
KW  - antibacterial activity
KW  - antidiabetic activity
KW  - antihypertensive activity
KW  - antiinflammatory activity
KW  - antineoplastic activity
KW  - apoptosis
KW  - article
KW  - diabetes mellitus
KW  - drug therapy
KW  - garlic
KW  - human
KW  - humidity
KW  - insulin deficiency
KW  - male
KW  - minimum inhibitory concentration
KW  - mouse
KW  - multidrug resistant tuberculosis
KW  - nonhuman
KW  - phagocytosis
KW  - rat
KW  - systematic review
KW  - taste
KW  - temperature
KW  - tuberculosis
N2  - Black garlic is made from fresh garlic by thermal processing. It is produced under certain temperatures and humidity to generate a product with greater content, taste, and texture. Additionally, black garlic has many benefits, such as being an antioxidant, antibacterial, anti-inflammatory, antihypertensive, anticancer, antidiabetic, and cardiovascular protective. Thus, black garlic can be utilized as a treatment for tuberculosis and diabetes mellitus. Moreover, the ingredients in black garlic, such as SAC, polyphenols, flavonoids, tannins, and ajoene, can reduce levels of Mycobacterium TB, lessen plasma glucose levels, and increase plasma insulin in diabetes mellitus.
ER  - 

TY  - JOUR
M3  - Article
Y1  - 2024
VL  - 18
IS  - 1
SP  - 568
EP  - 583
SN  - 2581-690X
SN  - 0973-7510
JF  - Journal of Pure and Applied Microbiology
JO  - J. Pure Appl. Microbiol.
UR  - https://www-embase-com-aiims.knimbus.com/search/results?subaction=viewrecord&id=L2030831182&from=export
U2  - L2030831182
DB  - Embase
U3  - 2024-03-12
U4  - 2024-04-10
L2  - http://dx.doi.org/10.22207/JPAM.18.1.40
DO  - 10.22207/JPAM.18.1.40
A1  - El-Masry, E.A.
A1  - Samir, M.
A1  - Taha, A.E.
M1  - (El-Masry E.A., ealmasry@ju.edu.sa; Taha A.E.) Microbiology and Immunology Unit, Department of Pathology, College of Medicine, Jouf University, Sakaka, Saudi Arabia
M1  - (El-Masry E.A., ealmasry@ju.edu.sa) Department of Medical Microbiology and Immunology, Faculty of Medicine, Menoufia University, Shebin el Kom, Egypt
M1  - (Samir M., mohsamir2016@yahoo.com) Department of Zoonoses, Faculty of Veterinary Medicine, Zagazig University, Egypt
M1  - (Samir M., mohsamir2016@yahoo.com) Pirbright Institute, Ash Road, Pirbright, Woking, United Kingdom
M1  - (Taha A.E.) Department of Medical Microbiology and Immunology, Faculty of Medicine, Mansoura University, Mansoura, Egypt
AD  - E.A. El-Masry, Microbiology and Immunology Unit, Department of Pathology, College of Medicine, Jouf University, Sakaka, Saudi Arabia
AD  - M. Samir, Department of Zoonoses, Faculty of Veterinary Medicine, Zagazig University, Egypt
T1  - Candidate Blood MicroRNAs as Potential Biomarkers in Patients with Active and Latent Pulmonary Tuberculosis Infection
LA  - English
KW  - bioinformatics software
KW  - blood collection tube
KW  - clinical chemistry analyzer
KW  - G2939BA
KW  - Mycobacterium tuberculosis test kit
KW  - polymerase chain reaction system
KW  - reverse transcriptase PCR assay kit
KW  - polymerase chain reaction system
KW  - spectrophotometer
KW  - TaqMan Universal PCR Master Mix II
KW  - Veriti
KW  - biological marker
KW  - insulin
KW  - major histocompatibility antigen class 1
KW  - microRNA
KW  - microRNA 155
KW  - microRNA 155 5p
KW  - microRNA 21 5p
KW  - microRNA 212 3p
KW  - microRNA 29a
KW  - microRNA 29a 3p
KW  - microRNA 361 5p
KW  - small untranslated RNA
KW  - unclassified drug
KW  - adult
KW  - antigen presentation
KW  - apoptosis
KW  - article
KW  - asthma
KW  - comorbidity
KW  - controlled study
KW  - current smoker
KW  - diabetes mellitus
KW  - differential expression analysis
KW  - disease exacerbation
KW  - down regulation
KW  - emphysema
KW  - estrogen signaling
KW  - female
KW  - gene targeting
KW  - genetic predisposition
KW  - human
KW  - hypertension
KW  - KEGG
KW  - latent tuberculosis
KW  - lung tuberculosis
KW  - major clinical study
KW  - male
KW  - molecular diagnosis
KW  - mRNA expression level
KW  - multidimensional scaling
KW  - non-smoker
KW  - pneumonia
KW  - real time polymerase chain reaction
KW  - receiver operating characteristic
KW  - sensitivity and specificity
KW  - signal transduction
KW  - TNF signaling
KW  - upregulation
KW  - cytoscape
KW  - G2939BA
KW  - Nanodrop
KW  - QuantiFERON-TB Gold
KW  - Rotor Gene Q
KW  - TaqMan Universal PCR Master Mix II
KW  - Veriti
C3  - cytoscape
C3  - G2939BA(Agilent)
C3  - Nanodrop(Thermo)
C3  - QuantiFERON-TB Gold(Qiagen,Australia)
C3  - Rotor Gene Q(Qiagen)
C3  - TaqMan Universal PCR Master Mix II(Applied Biosystems)
C3  - Veriti(Applied Biosystems)
C4  - Agilent
C4  - Applied Biosystems
C4  - Qiagen
C4  - Qiagen(Australia)
C4  - Thermo
N2  - Infection with tuberculosis (TB) has been a leading cause of death worldwide. The accurate detection of Mycobacterium tuberculosis (M. tuberculosis) is integral for the prevention and control programs for TB disease. Host-encoded microRNAs (miRNAs) are known to be triggered upon TB infection, raising possibilities of their utility as biomarkers. Here, we investigated the value of miRNAs in pointing active TB (ATB) and predicting the progression from latent TB (LTB) to ATB infection. We then constructed signaling pathways predicted to be involved in TB disease pathobiology. Our analyses identified miR-21-5p, miR-29a-3p and miR-361-5p as being down regulated in ATB and upregulated in LTB compared to healthy subjects with an area under the curve (AUC) of > 0.9, indicating potentially promising biomarker. Pathways related to estrogen signaling, TNF and apoptosis signaling were enriched targets for those miRNAs. This study provides evidence for the significance of miRNA as diagnostic and prognostic markers for ATB and LTB infections in humans. These results could be extrapolated and validated using future large-scale studies.
ER  - 

TY  - JOUR
M3  - Conference Abstract
Y1  - 2024
VL  - 209
SN  - 1872-8227
SN  - 0168-8227
JF  - Diabetes Research and Clinical Practice
JO  - Diabetes Res. Clin. Pract.
UR  - https://www-embase-com-aiims.knimbus.com/search/results?subaction=viewrecord&id=L2031317179&from=export
U2  - L2031317179
DB  - Embase
U4  - 2024-05-06
L2  - http://dx.doi.org/10.1016/j.diabres.2024.111495
DO  - 10.1016/j.diabres.2024.111495
A1  - Laizer, S.
A1  - Mrema, L.
A1  - Kyazze, A.
A1  - Chamba, N.
A1  - Kilonzo, K.
A1  - Olomi, W.
A1  - Ntinginya, N.
A1  - Kibirige, D.
A1  - Andia-Biraro, I.
A1  - Critchley, J.
A1  - Hill, P.
A1  - Crevel, R.
M1  - (Laizer S.) Kilimanjaro Christian Medical Center, Kilimanjaro Clinical Research Insitute, Kilimanjaro, Tanzania
M1  - (Mrema L.; Ntinginya N.) National Institute for Medical Research - Mbeya Medical Research Center, Research, Mbeya, Tanzania
M1  - (Kyazze A.; Andia-Biraro I.) Makerere University, Internal Medicine, Kampala, Uganda
M1  - (Chamba N.; Kilonzo K.) Kilimanjaro Christian Medical Center, Internal Medicine, Kilimanjaro, Tanzania
M1  - (Olomi W.) National Institute for Medical Research - Mbeya Research Medical Center, Data management, Mbeya, Tanzania
M1  - (Kibirige D.) Lubaga hospital, Medicine, Kampala, Uganda
M1  - (Critchley J.) St George's University of London, Epidemiology, London, United Kingdom
M1  - (Hill P.) University of Otago, International health, Dunedin North, New Zealand
M1  - (Crevel R.) Radboud University Medical Center, Internal Medicine, Nijmegen, Netherlands
T1  - Prevention of Tuberculosis in people living with Diabetes Mellitus - the PROTID project
LA  - English
KW  - hemoglobin A1c
KW  - insulin
KW  - isoniazid
KW  - rifapentine
KW  - adolescent
KW  - adult
KW  - adverse drug reaction
KW  - cerebrovascular accident
KW  - cohort analysis
KW  - conference abstract
KW  - cost effectiveness analysis
KW  - diabetes mellitus
KW  - double blind procedure
KW  - drug therapy
KW  - female
KW  - foot amputation
KW  - glycemic control
KW  - heart infarction
KW  - human
KW  - Human immunodeficiency virus infection
KW  - hypertension
KW  - latent tuberculosis
KW  - obesity
KW  - peripheral neuropathy
KW  - prevention
KW  - randomized controlled trial
KW  - Tanzania
KW  - tuberculosis
KW  - Uganda
KW  - visual impairment
N2  - Background: Diabetes mellitus (DM) increases the risk of tuberculosis (TB) and will hamper global TB control due to the dramatic rise in type 2 DM in TB-endemic settings. Current guidelines don't recommend TB preventive therapy (TPT) for people with DM due to an absence of evidence. Aim: To assess potential benefit of TB preventive therapy for people with DM, and evaluate quality of DM and DM-TB care. Method: PROTID is the first randomized, double-blind trial to evaluate the efficacy and safety of 12 weekly doses of rifapentine/ isoniazid (3HP) as TPT in people with DM who have latent tuberculosis infection (LTBI, n = 3000), with a parallel cohort (n = 1000) to measure TB risk in individuals with DM tested negative for LTBI. PROTID, run in Uganda and Tanzania, will also examine optimal ways to screen for active and latent TB, evaluate quality of DM and DM-TB care, establish cost-effectiveness and population impact, and archive samples for pathophysiological studies. Results: A total of 3106 participants are screened so far (mean age 56.2 years, 72.4% female), the mean duration of DM was 8.5years; 37.6% were overweight and 32.0% obese, with 22.2% on insulin and a mean HbA1c of 9.1%. Further characterization showed hypertension (61.9%), myocardial infarction (1.1%), stroke (3.2%), foot amputations (4.4%), visual loss (62.1%), and peripheral neuropathy (78.4%). Among 1914 unselected people with DM, 56.9% were LTBI-test positive, 8.6% HIV-infected, 0.3% diagnosed with TB disease and 5% reported previous TB. A total of 1256 have been enrolled in the RCT, and 740 in the parallel cohort. Conclusion: PROTID will provide essential evidence regarding prevention of DM-associated TB, and DM care in Uganda and Tanzania. Its initial results showa high burden of TB and LTBI and common HIV co-infection among people withDM in Tanzania and Uganda. DM is characterized by inadequate glycemic control and frequent complications, underlining the need for interventions to improve access and quality of DM care.
ER  - 

TY  - JOUR
M3  - Article
Y1  - 2024
VL  - 15
IS  - 2
SP  - 196
EP  - 208
SN  - 1948-9358
JF  - World Journal of Diabetes
JO  - World J. Diabetes
UR  - https://www-embase-com-aiims.knimbus.com/search/results?subaction=viewrecord&id=L2030265458&from=export
U2  - L2030265458
DB  - Embase
U3  - 2024-03-19
U4  - 2024-04-12
L2  - http://dx.doi.org/10.4239/wjd.v15.i2.196
DO  - 10.4239/wjd.v15.i2.196
A1  - Shi, H.
A1  - Yuan, Y.
A1  - Li, X.
A1  - Li, Y.-F.
A1  - Fan, L.
A1  - Yang, X.-M.
M1  - (Shi H.; Yuan Y., cyfygrk2270@163.com; Li X.; Li Y.-F.; Fan L.; Yang X.-M.) Department of Infectious Diseases, The First Affiliated Hospital of Chengdu Medical College, Sichuan Province, Chengdu, China
AD  - Y. Yuan, Department of Infectious Diseases, The First Affiliated Hospital of Chengdu Medical College, No. 278 Middle Section of Baoguang Avenue, Xindu District, Sichuan Province, Chengdu, China
T1  - Analysis of the influencing factors and clinical related characteristics of pulmonary tuberculosis in patients with type 2 diabetes mellitus
LA  - English
KW  - clinical chemistry analyzer
KW  - hematology analyzer
KW  - Hitachi 7180
KW  - mercury sphygmomanometer
KW  - albumin
KW  - gamma interferon
KW  - glucose
KW  - hemoglobin
KW  - hemoglobin A1c
KW  - high density lipoprotein cholesterol
KW  - insulin
KW  - low density lipoprotein cholesterol
KW  - oral antidiabetic agent
KW  - plasma protein
KW  - triacylglycerol
KW  - tuberculostatic agent
KW  - adult
KW  - aged
KW  - albumin blood level
KW  - alcohol consumption
KW  - anemia
KW  - anthropometry
KW  - appendectomy
KW  - article
KW  - blood glucose monitoring
KW  - body mass
KW  - bronchitis
KW  - cholesterol blood level
KW  - clinical feature
KW  - comparative study
KW  - computer assisted tomography
KW  - controlled study
KW  - current drinker
KW  - current smoker
KW  - diabetic patient
KW  - diastolic blood pressure
KW  - disease association
KW  - disease duration
KW  - exercise
KW  - familial hyperlipemia
KW  - fasting blood glucose level
KW  - female
KW  - gastrointestinal infection
KW  - glycemic control
KW  - hemoglobin blood level
KW  - high density lipoprotein cholesterol level
KW  - histopathology
KW  - hospital based case control study
KW  - human
KW  - hypercholesterolemia
KW  - hyperlipidemia
KW  - hypertension
KW  - hypertriglyceridemia
KW  - hypoproteinemia
KW  - immune status
KW  - low density lipoprotein cholesterol level
KW  - lung tuberculosis
KW  - lymphocyte count
KW  - lymphocytopenia
KW  - major clinical study
KW  - male
KW  - married person
KW  - non insulin dependent diabetes mellitus
KW  - nutritional status
KW  - obesity
KW  - oral glucose tolerance test
KW  - pneumonia
KW  - polypectomy
KW  - protein blood level
KW  - risk factor
KW  - skin infection
KW  - smoking
KW  - systolic blood pressure
KW  - thorax radiography
KW  - tonsillectomy
KW  - triacylglycerol blood level
KW  - tuberculin test
KW  - upper respiratory tract infection
KW  - Hitachi 7180
KW  - XE-2100
C3  - Hitachi 7180(Hitachi)
C3  - XE-2100(Sysmex)
C4  - Hitachi
C4  - Sysmex
N2  - BACKGROUND In China, the prevalence of type 2 diabetes mellitus (T2DM) among diabetic patients is estimated to be between 90%-95%. Additionally, China is among the 22 countries burdened by a high number of tuberculosis cases, with approximately 4.5 million individuals affected by active tuberculosis. Notably, T2DM poses a significant risk factor for the development of tuberculosis, as evidenced by the increased incidence of T2DM coexisting with pulmonary tuberculosis (T2DMPTB), which has risen from 19.3% to 24.1%. It is evident that these two diseases are intricately interconnected and mutually reinforcing in nature. AIM To elucidate the clinical features of individuals diagnosed with both T2DM and tuberculosis (T2DM-PTB), as well as to investigate the potential risk factors associated with active tuberculosis in patients with T2DM. METHODS T2DM-PTB patients who visited our hospital between January 2020 and January 2023 were selected as the observation group, Simple DM patients presenting to our hospital in the same period were the control group, Controls and case groups were matched 1:2 according to the principle of the same sex, age difference (± 3) years and disease duration difference (± 5) years, patients were investigated for general demographic characteristics, diabetes-related characteristics, body immune status, lifestyle and behavioral habits, univariate and multivariate analysis of the data using conditional logistic regression, calculate the odds ratio (OR) values and 95%CI of OR values. RESULTS A total of 315 study subjects were included in this study, including 105 subjects in the observation group and 210 subjects in the control group. Comparison of the results of both anthropometric and biochemical measures showed that the constitution index, systolic blood pressure, diastolic blood pressure and lymphocyte count were significantly lower in the case group, while fasting blood glucose and high-density lipoprotein cholesterol levels were significantly higher than those in the control group. The results of univariate analysis showed that poor glucose control, hypoproteinemia, lymphopenia, TB contact history, high infection, smoking and alcohol consumption were positively associated with PTB in T2DM patients; married, history of hypertension, treatment of oral hypoglycemic drugs plus insulin, overweight, obesity and regular exercise were negatively associated with PTB in T2DM patients. Results of multivariate stepwise regression analysis found lymphopenia (OR = 17.75, 95%CI: 3.40-92.74), smoking (OR = 12.25, 95%CI: 2.53-59.37), history of TB contact (OR = 6.56, 95%CI: 1.23-35.03) and poor glycemic control (OR = 3.37, 95%CI: 1.11-10.25) was associated with an increased risk of developing PTB in patients with T2DM, While being overweight (OR = 0.23, 95%CI: 0.08-0.72) and obesity (OR = 0.11, 95%CI: 0.02-0.72) was associated with a reduced risk of developing PTB in patients with T2DM. CONCLUSION T2DM-PTB patients are prone to worse glycemic control, higher infection frequency, and a higher proportion of people smoking, drinking alcohol, and lack of exercise. Lymphopenia, smoking, history of TB exposure, poor glycemic control were independent risk factors for T2DM-PTB, and overweight and obesity were associated with reduced risk of concurrent PTB in patients with T2DM.
ER  - 

TY  - JOUR
M3  - Article
Y1  - 2024
VL  - 37
IS  - 1
SP  - 30
EP  - 40
SN  - 1941-2703
SN  - 1941-2711
JF  - Journal of Aerosol Medicine and Pulmonary Drug Delivery
JO  - J. Aerosol. Med. Pulm. Drug. Deliv.
UR  - https://www-embase-com-aiims.knimbus.com/search/results?subaction=viewrecord&id=L2030203116&from=export
U2  - L2030203116
C5  - 38197850
DB  - Embase
DB  - Medline
U3  - 2024-02-09
U4  - 2024-02-29
L2  - http://dx.doi.org/10.1089/jamp.2022.0078
DO  - 10.1089/jamp.2022.0078
A1  - Parmar, K.
A1  - Sondarva, S.
M1  - (Parmar K., komal.parmar2385@gmail.com; Sondarva S.) Department of Pharmaceutics, ROFEL Shri G.M. Bilakhia College of Pharmacy, Gujarat, Vapi, India
AD  - K. Parmar, Department of Pharmaceutical Sciences, ROFEL Shri G.M. Bilakhia College of Pharmacy, Gujarat, Vapi, India
T1  - Aerosolizable Pyrazinamide-Loaded Biodegradable Nanoparticles for the Management of Pulmonary Tuberculosis
LA  - English
KW  - dry powder inhaler
KW  - nanoparticle
KW  - pyrazinamide
KW  - animal experiment
KW  - animal tissue
KW  - article
KW  - dispersity
KW  - drug release
KW  - drug screening
KW  - evaporation
KW  - in vitro study
KW  - in vivo study
KW  - lung alveolus macrophage
KW  - lung tuberculosis
KW  - nonhuman
KW  - particle size
KW  - physical chemistry
KW  - process optimization
KW  - rat
KW  - relative humidity
KW  - zeta potential
C2  - Macleods(India)
N2  - Background: Pyrazinamide is a Biopharmaceutical Classification System class III antibiotic indicated for active tuberculosis. Methods: In the present work, pyrazinamide-loaded biodegradable polymeric nanoparticles (PNPs) based dry powder inhaler were developed using the double emulsion solvent evaporation technique and optimized using design of experiments to provide direct pulmonary administration with minimal side effects. Batches were characterized for various physicochemical and aerosol performance properties. Results: Optimized batch exhibited particle size of 284.5 nm, % entrapment efficiency of 71.82%, polydispersibility index of 0.487, zeta potential of -17.23 mV, and in vitro drug release at 4 hours of 79.01%. Spray-dried PNPs were evaluated for drug content, in vitro drug release, and kinetics. The particle mass median aerodynamic diameter was within the alveolar region's range (2.910 lm). In the trachea and lung, there was a 2.5- and 1.2-fold increase in in vivo deposition with respect to pure drug deposition, respectively. In vitro drug uptake findings showed that alveolar macrophages with pyrazinamide PNPs had a considerably higher drug concentration. Furthermore, accelerated stability studies were carried out for the optimized batch. Results indicated no significant change in the evaluation parameters, which showed stability of the formulation for at least a 6-month period. Conclusion: PNPs prepared using biodegradable polymers exhibited efficient pulmonary drug delivery with decent stability.
ER  - 

TY  - JOUR
M3  - Editorial
Y1  - 2024
VL  - 14
SN  - 2235-2988
JF  - Frontiers in Cellular and Infection Microbiology
JO  - Front. Cell. Infect. Microbiol.
UR  - https://www-embase-com-aiims.knimbus.com/search/results?subaction=viewrecord&id=L2028192402&from=export
U2  - L2028192402
C5  - 38304195
DB  - Embase
DB  - Medline
U3  - 2024-02-08
U4  - 2024-02-13
L2  - http://dx.doi.org/10.3389/fcimb.2024.1359356
DO  - 10.3389/fcimb.2024.1359356
A1  - Sharma, D.
A1  - Singh, A.
M1  - (Sharma D., divakarsharma88@gmail.com) Department of Microbiology, Lady Hardinge Medical College, Delhi University, Delhi, India
M1  - (Singh A., amit.singh@cup.edu.in) Department of Microbiology, Central University of Punjab, Punjab, Bathinda, India
AD  - D. Sharma, Department of Microbiology, Lady Hardinge Medical College, Delhi University, Delhi, India
AD  - A. Singh, Department of Microbiology, Central University of Punjab, Punjab, Bathinda, India
T1  - Editorial: Pathogenesis, diagnostics, treatments of Mycobacterium tuberculosis and its co-infection with HIV or SARS-CoV-2
LA  - English
KW  - Mycobacterium tuberculosis test kit
KW  - polymerase chain reaction system
KW  - acetohexamide
KW  - clioquinol
KW  - etoposide
KW  - prenylamine
KW  - prochlorperazine
KW  - propofol
KW  - suloctidil
KW  - terfenadine
KW  - zidovudine
KW  - bioinformatics
KW  - coinfection
KW  - coronavirus disease 2019
KW  - editorial
KW  - extrapulmonary tuberculosis
KW  - genotype
KW  - Human immunodeficiency virus
KW  - immunosuppressive treatment
KW  - interferon gamma release assay
KW  - matrix assisted laser desorption ionization time of flight mass spectrometry
KW  - Mycobacterium tuberculosis
KW  - pathogenesis
KW  - RNA sequence
KW  - Severe acute respiratory syndrome coronavirus 2
KW  - single nucleotide polymorphism
KW  - tuberculosis
KW  - ultrasound guided fine needle aspiration
KW  - GeneXpert
KW  - QuantiFERON-TB
KW  - T-SPOT.TB
C3  - GeneXpert
C3  - QuantiFERON-TB
C3  - T-SPOT.TB
ER  - 

TY  - JOUR
M3  - Article
Y1  - 2024
VL  - 25
IS  - 2
SN  - 1735-1391
JF  - Shiraz E Medical Journal
JO  - Shiraz E Med. J.
UR  - https://www-embase-com-aiims.knimbus.com/search/results?subaction=viewrecord&id=L2028242509&from=export
U2  - L2028242509
DB  - Embase
U3  - 2024-03-07
U4  - 2024-03-12
L2  - http://dx.doi.org/10.5812/semj-142690
DO  - 10.5812/semj-142690
A1  - Akiash, N.
A1  - Heidari, A.
A1  - Moradi, A.
A1  - Sarami, A.
A1  - Abbaspour, S.
M1  - (Akiash N.; Heidari A.; Moradi A., amir.moradi73@gmail.com; Abbaspour S.) Atherosclerosis Research Center, Ahvaz Jundishapur University of Medical Sciences, Ahvaz, Iran
M1  - (Heidari A.) Department of Cardiac Surgery, Ahvaz Jundishapur University of Medical Sciences, Ahvaz, Iran
M1  - (Sarami A.) Department of Medicine, Naft Grand Hospital, Petroleum Industry Health Organization, Ahvaz, Iran
AD  - A. Moradi, Atherosclerosis Research Center, Ahvaz Jundishapur University of Medical Sciences, Ahvaz, Iran
T1  - Mitral Valve Mass in a Patient with Positive Tuberculosis Wound Pathology: Successful Medical Management and Regression of Cardiac Mass
LA  - English
KW  - antibiotic agent
KW  - C reactive protein
KW  - heparin
KW  - hydroxychloroquine
KW  - insulin
KW  - naproxen
KW  - rheumatoid factor
KW  - tuberculostatic agent
KW  - adult
KW  - angiocardiography
KW  - article
KW  - blood culture
KW  - cardiac tuberculosis
KW  - case report
KW  - caseating granuloma
KW  - clinical article
KW  - computer assisted tomography
KW  - erythrocyte sedimentation rate
KW  - female
KW  - follow up
KW  - heart injury
KW  - heart murmur
KW  - human
KW  - mitral valve
KW  - mitral valve disease
KW  - mitral valve regurgitation
KW  - Mycobacterium tuberculosis
KW  - polymerase chain reaction
KW  - quadruple chemotherapy
KW  - remission
KW  - surgical debridement
KW  - transesophageal echocardiography
KW  - transthoracic echocardiography
N2  - Introduction: Tuberculosis (TB) is a chronic granulomatous disease, ranking as the second cause of death by infectious agents in 2021. Tuberculosis affects millions worldwide, with valvular TB being a rare manifestation, accounting for less than 1% of extrapulmonary TB cases. Valvular TB is often diagnosed through imaging and laboratory evaluations, and the treatment involves prolonged antibiotic therapy and might require surgical intervention for damaged cardiac valves. Case Presentation: A 60-year-old female patient with diabetes mellitus and rheumatoid arthritis was referred for a cardiac assessment prior to hand wound debridement surgery. Transthoracic echocardiography (TTE) revealed a mass on the mitral valve, and subsequent transesophageal echocardiography (TEE) confirmed a large, mobile mass with abscess-like density. A blood culture study was negative for infective endocarditis, and a biopsy of the wound revealed necrotizing granuloma positive for Mycobacterium tuberculosis. Anti-TB medication was initiated, resulting in a significant improvement in the valve mass. No cardiac complications were reported during the follow-up. Conclusions: In suspected cardiac TB patients with a high risk of surgery or patients reluctant to undergo an operation, quadruple chemotherapy can serve as a diagnostic and therapeutic tool.
ER  - 

TY  - JOUR
M3  - Article
Y1  - 2024
VL  - 39
IS  - 2
SP  - 306
EP  - 317
SN  - 2005-6648
SN  - 1226-3303
JF  - Korean Journal of Internal Medicine
JO  - Korean J. Intern. Med.
UR  - https://www-embase-com-aiims.knimbus.com/search/results?subaction=viewrecord&id=L2028260960&from=export
U2  - L2028260960
C5  - 38317270
DB  - Embase
DB  - Medline
U3  - 2024-03-08
U4  - 2024-03-12
L2  - http://dx.doi.org/10.3904/kjim.2023.303
DO  - 10.3904/kjim.2023.303
A1  - Chung, E.
A1  - Jeong, D.
A1  - Mok, J.
A1  - Jeon, D.
A1  - Kang, H.-Y.
A1  - Kim, H.
A1  - Kim, H.
A1  - Choi, H.
A1  - Kang, Y.A.
M1  - (Chung E.; Kang Y.A., mdkang@yuhs.ac) Division of Pulmonary and Critical Care Medicine, Department of Internal Medicine, Severance Hospital, Yonsei University College of Medicine, Seoul, South Korea
M1  - (Jeong D.) Department of Preventive Medicine, Seoul National University College of Medicine, Seoul, South Korea
M1  - (Mok J.) Department of Internal Medicine, Pusan National University Hospital, Pusan National University School of Medicine, Busan, South Korea
M1  - (Jeon D.) Department of Internal Medicine, Pusan National University Yangsan Hospital, Pusan National University School of Medicine, Yangsan, South Korea
M1  - (Kang H.-Y.) Department of Cancer Control and Population Health, National Cancer Center Graduate School of Cancer Science and Policy, Goyang, South Korea
M1  - (Kim H.) Jeju Double Cross Clinic, Korean National Tuberculosis Association, Jeju, South Korea
M1  - (Kim H.) Department of Health Policy Research, National Evidence-Based Healthcare Collaborating Agency, Seoul, South Korea
M1  - (Choi H.) Department of Preventive Medicine, Konyang University College of Medicine, Daejeon, South Korea
M1  - (Kang Y.A., mdkang@yuhs.ac) Institute of Immunology and Immunological Disease, Yonsei University College of Medicine, Seoul, South Korea
AD  - Y.A. Kang, Division of Pulmonary and Critical Care Medicine, Department of Internal Medicine, Severance Hospital, Yonsei University College of Medi-cine, 50-1 Yonsei-ro, Seodaemun-gu, Seoul, South Korea
T1  - Relationship between metformin use and mortality in tuberculosis patients with diabetes: a nationwide cohort study
LA  - English
KW  - insulin
KW  - metformin
KW  - sulfonylurea
KW  - adult
KW  - aged
KW  - all cause mortality
KW  - article
KW  - cohort analysis
KW  - confidence interval
KW  - diabetes mellitus
KW  - drug use
KW  - female
KW  - hazard ratio
KW  - human
KW  - Korean (people)
KW  - major clinical study
KW  - male
KW  - medical record
KW  - mortality
KW  - outcome assessment
KW  - propensity score
KW  - proportional hazards model
KW  - South Korea
KW  - tuberculosis
N2  - Background/Aims: To determine whether metformin, which is considered a host-directed therapy for tuberculosis (TB), is effective in improving the prognosis of patients with TB and diabetes mellitus (DM), who have higher mortality than those without DM. Methods: This cohort study included patients who were registered as having TB in the National Tuberculosis Surveillance System. The medical and death records of matched patients were obtained from the National Health Information Database and Statistics Korea, respectively, and data from 2011 to 2017 were collected retrospectively. We classified patients according to metformin use among participants who used diabetes drugs for more than 28 days. The primary outcome was all-cause mortality during TB treatment. Double propensity score adjustment was applied to reduce the effects of confounding and multivariable Cox proportional hazard models were used to estimate adjusted hazard ratio (aHR) with 95% confidence inter-val (CI). Results: The all-cause mortality rate during TB treatment was lower (9.5% vs. 12.4%, p < 0.01) in the metformin user group. The hazard of death due to all causes after double propensity score adjustment was also lower in the metformin user group (aHR 0.76, 95% CI 0.67–0.86, p < 0.01). There was no significant difference in mortality between metformin users and non-users for TB-related deaths (p = 0.22); however, there was a significant difference in the non-TB-related deaths (p < 0.01). Conclusions: Metformin use in patients with TB–DM co-prevalence is associated with reduced all-cause mortality, suggest-ing the potential for metformin adjuvant therapy in these patients.
ER  - 

TY  - JOUR
M3  - Article
Y1  - 2024
VL  - 12
SN  - 2050-313X
JF  - SAGE Open Medical Case Reports
JO  - SAGE Open Med. Case Reports
UR  - https://www-embase-com-aiims.knimbus.com/search/results?subaction=viewrecord&id=L2028475673&from=export
U2  - L2028475673
DB  - Embase
U3  - 2024-02-13
U4  - 2024-02-15
L2  - http://dx.doi.org/10.1177/2050313X241229640
DO  - 10.1177/2050313X241229640
A1  - Goonetilleke, A.
A1  - Nandasena, M.
A1  - Fernandopulle, N.
A1  - Matthias, A.T.
M1  - (Goonetilleke A., asithagoonetilleke@gmail.com) University Medical Unit, Colombo South Teaching Hospital, Kalubowila, Sri Lanka
M1  - (Nandasena M.) Department of Surgery, Faculty of Medical Sciences, University of Sri Jayewardenepura, Nugegoda, Sri Lanka
M1  - (Fernandopulle N.) Department of Surgery, Faculty of Medicine, University of Colombo, Sri Lanka
M1  - (Matthias A.T.) Department of Medicine, Faculty of Medical Sciences, University of Sri Jayewardenepura, Nugegoda, Sri Lanka
AD  - A. Goonetilleke, University Medical Unit, Colombo South Teaching Hospital, Kalubowila, Sri Lanka
T1  - Coeliac lymph node abscess: A case report of a rare manifestation of extrapulmonary tuberculosis
LA  - English
KW  - GeneXpert Ultra MTB/RIF
KW  - metered dose inhaler
KW  - Mycobacterium tuberculosis test kit
KW  - alanine aminotransferase
KW  - albumin
KW  - alkaline phosphatase
KW  - amylase
KW  - aspartate aminotransferase
KW  - BCG vaccine
KW  - bilirubin
KW  - bilirubin glucuronide
KW  - budesonide plus formoterol
KW  - C reactive protein
KW  - creatinine
KW  - ethambutol plus isoniazid plus pyrazinamide plus rifampicin
KW  - gamma glutamyltransferase
KW  - globulin
KW  - hemoglobin
KW  - isoniazid plus rifampicin
KW  - lactate dehydrogenase
KW  - protein
KW  - abdominal abscess
KW  - abdominal disease
KW  - abscess
KW  - adult
KW  - article
KW  - asthma
KW  - bile duct dilatation
KW  - body weight loss
KW  - case report
KW  - celiac lymph node abscess
KW  - clinical article
KW  - computer assisted tomography
KW  - contrast enhancement
KW  - endoscopic ultrasonography
KW  - epigastric tenderness
KW  - eructation
KW  - erythrocyte sedimentation rate
KW  - extrapulmonary tuberculosis
KW  - follow up
KW  - food regurgitation
KW  - human
KW  - international normalized ratio
KW  - jaundice
KW  - leukocyte count
KW  - loss of appetite
KW  - male
KW  - Mycobacterium tuberculosis
KW  - necrosis
KW  - platelet count
KW  - polymerase chain reaction
KW  - tuberculin test
KW  - upper abdominal pain
KW  - GeneXpert Ultra MTB/RIF
C3  - GeneXpert Ultra MTB/RIF
N2  - Tuberculosis is a leading cause of death worldwide, especially in developing countries. It can affect any site in the body and have a myriad of presentations making diagnosis challenging. Tuberculous lymphadenitis in the abdomen is rare. We present a case of a 42-year-old man who presented with non-specific abdominal symptoms and was found to have an intraabdominal abscess on computed tomography scan of the abdomen. Endoscopic ultrasound-guided aspiration was performed, and tuberculosis was confirmed. This case highlights the importance of having a high clinical suspicion of tuberculosis even with vague symptoms in tuberculosis endemic countries. This would prevent unnecessary surgery as tuberculosis is responsive to anti-tuberculosis drugs.
ER  - 

TY  - JOUR
M3  - Article
Y1  - 2024
VL  - 15
SN  - 1664-302X
JF  - Frontiers in Microbiology
JO  - Front. Microbiol.
UR  - https://www-embase-com-aiims.knimbus.com/search/results?subaction=viewrecord&id=L2030014786&from=export
U2  - L2030014786
DB  - Embase
U3  - 2024-06-03
U4  - 2024-06-04
L2  - http://dx.doi.org/10.3389/fmicb.2024.1344857
DO  - 10.3389/fmicb.2024.1344857
A1  - Manjunath, P.
A1  - Ahmad, J.
A1  - Samal, J.
A1  - Rani, A.
A1  - Sheikh, J.A.
A1  - Zarin, S.
A1  - Ahuja, Y.
A1  - Alam, A.
A1  - Hasnain, S.E.
A1  - Ehtesham, N.Z.
M1  - (Manjunath P.; Samal J.) Inflammation Biology and Cell Signaling Laboratory, National Institute of Pathology, New Delhi, India
M1  - (Manjunath P.; Sheikh J.A.; Zarin S.) Department of Biotechnology, Jamia Hamdard, New Delhi, India
M1  - (Ahmad J.) Molecular Biology Section, Laboratory of Immune System Biology, National Institute of Allergy and Infectious Diseases, National Institutes of Health, Bethesda, MD, United States
M1  - (Rani A.) Kusuma School of Biological Sciences, Indian Institute of Technology, New Delhi, India
M1  - (Zarin S.; Ahuja Y.; Hasnain S.E., seyedhasnain@gmail.com; Ehtesham N.Z., nzehtesham@gmail.com) Department of Life Science, Sharda School of Basic Sciences and Research, Sharda University, Uttar Pradesh, Greater Noida, India
M1  - (Alam A.) Department of Biotechnology, Sharda School of Engineering Sciences and Technology, Sharda University, Uttar Pradesh, Greater Noida, India
M1  - (Hasnain S.E., seyedhasnain@gmail.com) Department of Biochemical Engineering and Biotechnology, Indian Institute of Technology, New Delhi, India
M1  - (Manjunath P.) †P. Manjunath, Department of Microbiology and Immunology, Feinberg School of Medicine, Northwestern University, Chicago, IL, United States
AD  - S.E. Hasnain, Department of Life Science, Sharda School of Basic Sciences and Research, Sharda University, Uttar Pradesh, Greater Noida, India
AD  - N.Z. Ehtesham, Department of Life Science, Sharda School of Basic Sciences and Research, Sharda University, Uttar Pradesh, Greater Noida, India
T1  - Expression of a unique M. tuberculosis DNA MTase Rv1509 in M. smegmatis alters the gene expression pattern and enhances virulence
LA  - English
KW  - ELISA kit
KW  - flow cytometry software
KW  - fluorescence microscope
KW  - fluorometer
KW  - genetic analyzer
KW  - insulin syringe
KW  - microtome
KW  - scanning electron microscope
KW  - DNA methyltransferase
KW  - gamma interferon
KW  - glutaraldehyde
KW  - green fluorescent protein
KW  - hygromycin
KW  - imidazole
KW  - kanamycin
KW  - lactate dehydrogenase
KW  - methyltransferase
KW  - monoclonal antibody
KW  - mycobacterium tuberculosis specific protein Rv1509
KW  - nitric oxide
KW  - osmium tetraoxide
KW  - transcription factor
KW  - transfer RNA
KW  - tryptophan
KW  - tumor necrosis factor
KW  - type II site specific deoxyribonuclease
KW  - unclassified drug
KW  - adaptive immunity
KW  - affinity chromatography
KW  - animal experiment
KW  - animal model
KW  - animal tissue
KW  - article
KW  - bacterial growth
KW  - bacterial strain
KW  - bacterial virulence
KW  - colony formation
KW  - differential gene expression
KW  - DNA binding
KW  - down regulation
KW  - electroporation
KW  - Escherichia coli
KW  - flow cytometry
KW  - gene expression
KW  - gene ontology
KW  - genome analysis
KW  - granuloma
KW  - histology
KW  - host pathogen interaction
KW  - immune response
KW  - immunofluorescence
KW  - innate immunity
KW  - lymphocyte migration
KW  - macrophage
KW  - mouse
KW  - Mycobacterium bovis BCG
KW  - Mycobacterium smegmatis
KW  - Mycobacterium tuberculosis
KW  - nonhuman
KW  - pathogenesis
KW  - phagolysosome
KW  - polymerase chain reaction
KW  - protein expression
KW  - protein purification
KW  - regulatory T lymphocyte
KW  - RNA isolation
KW  - RNA sequence
KW  - Sanger sequencing
KW  - scanning electron microscopy
KW  - spectrofluorometry
KW  - transmission electron microscopy
KW  - tuberculosis
KW  - upregulation
KW  - FlowJo
C3  - FlowJo(Becton Dickinson)
C2  - Thermo
C4  - Agilent
C4  - Becton Dickinson
C4  - Carl Zeiss
C4  - Leica(United States)
N2  - Mycobacterium tuberculosis (M. tb) genome encompasses 4,173 genes, about a quarter of which remain uncharacterized and hypothetical. Considering the current limitations associated with the diagnosis and treatment of tuberculosis, it is imperative to comprehend the pathomechanism of the disease and host-pathogen interactions to identify new drug targets for intervention strategies. Using in-silico comparative genome analysis, we identified one of the M. tb genes, Rv1509, as a signature protein exclusively present in M. tb. To explore the role of Rv1509, a likely methyl transferase, we constructed a knock-in Mycobacterium smegmatis (M. smegmatis) constitutively expressing Rv1509 (Ms_Rv1509). The Ms_Rv1509 led to differential expression of many transcriptional regulator genes as assessed by RNA-seq analysis. Further, in-vitro and in-vivo studies demonstrated an enhanced survival of Ms_Rv1509 inside the host macrophages. Ms_Rv1509 also promoted phagolysosomal escape inside macrophages to boost bacterial replication and dissemination. In-vivo infection studies revealed that Ms_Rv1509 survives better than BCG and causes pathological manifestations in the pancreas after intraperitoneal infection. Long-time survival of Ms_Rv1509 resulted in lymphocyte migration, increased T regulatory cells, giant cell formation, and likely granuloma formation in the pancreas, pointing toward the role of Rv1509 in M. tb pathogenesis.
ER  - 

TY  - JOUR
M3  - Article
Y1  - 2024
VL  - 12
SN  - 2050-313X
JF  - SAGE Open Medical Case Reports
JO  - SAGE Open Med. Case Reports
UR  - https://www-embase-com-aiims.knimbus.com/search/results?subaction=viewrecord&id=L2030251075&from=export
U2  - L2030251075
DB  - Embase
U3  - 2024-06-21
U4  - 2024-06-25
L2  - http://dx.doi.org/10.1177/2050313X241262192
DO  - 10.1177/2050313X241262192
A1  - Chuabio, V.
A1  - Bandoy, J.
A1  - Ong, A.
A1  - Te, M.
A1  - Maralit, R.
M1  - (Chuabio V., chuabiovernon@gmail.com; Bandoy J.; Ong A.; Te M.; Maralit R.) Division of Gastroenterology, Department of Medicine, University of the Philippines-Philippine General Hospital, Manila, Philippines
AD  - V. Chuabio, Division of Gastroenterology, Department of Medicine, University of the Philippines-Philippine General Hospital, Manila, Philippines
T1  - Pancreatic masses clinically diagnosed as tuberculosis: Case reports
LA  - English
KW  - alanine aminotransferase
KW  - alkaline phosphatase
KW  - aspartate aminotransferase
KW  - bilirubin
KW  - metformin
KW  - sitagliptin
KW  - tuberculostatic agent
KW  - abdominal distension
KW  - abdominal pain
KW  - adult
KW  - anemia
KW  - appetite
KW  - article
KW  - ascending colon
KW  - biliary sludge
KW  - biliary tract drainage
KW  - body weight loss
KW  - case report
KW  - clinical article
KW  - clinical practice
KW  - colonoscopy
KW  - common bile duct
KW  - common hepatic artery
KW  - computer assisted tomography
KW  - contrast enhancement
KW  - dyspnea
KW  - echography
KW  - endoscopic retrograde cholangiopancreatography
KW  - epigastric pain
KW  - female
KW  - fever
KW  - fine needle aspiration biopsy
KW  - follow up
KW  - food intake
KW  - foot edema
KW  - granulation tissue
KW  - hemodynamics
KW  - hepatic portal vein
KW  - histopathology
KW  - hospital readmission
KW  - human
KW  - ileocecal valve
KW  - inflammation
KW  - intubation
KW  - jaundice
KW  - liver injury
KW  - lymphadenopathy
KW  - male
KW  - mass
KW  - mesentery lymph node
KW  - microcytic anemia
KW  - middle aged
KW  - miliary tuberculosis
KW  - non insulin dependent diabetes mellitus
KW  - nuclear magnetic resonance imaging
KW  - pancreas tissue
KW  - pancreatic mass
KW  - polymerase chain reaction
KW  - pruritus
KW  - smoking
KW  - terminal ileum
KW  - thoracocentesis
KW  - thorax radiography
KW  - tuberculosis
KW  - ulcer
KW  - uremic pruritus
KW  - weakness
N2  - Pancreatic masses are commonly encountered in clinical practice, with concern for the possibility of cancer. Tissue sampling or outright surgical resection may be offered in this setting. However, surgery has been unnecessarily performed in patients with pancreatic masses that proved to be benign. Less invasive options for pancreatic masses that may be benign like tuberculosis should thus be explored. Three adult Filipino patients less than 60 years old presented with symptomatic pancreatic masses suspected of cancer on abdominal imaging studies. Two were smokers without a history of prior tuberculosis. Without any tissue sampling, anti-tuberculosis treatment was eventually given to all three patients due to concomitant diagnoses of extrapancreatic tuberculosis. Endoscopic ultrasound documentation of post-treatment resolution of pancreatic masses was noted in all cases. In endemic regions, although clinical diagnosis of tuberculosis may be possible for pancreatic masses, empiric treatment should still be a last-line option in cases where tissue sampling cannot be done.
ER  - 

TY  - JOUR
M3  - Article
Y1  - 2024
VL  - 11
SN  - 2296-858X
JF  - Frontiers in Medicine
JO  - Front. Med.
UR  - https://www-embase-com-aiims.knimbus.com/search/results?subaction=viewrecord&id=L2030346212&from=export
U2  - L2030346212
DB  - Embase
U3  - 2024-07-01
U4  - 2024-07-02
L2  - http://dx.doi.org/10.3389/fmed.2024.1386124
DO  - 10.3389/fmed.2024.1386124
A1  - Tong, F.
A1  - Lai, J.
A1  - Lu, Z.
A1  - Bao, Z.
A1  - Cao, J.
M1  - (Tong F.; Lai J.; Lu Z.; Cao J., 13606536811@163.com) Department of Infectious Diseases, Qingchun Hospital, Hangzhou, China
M1  - (Bao Z.) Zhejiang Tuberculosis Diagnosis and Treatment Center, Hangzhou Red Cross Hospital, Hangzhou, China
AD  - J. Cao, Department of Infectious Diseases, Qingchun Hospital, Hangzhou, China
T1  - Clinical features, immunologic parameter and treatment outcome of Chinese tuberculosis patients with or without DM
LA  - English
KW  - ChiCTR2400080699
KW  - chemiluminescence immunoassay kit
KW  - flow cytometer
KW  - ethambutol
KW  - insulin
KW  - interleukin 6
KW  - interleukin 8
KW  - isoniazid
KW  - oral antidiabetic agent
KW  - pyrazinamide
KW  - rifampicin
KW  - tumor necrosis factor
KW  - adult
KW  - age
KW  - article
KW  - CD8 lymphocyte count
KW  - Chinese
KW  - clinical feature
KW  - controlled study
KW  - cytokine response
KW  - diabetes mellitus
KW  - diabetic patient
KW  - female
KW  - gender
KW  - hospital patient
KW  - human
KW  - immune response
KW  - immunological parameters
KW  - incidence
KW  - leukocyte count
KW  - lung tuberculosis
KW  - major clinical study
KW  - male
KW  - observational study
KW  - propensity score
KW  - retreatment
KW  - retrospective study
KW  - sputum smear
KW  - treatment outcome
KW  - treatment response
C4  - sharay biotech(China)
C4  - Becton Dickinson(United States)
N2  - Background: The coexistence of diabetes mellitus (DM) and pulmonary tuberculosis (PTB) poses a significant health concern globally, with their convergence presenting a considerable challenge to healthcare systems. Previous research has highlighted that comorbidities can mutually influence and exacerbate immune disorders. However, there is a paucity of data on the impact of DM on immunological features and treatment responses in the TB population in China. Methods: From January 2020 to June 2022, 264 cases of pulmonary tuberculosis patients (82 DM patients and 182 non-DM patients) hospitalized in our center were selected. 80 patients with TB with DM (TB-DM) and 80 patients with TB without DM (TB-NDM) were enrolled into the final analysis by propensity score matching for age, gender and involved lung field at a ratio of 1:1. The clinical characteristics, immunological features and treatment response were compared between the two groups. Results: After propensity score matching, no differences in the general features such as age gender, involved lung field, the incidence of retreatment and WBC count were found between the two groups. Compared to TB-NDM group, the TB-DM group exhibited a higher positive rate of sputum smear and incidence of cavitary lesions. Immunological features analysis revealed that the TB-DM patients had higher levels of TNF-α [pg/ml; 8.56 (7.08–13.35) vs. 7.64 (6.38–10.14) p = 0.033] and IL-8 [pg/ml; 25.85 (11.63–58.40) vs. 17.56 (6.44–39.08) p = 0.003] but lower CD8+ T lymphocyte count [cells/mm3; 334.02 (249.35–420.71) VS 380.95 (291.73–471.25) p = 0.038]. However, there was no significant difference in serum IL-6 concentration and CD4+ T lymphocyte count between the two groups. After 2 months of anti-tuberculosis treatment, 39 (24.4%) cases had suboptimal treatment response, including 23 (28.7%) TB-DM patients and 16 (20%) TB-NDM patients. There was no difference in suboptimal response rate (SRR) was found between the two groups (p = 0.269). The multivariate logistic regression analysis indicated that retreatment for TB [AOR: 5.68 (95%CI: 2.01–16.08), p = 0.001], sputum smear positivity [AOR: 8.01 (95%CI: 2.62–24.50), p = 0.001] were associated with SRR in all participants, and in TB-DM group, only sputum smear positivity [AOR: 16.47 (1.75–155.12), p = 0.014] was positive with SRR. Conclusion: DM is a risk factor for pulmonary cavity formation and sputum smear positivity in TB population. Additionally, TB-DM patients is characterized by enhanced cytokine responses and decreased CD8+ T lymphocytes. The retreatment for TB and sputum smear positivity were associated with the occurrence of suboptimal treatment response.
ER  - 

TY  - JOUR
M3  - Article
Y1  - 2024
VL  - 15
SN  - 1664-3224
JF  - Frontiers in Immunology
JO  - Front. Immunol.
UR  - https://www-embase-com-aiims.knimbus.com/search/results?subaction=viewrecord&id=L2030775652&from=export
U2  - L2030775652
C5  - 39081316
DB  - Embase
DB  - Medline
U3  - 2024-08-05
U4  - 2024-08-07
L2  - http://dx.doi.org/10.3389/fimmu.2024.1359066
DO  - 10.3389/fimmu.2024.1359066
A1  - Nagai, A.
A1  - Lemes, R.B.
A1  - Mill, J.G.
A1  - Pereira, A.C.
A1  - Marques, R.E.
A1  - Hünemeier, T.
M1  - (Nagai A.; Marques R.E., rafael.marques@lnbio.cnpem.br) Laboratory of Pathogen Manipulation, Brazilian Biosciences National Laboratory (LNBio), Department of Virology, CNPEM (Brazilian Center for Research in Energy and Materials), Campinas, Brazil
M1  - (Lemes R.B.; Hünemeier T., hunemeier@usp.br) Human Population Genomics Laboratory, Biosciences Institute, Department of Genetics and Evolutionary Biology, University of São Paulo, São Paulo, Brazil
M1  - (Mill J.G.) Health Sciences Center, Department of Physiological Sciences, Federal University of Espírito Santo, Vitória, Brazil
M1  - (Pereira A.C.) Laboratory of Genetics and Molecular Cardiology, Instituto do Coração, Hospital das Clínicas, University of São Paulo, São Paulo, Brazil
M1  - (Pereira A.C.) Department of Genetics, Harvard Medical School, Boston, MA, United States
M1  - (Hünemeier T., hunemeier@usp.br) Department of Population Genetics, Institut de Biologia Evolutiva (CSIC/Universitat Pompeu Fabra), Barcelona, Spain
AD  - R.E. Marques, Laboratory of Pathogen Manipulation, Brazilian Biosciences National Laboratory (LNBio), Department of Virology, CNPEM (Brazilian Center for Research in Energy and Materials), Campinas, Brazil
AD  - T. Hünemeier, Human Population Genomics Laboratory, Biosciences Institute, Department of Genetics and Evolutionary Biology, University of São Paulo, São Paulo, Brazil
T1  - The seroconversion history to SARS-CoV-2 in Indigenous people from Brazil – the interplay between exposure, vaccination, and tuberculosis
LA  - English
KW  - data analysis software
KW  - ELISA kit
KW  - Mycobacterium tuberculosis test kit
KW  - QuantiFERON TB Gold Plus QFT-Plus test kit
KW  - coronavac
KW  - gamma interferon
KW  - immunoglobulin A
KW  - immunoglobulin G
KW  - immunoglobulin M
KW  - insulin
KW  - adult
KW  - aged
KW  - article
KW  - blood sampling
KW  - body mass
KW  - CD4+ T lymphocyte
KW  - CD8+ T lymphocyte
KW  - coronavirus disease 2019
KW  - diabetes mellitus
KW  - enzyme linked immunosorbent assay
KW  - fasting blood glucose level
KW  - female
KW  - human
KW  - hypertension
KW  - indigenous people
KW  - major clinical study
KW  - male
KW  - Mycobacterium tuberculosis
KW  - obesity
KW  - retrospective study
KW  - seroconversion
KW  - serology
KW  - Severe acute respiratory syndrome coronavirus 2
KW  - T lymphocyte
KW  - tuberculin test
KW  - tuberculosis
KW  - vaccination
KW  - coronavac
KW  - QuantiFERON TB Gold Plus QFT-Plus test kit
C1  - coronavac(Sinovac)
C3  - QuantiFERON TB Gold Plus QFT-Plus test kit(Qiagen)
C2  - Sinovac
C4  - Euroimmun
C4  - Qiagen
N2  - The COVID-19 pandemic caused a significant loss of human lives and a worldwide decline in quality of life. Although our understanding of the pandemic has improved significantly since the beginning, the natural history of COVID-19 and its impacts on under-represented populations, such as Indigenous people from America, remain largely unknown. We performed a retrospective serological survey with two Brazilian Indigenous populations (n=624), Tupiniquim and Guarani-Mbyá. Samples were collected between September 2020 and July 2021: a period comprising the dissemination of SARS-CoV-2 variants and the beginning of COVID-19 vaccination in Brazil. Seroconversions against S and N antigens were assessed using three different commercially available ELISA kits. Samples were also used to assess the prevalence of tuberculosis (TB) in the same population (n=529). Seroconversion against SARS-CoV-2 antigens was considered positive if at least one of the three ELISA kits detected levels of specific antibodies above the threshold specified by the manufacturer. In this sense, we report 56.0% (n=349/623) of seroconverted individuals. Relative seroconversion peaked after introduction of the Coronavac vaccine in February 2021. Vaccination increased the production of anti-S IgG from 3.9% to 48.6%. Our results also indicated that 11.0% (n=46/417) of all individuals were positive for TB. Seroconversion to SARS-CoV-2 was similar between individuals with positive tuberculosis test results to those with negative test results. Most vaccinated individuals seroconverted to SARS-CoV-2, indicating that Coronavac may be as protective in individuals from these indigenous groups as observed in the general Brazilian population. COVID-19 severity was minimal regardless of incomplete vaccine coverage, suggesting that vaccination may not be the only factor protecting individuals from severe COVID-19. Tuberculosis is highly prevalent and not associated with increased seroconversion to SARS-CoV-2.
ER  - 

TY  - JOUR
M3  - Article
Y1  - 2024
VL  - 13
IS  - 2
SP  - 165
EP  - 170
SN  - 2212-554X
SN  - 2212-5531
JF  - International Journal of Mycobacteriology
JO  - Int. J. Mycobacteriology
UR  - https://www-embase-com-aiims.knimbus.com/search/results?subaction=viewrecord&id=L2032895140&from=export
U2  - L2032895140
C5  - 38916387
DB  - Embase
DB  - Medline
U3  - 2024-06-25
U4  - 2024-07-02
L2  - http://dx.doi.org/10.4103/ijmy.ijmy_40_24
DO  - 10.4103/ijmy.ijmy_40_24
A1  - Singh, K.
A1  - Hussain, T.
A1  - Gupta, B.
A1  - Pati, S.
M1  - (Singh K.; Hussain T., tahzibahussain@hotmail.com; Pati S.) ICMR‑Regional Medical Research Centre, Chandrasekharpur, India
M1  - (Singh K.; Gupta B.) KIIT School of Biotechnology, Kalinga Institute of Industrial Technology Deemed to be University, Odisha, Bhubaneswar, India
AD  - T. Hussain, Division of NCDs, ICMR‑Regional Medical Research Centre, Chandrasekharpur, Nandankanan Road, Odisha, Bhubaneswar, India
T1  - A Comparative Investigation on Cytokine Expression in Pulmonary Tuberculosis and Comorbidity with Type 2 Diabetes Mellitus
LA  - English
KW  - ELISA kit
KW  - Mycobacterium species test kit
KW  - BCG vaccine
KW  - gamma interferon
KW  - hemoglobin A1c
KW  - insulin
KW  - interleukin 10
KW  - interleukin 6
KW  - rifampicin
KW  - tumor necrosis factor
KW  - acid fast bacterium
KW  - adolescent
KW  - adult
KW  - analysis of variance
KW  - antibiotic resistance
KW  - antibiotic sensitivity
KW  - article
KW  - blood sampling
KW  - body mass
KW  - cohort analysis
KW  - comorbidity
KW  - controlled study
KW  - cross-sectional study
KW  - diastolic blood pressure
KW  - disease severity
KW  - enzyme linked immunosorbent assay
KW  - female
KW  - human
KW  - hypertension
KW  - informed consent
KW  - insulin resistance
KW  - lung tuberculosis
KW  - major clinical study
KW  - male
KW  - malnutrition
KW  - middle aged
KW  - Mycobacterium tuberculosis
KW  - non insulin dependent diabetes mellitus
KW  - pathogenesis
KW  - pathophysiology
KW  - protein expression
KW  - risk assessment
KW  - systolic blood pressure
KW  - T lymphocyte
KW  - thorax radiography
KW  - upregulation
KW  - young adult
C4  - Diaclone(France)
N2  - Background: Mycobacterium tuberculosis (Mtb) is the causative agent of tuberculosis (TB), with a high global prevalence and mortality rate. To control the gruesome pathogen, a deep understanding of pathophysiology and host–pathogen interaction is essential for early diagnosis and novel drug development. Cytokines play a crucial role in infection and susceptibility, and their expressions could serve as potential biomarkers to enhance our understanding of Mtb pathophysiology for improved therapeutic approaches. This cross‑sectional study investigates the levels of four important T‑cell immune‑mediated cytokines: interleukins (IL‑6 and IL‑10), interferon‑gamma (IFN‑γ), and tumor necrosis factor‑alpha in 80 cohort samples, with 20 people in each group. Methods: Following proper ethics and patient consent, we collected blood samples and isolated serum from all four groups: TB, type 2 diabetes mellitus (T2DM), type 2 diabetes–TB comorbidity (T2DM + TB), and a healthy individual as a control group (C). Furthermore, cytokine expression was measured in individual serum samples through the enzyme‑linked immunosorbent assay method using commercial kits (Diaclone, French). Statistical significance was observed by analyzing triplicate data using t‑tests and the one‑way ANOVA method with GraphPad Prism 10. Results: The results showed that all four cytokine levels were higher (P ≤ 0.0001) than the control, especially IL‑6, IL‑10, and IFN‑γ, which were found to be upregulated in T2DM + TB samples (P ≤ 0.0001) than individual TB or T2DM samples. Conclusion: The high levels of cytokines in comorbidity cases raise the risk of insulin resistance and the severity of TB infection. These levels of expression could be used to keep track of the Mtb infection status or severity, aid in early diagnosis as a possible biomarker, and suggest possible treatment plans.
ER  - 

TY  - JOUR
M3  - Letter
Y1  - 2024
VL  - 56
IS  - 3
SP  - 228
EP  - 230
SN  - 1998-3751
SN  - 0253-7613
JF  - Indian Journal of Pharmacology
JO  - Indian J. Pharmacol.
UR  - https://www-embase-com-aiims.knimbus.com/search/results?subaction=viewrecord&id=L2033145087&from=export
U2  - L2033145087
C5  - 39078190
DB  - Embase
DB  - Medline
U3  - 2024-07-11
U4  - 2024-08-06
L2  - http://dx.doi.org/10.4103/ijp.ijp_49_24
DO  - 10.4103/ijp.ijp_49_24
A1  - Kowe, P.
A1  - Zatakia, S.
A1  - Chethan, M.V.
A1  - Dhurat, R.
M1  - (Kowe P.; Zatakia S.; Chethan M.V.) Department of Dermatology, Lokmanya Tilak Municipal General Hospital and Medical College, Maharashtra, Mumbai, India
M1  - (Dhurat R., rachitadhurat@yahoo.co.in) Department of Dermatology, Venereology and Leprosy, Lokmanya Tilak Municipal General Hospital and Medical College, Maharashtra, Mumbai, India
AD  - R. Dhurat, Department of Dermatology, Venereology and Leprosy, Lokmanya Tilak Municipal General Hospital and Medical College, Sion, Maharashtra, Mumbai, India
T1  - Bedaquiline-induced psoriasiform drug eruption in a patient of multidrug-resistant tuberculosis
LA  - English
KW  - amikacin
KW  - antihistaminic agent
KW  - bedaquiline
KW  - clofazimine
KW  - corticosteroid
KW  - cycloserine
KW  - delamanid
KW  - glimepiride
KW  - glycated hemoglobin
KW  - linezolid
KW  - metformin
KW  - potassium hydroxide
KW  - pretomanid
KW  - telmisartan
KW  - acanthosis
KW  - adult
KW  - blood glucose monitoring
KW  - blood pressure monitoring
KW  - case report
KW  - clinical article
KW  - diabetes mellitus
KW  - drug approval
KW  - drug eruption
KW  - drug mechanism
KW  - drug withdrawal
KW  - eosinophil
KW  - erythema
KW  - face
KW  - foot sole
KW  - hand palm
KW  - histopathology
KW  - human
KW  - human tissue
KW  - hyperkeratosis
KW  - hyperplasia
KW  - hypertension
KW  - hypogranulosis
KW  - inflammatory infiltrate
KW  - letter
KW  - limb
KW  - lung tuberculosis
KW  - lymphocyte
KW  - male
KW  - middle aged
KW  - multidrug resistant tuberculosis
KW  - nail
KW  - pharmacovigilance
KW  - pruritus
KW  - psoriasis
KW  - scalp
KW  - scaly plaque
KW  - short course therapy
KW  - skin defect
KW  - skin disease
KW  - skin examination
KW  - systemic therapy
KW  - tablet
KW  - treatment duration
KW  - trunk
ER  - 

TY  - GEN
M3  - Preprint
Y1  - 2023
SN  - 2692-8205
JF  - bioRxiv
JO  - bioRxiv
UR  - https://www-embase-com-aiims.knimbus.com/search/results?subaction=viewrecord&id=L2029576826&from=export
U2  - L2029576826
U4  - 2024-02-07
L2  - http://dx.doi.org/10.1101/2023.12.07.570553
DO  - 10.1101/2023.12.07.570553
A1  - Bhaskar, V.
A1  - Kumar, R.
A1  - Praharaj, M.R.
A1  - Gandham, S.
A1  - Maity, H.K.
A1  - Sarkar, U.
A1  - Dey, B.
M1  - (Bhaskar V.; Kumar R.; Praharaj M.R.; Gandham S.; Dey B., bdey@niab.org.in) National Institute of Animal Biotechnology, Telangana, Hyderabad, India
M1  - (Kumar R.; Praharaj M.R.; Gandham S.; Dey B., bdey@niab.org.in) Regional Centre for Biotechnology, Haryana, Faridabad, India
M1  - (Maity H.K.) Department of Avian Sciences, West Bengal University of Animal and Fishery Sciences, West Bengal, Kolkata, India
M1  - (Sarkar U.) Department of Animal Genetics and Breeding, West Bengal University of Animal and Fishery Sciences, West Bengal, Kolkata, India
AD  - B. Dey, National Institute of Animal Biotechnology (NIAB), Survey No. 37, Extended Q City Road, Gowlidoddi, Telangana, Gachibowli, Hyderabad, India
T1  - A bovine pulmosphere model and multiomics analyses identify a signature of early host response to Mycobacterium tuberculosis infection
LA  - English
KW  - biological marker
KW  - interferon regulatory factor 1
KW  - proteome
KW  - scleroprotein
KW  - transcriptome
KW  - animal experiment
KW  - animal model
KW  - bovine
KW  - bovine tuberculosis
KW  - cell population
KW  - controlled study
KW  - drug therapy
KW  - ex vivo study
KW  - high throughput screening
KW  - immune response
KW  - lung alveolus cell
KW  - metered dose inhaler
KW  - multiomics
KW  - Mycobacterium bovis BCG
KW  - Mycobacterium tuberculosis
KW  - neutrophil chemotaxis
KW  - nonhuman
KW  - preprint
KW  - signal transduction
KW  - tuberculosis
KW  - upregulation
N2  - Interactions between the tubercle bacilli and lung cells during the early stages of tuberculosis (TB) are crucial for disease outcomes. Conventional 2D cell culture inadequately replicates the multicellular complexity of lungs. We introduce a 3D pulmosphere model for Mycobacterium tuberculosis infection in bovine systems, demonstrating through comprehensive transcriptome and proteome analyses that these 3D structures closely replicate the diverse cell populations and abundant extracellular matrix proteins, emphasizing their similarity to the in vivo pulmonary environment. While both avirulent BCG and virulent M. tuberculosis-infected pulmospheres exhibit commonalities in the upregulation of several host signaling pathways, distinct features such as upregulation of ECM receptors, neutrophil chemotaxis, interferon signaling, and RIG-1 signaling pathways characterize the unique early response to virulent M. tuberculosis. Moreover, a signature of seven genes/proteins, including IRF1, CCL5, CXCL8, CXCL10, ICAM1, COL17A1, and CFB, emerges as indicative of the early host response to M. tuberculosis infection. Overall, this study presents a superior ex vivo multicellular bovine pulmosphere TB model, with implications for discovering disease biomarkers, enabling high-throughput drug screening, and improving TB control strategies.
ER  - 

TY  - JOUR
M3  - Article
Y1  - 2023
VL  - 143
SN  - 1873-281X
SN  - 1472-9792
JF  - Tuberculosis
JO  - Tuberculosis
UR  - https://www-embase-com-aiims.knimbus.com/search/results?subaction=viewrecord&id=L2028016079&from=export
U2  - L2028016079
C5  - 38180029
DB  - Embase
DB  - Medline
U3  - 2023-10-31
U4  - 2023-11-08
L2  - http://dx.doi.org/10.1016/j.tube.2023.102426
DO  - 10.1016/j.tube.2023.102426
A1  - Rojas-Espinosa, O.
A1  - Arce-Mendoza, A.Y.
A1  - Islas-Trujillo, S.
A1  - Muñiz-Buenrostro, A.
A1  - Arce-Paredes, P.
A1  - Popoca-Galván, O.
A1  - Moreno-Altamirano, B.
A1  - Rivero Silva, M.
M1  - (Rojas-Espinosa O., rojas_espinosa@hotmail.com; Islas-Trujillo S., trujiser2@yahoo.com.mx; Arce-Paredes P., paty_arce@hotmail.com; Popoca-Galván O., opopocag1700@alumno.ipn.mx; Moreno-Altamirano B., bertha.moreno.altamirano@gmail.com; Rivero Silva M., miguel.rivero1995@gmail.com) Departamento de Inmunología, Escuela Nacional de Ciencias Biológicas, Instituto Politécnico Nacional, Ciudad de México, Mexico
M1  - (Arce-Mendoza A.Y., aya.mayola@yahoo.com; Muñiz-Buenrostro A., antonio.muniz92@hotmail.com) Departamento de Inmunología, Facultad de Medicina, Universidad Autónoma de Nuevo León, Monterrey, Mexico
AD  - O. Rojas-Espinosa, Departamento de Inmunología, Escuela Nacional de Ciencias Biológicas, Instituto Politécnico Nacional, Carpio y Plan de Ayala, Colonia Santo Tomás, Alcaldía Miguel Hidalgo, Ciudad de México, Mexico
T1  - Necrosis, netosis, and apoptosis in pulmonary tuberculosis and type-2 diabetes mellitus. Clues from the patient's serum
LA  - English
KW  - ethambutol
KW  - glimepiride
KW  - glucose
KW  - histone H3
KW  - insulin
KW  - isoniazid
KW  - leukocyte elastase
KW  - lipocortin 5
KW  - metformin
KW  - myeloperoxidase
KW  - propidium iodide
KW  - pyrazinamide
KW  - reagent
KW  - rifampicin
KW  - wogonin
KW  - adult
KW  - apoptosis
KW  - article
KW  - blood sampling
KW  - cell nuclear structure
KW  - cell structure
KW  - clinical article
KW  - controlled study
KW  - female
KW  - human
KW  - lung tuberculosis
KW  - male
KW  - middle aged
KW  - necrosis
KW  - NETosis
KW  - neutrophil
KW  - non insulin dependent diabetes mellitus
N2  - Pulmonary tuberculosis (PTB) and type 2 diabetes mellitus (T2DM) are two inflammatory diseases whose pathology involves neutrophils (NEU) as key participants. Countless inflammatory elements produced at the lesion sites leak into the blood and are distributed systemically. The study aimed to investigate the effect of the serum of patients with PTB, T2DM, and PTB + T2DM on the cellular and nuclear morphology of healthy NEU. Monolayers of NEU were prepared and incubated with sera from PTB (n 10), T2DM (n10), PTB + T2DM (n 10) patients, or sera from healthy people (n = 10). Monolayers were stained for histones, elastase, and myeloperoxidase for NETosis, annexin V for apoptosis, and Iris fuchsia for necrosis. Hoechst stain (DNA) was used to identify the nuclear alterations. Necrosis was the predominant alteration. Sera from PTB + T2DM were the most potent change inducers. Normal sera did not induce cell alterations. The blood of TBP and T2DM patients carries a myriad of abnormal elements that induce necrosis of NEU in normal people, thus reflecting what might occur in the neutrophils of the patients themselves. These findings reinforce the participation of NEU in the pathology of these diseases. Necrosis is expected to be the most frequent neutrophil-induced alteration in tuberculosis and diabetes mellitus.
ER  - 

TY  - JOUR
M3  - Conference Abstract
Y1  - 2023
VL  - 8
SP  - A99
EP  - A100
SN  - 2059-7908
JF  - BMJ Global Health
JO  - BMJ Glob. Health
UR  - https://www-embase-com-aiims.knimbus.com/search/results?subaction=viewrecord&id=L643211395&from=export
U2  - L643211395
DB  - Embase
U4  - 2024-01-17
L2  - http://dx.doi.org/10.1136/bmjgh-2023-EDC.243
DO  - 10.1136/bmjgh-2023-EDC.243
A1  - Laizer, S.
A1  - Mrema, L.
A1  - Kyazze, A.
A1  - Ntinginya, N.
A1  - Brake, L.
A1  - Sabi, I.
A1  - Minja, L.
A1  - Andia-Biraro, I.
A1  - Jin, H.
A1  - Machumu, B.
A1  - Kibirige, D.
A1  - Kilonzo, K.
A1  - Chamba, N.
A1  - Chritchley, J.
A1  - Olomi, W.
A1  - Sharples, K.
A1  - Hill, P.
A1  - Crevel, R.
M1  - (Laizer S.; Machumu B.; Kilonzo K.; Chamba N.) Kilimanjaro Clinical Research Institute, Tanzania
M1  - (Mrema L.; Ntinginya N.; Sabi I.; Minja L.; Olomi W.) National Institute for Medical Research (NIMR), Mbeya Medical Research Centre, Tanzania
M1  - (Kyazze A.; Andia-Biraro I.) Department of Internal Medicine, School of Medicine, College of Health Sciences, Makerere University, Uganda
M1  - (Brake L.) Department of Pharmacy, Radboud Institute for Health Sciences, Radboud University Medical Center (RUMC), Netherlands
M1  - (Jin H.) King's College London, United Kingdom
M1  - (Kibirige D.) Uganda Martyrs Hospital Lubaga, Uganda
M1  - (Chritchley J.) St George's University of London, United Kingdom
M1  - (Sharples K.; Hill P.) Otago Global Health Institute, University of Otago, New Zealand
M1  - (Crevel R.) Department of Internal Medicine, Radboud Center for Infectious Diseases, Radboud University Medical Center, Netherlands
AD  - S. Laizer, Kilimanjaro Clinical Research Institute, Tanzania
T1  - PREVENTION OF TUBERCULOSIS IN PEOPLE LIVING WITH DIABETES MELLITUS - THE PROTID PROJECT
LA  - English
KW  - hemoglobin A1c
KW  - insulin
KW  - isoniazid
KW  - rifapentine
KW  - adult
KW  - adverse drug reaction
KW  - cerebrovascular accident
KW  - cohort analysis
KW  - conference abstract
KW  - cost effectiveness analysis
KW  - diabetes mellitus
KW  - double blind procedure
KW  - drug therapy
KW  - female
KW  - foot amputation
KW  - glycemic control
KW  - heart infarction
KW  - human
KW  - hypertension
KW  - latent tuberculosis
KW  - major clinical study
KW  - middle aged
KW  - obesity
KW  - peripheral neuropathy
KW  - prevention
KW  - side effect
KW  - Tanzania
KW  - tuberculosis
KW  - Uganda
KW  - visual impairment
N2  - Background Diabetes mellitus (DM) increases the risk of tuberculosis (TB) and will hamper global TB control due to the dramatic rise in type 2 DM in TB-endemic settings. Current guidelines don't recommend TB preventive therapy (TPT) for people with DM due to an absence of evidence. Methods PROTID is the first randomized, double-blind trial to evaluate the efficacy and safety of 12 weekly doses of rifapentine/ isoniazid (3HP) as TPT in people with DM who have latent tuberculosis infection (LTBI, n=3000), with a parallel cohort (n=1000) to measure TB risk in individuals with DM tested negative for LTBI. PROTID, run in Uganda and Tanzania, will also examine optimal ways of screening for active and latent TB, evaluate quality of DM and DM-TB care, establish cost-effectiveness and population impact, and archive samples for pathophysiological studies. Results As of May 2023, 1890 participants have been screened, of whom 56.2% were LTBI-test positive, 8.5% HIVinfected, 0.5% diagnosed with TB disease and 4.9% reported previous TB. 740 participants (39.2%) have been enrolled in the trial, and 377 in the parallel cohort. Among those screened (mean age 55.8 years, 71.7% female), the mean duration of DM was 8.8 years; 38.2% were overweight and 32.2% obese, with 26.8% on insulin and a mean HbA1c of 9.4%. Further characterization showed hypertension (62.7%), myocardial infarction (1.0%), stroke (3.4%), foot amputations (5.0%), visual loss (60.9%), and peripheral neuropathy (76.9%). Conclusion PROTID will provide essential evidence regarding prevention of DM-associated TB, and DM care in sub-Saharan Africa. Its initial results show a high burden of TB and LTBI and common HIV co-infection among people with DM in Tanzania and Uganda. DM is characterized by inadequate glycemic control and frequent complications, underlining the need for interventions to improve access and quality of DM care.
ER  - 

TY  - JOUR
M3  - Article
Y1  - 2023
VL  - 46
SN  - 1998-3646
SN  - 0255-0857
JF  - Indian Journal of Medical Microbiology
JO  - Indian J. Med. Microbiol.
UR  - https://www-embase-com-aiims.knimbus.com/search/results?subaction=viewrecord&id=L2026930535&from=export
U2  - L2026930535
C5  - 37708741
DB  - Embase
DB  - Medline
U3  - 2023-09-15
U4  - 2023-09-18
L2  - http://dx.doi.org/10.1016/j.ijmmb.2023.100458
DO  - 10.1016/j.ijmmb.2023.100458
A1  - Vithiya, G.
A1  - Rajendran, T.
A1  - Velvizhi, S.
A1  - Ramesh, A.
M1  - (Vithiya G., vidhya.md@gmail.com; Rajendran T.; Velvizhi S.; Ramesh A.) Department of Microbiology, Velammal Medical College Hospital and Research Institute, Madurai, India
AD  - G. Vithiya, R.S.No 45/6, plot no.20 Babu Nagar Main Road, Sourashtra Teachers' Colony, Anuppanadi, Madurai, India
T1  - Pulmonary tuberculosis and neurologic melioidosis coinfection-first case report from Madurai
LA  - English
KW  - microbial identification system
KW  - Mycobacterium tuberculosis test kit
KW  - alanine aminotransferase
KW  - alkaline phosphatase
KW  - amikacin
KW  - antidiabetic agent
KW  - bilirubin
KW  - bilirubin glucuronide
KW  - ceftazidime
KW  - cotrimoxazole
KW  - creatinine
KW  - ethambutol
KW  - ethambutol plus isoniazid plus pyrazinamide plus rifampicin
KW  - hemoglobin
KW  - hemoglobin A1c
KW  - insulin
KW  - isoniazid plus pyrazinamide plus rifampicin
KW  - levofloxacin
KW  - procalcitonin
KW  - pyridoxine
KW  - urea
KW  - abscess
KW  - activated partial thromboplastin time
KW  - acute hepatitis
KW  - adult
KW  - alcoholism
KW  - article
KW  - artificial ventilation
KW  - blood gas analysis
KW  - Burkholderia pseudomallei
KW  - case report
KW  - clinical article
KW  - coinfection
KW  - computer assisted tomography
KW  - diabetes mellitus
KW  - erythrocyte sedimentation rate
KW  - fever
KW  - fluid-attenuated inversion recovery imaging
KW  - glucose blood level
KW  - headache
KW  - hematoma
KW  - human
KW  - hyperglycemia
KW  - hypoxia
KW  - leukocyte count
KW  - liver function test
KW  - lung tuberculosis
KW  - male
KW  - melioidosis
KW  - middle aged
KW  - neurologic melioidosis
KW  - nuclear magnetic resonance imaging
KW  - polymerase chain reaction
KW  - prothrombin time
KW  - real time polymerase chain reaction
KW  - respiratory alkalosis
KW  - respiratory distress
KW  - scalp abscess
KW  - sensory dysfunction
KW  - smoking
KW  - somnolence
KW  - subgaleal hematoma
KW  - tracheal aspiration procedure
N2  - Despite tuberculosis and melioidosis being endemic in many countries, coinfections are unusual. Only fourteen cases of tuberculosis melioidosis coinfections have been reported. To the best of our knowledge, this is the first case of coinfection of tuberculosis and neurologic melioidosis. We report a case of 48 year diabetic male presented with fever, headache and altered sensorium for two days. On examination, there was scalp abscess with subgaleal hematoma, pus culture of which grew B. pseudomallei. Sputum culture grew the same and sputum tuberculosis PCR was positive. Patient was concurrently treated for both the conditions and recovered.
ER  - 

TY  - JOUR
M3  - Article
Y1  - 2023
VL  - 18
IS  - 11 November
SN  - 1932-6203
JF  - PLoS ONE
JO  - PLoS ONE
UR  - https://www-embase-com-aiims.knimbus.com/search/results?subaction=viewrecord&id=L2028856775&from=export
U2  - L2028856775
C5  - 38032920
DB  - Embase
DB  - Medline
U3  - 2023-12-11
U4  - 2023-12-12
L2  - http://dx.doi.org/10.1371/journal.pone.0292397
DO  - 10.1371/journal.pone.0292397
A1  - Trivedi, P.
A1  - Chaturvedi, V.
M1  - (Trivedi P.; Chaturvedi V., vinita_chaturvedi@cdri.res.in) Biochemistry and Structural Biology Division, Central Drug Research Institute, UP, Lucknow, India
AD  - V. Chaturvedi, Biochemistry and Structural Biology Division, Central Drug Research Institute, UP, Lucknow, India
T1  - Interactive effect of oral anti-hyperglycaemic or anti-hypertensive drugs on the inhibitory and bactericidal activity of first line anti-TB drugs against M. tuberculosis
LA  - English
KW  - acarbose
KW  - acetohexamide
KW  - antihypertensive agent
KW  - atenolol
KW  - ethambutol
KW  - glibenclamide
KW  - hydrochlorothiazide
KW  - hyperglycemic agent
KW  - isoniazid
KW  - metformin plus rosiglitazone
KW  - nifedipine
KW  - prazosin
KW  - ramipril
KW  - repaglinide
KW  - rifampicin
KW  - rosiglitazone
KW  - sitagliptin
KW  - streptomycin
KW  - tuberculostatic agent
KW  - valsartan
KW  - verapamil
KW  - animal cell
KW  - antibacterial activity
KW  - article
KW  - bacterial growth
KW  - bactericidal activity
KW  - cell viability
KW  - colony forming unit
KW  - controlled study
KW  - cytotoxicity
KW  - diabetes mellitus
KW  - fractional inhibitory concentration
KW  - hypertension
KW  - minimum inhibitory concentration
KW  - mouse
KW  - MTT assay
KW  - Mycobacterium tuberculosis
KW  - nonhuman
KW  - synergistic effect
KW  - treatment failure
N2  - Co-existence of life style disorders, like, Diabetes or Hypertension, increases risk of, treatment failure, deaths and developing drug-resistant TB. Concomitant administration of drugs to treat dual/multi-morbidities may alter their effectiveness, in additive/synergistic or adverse/antagonistic manner. We evaluated interactive effect of 7 anti-hyperglycaemic (HG) and 6 anti-hypertensive (HT) drugs on the inhibitory (MICs) and bactericidal (% killing of intracellular bacilli) activities of anti-TB drugs, Isoniazid (INH), Rifampicin (RFM), Ethambutol (EMB) and Streptomycin (STR) against M. tuberculosis. Five anti-HG drugs, namely, Acarbose, Acetohexamide, Glyburide, Repaglinide and Sitagliptin imparted either 'additive' or 'no effect' on the activities (inhibition or%killing) of all the four anti-TB drugs, as evident by their lower FICs (Fractional Inhibitory concentrations) and higher bacterial killing in combination. Metformin and Rosiglitazone, however, exerted adverse effect on the Ethambutol (FICs >2.0). All the six anti-HT drugs, namely, Atenolol, Hydrochlorothiazide, Ramipril, Valsartan, Nifedipine and Verapamil exerted either 'additive'/'synergistic' or 'no effect' on the activities of anti-TB drugs. These findings may help clinicians to select safe and helpful anti- HG or anti-HT drugs for TB patients, if, suffering with diabetes or hypertension like co-morbidities and receiving DOTs (a set regimen for the treatment of TB based on the WHO guidelines).
ER  - 

TY  - JOUR
M3  - Article
Y1  - 2023
VL  - 102
IS  - 41
SP  - E35374
SN  - 1536-5964
SN  - 0025-7974
JF  - Medicine (United States)
JO  - Medicine
UR  - https://www-embase-com-aiims.knimbus.com/search/results?subaction=viewrecord&id=L2028113566&from=export
U2  - L2028113566
C5  - 37832049
DB  - Embase
DB  - Medline
U3  - 2023-11-06
U4  - 2023-11-14
L2  - http://dx.doi.org/10.1097/MD.0000000000035374
DO  - 10.1097/MD.0000000000035374
A1  - Zhou, A.
A1  - Wang, Y.
A1  - Chen, Y.
A1  - Zhong, H.
A1  - Chen, B.
A1  - Tan, C.
M1  - (Zhou A., m13408081201@163.com; Wang Y., yanwangbbao@wchscu.cn; Chen Y., wwjdbz123321@163.com) West China School of Nursing, Sichuan University, Department of Rheumatism and Immunology, West China Hospital, Sichuan University, Chengdu, China
M1  - (Zhong H., z13281100152@163.com) West China Hospital, Sichuan University, West China School of Nursing, Sichuan University, Chengdu, China
M1  - (Chen B., wwjdbz123321@163.com; Tan C., tanchunyu0613@163.com) Department of Rheumatism and Immunology, West China Hospital of Sichuan University, Sichuan, Chengdu, China
AD  - C. Tan, Department of Rheumatism and Immunology, West China Hospital of Sichuan University, No. 37, Guoxue Lane, Wuhou District, Sichuan, Chengdu, China
T1  - A case report of systemic lupus erythematosus and intestinal tuberculosis with lower gastrointestinal bleeding: A treatment approach utilizing parenteral nutrition
LA  - English
KW  - central venous catheter
KW  - container
KW  - infusion pump
KW  - micropump
KW  - rapid test
KW  - Xpert
KW  - antibody
KW  - anticoagulant agent
KW  - antinuclear antibody
KW  - complement component C3
KW  - double stranded DNA antibody
KW  - ethambutol
KW  - ethylene vinyl acetate copolymer
KW  - glucose
KW  - growth inhibitor
KW  - immunosuppressive agent
KW  - infusion fluid
KW  - insulin
KW  - isoniazid
KW  - levofloxacin
KW  - low molecular weight heparin
KW  - methylprednisolone sodium succinate
KW  - pyrazinamide
KW  - r052 antibody
KW  - ribonucleoprotein antibody
KW  - ribosomal p protein antibody
KW  - rifampicin
KW  - Ro antibody
KW  - short acting insulin
KW  - Sm antibody
KW  - unclassified drug
KW  - abdominal cavity
KW  - abdominal pain
KW  - adult
KW  - antibody blood level
KW  - article
KW  - bilateral pneumonia
KW  - blood examination
KW  - blood glucose monitoring
KW  - blood volume
KW  - case report
KW  - chemoluminescence
KW  - chest tightness
KW  - clinical article
KW  - clinical examination
KW  - colonoscopy
KW  - computer assisted tomography
KW  - contrast enhancement
KW  - diet restriction
KW  - dyspnea
KW  - echography
KW  - electrolyte disturbance
KW  - emergency ward
KW  - expert nurse
KW  - female
KW  - fever
KW  - fistula
KW  - glucose blood level
KW  - heart rate measurement
KW  - hematochezia
KW  - hormonal therapy
KW  - hospital admission
KW  - hospital discharge
KW  - human
KW  - hypoglycemia
KW  - hypokalemia
KW  - hyponatremia
KW  - immunofluorescence
KW  - immunosuppressive treatment
KW  - intestinal tuberculosis
KW  - lower gastrointestinal bleeding
KW  - lymphadenopathy
KW  - malaise
KW  - multidisciplinary team
KW  - muscle atrophy
KW  - nursing
KW  - parenteral nutrition
KW  - patient safety
KW  - pericardial effusion
KW  - peripheral edema
KW  - protein blood level
KW  - recanalization
KW  - recurrent disease
KW  - respiratory function disorder
KW  - retroperitoneum
KW  - systemic lupus erythematosus
KW  - thrombosis
KW  - water deprivation
KW  - wellbeing
KW  - Xpert
C3  - Xpert
N2  - Rationale: Limited literatures are available on lower gastrointestinal bleeding in systemic lupus erythematosus (SLE) combined with intestinal tuberculosis. Sharing the treatment experiences of a 26-year-old female patient diagnosed with this complex condition in this report may contribute valuable insights. Patient concerns: The patient initially presented with abdominal pain and active gastrointestinal bleeding, leading to admission to the hospital. Over a 2-week period, she experienced persistent bleeding, with daily volumes ranging from 300 mL to 800 mL. Diagnoses: Lower gastrointestinal bleeding was diagnosed in this patient with concurrent systemic lupus erythematosus and intestinal tuberculosis. Interventions: As her symptoms rapidly progressed, food and water intake had to be completely restricted. The parenteral nutrition was implemented. Outcomes: The medical team effectively controlled the bleeding, leading to a notable improvement in the patient's condition. Consequently, she was able to resume oral intake and was discharged from the hospital. Lessons: This case highlights the significance of using parenteral nutrition in the management of lower gastrointestinal bleeding in patients with concurrent systemic lupus erythematosus and intestinal tuberculosis. Close monitoring and collaborative efforts among healthcare professionals are crucial to achieve successful outcomes in similar cases.
ER  - 

TY  - JOUR
M3  - Article
Y1  - 2023
VL  - 2023
IS  - 10
SN  - 1465-1858
JF  - Cochrane Database of Systematic Reviews
JO  - Cochrane Database Syst. Rev.
UR  - https://www-embase-com-aiims.knimbus.com/search/results?subaction=viewrecord&id=L642438217&from=export
U2  - L642438217
DB  - Embase
U3  - 2023-10-19
U4  - 2023-11-08
L2  - http://dx.doi.org/10.1002/14651858.CD016013
DO  - 10.1002/14651858.CD016013
A1  - Franco, J.V.A.
A1  - Metzendorf, M.-I.
A1  - Risso, A.
A1  - Boeckmann, M.
A1  - Schlesinger, S.
A1  - Damen, J.A.A.G.
A1  - Richter, B.
A1  - Baddeley, A.
A1  - Carlqvist, A.
A1  - Bastard, M.
A1  - Garcia-Casal, M.N.
A1  - Hemmingsen, B.
A1  - Mavhunga, F.
A1  - Manne-Goehler, J.
A1  - Viney, K.
A1  - Bongaerts, B.
M1  - (Franco J.V.A., juan.franco@med.uni-duesseldorf.de; Metzendorf M.-I.; Richter B.; Bongaerts B.) Institute of General Practice, Medical Faculty of the Heinrich-Heine-University Düsseldorf, Düsseldorf, Germany
M1  - (Risso A.) Family and Community Medicine Division, Hospital Italiano de Buenos Aires, Buenos Aires, Argentina
M1  - (Boeckmann M.) Faculty of Human and Health Sciences, University of Bremen, Bremen, Germany
M1  - (Schlesinger S.) Institute for Biometrics and Epidemiology, German Diabetes Center (Deutsches Diabetes-Zentrum/DDZ), Leibniz Center for Diabetes Research at Heinrich Heine University Düsseldorf, Düsseldorf, Germany
M1  - (Damen J.A.A.G.) Cochrane Netherlands, Julius Center for Health Sciences and Primary Care, University Medical Center Utrecht, Utrecht University, Utrecht, Netherlands
M1  - (Baddeley A.; Carlqvist A.; Bastard M.; Mavhunga F.; Viney K.) Global Tuberculosis Programme, World Health Organization, Geneva, Switzerland
M1  - (Garcia-Casal M.N.) Department of Nutrition and Food Safety, World Health Organization, Geneva, Switzerland
M1  - (Hemmingsen B.) Department of Noncommunicable Diseases, World Health Organization, Geneva, Switzerland
M1  - (Manne-Goehler J.) Brigham and Women's Hospital, Harvard Medical School, Boston, MA, United States
AD  - J.V.A. Franco, Institute of General Practice, Medical Faculty of the Heinrich-Heine-University Düsseldorf, Düsseldorf, Germany
T1  - Diabetes as a risk factor for tuberculosis disease
LA  - English
KW  - glucose
KW  - glycated hemoglobin
KW  - immunosuppressive agent
KW  - insulin
KW  - alcoholism
KW  - article
KW  - cigarette smoking
KW  - clinical feature
KW  - computer assisted tomography
KW  - disease association
KW  - disease classification
KW  - extrapulmonary tuberculosis
KW  - glucose blood level
KW  - human
KW  - Human immunodeficiency virus infection
KW  - hyperglycemia
KW  - image analysis
KW  - incidence
KW  - infection risk
KW  - insulin dependent diabetes mellitus
KW  - lung tuberculosis
KW  - malnutrition
KW  - non insulin dependent diabetes mellitus
KW  - oral glucose tolerance test
KW  - polymerase chain reaction
KW  - prevalence
KW  - prognosis
KW  - risk factor
KW  - social status
KW  - sputum smear
KW  - systematic review
KW  - thorax radiography
KW  - tobacco use
KW  - treatment response
N2  - Objectives: This is a protocol for a Cochrane Review (prognosis). The objectives are as follows:. To determine the prognostic value of diabetes in the general population of adults and children for predicting tuberculosis disease. (Table presented.).
ER  - 

TY  - JOUR
M3  - Conference Abstract
Y1  - 2023
VL  - 164
IS  - 4
SP  - A45
SN  - 1931-3543
SN  - 0012-3692
JF  - Chest
JO  - Chest
UR  - https://www-embase-com-aiims.knimbus.com/search/results?subaction=viewrecord&id=L2027227065&from=export
U2  - L2027227065
DB  - Embase
U4  - 2023-10-02
L2  - http://dx.doi.org/10.1016/j.chest.2023.07.088
DO  - 10.1016/j.chest.2023.07.088
A1  - Ray, A.
M1  - (Ray A.)
T1  - PREVALENCE OF ALLERGIC BRONCHOPULMONARY ASPERGILLOSIS IN POST-TUBERCULOSIS LUNG DISEASE PATIENTS PRESENTING TO A TERTIARY REFERRAL CENTRE
LA  - English
KW  - endogenous compound
KW  - immunoglobulin E
KW  - immunoglobulin G
KW  - itraconazole
KW  - steroid
KW  - adult
KW  - airway
KW  - allergic bronchopulmonary aspergillosis
KW  - allergy
KW  - aspergillosis
KW  - Aspergillus
KW  - asthma
KW  - bronchiectasis
KW  - chronic pulmonary aspergillosis
KW  - cohort analysis
KW  - complication
KW  - conference abstract
KW  - coughing
KW  - cystic fibrosis
KW  - drug therapy
KW  - dyspnea
KW  - eosinophil count
KW  - female
KW  - financial management
KW  - follow up
KW  - forced expiratory volume
KW  - forced vital capacity
KW  - fungus ball
KW  - hemoptysis
KW  - human
KW  - India
KW  - inhaler
KW  - lung disease
KW  - lung tuberculosis
KW  - major clinical study
KW  - male
KW  - nonhuman
KW  - prevalence
KW  - serology
KW  - spirometry
KW  - tertiary care center
KW  - thorax
KW  - treatment response
KW  - tuberculosis
N2  - SESSION TITLE: Allergy and Airway Posters 2 SESSION TYPE: Original Investigation Posters PRESENTED ON: 10/10/2023 12:00 pm - 12:45 pm PURPOSE: Patients with past history of pulmonary tuberculosis are known to have a large number of complications including bronchiectasis and chronic pulmonary aspergillosis. However, outside of sporadic case reports, the occurrence of allergic bronchopulmonary aspergillosis (ABPA) has rarely been reported in these patients. This study aimed to study the prevalence of ABPA in patients with post-tubercular lung diseases (PTBLD) METHODS: In this ambispective study, all adult patients with suspected PTBLD presenting to a speciality clinic at a tertiary referral centre in the national capital region of New Delhi(India) were screened over six years (july 2016 - june 2022). All patients with radiological evidence of PTBLD and with a documented history of pulmonary tuberculosis was included in the study. The diagnosis of ABPA and CPA was made as per ISHAM criteria and ESCMID/ERS criteria respectively. The presence of aspergillosis was confirmed by serological tests (IgG and IgE against Aspergillus by ImmunoCAPTM and LDBiolateralTM flow assay), Aspergillus PCR and fungal stains/culture RESULTS: A total of 1840 patients were screened and data of 1012 patients of post-tubercular sequelae patients were inclued. Out of the patients screened, ABPA was seen in 24 (2.37 %) patients, while CPA was seen in 120 (11.85%) patients. The mean age was 40.2 ± 15 years and there were 52% males. Cough (73%), breathlessness (71%) and hemoptysis (30%) were the most common complaints. On an average, past episode of tuberculosis happened ~12 years from date of enrollment and most had a single episode of tuberculosis. On chest imaging, nodules (51.4%), cavity (34.3%) and fungal ball (13%) were the most common radiological features. Out of total ABPA patients, 15 (62.5%)had bronchiectasis. On spirometry, FEV1 and FVC were 53.4 ± 19.4% and 58.3± 14.3% respectively. No particular presenting symptom/ radiological sign/spirometric pattern predicted the development of ABPA in our cohort of PTBLD patients. The mean total IgE, IgG against Aspergillus, IgE against Aspergillus and absolute eosinophil counts were 2160 (809-5000) IU/ml, 23.4 (7.92-47) IU/ml, 19.2 (0.87-49) and 830±150 cells/cmm. ~55% patients received treatment for four months with itraconazole, while 39.5% patients received oral steroids for ~ six months. In total, 57% received LABA/ICS combination inhalers. ~78% patients showed partial response to treatment given, 15%: good response, 7.5%: poor response; while 15% showed relapse during the follow-up duration. None of patients showed any features suggestive of reactivation of pulmonary tuberculosis during follow-up. CONCLUSIONS: ABPA can occur in patients with PTBLD and should be ruled out as a potential complication in these patients with suggestive clinical symptoms/radiological features. Screening with S. IgE and IgE/IgG specific for Aspergillus suggested in patients with suggestive symptoms and response to therapy may be suboptimal in majority of patients.The findings of this study should be confirmed by future multicentric studies. CLINICAL IMPLICATIONS: In patients with PTBLD, ABPA may be a potential complication which needs to be screened by appropriate serological tests. As with cystic fibrosis and asthma, there should be a high index of suspicion for this condition in patients with PTBLD. Use of steroids may be effective and safe in this group. DISCLOSURES: No relevant relationships by Animesh Ray, value=Grant/Research Support Removed 06/22/2023 by Animesh Ray, source=Web Response
ER  - 

TY  - JOUR
M3  - Conference Abstract
Y1  - 2023
VL  - 164
IS  - 4
SP  - A1243
EP  - A1244
SN  - 1931-3543
SN  - 0012-3692
JF  - Chest
JO  - Chest
UR  - https://www-embase-com-aiims.knimbus.com/search/results?subaction=viewrecord&id=L2027228358&from=export
U2  - L2027228358
DB  - Embase
U4  - 2023-10-03
L2  - http://dx.doi.org/10.1016/j.chest.2023.07.884
DO  - 10.1016/j.chest.2023.07.884
A1  - Kutsche, W.
A1  - Broadwell, M.
A1  - Mohammad, J.
A1  - Desai, A.
A1  - Etuk, A.
A1  - Mansour, C.
A1  - Prestage, A.
M1  - (Kutsche W.; Broadwell M.; Mohammad J.; Desai A.; Etuk A.; Mansour C.; Prestage A.)
T1  - THE IMPACT OF IMMUNOSUPPRESSION CAUSED BY UNCONTROLLED DIABETES INCREASING TUBERCULOSIS SUSCEPTIBILITY
LA  - English
KW  - glucose
KW  - hemoglobin A1c
KW  - insulin
KW  - isoniazid
KW  - ketone
KW  - pyridoxine
KW  - abdominal pain
KW  - adult
KW  - age
KW  - anion gap
KW  - chest infection
KW  - chill
KW  - comorbidity
KW  - computer assisted tomography
KW  - conference abstract
KW  - creatinine blood level
KW  - diabetes mellitus
KW  - diabetic ketoacidosis
KW  - drug combination
KW  - drug therapy
KW  - dyspnea
KW  - family history
KW  - female
KW  - fever
KW  - flank pain
KW  - glycemic control
KW  - Hispanic
KW  - human
KW  - human tissue
KW  - immigrant
KW  - immunosuppressive treatment
KW  - incidence
KW  - left lung
KW  - loss of appetite
KW  - lung nodule
KW  - lung tuberculosis
KW  - male
KW  - middle aged
KW  - nausea
KW  - Nicaragua
KW  - non insulin dependent diabetes mellitus
KW  - occupation
KW  - pelvis
KW  - pneumonia
KW  - polydipsia
KW  - polyuria
KW  - prevalence
KW  - public health
KW  - right lung
KW  - risk factor
KW  - sedentary lifestyle
KW  - smoking
KW  - systematic review
KW  - travel
KW  - tuberculosis
KW  - United States
KW  - urinalysis
KW  - vomiting
N2  - SESSION TITLE: Chest Infections Case Report Posters 21 SESSION TYPE: Case Report Posters PRESENTED ON: 10/10/2023 09:40 am - 10:25 am INTRODUCTION: There has been a public health concern and increase in evidence with the correlation of tuberculosis (TB) and diabetes mellitus (DM). Tuberculosis incidences have an increased risk with diabetes due to the immunosuppression caused by the health condition (Yorke,2017). The objective of this case report is to review and summarize a case correlating the two comorbidities. CASE PRESENTATION: A 45-year-old Hispanic immigrant male from Nicaragua with relatively recent diagnosis of type two diabetes mellitus presented with five days of worsening abdominal pain. Patient stated he was having significant nausea, non-bloody, nonbilious emesis, shortness of breath, polyuria, polydipsia, fevers, chills, right-sided flank pain, and endorsed a three-day loss of appetite. No applicable alleviating or aggravating factors. He mentioned he has not been compliant with his current diabetes regimen. Patient states occupation in construction with a recent travel history throughout the southeastern United States. Labs on admission: Anion gap 25, Serum creatinine 0.6. Glucose 337, and elevated serum ketones. Urinalysis had 1+ protein, 3+ glucose, and trace blood. Patients HbA1c at time of admission was 19.6%. The patient was diagnosed with diabetic ketoacidosis (DKA) and treated with IV insulin. Due to patients presenting symptom of abdominal pain. CT (computed tomography) of the abdomen and pelvis with contrast revealed patchy opacification within the right lung base likely concerning for pneumonia/airspace disease. Chest CT without contrast was performed for further evaluation and unveiled dense opacification in the posterior lung bases, scattered bilateral pulmonary nodules, and small effusions. Some nodules had cavitary appearance. The largest nodule was in the anterior medial left lung and measured approximately 1 cm. (See Image)Patient's presentation, travel history, immigrant status, and imaging findings were concerning for tuberculosis. QuantiFERON gold was performed with a positive result and patient was placed in airborne isolation. Patient was Initiated on 9-month isoniazid and pyridoxine therapy. DISCUSSION: Evidence is accumulating with increased correlation between DM and TB. The mechanism to explain the correlation is not completely understood. There may be increased susceptibility to infections with the diagnosis and/or non-compliance of treatment to DM leading to many infections including tuberculosis. Most studies correlating the two diseases were conducted in TB endemic regions. DM prevalence is higher in countries with a high TB burden in comparison to counties with a low TB burden (Wu 2022). Data shows that male sex, increased age, tobacco smoking, urban residence, poor glycemic control, sedentary lifestyle, and family history of DM were variables identified as risk factors for TB (Workneh 2017). CONCLUSIONS: Regular screening for both DM and TB should occur in populations at risk for either individual disease, especially in TB endemic areas. Delays in proper treatment for immunosuppressing states may lead to significant increase in risk for other developing infections and/or pathologies. REFERENCE #1: Workneh MH, Bjune GA, Yimer SA. Prevalence and associated factors of tuberculosis and diabetes mellitus comorbidity: A systematic review. PLoS One. 2017 Apr 21;12(4):e0175925. doi: 10.1371/journal.pone.0175925. PMID: 28430796; PMCID: PMC5400500. REFERENCE #2: Wu Q, Liu Y, Ma YB, Liu K, Chen SH. Incidence and prevalence of pulmonary tuberculosis among patients with type 2 diabetes mellitus: a systematic review and meta-analysis. Ann Med. 2022 Dec;54(1):1657-1666. doi: 10.1080/07853890.2022.2085318. PMID: 35703920; PMCID: PMC9225779. REFERENCE #3: Yorke E, Atiase Y, Akpalu J, Sarfo-Kantanka O, Boima V, Dey ID. The Bidirectional Relationship between Tuberculosis and Diabetes. Tuberc Res Treat. 2017;2017:1702578. doi: 10.1155/2017/1702578. Epub 2017 Nov 12. PMID: 29270319; PMCID: PMC5705893. DISCLOSURES: No relevant relationships by Michael Broadwell No relevant relationships by Aalaap Desai No relevant relationships by Aniekeme Etuk No relevant relationships by William Kutsche No relevant relationships by Charles Mansour No relevant relationships by Juwairiah Mohammad No relevant relationships by Ashton Prestage
ER  - 

TY  - JOUR
M3  - Article
Y1  - 2023
VL  - 67
IS  - 10
SN  - 1098-6596
SN  - 0066-4804
JF  - Antimicrobial Agents and Chemotherapy
JO  - Antimicrob. Agents Chemother.
UR  - https://www-embase-com-aiims.knimbus.com/search/results?subaction=viewrecord&id=L2028056034&from=export
U2  - L2028056034
C5  - 37768317
DB  - Embase
DB  - Medline
U3  - 2023-11-28
U4  - 2023-12-05
L2  - http://dx.doi.org/10.1128/aac.00683-23
DO  - 10.1128/aac.00683-23
A1  - Stemkens, R.
A1  - de Jager, V.
A1  - Dawson, R.
A1  - Diacon, A.H.
A1  - Narunsky, K.
A1  - Padayachee, S.D.
A1  - Boeree, M.J.
A1  - van Beek, S.W.
A1  - Colbers, A.
A1  - Coenen, M.J.H.
A1  - Svensson, E.M.
A1  - Fuhr, U.
A1  - Phillips, P.P.J.
A1  - te Brake, L.H.M.
A1  - Aarnoutse, R.E.
M1  - (Stemkens R., ralf.stemkens@radboudumc.nl; van Beek S.W.; Colbers A.; Svensson E.M.; te Brake L.H.M.; Aarnoutse R.E.) Department of Pharmacy, Research Institute for Medical Innovation, Radboud University Medical Center, Nijmegen, Netherlands
M1  - (de Jager V.; Diacon A.H.) TASK, Cape Town, South Africa
M1  - (Dawson R.; Narunsky K.; Padayachee S.D.) Division of Pulmonology, Department of Medicine, University of Cape Town, University of Cape Town Lung Institute, Cape Town, South Africa
M1  - (Boeree M.J.) Department of Pulmonary Diseases, Research Institute for Medical Innovation, Radboud University Medical Center, Nijmegen, Netherlands
M1  - (Coenen M.J.H.) Department of Clinical Chemistry, Erasmus University Medical Center, Rotterdam, Netherlands
M1  - (Svensson E.M.) Department of Pharmacy, Uppsala University, Uppsala, Sweden
M1  - (Fuhr U.) Clinical Pharmacology, Department I of Pharmacology, Center for Pharmacology, Faculty of Medicine, University Hospital Cologne, University of Cologne, Cologne, Germany
M1  - (Phillips P.P.J.) UCSF Center for Tuberculosis, University of California, San Francisco, CA, United States
M1  - ()
AD  - R. Stemkens, Department of Pharmacy, Research Institute for Medical Innovation, Radboud University Medical Center, Nijmegen, Netherlands
T1  - Drug interaction potential of high-dose rifampicin in patients with pulmonary tuberculosis
LA  - English
KW  - NCT04525235
KW  - ABC transporter subfamily B
KW  - caffeine
KW  - cytochrome P450
KW  - cytochrome P450 1A2
KW  - cytochrome P450 2C19
KW  - cytochrome P450 2C9
KW  - cytochrome P450 2D6
KW  - cytochrome P450 3A
KW  - dextromethorphan
KW  - digoxin
KW  - isoniazid
KW  - isoniazid plus rifampicin
KW  - midazolam
KW  - omeprazole
KW  - rifampicin
KW  - tolbutamide
KW  - adult
KW  - aged
KW  - area under the curve
KW  - article
KW  - blood sampling
KW  - clinical article
KW  - controlled study
KW  - drug dose comparison
KW  - drug exposure
KW  - drug megadose
KW  - drug safety
KW  - female
KW  - headache
KW  - hot flush
KW  - human
KW  - lung tuberculosis
KW  - male
KW  - nausea
KW  - open study
KW  - patient compliance
KW  - pharmacokinetic parameters
KW  - phenotype
KW  - single drug dose
KW  - rifinah
C1  - rifinah
N2  - Accumulating evidence supports the use of higher doses of rifampicin for tuberculosis (TB) treatment. Rifampicin is a potent inducer of metabolic enzymes and drug transporters, resulting in clinically relevant drug interactions. To assess the drug interaction potential of higher doses of rifampicin, we compared the effect of high-dose rifampicin (40 mg/kg daily, RIF40) and standard-dose rifampicin (10 mg/kg daily, RIF10) on the activities of major cytochrome P450 (CYP) enzymes and P-glycoprotein (P-gp). In this open-label, single-arm, two-period, fixed-order phenotyping cocktail study, adult participants with pulmonary TB received RIF10 (days 1–15), followed by RIF40 (days 16–30). A single dose of selective substrates (probe drugs) was administered orally on days 15 and 30: caffeine (CYP1A2), tolbutamide (CYP2C9), omeprazole (CYP2C19), dextromethorphan (CYP2D6), midazolam (CYP3A), and digoxin (P-gp). Intensive pharmacokinetic blood sampling was performed over 24 hours after probe drug intake. In all, 25 participants completed the study. Geometric mean ratios (90% confidence interval) of the total exposure (area under the concentration versus time curve, RIF40 versus RIF10) for each of the probe drugs were as follows: caffeine, 105% (96%–115%); tolbutamide, 80% (74%–86%); omeprazole, 55% (47%–65%); dextromethorphan, 77% (68%–86%); midazolam, 62% (49%–78%), and 117% (105%–130%) for digoxin. In summary, high-dose rifampicin resulted in no additional effect on CYP1A2, mild additional induction of CYP2C9, CYP2C19, CYP2D6, and CYP3A, and marginal inhibition of P-gp. Existing recommendations on managing drug interactions with rifampicin can remain unchanged for the majority of co-administered drugs when using high-dose rifampicin. Clinical Trials registration number NCT04525235.
ER  - 

TY  - JOUR
M3  - Article
Y1  - 2023
VL  - 15
IS  - 9
SN  - 1999-4923
JF  - Pharmaceutics
JO  - Pharmaceutics
UR  - https://www-embase-com-aiims.knimbus.com/search/results?subaction=viewrecord&id=L2025709013&from=export
U2  - L2025709013
DB  - Embase
U3  - 2023-10-03
U4  - 2023-10-05
L2  - http://dx.doi.org/10.3390/pharmaceutics15092354
DO  - 10.3390/pharmaceutics15092354
A1  - Eedara, B.B.
A1  - Fan, C.
A1  - Sinha, S.
A1  - Khadka, P.
A1  - Das, S.C.
M1  - (Eedara B.B.; Fan C.; Sinha S.; Khadka P.; Das S.C., shyamal.das@otago.ac.nz) School of Pharmacy, University of Otago, Dunedin, New Zealand
M1  - (Eedara B.B.) Transpire Bio Inc, 2945 W Corporate Lakes Blvd Suite A, Weston, FL, United States
M1  - (Sinha S.) Department of Physiology, Heart Otago, School of Biomedical Sciences, University of Otago, 270 Great King Street, P.O. Box 913, Dunedin, New Zealand
AD  - S.C. Das, School of Pharmacy, University of Otago, Dunedin, New Zealand
T1  - Inhalable Combination Powder Formulations for Treating Latent and Multidrug-Resistant Tuberculosis: Formulation and In Vitro Characterization
LA  - English
KW  - analytical equipment
KW  - attenuated total reflectance accessory
KW  - autosampler
KW  - B-290 Mini Spray Dryer
KW  - camera
KW  - central processor
KW  - Copley HCP5
KW  - Copley TPK 2000
KW  - data analysis software
KW  - desiccator
KW  - dry powder inhaler
KW  - DSC Q1000
KW  - Emitech K575X
KW  - Excalibur series
KW  - field emission scanning electron microscope
KW  - flowmeter
KW  - Fourier transform infrared spectrometer
KW  - FP82HT
KW  - GladiATR
KW  - high performance liquid chromatograph
KW  - high performance liquid chromatograph
KW  - imaging software
KW  - imaging software
KW  - incubator
KW  - JEOL 6700F
KW  - Mettler Toledo FP90
KW  - microscope slide
KW  - next generation impactor
KW  - Nikon Optiphot PFX
KW  - OPTIKAM PRO5
KW  - orbital mixer incubator
KW  - phase contrast microscope
KW  - polarizer
KW  - scanning electron microscope
KW  - sonicator
KW  - syringe pump
KW  - TGA Q50
KW  - vacuum pump
KW  - Varian 3100
KW  - X-ray diffractometer
KW  - formoterol fumarate
KW  - leucine
KW  - moxifloxacin
KW  - new drug
KW  - pretomanid
KW  - pyrazinamide
KW  - aerosol
KW  - article
KW  - attenuated total reflectance Fourier transform infrared spectroscopy
KW  - behavior
KW  - chemical structure
KW  - chromatography
KW  - crystallization
KW  - differential scanning calorimetry
KW  - drug formulation
KW  - drug stability
KW  - flow rate
KW  - geometry
KW  - high performance liquid chromatography
KW  - hot stage microscopy
KW  - in vitro study
KW  - inhalable combination powder formulation
KW  - inhalation
KW  - latent tuberculosis
KW  - microscopy
KW  - multidrug resistant tuberculosis
KW  - Mycobacterium tuberculosis
KW  - nonhuman
KW  - particle size
KW  - relative humidity
KW  - scanning electron microscopy
KW  - solid state
KW  - spray drying
KW  - surface area
KW  - surface morphology
KW  - synergistic effect
KW  - thermogravimetry
KW  - X ray powder diffraction
KW  - foradil aerolizer
KW  - B-290 Mini Spray Dryer
KW  - Copley HCP5
KW  - Copley TPK 2000
KW  - DSC Q1000
KW  - Emitech K575X
KW  - Excalibur series
KW  - FP82HT
KW  - GladiATR
KW  - GraphPad Prism
KW  - HPLC system
KW  - Image Pro Plus
KW  - ImageJ
KW  - JEOL 6700F
KW  - Mettler Toledo FP90
KW  - Nikon Optiphot PFX
KW  - OPTIKAM PRO5
KW  - TGA Q50
KW  - Varian 3100
C1  - foradil aerolizer(Novartis,United Kingdom)
C3  - B-290 Mini Spray Dryer(BUCHI,Switzerland)
C3  - Copley HCP5(Copley Scientific,United Kingdom)
C3  - Copley TPK 2000(Copley Scientific,United Kingdom)
C3  - DSC Q1000(TA Instruments,United States)
C3  - Emitech K575X(EM Technologies,United Kingdom)
C3  - Excalibur series(Varian,United States)
C3  - FP82HT(Mettler Toledo,Switzerland)
C3  - GladiATR(PIKE Technologies,United States)
C3  - GraphPad Prism(Graphpad,United States)
C3  - HPLC system(Shimadzu,Japan)
C3  - Image Pro Plus(Media Cybernetics,United States)
C3  - ImageJ(National Institute of Health,United States)
C3  - JEOL 6700F(Jeol,Japan)
C3  - Mettler Toledo FP90(Mettler Toledo,Switzerland)
C3  - Nikon Optiphot PFX(Nikon,Japan)
C3  - OPTIKAM PRO5(Optika,Italy)
C3  - TGA Q50(TA Instruments,United States)
C3  - Varian 3100(Varian,United States)
C2  - Novartis(United Kingdom)
C4  - Ratek Instrument(Australia)
C4  - BUCHI(Switzerland)
C4  - Mettler Toledo(Switzerland)
C4  - Teledyne(Switzerland)
C4  - Copley Scientific(United Kingdom)
C4  - EM Technologies(United Kingdom)
C4  - Optika(Italy)
C4  - Jeol(Japan)
C4  - Nikon(Japan)
C4  - Shimadzu(Japan)
C4  - Malvern PANalytical(Netherlands)
C4  - Graphpad(United States)
C4  - Media Cybernetics(United States)
C4  - National Institute of Health(United States)
C4  - PIKE Technologies(United States)
C4  - TA Instruments(United States)
C4  - Varian(United States)
N2  - Tuberculosis (TB) is an infectious disease resulting in millions of deaths annually worldwide. TB treatment is challenging due to a huge number of global latent infections and due to multidrug-resistant forms of TB. Inhaled administration of anti-TB drugs using dry powder inhalers has various advantages over oral administration due to its direct drug delivery and minimization of systemic side effects. Pretomanid (PA-824, PA) is a relatively new drug with potent activity against both active and latent forms of Mycobacterium tuberculosis (Mtb). It is also known for its synergistic effects in combination with pyrazinamide (PYR) and moxifloxacin (MOX). Fixed-dose combination powder formulations of either PYR and PA or PYR and MOX were prepared for inhaled delivery to the deep lung regions where the Mtb habitats were located. Powder formulations were prepared by spray drying using L-leucine as the aerosolization enhancer and were characterized by their particle size, morphology and solid-state properties. In vitro aerosolization behaviour was studied using a Next Generation Impactor, and stability was assessed after storage at room temperature and 30% relative humidity for three months. Spray drying with L-leucine resulted in spherical dimpled particles, 1.9 and 2.4 µm in size for PYR-PA and PYR-MOX combinations, respectively. The powder formulations had an emitted dose of >83% and a fine particle fraction of >65%. PA and MOX showed better stability in the combination powders compared to PYR. Combination powder formulations with high aerosolization efficiency for direct delivery to the lungs were developed in this study for use in the treatment of latent and multidrug-resistant TB infections.
ER  - 

TY  - JOUR
M3  - Review
Y1  - 2023
VL  - 36
SN  - 2666-6065
JF  - The Lancet Regional Health - Western Pacific
JO  - Lancet. Reg. Health. West. Pac.
UR  - https://www-embase-com-aiims.knimbus.com/search/results?subaction=viewrecord&id=L2024055790&from=export
U2  - L2024055790
DB  - Embase
U3  - 2023-04-26
U4  - 2023-09-12
L2  - http://dx.doi.org/10.1016/j.lanwpc.2023.100770
DO  - 10.1016/j.lanwpc.2023.100770
A1  - Teo, A.K.J.
A1  - Morishita, F.
A1  - Islam, T.
A1  - Viney, K.
A1  - Ong, C.W.M.
A1  - Kato, S.
A1  - Kim, H.
A1  - Liu, Y.
A1  - Oh, K.H.
A1  - Yoshiyama, T.
A1  - Ohkado, A.
A1  - Rahevar, K.
A1  - Kawatsu, L.
A1  - Yanagawa, M.
A1  - Prem, K.
A1  - Yi, S.
A1  - Tran, H.T.G.
A1  - Marais, B.J.
M1  - (Teo A.K.J., alvin.teo@sydney.edu.au; Prem K., kiesha.prem@nus.edu.sg; Yi S., siyan@nus.edu.sg) Saw Swee Hock School of Public Health, National University of Singapore and National University Health System, Singapore, Singapore
M1  - (Teo A.K.J., alvin.teo@sydney.edu.au; Marais B.J., ben.marais@sydney.edu.au) Faculty of Medicine and Health, University of Sydney, Sydney, NSW, Australia
M1  - (Teo A.K.J., alvin.teo@sydney.edu.au; Marais B.J., ben.marais@sydney.edu.au) The University of Sydney Institute for Infectious Diseases (Sydney ID) and the Centre of Research Excellence in Tuberculosis (TB-CRE), Sydney, NSW, Australia
M1  - (Morishita F., morishitaf@who.int; Islam T., islamt@who.int; Oh K.H., ohk@who.int; Rahevar K., rahevark@who.int; Yanagawa M., yanagawam@who.int; Tran H.T.G., tranh@who.int) World Health Organization, Regional Office for the Western Pacific, Manila, Philippines
M1  - (Viney K., vineyk@who.int) World Health Organization, Global Tuberculosis Programme, Geneva, Switzerland
M1  - (Ong C.W.M., catherine.ong@nus.edu.sg) Infectious Diseases Translational Research Programme, Department of Medicine, National University of Singapore, Singapore, Singapore
M1  - (Ong C.W.M., catherine.ong@nus.edu.sg) Division of Infectious Diseases, Department of Medicine, National University Hospital, Singapore, Singapore
M1  - (Ong C.W.M., catherine.ong@nus.edu.sg) Institute of Health Innovation and Technology (iHealthtech), National University of Singapore, Singapore
M1  - (Kato S., kato@jata.or.jp; Yoshiyama T., yoshiyama1962@yahoo.co.jp; Ohkado A., rit.epi.9305@jata.or.jp; Kawatsu L., kawatsu@jata.or.jp) Research Institute of Tuberculosis, Japan Anti-Tuberculosis Association, Tokyo, Japan
M1  - (Kim H., hatchingbird@yahoo.co.kr) Korean National Tuberculosis Association, Seoul, South Korea
M1  - (Liu Y., liuyuhong0516@126.com) Beijing Chest Hospital, Capital Medical University, Beijing, China
M1  - (Prem K., kiesha.prem@nus.edu.sg) Department of Infectious Disease Epidemiology, London School of Hygiene and Tropical Medicine, London, United Kingdom
M1  - (Yi S., siyan@nus.edu.sg) KHANA Center for Population Health Research, Phnom Penh, Cambodia
M1  - (Yi S., siyan@nus.edu.sg) Center for Global Health Research, Public Health Program, Touro University California, Vallejo, CA, United States
AD  - A.K.J. Teo, Saw Swee Hock School of Public Health, National University of Singapore and National University Health System, Singapore, Singapore
T1  - Tuberculosis in older adults: challenges and best practices in the Western Pacific Region
LA  - English
KW  - amiodarone
KW  - antacid agent
KW  - anticoagulant agent
KW  - BCG vaccine
KW  - Chinese medicinal formula
KW  - ethambutol
KW  - isoniazid
KW  - paracetamol
KW  - pyrazinamide
KW  - rifampicin
KW  - rosiglitazone
KW  - tuberculostatic agent
KW  - valproic acid
KW  - warfarin
KW  - adverse drug reaction
KW  - aged
KW  - awareness
KW  - BCG vaccination
KW  - bioassay
KW  - cause of death
KW  - clinical feature
KW  - clinical outcome
KW  - clinical practice
KW  - combination drug therapy
KW  - comorbidity
KW  - delayed diagnosis
KW  - diabetes mellitus
KW  - diagnosis time
KW  - disease burden
KW  - disease surveillance
KW  - disease transmission
KW  - drug alcohol interaction
KW  - drug antagonism
KW  - drug potentiation
KW  - drug safety
KW  - follow up
KW  - gastrointestinal symptom
KW  - geographic distribution
KW  - geographic names
KW  - geriatric patient
KW  - health care access
KW  - health care delivery
KW  - health care facility
KW  - health care need
KW  - health care policy
KW  - health service
KW  - help seeking behavior
KW  - high risk population
KW  - human
KW  - immunosenescence
KW  - infection risk
KW  - institutionalization
KW  - interferon gamma releasing assay
KW  - internet literacy
KW  - liver toxicity
KW  - medication compliance
KW  - monotherapy
KW  - patient care
KW  - patient compliance
KW  - personalized medicine
KW  - polypharmacy
KW  - quality of life
KW  - rehabilitation care
KW  - review
KW  - screening test
KW  - social aspect
KW  - social protection
KW  - socioeconomics
KW  - telecare
KW  - time to treatment
KW  - tuberculin test
KW  - tuberculosis
KW  - tuberculosis control
KW  - Western Pacific Region
KW  - World Health Organization
N2  - The Western Pacific has one of the fastest-growing older adult populations globally, and tuberculosis (TB) remains one of the foremost infectious causes of disease and death in the region. Older adults are at higher risk of TB due to immunosenescence, comorbidities, and increased institutionalisation. Atypical symptoms and reduced access to health services may delay care-seeking and TB diagnosis, while co-morbidity and increased risk of adverse drug reactions complicate TB treatment. Post-TB sequelae and socioeconomic challenges may decrease the quality of life after TB treatment completion. Despite their high disease burden and special challenges, there is a lack of regionally coordinated policies and guidelines to manage TB among older adults. Routine TB screening at aged-care facilities, age-friendly infrastructure and services, awareness of atypical TB features, integration of TB and non-communicable diseases services, and person-centred approaches to treatment support could improve TB management among older adults. Addressing these challenges and adopting the best practices identified should inform policy formulation and implementation. Funding: This project was funded by 1) theWorld Health Organization Regional Office for the Western Pacific, with financial contributions from theGovernment of the Republic of Korea through the Korean Disease Control and Prevention Agency and the Government of Japan through theMinistry of Health, Labour and Welfare, and 2)NUS Start-up Grant. The funders had no role in the paper design, collection, analysis, and interpretation of data and in writing of the paper.
ER  - 

TY  - JOUR
M3  - Conference Abstract
Y1  - 2023
VL  - 210
IS  - 1
SN  - 1550-6606
JF  - Journal of Immunology
JO  - J. Immunol.
UR  - https://www-embase-com-aiims.knimbus.com/search/results?subaction=viewrecord&id=L642332078&from=export
U2  - L642332078
DB  - Embase
U4  - 2023-09-28
L2  - http://dx.doi.org/10.4049/jimmunol.210.Supp.81.17
DO  - 10.4049/jimmunol.210.Supp.81.17
A1  - Cooper, A.M.
A1  - Das, M.
A1  - Pearl, J.
M1  - (Cooper A.M.; Das M.; Pearl J.)
AD  - A.M. Cooper
T1  - Pulmonary Mycobacterium tuberculosis infection alters the hepatic immunometabolic landscape and compromises insulin responsiveness early after infection
LA  - English
KW  - carbohydrate
KW  - endogenous compound
KW  - insulin
KW  - interferon
KW  - messenger RNA
KW  - aerosol
KW  - animal experiment
KW  - conference abstract
KW  - controlled study
KW  - fasting
KW  - focal infection
KW  - gene expression
KW  - glucose blood level
KW  - glucose tolerance
KW  - human
KW  - inflammation
KW  - insulin resistance
KW  - latent tuberculosis
KW  - lipid metabolism
KW  - liver metabolism
KW  - low drug dose
KW  - lung infection
KW  - male
KW  - metabolic disorder
KW  - metabolic regulation
KW  - metabolomics
KW  - mouse
KW  - Mycobacterium tuberculosis
KW  - nonhuman
KW  - protein expression
KW  - tuberculosis
N2  - Immunity against Mycobacterium tuberculosis(Mtb) is associated with both regional and systemic inflammation as well as with metabolic disruption in tuberculosis (TB) patients. The metabolic and immunological responses are intertwined but the specific impact of localized disease on systemic metabolism is not well defined. We investigated the impact of low dose aerosol infection of the lung with Mtbon the systemic metabolic regulatory organ - the liver. Using an unbiased approach we defined the mRNA and protein dysregulation occurring in the early stage of infection. We found that infection leads to immune pathway activation and reduced metabolic activity in liver. Comparison of the gene expression patterns between of the lung, liver and blood revealed organ specific metabolic gene dysregulation in the context of non-organ specific activation of interferon response pathways. We have also found that infection leads to suppression of carbohydrate and lipid metabolism, without alteration of fasting or random blood glucose levels. Infected mice show reduced sensitivity to exogenous insulin but the glucose tolerance remains intact indicating insulin resistance. Analysis of metabolomics data from public repository reveals a metabolic signature of insulin resistance correlates with TB progression. Taken together, our finding shows that aerosol Mtbinfection influences hepatic metabolism very soon after infection and may contribute to early metabolic disease. Defining the early interplay between localised infection, inflammation and metabolic regulation is key to understanding the impact of latent and subclinical TB on the large proportion of the World's population who do not exhibit TB symptoms but who are infected with Mtb.
ER  - 

TY  - JOUR
M3  - Article
Y1  - 2023
VL  - 65
IS  - 3
SP  - 138
EP  - 140
SN  - 2146-8052
SN  - 1302-0471
JF  - Gulhane Medical Journal
JO  - Gulhane Med. J.
UR  - https://www-embase-com-aiims.knimbus.com/search/results?subaction=viewrecord&id=L2026432522&from=export
U2  - L2026432522
DB  - Embase
U3  - 2023-09-13
U4  - 2023-09-14
L2  - http://dx.doi.org/10.4274/gulhane.galenos.2023.20591
DO  - 10.4274/gulhane.galenos.2023.20591
A1  - Hacıoğlu, B.
A1  - Tekgöz, E.
A1  - Taşçı, İ.
M1  - (Hacıoğlu B., busex06@gmail.com; Taşçı İ.) University of Health Sciences Türkiye, Gülhane Faculty of Medicine & Gülhane Training and Research Hospital, Department of Internal Medicine, Ankara, Turkey
M1  - (Tekgöz E.) University of Health Sciences Türkiye, Gülhane Faculty of Medicine & Gülhane Training and Research Hospital, Department of Rheumatology, Ankara, Turkey
AD  - B. Hacıoğlu, University of Health Sciences Türkiye, Gülhane Faculty of Medicine & Gülhane Training and Research Hospital, Department of Internal Medicine, Ankara, Turkey
T1  - Tuberculosis of the wrist
LA  - English
KW  - C reactive protein
KW  - creatinine
KW  - diltiazem
KW  - ethambutol
KW  - furosemide
KW  - insulin glargine
KW  - insulin glulisine
KW  - isoniazid
KW  - mycophenolic acid
KW  - prednisolone
KW  - pyrazinamide
KW  - rifampicin
KW  - tacrolimus
KW  - arthritis
KW  - article
KW  - bacterial arthritis
KW  - case report
KW  - chronic kidney failure
KW  - clinical article
KW  - computer assisted tomography
KW  - erythrocyte sedimentation rate
KW  - extrapulmonary tuberculosis
KW  - female
KW  - hip
KW  - human
KW  - Human immunodeficiency virus infection
KW  - hypertension
KW  - immunosuppressive treatment
KW  - incidence
KW  - joint aspiration
KW  - kidney graft
KW  - knee
KW  - leukocyte count
KW  - lung lymph
KW  - middle aged
KW  - Mycobacterium tuberculosis
KW  - neutrophil count
KW  - non insulin dependent diabetes mellitus
KW  - organ transplantation
KW  - osteoarticular tuberculosis
KW  - polymerase chain reaction
KW  - swelling
KW  - thorax radiography
KW  - tuberculin test
KW  - tuberculosis
KW  - vaccination
KW  - weight bearing
KW  - wrist
KW  - wrist pain
N2  - Mycobacterium tuberculosis (TB) is an infectious agent that can affect several organ systems and can cause various symptoms. The most common presentation is pulmonary TB. The incidence of extrapulmonary TB has become much more common worldwide due to the more frequent use of long-term immunosuppressive treatment for various indications. Examples include but are not limited to human immunodeficiency virus infection, organ transplantation, and rheumatic, hematologic, gastrointestinal, and dermatologic inflammatory conditions. Osteoarticular involvement is the third most common presentation of TB after the lung and lymph nodes, accounting for approximately 10-20% of all cases of extrapulmonary disease. The joint involvement is generally monoarticular and progresses insidiously. Skeletal TB mostly involves weight-bearing joints such as the hip and knee. Wrist involvement is rarely encountered and accounts for only 1% of skeletal TB. Herein, we describe a rare involvement of musculoskeletal TB in a renal transplant recipient.
ER  - 

TY  - JOUR
M3  - Review
Y1  - 2023
VL  - 28
IS  - 10
SP  - 978
EP  - 991
SN  - 1097-9867
SN  - 1083-7450
JF  - Pharmaceutical Development and Technology
JO  - Pharm. Dev. Technol.
UR  - https://www-embase-com-aiims.knimbus.com/search/results?subaction=viewrecord&id=L2026812910&from=export
U2  - L2026812910
C5  - 37937865
DB  - Embase
DB  - Medline
U3  - 2023-11-28
U4  - 2024-01-30
L2  - http://dx.doi.org/10.1080/10837450.2023.2279691
DO  - 10.1080/10837450.2023.2279691
A1  - Ramachandran, S.
A1  - Prakash, P.
A1  - Mohtar, N.
A1  - Kumar, K.S.
A1  - Parumasivam, T.
M1  - (Ramachandran S.; Prakash P.; Mohtar N.; Parumasivam T., thaigarp@usm.my) School of Pharmaceutical Sciences, Universiti Sains Malaysia, Pulau Pinang, Minden, Malaysia
M1  - (Kumar K.S.) School of Biological Sciences, Universiti Sains Malaysia, Pulau Pinang, Minden, Malaysia
AD  - T. Parumasivam, School of Pharmaceutical Sciences, Universiti Sains Malaysia, Pulau Pinang, Minden, Malaysia
T1  - Review of inhalable nanoparticles for the pulmonary delivery of anti-tuberculosis drugs
LA  - English
KW  - drug delivery device
KW  - dry powder inhaler
KW  - metered dose inhaler
KW  - nebulizer
KW  - dendrimer
KW  - nanoparticle
KW  - polymer nanoparticle
KW  - drug delivery system
KW  - human
KW  - lung alveolus macrophage
KW  - micelle
KW  - respirable particulate matter
KW  - review
KW  - tuberculosis
N2  - Tuberculosis is an airborne disease caused by the pathogen, Mycobacterium tuberculosis, which predominantly affects the lungs. World Health Organization (WHO) has reported that about 85% of TB patients are cured with the existing 6-month antibiotic regimen. However, the lengthy oral administration of high-dose anti-TB drugs is associated with significant side effects and leads to drug resistance cases. Alternatively, reformulating existing anti-tubercular drugs into inhalable nanoparticulate systems is a promising strategy to overcome the challenges associated with oral treatment as they could enhance drug retention in the pulmonary region to achieve an optimal drug concentration in the infected lungs. Hence, this review provides an overview of the literature on inhalable nano-formulations for the delivery of anti-TB drugs, including their formulation techniques and preclinical evaluations between the years 2000 and 2020, gathered from electronic journals via online search engines such as Google Scholar and PubMed. Previous in vitro and in vivo studies highlighted that the nano-size, low toxicity, and high efficacy were among the factors influencing the fate of nanoparticulate system upon deposition in the lungs. Although many preclinical studies have shown that inhalable nanoparticles increased therapeutic efficacy and minimised adverse drug reactions when delivered through the pulmonary route, none of them has progressed into clinical trials to date. This could be attributed to the high cost of inhaled regimes due to the expensive production and characterisation of the nanoparticles as well as the need for an inhalation device as compared to the oral treatment. Another barrier could be the lack of medical acceptance due to insufficient number of trained staff to educate the patients on the correct usage of the inhalation device. Hence, these barriers should be addressed satisfactorily to make the inhaled nanoparticles regimen a reality for the treatment of TB.
ER  - 

TY  - JOUR
M3  - Article
Y1  - 2023
VL  - 14
IS  - 8
SP  - 1922
EP  - 1928
SN  - 0976-2833
SN  - 0975-3583
JF  - Journal of Cardiovascular Disease Research
JO  - J. Cardiovasc. Dis. Res.
UR  - https://www-embase-com-aiims.knimbus.com/search/results?subaction=viewrecord&id=L2027262437&from=export
U2  - L2027262437
DB  - Embase
U3  - 2023-10-05
U4  - 2023-10-11
L2  - http://dx.doi.org/10.48047/jcdr.2023.14.08.202
DO  - 10.48047/jcdr.2023.14.08.202
A1  - Kumar, S.
A1  - Garg, P.
A1  - Kumar, A.
A1  - Kaur, N.
A1  - Kumar, S.
A1  - Raj, R.
M1  - (Kumar S., drsk7075@gmail.com) Paras hospitals, Near NADA Sahib Gurudwara, Haryana, Panchkula, India
M1  - (Garg P.) Civil hospital, Department of Health and Family welfare, Sector-56, Phase-VI, Mohali, Punjab, Chandigarh, India
M1  - (Kumar A.) Lakshya Psychiatric Centre Sidhra, J&K, Jammu, India
M1  - (Kaur N.) Civil hospital, Department of Health and Family welfare, Ludhiana, Chandigarh (Punjab)., Khanna, India
M1  - (Kumar S.) Department of Microbiology, DMCH Lahersarai, Bihar, Darbhanga, India
M1  - (Raj R.) Department of biochemistry, DMCH Lahersarai, Bihar, Darbhanga, India
AD  - S. Kumar, Paras hospitals, Haryana, Near NADA Sahib Gurudwara, Panchkula, India
T1  - STUDY OF DIABETIC TUBERCULOSIS
LA  - English
KW  - ethambutol
KW  - glibenclamide
KW  - glucose
KW  - insulin
KW  - isoniazid
KW  - phenformin
KW  - pyrazinamide
KW  - rifampicin
KW  - streptomycin
KW  - article
KW  - blood analysis
KW  - case control study
KW  - chemotherapy
KW  - clinical article
KW  - clinical examination
KW  - controlled study
KW  - coughing
KW  - diabetes mellitus
KW  - diabetic patient
KW  - fasting blood glucose level
KW  - female
KW  - fever
KW  - follow up
KW  - hemoptysis
KW  - hospitalization
KW  - human
KW  - insulin treatment
KW  - lung tuberculosis
KW  - male
KW  - microbiological examination
KW  - observational study
KW  - short course therapy
KW  - sputum smear
KW  - symptomatology
KW  - thorax radiography
KW  - urinalysis
N2  - Introduction: Occurrence of pulmonary tuberculosis in patients of Diabetes Mellitus (DM) is almost 2-3 times more common than normal population. There is paucity of literature on comprehensive understanding of clinical presentation of pulmonary tuberculosis in diabetics and effect of short-term chemotherapy in such individuals. Aims and Objectives: To study clinical symptoms and radiological findings in patients having both diabetes mellitus and pulmonary tuberculosis. To study effects of standard short-term chemotherapy in such individuals. Methodology: This case control, comparative, hospital based, interventional as well as observational study was carried out in department of pulmonary medicine. 50 patients suffering from pulmonary tuberculosis were consecutively selected into study from department of Pulmonary medicine. They were further divided into 2 groups-Group 1 cases -Pulmonary tuberculosis plus diabetes mellitus and Group 2-Pulmonary tuberculosis without diabetes. Diagnosis of Pulmonary tuberculosis was done on basis of clinical symptomatology, chest X-Ray PA view and microbiological examination of sputum smears. Diabetes was diagnosed on basis of fasting blood sugar on two consecutive days and urine examination for presence of glucose. Both groups were given short term chemotherapy of antitubercular drugs. Control for diabetes was done by using insulin and oral hypoglycemic agents. All patients were hospitalized for 4 to 6 weeks and follow ups were taken every month for 4 to 6 months. Clinical examination, blood and urine glucose estimation, sputum smear examination and Chest Xrays were done on completion of treatment. Results: Clinical symptomatology was similar in both the groups. Diabetic control was poor in Group 1 patients. Predominant lower zone involvement was seen in Group 1 patients. At the end of chemotherapy Group 1 patients showed improvement in terms of sputum conversion rates and radiological clearance of lesions, comparable to controls. Conclusion: For early detection of pulmonary tuberculosis in diabetic patients, screening should be done properly. Appropriate management of both the conditions should be timely done.
ER  - 

TY  - JOUR
M3  - Article
Y1  - 2023
VL  - 13
SN  - 2235-2988
JF  - Frontiers in Cellular and Infection Microbiology
JO  - Front. Cell. Infect. Microbiol.
UR  - https://www-embase-com-aiims.knimbus.com/search/results?subaction=viewrecord&id=L2027657889&from=export
U2  - L2027657889
C5  - 38162574
DB  - Embase
DB  - Medline
U3  - 2024-01-04
U4  - 2024-01-08
L2  - http://dx.doi.org/10.3389/fcimb.2023.1280223
DO  - 10.3389/fcimb.2023.1280223
A1  - Huang, T.
A1  - He, J.
A1  - Zhou, X.
A1  - Pan, H.
A1  - He, F.
A1  - Du, A.
A1  - Yu, B.
A1  - Jiang, N.
A1  - Li, X.
A1  - Yuan, K.
A1  - Wang, Z.
M1  - (Huang T.; He J.; Zhou X.; Pan H.; Du A.; Yu B.; Jiang N.; Li X.; Yuan K., ykf13@163.com; Wang Z., wangzhen@scu.edu.cn) Division of Liver Surgery, Department of General Surgery, Laboratory of Liver Surgery, State Key Laboratory of Biotherapy, West China Hospital, Sichuan University, Chengdu, China
M1  - (He F.) Center of Infectious Diseases, West China Hospital, Sichuan University, Chengdu, China
AD  - K. Yuan, Division of Liver Surgery, Department of General Surgery, Laboratory of Liver Surgery, and State Key Laboratory of Biotherapy, West China Hospital, Sichuan University, Chengdu, China
AD  - Z. Wang, Division of Liver Surgery, Department of General Surgery, Laboratory of Liver Surgery, State Key Laboratory of Biotherapy, West China Hospital, Sichuan University, Chengdu, China
T1  - Discovering common pathogenetic processes between COVID-19 and tuberculosis by bioinformatics and system biology approach
LA  - English
KW  - bioinformatics software
KW  - Cytoscape version 3.9.1
KW  - genetic analyzer
KW  - acetohexamide
KW  - chlorophyll
KW  - clioquinol
KW  - etoposide
KW  - microRNA
KW  - prenylamine
KW  - prochlorperazine
KW  - propofol
KW  - suloctidil
KW  - terfenadine
KW  - transcription factor
KW  - article
KW  - bioinformatics
KW  - clinical feature
KW  - coronavirus disease 2019
KW  - differential gene expression
KW  - functional enrichment analysis
KW  - GBP1 gene
KW  - gene
KW  - gene expression
KW  - gene interaction
KW  - gene ontology
KW  - gene regulatory network
KW  - HERC5 gene
KW  - high throughput sequencing
KW  - human
KW  - IFI44 gene
KW  - IFI44L gene
KW  - IFI6 gene
KW  - immune response
KW  - ISG15 gene
KW  - KEGG
KW  - MX1 gene
KW  - Mycobacterium tuberculosis
KW  - nonhuman
KW  - OAS1 gene
KW  - OASL gene
KW  - pathogenesis
KW  - pathogenetic process
KW  - protein protein interaction
KW  - RNA sequencing
KW  - RSAD2 gene
KW  - Severe acute respiratory syndrome coronavirus 2
KW  - transcriptional regulation
KW  - tuberculosis
KW  - virus genome
KW  - virus replication
KW  - Cytoscape version 3.9.1
KW  - Hiseq 4000
C3  - Cytoscape version 3.9.1
C3  - Hiseq 4000(Illumina)
C4  - Illumina
N2  - Introduction: The coronavirus disease 2019 (COVID-19) pandemic, stemming from the severe acute respiratory syndrome coronavirus 2 (SARS-CoV-2), has persistently threatened the global health system. Meanwhile, tuberculosis (TB) caused by Mycobacterium tuberculosis (M. tuberculosis) still continues to be endemic in various regions of the world. There is a certain degree of similarity between the clinical features of COVID-19 and TB, but the underlying common pathogenetic processes between COVID-19 and TB are not well understood. Methods: To elucidate the common pathogenetic processes between COVID-19 and TB, we implemented bioinformatics and systematic research to obtain shared pathways and molecular biomarkers. Here, the RNA-seq datasets (GSE196822 and GSE126614) are used to extract shared differentially expressed genes (DEGs) of COVID-19 and TB. The common DEGs were used to identify common pathways, hub genes, transcriptional regulatory networks, and potential drugs. Results: A total of 96 common DEGs were selected for subsequent analyses. Functional enrichment analyses showed that viral genome replication and immune-related pathways collectively contributed to the development and progression of TB and COVID-19. Based on the protein-protein interaction (PPI) network analysis, we identified 10 hub genes, including IFI44L, ISG15, MX1, IFI44, OASL, RSAD2, GBP1, OAS1, IFI6, and HERC5. Subsequently, the transcription factor (TF)–gene interaction and microRNA (miRNA)–gene coregulatory network identified 61 TFs and 29 miRNAs. Notably, we identified 10 potential drugs to treat TB and COVID-19, namely suloctidil, prenylamine, acetohexamide, terfenadine, prochlorperazine, 3′-azido-3′-deoxythymidine, chlorophyllin, etoposide, clioquinol, and propofol. Conclusion: This research provides novel strategies and valuable references for the treatment of tuberculosis and COVID-19.
ER  - 

TY  - JOUR
M3  - Article
Y1  - 2022
VL  - 127
IS  - 4
SP  - 556
EP  - 562
SN  - 1475-2662
SN  - 0007-1145
JF  - British Journal of Nutrition
JO  - Br. J. Nutr.
UR  - https://www-embase-com-aiims.knimbus.com/search/results?subaction=viewrecord&id=L634703043&from=export
U2  - L634703043
C5  - 33820572
DB  - Embase
DB  - Medline
U3  - 2024-03-04
L2  - http://dx.doi.org/10.1017/S0007114521001185
DO  - 10.1017/S0007114521001185
A1  - Xiong, K.
A1  - Wang, J.
A1  - Ma, A.
M1  - (Xiong K., magfood@qdu.edu.cn; Wang J.; Ma A.) Institute of Nutrition and Health, School of Public Health, Qingdao University, Qingdao, Shandong, China
AD  - K. Xiong, Institute of Nutrition and Health, School of Public Health, Qingdao University, Qingdao, Shandong, China
T1  - Adjunctive vitamin A and D for the glycaemic control in patients with concurrent type 2 diabetes and tuberculosis: a randomised controlled trial
LA  - English
KW  - adult
KW  - aged
KW  - article
KW  - controlled study
KW  - drug therapy
KW  - factorial design
KW  - fasting
KW  - female
KW  - genotype
KW  - glucose blood level
KW  - human
KW  - hyperglycemia
KW  - major clinical study
KW  - male
KW  - non insulin dependent diabetes mellitus
KW  - randomized controlled trial
KW  - smoking
KW  - tuberculosis
KW  - insulin
KW  - retinol
KW  - vitamin D
KW  - vitamin D receptor
N2  - The objective of this study is to investigate the effects of vitamin A, D and their interaction on the glycaemic control in patients with both diabetes and tuberculosis. Tuberculosis infection and its treatment induce hyperglycaemia and complicate the glycaemic control in patients with diabetes. A randomised controlled trial with a 2 × 2 factorial design was conducted in a tuberculosis-specialised hospital in Qingdao, China. A total of 279 patients who have both diabetes and tuberculosis were included in this analysis. The patients received standard anti-tuberculosis treatment alone (control group), or together with a dose of vitamin A (600 μg RAE/d) or vitamin D (10 μg/d) or a combination of vitamin A (600 μg RAE/d) and vitamin D (10 μg/d) for 2 months. The effects of the intervention on fasting plasma glucose and 2-h postprandial blood glucose were investigated by ANCOVA. The analysis was adjusted for baseline values, age, sex, smoking, drinking and antidiabetic treatment as covariates. No significant effect was observed for vitamin A and D supplementation on fasting plasma glucose, 2-h postprandial blood glucose, BMI and related blood parameters. No interaction was observed between vitamin A and D supplementation for these endpoints. Vitamin A and D supplementation showed a null effect on the glycaemic control for patients with concurrent diabetes and tuberculosis. Future work should evaluate the effect of vitamin A and D supplementation on insulin-related indices for these patients and investigate the effect of vitamin D receptor genotypes.
ER  - 

TY  - JOUR
M3  - Conference Abstract
Y1  - 2021
VL  - 5
SP  - A373
EP  - A374
SN  - 2472-1972
JF  - Journal of the Endocrine Society
JO  - J. Endocr. Soc.
UR  - https://www-embase-com-aiims.knimbus.com/search/results?subaction=viewrecord&id=L642635999&from=export
U2  - L642635999
DB  - Embase
U4  - 2023-11-08
L2  - http://dx.doi.org/10.1210/jendso/bvab048.761
DO  - 10.1210/jendso/bvab048.761
A1  - Kostitska, I.O.
A1  - Ostrovskyi, M.M.
A1  - Makoida, I.Y.
A1  - Molodovets, O.B.
A1  - Babliuk, L.A.
A1  - Maniv, L.Y.
M1  - (Kostitska I.O.; Ostrovskyi M.M.; Makoida I.Y.; Molodovets O.B.; Babliuk L.A.; Maniv L.Y.) Ivano-Frankivsk National Medical University, Ivano-Frankivsk, Ukraine
AD  - I.O. Kostitska, Ivano-Frankivsk National Medical University, Ivano-Frankivsk, Ukraine
T1  - Diabetes and Tuberculosis: Challenge of Modern Medicine
LA  - English
KW  - antibiotic agent
KW  - glimepiride
KW  - hemoglobin A1c
KW  - insulin
KW  - insulin degludec
KW  - metformin
KW  - abscess
KW  - adult
KW  - asthenia
KW  - bacterium culture
KW  - blood cell count
KW  - body temperature
KW  - compensation
KW  - conference abstract
KW  - controlled study
KW  - coughing
KW  - diabetes mellitus
KW  - diabetic patient
KW  - diagnostic error
KW  - drug therapy
KW  - excision
KW  - excretion
KW  - fatigue
KW  - female
KW  - fever
KW  - follow up
KW  - general condition
KW  - genetic susceptibility
KW  - glucose blood level
KW  - human
KW  - hyperglycemia
KW  - hypoglycemia
KW  - insulin dependent diabetes mellitus
KW  - microscopy
KW  - miliary tuberculosis
KW  - multidrug resistant tuberculosis
KW  - non insulin dependent diabetes mellitus
KW  - physician
KW  - pneumonia
KW  - polymerase chain reaction system
KW  - sputum smear
KW  - surgery
KW  - thorax radiography
KW  - tuberculosis
N2  - The world medical community is strongly concentrated on the fight COVD-19, HIV/AIDS, tuberculosis. The combination of two or more concurrent nosologies is a major problem in patient management. Thus considering the abovementioned facts, we would like to focus your attention on such comorbidities as diabetes and tuberculosis. Patient M., 49 y.o., type 2 diabetes during 10 years. In July 2018, she consulted her physician and complained of non-productive mild cough, low-grade fever, fatigue, reduced workability. After the follow-up examination which involved chest X-ray and complete blood cell count, she was diagnosed with an abscess forming pneumonia in the right lower lobe and prescribed treatment with the use of broad-spectrum antibiotics according to the protocol. After the treatment, the patient's condition has slightly improved, though the labile diabetes with frequent episodes of hypoglycemia and hyperglycemia, and cough still persisted. The level of HbA1C was 7.8%. At the patient's request, she continued to receive: glimepiride 6 mg/day, metformin 1000 mg/day. Considering the patient's general condition as gradual recovery the doctor has discharged the patient. In January 2019, the patient consulted a tuberculotherapist, because the cough persisted, the body temperature markers sometimes attained feverish indices, the general weakness increased. After the follow-up examination: complete blood cell count, chest X-ray, sputum smear microscopy, genetic-molecular study with GeneXpert-test and culture test on the BACTEC system, the patient was diagnosed with disseminated tuberculosis with bacterial excretion, susceptible. The patient received treatment according to the 2HRZE 4HR scheme. Results: the treatment was completed, whereas the cavern was preserved, the patient refused to undergo surgical treatment. After 7 months, the previous symptoms reappeared, after additional examination the patient was diagnosed with multi-drug resistant tuberculosis and was prescribed treatment with secondline agents for 20 months, and the patient was given insulin degludec/aspart at a daily dose of 64 IU. The therapy resulted in patient's recovery, the cavern was closed, and compensation of diabetes was achieved: no episodes of hypoglycemia were recorded; the HbA1C - 6.5%. Analyzing the previous data it is necessary to note the mistakes that were made. The mismatch of clinical symptoms with the established diagnosis, the absence of a sputum smear for acidresistant bacteria, apical localization of tuberculosis which is typical for patients with diabetes was not characteristic in this case, all these factors have led to an incorrect diagnosis at the primary level. At the beginning of tuberculosis treatment, the patient should be transferred to the correction of blood glucose levels with insulin and, if the cavern preserves, the patient should be prepared for its surgical removal.
ER  - 

TY  - JOUR
M3  - Conference Abstract
Y1  - 2021
VL  - 5
SP  - A374
SN  - 2472-1972
JF  - Journal of the Endocrine Society
JO  - J. Endocr. Soc.
UR  - https://www-embase-com-aiims.knimbus.com/search/results?subaction=viewrecord&id=L642636006&from=export
U2  - L642636006
DB  - Embase
U4  - 2023-11-08
L2  - http://dx.doi.org/10.1210/jendso/bvab048.762
DO  - 10.1210/jendso/bvab048.762
A1  - Webster, J.
A1  - Vinales, K.L.
A1  - Correa, R.R.
M1  - (Webster J.) University of Arizona, College of Medicine, Phoenix Endocrine Fellowship Program, Phoenix, AZ, United States
M1  - (Vinales K.L.) Phoenix VA Healthcare System, Phoenix, AZ, United States
M1  - (Correa R.R.) University of Arizona, College of Medicine Phoenix, Phoenix, AZ, United States
AD  - J. Webster, University of Arizona, College of Medicine, Phoenix Endocrine Fellowship Program, Phoenix, AZ, United States
T1  - Diabetes and Tuberculosis: Is There a Relationship?
LA  - English
KW  - capreomycin
KW  - hemoglobin A1c
KW  - insulin
KW  - linezolid
KW  - moxifloxacin
KW  - rifampicin
KW  - adult
KW  - antibiotic sensitivity
KW  - case control study
KW  - case report
KW  - chronic obstructive lung disease
KW  - clinical article
KW  - cohort analysis
KW  - conference abstract
KW  - diabetes mellitus
KW  - diabetic patient
KW  - drug megadose
KW  - drug therapy
KW  - dry cough
KW  - dyspnea
KW  - edema
KW  - endocrinology
KW  - glucose blood level
KW  - human
KW  - hyperglycemia
KW  - lung tuberculosis
KW  - lymphocyte
KW  - lymphocyte function
KW  - macrophage
KW  - macrophage function
KW  - male
KW  - microorganism
KW  - middle aged
KW  - mortality
KW  - multidrug resistant tuberculosis
KW  - Mycobacterium tuberculosis
KW  - non insulin dependent diabetes mellitus
KW  - nonhuman
KW  - obesity
KW  - pleura effusion
KW  - prevalence
KW  - prevention
KW  - sputum culture
KW  - sputum smear
KW  - treatment response
KW  - tuberculosis
N2  - Background: There is growing evidence that Diabetes Mellitus (DM) is an important risk factor for Tuberculosis (TB) and might affect disease presentation and treatment response. Risk factors for TB include HIV/AIDS, immune suppression (i.e. steroids), silicosis, malnutrition, smoke from domestic stoves and cigarettes, and DM. In recent decades, TB incidence has declined in highincome countries, but incidence remains high in countries that have high rates of HIV infection, malnutrition, and crowded living conditions. Furthermore, DM prevalence is increasing globally, fueled by obesity. Several case-control studies have shown that the odd ratios of developing TB in diabetic patients ranges from 2.44 to 8.33 compared with non-diabetic patients. Several large-scale longitudinal cohort studies have shown similar findings. Case: A 63-year-old male with poorly controlled type 2 DM (HbA1C of 15%), HTN, COPD and history of pulmonary TB who had previously received 2 courses of treatment, was admitted with sudden dyspnea with non-productive cough. In the ED, he was hypoxic, had bilateral pleural effusions, lower extremity edema and newly diagnosed acute systolic CHF. Sputum smear analysis was AFB positive and Mycobacterium tuberculosis was confirmed via PCR. The smear microbes were resistant to rifampin, poor sample limited further sensitivities, and the patient was started on empiric treatment for multi drug resistant TB with RIPE, Capreomycin, Linezolid, and Moxifloxacin. Endocrinology was consulted to assist in control of hyperglycemia. The patient was managed with high doses of insulin. At the time of discharge his blood glucose where in the range of 120-180 mg/dl during the entire day and the importance of having good BG control was reinforced. He continues his treatment for TB. Discussion: Diabetes leads to increased susceptibility to Mycobacterium tuberculosis infection and disease via multiple mechanisms, including those directly related to hyperglycemia, as well as indirectly via the effect on macrophage and lymphocyte function, leading to diminished ability to contain the organism. It is possible the refractory course of this patient's TB and subsequent development of MDR disease was in part due to his poorly controlled diabetes due to poor compliance to prior regimens. Conclusion: DM is associated with increased risk of contracting TB, the possible delay in sputum culture conversion, increased mortality, and increased risk of recurrent and refractory disease. Adequate screening and treatment of DM may be essential to help prevent patients with diabetes from contacting the disease especially in countries with high prevalence of TB. Also, it is important to ensure adequate treatment response and prevent the development of multidrug resistant disease in diabetics who have already contracted TB.
ER  - 

TY  - JOUR
M3  - Conference Abstract
Y1  - 2020
VL  - 4
SP  - A857
EP  - A858
SN  - 2472-1972
JF  - Journal of the Endocrine Society
JO  - J. Endocr. Soc.
UR  - https://www-embase-com-aiims.knimbus.com/search/results?subaction=viewrecord&id=L642661538&from=export
U2  - L642661538
DB  - Embase
U4  - 2023-11-13
L2  - http://dx.doi.org/10.1210/jendso/bvaa046.1698
DO  - 10.1210/jendso/bvaa046.1698
A1  - Khalimova, Z.Y.
M1  - (Khalimova Z.Y.) Gulkhae Azimjonovna Kholmatova, Center of Endocrinology in Tashkent, Mirzo Ulugbek str 56, Tashkent, Uzbekistan
AD  - Z.Y. Khalimova, Gulkhae Azimjonovna Kholmatova, Center of Endocrinology in Tashkent, Mirzo Ulugbek str 56, Tashkent, Uzbekistan
T1  - Features of Vitamin B12 and Vitamin D Homeostasis in Patients with Type 2 Diabetes Mellitus Associated with Tuberculosis
LA  - English
KW  - C peptide
KW  - cyanocobalamin
KW  - endogenous compound
KW  - glucose
KW  - hemoglobin A1c
KW  - insulin
KW  - lipid
KW  - vitamin D
KW  - adult
KW  - case report
KW  - clinical article
KW  - conference abstract
KW  - diabetes mellitus
KW  - electrocardiogram
KW  - electrocardiography
KW  - female
KW  - great blood vessel
KW  - homeostasis
KW  - human
KW  - human tissue
KW  - insulin blood level
KW  - male
KW  - middle aged
KW  - non insulin dependent diabetes mellitus
KW  - normal value
KW  - tuberculosis
KW  - ultrasound
KW  - urinalysis
KW  - vitamin blood level
KW  - vitamin D deficiency
KW  - X ray
N2  - The aim of the study was to study the features of homeostasis of vitamin B12 and vitamin D deficiency in patients with type 2 diabetes mellitus (T2DM) associated with tuberculosis. Material and research methods. Under our supervision, there were 48 patients who were divided into 2 groups: group 1 - these are patients with type 2 diabetes associated with tuberculosis, who made up the main group (n = 42), group 2 - this is the control group represented by patients with tuberculosis (n = 12) Research methods included general clinical, biochemical (glucose, glycated hemoglobin, coagulogram, lipid spectrum, etc.), hormonal (insulin. C-peptide) blood and urine tests. The content of vitamin B12 and vitamin D was studied in patients of both groups. Instrumental studies included ECG, dopplerography of the great vessels, ultrasound of the internal organs, and x-ray studies. The results of the study. The first group consisted of 17 men and 19 women, whose average age was 54.4 ± 2.2 / 55.5 ± 1.7 (m / f), respectively. The duration of diabetes in men was within 6.8 ± 1.4 years, and in women 4.6 ± 0.7 years. The duration of tuberculosis in men was 1.8 ± 0.3, and in women 1.9 ± 0.2 years. The average HbA1C content was in the range of 8.9 ± 0.50 / 9.9 ± 0.51, and glucose 10.6 ± 0.61 / 15.0 ± 0.82 nmol / L in patients of the 1st group. The average insulin level was 11.3 ± 2.09 / 11.7 ± 2.2 pg / ml, and Vit B12 403 ± 33.7 / 407 ± 45.7 (normal 193-982 pg / ml, on average 450 pg / ml), the content of vit D was in the range of 13.1 ± 2.1 / 11.1 ± 3.08 ng / ml, respectively (normally from 30-100 ng / ml). The second group consisted of 9 men and 3 women, the average age was 49.5 ± 5.2 / 45.0 ± 8.0 years. The duration of tuberculosis in this group was 1.8 ± 0.4 / 1.0 ± 0.2 years. The average content of HbA1C was in the range of 4.1 ± 0.2 / 4.9 ± 0.7, and glucose 5.1 ± 0.1 / 5.8 ± 0.4 nmol / L in patients of the 1st group. The average insulin level was 9.6 ± 1.9 / 16.3 ± 1.3 pg / ml, and Vit B12 376.7 ± 91.1 / 402.0 ± 13.3 (normal, 193-982 pg / ml, average 450 pg / ml), the content of Vit D was in the range of 14.5 ± 1.4 / 11.6 ± 1.7 ng / ml, respectively (normally from 30-100 ng / ml). Conclusions. In both groups of patients, the average content of vitamin D in the blood was significantly reduced (p <0.001), while the average levels of vitamin B12 in both groups were within normal limits, remaining below average normal values.
ER  - 

TY  - JOUR
M3  - Article
Y1  - 2012
VL  - 4
IS  - 3
SP  - 385
EP  - 412
SN  - 1999-4923
JF  - Pharmaceutics
JO  - Pharmaceutics
UR  - https://www-embase-com-aiims.knimbus.com/search/results?subaction=viewrecord&id=L2022181053&from=export
U2  - L2022181053
DB  - Embase
U3  - 2023-08-25
L2  - http://dx.doi.org/10.3390/pharmaceutics4030385
DO  - 10.3390/pharmaceutics4030385
A1  - Rojanarat, W.
A1  - Nakpheng, T.
A1  - Thawithong, E.
A1  - Yanyium, N.
A1  - Srichana, T.
M1  - (Rojanarat W.; Srichana T., teerapol.s@psu.ac.th) Department of Pharmaceutical Technology, Faculty of Pharmaceutical Sciences, Prince of Songkla University, Songkhla, Hat Yai, Thailand
M1  - (Rojanarat W.; Nakpheng T.; Thawithong E.; Srichana T., teerapol.s@psu.ac.th) Drug Delivery System Excellence Center, Faculty of Pharmaceutical Sciences, Prince of Songkla University, Songkhla, Hat Yai, Thailand
M1  - (Yanyium N.) Department of Pharmacology, Faculty of Science, Prince of Songkla University, Songkhla, Hat Yai, Thailand
AD  - T. Srichana, Department of Pharmaceutical Technology, Faculty of Pharmaceutical Sciences, Prince of Songkla University, Songkhla, Hat Yai, Thailand
T1  - Levofloxacin-Proliposomes: Opportunities for Use in Lung Tuberculosis
LA  - English
KW  - aerosol
KW  - aerosolized particles and droplets
KW  - animal cell
KW  - animal experiment
KW  - animal model
KW  - article
KW  - controlled study
KW  - differential scanning calorimetry
KW  - drug formulation
KW  - drug toxicity
KW  - dry powder inhaler
KW  - flow cytometry
KW  - Fourier transform infrared spectroscopy
KW  - immune response
KW  - in vivo study
KW  - liver toxicity
KW  - lower respiratory tract
KW  - lung alveolus macrophage
KW  - lung tuberculosis
KW  - male
KW  - minimum inhibitory concentration
KW  - Mycobacterium tuberculosis
KW  - nephrotoxicity
KW  - nonhuman
KW  - physical chemistry
KW  - rat
KW  - soybean
KW  - spray drying
KW  - toxicity testing
KW  - tuberculosis
KW  - X ray diffraction
KW  - cholesterol
KW  - endogenous compound
KW  - interleukin 1beta
KW  - levofloxacin
KW  - mannitol
KW  - nitric oxide
KW  - phosphatidylcholine
KW  - tumor necrosis factor
N2  - Levofloxacin (LEV) is a relatively new-generation fluoroquinolone antibiotic that has good activity against Mycobacterium tuberculosis. The aims of this study were to develop and evaluate LEV-proliposomes in a dry powder aerosol form for pulmonary delivery. LEV-proliposomes containing LEV, soybean phosphatidylcholine, cholesterol and porous mannitol were prepared by a spray drying technique. The physicochemical properties of LEV-proliposomes were determined using a cascade impactor, X-ray diffraction (XRD), differential scanning calorimetry (DSC) and Fourier transform infrared spectroscopy (FT-IR). The toxicity of proliposomes to respiratory-associated cell lines and its potential to provoke immunological responses from alveolar macrophages (AMs) were evaluated. Antimycobacterial activity using flow cytometry and an in vivo repeated dose toxicity test in rats were carried out. LEV-proliposomes were successfully prepared with mass median aerodynamic diameters of 4.15–4.44 μm and with fine particle fractions (aerosolized particles of less than 4.4 µm) of 13%–38% at 60 L/min. LEV-proliposomes were less toxic to respiratory-associated cells than LEV, and did not activate AMs to produce inflammatory mediators that included interleukin-1β (IL-1β), tumor necrosis factor-α (TNF-α), and nitric oxide. The minimum inhibitory concentration (MIC) against M. bovis of LEV and LEV-proliposomes containing LEV 10% were 1 and 0.5 µg/mL, respectively. The efficacy of LEV-proliposomes against M. bovis was significantly higher than that of free LEV (p < 0.05). The efficacy of the LEV-proliposomes against M. tuberculosis was equal to that of the free LEV (MIC = 0.195 µg/mL). In a repeated dose toxicity study in rats, renal and liver toxicity was not observed. LEV-proliposomes should now be tested as an alternative formulation for delivering LEV to the lower airways.
ER  - 
