# Supplementary material for: Effect of glycemic control and type of diabetes treatment on TB treatment outcomes among people with TB-diabetes: A systematic review (updated August 2024)
Source: PLoS One. 2025 Jul 18;20(7):e0328619. doi: 10.1371/journal.pone.0328619 (PMC12273911; doi:10.1371/journal.pone.0328619)
Supplement: S1A Appendix — (ZIP) [file pone.0328619.s005.zip › S1A appendix/S1A_22 Aug 2023-31 Aug 2024/embase/records_Obj_2_search_3.ris]

TY  - JOUR
M3  - Article
Y1  - 2024
VL  - 148
SN  - 1873-281X
SN  - 1472-9792
JF  - Tuberculosis
JO  - Tuberculosis
UR  - https://www-embase-com-aiims.knimbus.com/search/results?subaction=viewrecord&id=L2033599119&from=export
U2  - L2033599119
C5  - 39094294
DB  - Embase
DB  - Medline
U3  - 2024-08-05
U4  - 2024-08-07
L2  - http://dx.doi.org/10.1016/j.tube.2024.102553
DO  - 10.1016/j.tube.2024.102553
A1  - Muda, M.R.
A1  - Albitar, O.
A1  - Harun, S.N.
A1  - Syed Sulaiman, S.A.
A1  - Hyder Ali, I.A.
A1  - Sheikh Ghadzi, S.M.
M1  - (Muda M.R.; Albitar O.; Harun S.N.; Syed Sulaiman S.A.; Sheikh Ghadzi S.M., maisharah@usm.my) School of Pharmaceutical Sciences, Universiti Sains Malaysia, Penang, Gelugor, Malaysia
M1  - (Muda M.R.) Faculty of Pharmacy, Universiti Teknologi MARA Puncak Alam Campus, Selangor, Bandar Puncak Alam, Malaysia
M1  - (Hyder Ali I.A.) Respiratory Department, Hospital Pulau Pinang, Ministry of Health Malaysia, Jalan Residensi, Penang, George Town, Malaysia
AD  - S.M. Sheikh Ghadzi, School of Pharmaceutical Sciences, Universiti Sains Malaysia, Penang, Gelugor, Malaysia
T1  - A time-to-event modelling of sputum conversion within two months after antituberculosis initiation among drug-susceptible smear positive pulmonary tuberculosis patients: Implementation of internal and external validation
LA  - English
KW  - pharmacokinetic modeling software
KW  - albumin
KW  - anti human immunodeficiency virus agent
KW  - ethambutol
KW  - gliclazide
KW  - globulin
KW  - hemoglobin
KW  - insulin
KW  - isoniazid
KW  - metformin
KW  - pyrazinamide
KW  - rifampicin
KW  - absolute neutrophil count
KW  - adult
KW  - alcohol consumption
KW  - antibiotic therapy
KW  - article
KW  - clinical outcome
KW  - cohort analysis
KW  - combination drug therapy
KW  - comorbidity
KW  - comparative study
KW  - confidence interval
KW  - controlled study
KW  - current drinker
KW  - current smoker
KW  - data analysis
KW  - degree of freedom
KW  - diabetes mellitus
KW  - disease severity
KW  - drug abuse
KW  - drug sensitivity
KW  - evaluation study
KW  - ex-smoker
KW  - female
KW  - follow up
KW  - former drinker
KW  - hazard ratio
KW  - highly active antiretroviral therapy
KW  - human
KW  - Human immunodeficiency virus infection
KW  - insulin treatment
KW  - intensive care
KW  - Kaplan Meier method
KW  - leukocyte count
KW  - lung lesion
KW  - lung tuberculosis
KW  - lymphocyte count
KW  - major clinical study
KW  - Malaysia
KW  - Malaysian
KW  - male
KW  - medical record review
KW  - middle aged
KW  - never drinker
KW  - never smoker
KW  - nonlinear system
KW  - patient information
KW  - platelet count
KW  - predictive model
KW  - retrospective study
KW  - sputum
KW  - sputum conversion
KW  - sputum smear
KW  - survival
KW  - tertiary care center
KW  - thorax radiography
KW  - time
KW  - univariate analysis
KW  - validation study
N2  - Delayed sputum conversion has been associated with a higher risk of treatment failure or relapse among drug susceptible smear-positive pulmonary tuberculosis patients. Several contributing factors have been identified in many studies, but the results varied across regions and countries. Therefore, the current study aimed to develop a predictive model that explained the factors affecting time to sputum conversion within two months after initiating antituberculosis agents among Malaysian with drug-susceptible smear-positive pulmonary tuberculosis patients. Retrospective data of pulmonary tuberculosis patients followed up at a tertiary hospital in the Northern region of Malaysia from 2013 until 2018 were collected and analysed. Nonlinear mixed-effect modelling software (NONMEM 7.3.0) was used to develop parametric survival models. The final model was further validated using Kaplan-Meier-visual predictive check (KM-VPC) approach, kernel-based hazard rate estimation method and sampling-importance resampling (SIR) method. A total of 224 patients were included in the study, with 34.4 % (77/224) of the patients remained positive at the end of 2 months of the intensive phase. Gompertz hazard function best described the data. The hazard of sputum conversion decreased by 39 % and 33 % for moderate and advanced lesions as compared to minimal baseline of chest X-ray severity, respectively (adjusted hazard ratio (aHR), 0.61; 95 % confidence intervals (95 % CI), (0.44–0.84) and 0.67, 95 % CI (0.53–0.84)). Meanwhile, the hazard also decreased by 59 % (aHR, 0.41; 95 % CI, (0.23–0.73)) and 48 % (aHR, 0.52; 95 % CI, (0.35–0.79)) between active and former drug abusers as compared to non-drug abuser, respectively. The successful development of the internally and externally validated final model allows a better estimation of the time to sputum conversion and provides a better understanding of the relationship with its predictors.
ER  - 

TY  - JOUR
M3  - Article
Y1  - 2024
VL  - 17
IS  - 7
SP  - 113
EP  - 116
SN  - 2455-3891
SN  - 0974-2441
JF  - Asian Journal of Pharmaceutical and Clinical Research
JO  - Asian J. Pharm. Clin. Res.
UR  - https://www-embase-com-aiims.knimbus.com/search/results?subaction=viewrecord&id=L2033183973&from=export
U2  - L2033183973
DB  - Embase
U3  - 2024-07-17
U4  - 2024-07-18
L2  - http://dx.doi.org/10.22159/ajpcr.2024v17i7.50922
DO  - 10.22159/ajpcr.2024v17i7.50922
A1  - Mistry, J.
A1  - Sinha, A.
A1  - Divakar, B.
A1  - Gavli, N.
A1  - Vadgama, P.
M1  - (Mistry J.) Department of Pharmacology, GMERS Medical College, Gujarat, Navsari, India
M1  - (Sinha A.; Divakar B.) Department of Pharmacology, Government Medical College, Gujarat, Surat, India
M1  - (Gavli N., jeenal5995@gmail.com) Department of General Medicine, Bardoli Hospital, DhuliyaChokdi, Bardoli Mahuva Road, Bardoli,, Surat, India
M1  - (Vadgama P.) Department of Respiratory Medicine, Government Medical College, Gujarat, Surat, India
AD  - N. Gavli, Department of General Medicine, Bardoli Hospital, DhuliyaChokdi, Bardoli Mahuva Road, Bardoli,, Surat, India
T1  - AN OBSERVATIONAL STUDY ON THE OUTCOME OF ANTITUBERCULAR AND ANTIDIABETIC THERAPY IN PATIENTS OF TUBERCULOSIS WITH DIABETES MELLITUS AS COMORBIDITY
LA  - English
KW  - antidiabetic agent
KW  - glipizide
KW  - insulin
KW  - metformin
KW  - tuberculostatic agent
KW  - voglibose
KW  - antidiabetic activity
KW  - article
KW  - cohort analysis
KW  - comorbidity
KW  - diabetes mellitus
KW  - drug resistant tuberculosis
KW  - glycemic control
KW  - human
KW  - major clinical study
KW  - mortality
KW  - observational study
KW  - sputum culture
KW  - sputum smear
KW  - treatment outcome
KW  - tuberculosis
N2  - Aim and Objectives: Overall goal: To observe and compare the effect of antitubercular and antidiabetic therapy on patients of tuberculosis with diabetes mellitus as comorbidity. To study the effect of antidiabetic therapy on treatment outcome of tuberculosis. To study the effect of antitubercular drugs on glycemic control of patients of tuberculosis with diabetes mellitus Methods: A total of 134 patients of tuberculosis with and without diabetes mellitus were approached for enrollment in this prospective observational cohort study as per NTEP guidelines. Effects of antitubercular therapy on antidiabetes drugs and vice versa during this study were observed and noted. A comparison of outcomes between two groups of patients of tuberculosis with diabetes and tuberculosis without diabetes was done according to outcome parameters. Results: Mortality was found in patients on ATT+ADD nearly 11.94% (n=8) as compared to patients on ATT only 2.98% (n=2). Delayed sputum conversion with higher sputum positive rate (1+) among patients on ATT+ADD (23.89%) and mean HbA1c value at the end of the continuous phase (CP) was 6.7±1.07 among patients on ATT+ADD. Conclusion: The patients on ATT+ADD have higher sputum positivity rates and poor treatment outcomes as compared to patients on ATT alone. Poor glycemic control in patients receiving ATT+ADD unfavorably leads to poor compliance with antitubercular therapy.
ER  - 

TY  - JOUR
M3  - Conference Abstract
Y1  - 2024
VL  - 209
SN  - 1073-449X
JF  - American Journal of Respiratory and Critical Care Medicine
JO  - Am. J. Respir. Crit. Care Med.
UR  - https://www-embase-com-aiims.knimbus.com/search/results?subaction=viewrecord&id=L644436060&from=export
U2  - L644436060
DB  - Embase
U4  - 2024-06-12
A1  - Ratomaharo, J.
A1  - Andriananja, V.
A1  - Andriamihaja, R.
A1  - Rakotohasina, H.
A1  - Rakotarivelo, R.
A1  - Randria, M.
M1  - (Ratomaharo J., jjratomaharo@gmail.com) Pneumologie, Hôpital Privé D'Athis-Mons, Athis-Mons, France
M1  - (Andriananja V.) Maladies Infectieuses, Hôpital Joseph Raseta befelatanana, Antananarivo, Madagascar
M1  - (Andriamihaja R.) Pneumologie, CHU Analakininina, Toamasina, Madagascar
M1  - (Rakotohasina H.) Maladies infectieuses, Hôpital Befelatanana, Antananarivo, Madagascar
M1  - (Rakotarivelo R.) Maladies infectieuses, CHU, Fianarantsoa, Madagascar
M1  - (Randria M.) Maladies infectieuses, Hôpital JRaseta, Antananarivo, Madagascar
AD  - J. Ratomaharo, Pneumologie, Hôpital Privé D'Athis-Mons, Athis-Mons, France
T1  - Tuberculosis Before and After COVID-19 in Hospitalized Patients: A Multicentre Study
LA  - English
KW  - glibenclamide
KW  - rifampicin
KW  - adult
KW  - aged
KW  - asthma
KW  - comorbidity
KW  - complication
KW  - conference abstract
KW  - coronavirus disease 2019
KW  - female
KW  - heart disease
KW  - human
KW  - lung embolism
KW  - lung fibrosis
KW  - lung tuberculosis
KW  - Madagascar
KW  - major clinical study
KW  - male
KW  - meningitis
KW  - mortality
KW  - multicenter study
KW  - polymerase chain reaction system
KW  - retrospective study
KW  - septicemia
KW  - serology
KW  - smoking
KW  - tuberculosis
KW  - tuberculous pleurisy
N2  - RATIONALE Current data shows that in Madagascar, from January 3, 2020 to October 18, 2023, there have been 68,350 confirmed cases of COVID-19 with 1,425 deaths, reported to WHO. Information on the impact of Covid-19 on tuberculosis and even the existence of co-infection between tuberculosis and Covid-19 still remains limited in Madagascar, justifying the interest of our study which aims to describe the epidemiological-clinical profile of tuberculosis (TB) before and after the COVID-19pandemic(CO19P). MATERIAL AND METHODsOur study was a retrospective, descriptive multicenter n= 275 patients(males M=181,66%, females F=94, 34% suffering from TB and Cov19 hospitalized in 2 centers : CHU Antananarivo, CHU Fianarantsoa before CO19P: from January 2018 to December 2019 and after CO19P from Jan2022 to July 2023All patients aged over 15 years were diagnosed on discharge for pulmonary TB(PTB) and/or extrapulmonaryTB (EXPTB) hospitalized during these periods in the 2 centers .Before and after the Co19P, we compared :age, sex, frequency of TB defined by the percentage of TB of all forms , in their clinical symptoms, , the coinfection with Covid19 Positive Cov19PCR, the frequency of TB/HIV co-infection (positive HIV serology associated with all forms of TB) , the resistance to Rifampicin confirmed by GenExpert, the complications , the mortality, comorbidity and the factors associated with mortalityPTB was confirmed biologically by GenXpert of sputum or gastricfluid. EXPTB was defined as an extrapulmonary location confirmed paraclinically or using the diagnostic criteria: meningitis TB, pleural TB, digestive tuberculosis, peritonealTB, lymph node TBTB/COV19 co-infection is defined by the presence of mycobacterium TB or EXPTB associated with a Positive Covid-19 PCR RESULTSPatients were mostly under 35y young ,with a male predominance, in both studied periods before n=164 ,41%<35y, 107M:65% ,after n=111, 55%<35y 74M, 66% nsTB was more frequent before 29,6% than after 20% : PTB before :n =84/164 : 51,2% after 84/111 : 75,6%, EXPTB before n=80/164 : 48,7%, after n= 27/111 :24,3%, p=0,0 . Coinfection Cov19 +: before 0%, after n=107/111 :96,3.%, coinfection HIV+ before n=36/164 :21,9%, after n=8/111 :72% , p=0.0 Mortality before 18,3%, after14,4%,nsComorbidity On the306 patients we found : ethylism :n=122 39,8% , smoking :n= 94,30,7% hiv1n=44 ,14.4%HTA8,2%, Asthma :n=7 ,2,3%, diabet :n=7,2,3%, , cardiopathy : n=1 ,0,3%, autoimmun disease :n=13 ,4,.25%, , 0% others n=15 :4,9%Complications SDRA:1n=48,1 Septicemia n=29,9.48Surinfection n=26,8.5%5.7% , cerebral engagement n=14,4.6%, Hydrocephalia :n=8 ,2.6%, Pulmonary Fibrosis n=6,1.96% Pulmonary Embolism n=5,1.63%CONCLUSION Impact of Covid19 on TB disease is big , regarding MT behavior ,complications and economic consequences .
ER  - 

TY  - JOUR
M3  - Article
Y1  - 2024
VL  - 229
SP  - 167
EP  - 175
SN  - 1476-5616
SN  - 0033-3506
JF  - Public Health
JO  - Public Health
UR  - https://www-embase-com-aiims.knimbus.com/search/results?subaction=viewrecord&id=L2030835991&from=export
U2  - L2030835991
C5  - 38452561
DB  - Embase
DB  - Medline
U3  - 2024-03-12
U4  - 2024-03-13
L2  - http://dx.doi.org/10.1016/j.puhe.2024.01.021
DO  - 10.1016/j.puhe.2024.01.021
A1  - Lee, H.
A1  - Bea, S.
A1  - Kim, J.H.
A1  - Jeong, H.E.
A1  - Jang, S.H.
A1  - Son, H.
A1  - Shin, J.-Y.
M1  - (Lee H.; Bea S.; Kim J.H.; Jeong H.E.; Shin J.-Y., shin.jy@skku.edu) School of Pharmacy, Sungkyunkwan University, Suwon, South Korea
M1  - (Lee H.; Kim J.H.; Jeong H.E.; Shin J.-Y., shin.jy@skku.edu) Department of Biohealth Regulatory Science, Sungkyunkwan University, Suwon, South Korea
M1  - (Bea S.) Division of Pharmacoepidemiology and Pharmacoeconomics, Department of Medicine, Brigham and Women's Hospital and Harvard Medical School, Boston, MA, United States
M1  - (Jang S.H.) Division of Pulmonary, Allergy, and Critical Care Medicine, College of Medicine, Hallym University Sacred Heart Hospital, Hallym University College of Medicine, Anyang, South Korea
M1  - (Son H.) Department of Preventive Medicine, College of Medicine, Dong-A University, Busan, South Korea
M1  - (Shin J.-Y., shin.jy@skku.edu) Samsung Advanced Institute for Health Sciences & Technology, Sungkyunkwan University, Seoul, South Korea
AD  - J.-Y. Shin, School of Pharmacy, Sungkyunkwan University, 2066, Seobu-ro, Jangan-gu, Suwon, Gyeong gi-do, South Korea
T1  - Predictors, mortality, and health outcomes of intensive phase non-adherence to a regimen in patients with drug-susceptible tuberculosis: a nationwide linkage database
LA  - English
KW  - corticosteroid
KW  - ethambutol
KW  - immunomodulating agent
KW  - insulin
KW  - isoniazid
KW  - pyrazinamide
KW  - rifabutin
KW  - rifampicin
KW  - adult
KW  - aged
KW  - article
KW  - cohort analysis
KW  - confidence interval
KW  - data base
KW  - disease surveillance
KW  - drug use
KW  - female
KW  - hazard ratio
KW  - high risk population
KW  - human
KW  - immunocompromised patient
KW  - kidney failure
KW  - logistic regression analysis
KW  - lowest income group
KW  - lung tuberculosis
KW  - major clinical study
KW  - male
KW  - medical history
KW  - mortality
KW  - outcome assessment
KW  - patient compliance
KW  - proportional hazards model
KW  - retrospective study
KW  - South Korea
KW  - World Health Organization
N2  - Objectives: The clinical importance of adhering to the regimen in tuberculosis patients has been widely investigated, but most studies were conducted in controlled settings and in limited populations. We aimed to measure the level of real-world adherence during intensive phase and investigate the predictors and the risk of mortality and health outcomes of intensive phase non-adherence in tuberculosis patients. Study design: We conducted a nationwide cohort study by linking the Korean National Tuberculosis Surveillance System and the National Health Information Database. Methods: We included all incident drug-susceptible tuberculosis patients who initiated the regimens recommended by the World Health Organization from 2013 to 2018. Adherence was measured using the proportion of days covered (poor [<50%], moderate [50%–79%], and high [≥80%]). We used logistic regression model to assess predictors and the Cox proportional hazard model to evaluate the risk of mortality and health outcomes with intensive phase non-adherence. Results: Of 46,818 patients, there were 8% and 11% with poor and moderate adherent groups, respectively. Age ≥45 years, insulin use, and history of renal failure were predictors of non-adherence. Compared with high adherent group, poor and moderate adherent groups were associated with a substantial risk of mortality (poor: hazard ratio, 2.14 [95% confidence interval, 1.95–2.34]; moderate: 1.76 [1.62–1.92]). Similar trends were observed for health outcomes. Stratified analyses showed a higher risk of mortality in patients with medical aid, low income, and history of renal failure, systematic corticosteroids, and immunomodulators. Conclusions: Non-adherence during intensive phase increased mortality risk by twofold, underscoring targeted intervention for high-risk population, including advanced diabetes, and immunocompromised patients.
ER  - 

TY  - JOUR
M3  - Article
Y1  - 2024
VL  - 18
IS  - 1
SP  - 568
EP  - 583
SN  - 2581-690X
SN  - 0973-7510
JF  - Journal of Pure and Applied Microbiology
JO  - J. Pure Appl. Microbiol.
UR  - https://www-embase-com-aiims.knimbus.com/search/results?subaction=viewrecord&id=L2030831182&from=export
U2  - L2030831182
DB  - Embase
U3  - 2024-03-12
U4  - 2024-04-10
L2  - http://dx.doi.org/10.22207/JPAM.18.1.40
DO  - 10.22207/JPAM.18.1.40
A1  - El-Masry, E.A.
A1  - Samir, M.
A1  - Taha, A.E.
M1  - (El-Masry E.A., ealmasry@ju.edu.sa; Taha A.E.) Microbiology and Immunology Unit, Department of Pathology, College of Medicine, Jouf University, Sakaka, Saudi Arabia
M1  - (El-Masry E.A., ealmasry@ju.edu.sa) Department of Medical Microbiology and Immunology, Faculty of Medicine, Menoufia University, Shebin el Kom, Egypt
M1  - (Samir M., mohsamir2016@yahoo.com) Department of Zoonoses, Faculty of Veterinary Medicine, Zagazig University, Egypt
M1  - (Samir M., mohsamir2016@yahoo.com) Pirbright Institute, Ash Road, Pirbright, Woking, United Kingdom
M1  - (Taha A.E.) Department of Medical Microbiology and Immunology, Faculty of Medicine, Mansoura University, Mansoura, Egypt
AD  - E.A. El-Masry, Microbiology and Immunology Unit, Department of Pathology, College of Medicine, Jouf University, Sakaka, Saudi Arabia
AD  - M. Samir, Department of Zoonoses, Faculty of Veterinary Medicine, Zagazig University, Egypt
T1  - Candidate Blood MicroRNAs as Potential Biomarkers in Patients with Active and Latent Pulmonary Tuberculosis Infection
LA  - English
KW  - bioinformatics software
KW  - blood collection tube
KW  - clinical chemistry analyzer
KW  - G2939BA
KW  - Mycobacterium tuberculosis test kit
KW  - polymerase chain reaction system
KW  - reverse transcriptase PCR assay kit
KW  - polymerase chain reaction system
KW  - spectrophotometer
KW  - TaqMan Universal PCR Master Mix II
KW  - Veriti
KW  - biological marker
KW  - insulin
KW  - major histocompatibility antigen class 1
KW  - microRNA
KW  - microRNA 155
KW  - microRNA 155 5p
KW  - microRNA 21 5p
KW  - microRNA 212 3p
KW  - microRNA 29a
KW  - microRNA 29a 3p
KW  - microRNA 361 5p
KW  - small untranslated RNA
KW  - unclassified drug
KW  - adult
KW  - antigen presentation
KW  - apoptosis
KW  - article
KW  - asthma
KW  - comorbidity
KW  - controlled study
KW  - current smoker
KW  - diabetes mellitus
KW  - differential expression analysis
KW  - disease exacerbation
KW  - down regulation
KW  - emphysema
KW  - estrogen signaling
KW  - female
KW  - gene targeting
KW  - genetic predisposition
KW  - human
KW  - hypertension
KW  - KEGG
KW  - latent tuberculosis
KW  - lung tuberculosis
KW  - major clinical study
KW  - male
KW  - molecular diagnosis
KW  - mRNA expression level
KW  - multidimensional scaling
KW  - non-smoker
KW  - pneumonia
KW  - real time polymerase chain reaction
KW  - receiver operating characteristic
KW  - sensitivity and specificity
KW  - signal transduction
KW  - TNF signaling
KW  - upregulation
KW  - cytoscape
KW  - G2939BA
KW  - Nanodrop
KW  - QuantiFERON-TB Gold
KW  - Rotor Gene Q
KW  - TaqMan Universal PCR Master Mix II
KW  - Veriti
C3  - cytoscape
C3  - G2939BA(Agilent)
C3  - Nanodrop(Thermo)
C3  - QuantiFERON-TB Gold(Qiagen,Australia)
C3  - Rotor Gene Q(Qiagen)
C3  - TaqMan Universal PCR Master Mix II(Applied Biosystems)
C3  - Veriti(Applied Biosystems)
C4  - Agilent
C4  - Applied Biosystems
C4  - Qiagen
C4  - Qiagen(Australia)
C4  - Thermo
N2  - Infection with tuberculosis (TB) has been a leading cause of death worldwide. The accurate detection of Mycobacterium tuberculosis (M. tuberculosis) is integral for the prevention and control programs for TB disease. Host-encoded microRNAs (miRNAs) are known to be triggered upon TB infection, raising possibilities of their utility as biomarkers. Here, we investigated the value of miRNAs in pointing active TB (ATB) and predicting the progression from latent TB (LTB) to ATB infection. We then constructed signaling pathways predicted to be involved in TB disease pathobiology. Our analyses identified miR-21-5p, miR-29a-3p and miR-361-5p as being down regulated in ATB and upregulated in LTB compared to healthy subjects with an area under the curve (AUC) of > 0.9, indicating potentially promising biomarker. Pathways related to estrogen signaling, TNF and apoptosis signaling were enriched targets for those miRNAs. This study provides evidence for the significance of miRNA as diagnostic and prognostic markers for ATB and LTB infections in humans. These results could be extrapolated and validated using future large-scale studies.
ER  - 

TY  - JOUR
M3  - Conference Abstract
Y1  - 2024
VL  - 209
SN  - 1872-8227
SN  - 0168-8227
JF  - Diabetes Research and Clinical Practice
JO  - Diabetes Res. Clin. Pract.
UR  - https://www-embase-com-aiims.knimbus.com/search/results?subaction=viewrecord&id=L2031317179&from=export
U2  - L2031317179
DB  - Embase
U4  - 2024-05-06
L2  - http://dx.doi.org/10.1016/j.diabres.2024.111495
DO  - 10.1016/j.diabres.2024.111495
A1  - Laizer, S.
A1  - Mrema, L.
A1  - Kyazze, A.
A1  - Chamba, N.
A1  - Kilonzo, K.
A1  - Olomi, W.
A1  - Ntinginya, N.
A1  - Kibirige, D.
A1  - Andia-Biraro, I.
A1  - Critchley, J.
A1  - Hill, P.
A1  - Crevel, R.
M1  - (Laizer S.) Kilimanjaro Christian Medical Center, Kilimanjaro Clinical Research Insitute, Kilimanjaro, Tanzania
M1  - (Mrema L.; Ntinginya N.) National Institute for Medical Research - Mbeya Medical Research Center, Research, Mbeya, Tanzania
M1  - (Kyazze A.; Andia-Biraro I.) Makerere University, Internal Medicine, Kampala, Uganda
M1  - (Chamba N.; Kilonzo K.) Kilimanjaro Christian Medical Center, Internal Medicine, Kilimanjaro, Tanzania
M1  - (Olomi W.) National Institute for Medical Research - Mbeya Research Medical Center, Data management, Mbeya, Tanzania
M1  - (Kibirige D.) Lubaga hospital, Medicine, Kampala, Uganda
M1  - (Critchley J.) St George's University of London, Epidemiology, London, United Kingdom
M1  - (Hill P.) University of Otago, International health, Dunedin North, New Zealand
M1  - (Crevel R.) Radboud University Medical Center, Internal Medicine, Nijmegen, Netherlands
T1  - Prevention of Tuberculosis in people living with Diabetes Mellitus - the PROTID project
LA  - English
KW  - hemoglobin A1c
KW  - insulin
KW  - isoniazid
KW  - rifapentine
KW  - adolescent
KW  - adult
KW  - adverse drug reaction
KW  - cerebrovascular accident
KW  - cohort analysis
KW  - conference abstract
KW  - cost effectiveness analysis
KW  - diabetes mellitus
KW  - double blind procedure
KW  - drug therapy
KW  - female
KW  - foot amputation
KW  - glycemic control
KW  - heart infarction
KW  - human
KW  - Human immunodeficiency virus infection
KW  - hypertension
KW  - latent tuberculosis
KW  - obesity
KW  - peripheral neuropathy
KW  - prevention
KW  - randomized controlled trial
KW  - Tanzania
KW  - tuberculosis
KW  - Uganda
KW  - visual impairment
N2  - Background: Diabetes mellitus (DM) increases the risk of tuberculosis (TB) and will hamper global TB control due to the dramatic rise in type 2 DM in TB-endemic settings. Current guidelines don't recommend TB preventive therapy (TPT) for people with DM due to an absence of evidence. Aim: To assess potential benefit of TB preventive therapy for people with DM, and evaluate quality of DM and DM-TB care. Method: PROTID is the first randomized, double-blind trial to evaluate the efficacy and safety of 12 weekly doses of rifapentine/ isoniazid (3HP) as TPT in people with DM who have latent tuberculosis infection (LTBI, n = 3000), with a parallel cohort (n = 1000) to measure TB risk in individuals with DM tested negative for LTBI. PROTID, run in Uganda and Tanzania, will also examine optimal ways to screen for active and latent TB, evaluate quality of DM and DM-TB care, establish cost-effectiveness and population impact, and archive samples for pathophysiological studies. Results: A total of 3106 participants are screened so far (mean age 56.2 years, 72.4% female), the mean duration of DM was 8.5years; 37.6% were overweight and 32.0% obese, with 22.2% on insulin and a mean HbA1c of 9.1%. Further characterization showed hypertension (61.9%), myocardial infarction (1.1%), stroke (3.2%), foot amputations (4.4%), visual loss (62.1%), and peripheral neuropathy (78.4%). Among 1914 unselected people with DM, 56.9% were LTBI-test positive, 8.6% HIV-infected, 0.3% diagnosed with TB disease and 5% reported previous TB. A total of 1256 have been enrolled in the RCT, and 740 in the parallel cohort. Conclusion: PROTID will provide essential evidence regarding prevention of DM-associated TB, and DM care in Uganda and Tanzania. Its initial results showa high burden of TB and LTBI and common HIV co-infection among people withDM in Tanzania and Uganda. DM is characterized by inadequate glycemic control and frequent complications, underlining the need for interventions to improve access and quality of DM care.
ER  - 

TY  - JOUR
M3  - Article
Y1  - 2024
VL  - 15
IS  - 2
SP  - 196
EP  - 208
SN  - 1948-9358
JF  - World Journal of Diabetes
JO  - World J. Diabetes
UR  - https://www-embase-com-aiims.knimbus.com/search/results?subaction=viewrecord&id=L2030265458&from=export
U2  - L2030265458
DB  - Embase
U3  - 2024-03-19
U4  - 2024-04-12
L2  - http://dx.doi.org/10.4239/wjd.v15.i2.196
DO  - 10.4239/wjd.v15.i2.196
A1  - Shi, H.
A1  - Yuan, Y.
A1  - Li, X.
A1  - Li, Y.-F.
A1  - Fan, L.
A1  - Yang, X.-M.
M1  - (Shi H.; Yuan Y., cyfygrk2270@163.com; Li X.; Li Y.-F.; Fan L.; Yang X.-M.) Department of Infectious Diseases, The First Affiliated Hospital of Chengdu Medical College, Sichuan Province, Chengdu, China
AD  - Y. Yuan, Department of Infectious Diseases, The First Affiliated Hospital of Chengdu Medical College, No. 278 Middle Section of Baoguang Avenue, Xindu District, Sichuan Province, Chengdu, China
T1  - Analysis of the influencing factors and clinical related characteristics of pulmonary tuberculosis in patients with type 2 diabetes mellitus
LA  - English
KW  - clinical chemistry analyzer
KW  - hematology analyzer
KW  - Hitachi 7180
KW  - mercury sphygmomanometer
KW  - albumin
KW  - gamma interferon
KW  - glucose
KW  - hemoglobin
KW  - hemoglobin A1c
KW  - high density lipoprotein cholesterol
KW  - insulin
KW  - low density lipoprotein cholesterol
KW  - oral antidiabetic agent
KW  - plasma protein
KW  - triacylglycerol
KW  - tuberculostatic agent
KW  - adult
KW  - aged
KW  - albumin blood level
KW  - alcohol consumption
KW  - anemia
KW  - anthropometry
KW  - appendectomy
KW  - article
KW  - blood glucose monitoring
KW  - body mass
KW  - bronchitis
KW  - cholesterol blood level
KW  - clinical feature
KW  - comparative study
KW  - computer assisted tomography
KW  - controlled study
KW  - current drinker
KW  - current smoker
KW  - diabetic patient
KW  - diastolic blood pressure
KW  - disease association
KW  - disease duration
KW  - exercise
KW  - familial hyperlipemia
KW  - fasting blood glucose level
KW  - female
KW  - gastrointestinal infection
KW  - glycemic control
KW  - hemoglobin blood level
KW  - high density lipoprotein cholesterol level
KW  - histopathology
KW  - hospital based case control study
KW  - human
KW  - hypercholesterolemia
KW  - hyperlipidemia
KW  - hypertension
KW  - hypertriglyceridemia
KW  - hypoproteinemia
KW  - immune status
KW  - low density lipoprotein cholesterol level
KW  - lung tuberculosis
KW  - lymphocyte count
KW  - lymphocytopenia
KW  - major clinical study
KW  - male
KW  - married person
KW  - non insulin dependent diabetes mellitus
KW  - nutritional status
KW  - obesity
KW  - oral glucose tolerance test
KW  - pneumonia
KW  - polypectomy
KW  - protein blood level
KW  - risk factor
KW  - skin infection
KW  - smoking
KW  - systolic blood pressure
KW  - thorax radiography
KW  - tonsillectomy
KW  - triacylglycerol blood level
KW  - tuberculin test
KW  - upper respiratory tract infection
KW  - Hitachi 7180
KW  - XE-2100
C3  - Hitachi 7180(Hitachi)
C3  - XE-2100(Sysmex)
C4  - Hitachi
C4  - Sysmex
N2  - BACKGROUND In China, the prevalence of type 2 diabetes mellitus (T2DM) among diabetic patients is estimated to be between 90%-95%. Additionally, China is among the 22 countries burdened by a high number of tuberculosis cases, with approximately 4.5 million individuals affected by active tuberculosis. Notably, T2DM poses a significant risk factor for the development of tuberculosis, as evidenced by the increased incidence of T2DM coexisting with pulmonary tuberculosis (T2DMPTB), which has risen from 19.3% to 24.1%. It is evident that these two diseases are intricately interconnected and mutually reinforcing in nature. AIM To elucidate the clinical features of individuals diagnosed with both T2DM and tuberculosis (T2DM-PTB), as well as to investigate the potential risk factors associated with active tuberculosis in patients with T2DM. METHODS T2DM-PTB patients who visited our hospital between January 2020 and January 2023 were selected as the observation group, Simple DM patients presenting to our hospital in the same period were the control group, Controls and case groups were matched 1:2 according to the principle of the same sex, age difference (± 3) years and disease duration difference (± 5) years, patients were investigated for general demographic characteristics, diabetes-related characteristics, body immune status, lifestyle and behavioral habits, univariate and multivariate analysis of the data using conditional logistic regression, calculate the odds ratio (OR) values and 95%CI of OR values. RESULTS A total of 315 study subjects were included in this study, including 105 subjects in the observation group and 210 subjects in the control group. Comparison of the results of both anthropometric and biochemical measures showed that the constitution index, systolic blood pressure, diastolic blood pressure and lymphocyte count were significantly lower in the case group, while fasting blood glucose and high-density lipoprotein cholesterol levels were significantly higher than those in the control group. The results of univariate analysis showed that poor glucose control, hypoproteinemia, lymphopenia, TB contact history, high infection, smoking and alcohol consumption were positively associated with PTB in T2DM patients; married, history of hypertension, treatment of oral hypoglycemic drugs plus insulin, overweight, obesity and regular exercise were negatively associated with PTB in T2DM patients. Results of multivariate stepwise regression analysis found lymphopenia (OR = 17.75, 95%CI: 3.40-92.74), smoking (OR = 12.25, 95%CI: 2.53-59.37), history of TB contact (OR = 6.56, 95%CI: 1.23-35.03) and poor glycemic control (OR = 3.37, 95%CI: 1.11-10.25) was associated with an increased risk of developing PTB in patients with T2DM, While being overweight (OR = 0.23, 95%CI: 0.08-0.72) and obesity (OR = 0.11, 95%CI: 0.02-0.72) was associated with a reduced risk of developing PTB in patients with T2DM. CONCLUSION T2DM-PTB patients are prone to worse glycemic control, higher infection frequency, and a higher proportion of people smoking, drinking alcohol, and lack of exercise. Lymphopenia, smoking, history of TB exposure, poor glycemic control were independent risk factors for T2DM-PTB, and overweight and obesity were associated with reduced risk of concurrent PTB in patients with T2DM.
ER  - 

TY  - JOUR
M3  - Article
Y1  - 2024
VL  - 39
IS  - 2
SP  - 306
EP  - 317
SN  - 2005-6648
SN  - 1226-3303
JF  - Korean Journal of Internal Medicine
JO  - Korean J. Intern. Med.
UR  - https://www-embase-com-aiims.knimbus.com/search/results?subaction=viewrecord&id=L2028260960&from=export
U2  - L2028260960
C5  - 38317270
DB  - Embase
DB  - Medline
U3  - 2024-03-08
U4  - 2024-03-12
L2  - http://dx.doi.org/10.3904/kjim.2023.303
DO  - 10.3904/kjim.2023.303
A1  - Chung, E.
A1  - Jeong, D.
A1  - Mok, J.
A1  - Jeon, D.
A1  - Kang, H.-Y.
A1  - Kim, H.
A1  - Kim, H.
A1  - Choi, H.
A1  - Kang, Y.A.
M1  - (Chung E.; Kang Y.A., mdkang@yuhs.ac) Division of Pulmonary and Critical Care Medicine, Department of Internal Medicine, Severance Hospital, Yonsei University College of Medicine, Seoul, South Korea
M1  - (Jeong D.) Department of Preventive Medicine, Seoul National University College of Medicine, Seoul, South Korea
M1  - (Mok J.) Department of Internal Medicine, Pusan National University Hospital, Pusan National University School of Medicine, Busan, South Korea
M1  - (Jeon D.) Department of Internal Medicine, Pusan National University Yangsan Hospital, Pusan National University School of Medicine, Yangsan, South Korea
M1  - (Kang H.-Y.) Department of Cancer Control and Population Health, National Cancer Center Graduate School of Cancer Science and Policy, Goyang, South Korea
M1  - (Kim H.) Jeju Double Cross Clinic, Korean National Tuberculosis Association, Jeju, South Korea
M1  - (Kim H.) Department of Health Policy Research, National Evidence-Based Healthcare Collaborating Agency, Seoul, South Korea
M1  - (Choi H.) Department of Preventive Medicine, Konyang University College of Medicine, Daejeon, South Korea
M1  - (Kang Y.A., mdkang@yuhs.ac) Institute of Immunology and Immunological Disease, Yonsei University College of Medicine, Seoul, South Korea
AD  - Y.A. Kang, Division of Pulmonary and Critical Care Medicine, Department of Internal Medicine, Severance Hospital, Yonsei University College of Medi-cine, 50-1 Yonsei-ro, Seodaemun-gu, Seoul, South Korea
T1  - Relationship between metformin use and mortality in tuberculosis patients with diabetes: a nationwide cohort study
LA  - English
KW  - insulin
KW  - metformin
KW  - sulfonylurea
KW  - adult
KW  - aged
KW  - all cause mortality
KW  - article
KW  - cohort analysis
KW  - confidence interval
KW  - diabetes mellitus
KW  - drug use
KW  - female
KW  - hazard ratio
KW  - human
KW  - Korean (people)
KW  - major clinical study
KW  - male
KW  - medical record
KW  - mortality
KW  - outcome assessment
KW  - propensity score
KW  - proportional hazards model
KW  - South Korea
KW  - tuberculosis
N2  - Background/Aims: To determine whether metformin, which is considered a host-directed therapy for tuberculosis (TB), is effective in improving the prognosis of patients with TB and diabetes mellitus (DM), who have higher mortality than those without DM. Methods: This cohort study included patients who were registered as having TB in the National Tuberculosis Surveillance System. The medical and death records of matched patients were obtained from the National Health Information Database and Statistics Korea, respectively, and data from 2011 to 2017 were collected retrospectively. We classified patients according to metformin use among participants who used diabetes drugs for more than 28 days. The primary outcome was all-cause mortality during TB treatment. Double propensity score adjustment was applied to reduce the effects of confounding and multivariable Cox proportional hazard models were used to estimate adjusted hazard ratio (aHR) with 95% confidence inter-val (CI). Results: The all-cause mortality rate during TB treatment was lower (9.5% vs. 12.4%, p < 0.01) in the metformin user group. The hazard of death due to all causes after double propensity score adjustment was also lower in the metformin user group (aHR 0.76, 95% CI 0.67–0.86, p < 0.01). There was no significant difference in mortality between metformin users and non-users for TB-related deaths (p = 0.22); however, there was a significant difference in the non-TB-related deaths (p < 0.01). Conclusions: Metformin use in patients with TB–DM co-prevalence is associated with reduced all-cause mortality, suggest-ing the potential for metformin adjuvant therapy in these patients.
ER  - 

TY  - JOUR
M3  - Article
Y1  - 2024
VL  - 11
SN  - 2296-858X
JF  - Frontiers in Medicine
JO  - Front. Med.
UR  - https://www-embase-com-aiims.knimbus.com/search/results?subaction=viewrecord&id=L2030346212&from=export
U2  - L2030346212
DB  - Embase
U3  - 2024-07-01
U4  - 2024-07-02
L2  - http://dx.doi.org/10.3389/fmed.2024.1386124
DO  - 10.3389/fmed.2024.1386124
A1  - Tong, F.
A1  - Lai, J.
A1  - Lu, Z.
A1  - Bao, Z.
A1  - Cao, J.
M1  - (Tong F.; Lai J.; Lu Z.; Cao J., 13606536811@163.com) Department of Infectious Diseases, Qingchun Hospital, Hangzhou, China
M1  - (Bao Z.) Zhejiang Tuberculosis Diagnosis and Treatment Center, Hangzhou Red Cross Hospital, Hangzhou, China
AD  - J. Cao, Department of Infectious Diseases, Qingchun Hospital, Hangzhou, China
T1  - Clinical features, immunologic parameter and treatment outcome of Chinese tuberculosis patients with or without DM
LA  - English
KW  - ChiCTR2400080699
KW  - chemiluminescence immunoassay kit
KW  - flow cytometer
KW  - ethambutol
KW  - insulin
KW  - interleukin 6
KW  - interleukin 8
KW  - isoniazid
KW  - oral antidiabetic agent
KW  - pyrazinamide
KW  - rifampicin
KW  - tumor necrosis factor
KW  - adult
KW  - age
KW  - article
KW  - CD8 lymphocyte count
KW  - Chinese
KW  - clinical feature
KW  - controlled study
KW  - cytokine response
KW  - diabetes mellitus
KW  - diabetic patient
KW  - female
KW  - gender
KW  - hospital patient
KW  - human
KW  - immune response
KW  - immunological parameters
KW  - incidence
KW  - leukocyte count
KW  - lung tuberculosis
KW  - major clinical study
KW  - male
KW  - observational study
KW  - propensity score
KW  - retreatment
KW  - retrospective study
KW  - sputum smear
KW  - treatment outcome
KW  - treatment response
C4  - sharay biotech(China)
C4  - Becton Dickinson(United States)
N2  - Background: The coexistence of diabetes mellitus (DM) and pulmonary tuberculosis (PTB) poses a significant health concern globally, with their convergence presenting a considerable challenge to healthcare systems. Previous research has highlighted that comorbidities can mutually influence and exacerbate immune disorders. However, there is a paucity of data on the impact of DM on immunological features and treatment responses in the TB population in China. Methods: From January 2020 to June 2022, 264 cases of pulmonary tuberculosis patients (82 DM patients and 182 non-DM patients) hospitalized in our center were selected. 80 patients with TB with DM (TB-DM) and 80 patients with TB without DM (TB-NDM) were enrolled into the final analysis by propensity score matching for age, gender and involved lung field at a ratio of 1:1. The clinical characteristics, immunological features and treatment response were compared between the two groups. Results: After propensity score matching, no differences in the general features such as age gender, involved lung field, the incidence of retreatment and WBC count were found between the two groups. Compared to TB-NDM group, the TB-DM group exhibited a higher positive rate of sputum smear and incidence of cavitary lesions. Immunological features analysis revealed that the TB-DM patients had higher levels of TNF-α [pg/ml; 8.56 (7.08–13.35) vs. 7.64 (6.38–10.14) p = 0.033] and IL-8 [pg/ml; 25.85 (11.63–58.40) vs. 17.56 (6.44–39.08) p = 0.003] but lower CD8+ T lymphocyte count [cells/mm3; 334.02 (249.35–420.71) VS 380.95 (291.73–471.25) p = 0.038]. However, there was no significant difference in serum IL-6 concentration and CD4+ T lymphocyte count between the two groups. After 2 months of anti-tuberculosis treatment, 39 (24.4%) cases had suboptimal treatment response, including 23 (28.7%) TB-DM patients and 16 (20%) TB-NDM patients. There was no difference in suboptimal response rate (SRR) was found between the two groups (p = 0.269). The multivariate logistic regression analysis indicated that retreatment for TB [AOR: 5.68 (95%CI: 2.01–16.08), p = 0.001], sputum smear positivity [AOR: 8.01 (95%CI: 2.62–24.50), p = 0.001] were associated with SRR in all participants, and in TB-DM group, only sputum smear positivity [AOR: 16.47 (1.75–155.12), p = 0.014] was positive with SRR. Conclusion: DM is a risk factor for pulmonary cavity formation and sputum smear positivity in TB population. Additionally, TB-DM patients is characterized by enhanced cytokine responses and decreased CD8+ T lymphocytes. The retreatment for TB and sputum smear positivity were associated with the occurrence of suboptimal treatment response.
ER  - 

TY  - JOUR
M3  - Article
Y1  - 2024
VL  - 15
SN  - 1664-3224
JF  - Frontiers in Immunology
JO  - Front. Immunol.
UR  - https://www-embase-com-aiims.knimbus.com/search/results?subaction=viewrecord&id=L2030775652&from=export
U2  - L2030775652
C5  - 39081316
DB  - Embase
DB  - Medline
U3  - 2024-08-05
U4  - 2024-08-07
L2  - http://dx.doi.org/10.3389/fimmu.2024.1359066
DO  - 10.3389/fimmu.2024.1359066
A1  - Nagai, A.
A1  - Lemes, R.B.
A1  - Mill, J.G.
A1  - Pereira, A.C.
A1  - Marques, R.E.
A1  - Hünemeier, T.
M1  - (Nagai A.; Marques R.E., rafael.marques@lnbio.cnpem.br) Laboratory of Pathogen Manipulation, Brazilian Biosciences National Laboratory (LNBio), Department of Virology, CNPEM (Brazilian Center for Research in Energy and Materials), Campinas, Brazil
M1  - (Lemes R.B.; Hünemeier T., hunemeier@usp.br) Human Population Genomics Laboratory, Biosciences Institute, Department of Genetics and Evolutionary Biology, University of São Paulo, São Paulo, Brazil
M1  - (Mill J.G.) Health Sciences Center, Department of Physiological Sciences, Federal University of Espírito Santo, Vitória, Brazil
M1  - (Pereira A.C.) Laboratory of Genetics and Molecular Cardiology, Instituto do Coração, Hospital das Clínicas, University of São Paulo, São Paulo, Brazil
M1  - (Pereira A.C.) Department of Genetics, Harvard Medical School, Boston, MA, United States
M1  - (Hünemeier T., hunemeier@usp.br) Department of Population Genetics, Institut de Biologia Evolutiva (CSIC/Universitat Pompeu Fabra), Barcelona, Spain
AD  - R.E. Marques, Laboratory of Pathogen Manipulation, Brazilian Biosciences National Laboratory (LNBio), Department of Virology, CNPEM (Brazilian Center for Research in Energy and Materials), Campinas, Brazil
AD  - T. Hünemeier, Human Population Genomics Laboratory, Biosciences Institute, Department of Genetics and Evolutionary Biology, University of São Paulo, São Paulo, Brazil
T1  - The seroconversion history to SARS-CoV-2 in Indigenous people from Brazil – the interplay between exposure, vaccination, and tuberculosis
LA  - English
KW  - data analysis software
KW  - ELISA kit
KW  - Mycobacterium tuberculosis test kit
KW  - QuantiFERON TB Gold Plus QFT-Plus test kit
KW  - coronavac
KW  - gamma interferon
KW  - immunoglobulin A
KW  - immunoglobulin G
KW  - immunoglobulin M
KW  - insulin
KW  - adult
KW  - aged
KW  - article
KW  - blood sampling
KW  - body mass
KW  - CD4+ T lymphocyte
KW  - CD8+ T lymphocyte
KW  - coronavirus disease 2019
KW  - diabetes mellitus
KW  - enzyme linked immunosorbent assay
KW  - fasting blood glucose level
KW  - female
KW  - human
KW  - hypertension
KW  - indigenous people
KW  - major clinical study
KW  - male
KW  - Mycobacterium tuberculosis
KW  - obesity
KW  - retrospective study
KW  - seroconversion
KW  - serology
KW  - Severe acute respiratory syndrome coronavirus 2
KW  - T lymphocyte
KW  - tuberculin test
KW  - tuberculosis
KW  - vaccination
KW  - coronavac
KW  - QuantiFERON TB Gold Plus QFT-Plus test kit
C1  - coronavac(Sinovac)
C3  - QuantiFERON TB Gold Plus QFT-Plus test kit(Qiagen)
C2  - Sinovac
C4  - Euroimmun
C4  - Qiagen
N2  - The COVID-19 pandemic caused a significant loss of human lives and a worldwide decline in quality of life. Although our understanding of the pandemic has improved significantly since the beginning, the natural history of COVID-19 and its impacts on under-represented populations, such as Indigenous people from America, remain largely unknown. We performed a retrospective serological survey with two Brazilian Indigenous populations (n=624), Tupiniquim and Guarani-Mbyá. Samples were collected between September 2020 and July 2021: a period comprising the dissemination of SARS-CoV-2 variants and the beginning of COVID-19 vaccination in Brazil. Seroconversions against S and N antigens were assessed using three different commercially available ELISA kits. Samples were also used to assess the prevalence of tuberculosis (TB) in the same population (n=529). Seroconversion against SARS-CoV-2 antigens was considered positive if at least one of the three ELISA kits detected levels of specific antibodies above the threshold specified by the manufacturer. In this sense, we report 56.0% (n=349/623) of seroconverted individuals. Relative seroconversion peaked after introduction of the Coronavac vaccine in February 2021. Vaccination increased the production of anti-S IgG from 3.9% to 48.6%. Our results also indicated that 11.0% (n=46/417) of all individuals were positive for TB. Seroconversion to SARS-CoV-2 was similar between individuals with positive tuberculosis test results to those with negative test results. Most vaccinated individuals seroconverted to SARS-CoV-2, indicating that Coronavac may be as protective in individuals from these indigenous groups as observed in the general Brazilian population. COVID-19 severity was minimal regardless of incomplete vaccine coverage, suggesting that vaccination may not be the only factor protecting individuals from severe COVID-19. Tuberculosis is highly prevalent and not associated with increased seroconversion to SARS-CoV-2.
ER  - 

TY  - JOUR
M3  - Article
Y1  - 2024
VL  - 13
IS  - 2
SP  - 165
EP  - 170
SN  - 2212-554X
SN  - 2212-5531
JF  - International Journal of Mycobacteriology
JO  - Int. J. Mycobacteriology
UR  - https://www-embase-com-aiims.knimbus.com/search/results?subaction=viewrecord&id=L2032895140&from=export
U2  - L2032895140
C5  - 38916387
DB  - Embase
DB  - Medline
U3  - 2024-06-25
U4  - 2024-07-02
L2  - http://dx.doi.org/10.4103/ijmy.ijmy_40_24
DO  - 10.4103/ijmy.ijmy_40_24
A1  - Singh, K.
A1  - Hussain, T.
A1  - Gupta, B.
A1  - Pati, S.
M1  - (Singh K.; Hussain T., tahzibahussain@hotmail.com; Pati S.) ICMR‑Regional Medical Research Centre, Chandrasekharpur, India
M1  - (Singh K.; Gupta B.) KIIT School of Biotechnology, Kalinga Institute of Industrial Technology Deemed to be University, Odisha, Bhubaneswar, India
AD  - T. Hussain, Division of NCDs, ICMR‑Regional Medical Research Centre, Chandrasekharpur, Nandankanan Road, Odisha, Bhubaneswar, India
T1  - A Comparative Investigation on Cytokine Expression in Pulmonary Tuberculosis and Comorbidity with Type 2 Diabetes Mellitus
LA  - English
KW  - ELISA kit
KW  - Mycobacterium species test kit
KW  - BCG vaccine
KW  - gamma interferon
KW  - hemoglobin A1c
KW  - insulin
KW  - interleukin 10
KW  - interleukin 6
KW  - rifampicin
KW  - tumor necrosis factor
KW  - acid fast bacterium
KW  - adolescent
KW  - adult
KW  - analysis of variance
KW  - antibiotic resistance
KW  - antibiotic sensitivity
KW  - article
KW  - blood sampling
KW  - body mass
KW  - cohort analysis
KW  - comorbidity
KW  - controlled study
KW  - cross-sectional study
KW  - diastolic blood pressure
KW  - disease severity
KW  - enzyme linked immunosorbent assay
KW  - female
KW  - human
KW  - hypertension
KW  - informed consent
KW  - insulin resistance
KW  - lung tuberculosis
KW  - major clinical study
KW  - male
KW  - malnutrition
KW  - middle aged
KW  - Mycobacterium tuberculosis
KW  - non insulin dependent diabetes mellitus
KW  - pathogenesis
KW  - pathophysiology
KW  - protein expression
KW  - risk assessment
KW  - systolic blood pressure
KW  - T lymphocyte
KW  - thorax radiography
KW  - upregulation
KW  - young adult
C4  - Diaclone(France)
N2  - Background: Mycobacterium tuberculosis (Mtb) is the causative agent of tuberculosis (TB), with a high global prevalence and mortality rate. To control the gruesome pathogen, a deep understanding of pathophysiology and host–pathogen interaction is essential for early diagnosis and novel drug development. Cytokines play a crucial role in infection and susceptibility, and their expressions could serve as potential biomarkers to enhance our understanding of Mtb pathophysiology for improved therapeutic approaches. This cross‑sectional study investigates the levels of four important T‑cell immune‑mediated cytokines: interleukins (IL‑6 and IL‑10), interferon‑gamma (IFN‑γ), and tumor necrosis factor‑alpha in 80 cohort samples, with 20 people in each group. Methods: Following proper ethics and patient consent, we collected blood samples and isolated serum from all four groups: TB, type 2 diabetes mellitus (T2DM), type 2 diabetes–TB comorbidity (T2DM + TB), and a healthy individual as a control group (C). Furthermore, cytokine expression was measured in individual serum samples through the enzyme‑linked immunosorbent assay method using commercial kits (Diaclone, French). Statistical significance was observed by analyzing triplicate data using t‑tests and the one‑way ANOVA method with GraphPad Prism 10. Results: The results showed that all four cytokine levels were higher (P ≤ 0.0001) than the control, especially IL‑6, IL‑10, and IFN‑γ, which were found to be upregulated in T2DM + TB samples (P ≤ 0.0001) than individual TB or T2DM samples. Conclusion: The high levels of cytokines in comorbidity cases raise the risk of insulin resistance and the severity of TB infection. These levels of expression could be used to keep track of the Mtb infection status or severity, aid in early diagnosis as a possible biomarker, and suggest possible treatment plans.
ER  - 

TY  - JOUR
M3  - Article
Y1  - 2023
VL  - 2023
IS  - 10
SN  - 1465-1858
JF  - Cochrane Database of Systematic Reviews
JO  - Cochrane Database Syst. Rev.
UR  - https://www-embase-com-aiims.knimbus.com/search/results?subaction=viewrecord&id=L642438217&from=export
U2  - L642438217
DB  - Embase
U3  - 2023-10-19
U4  - 2023-11-08
L2  - http://dx.doi.org/10.1002/14651858.CD016013
DO  - 10.1002/14651858.CD016013
A1  - Franco, J.V.A.
A1  - Metzendorf, M.-I.
A1  - Risso, A.
A1  - Boeckmann, M.
A1  - Schlesinger, S.
A1  - Damen, J.A.A.G.
A1  - Richter, B.
A1  - Baddeley, A.
A1  - Carlqvist, A.
A1  - Bastard, M.
A1  - Garcia-Casal, M.N.
A1  - Hemmingsen, B.
A1  - Mavhunga, F.
A1  - Manne-Goehler, J.
A1  - Viney, K.
A1  - Bongaerts, B.
M1  - (Franco J.V.A., juan.franco@med.uni-duesseldorf.de; Metzendorf M.-I.; Richter B.; Bongaerts B.) Institute of General Practice, Medical Faculty of the Heinrich-Heine-University Düsseldorf, Düsseldorf, Germany
M1  - (Risso A.) Family and Community Medicine Division, Hospital Italiano de Buenos Aires, Buenos Aires, Argentina
M1  - (Boeckmann M.) Faculty of Human and Health Sciences, University of Bremen, Bremen, Germany
M1  - (Schlesinger S.) Institute for Biometrics and Epidemiology, German Diabetes Center (Deutsches Diabetes-Zentrum/DDZ), Leibniz Center for Diabetes Research at Heinrich Heine University Düsseldorf, Düsseldorf, Germany
M1  - (Damen J.A.A.G.) Cochrane Netherlands, Julius Center for Health Sciences and Primary Care, University Medical Center Utrecht, Utrecht University, Utrecht, Netherlands
M1  - (Baddeley A.; Carlqvist A.; Bastard M.; Mavhunga F.; Viney K.) Global Tuberculosis Programme, World Health Organization, Geneva, Switzerland
M1  - (Garcia-Casal M.N.) Department of Nutrition and Food Safety, World Health Organization, Geneva, Switzerland
M1  - (Hemmingsen B.) Department of Noncommunicable Diseases, World Health Organization, Geneva, Switzerland
M1  - (Manne-Goehler J.) Brigham and Women's Hospital, Harvard Medical School, Boston, MA, United States
AD  - J.V.A. Franco, Institute of General Practice, Medical Faculty of the Heinrich-Heine-University Düsseldorf, Düsseldorf, Germany
T1  - Diabetes as a risk factor for tuberculosis disease
LA  - English
KW  - glucose
KW  - glycated hemoglobin
KW  - immunosuppressive agent
KW  - insulin
KW  - alcoholism
KW  - article
KW  - cigarette smoking
KW  - clinical feature
KW  - computer assisted tomography
KW  - disease association
KW  - disease classification
KW  - extrapulmonary tuberculosis
KW  - glucose blood level
KW  - human
KW  - Human immunodeficiency virus infection
KW  - hyperglycemia
KW  - image analysis
KW  - incidence
KW  - infection risk
KW  - insulin dependent diabetes mellitus
KW  - lung tuberculosis
KW  - malnutrition
KW  - non insulin dependent diabetes mellitus
KW  - oral glucose tolerance test
KW  - polymerase chain reaction
KW  - prevalence
KW  - prognosis
KW  - risk factor
KW  - social status
KW  - sputum smear
KW  - systematic review
KW  - thorax radiography
KW  - tobacco use
KW  - treatment response
N2  - Objectives: This is a protocol for a Cochrane Review (prognosis). The objectives are as follows:. To determine the prognostic value of diabetes in the general population of adults and children for predicting tuberculosis disease. (Table presented.).
ER  - 

TY  - JOUR
M3  - Conference Abstract
Y1  - 2023
VL  - 164
IS  - 4
SP  - A45
SN  - 1931-3543
SN  - 0012-3692
JF  - Chest
JO  - Chest
UR  - https://www-embase-com-aiims.knimbus.com/search/results?subaction=viewrecord&id=L2027227065&from=export
U2  - L2027227065
DB  - Embase
U4  - 2023-10-02
L2  - http://dx.doi.org/10.1016/j.chest.2023.07.088
DO  - 10.1016/j.chest.2023.07.088
A1  - Ray, A.
M1  - (Ray A.)
T1  - PREVALENCE OF ALLERGIC BRONCHOPULMONARY ASPERGILLOSIS IN POST-TUBERCULOSIS LUNG DISEASE PATIENTS PRESENTING TO A TERTIARY REFERRAL CENTRE
LA  - English
KW  - endogenous compound
KW  - immunoglobulin E
KW  - immunoglobulin G
KW  - itraconazole
KW  - steroid
KW  - adult
KW  - airway
KW  - allergic bronchopulmonary aspergillosis
KW  - allergy
KW  - aspergillosis
KW  - Aspergillus
KW  - asthma
KW  - bronchiectasis
KW  - chronic pulmonary aspergillosis
KW  - cohort analysis
KW  - complication
KW  - conference abstract
KW  - coughing
KW  - cystic fibrosis
KW  - drug therapy
KW  - dyspnea
KW  - eosinophil count
KW  - female
KW  - financial management
KW  - follow up
KW  - forced expiratory volume
KW  - forced vital capacity
KW  - fungus ball
KW  - hemoptysis
KW  - human
KW  - India
KW  - inhaler
KW  - lung disease
KW  - lung tuberculosis
KW  - major clinical study
KW  - male
KW  - nonhuman
KW  - prevalence
KW  - serology
KW  - spirometry
KW  - tertiary care center
KW  - thorax
KW  - treatment response
KW  - tuberculosis
N2  - SESSION TITLE: Allergy and Airway Posters 2 SESSION TYPE: Original Investigation Posters PRESENTED ON: 10/10/2023 12:00 pm - 12:45 pm PURPOSE: Patients with past history of pulmonary tuberculosis are known to have a large number of complications including bronchiectasis and chronic pulmonary aspergillosis. However, outside of sporadic case reports, the occurrence of allergic bronchopulmonary aspergillosis (ABPA) has rarely been reported in these patients. This study aimed to study the prevalence of ABPA in patients with post-tubercular lung diseases (PTBLD) METHODS: In this ambispective study, all adult patients with suspected PTBLD presenting to a speciality clinic at a tertiary referral centre in the national capital region of New Delhi(India) were screened over six years (july 2016 - june 2022). All patients with radiological evidence of PTBLD and with a documented history of pulmonary tuberculosis was included in the study. The diagnosis of ABPA and CPA was made as per ISHAM criteria and ESCMID/ERS criteria respectively. The presence of aspergillosis was confirmed by serological tests (IgG and IgE against Aspergillus by ImmunoCAPTM and LDBiolateralTM flow assay), Aspergillus PCR and fungal stains/culture RESULTS: A total of 1840 patients were screened and data of 1012 patients of post-tubercular sequelae patients were inclued. Out of the patients screened, ABPA was seen in 24 (2.37 %) patients, while CPA was seen in 120 (11.85%) patients. The mean age was 40.2 ± 15 years and there were 52% males. Cough (73%), breathlessness (71%) and hemoptysis (30%) were the most common complaints. On an average, past episode of tuberculosis happened ~12 years from date of enrollment and most had a single episode of tuberculosis. On chest imaging, nodules (51.4%), cavity (34.3%) and fungal ball (13%) were the most common radiological features. Out of total ABPA patients, 15 (62.5%)had bronchiectasis. On spirometry, FEV1 and FVC were 53.4 ± 19.4% and 58.3± 14.3% respectively. No particular presenting symptom/ radiological sign/spirometric pattern predicted the development of ABPA in our cohort of PTBLD patients. The mean total IgE, IgG against Aspergillus, IgE against Aspergillus and absolute eosinophil counts were 2160 (809-5000) IU/ml, 23.4 (7.92-47) IU/ml, 19.2 (0.87-49) and 830±150 cells/cmm. ~55% patients received treatment for four months with itraconazole, while 39.5% patients received oral steroids for ~ six months. In total, 57% received LABA/ICS combination inhalers. ~78% patients showed partial response to treatment given, 15%: good response, 7.5%: poor response; while 15% showed relapse during the follow-up duration. None of patients showed any features suggestive of reactivation of pulmonary tuberculosis during follow-up. CONCLUSIONS: ABPA can occur in patients with PTBLD and should be ruled out as a potential complication in these patients with suggestive clinical symptoms/radiological features. Screening with S. IgE and IgE/IgG specific for Aspergillus suggested in patients with suggestive symptoms and response to therapy may be suboptimal in majority of patients.The findings of this study should be confirmed by future multicentric studies. CLINICAL IMPLICATIONS: In patients with PTBLD, ABPA may be a potential complication which needs to be screened by appropriate serological tests. As with cystic fibrosis and asthma, there should be a high index of suspicion for this condition in patients with PTBLD. Use of steroids may be effective and safe in this group. DISCLOSURES: No relevant relationships by Animesh Ray, value=Grant/Research Support Removed 06/22/2023 by Animesh Ray, source=Web Response
ER  - 

TY  - JOUR
M3  - Conference Abstract
Y1  - 2023
VL  - 164
IS  - 4
SP  - A1243
EP  - A1244
SN  - 1931-3543
SN  - 0012-3692
JF  - Chest
JO  - Chest
UR  - https://www-embase-com-aiims.knimbus.com/search/results?subaction=viewrecord&id=L2027228358&from=export
U2  - L2027228358
DB  - Embase
U4  - 2023-10-03
L2  - http://dx.doi.org/10.1016/j.chest.2023.07.884
DO  - 10.1016/j.chest.2023.07.884
A1  - Kutsche, W.
A1  - Broadwell, M.
A1  - Mohammad, J.
A1  - Desai, A.
A1  - Etuk, A.
A1  - Mansour, C.
A1  - Prestage, A.
M1  - (Kutsche W.; Broadwell M.; Mohammad J.; Desai A.; Etuk A.; Mansour C.; Prestage A.)
T1  - THE IMPACT OF IMMUNOSUPPRESSION CAUSED BY UNCONTROLLED DIABETES INCREASING TUBERCULOSIS SUSCEPTIBILITY
LA  - English
KW  - glucose
KW  - hemoglobin A1c
KW  - insulin
KW  - isoniazid
KW  - ketone
KW  - pyridoxine
KW  - abdominal pain
KW  - adult
KW  - age
KW  - anion gap
KW  - chest infection
KW  - chill
KW  - comorbidity
KW  - computer assisted tomography
KW  - conference abstract
KW  - creatinine blood level
KW  - diabetes mellitus
KW  - diabetic ketoacidosis
KW  - drug combination
KW  - drug therapy
KW  - dyspnea
KW  - family history
KW  - female
KW  - fever
KW  - flank pain
KW  - glycemic control
KW  - Hispanic
KW  - human
KW  - human tissue
KW  - immigrant
KW  - immunosuppressive treatment
KW  - incidence
KW  - left lung
KW  - loss of appetite
KW  - lung nodule
KW  - lung tuberculosis
KW  - male
KW  - middle aged
KW  - nausea
KW  - Nicaragua
KW  - non insulin dependent diabetes mellitus
KW  - occupation
KW  - pelvis
KW  - pneumonia
KW  - polydipsia
KW  - polyuria
KW  - prevalence
KW  - public health
KW  - right lung
KW  - risk factor
KW  - sedentary lifestyle
KW  - smoking
KW  - systematic review
KW  - travel
KW  - tuberculosis
KW  - United States
KW  - urinalysis
KW  - vomiting
N2  - SESSION TITLE: Chest Infections Case Report Posters 21 SESSION TYPE: Case Report Posters PRESENTED ON: 10/10/2023 09:40 am - 10:25 am INTRODUCTION: There has been a public health concern and increase in evidence with the correlation of tuberculosis (TB) and diabetes mellitus (DM). Tuberculosis incidences have an increased risk with diabetes due to the immunosuppression caused by the health condition (Yorke,2017). The objective of this case report is to review and summarize a case correlating the two comorbidities. CASE PRESENTATION: A 45-year-old Hispanic immigrant male from Nicaragua with relatively recent diagnosis of type two diabetes mellitus presented with five days of worsening abdominal pain. Patient stated he was having significant nausea, non-bloody, nonbilious emesis, shortness of breath, polyuria, polydipsia, fevers, chills, right-sided flank pain, and endorsed a three-day loss of appetite. No applicable alleviating or aggravating factors. He mentioned he has not been compliant with his current diabetes regimen. Patient states occupation in construction with a recent travel history throughout the southeastern United States. Labs on admission: Anion gap 25, Serum creatinine 0.6. Glucose 337, and elevated serum ketones. Urinalysis had 1+ protein, 3+ glucose, and trace blood. Patients HbA1c at time of admission was 19.6%. The patient was diagnosed with diabetic ketoacidosis (DKA) and treated with IV insulin. Due to patients presenting symptom of abdominal pain. CT (computed tomography) of the abdomen and pelvis with contrast revealed patchy opacification within the right lung base likely concerning for pneumonia/airspace disease. Chest CT without contrast was performed for further evaluation and unveiled dense opacification in the posterior lung bases, scattered bilateral pulmonary nodules, and small effusions. Some nodules had cavitary appearance. The largest nodule was in the anterior medial left lung and measured approximately 1 cm. (See Image)Patient's presentation, travel history, immigrant status, and imaging findings were concerning for tuberculosis. QuantiFERON gold was performed with a positive result and patient was placed in airborne isolation. Patient was Initiated on 9-month isoniazid and pyridoxine therapy. DISCUSSION: Evidence is accumulating with increased correlation between DM and TB. The mechanism to explain the correlation is not completely understood. There may be increased susceptibility to infections with the diagnosis and/or non-compliance of treatment to DM leading to many infections including tuberculosis. Most studies correlating the two diseases were conducted in TB endemic regions. DM prevalence is higher in countries with a high TB burden in comparison to counties with a low TB burden (Wu 2022). Data shows that male sex, increased age, tobacco smoking, urban residence, poor glycemic control, sedentary lifestyle, and family history of DM were variables identified as risk factors for TB (Workneh 2017). CONCLUSIONS: Regular screening for both DM and TB should occur in populations at risk for either individual disease, especially in TB endemic areas. Delays in proper treatment for immunosuppressing states may lead to significant increase in risk for other developing infections and/or pathologies. REFERENCE #1: Workneh MH, Bjune GA, Yimer SA. Prevalence and associated factors of tuberculosis and diabetes mellitus comorbidity: A systematic review. PLoS One. 2017 Apr 21;12(4):e0175925. doi: 10.1371/journal.pone.0175925. PMID: 28430796; PMCID: PMC5400500. REFERENCE #2: Wu Q, Liu Y, Ma YB, Liu K, Chen SH. Incidence and prevalence of pulmonary tuberculosis among patients with type 2 diabetes mellitus: a systematic review and meta-analysis. Ann Med. 2022 Dec;54(1):1657-1666. doi: 10.1080/07853890.2022.2085318. PMID: 35703920; PMCID: PMC9225779. REFERENCE #3: Yorke E, Atiase Y, Akpalu J, Sarfo-Kantanka O, Boima V, Dey ID. The Bidirectional Relationship between Tuberculosis and Diabetes. Tuberc Res Treat. 2017;2017:1702578. doi: 10.1155/2017/1702578. Epub 2017 Nov 12. PMID: 29270319; PMCID: PMC5705893. DISCLOSURES: No relevant relationships by Michael Broadwell No relevant relationships by Aalaap Desai No relevant relationships by Aniekeme Etuk No relevant relationships by William Kutsche No relevant relationships by Charles Mansour No relevant relationships by Juwairiah Mohammad No relevant relationships by Ashton Prestage
ER  - 

TY  - JOUR
M3  - Review
Y1  - 2023
VL  - 36
SN  - 2666-6065
JF  - The Lancet Regional Health - Western Pacific
JO  - Lancet. Reg. Health. West. Pac.
UR  - https://www-embase-com-aiims.knimbus.com/search/results?subaction=viewrecord&id=L2024055790&from=export
U2  - L2024055790
DB  - Embase
U3  - 2023-04-26
U4  - 2023-09-12
L2  - http://dx.doi.org/10.1016/j.lanwpc.2023.100770
DO  - 10.1016/j.lanwpc.2023.100770
A1  - Teo, A.K.J.
A1  - Morishita, F.
A1  - Islam, T.
A1  - Viney, K.
A1  - Ong, C.W.M.
A1  - Kato, S.
A1  - Kim, H.
A1  - Liu, Y.
A1  - Oh, K.H.
A1  - Yoshiyama, T.
A1  - Ohkado, A.
A1  - Rahevar, K.
A1  - Kawatsu, L.
A1  - Yanagawa, M.
A1  - Prem, K.
A1  - Yi, S.
A1  - Tran, H.T.G.
A1  - Marais, B.J.
M1  - (Teo A.K.J., alvin.teo@sydney.edu.au; Prem K., kiesha.prem@nus.edu.sg; Yi S., siyan@nus.edu.sg) Saw Swee Hock School of Public Health, National University of Singapore and National University Health System, Singapore, Singapore
M1  - (Teo A.K.J., alvin.teo@sydney.edu.au; Marais B.J., ben.marais@sydney.edu.au) Faculty of Medicine and Health, University of Sydney, Sydney, NSW, Australia
M1  - (Teo A.K.J., alvin.teo@sydney.edu.au; Marais B.J., ben.marais@sydney.edu.au) The University of Sydney Institute for Infectious Diseases (Sydney ID) and the Centre of Research Excellence in Tuberculosis (TB-CRE), Sydney, NSW, Australia
M1  - (Morishita F., morishitaf@who.int; Islam T., islamt@who.int; Oh K.H., ohk@who.int; Rahevar K., rahevark@who.int; Yanagawa M., yanagawam@who.int; Tran H.T.G., tranh@who.int) World Health Organization, Regional Office for the Western Pacific, Manila, Philippines
M1  - (Viney K., vineyk@who.int) World Health Organization, Global Tuberculosis Programme, Geneva, Switzerland
M1  - (Ong C.W.M., catherine.ong@nus.edu.sg) Infectious Diseases Translational Research Programme, Department of Medicine, National University of Singapore, Singapore, Singapore
M1  - (Ong C.W.M., catherine.ong@nus.edu.sg) Division of Infectious Diseases, Department of Medicine, National University Hospital, Singapore, Singapore
M1  - (Ong C.W.M., catherine.ong@nus.edu.sg) Institute of Health Innovation and Technology (iHealthtech), National University of Singapore, Singapore
M1  - (Kato S., kato@jata.or.jp; Yoshiyama T., yoshiyama1962@yahoo.co.jp; Ohkado A., rit.epi.9305@jata.or.jp; Kawatsu L., kawatsu@jata.or.jp) Research Institute of Tuberculosis, Japan Anti-Tuberculosis Association, Tokyo, Japan
M1  - (Kim H., hatchingbird@yahoo.co.kr) Korean National Tuberculosis Association, Seoul, South Korea
M1  - (Liu Y., liuyuhong0516@126.com) Beijing Chest Hospital, Capital Medical University, Beijing, China
M1  - (Prem K., kiesha.prem@nus.edu.sg) Department of Infectious Disease Epidemiology, London School of Hygiene and Tropical Medicine, London, United Kingdom
M1  - (Yi S., siyan@nus.edu.sg) KHANA Center for Population Health Research, Phnom Penh, Cambodia
M1  - (Yi S., siyan@nus.edu.sg) Center for Global Health Research, Public Health Program, Touro University California, Vallejo, CA, United States
AD  - A.K.J. Teo, Saw Swee Hock School of Public Health, National University of Singapore and National University Health System, Singapore, Singapore
T1  - Tuberculosis in older adults: challenges and best practices in the Western Pacific Region
LA  - English
KW  - amiodarone
KW  - antacid agent
KW  - anticoagulant agent
KW  - BCG vaccine
KW  - Chinese medicinal formula
KW  - ethambutol
KW  - isoniazid
KW  - paracetamol
KW  - pyrazinamide
KW  - rifampicin
KW  - rosiglitazone
KW  - tuberculostatic agent
KW  - valproic acid
KW  - warfarin
KW  - adverse drug reaction
KW  - aged
KW  - awareness
KW  - BCG vaccination
KW  - bioassay
KW  - cause of death
KW  - clinical feature
KW  - clinical outcome
KW  - clinical practice
KW  - combination drug therapy
KW  - comorbidity
KW  - delayed diagnosis
KW  - diabetes mellitus
KW  - diagnosis time
KW  - disease burden
KW  - disease surveillance
KW  - disease transmission
KW  - drug alcohol interaction
KW  - drug antagonism
KW  - drug potentiation
KW  - drug safety
KW  - follow up
KW  - gastrointestinal symptom
KW  - geographic distribution
KW  - geographic names
KW  - geriatric patient
KW  - health care access
KW  - health care delivery
KW  - health care facility
KW  - health care need
KW  - health care policy
KW  - health service
KW  - help seeking behavior
KW  - high risk population
KW  - human
KW  - immunosenescence
KW  - infection risk
KW  - institutionalization
KW  - interferon gamma releasing assay
KW  - internet literacy
KW  - liver toxicity
KW  - medication compliance
KW  - monotherapy
KW  - patient care
KW  - patient compliance
KW  - personalized medicine
KW  - polypharmacy
KW  - quality of life
KW  - rehabilitation care
KW  - review
KW  - screening test
KW  - social aspect
KW  - social protection
KW  - socioeconomics
KW  - telecare
KW  - time to treatment
KW  - tuberculin test
KW  - tuberculosis
KW  - tuberculosis control
KW  - Western Pacific Region
KW  - World Health Organization
N2  - The Western Pacific has one of the fastest-growing older adult populations globally, and tuberculosis (TB) remains one of the foremost infectious causes of disease and death in the region. Older adults are at higher risk of TB due to immunosenescence, comorbidities, and increased institutionalisation. Atypical symptoms and reduced access to health services may delay care-seeking and TB diagnosis, while co-morbidity and increased risk of adverse drug reactions complicate TB treatment. Post-TB sequelae and socioeconomic challenges may decrease the quality of life after TB treatment completion. Despite their high disease burden and special challenges, there is a lack of regionally coordinated policies and guidelines to manage TB among older adults. Routine TB screening at aged-care facilities, age-friendly infrastructure and services, awareness of atypical TB features, integration of TB and non-communicable diseases services, and person-centred approaches to treatment support could improve TB management among older adults. Addressing these challenges and adopting the best practices identified should inform policy formulation and implementation. Funding: This project was funded by 1) theWorld Health Organization Regional Office for the Western Pacific, with financial contributions from theGovernment of the Republic of Korea through the Korean Disease Control and Prevention Agency and the Government of Japan through theMinistry of Health, Labour and Welfare, and 2)NUS Start-up Grant. The funders had no role in the paper design, collection, analysis, and interpretation of data and in writing of the paper.
ER  - 

TY  - JOUR
M3  - Article
Y1  - 2023
VL  - 65
IS  - 3
SP  - 138
EP  - 140
SN  - 2146-8052
SN  - 1302-0471
JF  - Gulhane Medical Journal
JO  - Gulhane Med. J.
UR  - https://www-embase-com-aiims.knimbus.com/search/results?subaction=viewrecord&id=L2026432522&from=export
U2  - L2026432522
DB  - Embase
U3  - 2023-09-13
U4  - 2023-09-14
L2  - http://dx.doi.org/10.4274/gulhane.galenos.2023.20591
DO  - 10.4274/gulhane.galenos.2023.20591
A1  - Hacıoğlu, B.
A1  - Tekgöz, E.
A1  - Taşçı, İ.
M1  - (Hacıoğlu B., busex06@gmail.com; Taşçı İ.) University of Health Sciences Türkiye, Gülhane Faculty of Medicine & Gülhane Training and Research Hospital, Department of Internal Medicine, Ankara, Turkey
M1  - (Tekgöz E.) University of Health Sciences Türkiye, Gülhane Faculty of Medicine & Gülhane Training and Research Hospital, Department of Rheumatology, Ankara, Turkey
AD  - B. Hacıoğlu, University of Health Sciences Türkiye, Gülhane Faculty of Medicine & Gülhane Training and Research Hospital, Department of Internal Medicine, Ankara, Turkey
T1  - Tuberculosis of the wrist
LA  - English
KW  - C reactive protein
KW  - creatinine
KW  - diltiazem
KW  - ethambutol
KW  - furosemide
KW  - insulin glargine
KW  - insulin glulisine
KW  - isoniazid
KW  - mycophenolic acid
KW  - prednisolone
KW  - pyrazinamide
KW  - rifampicin
KW  - tacrolimus
KW  - arthritis
KW  - article
KW  - bacterial arthritis
KW  - case report
KW  - chronic kidney failure
KW  - clinical article
KW  - computer assisted tomography
KW  - erythrocyte sedimentation rate
KW  - extrapulmonary tuberculosis
KW  - female
KW  - hip
KW  - human
KW  - Human immunodeficiency virus infection
KW  - hypertension
KW  - immunosuppressive treatment
KW  - incidence
KW  - joint aspiration
KW  - kidney graft
KW  - knee
KW  - leukocyte count
KW  - lung lymph
KW  - middle aged
KW  - Mycobacterium tuberculosis
KW  - neutrophil count
KW  - non insulin dependent diabetes mellitus
KW  - organ transplantation
KW  - osteoarticular tuberculosis
KW  - polymerase chain reaction
KW  - swelling
KW  - thorax radiography
KW  - tuberculin test
KW  - tuberculosis
KW  - vaccination
KW  - weight bearing
KW  - wrist
KW  - wrist pain
N2  - Mycobacterium tuberculosis (TB) is an infectious agent that can affect several organ systems and can cause various symptoms. The most common presentation is pulmonary TB. The incidence of extrapulmonary TB has become much more common worldwide due to the more frequent use of long-term immunosuppressive treatment for various indications. Examples include but are not limited to human immunodeficiency virus infection, organ transplantation, and rheumatic, hematologic, gastrointestinal, and dermatologic inflammatory conditions. Osteoarticular involvement is the third most common presentation of TB after the lung and lymph nodes, accounting for approximately 10-20% of all cases of extrapulmonary disease. The joint involvement is generally monoarticular and progresses insidiously. Skeletal TB mostly involves weight-bearing joints such as the hip and knee. Wrist involvement is rarely encountered and accounts for only 1% of skeletal TB. Herein, we describe a rare involvement of musculoskeletal TB in a renal transplant recipient.
ER  - 

TY  - JOUR
M3  - Conference Abstract
Y1  - 2021
VL  - 5
SP  - A374
SN  - 2472-1972
JF  - Journal of the Endocrine Society
JO  - J. Endocr. Soc.
UR  - https://www-embase-com-aiims.knimbus.com/search/results?subaction=viewrecord&id=L642636006&from=export
U2  - L642636006
DB  - Embase
U4  - 2023-11-08
L2  - http://dx.doi.org/10.1210/jendso/bvab048.762
DO  - 10.1210/jendso/bvab048.762
A1  - Webster, J.
A1  - Vinales, K.L.
A1  - Correa, R.R.
M1  - (Webster J.) University of Arizona, College of Medicine, Phoenix Endocrine Fellowship Program, Phoenix, AZ, United States
M1  - (Vinales K.L.) Phoenix VA Healthcare System, Phoenix, AZ, United States
M1  - (Correa R.R.) University of Arizona, College of Medicine Phoenix, Phoenix, AZ, United States
AD  - J. Webster, University of Arizona, College of Medicine, Phoenix Endocrine Fellowship Program, Phoenix, AZ, United States
T1  - Diabetes and Tuberculosis: Is There a Relationship?
LA  - English
KW  - capreomycin
KW  - hemoglobin A1c
KW  - insulin
KW  - linezolid
KW  - moxifloxacin
KW  - rifampicin
KW  - adult
KW  - antibiotic sensitivity
KW  - case control study
KW  - case report
KW  - chronic obstructive lung disease
KW  - clinical article
KW  - cohort analysis
KW  - conference abstract
KW  - diabetes mellitus
KW  - diabetic patient
KW  - drug megadose
KW  - drug therapy
KW  - dry cough
KW  - dyspnea
KW  - edema
KW  - endocrinology
KW  - glucose blood level
KW  - human
KW  - hyperglycemia
KW  - lung tuberculosis
KW  - lymphocyte
KW  - lymphocyte function
KW  - macrophage
KW  - macrophage function
KW  - male
KW  - microorganism
KW  - middle aged
KW  - mortality
KW  - multidrug resistant tuberculosis
KW  - Mycobacterium tuberculosis
KW  - non insulin dependent diabetes mellitus
KW  - nonhuman
KW  - obesity
KW  - pleura effusion
KW  - prevalence
KW  - prevention
KW  - sputum culture
KW  - sputum smear
KW  - treatment response
KW  - tuberculosis
N2  - Background: There is growing evidence that Diabetes Mellitus (DM) is an important risk factor for Tuberculosis (TB) and might affect disease presentation and treatment response. Risk factors for TB include HIV/AIDS, immune suppression (i.e. steroids), silicosis, malnutrition, smoke from domestic stoves and cigarettes, and DM. In recent decades, TB incidence has declined in highincome countries, but incidence remains high in countries that have high rates of HIV infection, malnutrition, and crowded living conditions. Furthermore, DM prevalence is increasing globally, fueled by obesity. Several case-control studies have shown that the odd ratios of developing TB in diabetic patients ranges from 2.44 to 8.33 compared with non-diabetic patients. Several large-scale longitudinal cohort studies have shown similar findings. Case: A 63-year-old male with poorly controlled type 2 DM (HbA1C of 15%), HTN, COPD and history of pulmonary TB who had previously received 2 courses of treatment, was admitted with sudden dyspnea with non-productive cough. In the ED, he was hypoxic, had bilateral pleural effusions, lower extremity edema and newly diagnosed acute systolic CHF. Sputum smear analysis was AFB positive and Mycobacterium tuberculosis was confirmed via PCR. The smear microbes were resistant to rifampin, poor sample limited further sensitivities, and the patient was started on empiric treatment for multi drug resistant TB with RIPE, Capreomycin, Linezolid, and Moxifloxacin. Endocrinology was consulted to assist in control of hyperglycemia. The patient was managed with high doses of insulin. At the time of discharge his blood glucose where in the range of 120-180 mg/dl during the entire day and the importance of having good BG control was reinforced. He continues his treatment for TB. Discussion: Diabetes leads to increased susceptibility to Mycobacterium tuberculosis infection and disease via multiple mechanisms, including those directly related to hyperglycemia, as well as indirectly via the effect on macrophage and lymphocyte function, leading to diminished ability to contain the organism. It is possible the refractory course of this patient's TB and subsequent development of MDR disease was in part due to his poorly controlled diabetes due to poor compliance to prior regimens. Conclusion: DM is associated with increased risk of contracting TB, the possible delay in sputum culture conversion, increased mortality, and increased risk of recurrent and refractory disease. Adequate screening and treatment of DM may be essential to help prevent patients with diabetes from contacting the disease especially in countries with high prevalence of TB. Also, it is important to ensure adequate treatment response and prevent the development of multidrug resistant disease in diabetics who have already contracted TB.
ER  - 
