# Supplementary material for: Effect of glycemic control and type of diabetes treatment on TB treatment outcomes among people with TB-diabetes: A systematic review (updated August 2024)
Source: PLoS One. 2025 Jul 18;20(7):e0328619. doi: 10.1371/journal.pone.0328619 (PMC12273911; doi:10.1371/journal.pone.0328619)
Supplement: S1A Appendix — (ZIP) [file pone.0328619.s005.zip › S1A appendix/S1A_22 Aug 2023-31 Aug 2024/GS/GS1.ris]

TY  - JOUR
T1  - The impact of optimal glycemic control on tuberculosis treatment outcomes in patients with diabetes mellitus: systematic review and meta-analysis
A1  - Zhao, Li
A1  - Gao, Feng
A1  - Zheng, Chunlan
A1  - Sun, Xuezhi
JO  - JMIR Public Health and Surveillance
VL  - 10
SP  - e53948
SN  - 2369-2960
Y1  - 2024
PB  - JMIR Publications Toronto, Canada
ER  - 


TY  - JOUR
T1  - Drug Exposure and Treatment Outcomes in Patients With Multidrug-Resistant Tuberculosis and Diabetes Mellitus: A Multicenter Prospective Cohort Study From China
A1  - Zhu, Yue
A1  - Forsman, Lina Davies
A1  - Chen, Cheng
A1  - Zhang, Haoyue
A1  - Shao, Ge
A1  - Wang, Sainan
A1  - Wang, Shanshan
A1  - Xiong, Haiyan
A1  - Bruchfeld, Judith
A1  - Wang, Weibing
JO  - Clinical Infectious Diseases
VL  - 79
IS  - 2
SP  - 524
EP  - 533
SN  - 1058-4838
Y1  - 2024
PB  - Oxford University Press US
ER  - 


TY  - JOUR
T1  - Cohort study on association between catastrophic costs and unfavorable tuberculosis treatment outcomes among TB-HIV and TB-diabetes comorbid patients in India
A1  - Rupani, Mihir P
A1  - Vyas, Sheetal
A1  - Shah, Immad A
JO  - BMC Public Health
VL  - 24
IS  - 1
SP  - 2028
SN  - 1471-2458
Y1  - 2024
PB  - Springer
ER  - 


TY  - JOUR
T1  - Tuberculosis and diabetes mellitus comorbidity in an adult Ugandan population
A1  - Kibirige, Davis
A1  - Andia-Biraro, Irene
A1  - Olum, Ronald
A1  - Adakun, Susan
A1  - Zawedde-Muyanja, Stella
A1  - Sekaggya-Wiltshire, Christine
A1  - Kimuli, Ivan
JO  - BMC Infectious Diseases
VL  - 24
IS  - 1
SP  - 242
SN  - 1471-2334
Y1  - 2024
PB  - Springer
ER  - 


TY  - JOUR
T1  - Treatment outcomes and associated factors among tuberculosis patients from selected rural eastern cape hospitals: An ambidirectional study
A1  - Faye, Lindiwe M
A1  - Hosu, Mojisola C
A1  - Iruedo, Joshua
A1  - Vasaikar, Sandeep
A1  - Nokoyo, Kolisa A
A1  - Tsuro, Urgent
A1  - Apalata, Teke
JO  - Tropical Medicine and Infectious Disease
VL  - 8
IS  - 6
SP  - 315
SN  - 2414-6366
Y1  - 2023
PB  - MDPI
ER  - 


TY  - JOUR
T1  - Host-directed therapy against mycobacterium tuberculosis infections with diabetes mellitus
A1  - Zhao, Li
A1  - Fan, Ke
A1  - Sun, Xuezhi
A1  - Li, Wei
A1  - Qin, Fenfen
A1  - Shi, Liwen
A1  - Gao, Feng
A1  - Zheng, Chunlan
JO  - Frontiers in Immunology
VL  - 14
SP  - 1305325
SN  - 1664-3224
Y1  - 2024
PB  - Frontiers Media SA
ER  - 


TY  - JOUR
T1  - Recurrence rate of Pulmonary Tuberculosis in patients treated with the standard 6-month regimen: Findings and implications from a prospective observational multicenter study
A1  - Anaam, Mohammed Saif
A1  - Alrasheedy, Alian A
JO  - Tropical Medicine and Infectious Disease
VL  - 8
IS  - 2
SP  - 110
SN  - 2414-6366
Y1  - 2023
PB  - MDPI
ER  - 


TY  - JOUR
T1  - Challenges of Tuberculosis Control Program Performance in Jimma Zone, Southwest Ethiopia
A1  - Ereso, Berhane Megerssa
SN  - 8234803441
Y1  - 2024
ER  - 


TY  - JOUR
T1  - Pharmacokinetics-pharmacodynamics of first-line antitubercular drugs: a comparative study in tuberculosis patients with and without concomitant diabetes mellitus
A1  - Mondal, Sourav
A1  - Roy, Vandana
A1  - Meshram, Girish Gulab
A1  - Khanna, Ashwani
A1  - Velpandian, Thirumurthy
A1  - Garg, Sandeep
JO  - European Journal of Clinical Pharmacology
SP  - 1
EP  - 14
SN  - 1432-1041
Y1  - 2024
PB  - Springer
ER  - 


TY  - JOUR
T1  - Tuberculosis Treatment Compliance Under Smartphone-Based Video-Observed Therapy Versus Community-Based Directly Observed Therapy: Cluster Randomized Controlled Trial
A1  - Kumwichar, Ponlagrit
A1  - Prappre, Tagoon
A1  - Chongsuvivatwong, Virasakdi
JO  - JMIR mHealth and uHealth
VL  - 12
SP  - e53411
SN  - 2291-5222
Y1  - 2024
PB  - JMIR Publications Toronto, Canada
ER  - 


TY  - DISS
T1  - Improving the management of hospitalized presumptive Xpert MTB/RIF-negative tuberculosis cases in Ethiopia
A1  - Deyyas, Wakjira Kebede
Y1  - 2024
PB  - University of Antwerp
ER  - 


TY  - JOUR
T1  - Percent of lung involved in disease on chest X-ray predicts unfavorable treatment outcome in pulmonary tuberculosis
A1  - Ghanem, Marwan
A1  - Srivastava, Ratnam
A1  - Ektefaie, Yasha
A1  - Hoppes, Drew
A1  - Rosenfeld, Gabriel
A1  - Yaniv, Ziv
A1  - Grinev, Alina
A1  - Xu, Ava Y
A1  - Yang, Eunsol
A1  - Velásquez, Gustavo E
JO  - medRxiv
SP  - 2024
EP  - 08
Y1  - 2024
PB  - Cold Spring Harbor Laboratory Press
ER  - 


TY  - JOUR
T1  - Clinical Features and Predictors of Treatment Outcome in Patients with Ocular Tuberculosis from the Netherlands and Indonesia: The OculaR TB in Low versus High Endemic Countries (ORTEC) Study
A1  - Putera, Ikhwanuliman
A1  - Ten Berge, Josianne CEM
A1  - Thiadens, Alberta AHJ
A1  - Dik, Willem A
A1  - Agrawal, Rupesh
A1  - van Hagen, P Martin
A1  - La Distia Nora, Rina
A1  - Rombach, Saskia M
JO  - Ocular Immunology and Inflammation
SP  - 1
EP  - 12
SN  - 0927-3948
Y1  - 2024
PB  - Taylor & Francis
ER  - 


TY  - JOUR
T1  - High tuberculosis preventive treatment uptake and completion rates using a person-centered approach among tuberculosis household contact in Yogyakarta
A1  - Felisia, Felisia
A1  - Triasih, Rina
A1  - Nababan, Betty Weri Yolanda
A1  - Sanjaya, Guardian Yoki
A1  - Dewi, Setyogati Candra
A1  - Rahayu, Endang Sri
A1  - Unwanah, Lana
A1  - du Cros, Philipp
A1  - Chan, Geoffrey
JO  - Tropical Medicine and Infectious Disease
VL  - 8
IS  - 12
SP  - 520
SN  - 2414-6366
Y1  - 2023
PB  - MDPI
ER  - 


TY  - JOUR
T1  - Effectiveness and Safety of Varying Doses of Linezolid With Bedaquiline and Pretomanid in Treatment of Drug-Resistant Pulmonary Tuberculosis: Open-Label, Randomized Clinical Trial
A1  - Padmapriyadarsini, Chandrasekaran
A1  - Oswal, Vikas S
A1  - Jain, Chetankumar D
A1  - Mariappan, Muthu Vijayalakshmi
A1  - Singla, Neeta
A1  - Kumar, Santosh
A1  - Daniel, Bella Devaleenal
A1  - Dave, Jigna D
A1  - Vadgama, Parul
A1  - Ramraj, Balaji
JO  - Clinical Infectious Diseases
SP  - ciae388
SN  - 1058-4838
Y1  - 2024
PB  - Oxford University Press US
ER  - 


TY  - JOUR
T1  - Does nutritional support under programmatic settings result in weight and body mass index changes among tuberculosis patients? Evidence on the impact of nutritional support through Pradhan Mantri Tuberculosis Mukt Bharat Abhiyan under national tuberculosis elimination programme from Ramgarh district of Jharkhand
A1  - Anupama, T
A1  - Priyadarshini, Megha
A1  - Sinha, Swaraj
A1  - Narain, Smiti
A1  - Ghosh, Pritam
A1  - Mitra, Anindya
A1  - Prasad, Ranjit
A1  - Prasad, Mahalaxmi
JO  - International Journal of Community Medicine and Public Health
VL  - 11
IS  - 4
SP  - 1603
Y1  - 2024
ER  - 


TY  - JOUR
T1  - Tuberculosis Disease in Immunocompromised Children and Adolescents: A Pediatric Tuberculosis Network European Trials Group Multicenter Case-control Study
A1  - Rodríguez-Molino, Paula
A1  - Tebruegge, Marc
A1  - Noguera-Julian, Antoni
A1  - Neth, Olaf
A1  - Fidler, Katy
A1  - Brinkmann, Folke
A1  - Sainz, Talia
A1  - Ivaskeviciene, Inga
A1  - Ritz, Nicole
A1  - Brito, Maria Joao
JO  - Clinical Infectious Diseases
VL  - 79
IS  - 1
SP  - 215
EP  - 222
SN  - 1058-4838
Y1  - 2024
PB  - Oxford University Press US
ER  - 


TY  - JOUR
T1  - 55th Annual General and Scientific Conference of the Paediatric Association of Nigeria (PANCONF), 17th to 19th January 2024
A1  - Tinuade, Ogunlesi
JO  - Nigerian Journal of Paediatrics
VL  - 51
IS  - 2
SP  - 140
EP  - 227
SN  - 2814-2985
Y1  - 2024
ER  - 


TY  - JOUR
T1  - The yield of tuberculosis contact investigation in São Paulo, Brazil: a community-based cross-sectional study
A1  - Silva, José Mário Nunes da
A1  - Diaz-Quijano, Fredi A
JO  - medRxiv
SP  - 2024
EP  - 06
Y1  - 2024
PB  - Cold Spring Harbor Laboratory Press
ER  - 


TY  - CONF
T1  - Tuberculosis-associated hemophagocytic lymphohistiocytosis: diagnostic challenges and determinants of outcome
A1  - Kurver, Lisa
A1  - Seers, Timothy
A1  - van Dorp, Suzanne
A1  - van Crevel, Reinout
A1  - Pollara, Gabriele
A1  - van Laarhoven, Arjan
JO  - Open Forum Infectious Diseases
VL  - 11
IS  - 4
SP  - ofad697
SN  - 2328-8957
Y1  - 2024
PB  - Oxford University Press US
ER  - 


TY  - JOUR
T1  - Tuberculosis disease in immunocompromised children and adolescents: a pTBnet multi-centre case-control study
A1  - Rodríguez-Molino, Paula
A1  - Tebruegge, Marc
A1  - Noguera-Julian, Antoni
A1  - Neth, Olaf
A1  - Fidler, Katy
A1  - Brinkmann, Folke
A1  - Sainz, Talia
A1  - Ivaskeviciene, Inga
A1  - Ritz, Nicole
A1  - Brito, Maria Joao
JO  - Clinical Infectious Diseases
SP  - ciae158
SN  - 1058-4838
Y1  - 2024
PB  - Oxford University Press
ER  - 


TY  - JOUR
T1  - Lack of weight gain and increased mortality during and after treatment among adults with drug-resistant tuberculosis in Georgia, 2009-2020
A1  - Chakhaia, Tsira
A1  - Blumberg, Henry
A1  - Kempker, Russell
A1  - Luo, Ruiyan
A1  - Dzidzikashvili, Nino
A1  - Chincharauli, Mamuka
A1  - Tukvadze, Nestani
A1  - Avaliani, Zaza
A1  - Stauber, Christine
A1  - Magee, Matthew J
JO  - medRxiv
SP  - 2024
EP  - 08
Y1  - 2024
PB  - Cold Spring Harbor Laboratory Press
ER  - 


TY  - JOUR
T1  - Response to treatment and low serum vitamin D levels in North Indian patients with treatment-naive category I and multi-drug resistant pulmonary tuberculosis
A1  - Rathored, Jaishriram
A1  - Sharma, Surendra Kumar
A1  - Banavaliker, Jayant Nagesh
A1  - Sreenivas, V
A1  - Srivastava, Abhay Krishna
JO  - Annals of Medicine
VL  - 56
IS  - 1
SP  - 2407066
SN  - 0785-3890
Y1  - 2024
PB  - Taylor & Francis
ER  - 


TY  - JOUR
T1  - Primary Health Care: Roles of Community Pharmacists in Low-and Middle-Income Countries—A Systematic Review
A1  - Hedima, Erick Wesley
A1  - Okoro, Roland Nnaemeka
Y1  - 2024
ER  - 


TY  - JOUR
T1  - Drugs for treating infections caused by non-tubercular mycobacteria: a narrative review from the study group on mycobacteria of the Italian Society of Infectious Diseases and Tropical Medicine
A1  - Calcagno, A
A1  - Coppola, N
A1  - Sarmati, L
A1  - Tadolini, M
A1  - Parrella, R
A1  - Matteelli, A
A1  - Riccardi, N
A1  - Trezzi, M
A1  - Di Biagio, A
A1  - Pirriatore, V
JO  - Infection
SP  - 1
EP  - 29
SN  - 0300-8126
Y1  - 2024
PB  - Springer
ER  - 


TY  - JOUR
T1  - Integrative analysis of multimodal patient data identifies personalized predictors of tuberculosis treatment prognosis
A1  - Sambarey, Awanti
A1  - Smith, Kirk
A1  - Chung, Carolina
A1  - Arora, Harkirat Singh
A1  - Yang, Zhenhua
A1  - Agarwal, Prachi P
A1  - Chandrasekaran, Sriram
JO  - Iscience
VL  - 27
IS  - 2
SN  - 2589-0042
Y1  - 2024
PB  - Elsevier
ER  - 


TY  - JOUR
T1  - Cachexia in tuberculosis in South-East Asian and African regions: knowledge gaps and untapped opportunities
A1  - Mistry, Dhruv
A1  - Patil, Prashant
A1  - Beniwal, Shreya Singh
A1  - Penugonda, Raghav
A1  - Paila, Sushmitha
A1  - Deiveegan, Dharani Swarna
A1  - Tibrewal, Charu
A1  - Ghazal, Kamal Yousef
A1  - Padakanti, Suraj Sai Nikhil
A1  - Chauhan, Jugalkishor
JO  - Annals of Medicine and Surgery
SP  - 10
EP  - 1097
SN  - 2049-0801
PB  - LWW
ER  - 


TY  - JOUR
T1  - Treatment outcomes of the e-Health in the elderly: A systematic review
A1  - Martínez, Elizabeth
A1  - Rivera, Fernanda
A1  - Reynaldos-Grandón, Katiuska
A1  - Díaz, Felipe
A1  - León, María Elisa
A1  - Febré, Naldy
A1  - Arcêncio, Ricardo
A1  - Cartagena-Ramos, Denisse
JO  - Salud, Ciencia y Tecnología
VL  - 4
SP  - 610
EP  - 610
SN  - 2796-9711
Y1  - 2024
ER  - 


TY  - JOUR
T1  - Altered hepatic metabolic landscape and insulin sensitivity in response to pulmonary tuberculosis
A1  - Das, Mrinal K
A1  - Savidge, Ben
A1  - Pearl, John E
A1  - Yates, Thomas
A1  - Miles, Gareth
A1  - Pareek, Manish
A1  - Haldar, Pranabashis
A1  - Cooper, Andrea M
JO  - PLoS pathogens
VL  - 20
IS  - 9
SP  - e1012565
SN  - 1553-7366
Y1  - 2024
PB  - Public Library of Science San Francisco, CA USA
ER  - 


TY  - JOUR
T1  - Sex, race, and BMI in clinical trials of medications for obesity over the past three decades: a systematic review
A1  - Alsaqaaby, Moath S
A1  - Cooney, Sarah
A1  - le Roux, Carel W
A1  - Pournaras, Dimitri J
JO  - The Lancet Diabetes & Endocrinology
SN  - 2213-8587
Y1  - 2024
PB  - Elsevier
ER  - 


TY  - JOUR
T1  - Understanding Gaps in the Hypertension and Diabetes Care Cascade: Systematic Scoping Review
A1  - Wang, Jie
A1  - Tan, Fangqin
A1  - Wang, Zhenzhong
A1  - Yu, Yiwen
A1  - Yang, Jingsong
A1  - Wang, Yueqing
A1  - Shao, Ruitai
A1  - Yin, Xuejun
JO  - JMIR Public Health and Surveillance
VL  - 10
SP  - e51802
SN  - 2369-2960
Y1  - 2024
PB  - JMIR Publications Toronto, Canada
ER  - 


TY  - JOUR
T1  - Pattern of disease and determinants of mortality among ICU patients on mechanical ventilator in Sub-Saharan Africa: a multilevel analysis
A1  - Abate, Semagn Mekonnen
A1  - Basu, Bivash
A1  - Jemal, Bedru
A1  - Ahmed, Siraj
A1  - Mantefardo, Bahru
A1  - Taye, Tagesse
JO  - Critical Care
VL  - 27
IS  - 1
SP  - 37
SN  - 1364-8535
Y1  - 2023
PB  - Springer
ER  - 


TY  - JOUR
T1  - Effectiveness of photodynamic therapy on the treatment of chronic periodontitis: a systematic review during 2008–2023
A1  - Mahdizade Ari, Marzie
A1  - Amirmozafari, Nour
A1  - Darbandi, Atieh
A1  - Afifirad, Roghayeh
A1  - Asadollahi, Parisa
A1  - Irajian, Gholamreza
JO  - Frontiers in Chemistry
VL  - 12
SP  - 1384344
SN  - 2296-2646
Y1  - 2024
PB  - Frontiers Media SA
ER  - 


TY  - JOUR
T1  - Usefulness of Indian Diabetes Risk Score in Predicting Treatment-Induced Hyperglycemia in Women Undergoing Adjuvant Chemotherapy for Breast Cancer
A1  - Prasad, Krishna
A1  - Hegde, Sanath
A1  - Rao, Suresh
A1  - D'souza, Rhea Katherine
A1  - George, Thomas
A1  - Baliga, Manjeshwar Shrinath
A1  - Suresh, Sucharitha
JO  - South Asian Journal of Cancer
SN  - 2278-330X
Y1  - 2023
PB  - Thieme Medical and Scientific Publishers Pvt. Ltd.
ER  - 


TY  - JOUR
T1  - Culture-negative versus culture-positive in pyogenic spondylitis and analysis of risk factors for relapse
A1  - Dai, Guohua
A1  - Li, Shuzhong
A1  - Yin, Chuqiang
A1  - Sun, Yuanliang
A1  - Hou, Jianwen
A1  - Luan, Liangrui
A1  - Liu, Chenjing
A1  - Wang, Zhichao
A1  - Cao, Zhenlu
A1  - Wang, Ting
JO  - British Journal of Neurosurgery
VL  - 38
IS  - 2
SP  - 527
EP  - 531
SN  - 0268-8697
Y1  - 2024
PB  - Taylor & Francis
ER  - 


TY  - JOUR
T1  - Effectiveness of generic sofosbuvir in the treatment of chronic hepatitis C virus infection in Saudi patients
A1  - AlGhamdi, Hamdan S
A1  - AlHabobi, Ali A
A1  - AlQahtani, Rakan S
A1  - Ghomraoui, Firas A
A1  - AlThiab, Khalefa M
A1  - AlOun, Abdulrahman A
A1  - AlAlwan, Abduljaleel M
A1  - Abdelmahmoud, Mutaz B
A1  - AlTraif, Ibrahim H
A1  - Aljumah, Abdulrahman A
JO  - Saudi Medical Journal
VL  - 44
IS  - 12
SP  - 1240
Y1  - 2023
PB  - Saudi Medical Journal
ER  - 


TY  - JOUR
T1  - Hematological and clinical features associated with initial poor treatment outcomes in visceral leishmaniasis patients with and without HIV coinfection in Gondar, northwest Ethiopia
A1  - Ademe, Muluneh
A1  - Osorio, Yaneth
A1  - Howe, Rawliegh
A1  - Atnafu, Saba
A1  - Mulaw, Tadele
A1  - Fikre, Helina
A1  - Travi, Bruno L
A1  - Hailu, Asrat
A1  - Melby, Peter C
A1  - Abebe, Tamrat
JO  - Tropical Medicine and Infectious Disease
VL  - 8
IS  - 1
SP  - 36
SN  - 2414-6366
Y1  - 2023
PB  - MDPI
ER  - 


TY  - JOUR
T1  - Islet-autoreactive CD4+ T cells are linked with response to alefacept in type 1 diabetes
A1  - Balmas, Elisa
A1  - Chen, Janice
A1  - Hu, Alex K
A1  - DeBerg, Hannah A
A1  - Rosasco, Mario G
A1  - Gersuk, Vivian H
A1  - Serti, Elisavet
A1  - Speake, Cate
A1  - Greenbaum, Carla J
A1  - Nepom, Gerald T
JO  - JCI insight
VL  - 8
IS  - 21
Y1  - 2023
PB  - American Society for Clinical Investigation
ER  - 


TY  - JOUR
T1  - Navigating the complexities and controversies of medication-related osteonecrosis of the jaw (MRONJ): a critical update and consensus statement
A1  - Coropciuc, Ruxandra
A1  - Moreno-Rabié, Catalina
A1  - De Vos, Wouter
A1  - Van de Casteele, Elke
A1  - Marks, Luc
A1  - Lenaerts, Vincent
A1  - Coppejans, Evy
A1  - Lenssen, Olivier
A1  - Coopman, Renaat
A1  - Walschap, Jan
JO  - Acta Chirurgica Belgica
VL  - 124
IS  - 1
SP  - 1
EP  - 11
SN  - 0001-5458
Y1  - 2024
PB  - Taylor & Francis
ER  - 


TY  - JOUR
T1  - A guide to conducting systematic reviews of clinical laboratory tests
A1  - Don-Wauchope, Andrew C
A1  - Rodriguez-Capote, Karina
A1  - Assaad, Ramy Samir
A1  - Bhargava, Seema
A1  - Zemlin, Annalise E
JO  - Clinical Chemistry and Laboratory Medicine (CCLM)
VL  - 62
IS  - 2
SP  - 218
EP  - 233
SN  - 1434-6621
Y1  - 2024
PB  - De Gruyter
ER  - 


TY  - JOUR
T1  - The need for paradigm shift: prognostic significance and implications of standard therapy-related systemic immunosuppression in glioblastoma for immunotherapy and oncolytic virotherapy
A1  - Stepanenko, Aleksei A
A1  - Sosnovtseva, Anastasiia O
A1  - Valikhov, Marat P
A1  - Chernysheva, Anastasia A
A1  - Abramova, Olga V
A1  - Naumenko, Victor A
A1  - Chekhonin, Vladimir P
JO  - Frontiers in Immunology
VL  - 15
SP  - 1326757
SN  - 1664-3224
Y1  - 2024
PB  - Frontiers Media SA
ER  - 


TY  - JOUR
T1  - OPEN ACCESS EDITED BY
A1  - Saffaei, Ali
A1  - Education, Iran
A1  - Yousefian, Hessam
A1  - Nikbakht, Zahra
A1  - Mohammadian, Atiye
A1  - Hammad, Mohamed Anwar
A1  - El-Mahdy, NA
A1  - Abou-Saif, S
A1  - Hammad, MA
A1  - Abu-Risha, SES
JO  - The Evolution in Pharmacology of Infectious Diseases: 2022
SP  - 63
SN  - 2832546617
Y1  - 2024
PB  - Frontiers Media SA
ER  - 


TY  - JOUR
T1  - Systematic review of treatment failure and clinical relapses in leishmaniasis from a multifactorial perspective: Clinical aspects, factors associated with the parasite and host
A1  - Santos, Gustavo de Almeida
A1  - Sousa, Juliana Mendes
A1  - Aguiar, Antônio Henrique Braga Martins de
A1  - Torres, Karina Cristina Silva
A1  - Coelho, Ana Jessica Sousa
A1  - Ferreira, André Leite
A1  - Lima, Mayara Ingrid Sousa
JO  - Tropical Medicine and Infectious Disease
VL  - 8
IS  - 9
SP  - 430
SN  - 2414-6366
Y1  - 2023
PB  - MDPI
ER  - 


TY  - JOUR
T1  - 55th Annual General and Scientific Conference of the Paediatric Association of Nigeria (PANCONF), 17th to 19th January 2024
A1  - Ogunlesi, Tinuade
JO  - Nigerian Journal of Paediatrics
VL  - 51
IS  - 2
SP  - 120
EP  - 207
SN  - 0302-4660
Y1  - 2024
ER  - 


TY  - JOUR
T1  - Global Dilemma and Needs Assessment Toward Achieving Sustainable Development Goals in Controlling Leishmaniasis
A1  - Bamorovat, Mehdi
A1  - Sharifi, Iraj
A1  - Khosravi, Ahmad
A1  - Aflatoonian, Mohammad Reza
A1  - Agha Kuchak Afshari, Setareh
A1  - Salarkia, Ehsan
A1  - Sharifi, Fatemeh
A1  - Aflatoonian, Behnaz
A1  - Gharachorloo, Faranak
A1  - Khamesipour, Ali
JO  - Journal of Epidemiology and Global Health
VL  - 14
IS  - 1
SP  - 22
EP  - 34
SN  - 2210-6014
Y1  - 2024
PB  - Springer
ER  - 


TY  - JOUR
T1  - A systematic Review on Epidemiologic Study on Radiolucent lesions in Patients Referred to Radiology Departments
A1  - Rahi, Dorsa
A1  - Abbassi, Samareh
A1  - Tajbakhsh, Neda
JO  - Eurasian Journal of Chemical, Medicinal and Petroleum Research
VL  - 3
IS  - 3
SP  - 1016
EP  - 1035
SN  - 2980-9347
Y1  - 2024
PB  - Amir Samimi Company (ASC)
ER  - 


TY  - JOUR
T1  - Proceedings of the 2023 AFENET Scientific Conference
A1  - Umeokonkwo, Chukwuma
A1  - Kihembo, Christine
A1  - Brian, Herbert Kazoora
A1  - Antara, Simon
JO  - Journal of Interventional Epidemiology and Public Health
VL  - 7
IS  - 1
SN  - 2664-2824
Y1  - 2024
ER  - 


TY  - JOUR
T1  - Prognostic Role of Human Leukocyte Antigen Alleles and Cytokine Single-Nucleotide Polymorphisms in Patients with Chronic Myeloid Leukemia Treated with Tyrosine Kinase Inhibitor Drugs
A1  - Birru, Samuel Kinde
A1  - Doxiadis, Ilias
A1  - Howe, Rawleigh
A1  - Kelemu, Tsehayneh
A1  - Chala, Saifu Hailu
A1  - Sherif, Abdulaziz
A1  - Tadesse, Fisihatsion
A1  - Tsegaye, Aster
A1  - Gebremedhin, Amha
A1  - Lehmann, Claudia
JO  - Genes
VL  - 15
IS  - 6
SP  - 732
SN  - 2073-4425
Y1  - 2024
PB  - MDPI
ER  - 


TY  - JOUR
T1  - Association Between Smoking Status and the Efficacy and Safety of Tofacitinib in Patients with Ulcerative Colitis
A1  - Rubin, David T
A1  - Torres, Joana
A1  - Regueiro, Miguel
A1  - Reinisch, Walter
A1  - Prideaux, Lani
A1  - Kotze, Paulo G
A1  - Tan, Fiona H
A1  - Gardiner, Sean
A1  - Mundayat, Rajiv
A1  - Cadatal, Mary Jane
JO  - Crohn's & colitis 360
VL  - 6
IS  - 1
SP  - otae004
SN  - 2631-827X
Y1  - 2024
PB  - Oxford University Press US
ER  - 


TY  - CONF
T1  - Biological and Clinical Implications of the Vascular Endothelial Growth Factor Coreceptor Neuropilin-1 in Human Immunodeficiency Virus
A1  - Schnittman, Samuel R
A1  - Kolossváry, Márton
A1  - Beck-Engeser, Gabriele
A1  - Fitch, Kathleen V
A1  - Ambayec, Gabrielle C
A1  - Nance, Robin M
A1  - Zanni, Markella V
A1  - Diggs, Marissa
A1  - Chan, Fay
A1  - McCallum, Sara
JO  - Open Forum Infectious Diseases
VL  - 10
IS  - 10
SP  - ofad467
SN  - 2328-8957
Y1  - 2023
PB  - Oxford University Press US
ER  - 


TY  - JOUR
T1  - A roadmap for empowering cardiovascular disease patients: a 5P-Medicine approach and technological integration
A1  - Denysyuk, Hanna V
A1  - Pires, Ivan Miguel
A1  - Garcia, Nuno M
JO  - PeerJ
VL  - 12
SP  - e17895
SN  - 2167-8359
Y1  - 2024
PB  - PeerJ Inc.
ER  - 


TY  - JOUR
T1  - Metabolomics in Depression: What We Learn from Preclinical and Clinical Evidences
A1  - Singh, Pooja
A1  - Vasundhara, Boosani
A1  - Das, Nabanita
A1  - Sharma, Ruchika
A1  - Kumar, Anoop
A1  - Datusalia, Ashok Kumar
JO  - Molecular Neurobiology
SP  - 1
EP  - 24
SN  - 0893-7648
Y1  - 2024
PB  - Springer
ER  - 


TY  - JOUR
T1  - Development of pharmacovigilance system in India and paradigm of pharmacovigilance research: an overview
A1  - Singh, Preeti
A1  - Vaishnav, Yogesh
A1  - Verma, Shekhar
JO  - Current Drug Safety
VL  - 18
IS  - 4
SP  - 448
EP  - 464
SN  - 1574-8863
Y1  - 2023
PB  - Bentham Science Publishers
ER  - 


TY  - JOUR
T1  - Augmenting regulatory T cells: new therapeutic strategy for rheumatoid arthritis
A1  - Zhang, Jiaqian
A1  - Liu, Hongjiang
A1  - Chen, Yuehong
A1  - Liu, Huan
A1  - Zhang, Shengxiao
A1  - Yin, Geng
A1  - Xie, Qibing
JO  - Frontiers in Immunology
VL  - 15
SP  - 1312919
SN  - 1664-3224
Y1  - 2024
PB  - Frontiers Media SA
ER  - 


TY  - JOUR
T1  - OPEN ACCESS EDITED BY
A1  - Ohri, Nisha
A1  - Valli, Mariacarla
A1  - Sayan, Mutlay
A1  - Chitapanarux, Imjai
A1  - Nobnop, Wannapha
A1  - Onchan, Wimrak
A1  - Klunklin, Pitchayaponne
A1  - Nanna, Thongtra
A1  - Sitathanee, Chomporn
A1  - Kulpisitthicharoen, Sutthisak
JO  - Advances in treatment planning, optimization and delivery for radiotherapy of breast cancer
SP  - 39
SN  - 2832543219
Y1  - 2024
PB  - Frontiers Media SA
ER  - 


TY  - JOUR
T1  - Research Hotspots and Trends of Interventions for Sarcopenic Obesity: A Bibliometric Analysis
A1  - Zhang, Ning
A1  - He, Jiarong
A1  - Qu, Xuan
A1  - Kang, Lin
JO  - Cureus
VL  - 16
IS  - 7
Y1  - 2024
PB  - Cureus Inc.
ER  - 


TY  - JOUR
T1  - Insights in Molecular Therapies for Hepatocellular Carcinoma
A1  - Heumann, Philipp
A1  - Albert, Andreas
A1  - Gülow, Karsten
A1  - Tümen, Deniz
A1  - Müller, Martina
A1  - Kandulski, Arne
JO  - Cancers
VL  - 16
IS  - 10
SP  - 1831
SN  - 2072-6694
Y1  - 2024
PB  - MDPI
ER  - 


TY  - CHAP
T1  - Application of artificial intelligence and digitalization in medical education and various surgical specialities: concerns and prospects
A1  - Pipal, Dharmendra Kumar
A1  - Pipal, Vibha Rani
A1  - Pipal, Rajendra Kumar
A1  - Yadav, Seema
T2  - Digital Healthcare in Asia and Gulf Region for Healthy Aging and More Inclusive Societies
SP  - 129
EP  - 146
Y1  - 2024
PB  - Elsevier
ER  - 


TY  - DISS
T1  - Manipulation of the foot in the treatment of patients with Morton’s neuroma
A1  - Cashley, David
Y1  - 2024
PB  - Queen Margaret University, Edinburgh
ER  - 


TY  - JOUR
T1  - penetration, cell damage and inflammatory responses in human airway epithelia
A1  - Wyremblewsky¹, Anna-Lena
A1  - Lupoli, Gaia
A1  - Keppler, Oliver T
A1  - Huber, Lukas A
A1  - Posch¹, Wilfried
JO  - New Approach Methods in Immunology
SN  - 2832554989
Y1  - 2024
PB  - Frontiers Media SA
ER  - 


TY  - JOUR
T1  - Associations between specific dietary patterns, gut microbiome composition, and incident subthreshold depression in Chinese young adults
A1  - Jiang, Xiumin
A1  - Wang, Xiaotong
A1  - Zhang, Meng
A1  - Yu, Lin
A1  - He, Jun
A1  - Wu, Shengwei
A1  - Yan, Jinglan
A1  - Zheng, Yuanjia
A1  - Zhou, Yuanyuan
A1  - Chen, Yongjun
JO  - Journal of Advanced Research
SN  - 2090-1232
Y1  - 2024
PB  - Elsevier
ER  - 


TY  - JOUR
T1  - MANAGEMENT THERAPY OF CMV IN IMMUNOCOMPROMISED PATIENT
A1  - UNUD, FK
A1  - Ngoerah, RSUP Prof Dr IGNG
JO  - KATA PENGANTAR
SP  - 43
ER  - 


TY  - JOUR
T1  - Assisted reproductive technology and the anaesthesiologist. A narrative review
A1  - Egan, M
A1  - Schaler, L
A1  - Crosby, D
JO  - International Journal of Obstetric Anesthesia
SP  - 104248
SN  - 0959-289X
Y1  - 2024
PB  - Elsevier
ER  - 


TY  - JOUR
T1  - PROTECTION OF HUMANS AND ANIMALS
A1  - Sousa, S
JO  - Intelligent Plagiarism as a Misconduct in Academic Integrity O Plágio Inteligente como Má Conduta na Integridade Académica
VL  - 37
IS  - 1
SP  - 9
Y1  - 2024
ER  - 


TY  - JOUR
T1  - Surgical site infections of orthopaedic implants
A1  - Janssen, Daniël Maria Carolus
Y1  - 2024
ER  - 


TY  - JOUR
T1  - Performing Spirometry and Low Dose Chest CT to Screen for COPD Systematic Review Search Strategy
A1  - Dachert, Stephen
A1  - Siego, Michaela
A1  - Nace, Travis
A1  - Criner, Gerard J
Y1  - 2024
ER  - 


TY  - JOUR
T1  - Evidence mapping of traditional
A1  - Gao¹, Yating
A1  - Xu¹, Shanqiong
A1  - Li, Qingna
A1  - Liu, Xingfang
JO  - Spotlight on the Traditional Medicine in Prevention and Treatment of Diabetes in the Aging Population
SP  - 116
SN  - 2832554768
Y1  - 2024
PB  - Frontiers Media SA
ER  - 


TY  - JOUR
T1  - Omics approaches open new horizons in major depressive disorder: from biomarkers to precision medicine
A1  - Stolfi, Fabiola
A1  - Abreu, Hugo
A1  - Sinella, Riccardo
A1  - Nembrini, Sara
A1  - Centonze, Sara
A1  - Landra, Virginia
A1  - Brasso, Claudio
A1  - Cappellano, Giuseppe
A1  - Rocca, Paola
A1  - Chiocchetti, Annalisa
JO  - Frontiers in Psychiatry
VL  - 15
SP  - 1422939
SN  - 1664-0640
Y1  - 2024
PB  - Frontiers Media SA
ER  - 


TY  - JOUR
T1  - Monoclonal Antibodies: What the Diagnostic Neuroradiologist Needs to Know
A1  - Alsufayan, R
A1  - Hess, C
A1  - Krings, T
JO  - American Journal of Neuroradiology
VL  - 44
IS  - 12
SP  - 1358
EP  - 1366
SN  - 0195-6108
Y1  - 2023
PB  - Am Soc Neuroradiology
ER  - 


TY  - DISS
T1  - Optimizing the Reimbursement for Brachytherapy: A Critical Factor in Controlling Total Healthcare Expenditure for Prostate Cancer in Italy
A1  - Ahmed, Areeba
Y1  - 2024
PB  - University of Twente
ER  - 


TY  - JOUR
T1  - Helena Klauß, Angelika Kunkel*, Diana Müßgens, Jan Haaker 2 and Ulrike Bingel
A1  - Klauß, H
Y1  - 2024
ER  - 


TY  - JOUR
T1  - The therapeutic potential of dietary intervention: based on the mechanism of a tryptophan derivative-indole propionic acid on metabolic disorders
A1  - Niu, Ben
A1  - Pan, Tong
A1  - Xiao, Yue
A1  - Wang, Hongchao
A1  - Zhu, Jinlin
A1  - Tian, Fengwei
A1  - Lu, Wenwei
A1  - Chen, Wei
JO  - Critical Reviews in Food Science and Nutrition
SP  - 1
EP  - 20
SN  - 1040-8398
Y1  - 2023
PB  - Taylor & Francis
ER  - 


TY  - JOUR
T1  - Breast cancer: miRNAs monitoring chemoresistance and systemic therapy
A1  - Singh, Shivam
A1  - Saini, Heena
A1  - Sharma, Ashok
A1  - Gupta, Subhash
A1  - Huddar, VG
A1  - Tripathi, Richa
JO  - Frontiers in Oncology
VL  - 13
SP  - 1155254
SN  - 2234-943X
Y1  - 2023
PB  - Frontiers Media SA
ER  - 


TY  - JOUR
T1  - LOW PNEUMOPERITONEUM DURING ROBOTASSISTED RADICAL PROSTATECTOMY.
A1  - Alhusseinawi, Hayder
Y1  - 2023
ER  - 


TY  - JOUR
T1  - CCR5 promotes the migration of CD8+ T cells to the leishmanial lesions
A1  - Sacramento, Laís Amorim
A1  - Amorim, Camila Farias
A1  - Lombana, Claudia G
A1  - Beiting, Daniel
A1  - Novais, Fernanda
A1  - Carvalho, Lucas P
A1  - Carvalho, Edgar M
A1  - Scott, Phillip
JO  - bioRxiv
Y1  - 2023
PB  - Cold Spring Harbor Laboratory Preprints
ER  - 


TY  - JOUR
T1  - PPARγ antagonism as a new tool for preventing or overcoming endocrine resistance in luminal A breast cancers
A1  - Boretto, Cecilia
A1  - Muzio, Giuliana
A1  - Autelli, Riccardo
JO  - Biomedicine & Pharmacotherapy
VL  - 180
SP  - 117461
SN  - 0753-3322
Y1  - 2024
PB  - Elsevier
ER  - 


TY  - JOUR
T1  - A retrospective case series on bisphosphonate related osteonecrosis of the jaw in 20 cats
A1  - Hatunen, Suzanna L
A1  - Anderson, Jamie G
A1  - Bell, Cynthia M
A1  - Campos, Hugo C
A1  - Finkelman, Matthew D
A1  - Shope, Bonnie H
JO  - Frontiers in Veterinary Science
VL  - 11
SP  - 1436988
SN  - 2297-1769
Y1  - 2024
PB  - Frontiers Media SA
ER  - 


TY  - JOUR
T1  - Bronchoscopy in Hematopoietic Stem Cell Transplant Patients Systematic Review Search Strategy
A1  - Nace, Travis
A1  - Gangemi, Andrew
A1  - Provenzano, Noelle
A1  - Bittner, Matthew
Y1  - 2024
ER  - 


TY  - JOUR
T1  - TMD and Exercise Therapy Scoping Review Search Strategy
A1  - Crane, Patricia
A1  - Haddad, Alex
A1  - Eger, Courtney
A1  - Brintzenhoff, Jacob
Y1  - 2024
ER  - 


TY  - JOUR
T1  - Anaesthesia considerations for assisted reproductive technology: a focused review
A1  - Egan, M
A1  - Schaler, L
A1  - Crosby, D
JO  - International Journal of Obstetric Anesthesia
SN  - 0959-289X
PB  - Elsevier
ER  - 


TY  - JOUR
T1  - From bench to bedside: an interdisciplinary journey through the gut-lung axis with insights into lung cancer and immunotherapy
A1  - Dora, David
A1  - Szőcs, Emőke
A1  - Soós, Ádám
A1  - Halasy, Viktória
A1  - Somodi, Csenge
A1  - Mihucz, Anna
A1  - Rostás, Melinda
A1  - Mogor, Fruzsina
A1  - Lohinai, Zoltan
A1  - Nagy, Nandor
JO  - Frontiers in Immunology
VL  - 15
SP  - 1434804
SN  - 1664-3224
Y1  - 2024
PB  - Frontiers Media SA
ER  - 


TY  - DISS
T1  - Engineering development and exploration of physiological instrumentation for health optimization and diagnostic applications
A1  - Ly, Franklin Somchith
Y1  - 2023
PB  - UC Santa Barbara
ER  - 


TY  - JOUR
T1  - SHORT PAPER PRESENTATIONS TUESDAY
A1  - SESSION, SRFPD SRF POST-DOCTORAL PRIZE
ER  - 


TY  - JOUR
T1  - A comprehensive review of artificial intelligence for pharmacology research
A1  - Li, Bing
A1  - Tan, Kan
A1  - Lao, Angelyn R
A1  - Wang, Haiying
A1  - Zheng, Huiru
A1  - Zhang, Le
JO  - Frontiers in Genetics
VL  - 15
SP  - 1450529
SN  - 1664-8021
Y1  - 2024
PB  - Frontiers Media SA
ER  - 


TY  - BOOK
T1  - Gene therapy for hearing loss: From mechanism to clinic, volume II
A1  - He, Zuhong
A1  - Zheng, Qingyin
A1  - Sun, Yu
A1  - Fu, Xiaolong
A1  - Zhou, Wenjie
SN  - 2832549349
Y1  - 2024
PB  - Frontiers Media SA
ER  - 


TY  - JOUR
T1  - P-01. Shared egg donation: comparison of pregnancy rates in fresh or thawn embryo trans-fers between donors and recipi-ents
A1  - de Oliveira, Vinicius Alves
A1  - de Souza, Rodopiano
A1  - Florencio, Waldermar Naves do Amaral
ER  - 


TY  - JOUR
T1  - 2023 AALAS National Meeting Salt Lake City, Utah
A1  - O’Connell, D
A1  - Allen, C
A1  - Holzwarth, L
JO  - Journal of the American Association for Laboratory Animal Science
VL  - 62
IS  - 5
Y1  - 2023
ER  - 


TY  - JOUR
T1  - Faktor Risiko Kegagalan Pengobatan Tuberkulosis: Systematic Review
A1  - Mahartati, Ni Made Nujita
A1  - Syarif, Syahrizal
JO  - Media Publikasi Promosi Kesehatan Indonesia (MPPKI)
VL  - 7
IS  - 4
SP  - 899
EP  - 906
SN  - 2597-6052
Y1  - 2024
ER  - 


TY  - JOUR
T1  - Resultados de tratamiento de la e-Health en personas mayores: Una revisión sistemática
A1  - Martínez, Elizabeth
A1  - Rivera, Fernanda
A1  - Reynaldos-Grandón, Katiuska
A1  - Díaz, Felipe
A1  - León, María Elisa
A1  - Febré, Naldy
A1  - Arcêncio, Ricardo
A1  - Cartagena-Ramos, Denisse
JO  - Salud, Ciencia y Tecnología
VL  - 4
SP  - 610
EP  - 610
SN  - 2796-9711
Y1  - 2024
ER  - 


TY  - JOUR
T1  - Improving routine health data in Indonesia: Utilising the WHO data quality tool for Aplikasi Satu Data Kesehatan
A1  - Sanjaya, Guardian Yoki
A1  - Fauziah, Khairani
A1  - Pratama, Rio Aditya
A1  - Fitriani, Nur Ayu
A1  - Setiawan, MY
A1  - Fauziah, IA
A1  - Lazuardi, Lutfan
A1  - Sumarsono, Surahyo
A1  - Afrizal, Sandra Hakiem
A1  - Sibuea, Farida
JO  - The Medical Journal of Malaysia
VL  - 79
IS  - 2
SP  - 176
EP  - 183
SN  - 0300-5283
Y1  - 2024
ER  - 


TY  - JOUR
T1  - Farmacogenética no retratamento da hanseníase
A1  - Bertoluci, Daniele Ferreira de Faria
Y1  - 2023
PB  - Universidade Estadual Paulista (Unesp)
ER  - 


TY  - JOUR
T1  - Возможности постобработки результатов мультиспиральной компьютерной томографии в неинвазивной диагностике фиброза поджелудочной железы
A1  - Хатьков, Игорь Евгеньевич
A1  - Лесько, Константин Александрович
A1  - Дубцова, Елена Анатольевна
A1  - Хомерики, Сергей Германович
A1  - Карнаухов, Николай Сергеевич
A1  - Винокурова, Людмила Васильевна
A1  - Шурыгина, Елена Ивановна
A1  - Макаренко, Надежда Викторовна
A1  - Израилов, Роман Евгеньевич
A1  - Савина, Ирина Владимировна
JO  - Терапевтический архив
VL  - 96
IS  - 8
SP  - 780
EP  - 789
SN  - 2309-5342
Y1  - 2024
ER  - 


TY  - JOUR
T1  - Fatores associados à mortalidade em pacientes com tuberculose e coinfecção por COVID-19
A1  - Santos, Inajara Silveira dos
Y1  - 2024
ER  - 


TY  - JOUR
T1  - Σχολή Κοινωνικών Επιστημών Διαχείριση Γήρανσης και Χρόνιων Νοσημάτων
A1  - Εργασία, Διπλωματική
Y1  - 2024
ER  - 


TY  - BOOK
T1  - Oral Mukoza Hastalıklarına Güncel Yaklaşım
A1  - GÜREL, Gülhan
SN  - 6253993003
Y1  - 2024
PB  - Akademisyen Kitabevi
ER  - 


TY  - JOUR
T1  - Bestimmung des Einflusses des BMI und weiterer sekundärer Faktoren auf die Prognose und auf die Ansprechrate einer neoadjuvanten Chemotherapie beim triple-negativen Mammakarzinom
A1  - Schneider, Christina Antonie
Y1  - 2023
PB  - Saarländische Universitäts-und Landesbibliothek
ER  - 


TY  - JOUR
T1  - PENANGANAN KOMPREHENSIF SKABIES MELALUI PEMBELAJARAN DAN PENATALAKSANAAN KASUS SECARA DALAM JARINGAN DAN LUAR JARINGAN: MENUJU INDONESIA BEBAS PENYAKIT TROPIS TERABAIKAN
A1  - Widaty, Sandra
ER  - 


TY  - JOUR
T1  - Arritmia sinusal: Caso clínico
A1  - Bermeo, Jessica Marcela Calle
A1  - Cano, Isabel Cristina Mesa
A1  - Mendoza, David Eugenio Hernandez
JO  - AlfaPublicaciones
VL  - 5
IS  - 4.1
SP  - 156
EP  - 172
SN  - 2773-7330
Y1  - 2023
ER  - 
