# Supplementary material for: Effect of glycemic control and type of diabetes treatment on TB treatment outcomes among people with TB-diabetes: A systematic review (updated August 2024)
Source: PLoS One. 2025 Jul 18;20(7):e0328619. doi: 10.1371/journal.pone.0328619 (PMC12273911; doi:10.1371/journal.pone.0328619)
Supplement: S1A Appendix — (ZIP) [file pone.0328619.s005.zip › S1A appendix/S1A_22 Aug 2023-31 Aug 2024/GS/GS2.ris]

TY  - JOUR
T1  - The impact of optimal glycemic control on tuberculosis treatment outcomes in patients with diabetes mellitus: systematic review and meta-analysis
A1  - Zhao, Li
A1  - Gao, Feng
A1  - Zheng, Chunlan
A1  - Sun, Xuezhi
JO  - JMIR Public Health and Surveillance
VL  - 10
SP  - e53948
SN  - 2369-2960
Y1  - 2024
PB  - JMIR Publications Toronto, Canada
ER  - 


TY  - JOUR
T1  - Drug Exposure and Treatment Outcomes in Patients With Multidrug-Resistant Tuberculosis and Diabetes Mellitus: A Multicenter Prospective Cohort Study From China
A1  - Zhu, Yue
A1  - Forsman, Lina Davies
A1  - Chen, Cheng
A1  - Zhang, Haoyue
A1  - Shao, Ge
A1  - Wang, Sainan
A1  - Wang, Shanshan
A1  - Xiong, Haiyan
A1  - Bruchfeld, Judith
A1  - Wang, Weibing
JO  - Clinical Infectious Diseases
VL  - 79
IS  - 2
SP  - 524
EP  - 533
SN  - 1058-4838
Y1  - 2024
PB  - Oxford University Press US
ER  - 


TY  - JOUR
T1  - Cohort study on association between catastrophic costs and unfavorable tuberculosis treatment outcomes among TB-HIV and TB-diabetes comorbid patients in India
A1  - Rupani, Mihir P
A1  - Vyas, Sheetal
A1  - Shah, Immad A
JO  - BMC Public Health
VL  - 24
IS  - 1
SP  - 2028
SN  - 1471-2458
Y1  - 2024
PB  - Springer
ER  - 


TY  - JOUR
T1  - Tuberculosis and diabetes mellitus comorbidity in an adult Ugandan population
A1  - Kibirige, Davis
A1  - Andia-Biraro, Irene
A1  - Olum, Ronald
A1  - Adakun, Susan
A1  - Zawedde-Muyanja, Stella
A1  - Sekaggya-Wiltshire, Christine
A1  - Kimuli, Ivan
JO  - BMC Infectious Diseases
VL  - 24
IS  - 1
SP  - 242
SN  - 1471-2334
Y1  - 2024
PB  - Springer
ER  - 


TY  - JOUR
T1  - Treatment outcomes and associated factors among tuberculosis patients from selected rural eastern cape hospitals: An ambidirectional study
A1  - Faye, Lindiwe M
A1  - Hosu, Mojisola C
A1  - Iruedo, Joshua
A1  - Vasaikar, Sandeep
A1  - Nokoyo, Kolisa A
A1  - Tsuro, Urgent
A1  - Apalata, Teke
JO  - Tropical Medicine and Infectious Disease
VL  - 8
IS  - 6
SP  - 315
SN  - 2414-6366
Y1  - 2023
PB  - MDPI
ER  - 


TY  - JOUR
T1  - Host-directed therapy against mycobacterium tuberculosis infections with diabetes mellitus
A1  - Zhao, Li
A1  - Fan, Ke
A1  - Sun, Xuezhi
A1  - Li, Wei
A1  - Qin, Fenfen
A1  - Shi, Liwen
A1  - Gao, Feng
A1  - Zheng, Chunlan
JO  - Frontiers in Immunology
VL  - 14
SP  - 1305325
SN  - 1664-3224
Y1  - 2024
PB  - Frontiers Media SA
ER  - 


TY  - JOUR
T1  - Recurrence rate of Pulmonary Tuberculosis in patients treated with the standard 6-month regimen: Findings and implications from a prospective observational multicenter study
A1  - Anaam, Mohammed Saif
A1  - Alrasheedy, Alian A
JO  - Tropical Medicine and Infectious Disease
VL  - 8
IS  - 2
SP  - 110
SN  - 2414-6366
Y1  - 2023
PB  - MDPI
ER  - 


TY  - JOUR
T1  - Challenges of Tuberculosis Control Program Performance in Jimma Zone, Southwest Ethiopia
A1  - Ereso, Berhane Megerssa
SN  - 8234803441
Y1  - 2024
ER  - 


TY  - JOUR
T1  - Pharmacokinetics-pharmacodynamics of first-line antitubercular drugs: a comparative study in tuberculosis patients with and without concomitant diabetes mellitus
A1  - Mondal, Sourav
A1  - Roy, Vandana
A1  - Meshram, Girish Gulab
A1  - Khanna, Ashwani
A1  - Velpandian, Thirumurthy
A1  - Garg, Sandeep
JO  - European Journal of Clinical Pharmacology
SP  - 1
EP  - 14
SN  - 1432-1041
Y1  - 2024
PB  - Springer
ER  - 


TY  - JOUR
T1  - Tuberculosis Treatment Compliance Under Smartphone-Based Video-Observed Therapy Versus Community-Based Directly Observed Therapy: Cluster Randomized Controlled Trial
A1  - Kumwichar, Ponlagrit
A1  - Prappre, Tagoon
A1  - Chongsuvivatwong, Virasakdi
JO  - JMIR mHealth and uHealth
VL  - 12
SP  - e53411
SN  - 2291-5222
Y1  - 2024
PB  - JMIR Publications Toronto, Canada
ER  - 


TY  - DISS
T1  - Improving the management of hospitalized presumptive Xpert MTB/RIF-negative tuberculosis cases in Ethiopia
A1  - Deyyas, Wakjira Kebede
Y1  - 2024
PB  - University of Antwerp
ER  - 


TY  - JOUR
T1  - Percent of lung involved in disease on chest X-ray predicts unfavorable treatment outcome in pulmonary tuberculosis
A1  - Ghanem, Marwan
A1  - Srivastava, Ratnam
A1  - Ektefaie, Yasha
A1  - Hoppes, Drew
A1  - Rosenfeld, Gabriel
A1  - Yaniv, Ziv
A1  - Grinev, Alina
A1  - Xu, Ava Y
A1  - Yang, Eunsol
A1  - Velásquez, Gustavo E
JO  - medRxiv
SP  - 2024
EP  - 08
Y1  - 2024
PB  - Cold Spring Harbor Laboratory Press
ER  - 


TY  - JOUR
T1  - Clinical Features and Predictors of Treatment Outcome in Patients with Ocular Tuberculosis from the Netherlands and Indonesia: The OculaR TB in Low versus High Endemic Countries (ORTEC) Study
A1  - Putera, Ikhwanuliman
A1  - Ten Berge, Josianne CEM
A1  - Thiadens, Alberta AHJ
A1  - Dik, Willem A
A1  - Agrawal, Rupesh
A1  - van Hagen, P Martin
A1  - La Distia Nora, Rina
A1  - Rombach, Saskia M
JO  - Ocular Immunology and Inflammation
SP  - 1
EP  - 12
SN  - 0927-3948
Y1  - 2024
PB  - Taylor & Francis
ER  - 


TY  - JOUR
T1  - High tuberculosis preventive treatment uptake and completion rates using a person-centered approach among tuberculosis household contact in Yogyakarta
A1  - Felisia, Felisia
A1  - Triasih, Rina
A1  - Nababan, Betty Weri Yolanda
A1  - Sanjaya, Guardian Yoki
A1  - Dewi, Setyogati Candra
A1  - Rahayu, Endang Sri
A1  - Unwanah, Lana
A1  - du Cros, Philipp
A1  - Chan, Geoffrey
JO  - Tropical Medicine and Infectious Disease
VL  - 8
IS  - 12
SP  - 520
SN  - 2414-6366
Y1  - 2023
PB  - MDPI
ER  - 


TY  - JOUR
T1  - Effectiveness and Safety of Varying Doses of Linezolid With Bedaquiline and Pretomanid in Treatment of Drug-Resistant Pulmonary Tuberculosis: Open-Label, Randomized Clinical Trial
A1  - Padmapriyadarsini, Chandrasekaran
A1  - Oswal, Vikas S
A1  - Jain, Chetankumar D
A1  - Mariappan, Muthu Vijayalakshmi
A1  - Singla, Neeta
A1  - Kumar, Santosh
A1  - Daniel, Bella Devaleenal
A1  - Dave, Jigna D
A1  - Vadgama, Parul
A1  - Ramraj, Balaji
JO  - Clinical Infectious Diseases
SP  - ciae388
SN  - 1058-4838
Y1  - 2024
PB  - Oxford University Press US
ER  - 


TY  - JOUR
T1  - Does nutritional support under programmatic settings result in weight and body mass index changes among tuberculosis patients? Evidence on the impact of nutritional support through Pradhan Mantri Tuberculosis Mukt Bharat Abhiyan under national tuberculosis elimination programme from Ramgarh district of Jharkhand
A1  - Anupama, T
A1  - Priyadarshini, Megha
A1  - Sinha, Swaraj
A1  - Narain, Smiti
A1  - Ghosh, Pritam
A1  - Mitra, Anindya
A1  - Prasad, Ranjit
A1  - Prasad, Mahalaxmi
JO  - International Journal of Community Medicine and Public Health
VL  - 11
IS  - 4
SP  - 1603
Y1  - 2024
ER  - 


TY  - JOUR
T1  - Tuberculosis Disease in Immunocompromised Children and Adolescents: A Pediatric Tuberculosis Network European Trials Group Multicenter Case-control Study
A1  - Rodríguez-Molino, Paula
A1  - Tebruegge, Marc
A1  - Noguera-Julian, Antoni
A1  - Neth, Olaf
A1  - Fidler, Katy
A1  - Brinkmann, Folke
A1  - Sainz, Talia
A1  - Ivaskeviciene, Inga
A1  - Ritz, Nicole
A1  - Brito, Maria Joao
JO  - Clinical Infectious Diseases
VL  - 79
IS  - 1
SP  - 215
EP  - 222
SN  - 1058-4838
Y1  - 2024
PB  - Oxford University Press US
ER  - 


TY  - JOUR
T1  - 55th Annual General and Scientific Conference of the Paediatric Association of Nigeria (PANCONF), 17th to 19th January 2024
A1  - Tinuade, Ogunlesi
JO  - Nigerian Journal of Paediatrics
VL  - 51
IS  - 2
SP  - 140
EP  - 227
SN  - 2814-2985
Y1  - 2024
ER  - 


TY  - JOUR
T1  - The yield of tuberculosis contact investigation in São Paulo, Brazil: a community-based cross-sectional study
A1  - Silva, José Mário Nunes da
A1  - Diaz-Quijano, Fredi A
JO  - medRxiv
SP  - 2024
EP  - 06
Y1  - 2024
PB  - Cold Spring Harbor Laboratory Press
ER  - 


TY  - CONF
T1  - Tuberculosis-associated hemophagocytic lymphohistiocytosis: diagnostic challenges and determinants of outcome
A1  - Kurver, Lisa
A1  - Seers, Timothy
A1  - van Dorp, Suzanne
A1  - van Crevel, Reinout
A1  - Pollara, Gabriele
A1  - van Laarhoven, Arjan
JO  - Open Forum Infectious Diseases
VL  - 11
IS  - 4
SP  - ofad697
SN  - 2328-8957
Y1  - 2024
PB  - Oxford University Press US
ER  - 


TY  - JOUR
T1  - Tuberculosis disease in immunocompromised children and adolescents: a pTBnet multi-centre case-control study
A1  - Rodríguez-Molino, Paula
A1  - Tebruegge, Marc
A1  - Noguera-Julian, Antoni
A1  - Neth, Olaf
A1  - Fidler, Katy
A1  - Brinkmann, Folke
A1  - Sainz, Talia
A1  - Ivaskeviciene, Inga
A1  - Ritz, Nicole
A1  - Brito, Maria Joao
JO  - Clinical Infectious Diseases
SP  - ciae158
SN  - 1058-4838
Y1  - 2024
PB  - Oxford University Press
ER  - 


TY  - JOUR
T1  - Lack of weight gain and increased mortality during and after treatment among adults with drug-resistant tuberculosis in Georgia, 2009-2020
A1  - Chakhaia, Tsira
A1  - Blumberg, Henry
A1  - Kempker, Russell
A1  - Luo, Ruiyan
A1  - Dzidzikashvili, Nino
A1  - Chincharauli, Mamuka
A1  - Tukvadze, Nestani
A1  - Avaliani, Zaza
A1  - Stauber, Christine
A1  - Magee, Matthew J
JO  - medRxiv
SP  - 2024
EP  - 08
Y1  - 2024
PB  - Cold Spring Harbor Laboratory Press
ER  - 


TY  - JOUR
T1  - Response to treatment and low serum vitamin D levels in North Indian patients with treatment-naive category I and multi-drug resistant pulmonary tuberculosis
A1  - Rathored, Jaishriram
A1  - Sharma, Surendra Kumar
A1  - Banavaliker, Jayant Nagesh
A1  - Sreenivas, V
A1  - Srivastava, Abhay Krishna
JO  - Annals of Medicine
VL  - 56
IS  - 1
SP  - 2407066
SN  - 0785-3890
Y1  - 2024
PB  - Taylor & Francis
ER  - 


TY  - JOUR
T1  - Primary Health Care: Roles of Community Pharmacists in Low-and Middle-Income Countries—A Systematic Review
A1  - Hedima, Erick Wesley
A1  - Okoro, Roland Nnaemeka
Y1  - 2024
ER  - 


TY  - JOUR
T1  - Drugs for treating infections caused by non-tubercular mycobacteria: a narrative review from the study group on mycobacteria of the Italian Society of Infectious Diseases and Tropical Medicine
A1  - Calcagno, A
A1  - Coppola, N
A1  - Sarmati, L
A1  - Tadolini, M
A1  - Parrella, R
A1  - Matteelli, A
A1  - Riccardi, N
A1  - Trezzi, M
A1  - Di Biagio, A
A1  - Pirriatore, V
JO  - Infection
SP  - 1
EP  - 29
SN  - 0300-8126
Y1  - 2024
PB  - Springer
ER  - 


TY  - JOUR
T1  - Integrative analysis of multimodal patient data identifies personalized predictors of tuberculosis treatment prognosis
A1  - Sambarey, Awanti
A1  - Smith, Kirk
A1  - Chung, Carolina
A1  - Arora, Harkirat Singh
A1  - Yang, Zhenhua
A1  - Agarwal, Prachi P
A1  - Chandrasekaran, Sriram
JO  - Iscience
VL  - 27
IS  - 2
SN  - 2589-0042
Y1  - 2024
PB  - Elsevier
ER  - 


TY  - JOUR
T1  - Cachexia in tuberculosis in South-East Asian and African regions: knowledge gaps and untapped opportunities
A1  - Mistry, Dhruv
A1  - Patil, Prashant
A1  - Beniwal, Shreya Singh
A1  - Penugonda, Raghav
A1  - Paila, Sushmitha
A1  - Deiveegan, Dharani Swarna
A1  - Tibrewal, Charu
A1  - Ghazal, Kamal Yousef
A1  - Padakanti, Suraj Sai Nikhil
A1  - Chauhan, Jugalkishor
JO  - Annals of Medicine and Surgery
SP  - 10
EP  - 1097
SN  - 2049-0801
PB  - LWW
ER  - 


TY  - JOUR
T1  - Treatment outcomes of the e-Health in the elderly: A systematic review
A1  - Martínez, Elizabeth
A1  - Rivera, Fernanda
A1  - Reynaldos-Grandón, Katiuska
A1  - Díaz, Felipe
A1  - León, María Elisa
A1  - Febré, Naldy
A1  - Arcêncio, Ricardo
A1  - Cartagena-Ramos, Denisse
JO  - Salud, Ciencia y Tecnología
VL  - 4
SP  - 610
EP  - 610
SN  - 2796-9711
Y1  - 2024
ER  - 


TY  - JOUR
T1  - Altered hepatic metabolic landscape and insulin sensitivity in response to pulmonary tuberculosis
A1  - Das, Mrinal K
A1  - Savidge, Ben
A1  - Pearl, John E
A1  - Yates, Thomas
A1  - Miles, Gareth
A1  - Pareek, Manish
A1  - Haldar, Pranabashis
A1  - Cooper, Andrea M
JO  - PLoS pathogens
VL  - 20
IS  - 9
SP  - e1012565
SN  - 1553-7366
Y1  - 2024
PB  - Public Library of Science San Francisco, CA USA
ER  - 


TY  - JOUR
T1  - Sex, race, and BMI in clinical trials of medications for obesity over the past three decades: a systematic review
A1  - Alsaqaaby, Moath S
A1  - Cooney, Sarah
A1  - le Roux, Carel W
A1  - Pournaras, Dimitri J
JO  - The Lancet Diabetes & Endocrinology
SN  - 2213-8587
Y1  - 2024
PB  - Elsevier
ER  - 


TY  - JOUR
T1  - Understanding Gaps in the Hypertension and Diabetes Care Cascade: Systematic Scoping Review
A1  - Wang, Jie
A1  - Tan, Fangqin
A1  - Wang, Zhenzhong
A1  - Yu, Yiwen
A1  - Yang, Jingsong
A1  - Wang, Yueqing
A1  - Shao, Ruitai
A1  - Yin, Xuejun
JO  - JMIR Public Health and Surveillance
VL  - 10
SP  - e51802
SN  - 2369-2960
Y1  - 2024
PB  - JMIR Publications Toronto, Canada
ER  - 


TY  - JOUR
T1  - Pattern of disease and determinants of mortality among ICU patients on mechanical ventilator in Sub-Saharan Africa: a multilevel analysis
A1  - Abate, Semagn Mekonnen
A1  - Basu, Bivash
A1  - Jemal, Bedru
A1  - Ahmed, Siraj
A1  - Mantefardo, Bahru
A1  - Taye, Tagesse
JO  - Critical Care
VL  - 27
IS  - 1
SP  - 37
SN  - 1364-8535
Y1  - 2023
PB  - Springer
ER  - 


TY  - JOUR
T1  - Effectiveness of photodynamic therapy on the treatment of chronic periodontitis: a systematic review during 2008–2023
A1  - Mahdizade Ari, Marzie
A1  - Amirmozafari, Nour
A1  - Darbandi, Atieh
A1  - Afifirad, Roghayeh
A1  - Asadollahi, Parisa
A1  - Irajian, Gholamreza
JO  - Frontiers in Chemistry
VL  - 12
SP  - 1384344
SN  - 2296-2646
Y1  - 2024
PB  - Frontiers Media SA
ER  - 


TY  - JOUR
T1  - Usefulness of Indian Diabetes Risk Score in Predicting Treatment-Induced Hyperglycemia in Women Undergoing Adjuvant Chemotherapy for Breast Cancer
A1  - Prasad, Krishna
A1  - Hegde, Sanath
A1  - Rao, Suresh
A1  - D'souza, Rhea Katherine
A1  - George, Thomas
A1  - Baliga, Manjeshwar Shrinath
A1  - Suresh, Sucharitha
JO  - South Asian Journal of Cancer
SN  - 2278-330X
Y1  - 2023
PB  - Thieme Medical and Scientific Publishers Pvt. Ltd.
ER  - 


TY  - JOUR
T1  - Culture-negative versus culture-positive in pyogenic spondylitis and analysis of risk factors for relapse
A1  - Dai, Guohua
A1  - Li, Shuzhong
A1  - Yin, Chuqiang
A1  - Sun, Yuanliang
A1  - Hou, Jianwen
A1  - Luan, Liangrui
A1  - Liu, Chenjing
A1  - Wang, Zhichao
A1  - Cao, Zhenlu
A1  - Wang, Ting
JO  - British Journal of Neurosurgery
VL  - 38
IS  - 2
SP  - 527
EP  - 531
SN  - 0268-8697
Y1  - 2024
PB  - Taylor & Francis
ER  - 


TY  - JOUR
T1  - Effectiveness of generic sofosbuvir in the treatment of chronic hepatitis C virus infection in Saudi patients
A1  - AlGhamdi, Hamdan S
A1  - AlHabobi, Ali A
A1  - AlQahtani, Rakan S
A1  - Ghomraoui, Firas A
A1  - AlThiab, Khalefa M
A1  - AlOun, Abdulrahman A
A1  - AlAlwan, Abduljaleel M
A1  - Abdelmahmoud, Mutaz B
A1  - AlTraif, Ibrahim H
A1  - Aljumah, Abdulrahman A
JO  - Saudi Medical Journal
VL  - 44
IS  - 12
SP  - 1240
Y1  - 2023
PB  - Saudi Medical Journal
ER  - 


TY  - JOUR
T1  - Hematological and clinical features associated with initial poor treatment outcomes in visceral leishmaniasis patients with and without HIV coinfection in Gondar, northwest Ethiopia
A1  - Ademe, Muluneh
A1  - Osorio, Yaneth
A1  - Howe, Rawliegh
A1  - Atnafu, Saba
A1  - Mulaw, Tadele
A1  - Fikre, Helina
A1  - Travi, Bruno L
A1  - Hailu, Asrat
A1  - Melby, Peter C
A1  - Abebe, Tamrat
JO  - Tropical Medicine and Infectious Disease
VL  - 8
IS  - 1
SP  - 36
SN  - 2414-6366
Y1  - 2023
PB  - MDPI
ER  - 


TY  - JOUR
T1  - Islet-autoreactive CD4+ T cells are linked with response to alefacept in type 1 diabetes
A1  - Balmas, Elisa
A1  - Chen, Janice
A1  - Hu, Alex K
A1  - DeBerg, Hannah A
A1  - Rosasco, Mario G
A1  - Gersuk, Vivian H
A1  - Serti, Elisavet
A1  - Speake, Cate
A1  - Greenbaum, Carla J
A1  - Nepom, Gerald T
JO  - JCI insight
VL  - 8
IS  - 21
Y1  - 2023
PB  - American Society for Clinical Investigation
ER  - 


TY  - JOUR
T1  - Navigating the complexities and controversies of medication-related osteonecrosis of the jaw (MRONJ): a critical update and consensus statement
A1  - Coropciuc, Ruxandra
A1  - Moreno-Rabié, Catalina
A1  - De Vos, Wouter
A1  - Van de Casteele, Elke
A1  - Marks, Luc
A1  - Lenaerts, Vincent
A1  - Coppejans, Evy
A1  - Lenssen, Olivier
A1  - Coopman, Renaat
A1  - Walschap, Jan
JO  - Acta Chirurgica Belgica
VL  - 124
IS  - 1
SP  - 1
EP  - 11
SN  - 0001-5458
Y1  - 2024
PB  - Taylor & Francis
ER  - 


TY  - JOUR
T1  - A guide to conducting systematic reviews of clinical laboratory tests
A1  - Don-Wauchope, Andrew C
A1  - Rodriguez-Capote, Karina
A1  - Assaad, Ramy Samir
A1  - Bhargava, Seema
A1  - Zemlin, Annalise E
JO  - Clinical Chemistry and Laboratory Medicine (CCLM)
VL  - 62
IS  - 2
SP  - 218
EP  - 233
SN  - 1434-6621
Y1  - 2024
PB  - De Gruyter
ER  - 


TY  - JOUR
T1  - The need for paradigm shift: prognostic significance and implications of standard therapy-related systemic immunosuppression in glioblastoma for immunotherapy and oncolytic virotherapy
A1  - Stepanenko, Aleksei A
A1  - Sosnovtseva, Anastasiia O
A1  - Valikhov, Marat P
A1  - Chernysheva, Anastasia A
A1  - Abramova, Olga V
A1  - Naumenko, Victor A
A1  - Chekhonin, Vladimir P
JO  - Frontiers in Immunology
VL  - 15
SP  - 1326757
SN  - 1664-3224
Y1  - 2024
PB  - Frontiers Media SA
ER  - 


TY  - JOUR
T1  - OPEN ACCESS EDITED BY
A1  - Saffaei, Ali
A1  - Education, Iran
A1  - Yousefian, Hessam
A1  - Nikbakht, Zahra
A1  - Mohammadian, Atiye
A1  - Hammad, Mohamed Anwar
A1  - El-Mahdy, NA
A1  - Abou-Saif, S
A1  - Hammad, MA
A1  - Abu-Risha, SES
JO  - The Evolution in Pharmacology of Infectious Diseases: 2022
SP  - 63
SN  - 2832546617
Y1  - 2024
PB  - Frontiers Media SA
ER  - 


TY  - JOUR
T1  - Systematic review of treatment failure and clinical relapses in leishmaniasis from a multifactorial perspective: Clinical aspects, factors associated with the parasite and host
A1  - Santos, Gustavo de Almeida
A1  - Sousa, Juliana Mendes
A1  - Aguiar, Antônio Henrique Braga Martins de
A1  - Torres, Karina Cristina Silva
A1  - Coelho, Ana Jessica Sousa
A1  - Ferreira, André Leite
A1  - Lima, Mayara Ingrid Sousa
JO  - Tropical Medicine and Infectious Disease
VL  - 8
IS  - 9
SP  - 430
SN  - 2414-6366
Y1  - 2023
PB  - MDPI
ER  - 


TY  - JOUR
T1  - 55th Annual General and Scientific Conference of the Paediatric Association of Nigeria (PANCONF), 17th to 19th January 2024
A1  - Ogunlesi, Tinuade
JO  - Nigerian Journal of Paediatrics
VL  - 51
IS  - 2
SP  - 120
EP  - 207
SN  - 0302-4660
Y1  - 2024
ER  - 


TY  - JOUR
T1  - Global Dilemma and Needs Assessment Toward Achieving Sustainable Development Goals in Controlling Leishmaniasis
A1  - Bamorovat, Mehdi
A1  - Sharifi, Iraj
A1  - Khosravi, Ahmad
A1  - Aflatoonian, Mohammad Reza
A1  - Agha Kuchak Afshari, Setareh
A1  - Salarkia, Ehsan
A1  - Sharifi, Fatemeh
A1  - Aflatoonian, Behnaz
A1  - Gharachorloo, Faranak
A1  - Khamesipour, Ali
JO  - Journal of Epidemiology and Global Health
VL  - 14
IS  - 1
SP  - 22
EP  - 34
SN  - 2210-6014
Y1  - 2024
PB  - Springer
ER  - 


TY  - JOUR
T1  - A systematic Review on Epidemiologic Study on Radiolucent lesions in Patients Referred to Radiology Departments
A1  - Rahi, Dorsa
A1  - Abbassi, Samareh
A1  - Tajbakhsh, Neda
JO  - Eurasian Journal of Chemical, Medicinal and Petroleum Research
VL  - 3
IS  - 3
SP  - 1016
EP  - 1035
SN  - 2980-9347
Y1  - 2024
PB  - Amir Samimi Company (ASC)
ER  - 


TY  - JOUR
T1  - Proceedings of the 2023 AFENET Scientific Conference
A1  - Umeokonkwo, Chukwuma
A1  - Kihembo, Christine
A1  - Brian, Herbert Kazoora
A1  - Antara, Simon
JO  - Journal of Interventional Epidemiology and Public Health
VL  - 7
IS  - 1
SN  - 2664-2824
Y1  - 2024
ER  - 


TY  - JOUR
T1  - Prognostic Role of Human Leukocyte Antigen Alleles and Cytokine Single-Nucleotide Polymorphisms in Patients with Chronic Myeloid Leukemia Treated with Tyrosine Kinase Inhibitor Drugs
A1  - Birru, Samuel Kinde
A1  - Doxiadis, Ilias
A1  - Howe, Rawleigh
A1  - Kelemu, Tsehayneh
A1  - Chala, Saifu Hailu
A1  - Sherif, Abdulaziz
A1  - Tadesse, Fisihatsion
A1  - Tsegaye, Aster
A1  - Gebremedhin, Amha
A1  - Lehmann, Claudia
JO  - Genes
VL  - 15
IS  - 6
SP  - 732
SN  - 2073-4425
Y1  - 2024
PB  - MDPI
ER  - 


TY  - JOUR
T1  - Association Between Smoking Status and the Efficacy and Safety of Tofacitinib in Patients with Ulcerative Colitis
A1  - Rubin, David T
A1  - Torres, Joana
A1  - Regueiro, Miguel
A1  - Reinisch, Walter
A1  - Prideaux, Lani
A1  - Kotze, Paulo G
A1  - Tan, Fiona H
A1  - Gardiner, Sean
A1  - Mundayat, Rajiv
A1  - Cadatal, Mary Jane
JO  - Crohn's & colitis 360
VL  - 6
IS  - 1
SP  - otae004
SN  - 2631-827X
Y1  - 2024
PB  - Oxford University Press US
ER  - 


TY  - CONF
T1  - Biological and Clinical Implications of the Vascular Endothelial Growth Factor Coreceptor Neuropilin-1 in Human Immunodeficiency Virus
A1  - Schnittman, Samuel R
A1  - Kolossváry, Márton
A1  - Beck-Engeser, Gabriele
A1  - Fitch, Kathleen V
A1  - Ambayec, Gabrielle C
A1  - Nance, Robin M
A1  - Zanni, Markella V
A1  - Diggs, Marissa
A1  - Chan, Fay
A1  - McCallum, Sara
JO  - Open Forum Infectious Diseases
VL  - 10
IS  - 10
SP  - ofad467
SN  - 2328-8957
Y1  - 2023
PB  - Oxford University Press US
ER  - 


TY  - JOUR
T1  - A roadmap for empowering cardiovascular disease patients: a 5P-Medicine approach and technological integration
A1  - Denysyuk, Hanna V
A1  - Pires, Ivan Miguel
A1  - Garcia, Nuno M
JO  - PeerJ
VL  - 12
SP  - e17895
SN  - 2167-8359
Y1  - 2024
PB  - PeerJ Inc.
ER  - 


TY  - JOUR
T1  - Metabolomics in Depression: What We Learn from Preclinical and Clinical Evidences
A1  - Singh, Pooja
A1  - Vasundhara, Boosani
A1  - Das, Nabanita
A1  - Sharma, Ruchika
A1  - Kumar, Anoop
A1  - Datusalia, Ashok Kumar
JO  - Molecular Neurobiology
SP  - 1
EP  - 24
SN  - 0893-7648
Y1  - 2024
PB  - Springer
ER  - 


TY  - JOUR
T1  - Development of pharmacovigilance system in India and paradigm of pharmacovigilance research: an overview
A1  - Singh, Preeti
A1  - Vaishnav, Yogesh
A1  - Verma, Shekhar
JO  - Current Drug Safety
VL  - 18
IS  - 4
SP  - 448
EP  - 464
SN  - 1574-8863
Y1  - 2023
PB  - Bentham Science Publishers
ER  - 


TY  - JOUR
T1  - Augmenting regulatory T cells: new therapeutic strategy for rheumatoid arthritis
A1  - Zhang, Jiaqian
A1  - Liu, Hongjiang
A1  - Chen, Yuehong
A1  - Liu, Huan
A1  - Zhang, Shengxiao
A1  - Yin, Geng
A1  - Xie, Qibing
JO  - Frontiers in Immunology
VL  - 15
SP  - 1312919
SN  - 1664-3224
Y1  - 2024
PB  - Frontiers Media SA
ER  - 


TY  - JOUR
T1  - OPEN ACCESS EDITED BY
A1  - Ohri, Nisha
A1  - Valli, Mariacarla
A1  - Sayan, Mutlay
A1  - Chitapanarux, Imjai
A1  - Nobnop, Wannapha
A1  - Onchan, Wimrak
A1  - Klunklin, Pitchayaponne
A1  - Nanna, Thongtra
A1  - Sitathanee, Chomporn
A1  - Kulpisitthicharoen, Sutthisak
JO  - Advances in treatment planning, optimization and delivery for radiotherapy of breast cancer
SP  - 39
SN  - 2832543219
Y1  - 2024
PB  - Frontiers Media SA
ER  - 


TY  - JOUR
T1  - Research Hotspots and Trends of Interventions for Sarcopenic Obesity: A Bibliometric Analysis
A1  - Zhang, Ning
A1  - He, Jiarong
A1  - Qu, Xuan
A1  - Kang, Lin
JO  - Cureus
VL  - 16
IS  - 7
Y1  - 2024
PB  - Cureus Inc.
ER  - 


TY  - JOUR
T1  - Insights in Molecular Therapies for Hepatocellular Carcinoma
A1  - Heumann, Philipp
A1  - Albert, Andreas
A1  - Gülow, Karsten
A1  - Tümen, Deniz
A1  - Müller, Martina
A1  - Kandulski, Arne
JO  - Cancers
VL  - 16
IS  - 10
SP  - 1831
SN  - 2072-6694
Y1  - 2024
PB  - MDPI
ER  - 


TY  - CHAP
T1  - Application of artificial intelligence and digitalization in medical education and various surgical specialities: concerns and prospects
A1  - Pipal, Dharmendra Kumar
A1  - Pipal, Vibha Rani
A1  - Pipal, Rajendra Kumar
A1  - Yadav, Seema
T2  - Digital Healthcare in Asia and Gulf Region for Healthy Aging and More Inclusive Societies
SP  - 129
EP  - 146
Y1  - 2024
PB  - Elsevier
ER  - 


TY  - DISS
T1  - Manipulation of the foot in the treatment of patients with Morton’s neuroma
A1  - Cashley, David
Y1  - 2024
PB  - Queen Margaret University, Edinburgh
ER  - 


TY  - JOUR
T1  - penetration, cell damage and inflammatory responses in human airway epithelia
A1  - Wyremblewsky¹, Anna-Lena
A1  - Lupoli, Gaia
A1  - Keppler, Oliver T
A1  - Huber, Lukas A
A1  - Posch¹, Wilfried
JO  - New Approach Methods in Immunology
SN  - 2832554989
Y1  - 2024
PB  - Frontiers Media SA
ER  - 


TY  - JOUR
T1  - Associations between specific dietary patterns, gut microbiome composition, and incident subthreshold depression in Chinese young adults
A1  - Jiang, Xiumin
A1  - Wang, Xiaotong
A1  - Zhang, Meng
A1  - Yu, Lin
A1  - He, Jun
A1  - Wu, Shengwei
A1  - Yan, Jinglan
A1  - Zheng, Yuanjia
A1  - Zhou, Yuanyuan
A1  - Chen, Yongjun
JO  - Journal of Advanced Research
SN  - 2090-1232
Y1  - 2024
PB  - Elsevier
ER  - 


TY  - JOUR
T1  - MANAGEMENT THERAPY OF CMV IN IMMUNOCOMPROMISED PATIENT
A1  - UNUD, FK
A1  - Ngoerah, RSUP Prof Dr IGNG
JO  - KATA PENGANTAR
SP  - 43
ER  - 


TY  - JOUR
T1  - Assisted reproductive technology and the anaesthesiologist. A narrative review
A1  - Egan, M
A1  - Schaler, L
A1  - Crosby, D
JO  - International Journal of Obstetric Anesthesia
SP  - 104248
SN  - 0959-289X
Y1  - 2024
PB  - Elsevier
ER  - 


TY  - JOUR
T1  - PROTECTION OF HUMANS AND ANIMALS
A1  - Sousa, S
JO  - Intelligent Plagiarism as a Misconduct in Academic Integrity O Plágio Inteligente como Má Conduta na Integridade Académica
VL  - 37
IS  - 1
SP  - 9
Y1  - 2024
ER  - 


TY  - JOUR
T1  - Surgical site infections of orthopaedic implants
A1  - Janssen, Daniël Maria Carolus
Y1  - 2024
ER  - 


TY  - JOUR
T1  - Performing Spirometry and Low Dose Chest CT to Screen for COPD Systematic Review Search Strategy
A1  - Dachert, Stephen
A1  - Siego, Michaela
A1  - Nace, Travis
A1  - Criner, Gerard J
Y1  - 2024
ER  - 


TY  - JOUR
T1  - Evidence mapping of traditional
A1  - Gao¹, Yating
A1  - Xu¹, Shanqiong
A1  - Li, Qingna
A1  - Liu, Xingfang
JO  - Spotlight on the Traditional Medicine in Prevention and Treatment of Diabetes in the Aging Population
SP  - 116
SN  - 2832554768
Y1  - 2024
PB  - Frontiers Media SA
ER  - 


TY  - JOUR
T1  - Omics approaches open new horizons in major depressive disorder: from biomarkers to precision medicine
A1  - Stolfi, Fabiola
A1  - Abreu, Hugo
A1  - Sinella, Riccardo
A1  - Nembrini, Sara
A1  - Centonze, Sara
A1  - Landra, Virginia
A1  - Brasso, Claudio
A1  - Cappellano, Giuseppe
A1  - Rocca, Paola
A1  - Chiocchetti, Annalisa
JO  - Frontiers in Psychiatry
VL  - 15
SP  - 1422939
SN  - 1664-0640
Y1  - 2024
PB  - Frontiers Media SA
ER  - 


TY  - JOUR
T1  - Monoclonal Antibodies: What the Diagnostic Neuroradiologist Needs to Know
A1  - Alsufayan, R
A1  - Hess, C
A1  - Krings, T
JO  - American Journal of Neuroradiology
VL  - 44
IS  - 12
SP  - 1358
EP  - 1366
SN  - 0195-6108
Y1  - 2023
PB  - Am Soc Neuroradiology
ER  - 


TY  - DISS
T1  - Optimizing the Reimbursement for Brachytherapy: A Critical Factor in Controlling Total Healthcare Expenditure for Prostate Cancer in Italy
A1  - Ahmed, Areeba
Y1  - 2024
PB  - University of Twente
ER  - 


TY  - JOUR
T1  - Helena Klauß, Angelika Kunkel*, Diana Müßgens, Jan Haaker 2 and Ulrike Bingel
A1  - Klauß, H
Y1  - 2024
ER  - 


TY  - JOUR
T1  - The therapeutic potential of dietary intervention: based on the mechanism of a tryptophan derivative-indole propionic acid on metabolic disorders
A1  - Niu, Ben
A1  - Pan, Tong
A1  - Xiao, Yue
A1  - Wang, Hongchao
A1  - Zhu, Jinlin
A1  - Tian, Fengwei
A1  - Lu, Wenwei
A1  - Chen, Wei
JO  - Critical Reviews in Food Science and Nutrition
SP  - 1
EP  - 20
SN  - 1040-8398
Y1  - 2023
PB  - Taylor & Francis
ER  - 


TY  - JOUR
T1  - Breast cancer: miRNAs monitoring chemoresistance and systemic therapy
A1  - Singh, Shivam
A1  - Saini, Heena
A1  - Sharma, Ashok
A1  - Gupta, Subhash
A1  - Huddar, VG
A1  - Tripathi, Richa
JO  - Frontiers in Oncology
VL  - 13
SP  - 1155254
SN  - 2234-943X
Y1  - 2023
PB  - Frontiers Media SA
ER  - 


TY  - JOUR
T1  - LOW PNEUMOPERITONEUM DURING ROBOTASSISTED RADICAL PROSTATECTOMY.
A1  - Alhusseinawi, Hayder
Y1  - 2023
ER  - 


TY  - JOUR
T1  - CCR5 promotes the migration of CD8+ T cells to the leishmanial lesions
A1  - Sacramento, Laís Amorim
A1  - Amorim, Camila Farias
A1  - Lombana, Claudia G
A1  - Beiting, Daniel
A1  - Novais, Fernanda
A1  - Carvalho, Lucas P
A1  - Carvalho, Edgar M
A1  - Scott, Phillip
JO  - bioRxiv
Y1  - 2023
PB  - Cold Spring Harbor Laboratory Preprints
ER  - 


TY  - JOUR
T1  - PPARγ antagonism as a new tool for preventing or overcoming endocrine resistance in luminal A breast cancers
A1  - Boretto, Cecilia
A1  - Muzio, Giuliana
A1  - Autelli, Riccardo
JO  - Biomedicine & Pharmacotherapy
VL  - 180
SP  - 117461
SN  - 0753-3322
Y1  - 2024
PB  - Elsevier
ER  - 


TY  - JOUR
T1  - A retrospective case series on bisphosphonate related osteonecrosis of the jaw in 20 cats
A1  - Hatunen, Suzanna L
A1  - Anderson, Jamie G
A1  - Bell, Cynthia M
A1  - Campos, Hugo C
A1  - Finkelman, Matthew D
A1  - Shope, Bonnie H
JO  - Frontiers in Veterinary Science
VL  - 11
SP  - 1436988
SN  - 2297-1769
Y1  - 2024
PB  - Frontiers Media SA
ER  - 


TY  - JOUR
T1  - Bronchoscopy in Hematopoietic Stem Cell Transplant Patients Systematic Review Search Strategy
A1  - Nace, Travis
A1  - Gangemi, Andrew
A1  - Provenzano, Noelle
A1  - Bittner, Matthew
Y1  - 2024
ER  - 


TY  - JOUR
T1  - TMD and Exercise Therapy Scoping Review Search Strategy
A1  - Crane, Patricia
A1  - Haddad, Alex
A1  - Eger, Courtney
A1  - Brintzenhoff, Jacob
Y1  - 2024
ER  - 


TY  - JOUR
T1  - Anaesthesia considerations for assisted reproductive technology: a focused review
A1  - Egan, M
A1  - Schaler, L
A1  - Crosby, D
JO  - International Journal of Obstetric Anesthesia
SN  - 0959-289X
PB  - Elsevier
ER  - 


TY  - JOUR
T1  - From bench to bedside: an interdisciplinary journey through the gut-lung axis with insights into lung cancer and immunotherapy
A1  - Dora, David
A1  - Szőcs, Emőke
A1  - Soós, Ádám
A1  - Halasy, Viktória
A1  - Somodi, Csenge
A1  - Mihucz, Anna
A1  - Rostás, Melinda
A1  - Mogor, Fruzsina
A1  - Lohinai, Zoltan
A1  - Nagy, Nandor
JO  - Frontiers in Immunology
VL  - 15
SP  - 1434804
SN  - 1664-3224
Y1  - 2024
PB  - Frontiers Media SA
ER  - 


TY  - DISS
T1  - Engineering development and exploration of physiological instrumentation for health optimization and diagnostic applications
A1  - Ly, Franklin Somchith
Y1  - 2023
PB  - UC Santa Barbara
ER  - 


TY  - JOUR
T1  - SHORT PAPER PRESENTATIONS TUESDAY
A1  - SESSION, SRFPD SRF POST-DOCTORAL PRIZE
ER  - 


TY  - JOUR
T1  - A comprehensive review of artificial intelligence for pharmacology research
A1  - Li, Bing
A1  - Tan, Kan
A1  - Lao, Angelyn R
A1  - Wang, Haiying
A1  - Zheng, Huiru
A1  - Zhang, Le
JO  - Frontiers in Genetics
VL  - 15
SP  - 1450529
SN  - 1664-8021
Y1  - 2024
PB  - Frontiers Media SA
ER  - 


TY  - BOOK
T1  - Gene therapy for hearing loss: From mechanism to clinic, volume II
A1  - He, Zuhong
A1  - Zheng, Qingyin
A1  - Sun, Yu
A1  - Fu, Xiaolong
A1  - Zhou, Wenjie
SN  - 2832549349
Y1  - 2024
PB  - Frontiers Media SA
ER  - 


TY  - JOUR
T1  - P-01. Shared egg donation: comparison of pregnancy rates in fresh or thawn embryo trans-fers between donors and recipi-ents
A1  - de Oliveira, Vinicius Alves
A1  - de Souza, Rodopiano
A1  - Florencio, Waldermar Naves do Amaral
ER  - 


TY  - JOUR
T1  - 2023 AALAS National Meeting Salt Lake City, Utah
A1  - O’Connell, D
A1  - Allen, C
A1  - Holzwarth, L
JO  - Journal of the American Association for Laboratory Animal Science
VL  - 62
IS  - 5
Y1  - 2023
ER  - 


TY  - JOUR
T1  - Faktor Risiko Kegagalan Pengobatan Tuberkulosis: Systematic Review
A1  - Mahartati, Ni Made Nujita
A1  - Syarif, Syahrizal
JO  - Media Publikasi Promosi Kesehatan Indonesia (MPPKI)
VL  - 7
IS  - 4
SP  - 899
EP  - 906
SN  - 2597-6052
Y1  - 2024
ER  - 


TY  - JOUR
T1  - Resultados de tratamiento de la e-Health en personas mayores: Una revisión sistemática
A1  - Martínez, Elizabeth
A1  - Rivera, Fernanda
A1  - Reynaldos-Grandón, Katiuska
A1  - Díaz, Felipe
A1  - León, María Elisa
A1  - Febré, Naldy
A1  - Arcêncio, Ricardo
A1  - Cartagena-Ramos, Denisse
JO  - Salud, Ciencia y Tecnología
VL  - 4
SP  - 610
EP  - 610
SN  - 2796-9711
Y1  - 2024
ER  - 


TY  - JOUR
T1  - Improving routine health data in Indonesia: Utilising the WHO data quality tool for Aplikasi Satu Data Kesehatan
A1  - Sanjaya, Guardian Yoki
A1  - Fauziah, Khairani
A1  - Pratama, Rio Aditya
A1  - Fitriani, Nur Ayu
A1  - Setiawan, MY
A1  - Fauziah, IA
A1  - Lazuardi, Lutfan
A1  - Sumarsono, Surahyo
A1  - Afrizal, Sandra Hakiem
A1  - Sibuea, Farida
JO  - The Medical Journal of Malaysia
VL  - 79
IS  - 2
SP  - 176
EP  - 183
SN  - 0300-5283
Y1  - 2024
ER  - 


TY  - JOUR
T1  - Farmacogenética no retratamento da hanseníase
A1  - Bertoluci, Daniele Ferreira de Faria
Y1  - 2023
PB  - Universidade Estadual Paulista (Unesp)
ER  - 


TY  - JOUR
T1  - Возможности постобработки результатов мультиспиральной компьютерной томографии в неинвазивной диагностике фиброза поджелудочной железы
A1  - Хатьков, Игорь Евгеньевич
A1  - Лесько, Константин Александрович
A1  - Дубцова, Елена Анатольевна
A1  - Хомерики, Сергей Германович
A1  - Карнаухов, Николай Сергеевич
A1  - Винокурова, Людмила Васильевна
A1  - Шурыгина, Елена Ивановна
A1  - Макаренко, Надежда Викторовна
A1  - Израилов, Роман Евгеньевич
A1  - Савина, Ирина Владимировна
JO  - Терапевтический архив
VL  - 96
IS  - 8
SP  - 780
EP  - 789
SN  - 2309-5342
Y1  - 2024
ER  - 


TY  - JOUR
T1  - Fatores associados à mortalidade em pacientes com tuberculose e coinfecção por COVID-19
A1  - Santos, Inajara Silveira dos
Y1  - 2024
ER  - 


TY  - JOUR
T1  - Σχολή Κοινωνικών Επιστημών Διαχείριση Γήρανσης και Χρόνιων Νοσημάτων
A1  - Εργασία, Διπλωματική
Y1  - 2024
ER  - 


TY  - BOOK
T1  - Oral Mukoza Hastalıklarına Güncel Yaklaşım
A1  - GÜREL, Gülhan
SN  - 6253993003
Y1  - 2024
PB  - Akademisyen Kitabevi
ER  - 


TY  - JOUR
T1  - Bestimmung des Einflusses des BMI und weiterer sekundärer Faktoren auf die Prognose und auf die Ansprechrate einer neoadjuvanten Chemotherapie beim triple-negativen Mammakarzinom
A1  - Schneider, Christina Antonie
Y1  - 2023
PB  - Saarländische Universitäts-und Landesbibliothek
ER  - 


TY  - JOUR
T1  - PENANGANAN KOMPREHENSIF SKABIES MELALUI PEMBELAJARAN DAN PENATALAKSANAAN KASUS SECARA DALAM JARINGAN DAN LUAR JARINGAN: MENUJU INDONESIA BEBAS PENYAKIT TROPIS TERABAIKAN
A1  - Widaty, Sandra
ER  - 


TY  - JOUR
T1  - Male sex is associated with worse microbiological and clinical outcomes following tuberculosis treatment: a retrospective cohort study, a systematic review of the literature, and meta-analysis
A1  - Chidambaram, Vignesh
A1  - Tun, Nyan Lynn
A1  - Majella, Marie Gilbert
A1  - Ruelas Castillo, Jennie
A1  - Ayeh, Samuel K
A1  - Kumar, Amudha
A1  - Neupane, Pranita
A1  - Sivakumar, Ranjith Kumar
A1  - Win, Ei Phyo
A1  - Abbey, Enoch J
JO  - Clinical Infectious Diseases
VL  - 73
IS  - 9
SP  - 1580
EP  - 1588
SN  - 1058-4838
Y1  - 2021
PB  - Oxford University Press US
ER  - 


TY  - JOUR
T1  - Tuberculosis (TB) treatment challenges in TB-diabetes comorbid patients: a systematic review and meta-analysis
A1  - Khattak, Mahnoor
A1  - Rehman, Anees ur
A1  - Muqaddas, Tuba
A1  - Hussain, Rabia
A1  - Rasool, Muhammad Fawad
A1  - Saleem, Zikria
A1  - Almalki, Mesfer Safar
A1  - Alturkistani, Samar Adel
A1  - Firash, Shuruq Zuhair
A1  - Alzahrani, Oseid Mohammed
JO  - Annals of Medicine
VL  - 56
IS  - 1
SP  - 2313683
SN  - 0785-3890
Y1  - 2024
PB  - Taylor & Francis
ER  - 


TY  - JOUR
T1  - Effect of Case Detection Strategies on the Prognosis of Tuberculosis Patients in the State of São Paulo, Brazil, 2010-19: A Retrospective Cohort Study
A1  - Nunes da Silva, José Mário
A1  - Diaz-Quijano, Fredi A
Y1  - 2010
PB  - Brazil
ER  - 


TY  - JOUR
T1  - Clinical Characteristics and Outcome Predictors in Drug-Resistant Tuberculosis: A Comprehensive Analysis
A1  - Pasha, Imtiaz
A1  - ALakkad, Ashraf
JO  - Advances in Research
VL  - 25
IS  - 5
SP  - 67
EP  - 79
SN  - 2348-0394
Y1  - 2024
ER  - 


TY  - JOUR
T1  - An updated overview of the prevalence, incidence, and treatment outcomes of tuberculosis in Egypt: a systematic review and meta-analysis
A1  - Nour, MO
A1  - Nour, SO
JO  - East Mediterr Health J. 202x
ER  - 


TY  - JOUR
T1  - Systematic review and meta-analysis of the prevalence, incidence and treatment outcomes of tuberculosis in Egypt: updated overview.
A1  - Nour, Mohamed O
A1  - Nour, Sameh O
JO  - Eastern Mediterranean Health Journal
VL  - 30
IS  - 1
SN  - 1020-3397
Y1  - 2024
ER  - 


TY  - JOUR
T1  - Subtherapeutic rifampicin concentration is associated with unfavorable tuberculosis treatment outcomes
A1  - Ramachandran, Geetha
A1  - Chandrasekaran, Padmapriyadarshini
A1  - Gaikwad, Sanjay
A1  - Agibothu Kupparam, Hemanth Kumar
A1  - Thiruvengadam, Kannan
A1  - Gupte, Nikhil
A1  - Paradkar, Mandar
A1  - Dhanasekaran, Kavitha
A1  - Sivaramakrishnan, Gomathi Narayan
A1  - Kagal, Anju
JO  - Clinical Infectious Diseases
VL  - 70
IS  - 7
SP  - 1463
EP  - 1470
SN  - 1058-4838
Y1  - 2020
PB  - Oxford University Press US
ER  - 


TY  - JOUR
T1  - Triple Priority: TB/HIV Co-Infection and Treatment Outcomes among Key Populations in The Kyrgyz Republic: A National Cohort Study (2018–2022)
A1  - Goncharova, Olga
A1  - Abrahamyan, Arpine
A1  - Nair, Divya
A1  - Beglaryan, Mher
A1  - Bekbolotov, Aibek
A1  - Zhdanova, Elena
A1  - Kadyrov, Abdullaat
A1  - Zachariah, Rony
JO  - Tropical Medicine and Infectious Disease
VL  - 8
IS  - 7
SP  - 342
SN  - 2414-6366
Y1  - 2023
PB  - MDPI
ER  - 


TY  - JOUR
T1  - COVID-19 pandemic and other factors associated with unfavorable tuberculosis treatment outcomes—Almaty, Kazakhstan, 2018–2021
A1  - Gabdullina, Malika
A1  - Maes, Edmond F
A1  - Horth, Roberta Z
A1  - Dzhazybekova, Panagul
A1  - Amanova, Gulzhan N
A1  - Zikriyarova, Sanam
A1  - Nabirova, Dilyara A
JO  - Frontiers in Public Health
VL  - 11
SP  - 1247661
SN  - 2296-2565
Y1  - 2023
PB  - Frontiers Media SA
ER  - 


TY  - JOUR
T1  - ASSESSMENT OF PATTERN OF RESISTANCE AND FACTORS AFFECTING ADVERSE DRUG REACTIONS AMONG PATIENTS WITH MULTIDRUG RESISTANT PULMONARY TUBERCULOSIS: A TERTIARY HOSPITAL BASED STUDY
A1  - Qureshi, Danish Shaikh
A1  - Vohra, Anusha
A1  - Singodia, Ravi Kumar
A1  - Karigar, Mohd Khalid
JO  - Int J Acad Med Pharm
VL  - 6
IS  - 4
SP  - 700
EP  - 705
Y1  - 2024
ER  - 


TY  - JOUR
T1  - Machine learning algorithms using national registry data to predict loss to follow-up during tuberculosis treatment
A1  - Rodrigues, Moreno MS
A1  - Barreto-Duarte, Beatriz
A1  - Vinhaes, Caian L
A1  - Araújo-Pereira, Mariana
A1  - Fukutani, Eduardo R
A1  - Bergamaschi, Keityane Bone
A1  - Kristki, Afrânio
A1  - Cordeiro-Santos, Marcelo
A1  - Rolla, Valeria C
A1  - Sterling, Timothy R
JO  - BMC Public Health
VL  - 24
IS  - 1
SP  - 1385
SN  - 1471-2458
Y1  - 2024
PB  - Springer
ER  - 


TY  - JOUR
T1  - Strengthening health systems to improve tuberculosis (TB) contact investigation and preventive treatment in Mimika, Indonesia
A1  - Lestari, Trisasi
Y1  - 2023
ER  - 


TY  - CONF
T1  - Diabetes reduces the rate of sputum culture conversion in patients with newly diagnosed multidrug-resistant tuberculosis
A1  - Salindri, Argita D
A1  - Kipiani, Maia
A1  - Kempker, Russell R
A1  - Gandhi, Neel R
A1  - Darchia, Lasha
A1  - Tukvadze, Nestani
A1  - Blumberg, Henry M
A1  - Magee, Matthew J
JO  - Open forum infectious diseases
VL  - 3
IS  - 3
SP  - ofw126
SN  - 2328-8957
Y1  - 2016
PB  - Oxford University Press
ER  - 


TY  - JOUR
T1  - Plasma chemokines are baseline predictors of unfavorable treatment outcomes in pulmonary tuberculosis
A1  - Kumar, Nathella P
A1  - Moideen, Kadar
A1  - Nancy, Arul
A1  - Viswanathan, Vijay
A1  - Thiruvengadam, Kannan
A1  - Nair, Dina
A1  - Banurekha, Vaithilingam V
A1  - Sivakumar, Shanmugam
A1  - Hissar, Syed
A1  - Kornfeld, Hardy
JO  - Clinical Infectious Diseases
VL  - 73
IS  - 9
SP  - e3419
EP  - e3427
SN  - 1058-4838
Y1  - 2021
PB  - Oxford University Press US
ER  - 


TY  - JOUR
T1  - Treatment outcomes of multidrug-resistant tuberculosis in Taiwan: tackling loss to follow-up
A1  - Yu, Ming-Chih
A1  - Chiang, Chen-Yuan
A1  - Lee, Jen-Jyh
A1  - Chien, Shun-Tien
A1  - Lin, Chou-Jui
A1  - Lee, Shih-Wei
A1  - Lin, Chih-Bin
A1  - Yang, Wen-Ta
A1  - Wu, Ying-Hsun
A1  - Huang, Yi-Wen
JO  - Clinical Infectious Diseases
VL  - 67
IS  - 2
SP  - 202
EP  - 210
SN  - 1058-4838
Y1  - 2018
PB  - Oxford University Press US
ER  - 


TY  - JOUR
T1  - Prevalence of diabetes mellitus among tuberculosis patients in Sub-Saharan Africa: a systematic review and meta-analysis of observational studies
A1  - Alebel, Animut
A1  - Wondemagegn, Amsalu Taye
A1  - Tesema, Cheru
A1  - Kibret, Getiye Dejenu
A1  - Wagnew, Fasil
A1  - Petrucka, Pammla
A1  - Arora, Amit
A1  - Ayele, Amare Demsie
A1  - Alemayehu, Mulunesh
A1  - Eshetie, Setegn
JO  - BMC infectious diseases
VL  - 19
SP  - 1
EP  - 10
Y1  - 2019
PB  - Springer
ER  - 


TY  - JOUR
T1  - Sex differences in tb clinical presentation, drug exposure, and treatment outcomes in India
A1  - Deshmukh, Sona
A1  - Sane, Manasi
A1  - Gaikwad, Sanjay
A1  - Sahasrabudhe, Tushar
A1  - Barthwal, Madhusudan
A1  - Lokhande, Rahul
A1  - Raskar, Swapnil
A1  - Kagal, Anju
A1  - Dharmshale, Sujata
A1  - Pradhan, Neeta
JO  - Chest
VL  - 163
IS  - 4
SP  - 778
EP  - 789
SN  - 0012-3692
Y1  - 2023
PB  - Elsevier
ER  - 


TY  - JOUR
T1  - Urgent and immediate actions required to reach 2025
A1  - World Health Organization
SN  - 929022715X
Y1  - 2019
PB  - World Health Organization. Country Office for Sri-Lanka
ER  - 


TY  - JOUR
T1  - Incidence of adverse drug reactions among tuberculosis patients initiated on daily drug regimen in a southern district of Karnataka
A1  - Kumar, RN Hithaish
A1  - Rao, Chythra R
A1  - Maradi, Ravindra
A1  - Umakanth, Shashikiran
A1  - Sanju, SV Chidananda
A1  - Balu, PS
JO  - Perspectives in Clinical Research
SP  - 10
EP  - 4103
SN  - 2229-3485
Y1  - 2024
PB  - Medknow
ER  - 


TY  - JOUR
T1  - The impact of hypertension and use of calcium channel blockers on tuberculosis treatment outcomes
A1  - Chidambaram, Vignesh
A1  - Gupte, Akshay
A1  - Wang, Jann-Yuan
A1  - Golub, Jonathan E
A1  - Karakousis, Petros C
JO  - Clinical Infectious Diseases
VL  - 73
IS  - 9
SP  - e3409
EP  - e3418
SN  - 1058-4838
Y1  - 2021
PB  - Oxford University Press US
ER  - 


TY  - JOUR
T1  - Precipitating factors, presentation and outcomes of diabetic ketoacidosis among patients seen at Moi Teaching and Referral Hospital (MTRH), Eldoret Kenya.
A1  - Msagha, Clemence Mwahe
A1  - Kamano, Jemima
A1  - Ayuo, Paul
JO  - medRxiv
SP  - 2024
EP  - 03
Y1  - 2024
PB  - Cold Spring Harbor Laboratory Press
ER  - 


TY  - JOUR
T1  - Transient hyperglycemia in patients with tuberculosis in Tanzania: implications for diabetes screening algorithms
A1  - Boillat-Blanco, Noémie
A1  - Ramaiya, Kaushik L
A1  - Mganga, Maliwasa
A1  - Minja, Lilian T
A1  - Bovet, Pascal
A1  - Schindler, Christian
A1  - Von Eckardstein, Arnold
A1  - Gagneux, Sebastien
A1  - Daubenberger, Claudia
A1  - Reither, Klaus
JO  - The Journal of infectious diseases
VL  - 213
IS  - 7
SP  - 1163
EP  - 1172
SN  - 0022-1899
Y1  - 2016
PB  - Oxford University Press
ER  - 


TY  - CONF
T1  - Long-term follow-up reveals high posttreatment mortality rate among patients with extensively drug-resistant tuberculosis in the country of Georgia
A1  - Frank, Melanie
A1  - Adamashvili, Natalia
A1  - Lomtadze, Nino
A1  - Kokhreidze, Eka
A1  - Avaliani, Zaza
A1  - Kempker, Russell R
A1  - Blumberg, Henry M
JO  - Open Forum Infectious Diseases
VL  - 6
IS  - 4
SP  - ofz152
SN  - 2328-8957
Y1  - 2019
PB  - Oxford University Press US
ER  - 


TY  - JOUR
T1  - Comorbidity increases the risk of pulmonary tuberculosis: a nested case-control study using multi-source big data
A1  - Wang, Bao-Yu
A1  - Song, Ke
A1  - Wang, Hai-Tao
A1  - Wang, Shan-Shan
A1  - Wang, Wen-Jing
A1  - Li, Zhen-Wei
A1  - Du, Wan-Yu
A1  - Xue, Fu-Zhong
A1  - Zhao, Lin
A1  - Cao, Wu-Chun
JO  - BMC Pulmonary Medicine
VL  - 24
IS  - 1
SP  - 29
SN  - 1471-2466
Y1  - 2024
PB  - Springer
ER  - 


TY  - JOUR
T1  - Pulmonary resection for patients with multidrug-resistant tuberculosis based on survival outcomes: a systematic review and meta-analysis
A1  - Roh, Hyunsuk Frank
A1  - Kim, Jihoon
A1  - Nam, Seung Hyuk
A1  - Kim, Jung Mogg
JO  - European Journal of Cardio-Thoracic Surgery
VL  - 52
IS  - 4
SP  - 673
EP  - 678
SN  - 1010-7940
Y1  - 2017
PB  - Oxford University Press
ER  - 


TY  - JOUR
T1  - Hubungan Kepatuhan dan Riwayat Pengobatan Terhadap Keberhasilan PengobatanTuberkulosis Resistan Obat dengan paduan obat jangka pendek 9-11 bulan di Provinsi DKI Jakarta
A1  - Setiawan, Budi
A1  - Wahyono, Tri Yunis Miko
A1  - Oktavia, Dwi
JO  - Journal of Mandalika Literature
VL  - 5
IS  - 3
SP  - 210
EP  - 221
SN  - 2745-5963
Y1  - 2024
ER  - 


TY  - JOUR
T1  - Global burden of MDR-TB and XDR-TB attributable to high fasting plasma glucose from 1990 to 2019: a retrospective analysis based on the global burden of disease study 2019
A1  - Chen, Yuqian
A1  - Liu, Jin
A1  - Zhang, Qianqian
A1  - Chen, Huan
A1  - Chai, Limin
A1  - Wang, Yan
A1  - Zhang, Jia
A1  - Qiu, Yuanjie
A1  - Shen, Nirui
A1  - Shi, Xiangyu
JO  - European Journal of Clinical Microbiology & Infectious Diseases
VL  - 43
IS  - 4
SP  - 747
EP  - 765
SN  - 0934-9723
Y1  - 2024
PB  - Springer
ER  - 


TY  - CONF
T1  - Xpert MTB/RIF use is associated with earlier treatment initiation and culture conversion among patients with sputum smear-negative multidrug-resistant tuberculosis
A1  - Kipiani, Maia
A1  - Graciaa, Daniel S
A1  - Buziashvili, Mariana
A1  - Darchia, Lasha
A1  - Avaliani, Zaza
A1  - Tabagari, Nino
A1  - Mirtskhulava, Veriko
A1  - Kempker, Russell R
JO  - Open Forum Infectious Diseases
VL  - 8
IS  - 12
SP  - ofab551
SN  - 2328-8957
Y1  - 2021
PB  - Oxford University Press US
ER  - 


TY  - JOUR
T1  - Clinical outcomes among patients with drug-resistant tuberculosis receiving bedaquiline-or delamanid-containing regimens
A1  - Kempker, RR
A1  - Mikiashvili, L
A1  - Zhao, Y
A1  - Benkeser, D
A1  - Barbakadze, K
A1  - Bablishvili, N
A1  - Avaliani, Z
A1  - Peloquin, CA
A1  - Blumberg, HM
A1  - Kipiani, M
JO  - Clinical infectious diseases
VL  - 71
IS  - 9
SP  - 2336
EP  - 2344
SN  - 1058-4838
Y1  - 2020
PB  - Oxford University Press US
ER  - 


TY  - JOUR
T1  - Standard versus sequential anti-tubercular treatment in patients with tuberculous meningitis: a randomized controlled trial
A1  - Misra, Usha Kant
A1  - Kumar, Mritunjai
A1  - Kalita, Jayantee
JO  - Transactions of The Royal Society of Tropical Medicine and Hygiene
VL  - 115
IS  - 1
SP  - 94
EP  - 102
SN  - 0035-9203
Y1  - 2021
PB  - Oxford University Press
ER  - 


TY  - JOUR
T1  - Second-line antituberculosis drug exposure thresholds predictive of adverse events in multidrug-resistant tuberculosis treatment
A1  - Wang, Sainan
A1  - Forsman, Lina Davies
A1  - Xu, Chunhua
A1  - Zhang, Haoyue
A1  - Zhu, Yue
A1  - Shao, Ge
A1  - Wang, Shanshan
A1  - Cao, Jiayi
A1  - Xiong, Haiyan
A1  - Niward, Katarina
JO  - International Journal of Infectious Diseases
VL  - 140
SP  - 62
EP  - 69
SN  - 1201-9712
Y1  - 2024
PB  - Elsevier
ER  - 


TY  - JOUR
T1  - Special populations and pharmacogenetic issues in tuberculosis drug development and clinical research
A1  - McIlleron, Helen
A1  - Abdel-Rahman, Susan
A1  - Dave, Joel Alex
A1  - Blockman, Marc
A1  - Owen, Andrew
JO  - The Journal of Infectious Diseases
VL  - 211
IS  - suppl_3
SP  - S115
EP  - S125
SN  - 1537-6613
Y1  - 2015
PB  - Oxford University Press
ER  - 


TY  - JOUR
T1  - Comparative serum lipid and immunohematological values among adult pulmonary tuberculosis and tuberculosis lymphadenitis cases and their association with sputum bacilli load and time to culture positivity in Northwestern Ethiopia
A1  - Mekonnen, Daniel
A1  - Nibret, Endalkachew
A1  - Munshea, Abaineh
A1  - Derbie, Awoke
A1  - Zenebe, Yohannes
A1  - Tadese, Aimro
A1  - Birku, Tigist
A1  - Tesfa, Endalamaw
A1  - Sinishaw, Mulusew Alemneh
A1  - Getachew, Hailu
JO  - Lipids in health and disease
VL  - 22
IS  - 1
SP  - 56
SN  - 1476-511X
Y1  - 2023
PB  - Springer
ER  - 


TY  - JOUR
T1  - Beyond reducing direct medical cost: examining health outcomes in tuberculosis through a difference-in-differences analysis of South Korea’s out-of-pocket payment exception policy
A1  - Yu, Sarah
A1  - Moon, Daseul
A1  - Jeong, Dawoon
A1  - Kang, Young Ae
A1  - Lee, Gyeong In
A1  - Choi, Hongjo
JO  - Frontiers in Public Health
VL  - 12
SP  - 1380807
SN  - 2296-2565
Y1  - 2024
PB  - Frontiers Media SA
ER  - 


TY  - JOUR
T1  - The Influence of Age-Associated Comorbidities on Responses to Combination Antiretroviral Therapy Among People Living with HIV, at the ART Clinic of Jimma Medical Center, Ethiopia: A Hospital-Based Nested Case-Control Study
A1  - Abie, Abebaw
A1  - Damessa, Mekonnen
JO  - HIV/AIDS-Research and Palliative Care
SP  - 457
EP  - 475
SN  - 1179-1373
Y1  - 2023
PB  - Taylor & Francis
ER  - 


TY  - JOUR
T1  - Drug Exposure and Susceptibility of Pyrazinamide Correlate with Treatment Response in Pyrazinamide-Susceptible Patients with Multidrug-Resistant Tuberculosis
A1  - Dong, Shulan
A1  - Shao, Ge
A1  - Davies Forsman, Lina
A1  - Wang, Sainan
A1  - Wang, Shanshan
A1  - Cao, Jiayi
A1  - Bao, Ziwei
A1  - Bruchfeld, Judith
A1  - Alffenaar, Jan-Willem C
A1  - Liu, Jia
JO  - Pharmaceutics
VL  - 16
IS  - 1
SP  - 144
SN  - 1999-4923
Y1  - 2024
PB  - MDPI
ER  - 


TY  - JOUR
T1  - An epidemiological analysis of TB trends in native and migrant populations, New Mexico, 1993–2021
A1  - Ramos-Rincon, JM
A1  - Montoya, B
A1  - Simpson, G
A1  - Burgos, M
JO  - The International Journal of Tuberculosis and Lung Disease
VL  - 28
IS  - 6
SP  - 278
EP  - 286
SN  - 1027-3719
Y1  - 2024
PB  - International Union Against Tuberculosis and Lung Disease
ER  - 


TY  - JOUR
T1  - Evaluating newly approved drugs for multidrug-resistant tuberculosis (endTB): study protocol for an adaptive, multi-country randomized controlled trial
A1  - Guglielmetti, L
A1  - Ardizzoni, E
A1  - Atger, M
A1  - Baudin, Emmanuel
A1  - Berikova, E
A1  - Bonnet, Maryline
A1  - Chang, E
A1  - Cloez, S
A1  - Coit, JM
A1  - Cox, V
JO  - Trials
VL  - 22
SP  - 1
EP  - 15
Y1  - 2021
PB  - Springer
ER  - 


TY  - CONF
T1  - Prevalence of intestinal helminth coinfection in drug-resistant tuberculosis in Uganda
A1  - Baluku, Joseph Baruch
A1  - Nakazibwe, Bridget
A1  - Wasswa, Amir
A1  - Naloka, Joshua
A1  - Ntambi, Samuel
A1  - Waiswa, Damalie
A1  - Okwir, Mark
A1  - Nabwana, Martin
A1  - Bongomin, Felix
A1  - Katuramu, Richard
JO  - Open Forum Infectious Diseases
VL  - 9
IS  - 10
SP  - ofac541
SN  - 2328-8957
Y1  - 2022
PB  - Oxford University Press US
ER  - 


TY  - JOUR
T1  - Assessing the quality of life in patients with drug-resistant tuberculosis: a cross-sectional study
A1  - Wang, He
A1  - Gu, Jiayi
A1  - Zhang, Lijun
A1  - Song, Yan
JO  - BMC Pulmonary Medicine
VL  - 24
IS  - 1
SP  - 303
SN  - 1471-2466
Y1  - 2024
PB  - Springer
ER  - 


TY  - JOUR
T1  - TEXILA INTERNATIONAL JOURNAL OF PUBLIC HEALTH
A1  - Odima, Charles
ER  - 


TY  - JOUR
T1  - Long-term treatment outcomes of patients infected with hepatitis C virus: a systematic review and meta-analysis of the survival benefit of achieving a sustained virological response
A1  - Simmons, Bryony
A1  - Saleem, Jawaad
A1  - Heath, Katherine
A1  - Cooke, Graham S
A1  - Hill, Andrew
JO  - Clinical Infectious Diseases
VL  - 61
IS  - 5
SP  - 730
EP  - 740
SN  - 1537-6591
Y1  - 2015
PB  - Oxford University Press
ER  - 


TY  - JOUR
T1  - Time to recovery and its predictors among under-five children admitted with severe pneumonia in East Wallaga Zone public hospitals, western Ethiopia, 2023; a retrospective cohort study
A1  - Dinka, Imana Raga
A1  - Seyoum, Dejene
A1  - Debelo, Sidise
A1  - Fikadu, Gudetu
A1  - Regasa, Misganu Teshoma
A1  - Abdena, Hunde Fayera
A1  - Jiren, Roba Tolessa
A1  - Ayana, Worku Garuma
JO  - BMC pediatrics
VL  - 24
IS  - 1
SP  - 459
SN  - 1471-2431
Y1  - 2024
PB  - Springer
ER  - 


TY  - CONF
T1  - Mycobacterium abscessus complex infections: a retrospective cohort study
A1  - Sfeir, Maroun
A1  - Walsh, Marissa
A1  - Rosa, Rossana
A1  - Aragon, Laura
A1  - Liu, Sze Yan
A1  - Cleary, Timothy
A1  - Worley, Marylee
A1  - Frederick, Corey
A1  - Abbo, Lilian M
JO  - Open forum infectious diseases
VL  - 5
IS  - 2
SP  - ofy022
SN  - 2328-8957
Y1  - 2018
PB  - Oxford University Press US
ER  - 


TY  - JOUR
T1  - Association between acquired rifamycin resistance and the pharmacokinetics of rifabutin and isoniazid among patients with HIV and tuberculosis
A1  - Weiner, Marc
A1  - Benator, Debra
A1  - Burman, William
A1  - Peloquin, Charles A
A1  - Khan, Awal
A1  - Vernon, Andrew
A1  - Jones, Brenda
A1  - Silva-Trigo, Claudia
A1  - Zhao, Zhen
A1  - Hodge, Thomas
JO  - Clinical infectious diseases
VL  - 40
IS  - 10
SP  - 1481
EP  - 1491
SN  - 1537-6591
Y1  - 2005
PB  - The University of Chicago Press
ER  - 


TY  - JOUR
T1  - Pharmacodynamic modeling of bacillary elimination rates and detection of bacterial lipid bodies in sputum to predict and understand outcomes in treatment of pulmonary tuberculosis
A1  - Sloan, Derek J
A1  - Mwandumba, Henry C
A1  - Garton, Natalie J
A1  - Khoo, Saye H
A1  - Butterworth, Anthony E
A1  - Allain, Theresa J
A1  - Heyderman, Robert S
A1  - Corbett, Elizabeth L
A1  - Barer, Mike R
A1  - Davies, Geraint R
JO  - Clinical infectious diseases
VL  - 61
IS  - 1
SP  - 1
EP  - 8
SN  - 1537-6591
Y1  - 2015
PB  - Oxford University Press
ER  - 


TY  - JOUR
T1  - Epidemiology of pancreatic cancer: New version, new vision
A1  - Luo, Wenhao
A1  - Wang, Jun
A1  - Chen, Hao
A1  - Ye, Liyuan
A1  - Qiu, Jiangdong
A1  - Liu, Yueze
A1  - Wang, Ruobing
A1  - Weng, Guihu
A1  - Liu, Tao
A1  - Su, Dan
JO  - Chinese Journal of Cancer Research
VL  - 35
IS  - 5
SP  - 438
Y1  - 2023
PB  - Beijing Institute for Cancer Research
ER  - 


TY  - JOUR
T1  - Impact of difficult-to-treat resistance in gram-negative bacteremia on mortality: retrospective analysis of nationwide surveillance data
A1  - Huh, Kyungmin
A1  - Chung, Doo Ryeon
A1  - Ha, Young Eun
A1  - Ko, Jae-Hoon
A1  - Kim, Si-Ho
A1  - Kim, Min-Ji
A1  - Huh, Hee Jae
A1  - Lee, Nam Yong
A1  - Cho, Sun Young
A1  - Kang, Cheol-In
JO  - Clinical Infectious Diseases
VL  - 71
IS  - 9
SP  - e487
EP  - e496
SN  - 1058-4838
Y1  - 2020
PB  - Oxford University Press US
ER  - 


TY  - JOUR
T1  - β-Lactam/β-lactam inhibitor combinations for the treatment of bacteremia due to extended-spectrum β-lactamase–producing Escherichia coli: a post hoc analysis of prospective cohorts
A1  - Rodriguez-Bano, Jesus
A1  - Navarro, Maria Dolores
A1  - Retamar, Pilar
A1  - Picon, Encarnacion
A1  - Pascual, Alvaro
A1  - Extended-Spectrum Beta-Lactamases–Red Española de Investigación en Patología Infecciosa/Grupo de Estudio de Infección Hospitalaria Group
JO  - Clinical Infectious Diseases
VL  - 54
IS  - 2
SP  - 167
EP  - 174
SN  - 1537-6591
Y1  - 2012
PB  - Oxford University Press
ER  - 


TY  - JOUR
T1  - Pre-existing minority drug-resistant HIV-1 variants, adherence, and risk of antiretroviral treatment failure
A1  - Paredes, Roger
A1  - Lalama, Christina M
A1  - Ribaudo, Heather J
A1  - Schackman, Bruce R
A1  - Shikuma, Cecilia
A1  - Giguel, Francoise
A1  - Meyer III, William A
A1  - Johnson, Victoria A
A1  - Fiscus, Susan A
A1  - D'Aquila, Richard T
JO  - The Journal of infectious diseases
VL  - 201
IS  - 5
SP  - 662
EP  - 671
SN  - 1537-6613
Y1  - 2010
PB  - The University of Chicago Press
ER  - 


TY  - CONF
T1  - Associations between antiretroviral treatment and avascular bone necrosis: the Swiss HIV Cohort Study
A1  - Bayard, Cornelia
A1  - Ledergerber, Bruno
A1  - Flepp, Markus
A1  - Lecompte, Thanh
A1  - Moulin, Estelle
A1  - Hoffmann, Matthias
A1  - Weber, Rainer
A1  - Staehelin, Cornelia
A1  - Di Benedetto, Caroline
A1  - Fux, Christoph A
JO  - Open forum infectious diseases
VL  - 4
IS  - 4
SP  - ofx177
SN  - 2328-8957
Y1  - 2017
PB  - Oxford University Press US
ER  - 


TY  - CONF
T1  - Global epidemiology of tuberculosis
A1  - Glaziou, Philippe
A1  - Floyd, Katherine
A1  - Raviglione, Mario C
JO  - Seminars in respiratory and critical care medicine
VL  - 39
IS  - 03
SP  - 271
EP  - 285
SN  - 1069-3424
Y1  - 2018
PB  - Thieme Medical Publishers
ER  - 


TY  - JOUR
T1  - Influenza viral shedding in a prospective cohort of HIV-infected and uninfected children and adults in 2 provinces of South Africa, 2012–2014
A1  - Von Mollendorf, Claire
A1  - Hellferscee, Orienka
A1  - Valley-Omar, Ziyaad
A1  - Treurnicht, Florette K
A1  - Walaza, Sibongile
A1  - Martinson, Neil A
A1  - Lebina, Limakatso
A1  - Mothlaoleng, Katlego
A1  - Mahlase, Gethwana
A1  - Variava, Ebrahim
JO  - The Journal of infectious diseases
VL  - 218
IS  - 8
SP  - 1228
EP  - 1237
SN  - 0022-1899
Y1  - 2018
PB  - Oxford University Press US
ER  - 


TY  - JOUR
T1  - In-hospital mortality and its associated factors among hospitalized stroke patients at public hospitals of Eastern Ethiopia
A1  - Abas, Ziyad
A1  - Gashaw, Tigist
A1  - Jambo, Abera
A1  - Edessa, Dumessa
JO  - BMC Cardiovascular Disorders
VL  - 24
IS  - 1
SP  - 456
SN  - 1471-2261
Y1  - 2024
PB  - Springer
ER  - 


TY  - JOUR
T1  - Optimal duration of antibiotic therapy in patients with hematogenous vertebral osteomyelitis at low risk and high risk of recurrence
A1  - Park, Ki-Ho
A1  - Cho, Oh-Hyun
A1  - Lee, Jung Hee
A1  - Park, Ji Seon
A1  - Ryu, Kyung Nam
A1  - Park, Seong Yeon
A1  - Lee, Yu-Mi
A1  - Chong, Yong Pil
A1  - Kim, Sung-Han
A1  - Lee, Sang-Oh
JO  - Clinical Infectious Diseases
VL  - 62
IS  - 10
SP  - 1262
EP  - 1269
SN  - 1537-6591
Y1  - 2016
PB  - Oxford University Press
ER  - 


TY  - JOUR
T1  - Population-Based Clinical Studies Using Routinely Collected Data in Hong Kong: A Systematic Review of Established Local Practices and Counterfactual Analysis
A1  - Wu, Derek
A1  - Nam, Ronald
A1  - Leung, Keith Sai Kit
A1  - Waraich, Hamza
A1  - Purnomo, Athaya Febriantyo
A1  - Chou, Oscar Hou In
A1  - Perone, Francesco
A1  - Pawar, Shubhadarshini
A1  - Faraz, Fatima
A1  - Liu, Haipeng
Y1  - 2023
ER  - 


TY  - CONF
T1  - Tuberculosis patients who are a potential source for unprotected exposure in health care systems: a multicenter case control study
A1  - Cadena, Jose
A1  - Castro-Pena, Norys A
A1  - Javeri, Heta
A1  - Hernandez, Brian
A1  - Michalek, Joel
A1  - Arzola, Ana Fuentes
A1  - Shroff, Miloni
A1  - Jinadatha, Chetan
A1  - Valero, Gustavo
A1  - Bowling, Jason
JO  - Open Forum Infectious Diseases
VL  - 4
IS  - 4
SP  - ofx201
SN  - 2328-8957
Y1  - 2017
PB  - Oxford University Press US
ER  - 


TY  - JOUR
T1  - Independent effects of posttraumatic stress disorder diagnosis and metabolic syndrome status on prefrontal cortical thickness and subcortical gray matter volumes
A1  - Luckhoff, Hilmar Klaus
A1  - du Plessis, Stefan
A1  - Leigh van den, Heuvel
A1  - Emsley, Robin
A1  - Seedat, Soraya
JO  - Dialogues in Clinical Neuroscience
VL  - 25
IS  - 1
SP  - 64
EP  - 74
SN  - 1958-5969
Y1  - 2023
PB  - Taylor & Francis
ER  - 


TY  - CONF
T1  - Nocardiosis in the tropical Northern Territory of Australia, 1997–2014
A1  - McGuinness, Sarah L
A1  - Whiting, Sarah E
A1  - Baird, Rob
A1  - Currie, Bart J
A1  - Ralph, Anna P
A1  - Anstey, Nicholas M
A1  - Price, Ric N
A1  - Davis, Joshua S
A1  - Tong, Steven YC
JO  - Open forum infectious diseases
VL  - 3
IS  - 4
SP  - ofw208
SN  - 2328-8957
Y1  - 2016
PB  - Oxford University Press US
ER  - 


TY  - JOUR
T1  - Microbiological persistence in patients with Mycobacterium abscessus complex lung disease: The prevalence, predictors, and the impact on progression
A1  - Chang, Ling-Kai
A1  - Wang, Ping-Huai
A1  - Lee, Tai-Fen
A1  - Huang, Yu-tsung
A1  - Shu, Chin-Chung
A1  - Wang, Hao-Chien
A1  - Yu, Chong-Jen
JO  - International Journal of Infectious Diseases
VL  - 139
SP  - 118
EP  - 123
SN  - 1201-9712
Y1  - 2024
PB  - Elsevier
ER  - 


TY  - JOUR
T1  - Illness perception in tuberculosis by implementation of the Brief Illness Perception Questionnaire–a TBNET study
A1  - Pesut, Dragica P
A1  - Bursuc, Bogdana N
A1  - Bulajic, Milica V
A1  - Solovic, Ivan
A1  - Kruczak, Katarzyna
A1  - Duarte, Raquel
A1  - Sorete-Arbore, Adriana
A1  - Raileanu, Marinela
A1  - Strambu, Irina
A1  - Nagorni-Obradovic, Ljudmila
JO  - SpringerPlus
VL  - 3
SP  - 1
EP  - 7
Y1  - 2014
PB  - Springer
ER  - 


TY  - CONF
T1  - A leukocyte score to improve clinical outcome predictions in bacteremic pneumococcal pneumonia in adults
A1  - Blot, Mathieu
A1  - Croisier, Delphine
A1  - Péchinot, André
A1  - Vagner, Ameline
A1  - Putot, Alain
A1  - Fillion, Aurélie
A1  - Baudouin, Nicolas
A1  - Quenot, Jean-Pierre
A1  - Charles, Pierre-Emmanuel
A1  - Bonniaud, Philippe
JO  - Open forum infectious diseases
VL  - 1
IS  - 2
SP  - ofu075
SN  - 2328-8957
Y1  - 2014
PB  - Oxford University Press
ER  - 


TY  - CONF
T1  - Risk factors for community-associated Clostridium difficile infection in adults: a case-control study
A1  - Guh, Alice Y
A1  - Adkins, Susan Hocevar
A1  - Li, Qunna
A1  - Bulens, Sandra N
A1  - Farley, Monica M
A1  - Smith, Zirka
A1  - Holzbauer, Stacy M
A1  - Whitten, Tory
A1  - Phipps, Erin C
A1  - Hancock, Emily B
JO  - Open Forum Infectious Diseases
VL  - 4
IS  - 4
SP  - ofx171
SN  - 2328-8957
Y1  - 2017
PB  - Oxford University Press US
ER  - 


TY  - JOUR
T1  - Selection of oral antifungals for initial maintenance therapy in chronic pulmonary aspergillosis: a longitudinal analysis
A1  - Tashiro, Masato
A1  - Takazono, Takahiro
A1  - Saijo, Tomomi
A1  - Yamamoto, Kazuko
A1  - Imamura, Yoshifumi
A1  - Miyazaki, Taiga
A1  - Kakeya, Hiroshi
A1  - Ando, Tsunehiro
A1  - Ogawa, Kenji
A1  - Kishi, Kazuma
JO  - Clinical Infectious Diseases
VL  - 70
IS  - 5
SP  - 835
EP  - 842
SN  - 1058-4838
Y1  - 2020
PB  - Oxford University Press US
ER  - 


TY  - CONF
T1  - Efficacy and safety of intravenous peramivir compared with oseltamivir in high-risk patients infected with influenza A and B viruses: a multicenter randomized controlled study
A1  - Nakamura, Shigeki
A1  - Miyazaki, Taiga
A1  - Izumikawa, Koichi
A1  - Kakeya, Hiroshi
A1  - Saisho, Yutaka
A1  - Yanagihara, Katsunori
A1  - Miyazaki, Yoshitsugu
A1  - Mukae, Hiroshi
A1  - Kohno, Shigeru
JO  - Open Forum Infectious Diseases
VL  - 4
IS  - 3
SP  - ofx129
SN  - 2328-8957
Y1  - 2017
PB  - Oxford University Press US
ER  - 


TY  - JOUR
T1  - Fungaemia caused by Candida glabrata with reduced susceptibility to fluconazole due to altered gene expression: risk factors, antifungal treatment and outcome
A1  - Tumbarello, Mario
A1  - Sanguinetti, Maurizio
A1  - Trecarichi, Enrico Maria
A1  - La Sorda, Marilena
A1  - Rossi, Marianna
A1  - De Carolis, Elena
A1  - de Gaetano Donati, Katleen
A1  - Fadda, Giovanni
A1  - Cauda, Roberto
A1  - Posteraro, Brunella
JO  - Journal of antimicrobial chemotherapy
VL  - 62
IS  - 6
SP  - 1379
EP  - 1385
SN  - 1460-2091
Y1  - 2008
PB  - Oxford University Press
ER  - 


TY  - JOUR
T1  - Correlations Between Psychiatric Disorders and Perioperative Outcomes after Lumbar Fusions: An Analysis of the National Inpatient Sample (2009-2020)
A1  - Malueg, Megan D
A1  - Quiceno, Esteban
A1  - Soliman, Mohamed AR
A1  - Elbayomy, Ahmed
A1  - Aguirre, Alexander O
A1  - Levy, Hannon W
A1  - Khan, Asham
A1  - Ghannam, Moleca M
A1  - Pollina, John
A1  - Mullin, Jeffrey P
JO  - World Neurosurgery
SN  - 1878-8750
Y1  - 2024
PB  - Elsevier
ER  - 


TY  - JOUR
T1  - Haptoglobin Phenotypes in School-age Children Infected with Schistosoma haematobium: A case-control study
A1  - Elnour, Asim Ahmed
A1  - Nasur, Zeinab Eltoum
A1  - Zaki, Hani Yousif
A1  - Salih, Kamal Eldin Ahmed
A1  - Alsulami, Fahad T
A1  - Alqarni, Yousef Saeed
A1  - Al Mazrouei, Nadia
A1  - Al Amoodi, Abdulla
A1  - Alkaabi, Maisoun
A1  - Al Kubaisi, Khalid A
JO  - Pharmacy Practice (Granada)
VL  - 22
IS  - 1
SP  - 21
SN  - 1886-3655
Y1  - 2024
PB  - Centro de Investigaciones y Publicaciones Farmacéuticas
ER  - 


TY  - JOUR
T1  - Improving multidisciplinary hospital care for acute cerebral circulation disorders in Kazakhstan
A1  - Adenova, Gulzhan
A1  - Kausova, Galina
A1  - Tazhiyeva, Aigul
JO  - Heliyon
VL  - 9
IS  - 8
SN  - 2405-8440
Y1  - 2023
PB  - Elsevier
ER  - 


TY  - JOUR
T1  - Clinical usefulness of very high and very low levels of C-reactive protein across the full range of Framingham Risk Scores
A1  - Ridker, Paul M
A1  - Cook, Nancy
JO  - Circulation
VL  - 109
IS  - 16
SP  - 1955
EP  - 1959
SN  - 0009-7322
Y1  - 2004
PB  - Am Heart Assoc
ER  - 


TY  - JOUR
T1  - Infectious Scleritis–Clinical Characteristics, Causative Factors, and Treatment Outcomes in an Indian Population
A1  - Agarwal, Mamta
A1  - Radosavljevic, Aleksandra
A1  - Anand, AR
A1  - Vishwanathan, N
A1  - Cunningham Jr, Emmett T
JO  - Ocular Immunology and Inflammation
SP  - 1
EP  - 13
SN  - 0927-3948
Y1  - 2024
PB  - Taylor & Francis
ER  - 


TY  - CONF
T1  - Epidemiology of bloodstream infections caused by Escherichia coli and Klebsiella pneumoniae that are piperacillin-tazobactam-nonsusceptible but ceftriaxone-susceptible
A1  - Baker, Thomas M
A1  - Rogers, Wesley
A1  - Chavda, Kalyan D
A1  - Westblade, Lars F
A1  - Jenkins, Stephen G
A1  - Nicolau, David P
A1  - Kreiswirth, Barry N
A1  - Calfee, David P
A1  - Satlin, Michael J
JO  - Open Forum Infectious Diseases
VL  - 5
IS  - 12
SP  - ofy300
SN  - 2328-8957
Y1  - 2018
PB  - Oxford University Press US
ER  - 


TY  - JOUR
T1  - Proton nuclear magnetic resonance—Based metabonomics for rapid diagnosis of meningitis and ventriculitis
A1  - Coen, Muireann
A1  - O'sullivan, Matthew
A1  - Bubb, William A
A1  - Kuchel, Philip W
A1  - Sorrell, Tania
JO  - Clinical Infectious Diseases
VL  - 41
IS  - 11
SP  - 1582
EP  - 1590
SN  - 1537-6591
Y1  - 2005
PB  - The University of Chicago Press
ER  - 


TY  - JOUR
T1  - Abdominal obesity and risk of ischemic stroke: the Northern Manhattan Stroke Study
A1  - Suk, Seung-Han
A1  - Sacco, Ralph L
A1  - Boden-Albala, Bernadette
A1  - Cheun, Jian F
A1  - Pittman, John G
A1  - Elkind, Mitchell S
A1  - Paik, Myunghee C
JO  - Stroke
VL  - 34
IS  - 7
SP  - 1586
EP  - 1592
SN  - 0039-2499
Y1  - 2003
PB  - Am Heart Assoc
ER  - 


TY  - JOUR
T1  - Influence of NAT2 genotype and maturation on isoniazid exposure in low-birth-weight and preterm infants with or without human immunodeficiency virus (HIV) exposure
A1  - Béranger, Agathe
A1  - Bekker, Adrie
A1  - Solans, Belén P
A1  - Cotton, Mark F
A1  - Mirochnick, Mark
A1  - Violari, Avy
A1  - Wang, Jiajia
A1  - Cababasay, Mae
A1  - Wiesner, Lubbe
A1  - Browning, Renee
JO  - Clinical Infectious Diseases
VL  - 75
IS  - 6
SP  - 1037
EP  - 1045
SN  - 1058-4838
Y1  - 2022
PB  - Oxford University Press US
ER  - 


TY  - JOUR
T1  - Low‐dose aspirin for primary prevention of cardiovascular disease: use patterns and impact across race and ethnicity in the Southern Community Cohort Study
A1  - Fernandez‐Jimenez, Rodrigo
A1  - Wang, Thomas J
A1  - Fuster, Valentin
A1  - Blot, William J
JO  - Journal of the American Heart Association
VL  - 8
IS  - 24
SP  - e013404
SN  - 2047-9980
Y1  - 2019
PB  - Am Heart Assoc
ER  - 


TY  - JOUR
T1  - Measuring the uptake of continuous care among people living with HIV receiving antiretroviral therapy and social determinants of the uptake of continuous care in the southwest of China: a cross-sectional study
A1  - Jin, Yongmei
A1  - Assanangkornchai, Sawitri
A1  - Fang, Meiqin
A1  - Guan, Wei
A1  - Tian, Bo
A1  - Yu, Min
A1  - Du, Yingrong
JO  - BMC Infectious Diseases
VL  - 21
SP  - 1
EP  - 15
Y1  - 2021
PB  - Springer
ER  - 


TY  - JOUR
T1  - Treatment practices and outcomes in incident peritoneal dialysis patients: the Swedish Renal Registry 2006–2015
A1  - Xu, Hong
A1  - Lindholm, Bengt
A1  - Lundström, Ulrika Hahn
A1  - Heimbürger, Olof
A1  - Stendahl, Maria
A1  - Rydell, Helena
A1  - Segelmark, Mårten
A1  - Carrero, Juan-Jesus
A1  - Evans, Marie
JO  - Clinical Kidney Journal
VL  - 14
IS  - 12
SP  - 2539
EP  - 2547
SN  - 2048-8505
Y1  - 2021
PB  - Oxford University Press
ER  - 


TY  - JOUR
T1  - ACE (I/D) polymorphism and response to treatment in coronary artery disease: a comprehensive database and meta-analysis involving study quality evaluation
A1  - Kitsios, Georgios
A1  - Zintzaras, Elias
JO  - BMC medical genetics
VL  - 10
SP  - 1
EP  - 16
Y1  - 2009
PB  - Springer
ER  - 


TY  - JOUR
T1  - Patients lost to follow-up in acromegaly: results of the ACROSPECT study
A1  - Delemer, B
A1  - Chanson, Ph
A1  - Foubert, L
A1  - Borson-Chazot, F
A1  - Chabre, O
A1  - Tabarin, A
A1  - Weryha, G
A1  - Cortet-Rudelli, C
A1  - Raingeard, I
A1  - Reznik, Y
JO  - European journal of endocrinology
VL  - 170
IS  - 5
SP  - 791
EP  - 797
SN  - 0804-4643
Y1  - 2014
PB  - Oxford University Press
ER  - 


TY  - JOUR
T1  - Effectiveness of interventions to improve the health and housing status of homeless people: a rapid systematic review
A1  - Fitzpatrick-Lewis, Donna
A1  - Ganann, Rebecca
A1  - Krishnaratne, Shari
A1  - Ciliska, Donna
A1  - Kouyoumdjian, Fiona
A1  - Hwang, Stephen W
JO  - BMC public health
VL  - 11
SP  - 1
EP  - 14
Y1  - 2011
PB  - Springer
ER  - 


TY  - JOUR
T1  - Outcomes of a standardized triple-drug regimen for the treatment of nontuberculous mycobacterial pulmonary infection
A1  - Murray, Maeve P
A1  - Laurenson, Ian F
A1  - Hill, Adam T
JO  - Clinical infectious diseases
VL  - 47
IS  - 2
SP  - 222
EP  - 224
SN  - 1537-6591
Y1  - 2008
PB  - The University of Chicago Press
ER  - 


TY  - JOUR
T1  - Understanding barriers to optimal medication management for those requiring long-term dialysis: rationale and design for an observational study, and a quantitative description of study variables and data
A1  - Aspden, Trudi
A1  - Wolley, Martin J
A1  - Ma, Tian M
A1  - Rajah, Edwin
A1  - Curd, Samantha
A1  - Kumar, Dharni
A1  - Lee, Sophia
A1  - Pireva, Krenare
A1  - Taule’alo, Olita
A1  - Tiavale, Porsche
JO  - BMC nephrology
VL  - 16
SP  - 1
EP  - 10
Y1  - 2015
PB  - Springer
ER  - 


TY  - JOUR
T1  - TEXILA INTERNATIONAL JOURNAL OF PUBLIC HEALTH
A1  - Abdulkareem, Shamsudeen
JO  - Assessment
VL  - 290
SP  - 80
ER  - 


TY  - JOUR
T1  - Etiological stratification and prognostic assessment of haemophagocytic lymphohistiocytosis by machine learning on onco-mNGS data and clinical data
A1  - Wu, Lin
A1  - Cao, Xuefang
A1  - Wang, Jingshi
A1  - Kong, Qi
A1  - Hu, Junxia
A1  - Shi, Lin
A1  - Dou, Liurui
A1  - Song, Deli
A1  - Chen, Leilei
A1  - Zhou, Mengyuan
JO  - Frontiers in Immunology
VL  - 15
SP  - 1390298
SN  - 1664-3224
Y1  - 2024
PB  - Frontiers Media SA
ER  - 


TY  - JOUR
T1  - The association between mean arterial pressure and outcomes in patients with cardiogenic shock: insights from the DOREMI trial
A1  - Parlow, Simon
A1  - Di Santo, Pietro
A1  - Mathew, Rebecca
A1  - Jung, Richard G
A1  - Simard, Trevor
A1  - Gillmore, Taylor
A1  - Mao, Brennan
A1  - Abdel-Razek, Omar
A1  - Ramirez, F Daniel
A1  - Marbach, Jeffrey A
JO  - European Heart Journal Acute Cardiovascular Care
VL  - 10
IS  - 7
SP  - 712
EP  - 720
SN  - 2048-8726
Y1  - 2021
PB  - Oxford University Press
ER  - 


TY  - JOUR
T1  - Prospective evaluation of clinical outcomes in all-comer high-risk patients with aortic valve stenosis undergoing medical treatment, transcatheter or surgical aortic valve implantation following heart team assessment
A1  - Dubois, Christophe
A1  - Coosemans, Mark
A1  - Rega, Filip
A1  - Poortmans, Gert
A1  - Belmans, Ann
A1  - Adriaenssens, Tom
A1  - Herregods, Marie-Christine
A1  - Goetschalckx, Kaatje
A1  - Desmet, Walter
A1  - Janssens, Stefan
JO  - Interactive cardiovascular and thoracic surgery
VL  - 17
IS  - 3
SP  - 492
EP  - 500
SN  - 1569-9285
Y1  - 2013
PB  - Oxford University Press
ER  - 


TY  - JOUR
T1  - Causes and contemporary epidemiology of pediatric uveitis–a current review of the literature
A1  - Modrzejewska, Monika
A1  - Zdanowska, Oliwia
A1  - Świstara, Dawid
JO  - Pomeranian Journal of Life Sciences
VL  - 70
IS  - 3
SN  - 2450-4637
Y1  - 2024
ER  - 


TY  - CONF
T1  - Diagnostic Challenge of Tuberculosis Heterogeneity
A1  - Nemes, Elisa
A1  - Meermeier, Erin W
A1  - Scriba, Thomas J
A1  - Walzl, Gerhard
A1  - Malherbe, Stephanus T
A1  - Lewinsohn, David M
JO  - Seminars in respiratory and critical care medicine
VL  - 39
IS  - 03
SP  - 286
EP  - 296
SN  - 1069-3424
Y1  - 2018
PB  - Thieme Medical Publishers
ER  - 


TY  - JOUR
T1  - Glycemic biomarkers in children with drug‐resistant epilepsy on various types of ketogenic diet therapies: a cross‐sectional study
A1  - Teng, Lip‐Yuen
A1  - Lee, Vanessa Wan‐Mun
A1  - Murugesu, Sumitha
A1  - Lee, Jun‐Xiong
A1  - Ibrahim, Nur Sakinah
A1  - Ishak, Mohd Fatahudin
A1  - Mohamed, Ahmad Rithauddin
A1  - Khoo, Teik‐Beng
JO  - Epilepsia
VL  - 63
IS  - 8
SP  - 2011
EP  - 2023
SN  - 0013-9580
Y1  - 2022
PB  - Wiley Online Library
ER  - 


TY  - CONF
T1  - Risk of Infection and Colonization of Symptomatic Urinary Tract Bacteriuria in Type-1 and Type-2 Diabetic Patients
A1  - Bhatt, Neha
A1  - Chaubey, Kundan Kumar
A1  - Kumar, Sunil
A1  - Pramanik, Atreyi
A1  - Sinha, Aashna
A1  - Mittal, Amit
JO  - International Conference On Innovative Computing And Communication
SP  - 559
EP  - 572
Y1  - 2024
PB  - Springer
ER  - 


TY  - JOUR
T1  - Dynamic risk prediction for diabetes using biomarker change measurements
A1  - Parast, Layla
A1  - Mathews, Megan
A1  - Friedberg, Mark W
JO  - BMC medical research methodology
VL  - 19
SP  - 1
EP  - 12
Y1  - 2019
PB  - Springer
ER  - 


TY  - JOUR
T1  - Vein graft preservation solutions, patency, and outcomes after coronary artery bypass graft surgery: follow-up from the PREVENT IV randomized clinical trial
A1  - Harskamp, Ralf E
A1  - Alexander, John H
A1  - Schulte, Phillip J
A1  - Brophy, Colleen M
A1  - Mack, Michael J
A1  - Peterson, Eric D
A1  - Williams, Judson B
A1  - Gibson, C Michael
A1  - Califf, Robert M
A1  - Kouchoukos, Nicholas T
JO  - JAMA surgery
VL  - 149
IS  - 8
SP  - 798
EP  - 805
SN  - 2168-6254
Y1  - 2014
PB  - American Medical Association
ER  - 


TY  - JOUR
T1  - TEXILA INTERNATIONAL JOURNAL OF PUBLIC HEALTH
A1  - Anthony, Orji Ikechukwu
ER  - 


TY  - JOUR
T1  - The psychosis treatment gap and its consequences in rural Ethiopia
A1  - Fekadu, Abebaw
A1  - Medhin, Girmay
A1  - Lund, Crick
A1  - DeSilva, Mary
A1  - Selamu, Medhin
A1  - Alem, Atalay
A1  - Asher, Laura
A1  - Birhane, Rahel
A1  - Patel, Vikram
A1  - Hailemariam, Maji
JO  - BMC psychiatry
VL  - 19
SP  - 1
EP  - 11
Y1  - 2019
PB  - Springer
ER  - 


TY  - JOUR
T1  - The effectiveness of daily SMS reminders in pharmaceutical care of older adults on improving patients’ adherence to antihypertensive medication (SPPA): study protocol for a randomized controlled trial
A1  - Haramiova, Zuzana
A1  - Stasko, Michal
A1  - Hulin, Martin
A1  - Tesar, Tomas
A1  - Kuzelova, Magdalena
A1  - Morisky, Donald M
JO  - Trials
VL  - 18
SP  - 1
EP  - 15
Y1  - 2017
PB  - Springer
ER  - 


TY  - JOUR
T1  - A proposed ‘health literate care model’would constitute a systems approach to improving patients’ engagement in care
A1  - Koh, Howard K
A1  - Brach, Cindy
A1  - Harris, Linda M
A1  - Parchman, Michael L
JO  - Health affairs
VL  - 32
IS  - 2
SP  - 357
EP  - 367
SN  - 0278-2715
Y1  - 2013
ER  - 


TY  - JOUR
T1  - Perceived barriers of access to health and nutrition services under drought and food insecurity emergency in north-east Uganda: a qualitative study
A1  - Njuguna, Charles
A1  - Tola, Habteyes Hailu
A1  - Maina, Benson Ngugi
A1  - Magambo, Kwikiriza Nicholas
A1  - Phoebe, Nabunya
A1  - Mgamb, Elizabeth Adhiambo
A1  - Tibananuka, Evelyne
A1  - Turyashemererwa, Florence M
A1  - Rubangakene, Moses
A1  - Richard, Kisubika
JO  - BMC Public Health
VL  - 24
IS  - 1
SP  - 390
SN  - 1471-2458
Y1  - 2024
PB  - Springer
ER  - 


TY  - JOUR
T1  - Tibial periosteum flap combined with autologous bone grafting in the treatment of Gustilo-IIIB/IIIC open tibial fractures
A1  - Gao, Yuling
A1  - Liu, Yang
A1  - Hu, Hongyu
A1  - Gao, Shunhong
A1  - Zhou, Junlin
JO  - Open Medicine
VL  - 19
IS  - 1
SP  - 20241038
SN  - 2391-5463
Y1  - 2024
PB  - De Gruyter
ER  - 


TY  - CONF
T1  - Health-Related Quality of Life as Measured by the 36-Item Short Form Survey Among Adults With Acute Bacterial Skin and Skin Structure Infections who Received Either Omadacycline or Linezolid in a Phase 3 Double-Blind, Double-Dummy Clinical Trial
A1  - Chitra, Surya
A1  - Hinahara, Jordan
A1  - Goss, Thomas F
A1  - Gunter, Kyle
A1  - LaPensee, Kenneth
JO  - Open Forum Infectious Diseases
VL  - 8
IS  - 10
SP  - ofab459
SN  - 2328-8957
Y1  - 2021
PB  - Oxford University Press US
ER  - 


TY  - JOUR
T1  - Bibliography Current World Literature Vol 12 No 3 May 2006
A1  - Ablordey, A
A1  - Kotlowski, R
A1  - Swings, J
JO  - Tuberculosis
VL  - 85
SP  - 137
EP  - 145
Y1  - 2005
ER  - 


TY  - CONF
T1  - Nontuberculous mycobacteria in cystic fibrosis
A1  - Richards, Christopher J
A1  - Olivier, Kenneth N
JO  - Seminars in Respiratory and Critical Care Medicine
VL  - 40
IS  - 06
SP  - 737
EP  - 750
SN  - 1069-3424
Y1  - 2019
PB  - Thieme Medical Publishers
ER  - 


TY  - JOUR
T1  - Implants in the medically compromised patient
A1  - Beikler, Thomas
A1  - Flemmig, Thomas F
JO  - Critical Reviews in Oral Biology & Medicine
VL  - 14
IS  - 4
SP  - 305
EP  - 316
SN  - 1045-4411
Y1  - 2003
PB  - SAGE Publications
ER  - 


TY  - JOUR
T1  - Developing an index of medical conditions associated with outcomes after moderate-to-severe traumatic brain injury
A1  - Whiteneck, Gale G
A1  - Ketchum, Jessica M
A1  - Almeida, Emily J
A1  - Goldstein, Richard
A1  - Brown, Allen W
A1  - Corrigan, John D
A1  - Hammond, Flora M
A1  - Weintraub, Alan H
A1  - Tefertiller, Candice
JO  - Journal of neurotrauma
VL  - 38
IS  - 5
SP  - 593
EP  - 603
SN  - 0897-7151
Y1  - 2021
PB  - Mary Ann Liebert, Inc., publishers 140 Huguenot Street, 3rd Floor New …
ER  - 


TY  - JOUR
T1  - TEXILA INTERNATIONAL JOURNAL OF PUBLIC HEALTH
A1  - Ibitoye, Oluwasegun John
ER  - 


TY  - JOUR
T1  - TEXILA INTERNATIONAL JOURNAL OF PUBLIC HEALTH
A1  - Bassey, GM
ER  - 


TY  - JOUR
T1  - OPEN ACCESS EDITED BY
A1  - Mohebi, Farnam
A1  - Bergeron, Caroline D
A1  - Ronaldson, Amy
A1  - Hackett, Ruth A
A1  - Amirova, A
A1  - Rimes, KA
A1  - Hackett, RA
A1  - Amirova, Aliya
A1  - Rimes, Katharine A
JO  - Disparities in Mental Health
SP  - 130
SN  - 2832545122
Y1  - 2024
PB  - Frontiers Media SA
ER  - 


TY  - JOUR
T1  - The course of pregnancy in obese women
A1  - Chukhareva, NA
A1  - Runikhina, NK
A1  - Dudinskaya, EN
JO  - Akusherstvo i ginekologiya/Obstetrics and Gynecology
VL  - 2
SP  - 9
EP  - 13
Y1  - 2014
ER  - 


TY  - JOUR
T1  - Recalcitrant ulcers associated with SAE-positive dermatomyositis treated with surgery followed by intravenous immunoglobulin
A1  - Lee, S
A1  - Findeisen, J
A1  - Stavrakoglou, A
Y1  - 2017
ER  - 


TY  - JOUR
T1  - Patient Preferences For Surgery Or Non-Surgery For The Treatment Of Clavus And Callus At Dr. Soetomo General Academic Hospital, Surabaya, Indonesia
A1  - Arisia Fadila, Arisia
A1  - Iskandar Zulkarnain, Iskandar
A1  - Muhammad Yulianto Listiawan, Muhammad
A1  - Budi Utomo, Budi
A1  - Maylita Sari, Maylita
A1  - Irmadita Citrashanty, Irmadita
A1  - Bagus Haryo Kusumoputro, Bagus
JO  - Bali Medical Journal
VL  - 11
IS  - 1
SP  - 288
EP  - 292
PB  - Sanglah General Hospital
ER  - 


TY  - CHAP
T1  - New perspectives in pharmacological therapy for COPD: Phenotype classification and corticosteroids with bronchodilators
A1  - Kume, Hiroaki
A1  - Yamada, Ryuki
A1  - Sato, Yuki
T2  - A Compendium of Chronic Obstructive Pulmonary Disease
SN  - 1803567686
Y1  - 2022
PB  - IntechOpen
ER  - 


TY  - JOUR
T1  - Remote ischemic preconditioning in the prevention of ischemic brain damage during intracranial aneurysm treatment (RIPAT): study protocol for a randomized controlled trial
A1  - Tülü, Selma
A1  - Mulino, Miriam
A1  - Pinggera, Daniel
A1  - Luger, Markus
A1  - Würtinger, Philipp
A1  - Grams, Astrid
A1  - Bodner, Thomas
A1  - Beer, Ronny
A1  - Helbok, Raimund
A1  - Matteucci-Gothe, Raffaella
JO  - Trials
VL  - 16
SP  - 1
EP  - 13
Y1  - 2015
PB  - Springer
ER  - 


TY  - JOUR
T1  - Domperidone: a review of its use in diabetic gastropathy
A1  - Prakash, Amitabh
A1  - Wagstaff, Antona J
JO  - Drugs
VL  - 56
IS  - 3
SP  - 429
EP  - 445
SN  - 0012-6667
Y1  - 1998
PB  - Springer
ER  - 


TY  - CONF
T1  - Staphylococcus aureus pneumonia in the community
A1  - He, Hangyong
A1  - Wunderink, Richard G
JO  - Seminars in respiratory and critical care medicine
VL  - 41
IS  - 04
SP  - 470
EP  - 479
SN  - 1069-3424
Y1  - 2020
PB  - Thieme Medical Publishers
ER  - 


TY  - JOUR
T1  - Renal system
A1  - Alpizar-Alpizar, W
A1  - Laerum, OD
A1  - Illemann, M
A1  - Ramirez, JA
JO  - population
VL  - 36
SP  - 444
EP  - 451
Y1  - 2010
ER  - 


TY  - JOUR
T1  - RCMI Coordinating Center (RCMI CC) Header Logo
A1  - Ashktorab, Hassan
ER  - 


TY  - JOUR
T1  - Stephen P. Fortmann, MD
A1  - Data, Sharing
ER  - 


TY  - DISS
T1  - Transcriptomic analysis of canine B and T cell lymphoma
A1  - Lopes, Mariana Guedes
Y1  - 2024
PB  - University of Glasgow
ER  - 


TY  - JOUR
T1  - Heavy Metals and Pediatric Immunosuppression Scoping Review Search Strategy
A1  - Oktapodas Feiler, Marina
A1  - Kulick, Erin
A1  - Holtz, Samantha
A1  - Sinclair, Krystin
A1  - Given Castello, Olivia
Y1  - 2022
ER  - 


TY  - JOUR
T1  - Renin-angiotensin-aldosterone system: the forgotten stress hormone system: relationship to depression and sleep
A1  - Murck, H
A1  - Schüssler, P
A1  - Steiger, A
JO  - Pharmacopsychiatry
VL  - 45
IS  - 03
SP  - 83
EP  - 95
SN  - 0176-3679
Y1  - 2012
PB  - © Georg Thieme Verlag KG
ER  - 


TY  - JOUR
T1  - Mood disorder
A1  - Goodwin, Guy
JO  - Companion to psychiatric studies
VL  - 6
SP  - 399
EP  - 430
Y1  - 1998
PB  - Churchill Livingstone Edinburgh
ER  - 


TY  - JOUR
T1  - Características epidemiológicas de la tuberculosis en Colombia
A1  - Cruz-Martínez, Oscar Andrés
A1  - Trujillo-Trujillo, Julian
JO  - Revista de la Facultad de Medicina
VL  - 72
IS  - 1
SP  - e109537
EP  - e109537
SN  - 2357-3848
Y1  - 2024
ER  - 


TY  - JOUR
T1  - Prevalencia de coinfección por Mycobacterium tuberculosis y Virus de la Inmunodeficiencia Humana en pacientes atendidos en un Hospital Docente de Chiclayo. 2013-2021
A1  - Cajo Callaca, Miriam Kelly
A1  - More Duran, Fabiola Tatiana
Y1  - 2023
PB  - Universidad Nacional Pedro Ruiz Gallo
ER  - 


TY  - JOUR
T1  - Avaliação do impacto das comorbidades na inflamação do Transtorno Bipolar
A1  - Rabelo, Juliana Lemos
Y1  - 2024
PB  - Universidade Federal de Minas Gerais
ER  - 


TY  - JOUR
T1  - Psychosoziales und diabetes (Teil 2)
A1  - Kulzer, Bernhard
A1  - Albus, Christian
A1  - Herpertz, Stephan
A1  - Kruse, Johannes
A1  - Lange, Karin
A1  - Lederbogen, Florian
A1  - Petrak, Frank
JO  - Diabetologie und Stoffwechsel
VL  - 18
IS  - 04
SP  - 292
EP  - 324
SN  - 1861-9002
Y1  - 2013
PB  - © Georg Thieme Verlag KG
ER  - 


TY  - DISS
T1  - Perfil da população infectada por tuberculose antes e durante a pandemia de COVID-19, na comunidade da Rocinha, Rio de Janeiro, Brasil
A1  - Santos, Rafaela Rocha dos
Y1  - 2024
ER  - 


TY  - JOUR
T1  - Flussimetria endometriale e outcome gravidico in cicli FIV
A1  - Ostetrico-Ginecologico, Dizionario
A1  - Eco, PMA
ER  - 
