# Supplementary material for: Effect of glycemic control and type of diabetes treatment on TB treatment outcomes among people with TB-diabetes: A systematic review (updated August 2024)
Source: PLoS One. 2025 Jul 18;20(7):e0328619. doi: 10.1371/journal.pone.0328619 (PMC12273911; doi:10.1371/journal.pone.0328619)
Supplement: S1A Appendix — (ZIP) [file pone.0328619.s005.zip › S1A appendix/S1A_22 Aug 2023-31 Aug 2024/ovid/Ovid cohort.ris]

1. 
TY  - JOUR
DB  - Journals@Ovid Full Text
ID  - 00126334-202304150-00005
T1  - Decentralized, Integrated Treatment of RR/MDR-TB and HIV Using a Bedaquiline-Based, Short-Course Regimen Is Effective and Associated With Improved HIV Disease Control.
A1  - Govender, Thiloshini
A1  - Jham, Menal
A1  - Zhang, Justin
A1  - Pillay, Selvan
A1  - Pak, Youngju
A1  - Pillay, Prenisha
A1  - Furin, Jennifer
A1  - MD, PhD
A1  - Malenfant, Jason
A1  - MD, MPH
A1  - Murphy, Richard
A1  -  MD, MPH
Y1  - 2023//
N2  - Background: In decentralized sites, with fewer resources and a high prevalence of advanced HIV, the effectiveness of the new short-course, bedaquiline-based regimen for rifampicin-resistant and multidrug-resistant tuberculosis (RR/MDR-TB) is not well-described., Setting: Adults with pulmonary RR/MDR-TB initiating the short-course regimen in KwaZulu-Natal, South Africa were prospectively enrolled at a decentralized program that integrated person-centered TB care., Methods: In addition to standard of care monitoring, study visits occurred at enrollment and months 1, 2, 4, 6, and 9. Favorable RR/MDR-TB outcome was defined as cure or treatment completion without loss to follow-up, death, or failure by treatment. In patients with HIV, we assessed antiretroviral therapy (ART) uptake, virologic and immunologic outcomes., Results: Among 57 patients, HIV was present in 73.7% (95% CI: 60.3-84.5), with a median CD4 count of 170 cells/mm3 (intraquartile range 49-314). A favorable RR/MDR-TB outcome was achieved in 78.9% (CI: 67.1-87.9). Three deaths occurred, all in the setting of baseline advanced HIV and elevated viral load. Overall, 21.1% (95% CI: 12.1-32.9) experienced a severe or life-threatening adverse event, the most common of which was anemia. Among patients with HIV, enrollment resulted in increased ART uptake by 24% (95% CI: 12.1%-39.4%), a significant improvement from baseline (P = 0.004); virologic suppression during concomitant treatment was observed in 71.4% (n = 30, 95% CI: 55.4-84.3)., Conclusion: Decentralized, person-centered care for RR/MDR-TB in patients with HIV using the short-course, bedaquiline-based regimen is effective and safe. In patients with HIV, enrollment led to improved ART use and reassuring virologic outcomes., Copyright (C) 2023 Wolters Kluwer Health, Inc. All rights reserved.
KW  - adverse event
KW  - toxicity
KW  - drug-resistant tuberculosis
KW  - multidrug-resistant tuberculosis
KW  - rifampin-resistant tuberculosis
KW  - bedaquiline
JA  - J Acquir Immune Defic Syndr
VL  - 92
IS  - 5
SP  - 385
EP  - 392
CY  - Copyright (C) 2023 Wolters Kluwer Health, Inc. All rights reserved.
PB  - (a)King Dinizulu Hospital Center, Durban, South Africa;
PB  - (b)UMMA Community Clinic, Community Clinic Association of Los Angeles County, CA;
PB  - (c)University of California at San Francisco, CA;
PB  - (d)Adrenergy Research Innovations, Durban, South Africa;
PB  - (e)Lundquist Institute for Biomedical Innovation, CA;
PB  - (f)Harvard Medical School, MA;
PB  - (g)David Geffen School of Medicine at UCLA, CA;
PB  - (h)Geisel School of Medicine at Dartmouth, NH; and
PB  - (i)White River Junction Veterans Affairs Medical Center, VT
SN  - 1525-4135
DO  - 10.1097/QAI.0000000000003150
PT  - Miscellaneous Article
L2  - http://ovidsp.ovid.com/ovidweb.cgi?T=JS&PAGE=reference&D=ovftz1&NEWS=N&AN=00126334-202304150-00005
ER  -  

Link to the Ovid Full Text or citation: https://ovidsp.ovid.com/ovidweb.cgi?T=JS&CSC=Y&NEWS=N&PAGE=fulltext&D=ovftz1&AN=00126334-202304150-00005 

2. 
TY  - JOUR
DB  - Your Journals@Ovid Full Text
ID  - 00126334-202304150-00005
T1  - Decentralized, Integrated Treatment of RR/MDR-TB and HIV Using a Bedaquiline-Based, Short-Course Regimen Is Effective and Associated With Improved HIV Disease Control.
A1  - Govender, Thiloshini
A1  - Jham, Menal
A1  - Zhang, Justin
A1  - Pillay, Selvan
A1  - Pak, Youngju
A1  - Pillay, Prenisha
A1  - Furin, Jennifer
A1  - MD, PhD
A1  - Malenfant, Jason
A1  - MD, MPH
A1  - Murphy, Richard
A1  -  MD, MPH
Y1  - 2023//
N2  - Background: In decentralized sites, with fewer resources and a high prevalence of advanced HIV, the effectiveness of the new short-course, bedaquiline-based regimen for rifampicin-resistant and multidrug-resistant tuberculosis (RR/MDR-TB) is not well-described., Setting: Adults with pulmonary RR/MDR-TB initiating the short-course regimen in KwaZulu-Natal, South Africa were prospectively enrolled at a decentralized program that integrated person-centered TB care., Methods: In addition to standard of care monitoring, study visits occurred at enrollment and months 1, 2, 4, 6, and 9. Favorable RR/MDR-TB outcome was defined as cure or treatment completion without loss to follow-up, death, or failure by treatment. In patients with HIV, we assessed antiretroviral therapy (ART) uptake, virologic and immunologic outcomes., Results: Among 57 patients, HIV was present in 73.7% (95% CI: 60.3-84.5), with a median CD4 count of 170 cells/mm3 (intraquartile range 49-314). A favorable RR/MDR-TB outcome was achieved in 78.9% (CI: 67.1-87.9). Three deaths occurred, all in the setting of baseline advanced HIV and elevated viral load. Overall, 21.1% (95% CI: 12.1-32.9) experienced a severe or life-threatening adverse event, the most common of which was anemia. Among patients with HIV, enrollment resulted in increased ART uptake by 24% (95% CI: 12.1%-39.4%), a significant improvement from baseline (P = 0.004); virologic suppression during concomitant treatment was observed in 71.4% (n = 30, 95% CI: 55.4-84.3)., Conclusion: Decentralized, person-centered care for RR/MDR-TB in patients with HIV using the short-course, bedaquiline-based regimen is effective and safe. In patients with HIV, enrollment led to improved ART use and reassuring virologic outcomes., Copyright (C) 2023 Wolters Kluwer Health, Inc. All rights reserved.
KW  - adverse event
KW  - toxicity
KW  - drug-resistant tuberculosis
KW  - multidrug-resistant tuberculosis
KW  - rifampin-resistant tuberculosis
KW  - bedaquiline
JA  - J Acquir Immune Defic Syndr
VL  - 92
IS  - 5
SP  - 385
EP  - 392
CY  - Copyright (C) 2023 Wolters Kluwer Health, Inc. All rights reserved.
PB  - (a)King Dinizulu Hospital Center, Durban, South Africa;
PB  - (b)UMMA Community Clinic, Community Clinic Association of Los Angeles County, CA;
PB  - (c)University of California at San Francisco, CA;
PB  - (d)Adrenergy Research Innovations, Durban, South Africa;
PB  - (e)Lundquist Institute for Biomedical Innovation, CA;
PB  - (f)Harvard Medical School, MA;
PB  - (g)David Geffen School of Medicine at UCLA, CA;
PB  - (h)Geisel School of Medicine at Dartmouth, NH; and
PB  - (i)White River Junction Veterans Affairs Medical Center, VT
SN  - 1525-4135
DO  - 10.1097/QAI.0000000000003150
PT  - Miscellaneous Article
L2  - http://ovidsp.ovid.com/ovidweb.cgi?T=JS&PAGE=reference&D=yrovftz1&NEWS=N&AN=00126334-202304150-00005
ER  -  

Link to the Ovid Full Text or citation: https://ovidsp.ovid.com/ovidweb.cgi?T=JS&CSC=Y&NEWS=N&PAGE=fulltext&D=yrovftz1&AN=00126334-202304150-00005 
