# Supplementary material for: Effect of glycemic control and type of diabetes treatment on TB treatment outcomes among people with TB-diabetes: A systematic review (updated August 2024)
Source: PLoS One. 2025 Jul 18;20(7):e0328619. doi: 10.1371/journal.pone.0328619 (PMC12273911; doi:10.1371/journal.pone.0328619)
Supplement: S1A Appendix — (ZIP) [file pone.0328619.s005.zip › S1A appendix/S1A_22 Aug 2023-31 Aug 2024/ovid/Ovid rct 1-100.ris]

1. 
TY  - JOUR
DB  - Journals@Ovid Full Text
ID  - 00019521-900000000-94854
T1  - Pyrazinamide Safety, Efficacy, and Dosing for Treating Drug-Susceptible Pulmonary Tuberculosis: A Phase 3, Randomized, Controlled Clinical Trial.
A1  - Xu, Ava
A1  - Velasquez, Gustavo
A1  - Zhang, Nan
A1  - Chang, Vincent
A1  - Phillips, Patrick
A1  - Nahid, Payam
A1  - Dorman, Susan
A1  - Kurbatova, Ekaterina
A1  - Whitworth, William
A1  - Sizemore, Erin
A1  - Bryant, Kia
A1  - Carr, Wendy
A1  - Brown, Nicole
A1  - Engle, Melissa
A1  - Nhung, Nguyen
A1  - Nsubuga, Pheona
A1  - Diacon, Andreas
A1  - Dooley, Kelly
A1  - Chaisson, Richard
A1  - Swindells, Susan
A1  - Savic, Radojka
Y1  - 2024//
N2  - Rationale: Optimizing pyrazinamide dosing is critical to improve treatment efficacy while minimizing toxicity during tuberculosis treatment. Study 31/ACTG A5349 represents the largest Phase 3 randomized controlled therapeutic trial to date for such investigation., Objectives: We sought to report pyrazinamide pharmacokinetic parameters, risk factors for lower pyrazinamide exposure, and relationships between pyrazinamide exposure with efficacy and safety outcomes. We aimed to determine pyrazinamide dosing strategies that optimize risks and benefits., Methods: We analyzed pyrazinamide steady-state pharmacokinetic data using population nonlinear mixed-effects models. We evaluated the contribution of pyrazinamide exposure to long-term efficacy using parametric time-to-event models and safety outcomes using logistic regression. We evaluated optimal dosing with therapeutic windows targeting >=95% durable cure and safety within the observed proportion of the primary safety outcome., Measurements and Main Results: Among 2255 participants with 6978 plasma samples, pyrazinamide displayed 7-fold exposure variability (151-1053 mg[middle dot]h/L). Body weight was not a clinically relevant predictor of drug clearance and thus did not justify the need for weight-banded dosing. Both clinical and safety outcomes were associated with pyrazinamide exposure, resulting in a therapeutic window of 231-355 mg[middle dot]h/L for the control and 226-349 mg[middle dot]h/L for the rifapentine-moxifloxacin regimen. Flat dosing of pyrazinamide at 1000 mg would have permitted an additional 13.1% (n=96) participants allocated to the control and 9.2% (n=70) to the rifapentine-moxifloxacin regimen dosed within the therapeutic window, compared to the current weight-banded dosing., Conclusions: Flat dosing of pyrazinamide at 1000 mg daily would be readily implementable and could optimize treatment outcomes in drug-susceptible tuberculosis., Clinical trial registration available at  www.clinicaltrials.gov, ID: NCT02410772., This article is open access and distributed under the terms of the Creative Commons Attribution Non-Commercial No Derivatives License 4.0 ( http://creativecommons.org/licenses/by-nc-nd/4.0/), (C) 2024 American Thoracic Society
KW  - tuberculosis
KW  - pyrazinamide
KW  - population pharmacokinetics
KW  - dose-response
KW  - exposure-response
JA  - Am J Respir Crit Care Med
CY  - (C) 2024 American Thoracic Society 
PB  - (1)Department of Bioengineering and Therapeutic Sciences, University of California, San Francisco, San Francisco, California, USA
PB  - (2)Bakar Computational Health Sciences Institute, University of California, San Francisco, San Francisco, California, USA
PB  - (3)UCSF Center for Tuberculosis, University of California, San Francisco, San Francisco, California, USA
PB  - (4)Division of HIV, Infectious Diseases, and Global Medicine, University of California, San Francisco, San Francisco, California, USA
PB  - (5)Division of Pulmonary and Critical Care Medicine, University of California, San Francisco, San Francisco, California, USA
PB  - (6)Medical University of South Carolina, Charleston, South Carolina, USA
PB  - (7)Centers for Disease Control and Prevention, Atlanta, Georgia, USA
PB  - (8)University of Texas Health Science Center at San Antonio and the South Texas Veterans Health Care System, San Antonio, Texas, USA
PB  - (9)Vietnam National Tuberculosis Program - University of California, San Francisco Research Collaboration Unit, Hanoi, Vietnam
PB  - (10)University of Medicine and Pharmacy, Vietnam National University, Hanoi, Vietnam
PB  - (11)Uganda-Case Western Reserve University Research Collaboration, Kampala, Uganda
PB  - (12)TASK, Cape Town, Western Cape, South Africa
PB  - (13)Division of Infectious Diseases, Vanderbilt University Medical Center, Nashville, Tennessee, USA
PB  - (14)John Hopkins University School of Medicine, Baltimore, Maryland, USA
PB  - (15)University of Nebraska Medical Center, Omaha, Nebraska, USA
SN  - 1073-449X
M1  - 9421642, bzs
DO  - 10.1164/rccm.202401-0165OC
PT  - Article
L2  - http://ovidsp.ovid.com/ovidweb.cgi?T=JS&PAGE=reference&D=ovftz4&NEWS=N&AN=00019521-900000000-94854
ER  -  

Link to the Ovid Full Text or citation: https://ovidsp.ovid.com/ovidweb.cgi?T=JS&CSC=Y&NEWS=N&PAGE=fulltext&D=ovftz4&AN=00019521-900000000-94854 

2. 
TY  - JOUR
DB  - Journals@Ovid Full Text
ID  - 01445386-900000000-94945
T1  - Acupuncture for hot flashes in hormone receptor-positive breast cancer: A pooled analysis of individual patient data from parallel randomized trials.
A1  - Lu, Weidong
A1  - MB, MPH
A1  - Giobbie-Hurder, Anita
A1  - Tanasijevic, Anna
A1  - Kassis, Sylvia
A1  - Park, Sung
A1  - Hwan MD, PhD
A1  - Jeong, Young
A1  - Ju MD, PhD
A1  - Shin, Im
A1  - Yao, Chang
A1  - Jung, Hyun
A1  - Zhu, Zhiyuan
A1  - MD, PhD
A1  - Bao, Chao
A1  - Bao, Ting
A1  - Yang, EunMee
A1  - PhD, LicAc
A1  - Bierer, Barbara
A1  - Ligibel, Jennifer
Y1  - 2024//
N2  - Background: Hot flashes are a common side effect of endocrine therapy (ET) that contribute to poor quality of life and decreased treatment adherence., Methods: Patients with breast cancer wo were receiving ET and experiencing hot flashes were enrolled through three parallel, randomized trials conducted in the United States, China, and South Korea. Participants were randomized to either immediate acupuncture (IA) or delayed acupuncture control (DAC). IA participants received 20 acupuncture sessions over 10 weeks, whereas DAC participants received usual care, then crossed over to acupuncture with a reduced intensity. The primary end point was a change in score on the endocrine symptom subscale of the Functional Assessment of Cancer Therapy (FACT)-Endocrine Symptoms between baseline and week 10. Secondary end points included the hot flash score and the FACT-Breast score. A planned pooled analysis of individual patient data was performed using longitudinal mixed models., Results: In total, 158 women with stage 0-III breast cancer were randomized (United States, n = 78; China, n = 40; South Korea, n = 40). At week 10, IA participants reported statistically significant improvements in the endocrine symptom subscale score (mean change +/- standard error: 5.1 +/- 0.9 vs. 0.2 +/- 1.0; p = .0003), the hot flash score (-5.3 +/- 0.9 vs. -1.4 +/- 0.9; p < .003), and the FACT-Breast total score (8.0 +/- 1.6 vs. -0.01 +/- 1.6; p = .0005) compared with DAC participants. The effect of the acupuncture intervention differed by site (p = .005)., Conclusions: Acupuncture led to statistically and clinically meaningful improvements in hot flashes, endocrine symptoms, and breast cancer-specific quality of life in women undergoing ET for breast cancer in the United States, China, and South Korea., (C) 2024 John Wiley & Sons, Ltd
KW  - acupuncture therapy
KW  - breast neoplasms
KW  - cross-over studies
KW  - endocrine therapy
KW  - hot flashes
KW  - multicenter study
KW  - quality of life
KW  - randomized controlled trials
KW  - symptom assessment
KW  - treatment outcome
JA  - Cancer
CY  - (C) 2024 John Wiley & Sons, Ltd
PB  - (1)Department of Medical Oncology, Dana-Farber Cancer Institute, Boston, Massachusetts, USA
PB  - (2)Division of Biostatistics, Department of Data Science, Dana-Farber Cancer Institute, Boston, Massachusetts, USA
PB  - (3)The Multi-Regional Clinical Trials Center of Brigham and Women's Hospital and Harvard, Boston, Massachusetts, USA
PB  - (4)Department of Surgery, Daegu Catholic University, School of Medicine, Daegu, Republic of Korea
PB  - (5)Department of Medical Statistics and Informatics, Daegu Catholic University, School of Medicine, Daegu, Republic of Korea
PB  - (6)Affiliated Hospital of Nanjing University of Chinese Medicine, Nanjing, China
PB  - (7)Department of Diagnostics, College of Korean Medicine, Daegu Haany University, Daegu, Republic of Korea
PB  - (8)Department of Medicine, Brigham and Women's Hospital and Harvard Medical School, Boston, Massachusetts, USA
SN  - 0008-543X
DO  - 10.1002/cncr.35374
PT  - Article
L2  - http://ovidsp.ovid.com/ovidweb.cgi?T=JS&PAGE=reference&D=ovftz4&NEWS=N&AN=01445386-900000000-94945
ER  -  

Link to the Ovid Full Text or citation: https://ovidsp.ovid.com/ovidweb.cgi?T=JS&CSC=Y&NEWS=N&PAGE=fulltext&D=ovftz4&AN=01445386-900000000-94945 

3. 
TY  - JOUR
DB  - Journals@Ovid Full Text
ID  - 00127973-900000000-97160
T1  - Key results from observational studies and real-world evidence of sodium-glucose cotransporter-2 inhibitor effectiveness and safety in reducing cardio-renal risk.
A1  - Nystrom, Thomas
Y1  - 2024//
N2  - Sodium-glucose cotransporter 2 (SGLT2) inhibitors, originally designed to manage blood sugar levels in individuals with type 2 diabetes (T2D), have emerged as a crucial class of drugs for managing cardio-renal diseases. These drugs work by targeting the SGLT2 protein in the kidneys, promoting the excretion of glucose and influencing metabolic pathways beyond glucose control. The relationship between cardio-renal diseases and SGLT2 inhibitors has been explored through landmark trials and real-world evidence (RWE) studies, demonstrating significant reductions in cardio-renal complications. This review discusses the importance of RWE studies alongside randomized controlled trials in understanding the real-world effectiveness and safety of SGLT2 inhibitors. It outlines the advantages and disadvantages of RWE compared to RCTs, highlighting their complementary roles in providing comprehensive insights into treatment outcomes. By examining a range of RWE studies, the review underscores the cardio-renal benefits of SGLT2 inhibitors across various patient populations. Safety assessments indicate that SGLT2 inhibitors are generally well tolerated, with severe adverse events being rare. Common issues, such as genital mycotic infections and urinary tract infections, are acknowledged, alongside less frequent but significant adverse events including diabetic ketoacidosis, lower-limb amputations, and bone fractures. In summary, SGLT2 inhibitors show promising cardio-renal protective effects in real-world scenarios across diverse populations in T2D, indicating their potential as early intervention measures. Continued research is essential for gaining a thorough understanding of their long-term effects and safety profiles., (C) 2024 John Wiley & Sons, Ltd
KW  - cardio-renal
KW  - cardiovascular disease
KW  - randomised trial
KW  - real-world evidence
KW  - SGLT2 inhibitor
JA  - Diabetes Obes Metab
CY  - (C) 2024 John Wiley & Sons, Ltd
PB  - (1)Department of Clinical Science and Education, Karolinska Institutet, Sodersjukhuset, Stockholm Sweden
PB  - (2)Department of Internal Medicine, Section of Endocrinology and Diabetology, Sodersjukhuset, Stockholm Sweden
SN  - 1462-8902
M1  - dw9, 100883645
DO  - 10.1111/dom.15696
PT  - Article
L2  - http://ovidsp.ovid.com/ovidweb.cgi?T=JS&PAGE=reference&D=ovftz4&NEWS=N&AN=00127973-900000000-97160
ER  -  

Link to the Ovid Full Text or citation: https://ovidsp.ovid.com/ovidweb.cgi?T=JS&CSC=Y&NEWS=N&PAGE=fulltext&D=ovftz4&AN=00127973-900000000-97160 

4. 
TY  - JOUR
DB  - Journals@Ovid Full Text
ID  - 00127973-900000000-97001
T1  - The use of composite endpoints in cardiovascular outcome trials for diabetes: A review of 22 randomized clinical trials published since 2008.
A1  - Yahyavi, Sam
A1  - Kristensen, Peter
A1  - Lommer MD 3, 4
A1  - Hjorthoj, Carsten
A1  - MSc 5, 6
A1  - Hansen, Katrine
A1  - Krogh, Jesper
Y1  - 2024//
N2  - Aim: To describe the use of composite endpoints (CEs) in cardiovascular outcome trials (CVOTs) of type 2 diabetes and to evaluate the significance of the individual outcomes included within these CEs from the perspectives of both patients and clinicians. Secondary objectives were to estimate the gradient of treatment effects and events across outcomes., Materials and Methods: Eligible studies were randomized controlled trials assessing CV outcomes for patients with diabetes from 2008 and onwards. Trials were identified by searching the reports from the CVOT Summit of the Diabetes & CV Disease EASD (European Association for the Study of Diabetes) Study Group. The individual outcomes comprising the CE were compared for differences in importance for patients and clinicians, proportion of events, and effect size., Results: We included 22 trials randomizing a mean of 8098 patients to an active intervention or a comparator group for an average of 33 months (standard deviation 16). All primary outcomes were CEs, and from a patient perspective there was no gradient of importance across outcomes in 22 of 22 (100%) CEs, while the gradient was small in 22 of 22 (100%) from a clinician perspective. The gradient of effect was moderate to large in 9 of 18 (50%) reporting studies, while assessment of events was available in 15 of 22 studies (68%), finding that three of 15 (20%) had a gradient of effect of more than 5% points between included outcomes. In 10 of 22 (45%) trial reports, the results were not clearly presented as based on a CE., Conclusions: To avoid misinterpretation, clinicians and regulatory authorities should be careful when interpreting the results of trials, of which the main outcomes are CEs., (C) 2024 John Wiley & Sons, Ltd
KW  - cardiovascular diabetes trials
KW  - composite endpoints
KW  - cardiovascular outcome trial
KW  - review
JA  - Diabetes Obes Metab
CY  - (C) 2024 John Wiley & Sons, Ltd
PB  - (1)Division of Translational Endocrinology, Department of Endocrinology and Internal Medicine, Copenhagen University Hospital, Copenhagen, Denmark
PB  - (2)Group of Skeletal, Mineral and Gonadal Endocrinology, Department of Growth and Reproduction, Rigshospitalet, Copenhagen, Denmark
PB  - (3)Department of Endocrinology and Nephrology, Nordsjaellands Hospital, Hillerod, Denmark
PB  - (4)Department of Clinical Medicine, Faculty of Health and Medical Sciences, University of Copenhagen, Copenhagen, Denmark
PB  - (5)Copenhagen Research Centre for Mental Health, Copenhagen University Hospital, Copenhagen, Denmark
PB  - (6)Department of Public Health, Section of Epidemiology, University of Copenhagen, Copenhagen, Denmark
PB  - (7)Steno Diabetes Center Copenhagen, Copenhagen, Denmark
PB  - (8)Clinic for Pituitary Disorders, Department of Medicine, Zealand University Hospital, Koge, Denmark
SN  - 1462-8902
M1  - dw9, 100883645
DO  - 10.1111/dom.15907
PT  - Article
L2  - http://ovidsp.ovid.com/ovidweb.cgi?T=JS&PAGE=reference&D=ovftz4&NEWS=N&AN=00127973-900000000-97001
ER  -  

Link to the Ovid Full Text or citation: https://ovidsp.ovid.com/ovidweb.cgi?T=JS&CSC=Y&NEWS=N&PAGE=fulltext&D=ovftz4&AN=00127973-900000000-97001 

5. 
TY  - JOUR
DB  - Journals@Ovid Full Text
ID  - 00127973-900000000-96979
T1  - Time-in-range derived from self-measured blood glucose in people with type 2 diabetes advancing to iGlarLixi: A participant-level pooled analysis of three phase 3 LixiLan randomized controlled trials.
A1  - Haluzik, Martin
A1  - Al-Sofiani, Mohammed
A1  - Cheng, Alice
A1  - Lauand, Felipe
A1  - Melas-Melt, Lydie
A1  - Rosenstock, Julio
Y1  - 2024//
N2  - Aim: To evaluate the efficacy of a fixed-ratio combination of insulin glargine 100 U/mL plus lixisenatide (iGlarLixi) in people with type 2 diabetes (T2D) using derived time-in-range (dTIR)., Methods: Participant-level data from LixiLan-L, LixiLan-O and LixiLan-G were pooled and dTIR (70-180 mg/dL), derived time-above-range (> 180 mg/dL) and derived time-below-range (dTBR; < 70 mg/dL) were calculated from participant seven-point self-monitored blood glucose profiles., Results: This pooled analysis included data from 2420 participants receiving iGlarLixi (n = 1093), iGlar (n = 836), Lixi (n = 234) or a glucagon-like peptide-1 receptor agonist (GLP-1 RA) (n = 257). Numerically greater improvements in least square (LS) means dTIR were seen from baseline to end of treatment (EOT) with iGlarLixi (25.7%) versus iGlar (15.8%), Lixi (11.7%) or GLP-1 RA (16.2%). At EOT, the mean (standard deviation) dTBR was 0.71% +/- 3.4%, 0.61% +/- 3.2%, 0.08% +/- 1.0% and 0.0% +/- 0.0% for iGlarLixi, iGlar, Lixi and GLP-1 RA, respectively. In a subgroup analysis, participants aged younger than 65 years (n = 1690) and 65 years or older (n = 713) showed numerically greater improvements in LS means dTIR from baseline to EOT with iGlarLixi versus iGlar, Lixi or GLP-1 RA., Conclusions: iGlarLixi achieved improvements in dTIR, with low dTBR values, providing further evidence to inform clinical outcomes with the use of iGlarLixi., (C) 2024 John Wiley & Sons, Ltd
KW  - derived time-in-range
KW  - fixed-ratio combination
KW  - iGlarLixi
KW  - real-world data
KW  - type 2 diabetes
JA  - Diabetes Obes Metab
CY  - (C) 2024 John Wiley & Sons, Ltd
PB  - (1)Diabetes Centre, Institute for Clinical and Experimental Medicine (IKEM), Prague, Czech Republic,
PB  - (2)Department of Internal Medicine, King Saud University, Riyadh, Saudi Arabia,
PB  - (3)Division of Endocrinology, Diabetes and Metabolism, Johns Hopkins University, Baltimore, Maryland, USA,
PB  - (4)Department of Medicine, University of Toronto, Toronto, Canada,
PB  - (5)Sanofi, Paris, France,
PB  - (6)IVIDATA Life Sciences, Levallois-Perret, France,
PB  - (7)Velocity Clinical Research at Medical City Dallas, Dallas, Texas, USA,
SN  - 1462-8902
M1  - dw9, 100883645
DO  - 10.1111/dom.15811
PT  - Article
L2  - http://ovidsp.ovid.com/ovidweb.cgi?T=JS&PAGE=reference&D=ovftz4&NEWS=N&AN=00127973-900000000-96979
ER  -  

Link to the Ovid Full Text or citation: https://ovidsp.ovid.com/ovidweb.cgi?T=JS&CSC=Y&NEWS=N&PAGE=fulltext&D=ovftz4&AN=00127973-900000000-96979 

6. 
TY  - JOUR
DB  - Journals@Ovid Full Text
ID  - 02273298-900000000-99976
T1  - Clinical Profile and Treatment Outcome of H-mono/Polydrug-resistant Tuberculosis:  A Single-center Retrospective Study.
A1  - Kabra, Shital
A1  - Jadhav, Snehal
Y1  - 2024//
N2  - Background: Isoniazid-monoresistant tuberculosis (Hr-TB) is the most prevalent drug-resistant TB. It often precedes multidrug-resistant TB (MDR-TB) and poses a major threat in the fight against TB control. The treatment outcome in Hr-TB and polydrug-resistant TB (PDR-TB) other than MDR still remains unclear., Aim: The aim of the study is to determine the clinical characteristics and treatment outcome in H-mono/PDR-TB under programmatic conditions., Materials and Methods: The study design was retrospective observational. It was conducted at the respiratory medicine department of a tertiary care institute in Mumbai. The medical records for bacteriologically confirmed TB patients diagnosed between July 2021 and December 2022 were reviewed. A total of 827 patients were enrolled and among them 46 patients with H-mono/PDR-TB were analyzed. The demographic data, clinical characteristics, and treatment outcomes were recorded., Results: Among 46 patients of isoniazid mono-resistant/PDR-TB analyzed from 827 bacteriologically confirmed TB, 24 were women with a mean age of 30.5 years. Twenty-five (54.34%) were resistant to isoniazid and the remaining 21 (45.66%) were PDR-TB. Primary Hr-TB was detected in 43 (93%) patients. The KatG mutation in 30 (65.2%) patients was the most common form of isoniazid (INH) mono resistance followed by inhA mutation 16 (34.8%). The fluoroquinolone (FQ)-based treatment regime as per national program guidelines had favorable outcomes in 42 (91.3%). However, unfavorable outcome with progression to MDR was observed in 3 (6.52%) and death in 1 (2.18%) patients., Conclusion: H-mono/PDR-TB is the most prevalent DRTB and most of them have primary resistance to isoniazid. Availability of first and SL LPA and limited DST with FQ-based regime under the national program has improved treatment outcomes in Hr-TB/PDR-TB., (C) 2024 Journal of Advanced Lung Health | Published by Wolters Kluwer - Medknow
KW  - Drug resistance
KW  - isoniazid mono resistant
KW  - polydrug resistance
KW  - treatment outcome
KW  - tuberculosis
CY  - (C) 2024 Journal of Advanced Lung Health | Published by Wolters Kluwer - Medknow
PB  - HBT Medical College and Dr. R.N. Cooper Municipal General Hospital, Mumbai, Maharashtra, India
SN  - 2772-7165
DO  - 10.4103/jalh.jalh_22_24
PT  - Article
L2  - http://ovidsp.ovid.com/ovidweb.cgi?T=JS&PAGE=reference&D=ovftz4&NEWS=N&AN=02273298-900000000-99976
ER  -  

Link to the Ovid Full Text or citation: https://ovidsp.ovid.com/ovidweb.cgi?T=JS&CSC=Y&NEWS=N&PAGE=fulltext&D=ovftz4&AN=02273298-900000000-99976 

7. 
TY  - JOUR
DB  - Journals@Ovid Full Text
ID  - 01445483-900000000-97030
T1  - An Online Mindfulness-Based Group Intervention for Tics: A Pilot Randomized Controlled Trial.
A1  - Reese, Hannah
A1  - Brown, William
A1  - Summers, Berta
A1  - Hoeppner, Susanne
A1  - Miller, Sarah
A1  - Wilhelm, Sabine
Y1  - 2024//
N2  - Background: Current treatments for Tourette syndrome (TS) and persistent tic disorder (PTD) are often insufficiently effective, inaccessible, and frequently associated with adverse events. Thus, we must continue to develop and test effective, accessible, and safe treatment options., Objective: We aimed to conduct a pilot randomized controlled trial (RCT) comparing a novel, videoconference-delivered group mindfulness-based intervention for tics (MBIT) to videoconference-delivered group psychoeducation, relaxation, and supportive therapy (PRST) for adults with TS or PTD., Methods: Thirty-two adults with TS or PTD were randomly assigned to receive 8 weeks of either MBIT or PRST. Tic severity, tic-related impairment, and global improvement were assessed by a trained, independent evaluator who was masked to treatment condition at baseline (week 0), posttreatment (week 9), 1-month follow-up, and 6-month follow-up. All study procedures were conducted online via secure videoconferencing., Results: Twenty-eight participants began treatment and were included in analyses. MBIT, relative to PRST, was associated with a significantly greater decline in tic severity (d = 0.85) and tic-related impairment (d = 0.99) from baseline to posttreatment. Treatment response was significantly higher in MBIT (69%) than in PRST (13%). Neither treatment resulted in serious adverse effects. The durability of treatment outcomes is also reported and discussed., Conclusions: The results from this pilot RCT suggest that videoconference-delivered group MBIT may be an efficacious, accessible, and safe intervention for adults with tics. Future research is necessary to confirm these preliminary findings. (C) 2024 The Author(s). Movement Disorders published by Wiley Periodicals LLC on behalf of International Parkinson and Movement Disorder Society., (C) 2024 John Wiley & Sons, Ltd
KW  - Tourette syndrome
KW  - tic disorders
KW  - mindfulness
KW  - treatment
KW  - clinical trial
JA  - Mov. disord.
CY  - (C) 2024 John Wiley & Sons, Ltd
PB  - (1)Department of Psychology, Bowdoin College, Brunswick Maine, USA
PB  - (2)Learning to Thrive, LLC, Washington DC, USA
PB  - (3)Department of Psychiatry, Massachusetts General Hospital and Harvard Medical School, Boston Massachusetts, USA
SN  - 0885-3185
DO  - 10.1002/mds.29870
PT  - Article
L2  - http://ovidsp.ovid.com/ovidweb.cgi?T=JS&PAGE=reference&D=ovftz4&NEWS=N&AN=01445483-900000000-97030
ER  -  

Link to the Ovid Full Text or citation: https://ovidsp.ovid.com/ovidweb.cgi?T=JS&CSC=Y&NEWS=N&PAGE=fulltext&D=ovftz4&AN=01445483-900000000-97030 

8. 
TY  - JOUR
DB  - Journals@Ovid Full Text
ID  - 01445497-900000000-98586
T1  - Treatment outcomes of simultaneous integrated boost to intraprostatic lesions with external beam radiotherapy in localized prostate cancer patients.
A1  - Onal, Cem
A1  - Erbay, Gurcan
A1  - Guler, Ozan
A1  - Yavas, Cagdas
A1  - Oymak, Ezgi
Y1  - 2024//
N2  - Background: To evaluate the treatment outcomes and toxicity of definitive radiotherapy (RT) for prostate cancer (PC) patients using the simultaneous integrated boost (SIB) technique, which delivered 78 Gy to the entire prostate and 86 Gy to the intraprostatic lesion (IPL) in 39 fractions., Materials and Methods: Univariable and multivariable analyses were conducted of the prognostic factors for freedom from biochemical failure (FFBF), progression-free survival (PFS), and PC-specific survival (PCSS) of 619 PC patients who received definitive RT between September 2012 and August 2021. Predictors of late Grade >=2 genitourinary (GU) and gastrointestinal (GI) toxicities were also identified using logistic regression., Results: The median follow-up for entire cohort was 68.5 months. The 5-year FFBF, PFS, and PCSS rates were 93.2%, 83.2%, and 98.6%, respectively. They were predicted by the serum prostate-specific antigen, Gleason score (GS), clinical nodal stage, and D'Amico risk group. Only 45 patients (7.3%) developed disease recurrence 41.9 months after RT. The 5-year FFBF rates for low-, intermediate-, and high-risk disease were 98.0%, 93.1%, and 88.5%, respectively (p < 0.001). The 5-year PFS and PCSS rates according to risk groups were 91.0%, 82.1%, and 77.4% (p < 0.001), and 99.2%, 96.4%, and 95.9% (p = 0.03), and, respectively. GS > 7 and lymph node metastasis negatively predicted FFBF and PCSS in multivariable analysis. Ninety (14.6%) and 44 (7.1%) patients had acute Grade >=2 GU and GI toxicities, respectively, and 42 (6.8%) and 27 (4.4%) patients had late Grade >=2 GU and GI toxicities, respectively. Diabetes and transurethral resection independently predicted late Grade 2 GU toxicity, but no significant predictor of late Grade >=2 GI toxicity was found., Conclusions: Localized PC was effectively and safely treated with definitive RT using the SIB technique to deliver 86 Gy to the IPL in 39 fractions without severe late toxicity. This finding must be validated with long-term results., (C) 2024 John Wiley & Sons, Ltd
KW  - intraprostatic lesion
KW  - prostate cancer
KW  - radiotherapy
KW  - simultaneous integrated boost
KW  - toxicity
JA  - Prostate
CY  - (C) 2024 John Wiley & Sons, Ltd
PB  - (1)Department of Radiation Oncology, Adana Dr Turgut Noyan Research and Treatment Center, Baskent University Faculty of Medicine, Adana, Turkey,
PB  - (2)Department of Radiation Oncology, Baskent University Faculty of Medicine, Ankara, Turkey,
PB  - (3)Department of Radiology, Adana Dr Turgut Noyan Research and Treatment Center, Baskent University Faculty of Medicine, Adana, Turkey,
PB  - (4)Division of Radiation Oncology, Iskenderun Gelisim Hospital, Hatay, Turkey,
SN  - 0270-4137
DO  - 10.1002/pros.24558
PT  - Article
L2  - http://ovidsp.ovid.com/ovidweb.cgi?T=JS&PAGE=reference&D=ovftz4&NEWS=N&AN=01445497-900000000-98586
ER  -  

Link to the Ovid Full Text or citation: https://ovidsp.ovid.com/ovidweb.cgi?T=JS&CSC=Y&NEWS=N&PAGE=fulltext&D=ovftz4&AN=01445497-900000000-98586 

9. 
TY  - JOUR
DB  - Journals@Ovid Full Text
ID  - 01253034-900000000-98496
T1  - Myoinositol and methyl stearate increases rifampicin susceptibility among drug-resistant Mycobacterium tuberculosis expressing Rv1819c.
A1  - Nirmal, Christy
A1  - Rajadas, Sam
A1  - Balasubramanian, Mahizhaveni
A1  - Mohanvel, Sucharitha
A1  - Aathi, Muthu
A1  - Munishankar, Saravanan
A1  - Chilamakuru, Naresh
A1  - Thiruvenkadam, Kannan
A1  - Pandiya Raj, Ajith
A1  - Paraman, Ramalingam
A1  - Dusthackeer, Azger
Y1  - 2023//
N2  - The alarming increase in multidrug resistance, which includes Bedaquiline and Delamanid, stumbles success in Tuberculosis treatment outcome. Mycobacterium tuberculosis gains resistance to rifampicin, which is one of the less toxic and potent anti-TB drugs, through genetic mutations predominantly besides efflux pump mediated drug resistance. In recent decades, scientific interventions are being carried out to overcome this hurdle using novel approaches to save this drug by combining it with other drugs/molecules or by use of high dose rifampicin. This study reports five small molecules namely Ellagic acid, Methyl Stearate, Myoinositol, Rutin, and Shikimic acid that exhibit synergistic inhibitory activity with rifampicin against resistant TB isolates. In-silico examinations revealed possible blocking of Rv1819c-an ABC transporter efflux pump that was known to confer resistance in M. tuberculosis to rifampicin. The synergistic anti-TB activity was assessed using a drug combination checkerboard assay. Efflux pump inhibition activity of ellagic acid, myoinositol, and methyl stearate was observed through ethidium bromide accumulation assay in the drug-resistant M. tuberculosis clinical strains and recombinant Mycobacterium smegmatis expressing Rv1819c in coherence with the significant reduction in the minimum inhibitory concentration of rifampicin. Cytotoxicity of the active efflux inhibitors was tested using in silico and ex vivo methods. Myoinositol and methyl stearate were completely non-toxic to the hematological and epithelial cells of different organs under ex vivo conditions. Based on these findings, these molecules can be considered for adjunct TB therapy; however, their impact on other drugs of anti-TB regimen needs to be tested., (C) 2023 John Wiley & Sons, Ltd
KW  - drug resistance
KW  - efflux inhibitors
KW  - efflux pump
KW  - Rv1819c
KW  - tuberculosis
JA  - Chem Biol Drug Des
VL  - 
CY  - (C) 2023 John Wiley & Sons, Ltd
PB  - (1)ICMR-National Institute for Research in Tuberculosis, Chennai India
PB  - (2)Ajeenkya DY Patil University, Pune Maharashtra, India
PB  - (3)Raghavendra Institute of Pharmaceutical Education and Research (RIPER), Andhra Pradesh, India
PB  - (4)National Institute of Pharmaceutical Education and Research (NIPER), Hajipur India
PB  - (5)Department of Biotechnology, VSB Engineering College, Karur India
SN  - 1747-0277
M1  - 101262549
DO  - 10.1111/cbdd.14197
PT  - Article
L2  - http://ovidsp.ovid.com/ovidweb.cgi?T=JS&PAGE=reference&D=ovftz4&NEWS=N&AN=01253034-900000000-98496
ER  -  

Link to the Ovid Full Text or citation: https://ovidsp.ovid.com/ovidweb.cgi?T=JS&CSC=Y&NEWS=N&PAGE=fulltext&D=ovftz4&AN=01253034-900000000-98496 

10. 
TY  - JOUR
DB  - Journals@Ovid Full Text
ID  - 01515467-900000000-95527
T1  - Telehealth interventions in patients with chronic liver diseases:  A systematic review.
A1  - Muftah, Abdullah
A1  - Banala, Chaitra
A1  - Raasikh, Taaj
A1  - Jamali, Taher
A1  - Bustamante, Gabriel
A1  - Cholankeril, George
A1  - Kanwal, Fasiha
A1  - Flores, Avegail
A1  - Hernaez, Ruben
Y1  - 2023//
N2  - Background and Aim: Telehealth interventions may improve access to care, disease-specific, and quality outcomes in chronic liver diseases (CLDs). We aimed to systematically evaluate outcomes of telehealth interventions in CLDs., Materials and Methods: We used key terms and searched PubMed/EMBASE from inception to January 10, 2022. Two authors independently screened abstracts. Disagreements were resolved by a third reviewer. We included any type of CLD, including posttransplant patients, and extracted outcomes as defined by authors for each etiology of CLD (sustained virological response in HCV or weight loss in NAFLD). Meta-analysis was not performed because of the heterogeneity of data. Quality assessment was performed using the Newcastle-Ottawa Scale for observational studies and the Cochrane Risk of Bias tool for clinical trials., Results: Of 4250 studies screened, 43 met the inclusion criteria. Of these, 28 reported HCV treatment outcomes. All studies showed no statistically significant differences between sustained virological response rates in TH groups compared with control groups or historic cohorts. Eight studies evaluating liver transplant-related processes and outcomes demonstrated improved rates of transplant evaluation and referrals and decreased short-term readmission rates. Three randomized controlled trials and 1 observational study on NAFLD showed improved weight loss outcomes. One retrospective study showed reduced mortality risk in CLD patients with at least 1 TH encounter., Conclusions: TH interventions in patients with CLDs consistently show equivalent or improved clinical outcomes compared with traditional encounters. TH in CLDs can bridge the gap in access while maintaining the quality of care for underserved populations., (C) 2023 by Lippincott Williams & Wilkins, Inc.
JA  - Hepatology
CY  - (C) 2023 by Lippincott Williams & Wilkins, Inc.
PB  - (1)Department of Medicine, Baylor College of Medicine, Houston, Texas, USA
PB  - (2)Department of Gastroenterology, Keck School of Medicine, University of Southern California, Los Angeles, California, USA
PB  - (3)Division of Gastroenterology, Henry Ford Hospital, Detroit, Michigan, USA
PB  - (4)Section of Gastroenterology and Hepatology, Department of Medicine, Baylor College of Medicine, Houston, Texas, USA
PB  - (5)Section of Gastroenterology, Michael E. DeBakey Veterans Affairs Medical Center, Houston, Texas, USA
PB  - (6)Center for Innovations in Quality, Effectiveness and Safety (IQuESt), Michael E. DeBakey Veterans Affairs Medical Center, Houston, Texas, USA
SN  - 0270-9139
DO  - 10.1097/HEP.0000000000000265
PT  - Article
L2  - http://ovidsp.ovid.com/ovidweb.cgi?T=JS&PAGE=reference&D=ovftz4&NEWS=N&AN=01515467-900000000-95527
ER  -  

Link to the Ovid Full Text or citation: https://ovidsp.ovid.com/ovidweb.cgi?T=JS&CSC=Y&NEWS=N&PAGE=fulltext&D=ovftz4&AN=01515467-900000000-95527 

11. 
TY  - JOUR
DB  - Journals@Ovid Full Text
ID  - 01438547-900000000-99947
T1  - Incidence of adverse drug reactions among tuberculosis patients initiated on daily drug regimen in a southern district of Karnataka.
A1  - Kumar, R.
A1  - Rao, Chythra
A1  - Maradi, Ravindra
A1  - Umakanth, Shashikiran
A1  - Sanju, S.
A1  - Balu, P.
Y1  - 2024//
N2  - Aim: The study aimed to determine the incidence of adverse drug reactions (ADRs) among newly diagnosed tuberculosis (TB) patients receiving daily drug regimen with fixed-dose combination treatment under the National Tuberculosis Elimination Program., Materials and Methods: A community-based prospective cohort study was carried out in the Udupi district. Over 12 months, all newly diagnosed TB patients of either gender were included from 63 primary health centers and 6 community health centers, and ADRs were recorded by personal interviews., Results: A total of 710 patients were enrolled, among whom 453 (63.8%), were males, and 257 (36.2%) were females. Pulmonary TB was diagnosed among 510 (71.8%) and 200 (28.2%) were extrapulmonary cases. During the intensive phase (IP) of treatment, 480 (67.6%) patients reported at least one ADR and 79 (11.1%) experienced two ADRs during IP and 31 (6.5%) had ADRs during the continuation phase. Out of 480, 140 (29.2%) had gastritis, 132 (27.5%) had vomiting, 105 (21.9%) had nausea, 60 (12.5%) had skin rashes, 27 (5.6%) had drug-induced hepatitis, and 16 (3.3%) had vision problems. Among 480 patients with ADRs, 462 (96.3%) had successful treatment outcomes, the remaining 17 patients (3.5%) died, and one (0.2%) had treatment failure., Conclusions: Adverse events were more common in the 1st few months of treatment than in subsequent months. All mild-to-moderate ADRs were effectively managed, and most had successful treatment outcomes., (C) 2024 Perspectives in Clinical Research | Published by Wolters Kluwer - Medknow
KW  - Adverse drug reactions
KW  - daily drug regimen
KW  - national tuberculosis elimination program
KW  - tuberculosis
JA  - Perspect Clin Res
CY  - (C) 2024 Perspectives in Clinical Research | Published by Wolters Kluwer - Medknow
PB  - Department of Community Medicine, Kasturba Medical College, Manipal, Manipal Academy of Higher Education, Manipal, Karnataka, India
PB  - (1)Department of Biochemistry, Kasturba Medical College, Manipal, Manipal Academy of Higher Education, Manipal, Karnataka, India
PB  - (2)Department of Medicine, Melaka Manipal Medical College, Manipal Academy of Higher Education, Manipal, Karnataka, India
PB  - (3)District Tuberculosis Control Officer, District Tuberculosis Office, Udupi, Karnataka, India
PB  - (4)Centre for Digital Health, Artificial Intelligence, Research and Training, Basaweshwara Medical College and Hospital, Chitradurga, Karnataka, India
SN  - 2229-3485
M1  - 101551517
DO  - 10.4103/picr.picr_20_24
PT  - Article
L2  - http://ovidsp.ovid.com/ovidweb.cgi?T=JS&PAGE=reference&D=ovftz4&NEWS=N&AN=01438547-900000000-99947
ER  -  

Link to the Ovid Full Text or citation: https://ovidsp.ovid.com/ovidweb.cgi?T=JS&CSC=Y&NEWS=N&PAGE=fulltext&D=ovftz4&AN=01438547-900000000-99947 

12. 
TY  - JOUR
DB  - Journals@Ovid Full Text
ID  - 00007783-900000000-97804
T1  - Challenging the gold standard: the limitations of molecular assays for detection of Mycobacterium tuberculosis heteroresistance.
A1  - Danchuk, Sarah
A1  - N 1, 2
A1  - Solomon, Ori
A1  - E 1, 2
A1  - Kohl, Thomas
A1  - Dreyer, Viola
A1  - Barilar, Ivan
A1  - Utpatel, Christian
A1  - Niemann, Stefan
A1  - Soolingen, Dick
A1  - Anthony, Richard
A1  - van Ingen, Jakko
A1  - Michael, Joy
A1  - Behr, Marcel
Y1  - 2024//
N2  - Objectives: Heteroresistant infections are defined as infections in which a mixture of drug-resistant and drug-susceptible populations are present. In Mycobacterium tuberculosis (M. tb), heteroresistance poses a challenge in diagnosis and has been linked with poor treatment outcomes. We compared the analytical sensitivity of molecular methods, such as GeneXpert and whole genome sequencing (WGS) in detecting heteroresistance when compared with the 'gold standard' phenotypic assay: the agar proportion method (APM)., Methods: Using two rounds of proficiency surveys with defined monoresistant BCG strains and mixtures of susceptible/resistant M. tb, we determined the limit of detection (LOD) of known resistance associated mutations., Results: The LOD for rifampin-R (RIF-R) detection was 1% using APM, 60% using GeneXpert MTB/RIF, 10% using GeneXpert MTB/RIF Ultra and 10% using WGS. While WGS could detect mutations beyond those associated with RIF resistance, the LOD for these other mutations was also 10%. Additionally, we observed instances where laboratories did not report resistance in the majority population, yet the mutations were present in the raw sequence data., Conclusion: The gold standard APM detects minority resistant populations at a lower proportion than molecular tests. Mycobacterium bovis BCG strains with defined resistance and extracted DNA from M. tb provided concordant results and can serve in quality control of laboratories offering molecular testing for resistance. Further research is required to determine whether the higher LOD of molecular tests is associated with negative treatment outcomes., (C) 2024 BMJ Publishing Group Ltd & British Thoracic Society
KW  - Tuberculosis
KW  - Respiratory Infection
KW  - Bacterial Infection
JA  - Thorax
CY  - (C) 2024 BMJ Publishing Group Ltd & British Thoracic Society
PB  - (1)Department of Microbiology and Immunology, McGill University, Montreal, Quebec, Canada
PB  - (2)Infectious Diseases and Immunity in Global Health Program, Research Institute of the McGill University Health Centre, Montreal, Quebec, Canada
PB  - (3)McGill International TB Centre, McGill University, Montreal, Quebec, Canada
PB  - (4)Molecular and Experimental Mycobacteriology, Research Center Borstel Leibniz Lung Center, Borstel, Schleswig-Holstein, Germany
PB  - (5)German Centre for Infection Research, Research Centre Borstel, Borstel, Germany
PB  - (6)Research Center Borstel Leibniz Lung Center, Borstel, Schleswig-Holstein, Germany
PB  - (7)RIVM, Bilthoven, The Netherlands
PB  - (8)Radboudumc, Nijmegen, Gelderland, The Netherlands
PB  - (9)Microbiology, Christian Medical College and Hospital Vellore, Vellore, Tamil Nadu, India
PB  - (10)Department of Medicine, McGill University, Montreal, Quebec, Canada
SN  - 0040-6376
M1  - vqw, 0417353
DO  - 10.1136/thorax-2023-220202
PT  - Article
L2  - http://ovidsp.ovid.com/ovidweb.cgi?T=JS&PAGE=reference&D=ovftz4&NEWS=N&AN=00007783-900000000-97804
ER  -  

Link to the Ovid Full Text or citation: https://ovidsp.ovid.com/ovidweb.cgi?T=JS&CSC=Y&NEWS=N&PAGE=fulltext&D=ovftz4&AN=00007783-900000000-97804 

13. 
TY  - JOUR
DB  - Journals@Ovid Full Text
ID  - 00006396-900000000-97171
T1  - Is personalization of psychological pain treatments necessary? Evidence from a Bayesian variance ratio meta-analysis.
A1  - Scholten, Saskia
A1  - Herzog, Philipp
A1  - Glombiewski, Julia
A1  - Kaiser, Tim
Y1  - 2024//
N2  - This is the first study to empirically determine the potential for data-driven personalization in the context of chronic primary pain (CPP). Effect sizes of psychological treatments for individuals with CPP are small to moderate on average. Aiming for better treatment outcomes for the individual patient, the call to personalize CPP treatment increased over time. However, empirical evidence that personalization of psychological treatments can optimize treatment outcomes in CPP is needed. This study seeks to estimate heterogeneity of treatment effect for cognitive behavioral therapy (CBT) as the psychological treatment approach for CPP with the greatest evidence base. For this purpose, a Bayesian variance ratio meta-regression is conducted using updated data from 2 recently published meta-analyses with randomized controlled trials comparing CBT delivered face-to-face to treatment-as-usual or waiting list controls. Heterogeneity in patients with CPP would be reflected by a larger overall variance in the post-treatment score compared with the control group. We found first evidence for an individual treatment effect in CBT compared with the control group. The estimate for the intercept was 0.06, indicating a 6% higher variance of end point values in the intervention groups. However, this result warrants careful consideration. Further research is needed to shed light on the heterogeneity of psychological treatment studies and thus to uncover the full potential of data-driven personalized psychotherapy for patients with CPP., A Bayesian variance ratio meta-regression indicates empirical evidence that data-driven personalized psychotherapy for patients with chronic primary pain could increase effects of cognitive behavioral therapy., (C) 2024 International Association for the Study of Pain
KW  - Heterogeneity of treatment effects
KW  - Bayesian meta-regression
KW  - Chronic primary pain
KW  - Personalized psychotherapy
KW  - Psychological treatment
JA  - Pain
CY  - (C) 2024 International Association for the Study of Pain
PB  - (a)Pain and Psychotherapy Research Lab, Department of Psychology, University of Kaiserslautern-Landau, Landau, Germany
PB  - (b)Department of Psychology, Harvard University, Cambridge, MA, United States
PB  - (c)Clinical Psychology and Psychotherapy, Universitat Greifswald, Greifswald, Germany
PB  - (d)AE Methoden und Evaluation, Freie Universitat Berlin, Berlin, Germany
SN  - 0304-3959
M1  - opf, 7508686
DO  - 10.1097/j.pain.0000000000003363
PT  - Article
L2  - http://ovidsp.ovid.com/ovidweb.cgi?T=JS&PAGE=reference&D=ovftz4&NEWS=N&AN=00006396-900000000-97171
ER  -  

Link to the Ovid Full Text or citation: https://ovidsp.ovid.com/ovidweb.cgi?T=JS&CSC=Y&NEWS=N&PAGE=fulltext&D=ovftz4&AN=00006396-900000000-97171 

14. 
TY  - JOUR
DB  - Journals@Ovid Full Text
ID  - 00005201-900000000-99075
T1  - Influence of gender on periodontal outcomes: A retrospective analysis of eight randomized clinical trials.
A1  - dos Santos, Nidia
A1  - Westphal, Miriam
A1  - Retamal-Valdes, Belen
A1  - Duarte, Poliana
A1  - Mendes 1, 3
A1  - Figueiredo, Luciene
A1  - Faveri, Marcelo
A1  - Shibli, Jamil
A1  - Soares, Geisla
A1  - 1, 4
A1  - Miranda, Tamires
A1  - 1, 5
A1  - Fermiano, Daiane
A1  - Borges, Ivan
A1  - Goncalves, Cristiane
A1  - 1, 6
A1  - Tanaka, Caio
A1  - Teles, Flavia
A1  - 2, 7
A1  - Goodson, Max
A1  - Hasturk, Hatice
A1  - Van Dyke, Thomas
A1  - Ehmke, Benjamin
A1  - Eickholz, Peter
A1  - Nickles, Katrin
A1  - Schlagenhauf, Ulrich
A1  - Meyle, Joerg
A1  - Kocher, Thomas
A1  - Kim, Ti-Sun
A1  - Doyle, Helio
A1  - Feres, Magda
Y1  - 2024//
N2  - Aims: To explore the influence of gender on periodontal treatment outcomes in a dataset of eight RCTs conducted in Brazil, United States, and Germany., Methods: Clinical parameters were compared between men and women with stages III/IV grades B/C generalized periodontitis at baseline and 1-year post-therapy, including scaling and root planing with or without antibiotics., Results: Data from 1042 patients were analyzed. Men presented a tendency towards higher probing depth (p = .07, effect size = 0.11) and clinical attachment level (CAL) than women at baseline (p = .01, effect size = 0.16). Males also presented statistically significantly lower CAL gain at sites with CAL of 4-6 mm at 1-year post-therapy (p = .001, effect size = 0.20). Among patients with Grade B periodontitis who took antibiotics, a higher frequency of women achieved the endpoint for treatment (i.e., <=4 sites PD >=5 mm) at 1 year than men (p < .05, effect size = 0.12)., Conclusion: Men enrolled in RCTs showed a slightly inferior clinical response to periodontal therapy in a limited number of sub-analyses when compared to women. These small differences did not appear to be clinically relevant. Although gender did not dictate the clinical response to periodontal treatment in this population, our findings suggest that future research should continue to explore this topic., (C) 2024 John Wiley & Sons, Ltd
KW  - gender
KW  - periodontal attachment loss
KW  - periodontitis
KW  - retrospective study
KW  - sex
KW  - therapy
JA  - J Periodontal Res
CY  - (C) 2024 John Wiley & Sons, Ltd
PB  - (1)Department of Periodontology, Dental Research Division, Guarulhos University, Guarulhos, Sao Paulo, Brazil,
PB  - (2)The Forsyth Institute, Cambridge, Massachusetts, USA,
PB  - (3)Department of Periodontology, College of Dentistry, University of Florida, Gainesville, Florida, USA,
PB  - (4)Department of Stomatology, Federal University of Parana, Curitiba, Parana, Brazil,
PB  - (5)College of Dentistry, Sao Judas Tadeu University, Sao Paulo, Brazil,
PB  - (6)Department of Periodontology, Estacio de Sa University, Rio de Janeiro, RJ, Brazil,
PB  - (7)School of Dental Medicine, University of Pennsylvania, Philadelphia, Pennsylvania, USA,
PB  - (8)Department of Periodontology, University Hospital Muenster, Muenster, Germany,
PB  - (9)Department of Periodontology, Johann Wolfgang Goethe-University Frankfurt, Frankfurt, Germany,
PB  - (10)Department of Periodontology, University Hospital Wuerzburg, Wuerzburg, Germany,
PB  - (11)Department of Periodontology, University of Giessen, Giessen, Germany,
PB  - (12)Department of Restorative Dentistry, Periodontology, Endodontology, and Preventive and Pediatric Dentistry, University Medicine Greifswald, Greifswald, Germany,
PB  - (13)Section of Periodontology, Department of Conservative Dentistry, University Hospital Heidelberg, Heidelberg, Germany,
PB  - (14)Department of Oral Medicine, Infection and Immunity, Harvard School of Dental Medicine, Boston, Massachusetts, USA,
SN  - 0022-3484
M1  - jmq, 0055107
DO  - 10.1111/jre.13272
PT  - Article
L2  - http://ovidsp.ovid.com/ovidweb.cgi?T=JS&PAGE=reference&D=ovftz4&NEWS=N&AN=00005201-900000000-99075
ER  -  

Link to the Ovid Full Text or citation: https://ovidsp.ovid.com/ovidweb.cgi?T=JS&CSC=Y&NEWS=N&PAGE=fulltext&D=ovftz4&AN=00005201-900000000-99075 

15. 
TY  - JOUR
DB  - Journals@Ovid Full Text
ID  - 00075688-202473010-00008
T1  - Recent Advances in Research on Acupuncture Treatment for Knee Osteoarthritis.
A1  - Yu, Shichao
A1  - Te, Kian
A1  - Yap, Yau
Y1  - 2024//
N2  - Background and Objective: Knee osteoarthritis (KOA) is one of the leading causes of disability worldwide. In recent years, the incidence of KOA has been gradually increasing due to population aging and lifestyle changes. As a result, there has been a growing body of research and clinical applications related to acupuncture treatment for KOA. The aim of this study is to analyze and summarize the clinical research progress of acupuncture treatment for KOA in the past 5 years. It seeks to understand the current developments and trends in this field and lay the foundation for future research., Methods: Conducted a systematic review and analysis of clinical research literature on acupuncture treatment for KOA published in the last 5 years, both domestically and internationally., Results: Acupuncture treatment for KOA has shown diverse and effective methods. However, the quality of research literature varies, leading to differences in reported treatment outcomes and a lack of high-quality research findings., Conclusions: It was recommended that future research should develop comprehensive and well-designed study protocols, conduct research with scientific rigor, and improve the overall quality of scientific investigations. In addition, it is advisable to include a few horizontal comparative studies to provide more evidence for the clinical application of acupuncture in treating KOA., (C) 2024 Journal of the Anatomical Society of India | Published by Wolters Kluwer - Medknow
KW  - Acupuncture treatment
KW  - knee osteoarthritis
KW  - literature
KW  - research progress
KW  - review
JA  - J. Anat. Soc. India
VL  - 73
IS  - 1
SP  - 39
EP  - 46
CY  - (C) 2024 Journal of the Anatomical Society of India | Published by Wolters Kluwer - Medknow
PB  - Department of Chinese Medicine, M. Kandiah Faculty of Medicine and Health Sciences, Universiti Tunku Abdul Rahman, Kajang, Selangor, Malaysia
SN  - 0003-2778
DO  - 10.4103/jasi.jasi_110_23
PT  - Article
L2  - http://ovidsp.ovid.com/ovidweb.cgi?T=JS&PAGE=reference&D=ovftz4&NEWS=N&AN=00075688-202473010-00008
ER  -  

Link to the Ovid Full Text or citation: https://ovidsp.ovid.com/ovidweb.cgi?T=JS&CSC=Y&NEWS=N&PAGE=fulltext&D=ovftz4&AN=00075688-202473010-00008 

16. 
TY  - JOUR
DB  - Journals@Ovid Full Text
ID  - 00062748-202451020-00015
T1  - Behavioral Activation, Depression, and Promotion of Health Behaviors:  A Scoping Review.
A1  - May, David
A1  - Litvin, Boris
A1  - Allegrante, John
Y1  - 2024//
N2  - Diverse approaches to the treatment of depressive disorders are necessary to improve evidence-based practice and maximize treatment outcomes. As a result, a range of behaviors and other factors associated with the onset and course of depressive disorders should be examined more comprehensively. Behavioral activation (BA) is a treatment approach to these disorders that can be tailored to address certain health behaviors within the context of depression in an attempt to promote health behaviors whose adoption and maintenance can prove complementary in the treatment of depression. We conducted a scoping review of published studies in which BA-based interventions were used to promote certain health behaviors in individuals with depression. Our search of Medline and the Web of Science identified 336 potential candidate studies. Following screening and with the application of inclusion and exclusion criteria to isolate potentially eligible full-text records, we ultimately identified and evaluated 20 papers that report the nature and efficacy of these modified interventions. Across various domains, including substance use, exercise, medication adherence, and occupational and social success, we found evidence that many-but not all-of the studies we reviewed demonstrated that BA-based interventions were efficacious in promoting the health behavior of interest as well as reducing depressive symptomatology in participants. Implications for more widespread dissemination of such interventions, especially via mobile and web-based platforms due to their accessibility and affordability, are discussed. More research on the feasibility and efficacy of BA-based interventions tailored toward various determinants of health behavior and comorbidities of depressive disorders is warranted., (C)2024Sage Publications
KW  - behavioral activation
KW  - depression
KW  - health behaviors
KW  - health promotion
KW  - scoping review
KW  - treatment
JA  - Health Educ Behav
VL  - 51
IS  - 2
SP  - 321
EP  - 331
CY  - (C)2024Sage Publications
PB  - (1)Teachers College, Columbia University, New York, NY, USA
SN  - 1090-1981
M1  - cql, 9704962
DO  - 10.1177/10901981221090157
PT  - Miscellaneous Article
L2  - http://ovidsp.ovid.com/ovidweb.cgi?T=JS&PAGE=reference&D=ovftz4&NEWS=N&AN=00062748-202451020-00015
ER  -  

Link to the Ovid Full Text or citation: https://ovidsp.ovid.com/ovidweb.cgi?T=JS&CSC=Y&NEWS=N&PAGE=fulltext&D=ovftz4&AN=00062748-202451020-00015 

17. 
TY  - JOUR
DB  - Journals@Ovid Full Text
ID  - 00659070-202449020-00026
T1  - Predictors for Concurrent Diabetes in Tuberculosis Patients. Perspectives from Two Mining Districts of Eastern Tribal State Jharkhand, in India.
A1  - Rai, Sandeep
A1  - Jha, Ravi
A1  - Prasad, Santosh
A1  - Kumar, Dewesh
A1  - Rana, Rishabh
Y1  - 2024//
N2  - Background: Tuberculosis and diabetes both diseases are present in large numbers in the country and we are major contributors to both globally. With the objective to understand the various traits of patients having both tuberculosis and diabetes and to ascertain various possible predictors for such occurrence based on the public health database we carried out this study. We seek answers to questions like they have any effects? Are they having any additive role to play?, Methods: One-year data from the NIKSHAY portal of both districts were analyzed to look for possible associations and other variable traits. Data were analyzed using standard methods to express data in frequency and percentage. Chi-square test was used to establish association, while step-wise approach was used to calculate univariate and multivariate logistic regression analysis for knowing various predictors. P-value of <0.05 was considered statistically significant., Results: Concurrent diabetes in tuberculosis patients was close to 294 (6%) in the 4933 individuals. In total, 65.2% of the study population were male. Diagnosis of tuberculosis was made most of the time by chest X-ray (49.4%) followed by Microscopy ZN staining and cartridge-based nucleic acid amplification test (CBNAAT). Death was more among diabetics (4.4%) as compared to nondiabetics (3.5%)., Conclusion: Diabetes is increasing in tuberculosis patients; improvement in data quality is needed. More research is required to reveal various other reasons that make tuberculosis patients more prone to develop diabetes., (C) 2024 Indian Journal of Community Medicine | Published by Wolters Kluwer - Medknow
KW  - Diabetes in tuberculosis
KW  - mining districts
KW  - Nikshay 2.0
KW  - tribal state
KW  - tuberculosis
JA  - Indian J. Community Med.
VL  - 49
IS  - 2
SP  - 404
EP  - 410
CY  - (C) 2024 Indian Journal of Community Medicine | Published by Wolters Kluwer - Medknow
PB  - Department of Community Medicine, T S Misra Medical College and Hospitals, Amausi, Lucknow, Uttar Pradesh, India
PB  - (1)Department of Preventive and Social Medicine, Shaheed Nirmal Medical College and Hospital, Dhanbad, Jharkhand, India
PB  - (2)Department of Paediatrics, Tata Central Hospital, Jamadoba, Dhanbad, Jharkhand, India
PB  - (3)Department of Preventive and Social Medicine, Rajendra Institute of Medical Sciences, Ranchi, Jharkhand, India
SN  - 0970-0218
M1  - 9315574
DO  - 10.4103/ijcm.ijcm_11_23
PT  - Article
L2  - http://ovidsp.ovid.com/ovidweb.cgi?T=JS&PAGE=reference&D=ovftz4&NEWS=N&AN=00659070-202449020-00026
ER  -  

Link to the Ovid Full Text or citation: https://ovidsp.ovid.com/ovidweb.cgi?T=JS&CSC=Y&NEWS=N&PAGE=fulltext&D=ovftz4&AN=00659070-202449020-00026 

18. 
TY  - JOUR
DB  - Journals@Ovid Full Text
ID  - 00137090-202448010-00004
T1  - Metformin versus insulin in the management of gestational diabetes mellitus:  A meta-analysis.
A1  - Ramos, Laurice
A1  - Co-Hidalgo, Maribel
A1  - Zamora, Brenda
Y1  - 2024//
N2  - OBJECTIVE: To determine the efficacy of metformin and insulin in the management of gestational diabetes mellitus (GDM)., METHODOLOGY: Randomized controlled trials (RCT) were retrieved from the databases. All references cited in the articles were also searched by hand to identify additional publications. Studies included were limited to trials on metformin and insulin in the management of GDM in singleton pregnancies. Four RCTs were analyzed in the study. The risk of bias was assessed using Preferred Reporting Items for Systematic reviews and Meta-Analyses Cochrane Collaboration's tool (Rob 2). Random effects meta-analysis was carried out to pool the data. All analyses were conducted in Review Manager 5.3.5 (2014)., RESULTS: Meta-analysis of four RCT involving 807 participants (405 were treated with metformin and 402 were treated with insulin) shows that there was no significant difference between metformin and insulin in achieving glycemic control as to fasting blood sugar (FBS), postprandial blood glucose (PPBG), and glycosylated hemoglobin, mean difference (MD) -0.43 (95% confidence interval [CI] -2.77-1.91; P = 0.72), MD -2.13 (95% CI -5.16-0.90, P = 0.17), MD -0.09 (95% CI -0.20-0.02, P = 0.10), respectively. For maternal outcomes, there was a statistically significant 69% decreased risk of hypoglycemia in the metformin group (risk ratio [RR] 0.31, 95% CI 0.20-0.49; P < 0.001). There was no difference in terms of risk of preterm birth (RR 1.11, 95% CI 0.75-1.64, P = 0.60); hypertensive disorders (RR 1.06, 95% CI 0.71-1.60, P = 0.77); polyhydramnios (RR 1.04, 95% CI 0.51-2.14, P = 0.91); and risk of cesarean delivery (RR 0.90, 95% CI 0.75-1.08, P = 0.27). For neonatal outcomes, there was statistically significant 34% reduction on the risk of neonatal hypoglycemia (RR 0.66, 95% CI 0.46-0.94; P = 0.02) in the metformin group. There was no statistical difference in terms of mean birthweight (MD - 81.34, 95% CI -181.69-19.02, P = 0.11). Metformin has decreased the risk of newborns weighing more than 4000 g, babies with birthweight >90th percentile by 27% (RR 0.73, 95% CI 0.28-1.90, P = 0.52), and 20% (RR 0.80, 95% CI 0.54-1.18, P = 0.26), respectively, but these were not statistically significant. There was no significant difference in terms of risk of birthweight <10th percentile (RR 1.17, 95% CI 0.60-2.31, P = 0.65); APGAR <7 (RR 1.17, 95% CI 0.65-2.08, P = 0.60), birth trauma (RR 0.77, 95% CI 0.23-2.58, P = 0.67), and jaundice requiring phototherapy RR 1.04, 95% CI 0.66-1.65, P = 0.85). Neonatal intensive care unit admission (RR 0.89, 95% CI 0.64-1.23, P = 0.48), respiratory distress syndrome (RR 0.73, 95% CI 0.36-1.50, P = 0.39), transient tachypnea (RR 0.78, 95% CI 0.27-2.19, P = 0.63), and any congenital anomaly (RR 0.58, 95% CI 0.20-1.67, P = 0.31) were decreased in the metformin group but was not statistically significant., CONCLUSION: There was no significant difference between metformin and insulin in achieving glycemic control as to FBS and PPBG among patients with GDM. There was a statistically significant reduction in the risk of maternal and neonatal hypoglycemia in the use of metformin., (C) 2024 Philippine Journal of Obstetrics and Gynecology  | Published by Wolters Kluwer - Medknow
KW  - Gestational diabetes mellitus
KW  - glycemic control
KW  - insulin
KW  - metformin
JA  - Philipp J Obstet Gynecol
VL  - 48
IS  - 1
SP  - 31
EP  - 41
CY  - (C) 2024 Philippine Journal of Obstetrics and Gynecology  | Published by Wolters Kluwer - Medknow
PB  - (1)Department of Obstetrics and Gynecology, University of the East Ramon Magsaysay Memorial Medical Center Inc., Quezon City, Philippines
SN  - 0116-6069
M1  - 8500100
DO  - 10.4103/pjog.pjog_23_23
PT  - Article
L2  - http://ovidsp.ovid.com/ovidweb.cgi?T=JS&PAGE=reference&D=ovftz4&NEWS=N&AN=00137090-202448010-00004
ER  -  

Link to the Ovid Full Text or citation: https://ovidsp.ovid.com/ovidweb.cgi?T=JS&CSC=Y&NEWS=N&PAGE=fulltext&D=ovftz4&AN=00137090-202448010-00004 

19. 
TY  - JOUR
DB  - Journals@Ovid Full Text
ID  - 00120478-202438030-00003
T1  - Scoping Review of Acceptance and Commitment Therapy for Obsessive-Compulsive Disorder in Iran.
A1  - Twohig, Michael
A1  - Seydavi, Mohammad
A1  - Capel, Leila
A1  - Levin, Michael
A1  - Akbari, Mehdi
Y1  - 2024//
N2  - Acceptance and commitment therapy (ACT) for obsessive-compulsive disorder (OCD) has been found efficacious in randomized clinical trials (RCTs), but the two widely known RCTs were conducted within the United States with predominantly White samples. Research that evaluates treatments like ACT for OCD outside the typical Western cultures is needed. The current scoping review summarizes the key characteristics and findings from 18 RCTs that evaluated ACT for OCD in Iran. These RCTs are largely unknown in the broader scientific literature despite representing the vast majority of ACT for OCD trials, in part because the majority are published in Persian. The preponderance of RCTs treated participants in groups, and most protocols did not include exposure exercises. Of 18 trials, 5 were single sex. Use of selective serotonin reuptake inhibitors (SSRIs) was common with all participants on stable doses at pretreatment in many of the trials. Methodological quality was low to medium. ACT was inconsistent against nontraditional comparison conditions, slightly favorable to empirically validated treatments, and favorable compared with the waitlist and SSRIs. The process of change data indicated that ACT increased the psychological flexibility more than cognitive behavior therapy or SSRIs. These results highlight that findings on ACT for OCD from Western populations replicate and generalize to individuals in Iran. These findings also offer insights gained from studying ACT in Iran and significantly expand the literature based on ACT for OCD that can be integrated into scholarship by all researchers., (C) Copyright of Springer Publishing Company, 2024. All Rights Reserved.
KW  - acceptance and commitment therapy
KW  - ACT
KW  - randomized control trial
KW  - review
KW  - obsessive-compulsive disorder
KW  - OCD
JA  - J. cogn. psychother.
VL  - 38
IS  - 3
SP  - 211
EP  - 226
CY  - (C) Copyright of Springer Publishing Company, 2024. All Rights Reserved.
PB  - Department of Psychology, Utah State University, Logan, Utah, USA
PB  - Department of Clinical Psychology, Faculty of Psychology and Education, Kharazmi University, Tehran, Iran
SN  - 0889-8391
DO  - 10.1891/JCP-2023-0009
PT  - Article
L2  - http://ovidsp.ovid.com/ovidweb.cgi?T=JS&PAGE=reference&D=ovftz4&NEWS=N&AN=00120478-202438030-00003
ER  -  

Link to the Ovid Full Text or citation: https://ovidsp.ovid.com/ovidweb.cgi?T=JS&CSC=Y&NEWS=N&PAGE=fulltext&D=ovftz4&AN=00120478-202438030-00003 

20. 
TY  - JOUR
DB  - Journals@Ovid Full Text
ID  - 00001604-202435080-00002
T1  - Tuberculosis preventive treatment uptake among adults living with human immunodeficiency virus:  Analysis of Zimbabwe population-based human immunodeficiency virus impact assessment 2020.
A1  - Maphosa, Talent
A1  - Mirkovic, Kelsey
A1  - Weber, Rachel
A1  - Musuka, Godfrey
A1  - Mapingure, Munyaradzi
A1  - Ershova, Julia
A1  - Laws, Rebecca
A1  - Dobbs, Trudy
A1  - Coggin, William
A1  - Sandy, Charles
A1  - Apollo, Tsitsi
A1  - Mugurungi, Owen
A1  - Melchior, Michael
A1  - Farahani, Mansoor
Y1  - 2024//
N2  - Background: Tuberculosis remains the leading cause of death by an infectious disease among people living with HIV (PLHIV). TB Preventive Treatment (TPT) is a cost-effective intervention known to reduce morbidity and mortality. We used data from ZIMPHIA 2020 to assess TPT uptake and factors associated with its use., Methodology: ZIMPHIA a cross-sectional household survey, estimated HIV treatment outcomes among PLHIV aged >=15 years. Randomly selected participants provided demographic and clinical information. We applied multivariable logistic regression models using survey weights. Variances were estimated via the Jackknife series to determine factors associated with TPT uptake., Results: The sample of 2419 PLHIV >=15 years had 65% females, 44% had no primary education, and 29% lived in urban centers. Overall, 38% had ever taken TPT, including 15% currently taking TPT. Controlling for other variables, those screened for TB at last HIV-related visit, those who visited a TB clinic in the previous 12 months, and those who had HIV viral load suppression were more likely to take TPT., Conclusion: The findings show suboptimal TPT coverage among PLHIV. There is a need for targeted interventions and policies to address the barriers to TPT uptake, to reduce TB morbidity and mortality among PLHIV., (C) 2024 Royal Society of Medicine Press Limited
KW  - Tuberculosis preventive treatment
KW  - isoniazid preventive therapy
KW  - people living with human immunodeficiency virus
KW  - TB screening
KW  - tuberculosis screening, tuberculosis, human immunodeficiency virus
KW  - Zimbabwe
KW  - Leave out Zimbabwe population-based HIV impact assessment
JA  - Int J STD AIDS
VL  - 35
IS  - 8
SP  - 593
EP  - 599
CY  - (C) 2024 Royal Society of Medicine Press Limited
PB  - (1)1242U.S. Centers for Disease Control and Prevention, Harare, Zimbabwe
PB  - (2)5798ICAP at Columbia University, Harare, Zimbabwe
PB  - (3)Division of Global HIV & TB, 1242U.S. Centers for Disease Control and Prevention, Atlanta, Georgia, USA
PB  - (4)108271Ministry of Health and Child Care, Harare, Zimbabwe
PB  - (5)5798ICAP at Columbia University, New York City, NY, USA
SN  - 0956-4624
M1  - a16, 9007917
DO  - 10.1177/09564624241239186
PT  - Article
L2  - http://ovidsp.ovid.com/ovidweb.cgi?T=JS&PAGE=reference&D=ovftz4&NEWS=N&AN=00001604-202435080-00002
ER  -  

Link to the Ovid Full Text or citation: https://ovidsp.ovid.com/ovidweb.cgi?T=JS&CSC=Y&NEWS=N&PAGE=fulltext&D=ovftz4&AN=00001604-202435080-00002 

21. 
TY  - JOUR
DB  - Journals@Ovid Full Text
ID  - 00128340-202431050-00010
T1  - Conservative Versus Endovascular Treatment for Spontaneous Isolated Superior Mesenteric Artery Dissection:  A Clinical and Imaging Follow-up Study.
A1  - Ye, Mengmeng
A1  - Zhou, Qingyun
A1  - Wu, Jiacheng
A1  - Zhang, Zheng
A1  - Li, Bo
A1  - Zheng, Tao
A1  - Shao, Guofeng
Y1  - 2024//
N2  - Purpose: Spontaneous isolated superior mesenteric artery dissection (SISMAD) is a rare vascular disease, the treatment strategies for which remain debated. This retrospective study aimed to compare the outcomes of conservative and endovascular treatments in patients with SISMAD., Materials and Methods: Fifty-eight patients with SISMAD confirmed by computed tomography angiography admitted to our hospital between November 2017 and May 2021 and received confirmed conservative (n=43) or endovascular (n=15) treatment. The patient demographics, imaging analysis, and follow-up results were analyzed and compared., Results: The cohort included 54 males and 4 females with a mean age of 52 years. Abdominal pain was the major complaint (49/58, 84.5%), followed by chest pain (2/58, 3.4%). The mean follow-up was 9.1+/-7.9 months. The 2 main Sakamoto types were type III (27/58, 46.6%) and type IV (16/58, 27.6%). Most patients in both groups had angle 1 (aortomesenteric angle) and angle 2 (superior mesenteric artery [SMA] course) of over 80[degrees]. About 67.3% of patients had long length of dissection (>60 mm). The median distance between the SMA root and the dissection entry site was 1.5 cm, mostly (84.5% of the patients) in the curved segment of the SMA. Telephone follow-ups found that most patients survived pain-free, and none underwent intestinal resection. Only 4 patients, 2 in each group, had recurrent abdominal pain during follow-up and received stenting treatment to achieve complete vascular remodeling. Importantly, we found that the conservative and endovascular therapies achieved similar high remodeling rates (94% and 100%, respectively; p=0.335). The conservative group achieved satisfying vascular remodeling (partial, 35%; complete, 59%), making it as safe and effective a treatment as endovascular therapy., Conclusions: Initial conservative management is safe and effective in patients with SISMAD. A high technical success rate and favorable short-term outcomes were associated with endovascular procedures as secondary interventions. It would be helpful to conduct large-scale, prospective, randomized controlled trials with long-term follow-up for SISMAD., Clinical Impact: 1. This research provided more detail clinical information, such as evaluation of abdominal pain and measurements of SMA angles, which is all relevant to treatment. 2. What's more, the most surprising results of follow-up part shown that conservative treatment could reached the remodeling rate as high as endovascular treatment, which was relatively low in other studies. It helps us share our treatment experience with clinicians. 3. In addition, we get limited knowledge about this rare disease, it's encouraging us to do more researches based on the results we had., (C) 2024 Allen Press
KW  - superior mesenteric artery dissection
KW  - conservative treatment
KW  - endovascular treatment
KW  - treatment outcome
KW  - arterial dissection
KW  - vascular remodeling
KW  - follow-up
JA  - J Endovasc Ther
VL  - 31
IS  - 5
SP  - 840
EP  - 852
CY  - (C) 2024 Allen Press
PB  - (1)Ningbo University of Medical School, Ningbo, China
PB  - (2)Ningbo Medical Center Lihuili Hospital, Ningbo, China
SN  - 1526-6028
M1  - dmk, 100896915
DO  - 10.1177/15266028231163733
PT  - Article
L2  - http://ovidsp.ovid.com/ovidweb.cgi?T=JS&PAGE=reference&D=ovftz4&NEWS=N&AN=00128340-202431050-00010
ER  -  

Link to the Ovid Full Text or citation: https://ovidsp.ovid.com/ovidweb.cgi?T=JS&CSC=Y&NEWS=N&PAGE=fulltext&D=ovftz4&AN=00128340-202431050-00010 

22. 
TY  - JOUR
DB  - Journals@Ovid Full Text
ID  - 00063144-202430050-00005
T1  - Telephone calls and glycemic control in type 2 diabetes:  A PRISMA-compliant systematic review and meta-analysis of randomized clinical trials.
A1  - Moreira, Ana
A1  - Marobin, Roberta
A1  - Escott, Gustavo
A1  - Rados, Dimitris
A1  - Silveiro, Sandra
Y1  - 2024//
N2  - Aims: In-depth and updated systematic reviews evaluating telephone calls in type 2 diabetes (T2DM) management are missing. This study aimed to assess the effect of this intervention on glycemic control in T2DM patients when compared with usual care., Methods: We systematically searched for randomized controlled trials (RCT) on T2DM using Medline, Embase, Cochrane Central Register of Controlled Trials, Cumulative Index to Nursing and Allied Health Literature (CINAHL), and LILACS, up to March 2021. The Risk of Bias 2.0 (Rob 2.0) tool and GRADE were used for the quality evaluation. The intervention effect was estimated by the change in glycated hemoglobin (HbA1c). PROSPERO registry CRD42020204519., Results: 3545 references were reviewed and 32 were included (8598 patients). Telephone calls, all approaching education, improved HbA1c by 0.33% [95% CI, -0.48% to -0.18%; I2 = 78%; p < 0.0001] compared to usual care. A greater improvement was found when the intervention included pharmacologic modification (-0.82%, 95% CI, -1.42% to -0.22%; I2 = 92%) and when it was applied by nurses (-0.53%, 95% CI, -0.86% to -0.2%; I2 = 87%). Meta-regression showed no relationship between DM duration and HbA1c changes., Conclusion: The telephone call intervention provided a benefit regarding T2DM glycemic control, especially if provided by nurses, or if associated with patient education and pharmacological treatment modification., (C)2024Sage Publications
KW  - Diabetes
KW  - HbA1c
KW  - glycemic control
KW  - telemedicine
KW  - telephone
KW  - telehealth
KW  - remote patient monitoring
JA  - J Telemed Telecare
VL  - 30
IS  - 5
SP  - 809
EP  - 822
CY  - (C)2024Sage Publications
PB  - (1)Post-Graduate Program in Medical Sciences: Endocrinology, 28124Universidade Federal do Rio Grande do Sul, Porto Alegre, Brazil
PB  - (2)Diabetes and Metabolism Group, Centro de Pesquisa Clinica, 37895Hospital de Clinicas de Porto Alegre, Porto Alegre, Brazil
PB  - (3)TelessaudeRS, RS, Brazil
PB  - (4)Division of Endocrinology, 37895Hospital de Clinicas de Porto Alegre, Porto Alegre, Brazil
SN  - 1357-633X
M1  - 9506702, cpj
DO  - 10.1177/1357633X221102257
PT  - Article
L2  - http://ovidsp.ovid.com/ovidweb.cgi?T=JS&PAGE=reference&D=ovftz4&NEWS=N&AN=00063144-202430050-00005
ER  -  

Link to the Ovid Full Text or citation: https://ovidsp.ovid.com/ovidweb.cgi?T=JS&CSC=Y&NEWS=N&PAGE=fulltext&D=ovftz4&AN=00063144-202430050-00005 

23. 
TY  - JOUR
DB  - Journals@Ovid Full Text
ID  - 00063144-202430030-00008
T1  - Group engagement in parent-focused telehealth interventions for families of children with type 1 diabetes.
A1  - Monzon, Alexandra
A1  - Clements, Mark
A1  - Patton, Susana
Y1  - 2024//
N2  - Introduction: Group engagement is an important component of video-based telehealth interventions, yet this construct remains understudied. In the present study, we applied a multidimensional conceptualization of group engagement in two video-based telehealth interventions that either aimed to reduce fear of hypoglycemia or diabetes distress in parents of children with type 1 diabetes. We examined variability in group engagement across parents and assessed the relationship between parents' level of group engagement and their treatment outcomes., Methods: Twenty-nine parents participated in one of two manualized, closed-group, telehealth interventions and completed outcome measures pre- and post-treatment. We behaviorally coded telehealth sessions based on six dimensions of group engagement using the Group Engagement Measure (inter-rater reliability = 0.94). We examined correlations between group engagement dimensions, parent psychosocial well-being, and child hemoglobin A1c. Further, we examined independent sample t-tests to assess differences between treatment groups., Results: Mean parent age was 37.69  +/-  6.83 years, mean child age was 7.69  +/-  3.76 years, and mean child hemoglobin A1c was 8.06  +/-  1.27% (41.4% had a hemoglobin A1c <7.5%). Parents who spent more time attending to other group member's issues, reported lower hypoglycemia fear at post-treatment, and parents who showed more active support of the group leader's purpose/goals during the session also reported fewer depressive symptoms at post-treatment., Discussion: We identify several dimensions of group engagement that are associate with improved parent psychosocial and child hemoglobin A1c outcomes. Intervention designs that use group engagement to guide treatment planning or inform treatment-related decisions in video-based telehealth interventions could help families achieve more optimal treatment outcomes., (C)2024Sage Publications
KW  - Type 1 diabetes
KW  - parents
KW  - group engagement
KW  - telehealth
KW  - pediatrics
JA  - J Telemed Telecare
VL  - 30
IS  - 3
SP  - 505
EP  - 513
CY  - (C)2024Sage Publications
PB  - (1)123982University of Kansas College of Liberal Arts and Sciences, Clinical Child Psychology, USA
PB  - (2)4204Children's Mercy Hospital and Clinics, Endocrine/Diabetes Clinical Research, USA
PB  - (3)Nemours Children's Health, Nemours Center for Healthcare Delivery Science, USA
SN  - 1357-633X
M1  - 9506702, cpj
DO  - 10.1177/1357633X211067074
PT  - Article
L2  - http://ovidsp.ovid.com/ovidweb.cgi?T=JS&PAGE=reference&D=ovftz4&NEWS=N&AN=00063144-202430030-00008
ER  -  

Link to the Ovid Full Text or citation: https://ovidsp.ovid.com/ovidweb.cgi?T=JS&CSC=Y&NEWS=N&PAGE=fulltext&D=ovftz4&AN=00063144-202430030-00008 

24. 
TY  - JOUR
DB  - Journals@Ovid Full Text
ID  - 01487343-202426010-00022
T1  - Gangrenous Gallbladder Perforation:  Varied Presentation, Management, and Treatment Outcome.
A1  - Mishra, K.
A1  - Mishra, Aabhas
Y1  - 2024//
N2  - Introduction: Gangrenous cholecystitis (GC) is a serious complication associated with cholecystitis and usually presents with greater mortality than uncomplicated cholecystitis. It may be associated with cholelithiasis or can be due to acalculous cholecystitis. Acalculous cholecystitis is usually associated with elderly age and or associated with comorbidities such as diabetes mellitus (DM), coronary artery disease, and chronic debilitated bedridden patients. Since these patients are elderly, have other symptomatology of chronic illnesses, and usually suffer from peripheral neuropathy, the diagnosis can be missed in initial stages. We present here a case series of five patients with GC who presented in whom the diagnosis was missed initially and subsequent surgical intervention resulted in rapid recovery., Material and Methods: The aim of this study was to emphasize on the importance of keeping index of suspicion and early surgical intervention in such cases to prevent morbidity and mortality. Patients studied in this case series were initially admitted to the medical ward and surgical consult was sought later. Delay in seeking surgical consult ranged from 1 to 4 days. All of them underwent cross-sectional imaging in form of contrast-enhanced computed tomography abdomen and subsequent open cholecystectomy based on imaging findings of perforated gallbladder, intraoperatively these patients were found to have perforated gallbladder secondary to GC., Results: Out of the five patients studied, 3 (60%) were female and 2 (40%) were male, with a mean age of 64.5 (55-73) years. DM constitute most frequently accompanying medical issues (80%). Surgical site infection was seen as the most common postoperative complication. Longer delay time before diagnosis was determined as independent risk factor affecting morbidity and mortality., (C) 2024 Journal of Marine Medical Society | Published by Wolters Kluwer - Medknow
KW  - Acute cholecystitis
KW  - cholecystectomy
KW  - gallbladder perforation
KW  - gangrenous cholecystitis
JA  - J. Mar. Med. Soc.
VL  - 26
IS  - 1
SP  - 108
EP  - 112
CY  - (C) 2024 Journal of Marine Medical Society | Published by Wolters Kluwer - Medknow
PB  - (1)Department of Surgical Division, Command Hospital, Kolkata, West Bengal, India
PB  - (2)Department of Surgical Division, Indian Naval Hospital Ship, Asvini, Mumbai, Maharashtra, India
SN  - 0975-3605
DO  - 10.4103/jmms.jmms_12_23
PT  - Miscellaneous Article
L2  - http://ovidsp.ovid.com/ovidweb.cgi?T=JS&PAGE=reference&D=ovftz4&NEWS=N&AN=01487343-202426010-00022
ER  -  

Link to the Ovid Full Text or citation: https://ovidsp.ovid.com/ovidweb.cgi?T=JS&CSC=Y&NEWS=N&PAGE=fulltext&D=ovftz4&AN=01487343-202426010-00022 

25. 
TY  - JOUR
DB  - Journals@Ovid Full Text
ID  - 01284540-202419020-00002
T1  - Adjuvant surgical resection for nontuberculous mycobacterial pulmonary disease:  Effectiveness and complications.
A1  - Kim, Ji
A1  - Yun, Jae
A1  - Lee, Geon
A1  - Choi, Sehoon
A1  - Kim, Hyeong
A1  - Kim, Yong-Hee
A1  - Park, Seung-Il
A1  - Kim, Dong
Y1  - 2024//
N2  - BACKGROUND: Standard antibiotic treatment for nontuberculous mycobacteria pulmonary disease (NTMPD) has unsatisfactory success rates. Pulmonary resection is considered adjunctive therapy for patients with refractory disease or severe complications, but surgical indications and extent of resection remain unclear. We present surgical treatment outcomes for NTMPD and analyzes risk factors for unfavorable outcomes., METHODS: We conducted a retrospective investigation of medical records for patients diagnosed with NTMPD who underwent surgical treatment at Asan Medical Center between 2007 and 2021. We analyzed clinical data including microbiological and surgical outcomes., RESULTS: A total of 71 NTMPD patients underwent thoracic surgery. Negative conversion of acid-fast bacillus (AFB) culture following pulmonary resection was observed in 51 (73.9%) patients. In terms of long-term outcomes, negative conversion was sustained in 38 cases (55.1%). Mortality occurred in 7 patients who underwent pulmonary resections for NTMPD. Statistically significant associations with factors for recurrence or non-negative conversion of AFB culture were found in older age (odds ratio [OR] =1.093, 95% confidence interval [CI]: 1.029-1.161, P = 0.004), male sex (OR = 0.251, 95% CI: 0.071-0.892, P = 0.033), and extensive NTMPD lesions involving three lobes or more (OR = 5.362, 95% CI: 1.315-21.857, P = 0.019). Interstitial lung disease (OR = 13.111, 95% CI: 1.554-110.585, P = 0.018) and pneumonectomy (OR = 19.667, 95% CI: 2.017-191.797, P = 0.018) were statistically significant risk factors for postoperative mortality., CONCLUSION: Pulmonary resection can be an effective adjuvant treatment option for NTMPD patients, with post-operative antibiotic treatment as the primary treatment. Careful patient selection is crucial, considering the associated risk factors and resectability due to complications and recurrence., (C) 2024 Annals of Thoracic Medicine | Published by Wolters Kluwer - Medknow
KW  - Complication
KW  - nontuberculous mycobacteria pulmonary disease
KW  - pulmonary resection
KW  - recurrence
JA  - Ann Thorac Med
VL  - 19
IS  - 2
SP  - 131
EP  - 138
CY  - (C) 2024 Annals of Thoracic Medicine | Published by Wolters Kluwer - Medknow
PB  - Department of Thoracic and Cardiovascular Surgery, Division of Thoracic Surgery, Asan Medical Center, University of Ulsan College of Medicine, Seoul, Republic of Korea
SN  - 1817-1737
M1  - 101280721
DO  - 10.4103/atm.atm_237_23
PT  - Article
L2  - http://ovidsp.ovid.com/ovidweb.cgi?T=JS&PAGE=reference&D=ovftz4&NEWS=N&AN=01284540-202419020-00002
ER  -  

Link to the Ovid Full Text or citation: https://ovidsp.ovid.com/ovidweb.cgi?T=JS&CSC=Y&NEWS=N&PAGE=fulltext&D=ovftz4&AN=01284540-202419020-00002 

26. 
TY  - JOUR
DB  - Journals@Ovid Full Text
ID  - 01438291-202416003-00268
T1  - Comparative Analysis of Various Irrigation Solutions in Root Canal Treatment.
A1  - Mirza, Mubashir
A1  - Sharma, Kirti
A1  - Shetty, Chitharanjan
A1  - Gupta, Jayantika
A1  - Padariya, Kinjal
A1  - Chohan, Hitesh
A1  - Pius, Alen
Y1  - 2024//
N2  - Background: "Root canal treatment (RCT)" is essential in preserving natural dentition by eliminating infection within the root canal system. Irrigation solutions play a crucial role in achieving successful RCT outcomes by facilitating disinfection and debris removal., Methods: An in vitro experimental design was employed to evaluate the irrigation solutions. Antimicrobial efficacy was assessed using agar diffusion assays against Enterococcus faecalis and Candida albicans. Tissue dissolution ability was evaluated by measuring the weight loss of dentin specimens. Cytotoxicity was assessed using cell viability assays with human periodontal ligament fibroblasts., Results: NaOCl demonstrated the highest antimicrobial efficacy, while EDTA exhibited superior tissue dissolution ability. CHX and QMix displayed lower cytotoxicity compared to NaOCl and EDTA., Conclusion: The choice of irrigation solution in RCT should consider factors such as antimicrobial efficacy, tissue dissolution ability, and cytotoxicity. NaOCl remains effective but has high cytotoxicity, whereas CHX and QMix offer alternatives with lower cytotoxicity. EDTA is effective in tissue dissolution but should be used cautiously due to cytotoxic potential. Clinicians should weigh the benefits and limitations of each solution for optimal treatment outcomes., (C) 2024 Journal of Pharmacy and Bioallied Sciences | Published by Wolters Kluwer - Medknow
KW  - CHX
KW  - EDTA
KW  - irrigation solutions
KW  - NaOCl
KW  - root canal treatment
JA  - J Pharm Bioallied Sci
VL  - 16
IS  - Suppl 3
SP  - S2740
EP  - S2742
CY  - (C) 2024 Journal of Pharmacy and Bioallied Sciences | Published by Wolters Kluwer - Medknow
PB  - (1)Department of Conservative Dental Science, College of Dentistry, Prince Sattam bin AbdulAziz University, AlKharj, Kingdom of Saudi Arabia
PB  - (2)Department of Conservative Dentistry and Endodontics, Vyas Dental College Jodhpur, Rajasthan, India
PB  - (3)Department of Conservative Dentistry and Endodontics, A.B. Shetty Memorial Institute of Dental Sciences, Nitte Deemed to be University, Derlakatte Mangalore, Karnataka, India
PB  - (4)BDS, Dental Surgeon, Smile Architects, Amritsar, Punjab, India
PB  - (5)BDS, K.M. Shah Dental College and Hospital, Waghodia, Vadodara, Gujarat, India
PB  - (6)Department of Restorative Dental Sciences, College of Dentistry, Jazan University, Jazan, Kingdom of Saudi Arabia
PB  - (7)Department of Conservative Dentistry & Endodontics, Malabar Dental College, Edappal, Kerala, India
SN  - 0976-4879
M1  - 101537209
DO  - 10.4103/jpbs.jpbs_276_24
PT  - Article
L2  - http://ovidsp.ovid.com/ovidweb.cgi?T=JS&PAGE=reference&D=ovftz4&NEWS=N&AN=01438291-202416003-00268
ER  -  

Link to the Ovid Full Text or citation: https://ovidsp.ovid.com/ovidweb.cgi?T=JS&CSC=Y&NEWS=N&PAGE=fulltext&D=ovftz4&AN=01438291-202416003-00268 

27. 
TY  - JOUR
DB  - Journals@Ovid Full Text
ID  - 01438291-202416003-00248
T1  - Comparative Study of Different Behavioral Management Techniques in Treating Anxious Pediatric Dental Patients.
A1  - Alkahtani, Zuhair
Y1  - 2024//
N2  - Background: Pediatric dental anxiety poses a significant challenge in the delivery of dental care, often resulting in compromised treatment outcomes and negative experiences for both patients and dental professionals., Materials and Methods: A randomized controlled trial (RCT) was conducted involving 120 pediatric dental patients aged 4 to 10 years old, presenting with varying degrees of dental anxiety. Patients were randomly assigned to three groups: Group A received tell-show-do (TSD) technique, Group B received audiovisual distraction (AVD), and Group C received non-pharmacological behavior guidance (NPBG). Anxiety levels were assessed using a standardized anxiety scale before and after the dental procedure. Patient cooperation during treatment, as well as dentist and parent satisfaction, was also evaluated., Results: The study revealed significant reductions in anxiety levels across all groups post-treatment. However, Group B (AVD) demonstrated the most substantial reduction in anxiety scores, with a mean decrease of 60% from baseline. Group A (TSD) and Group C (NPBG) showed comparable reductions in anxiety levels, with mean decreases of 45% and 50%, respectively. Patient cooperation during treatment was highest in Group B, followed by Groups C and A. Dentist and parent satisfaction scores were significantly higher in Group B compared to the other groups., Conclusion: AVD emerged as the most effective behavioral management technique for treating anxious pediatric dental patients, resulting in significant reductions in anxiety levels and higher levels of patient cooperation during treatment compared to TSD and NPBG techniques., (C) 2024 Journal of Pharmacy and Bioallied Sciences | Published by Wolters Kluwer - Medknow
KW  - Audiovisual distraction
KW  - behavioral management techniques
KW  - non-pharmacological behavior guidance
KW  - pediatric dental anxiety
KW  - tell-show-do
JA  - J Pharm Bioallied Sci
VL  - 16
IS  - Suppl 3
SP  - S2679
EP  - S2681
CY  - (C) 2024 Journal of Pharmacy and Bioallied Sciences | Published by Wolters Kluwer - Medknow
PB  - Department of Pediatric Dentistry and Orthodontic Sciences, College of Dentistry, King Khalid University, Abha, Saudi Arabia
SN  - 0976-4879
M1  - 101537209
DO  - 10.4103/jpbs.jpbs_362_24
PT  - Article
L2  - http://ovidsp.ovid.com/ovidweb.cgi?T=JS&PAGE=reference&D=ovftz4&NEWS=N&AN=01438291-202416003-00248
ER  -  

Link to the Ovid Full Text or citation: https://ovidsp.ovid.com/ovidweb.cgi?T=JS&CSC=Y&NEWS=N&PAGE=fulltext&D=ovftz4&AN=01438291-202416003-00248 

28. 
TY  - JOUR
DB  - Journals@Ovid Full Text
ID  - 01438291-202416001-00259
T1  - The Role of Three-Dimensional Imaging (CBCT) in Enhancing Diagnostic Accuracy in Endodontics:  A Randomized Controlled Trial.
A1  - Hora, Baljeet
A1  - Varghese, Anil
A1  - Patil, Pranav
A1  - Anbalagan, Sakthivel
A1  - Chandarani, Sagolsem
A1  - Shaik, Naseemoon
Y1  - 2024//
N2  - Background: In the field of endodontics, accurate diagnosis is pivotal for successful treatment outcomes. This randomized controlled trial (RCT) explores the potential of cone-beam computed tomography (CBCT) as a tool to enhance diagnostic accuracy in endodontic procedures, Materials and Methods: An RCT was conducted with a sample of 120 patients presenting with endodontic issues. The patients were divided into two groups: Group A received traditional two-dimensional radiography, while group B underwent CBCT scans. The diagnostic accuracy was assessed by comparing the radiographic findings with the clinical evaluation by experienced endodontists., Results: The results indicated a significant improvement in diagnostic accuracy in the CBCT group (group B) with an arbitrary value of 88% accuracy, compared with the traditional radiography group (group A) with only 65% accuracy. The CBCT group showed a clearer visualization of root canal anatomy, periapical lesions, and the presence of additional canals, contributing to the enhanced diagnostic capability, Conclusion: This RCT demonstrates that CBCT significantly enhances diagnostic accuracy in endodontics compared with traditional two-dimensional radiography. The improved visualization of root canal anatomy and periapical regions allows for more precise treatment planning, ultimately leading to better treatment outcomes., (C) 2024 Journal of Pharmacy and Bioallied Sciences | Published by Wolters Kluwer - Medknow
KW  - Cone-beam computed tomography
KW  - endodontics
KW  - imaging
KW  - three-dimensional images
JA  - J Pharm Bioallied Sci
VL  - 16
IS  - Suppl 1
SP  - S874
EP  - S876
CY  - (C) 2024 Journal of Pharmacy and Bioallied Sciences | Published by Wolters Kluwer - Medknow
PB  - (1)Department of Conservative Dentistry and Endodontics, Rama Dental College, Kanpur, Uttar Pradesh, India
PB  - (2)Department of Conservative Dentistry and Endodontics, Pushpagiri College of Dental Sciences, Kerala, India
PB  - (3)Department of Conservative Dentistry and Endodontics, Bharati Vidyapeeth Dental College and Hospital, Sangli, Maharashtra, India
PB  - (4)Department of Dentistry, Associate Director of Validation (Cell and Gene Therapy), Lonza, USA
PB  - (5)Department of Conservative Dentistry and Endodontics, Dental College, Regional Institute of Medical Sciences, Imphal, Manipur, India
PB  - (6)Department of Pedodontics and Preventive Dentistry, MNR Dental College and Hospital, Sangareddy, Telangana, India
SN  - 0976-4879
M1  - 101537209
DO  - 10.4103/jpbs.jpbs_1066_23
PT  - Article
L2  - http://ovidsp.ovid.com/ovidweb.cgi?T=JS&PAGE=reference&D=ovftz4&NEWS=N&AN=01438291-202416001-00259
ER  -  

Link to the Ovid Full Text or citation: https://ovidsp.ovid.com/ovidweb.cgi?T=JS&CSC=Y&NEWS=N&PAGE=fulltext&D=ovftz4&AN=01438291-202416001-00259 

29. 
TY  - JOUR
DB  - Journals@Ovid Full Text
ID  - 01805285-202414010-00011
T1  - A Comparative Study of Regular Dressing versus Negative Dressing in Management of Patients with Diabetic Foot.
A1  - Mehta, Vikram
A1  - Suvariya, Mayank
A1  - Singh, Shubham
A1  - Makwana, Chintankumar
Y1  - 2024//
N2  - Introduction: Diabetes is prevalent in 10% of the population worldwide. 2.5% of diabetic patients develop diabetic foot ulcers every year. Negative dressing therapy, foam dressing and conventional dressing are common modalities for managing diabetic foot. The purpose of this study was to compare the outcomes of regular dressing vs. negative dressing in diabetic foot patients., Materials and Methods: This study was conducted with 100 patients between the age of 10 and 85 years as per the inclusion and exclusion criteria. Fifty patients underwent regular dressing, and 50 patients underwent negative dressings., Results: In 82% of patients, complete coverage of the wound occurs by negative dressing, and 52% of patients reported that complete coverage of the wound occurs by regular dressing after 4 weeks. Major post-operative complications were significantly less in patients treated with negative dressing., Conclusion: Negative dressing outperforms conventional dressing regarding wound covering, post-operative complications and cost-effectiveness in diabetic diet therapy., (C) 2024 Advances in Human Biology | Published by Wolters Kluwer - Medknow
KW  - Diabetic foot
KW  - negative dressing
KW  - regular dressing
JA  - Adv. hum. biol.
VL  - 14
IS  - 1
SP  - 68
EP  - 72
CY  - (C) 2024 Advances in Human Biology | Published by Wolters Kluwer - Medknow
PB  - Department of Surgery, B. J. Medical College, Civil Hospital, Ahmedabad, Gujarat, India
SN  - 2321-8568
DO  - 10.4103/aihb.aihb_75_23
PT  - Article
L2  - http://ovidsp.ovid.com/ovidweb.cgi?T=JS&PAGE=reference&D=ovftz4&NEWS=N&AN=01805285-202414010-00011
ER  -  

Link to the Ovid Full Text or citation: https://ovidsp.ovid.com/ovidweb.cgi?T=JS&CSC=Y&NEWS=N&PAGE=fulltext&D=ovftz4&AN=01805285-202414010-00011 

30. 
TY  - JOUR
DB  - Journals@Ovid Full Text
ID  - 01697686-202413080-00048
T1  - Assessment of treatment outcomes of daily fixed-dose combination therapy among drug-sensitive pulmonary tuberculosis patients:  A prospective study from Bengaluru, India.
A1  - Sumana, M
A1  - Saraswathi, S
A1  - Mukhopadhyay, Amita
A1  - Debata, Ipsita
A1  - Ranganath, TS
Y1  - 2024//
N2  - Context: The annual incidence cases report depicts India as having the highest tuberculosis (TB) burden globally. Following a programmatic change, the daily fixed-dose combination (FDC) anti-TB treatment regimens were introduced by the Indian government's National Tuberculosis Elimination Program (NTEP)., Aims: The aim of the study was to assess the treatment outcomes among drug-sensitive pulmonary TB patients receiving daily FDC drugs and the associated factors influencing the treatment outcomes., Settings and Design: A prospective study was conducted among 300 drug-sensitive pulmonary TB cases in the Bruhat Bengaluru Mahanagara Palike (BBMP) area., Materials and Methods: The TB units and designated microscopic centers (DMCs) were selected by multistage random sampling. Data were collected through a pre-tested and semi-structured questionnaire. Patients were followed up until treatment completion., Statistical Analysis Used: Data were compiled and analyzed using IBM Statistical Package for Social Sciences (SPSS) statistics version 20.0. Descriptive statistics and the Chi-square test were used for interpretation. A P-value less than 0.05 was considered statistically significant., Results: Around 86.33% of patients were cured, 4% had completed treatment, and 1% had treatment failure. Older age, human immunodeficiency virus (HIV) reactive status, alcohol intake, tobacco use, and migrants were associated with poor outcomes., Conclusions: The daily FDC regimen had better outcomes than intermittent regimens. Smokers, alcoholics, migrants, and patients with co-morbidity need to be given priority in management as they are prone to poorer outcomes., (C) 2024 Journal of Family Medicine and Primary Care | Published by Wolters Kluwer - Medknow
KW  - Fixed-dose combination
KW  - NTEP
KW  - pulmonary tuberculosis
KW  - treatment compliance
KW  - treatment outcome
JA  - J. family med. prim. care
VL  - 13
IS  - 8
SP  - 3129
EP  - 3134
CY  - (C) 2024 Journal of Family Medicine and Primary Care | Published by Wolters Kluwer - Medknow
PB  - (1)Department of Community Medicine, Bangalore Medical College and Research Institute, Bengaluru, Karnataka, India
PB  - (2)Department of Hospital and Health Management, Institute of Health Management Research Bangalore, Bengaluru, Karnataka, India
PB  - (3)Department of Community Medicine, Kalinga Institute of Medical Sciences, Bhubaneswar, Odisha, India
SN  - 2278-7135
DO  - 10.4103/jfmpc.jfmpc_23_24
PT  - Article
L2  - http://ovidsp.ovid.com/ovidweb.cgi?T=JS&PAGE=reference&D=ovftz4&NEWS=N&AN=01697686-202413080-00048
ER  -  

Link to the Ovid Full Text or citation: https://ovidsp.ovid.com/ovidweb.cgi?T=JS&CSC=Y&NEWS=N&PAGE=fulltext&D=ovftz4&AN=01697686-202413080-00048 

31. 
TY  - JOUR
DB  - Journals@Ovid Full Text
ID  - 01697686-202413080-00020
T1  - Outcome of Fournier's gangrene in relation to Fournier Gangrene Severity Index (FGSI) score.
A1  - Kundan, Meghraj
A1  - Ambedkar, Shivlok
A1  - Kumar, Rambharosh
A1  - Nyekha, Vekhotso
Y1  - 2024//
N2  - Introduction: Fournier's gangrene is a rapidly progressive necrotizing fasciitis, involving perineum mainly. The purpose of the study is to evaluate etiology, treatment, and outcome of Fournier's gangrene so that such type patient's management can be done by primary care physicians with best outcomes., Method: This was a retrospective study including 156 patients, treated for Fournier's gangrene, between Jan 2012 and Dec 2018. The outcome and prognosis of Fournier's gangrene were reviewed., Result: The mean age and mode among survival patients were 47.94 +/- 14.9 and 60 years, and the mean age and mode in nonsurvival patients was 47.64 +/- 15.9 and 65 years. The most common predisposing factor was diabetes mellitus (n = 49, 31.4%) having mortality rate was 9% (n = 14). Most common causative bacteria were E. coli. In the study, the survival rate was 100% in patients having Fournier Gangrene Severity Index (FGSI)<=3. As FGSI increased from 3, the mortality rate increased., Conclusion: Fournier gangrene is a surgical emergency. Early diagnosis, serial surgical debridement, and broad-spectrum antibiotics decrease the mortality and morbidity of patients. The sensitivity and specificity of FGSI determine the prognosis of Fournier's gangrene. FGSI is a simple method to know the severity and prognosis., (C) 2024 Journal of Family Medicine and Primary Care | Published by Wolters Kluwer - Medknow
KW  - Debridement
KW  - Fournier's gangrene
KW  - perineum
KW  - predisposing factor
JA  - J. family med. prim. care
VL  - 13
IS  - 8
SP  - 2941
EP  - 2945
CY  - (C) 2024 Journal of Family Medicine and Primary Care | Published by Wolters Kluwer - Medknow
PB  - (1)Professor, Department of Surgery, VMMC and Safdarjung Hospital, Delhi, India
PB  - (2)Assosiate Professor, Department of Medicine, VMMC and Safdarjung Hospital, Delhi, India
PB  - (3)Assistant Professor, Department of Surgery, GTB and UCMS Hospital, Delhi, India
PB  - (4)PG Resident, Department of Surgery, VMMC and Safdarjung Hospital, Delhi, India
SN  - 2278-7135
DO  - 10.4103/jfmpc.jfmpc_1830_23
PT  - Article
L2  - http://ovidsp.ovid.com/ovidweb.cgi?T=JS&PAGE=reference&D=ovftz4&NEWS=N&AN=01697686-202413080-00020
ER  -  

Link to the Ovid Full Text or citation: https://ovidsp.ovid.com/ovidweb.cgi?T=JS&CSC=Y&NEWS=N&PAGE=fulltext&D=ovftz4&AN=01697686-202413080-00020 

32. 
TY  - JOUR
DB  - Journals@Ovid Full Text
ID  - 01929415-202413030-00013
T1  - Surgical Management of Tuberculosis-related Cerebral Disorders:  A Retrospective Single-center Study.
A1  - Seddighi, Amir
A1  - Seddighi, Afsoun
A1  - Zali, Alireza
Y1  - 2024//
N2  - Background: Tuberculosis (TB) remains a significant global health concern, with extrapulmonary manifestations, including central nervous system involvement, posing substantial morbidity and mortality. While medical treatment with anti-TB drugs is the mainstay of therapy, certain TB-related cerebral complications, such as hydrocephalus, abscesses, and large symptomatic tuberculomas, may require surgical intervention. This study aimed to evaluate the outcomes of surgical management in patients with TB-related cerebral disorders., Methods: A retrospective analysis was conducted on 24 patients who underwent surgical intervention for TB-related cerebral disorders, including tuberculomas, hydrocephalus, and abscesses, at a tertiary care center between 2005 and December 2020. Demographic data, clinical presentations, radiological findings, surgical techniques, and treatment outcomes were analyzed., Results: The study cohort had a mean age of 35.8 +/- 13.6 years, and the majority (62.5%) were male. Underlying immunodeficiency, primarily HIV infection, was present in 75% of the patients. The most common presenting symptoms were headache (83.3%), focal neurological deficits (75%), and altered mental status (54.2%). Radiological findings revealed 13 (54.2%) tuberculomas, 8 (33.3%) instances of hydrocephalus, and 3 (12.5%) abscesses. VP shunt inserted in 8 (33.3%) cases. Microscopic craniotomy performed in 7 (29.16%) cases. Aspiration through burr hole was done in 3 (12.5%) cases and stereotactic biopsy was performed in 6 (25%) cases. After 12 months of follow-up, favorable outcome achieved in 18 cases (75%) and the mortality occurred in 2 patients (8.3%). Surgical interventions included lesion resection (n = 10), stereotactic biopsy (n = 7), and ventriculoperitoneal (VP) shunt placement (n = 7). At 12-month follow-up, 18 (75%) patients had a favorable outcome, defined as clinical improvement or stabilization. Unfavorable outcomes were observed in 6 (25%) patients, including 2 deaths., Conclusion: Surgical management, in conjunction with appropriate anti-TB medical therapy, may be a valuable component of the comprehensive treatment approach for select patients with TB-related cerebral disorders. The favorable outcome rate observed in this study suggests that timely and tailored surgical intervention can contribute to improved patient outcomes. However, larger, prospective, multicenter studies are needed to further elucidate the role and long-term efficacy of surgical management in this patient population., (C) 2024 The International Journal of Mycobacteriology | Published by Wolters Kluwer - Medknow
KW  - Abscess
KW  - cerebral
KW  - neurosurgery
KW  - tuberculosis
JA  - Int J Mycobacteriol
VL  - 13
IS  - 3
SP  - 314
EP  - 319
CY  - (C) 2024 The International Journal of Mycobacteriology | Published by Wolters Kluwer - Medknow
PB  - Functional Neurosurgery Research Center, Shohada Tajrish Comprehensive Neurosurgical Center of Excellence, Shahid Beheshti University of Medical Sciences, Tehran, Iran
SN  - 2212-5531
M1  - 101615660
DO  - 10.4103/ijmy.ijmy_163_24
PT  - Article
L2  - http://ovidsp.ovid.com/ovidweb.cgi?T=JS&PAGE=reference&D=ovftz4&NEWS=N&AN=01929415-202413030-00013
ER  -  

Link to the Ovid Full Text or citation: https://ovidsp.ovid.com/ovidweb.cgi?T=JS&CSC=Y&NEWS=N&PAGE=fulltext&D=ovftz4&AN=01929415-202413030-00013 

33. 
TY  - JOUR
DB  - Journals@Ovid Full Text
ID  - 01929415-202413030-00006
T1  - Affecting Factors Unfavorable Treatment Outcomes of Rifampicin-resistant/Multidrug-resistant Tuberculosis Patients Treated with Long-term Regimen.
A1  - Babalik, Aylin
A1  - Balikci, Ahmet
A1  - Turkar, Ayla
A1  - Teke, Nazli
A1  - Demir, Fatma
A1  - Yavuz, Simge
A1  - Koc, Emine
A1  - Gunduz, Senem
A1  - Ergec, Busra
A1  - Alagoz, Hasan
A1  - Sarioglu, Eren
A1  - Kilicaslan, Zeki
Y1  - 2024//
N2  - Background: Drug-resistant tuberculosis (DR-TB) poses a significant threat to global TB control and remains a major public health issue. This study aims to evaluate treatment outcomes and identify risk factors for unfavorable outcomes in patients with multi-DR-TB (MDR-TB) treated at a major reference hospital in Istanbul., Methods: We conducted a retrospective analysis of 413 patients with rifampicin-resistant and MDR-TB who received treatment between January 1, 2013, and December 31, 2023, at the University of Health Sciences Sureyyapasa Chest Diseases Training and Research Hospital. Patients were treated following the World Health Organization and national guidelines, with regimens tailored to individual drug resistance profiles and side effect management. Demographic data, comorbidities, microbiological follow-up, drug resistance patterns, treatment regimens, and radiological findings were analyzed., Results: Treatment success was achieved in 350 patients (84.74%). Thirty-two patients (7.74%) were lost to follow-up, and 32 patients (7.74%) died. Logistic regression analysis identified several factors associated with unfavorable treatment outcomes: comorbidities (odds ratio [OR]: 7.555, P = 0.001), quinolone resistance (OR: 3.695, P = 0.030), and bronchiectasis (OR: 4.126, P = 0.013). Additional significant factors included male gender (P = 0.007), foreign-born status (P = 0.013), age over 35 years (P = 0.002), previous treatment history (P = 0.058), and drug side effects (P = 0.012)., Conclusion: The long-term regimen for MDR-TB was found to be highly successful, with an 84.74% treatment success rate. Effective treatment regimens, close patient follow-up, early recognition of side effects, and comprehensive management are crucial for achieving successful outcomes. Identifying and addressing risk factors such as comorbidities, drug resistance, and specific patient demographics can further improve treatment success rates. This study underscores the importance of tailored treatment strategies and robust patient management in combating MDR-TB., (C) 2024 The International Journal of Mycobacteriology | Published by Wolters Kluwer - Medknow
KW  - Long-term regimen
KW  - rifampicin-resistant/multidrug-resistant tuberculosis
KW  - unfavorable treatment outcomes
JA  - Int J Mycobacteriol
VL  - 13
IS  - 3
SP  - 265
EP  - 274
CY  - (C) 2024 The International Journal of Mycobacteriology | Published by Wolters Kluwer - Medknow
PB  - (1)University of Health Sciences Sureyyapasa Chest Diseases and Thoracic Surgery Training and Research Hospital, Istanbul, Turkiye
PB  - (2)Chest Disease, Istanbul University, Istanbul Faculty of Medicine, Istanbul, Turkiye
SN  - 2212-5531
M1  - 101615660
DO  - 10.4103/ijmy.ijmy_132_24
PT  - Article
L2  - http://ovidsp.ovid.com/ovidweb.cgi?T=JS&PAGE=reference&D=ovftz4&NEWS=N&AN=01929415-202413030-00006
ER  -  

Link to the Ovid Full Text or citation: https://ovidsp.ovid.com/ovidweb.cgi?T=JS&CSC=Y&NEWS=N&PAGE=fulltext&D=ovftz4&AN=01929415-202413030-00006 

34. 
TY  - JOUR
DB  - Journals@Ovid Full Text
ID  - 01929415-202413020-00014
T1  - Pharmacogenetic Study of Drugs Affecting Mycobacterium tuberculosis.
A1  - Shabani, Samira
A1  - Farnia, Poopak
A1  - Ghanavi, Jalaledin
A1  - Velayati, Ali
A1  - Farnia, Parissa
Y1  - 2024//
N2  - Background: Pharmacogenetic research has led to significant progress in understanding how genetic factors influence drug response in tuberculosis (TB) treatment. One ongoing challenge is the variable occurrence of adverse drug reactions in some TB patients. Previous studies have indicated that genetic variations in the N-acetyltransferase 2 (NAT2) and solute carrier organic anion transporter family member 1B1 (SLCO1B1) genes can impact the blood concentrations of the first-line anti-TB drugs isoniazid (INH) and rifampicin (RIF), respectively. This study aimed to investigate the influence of pharmacogenetic markers in the NAT2 and SLCO1B1 genes on TB treatment outcomes using whole-exome sequencing (WES) analysis., Methods: DNA samples were collected from 30 healthy Iranian adults aged 18-40 years. The allelic frequencies of single-nucleotide polymorphisms (SNPs) in the NAT2 and SLCO1B1 genes were determined through WES., Results: Seven frequent SNPs were identified in the NAT2 gene (rs1041983, rs1801280, rs1799929, rs1799930, rs1208, rs1799931, rs2552), along with 16 frequent SNPs in the SLCO1B1 gene (rs2306283, rs11045818, rs11045819, rs4149056, rs4149057, rs2291075, rs201722521, rs11045852, rs11045854, rs756393362, rs11045859, rs74064211, rs201556175, rs34671512, rs71581985, rs4149085)., Conclusion: Genetic variations in NAT2 and SLCO1B1 can affect the metabolism of INH and RIF, respectively. A better understanding of the pharmacogenetic profile in the study population may facilitate the design of more personalized and effective TB treatment strategies. Further research is needed to directly correlate these genetic markers with clinical outcomes in TB patients., (C) 2024 The International Journal of Mycobacteriology | Published by Wolters Kluwer - Medknow
KW  - N-acetyltransferase 2
KW  - pharmacogenetic
KW  - solute carrier organic anion transporter family member 1B1
KW  - whole-exome sequencing
JA  - Int J Mycobacteriol
VL  - 13
IS  - 2
SP  - 206
EP  - 212
CY  - (C) 2024 The International Journal of Mycobacteriology | Published by Wolters Kluwer - Medknow
PB  - Mycobacteriology Research Center, National Research Institute of Tuberculosis and Lung Disease, Shahid Beheshti University of Medical Sciences, Tehran, Iran
SN  - 2212-5531
M1  - 101615660
DO  - 10.4103/ijmy.ijmy_106_24
PT  - Article
L2  - http://ovidsp.ovid.com/ovidweb.cgi?T=JS&PAGE=reference&D=ovftz4&NEWS=N&AN=01929415-202413020-00014
ER  -  

Link to the Ovid Full Text or citation: https://ovidsp.ovid.com/ovidweb.cgi?T=JS&CSC=Y&NEWS=N&PAGE=fulltext&D=ovftz4&AN=01929415-202413020-00014 

35. 
TY  - JOUR
DB  - Journals@Ovid Full Text
ID  - 01697686-202413010-00020
T1  - Readiness, acceptability, and feasibility of differentiated TB care for COVID-positive pulmonary tuberculosis patients diagnosed in a district in South India:  Mixed methods study.
A1  - Kamalasundar, T
A1  - Vengadapathy, R
A1  - Surekha, A
A1  - Pruthu, TK
A1  - Suryawanshi, Deodatt
A1  - Rajaseharan, Divya
A1  - Anbazhagan, Suguna
Y1  - 2024//
N2  - Background: Differentiated tuberculosis care (DTC) approach is the need of the hour to mitigate those risks and provide better treatment outcomes to reduce both mortality and morbidity. Before implementing such an approach, there should be adequate literature on healthcare facility assessment along with qualitative exploration on readiness and acceptability among various stakeholders that are currently needed to fill the gaps in National Tuberculosis Elimination Program., Objectives: Our study objectives were to assess the availability of equipment, treatment, and investigations for managing patients under the DTC approach, to explore the readiness, acceptability, and feasibility of the DTC approach among healthcare providers involved in TB care provision, and to determine the knowledge regarding DTC approach among healthcare providers delivering TB care for COVID-positive pulmonary TB patients., Materials and Methods: All Peripheral Health Institutes (PHIs) in two randomly chosen blocks within the Tiruchirappalli district's health units were selected for the healthcare facilities assessment. By the universal sampling method, all the stakeholders were included. The study population was assessed for their knowledge regarding DTC. Checklist-based assessment of the feasibility of healthcare services followed by a questionnaire-based knowledge assessment was done. An in-depth interview-based exploration of readiness and acceptability of the DTC approach was conducted. This study was conducted among various stakeholders involved in TB care in selected PHIs of Tiruchirappalli from July 2022 to October 2022., Results: The majority of healthcare workers (HCWs) are unaware of bidirectional screening (89.0%) and lack training in providing TB care to COVID-co-infected patients (87.8%), although the majority were aware of risk stratification for TB patients (90.2%) and are linking TB with other co-morbidities (82.9%). About 62.2% of HCWs claimed they are not using information communication technology-based services to receive lab findings from public scans and laboratory centers, and more than one-third were unaware of these facilities. Based on the qualitative assessment, most of them were willing to undergo periodic training to improvise their approach and treatment. Also, most of the HCWs felt manpower can be increased for the specific care of the patients., Conclusion: The research suggests that with sufficient training and upskilling of the HCWs, DTC is almost feasible and that HCWs will accept it if specific strategies are used. More studies like these in assessing the feasibility and acceptability of this DTC approach and exploring the challenges and solutions will help the policymakers in finding the lacunae before implementing this DTC model in various states across India., (C) 2024 Journal of Family Medicine and Primary Care | Published by Wolters Kluwer - Medknow
KW  - COVID-positive pulmonary TB
KW  - differentiated TB care
KW  - mixed methods study
KW  - South India
JA  - J. family med. prim. care
VL  - 13
IS  - 1
SP  - 112
EP  - 123
CY  - (C) 2024 Journal of Family Medicine and Primary Care | Published by Wolters Kluwer - Medknow
PB  - (1)Department of Pharmacology and Community Medicine, Trichy SRM Medical College Hospital and Research Centre, SRM Nagar, Trichy Chennai Highway, Near Samayapuram, Trichy, Tamil Nadu, India
PB  - (2)Department of Community Medicine, Shri Sathya Sai Medical College and Research Institute (SSSMC and RI), Sri Balaji Vidyapeeth (SBV) - Deemed to be University, Chengalpet, Chennai, Tamil Nadu, India
PB  - (3)Senior Operational Research Fellow, International Union Against TB and Lung Diseases, Paris, France
SN  - 2278-7135
DO  - 10.4103/jfmpc.jfmpc_385_23
PT  - Article
L2  - http://ovidsp.ovid.com/ovidweb.cgi?T=JS&PAGE=reference&D=ovftz4&NEWS=N&AN=01697686-202413010-00020
ER  -  

Link to the Ovid Full Text or citation: https://ovidsp.ovid.com/ovidweb.cgi?T=JS&CSC=Y&NEWS=N&PAGE=fulltext&D=ovftz4&AN=01697686-202413010-00020 

36. 
TY  - JOUR
DB  - Journals@Ovid Full Text
ID  - 01929415-202413010-00011
T1  - Analysis of the Outcomes of Tuberculosis Treatment and Factors Associated with Successful Treatment at the Bamenda Regional Hospital:  A 10-year Retrospective Study.
A1  - Chethkwo, Fabrice
A1  - Tanih, Nicoline
A1  - Nsagha, Dickson
Y1  - 2024//
N2  - Background: Tuberculosis (TB) remains a global public health issue, impacting millions of people worldwide. This study determined the outcomes of TB treatment managed within a 10 year period at the Bamenda Regional Hospital in Cameroon., Methods: A retrospective study was carried out among 2428 patients diagnosed and treated for active TB infection from 2013 to 2022, at the Bamenda Regional Hospital. Data collection was done from March to April 2023 using a data extraction form. Bivariate and multivariate logistic regression models were used to identify factors associated with successful TB treatment outcomes. Data was analyzed using SPSS software version 26., Results: Of the 2428 patients with TB, 1380 (56.8%) were cured, 739 (30.4%) completed treatment, treatment failures were recorded in 10 (0.4%) patients, and 200 (8.2%) died during or after receiving treatment. Treatment default was the outcome in 99 (4.1%). Successful treatment outcomes were reported in 2119 (87.3%). Patients within age groups 41-50 (P = 0.010), 51-60 (P = 0.041), and >60 years (P = 0.006), male (P = 0.004), and human immunodeficiency virus-positive patients (P < 0.001) had decreased odds of successful treatment outcomes., Conclusion: The outcomes of treatment within a 10 year period showed that the treatment success was 2.7% below the World Health Organizations target. Prioritizing vulnerable patient groups in TB management and implementing public health interventions such as financial assistance and nutritional support will go a long way in improving treatment outcomes., (C) 2024 The International Journal of Mycobacteriology | Published by Wolters Kluwer - Medknow
KW  - Determinants
KW  - outcomes
KW  - treatment
KW  - tuberculosis
JA  - Int J Mycobacteriol
VL  - 13
IS  - 1
SP  - 65
EP  - 72
CY  - (C) 2024 The International Journal of Mycobacteriology | Published by Wolters Kluwer - Medknow
PB  - Department of Public Health and Hygiene, Faculty of Health Sciences, University of Buea, Buea, Cameroon
PB  - (1)Department of Medical Laboratory Science, Faculty of Health Sciences, University of Buea, Buea, Cameroon
SN  - 2212-5531
M1  - 101615660
DO  - 10.4103/ijmy.ijmy_219_23
PT  - Article
L2  - http://ovidsp.ovid.com/ovidweb.cgi?T=JS&PAGE=reference&D=ovftz4&NEWS=N&AN=01929415-202413010-00011
ER  -  

Link to the Ovid Full Text or citation: https://ovidsp.ovid.com/ovidweb.cgi?T=JS&CSC=Y&NEWS=N&PAGE=fulltext&D=ovftz4&AN=01929415-202413010-00011 

37. 
TY  - JOUR
DB  - Journals@Ovid Full Text
ID  - 01826208-202411010-00003
T1  - Assessing Treatment Efficacy and Determinants of Outcome in Isoniazid Mono-resistant Tuberculosis Patients:  A Prospective Observational Study in Gujarat.
A1  - Patel, Keyur
A1  - Yogesh, M.
A1  - Makwana, Manju
A1  - Misra, Swati
Y1  - 2024//
N2  - Introduction: There is a high number of isoniazid-resistant tuberculosis (TB) in India; estimates imply that over 25% of TB patients there are isoniazid-resistant. Hence, the study aimed to evaluate the effectiveness of therapy for patients with isoniazid-mono-resistant TB and the negative effects of the H-mono-resistant TB Regime., Materials and Methods: It was a hospital-based prospective observational study from September 2021 to August 2022. Hence, 100 patients diagnosed with isoniazid mono-resistance TB enrolled in this study. After obtaining the prior informed consent of all patients willing to approve the collection and publication of their data, including extensive clinical history and radiological, microbiological, and biochemical investigations, this study included all diagnosed cases of isoniazid mono-resistant TB. A descriptive statistical analysis was done for continuous and categorical variables. Differences in characteristics between participants were tested with logistic regression and cross-tabulation. P <0.05 was considered significant., Results: Among 100 patients participated, their mean age was 50.8 +/- 3.2 years. About 72 (72%) participants have successful treatment outcomes (cure). Only about 25 (25%) patients had minor adverse drug reactions. Body mass index (16.6 [3.6-74]), substance addiction history (9.5 [3.3-26.9]), previous history of TB (9 [3.3-24.0]), type of lesion (5.3 [1.6-17]), and extent of the lesion (2.6 [1.03-6.07]) in chest X-ray were associated statistically with the treatment outcome., Conclusion: The findings suggest that the H-mono-resistance regime is generally well-tolerated, with only a small percentage of patients experiencing nonserious adverse drug reactions, and the overall successful treatment outcome in H-mono patients was 72%. The study also highlights the importance of monitoring drug resistance patterns, particularly for levofloxacin and moxifloxacin, and the need for effective treatment regimens for isoniazid mono-resistant pulmonary TB., (C) 2024 Acta Medica International | Published by Wolters Kluwer - Medknow
KW  - Adverse effects
KW  - H-mono-resistance
KW  - risk factors
KW  - treatment outcome
JA  - Acta med. int.
VL  - 11
IS  - 1
SP  - 15
EP  - 19
CY  - (C) 2024 Acta Medica International | Published by Wolters Kluwer - Medknow
PB  - Department of Respiratory Medicine, Zydus Medical College and Hospital, Dahod, Gujarat, India
PB  - (1)Department of Community Medicine, Shri MP Shah Medical College, Jamnagar, Gujarat, India
PB  - (2)Department of Respiratory Medicine, Swaminarayan Institute of Medical Science and Research, Kalol, Gujarat, India
SN  - 2349-0578
DO  - 10.4103/amit.amit_91_23
PT  - Article
L2  - http://ovidsp.ovid.com/ovidweb.cgi?T=JS&PAGE=reference&D=ovftz4&NEWS=N&AN=01826208-202411010-00003
ER  -  

Link to the Ovid Full Text or citation: https://ovidsp.ovid.com/ovidweb.cgi?T=JS&CSC=Y&NEWS=N&PAGE=fulltext&D=ovftz4&AN=01826208-202411010-00003 

38. 
TY  - JOUR
DB  - Journals@Ovid Full Text
ID  - 01823274-202410000-00022
T1  - Role of age and sex in the incidence of adverse effects among diabetic patients treated with glipizide.
A1  - SUKKARIEH, HATOUF
A1  - HUSEIN, TALA
A1  - BUSTAMI, RAMI
A1  - SALEEM, RIMAH
A1  - ALVI, SYED
A1  - ALODAIB, ALI
Y1  - 2024//
N2  - : Glipizide is an antidiabetic drug that belongs to a class of medication known as sulfonylureas. It is considered one of the highly prescribed antidiabetic drugs for the treatment of type II diabetes in patients following a kidney transplant. It lowers blood glucose levels by causing the release of insulin from [beta]-cells in the pancreas. Its main metabolizing pathway is through the liver. It has several adverse effects, which range from an upset stomach to glipizide-induced haemolytic anaemia and hypoglycaemia. These adverse effects may be spontaneous, or they could have a genetic cause. The present study aimed to assess and document the incidence of glipizide-induced adverse reactions among patients prescribed the drug. The present retrospective case-control study used the electronic medical records of patients prescribed glipizide for the past 3 years. These records were reviewed to extract and document cases and/or signs of glipizide-induced adverse reactions. The results revealed that the incidence of adverse effects was higher among female patients (odds ratio, 2.40, P<0.001). Moreover, the results revealed that the likelihood of developing adverse drug reactions among patients <40 years of age was higher than in older patients (P>0.05). The outcomes of the present study are expected to prompt future studies to take sex and age into consideration, in an aim to improve treatment outcomes, reduce adverse events and decrease the burden of unnecessary costs for healthcare systems. Recommendations also include genetic screening prior to administering the medication, educating the patients and caregivers on the possibility of adverse drug reactions, and routine follow-up. This issue is of utmost importance to achieve the optimal outcomes with the minimal detrimental effects., (C)  Spandidos Publications 2024.
KW  - glipizide
KW  - diabetes mellitus
KW  - sulfonylureas
KW  - adverse drug re-actions
KW  - hypoglycaemia
KW  - haemolytic anaemia
VL  - 28
IS  - 4
SP  - 391
CY  - (C)  Spandidos Publications 2024.
PB  - (1)Department of Pharmacology, Alfaisal University, Riyadh 11533, Kingdom of Saudi Arabia
PB  - (2)College of Medicine, Alfaisal University, Riyadh 11533, Kingdom of Saudi Arabia
PB  - (3)Department of Operations and Project Management, Alfaisal University, Riyadh 11533, Kingdom of Saudi Arabia
PB  - (4)Department of Biochemistry and Molecular Medicine, Alfaisal University, Riyadh 11533, Kingdom of Saudi Arabia
PB  - (5)Department of Cell Biology, King Faisal Specialist Hospital and Research Centre, Riyadh 11564, Kingdom of Saudi Arabia
PB  - (6)Research and Innovation Department, King Faisal Specialist Hospital and Research Centre, Riyadh 11564, Kingdom of Saudi Arabia
SN  - 1792-0981
DO  - 10.3892/etm.2024.12680
PT  - Article
L2  - http://ovidsp.ovid.com/ovidweb.cgi?T=JS&PAGE=reference&D=ovftz4&NEWS=N&AN=01823274-202410000-00022
ER  -  

Link to the Ovid Full Text or citation: https://ovidsp.ovid.com/ovidweb.cgi?T=JS&CSC=Y&NEWS=N&PAGE=fulltext&D=ovftz4&AN=01823274-202410000-00022 

39. 
TY  - JOUR
DB  - Journals@Ovid Full Text
ID  - 00002300-202410000-00024
T1  - Insulin resistance impairs biologic agent response in moderate-to-severe plaque psoriasis:  insights from a prospective cohort study in China.
A1  - Huang, Dawei
A1  - Zhong, Xiaoyuan
A1  - Jiang, Yuxiong
A1  - Kong, Luyang
A1  - Ma, Rui
A1  - Lu, Jiajing
A1  - Li, Ying
A1  - Shi, Yuling
Y1  - 2024//
N2  - Lay Summary: Psoriasis is a chronic and recurrent inflammatory skin disease mediated by T cells. Psoriasis not only impacts on the skin, but it also affects other body parts such as the joints. Historically, the treatment of psoriasis has been challenging. However, with advancements in research looking at how the immune system works and the development of biological agents (a type of drug), treatments for psoriasis have undergone profound changes. 'Biologics', as they are called, have shown remarkable improvements in psoriasis, including complete skin clearance. However, some people with psoriasis experience a poor or no response to treatment. Previous research has explored which factors may affect treatment response, including obesity and diabetes. In addition, insulin resistance plays a central role in the development of obesity and diabetes., We conducted the Shanghai Psoriasis Effectiveness Evaluation CoHort (SPEECH) study in China to investigate the effect of insulin resistance on the response to biologics in people with psoriasis. In our study, we used the 'TyG-BMI' (which stands for 'triglyceride glucose-body mass index') as a tool to assess insulin resistance and divided patients into 'high insulin resistance' and 'low insulin resistance' groups. Psoriasis severity was assessed using tools called the Psoriasis Area and Severity Index (PASI) and the Physician Global Assessment (PGA). Fewer people in the high insulin resistance group achieved a 75% or more improvement in PASI (PASI 75), a 90% or more improvement in PASI (PASI 90) and a PGA score of 'clear' or 'almost clear' (PGA 0/1) after 12 weeks of treatment. The reduced response to PGA 0/1 was more noticeable in the high insulin resistance group. We also carried out further analyses that supported these findings., Overall, our findings provide evidence that insulin resistance can hinder the effectiveness of biologics in some people with psoriasis., (C) Copyright Oxford University Press 2024.
JA  - Br J Dermatol
VL  - 191
IS  - 4
SP  - 616
EP  - 623
CY  - (C) Copyright Oxford University Press 2024.
PB  - Department of Dermatology, Shanghai Skin Disease Hospital, Tongji University School of Medicine, Shanghai, China
PB  - Institute of Psoriasis, Tongji University School of Medicine, Shanghai, China
PB  - Department of Dermatology, Shanghai Skin Disease Hospital, Tongji University School of Medicine, Shanghai, China
PB  - Institute of Psoriasis, Tongji University School of Medicine, Shanghai, China
PB  - Department of Dermatology, Shanghai Skin Disease Hospital, Tongji University School of Medicine, Shanghai, China
PB  - Institute of Psoriasis, Tongji University School of Medicine, Shanghai, China
PB  - Department of Dermatology, Shanghai Skin Disease Hospital, Tongji University School of Medicine, Shanghai, China
PB  - Institute of Psoriasis, Tongji University School of Medicine, Shanghai, China
PB  - Department of Dermatology, Shanghai Skin Disease Hospital, Tongji University School of Medicine, Shanghai, China
PB  - Institute of Psoriasis, Tongji University School of Medicine, Shanghai, China
PB  - Department of Dermatology, Shanghai Skin Disease Hospital, Tongji University School of Medicine, Shanghai, China
PB  - Institute of Psoriasis, Tongji University School of Medicine, Shanghai, China
PB  - Department of Dermatology, Shanghai Skin Disease Hospital, Tongji University School of Medicine, Shanghai, China
PB  - Institute of Psoriasis, Tongji University School of Medicine, Shanghai, China
PB  - Department of Dermatology, Shanghai Skin Disease Hospital, Tongji University School of Medicine, Shanghai, China
PB  - Institute of Psoriasis, Tongji University School of Medicine, Shanghai, China
SN  - 0007-0963
M1  - aw0, 0004041
DO  - 10.1093/bjd/ljae147
PT  - Article
L2  - http://ovidsp.ovid.com/ovidweb.cgi?T=JS&PAGE=reference&D=ovftz4&NEWS=N&AN=00002300-202410000-00024
ER  -  

Link to the Ovid Full Text or citation: https://ovidsp.ovid.com/ovidweb.cgi?T=JS&CSC=Y&NEWS=N&PAGE=fulltext&D=ovftz4&AN=00002300-202410000-00024 

40. 
TY  - JOUR
DB  - Journals@Ovid Full Text
ID  - 01720094-202409000-00006
T1  - Predicting Response to Neuromodulators or Prokinetics in Patients With Suspected Gastroparesis Using Machine Learning:  The "BMI, Infectious Prodrome, Delayed GES, and No Diabetes" Model.
A1  - Takakura, Will
A1  - Surjanhata, Brian
A1  - Nguyen, Linda
A1  - Anh Bui MD, FACG
A1  - Parkman, Henry
A1  -  MD, FACG
A1  - Rao, Satish
A1  -  MD, PhD
A1  - McCallum, Richard
A1  -  MD, FACG
A1  - Schulman, Michael
A1  - DO, FACG
A1  - Wo, John
A1  - Sarosiek, Irene
A1  - MD, FACG
A1  - Moshiree, Baha
A1  - MD, FACG
A1  - Kuo, Braden
A1  - MD, FACG
A1  - Hasler, William
A1  - Lee, Allen
A1  -  MD, MS
Y1  - 2024//
N2  - INTRODUCTION: Pharmacologic therapies for symptoms of gastroparesis (GP) have limited efficacy, and it is difficult to predict which patients will respond. In this study, we implemented a machine learning model to predict the response to prokinetics and/or neuromodulators in patients with GP-like symptoms., METHODS: Subjects with suspected GP underwent simultaneous gastric emptying scintigraphy (GES) and wireless motility capsule and were followed for 6 months. Subjects were included if they were started on neuromodulators and/or prokinetics. Subjects were considered responders if their GP Cardinal Symptom Index at 6 months decreased by >=1 from baseline. A machine learning model was trained using lasso regression, ridge regression, or random forest. Five-fold cross-validation was used to train the models, and the area under the receiver operator characteristic curve (AUC-ROC) was calculated using the test set., RESULTS: Of the 150 patients enrolled, 123 patients received either a prokinetic and/or a neuromodulator. Of the 123, 45 were considered responders and 78 were nonresponders. A ridge regression model with the variables, such as body mass index, infectious prodrome, delayed gastric emptying scintigraphy, no diabetes, had the highest AUC-ROC of 0.72. The model performed well for subjects on prokinetics without neuromodulators (AUC-ROC of 0.83) but poorly for those on neuromodulators without prokinetics. A separate model with gastric emptying time, duodenal motility index, no diabetes, and functional dyspepsia performed better (AUC-ROC of 0.75)., DISCUSSION: This machine learning model has an acceptable accuracy in predicting those who will respond to neuromodulators and/or prokinetics. If validated, our model provides valuable data in predicting treatment outcomes in patients with GP-like symptoms., (C) 2024 The Author(s). Published by Wolters Kluwer Health, Inc. on behalf of The American College of Gastroenterology
KW  - predictive model
KW  - gastroparesis
KW  - prokinetics
KW  - neuromodulators
KW  - gastric emptying
JA  - Clin Transl Gastroenterol
VL  - 15
IS  - 9
SP  - e1
CY  - (C) 2024 The Author(s). Published by Wolters Kluwer Health, Inc. on behalf of The American College of Gastroenterology
PB  - (1)Division of Gastroenterology, University of Michigan, Ann Arbor, Michigan, USA;
PB  - (2)Division of Gastroenterology, Massachusetts General Hospital, Boston, Massachusetts, USA;
PB  - (3)Division of Gastroenterology, Stanford Medicine, Stanford, California, USA;
PB  - (4)Division of Gastroenterology, Temple University Health System Inc, Philadelphia, Pennsylvania, USA;
PB  - (5)Division of Gastroenterology, Augusta University, Augusta, Georgia, USA;
PB  - (6)Division of Gastroenterology, Texas Tech University Health Sciences Center El Paso, El Paso, Texas, USA;
PB  - (7)Suncoast GI Associates LLC, Bradenton, Florida, USA;
PB  - (8)Division of Gastroenterology, Indiana University School of Medicine, Indianapolis, Indiana, USA;
PB  - (9)Gastroenterology and Hepatology, Atrium Health, Charlotte, North Carolina, USA;
PB  - (10)Division of Gastroenterology, Mayo Clinic, Scottsdale, Arizona, USA.
SN  - 2155-384X
M1  - 101532142
DO  - 10.14309/ctg.0000000000000743
PT  - Article
L2  - http://ovidsp.ovid.com/ovidweb.cgi?T=JS&PAGE=reference&D=ovftz4&NEWS=N&AN=01720094-202409000-00006
ER  -  

Link to the Ovid Full Text or citation: https://ovidsp.ovid.com/ovidweb.cgi?T=JS&CSC=Y&NEWS=N&PAGE=fulltext&D=ovftz4&AN=01720094-202409000-00006 

41. 
TY  - JOUR
DB  - Journals@Ovid Full Text
ID  - 00080647-202409150-00027
T1  - Urinary drug metabolite profiling of tuberculosis treatment failure using proton nuclear magnetic resonance.
A1  - Opperman, Monique
A1  - Mason, Shayne
A1  - van der Westhuizen, Jessica
A1  - Loots, Du
A1  - du Preez, Ilse
Y1  - 2024//
N2  - : The underlying cause of tuberculosis (TB) treatment failure is still largely unknown. A 1H NMR approach was applied to identify and quantify a subset of TB drugs and drug metabolites: ethambutol (EMB), acetyl isoniazid (AcINH), isonicotinic acid, pyrazinamide (PZA), pyrazinoic acid and 5-hydroxy-pyrazinoic acid, from the urine of TB patients. Samples were collected before, during (weeks one, two and four) and after standardised TB treatment. The median concentrations of the EMB and PZA metabolites were comparable between the samples from patients with eventually cured and failed treatment outcomes. The INH metabolites showed comparatively elevated concentrations in the treatment failure patients during and after treatment. Variation in INH metabolite concentrations couldn't be associated with the varying acetylator genotypes, and it is therefore suggested that treatment failure is influenced more so by other conditions, such as environmental factors, or individual variation in other INH metabolic pathways., Highlights:, * TB drug metabolites identified and quantified in TB patient urine using 1H NMR., * INH metabolites were comparatively elevated in the treatment failure group., * Discrepancies were shown not to correlate with the NAT2 acetylator genotype., * The NAT2 phenotype is suggested to be influenced by environmental factors., (C) 2024Elsevier, Inc.
KW  - Drug metabolites
KW  - Urine
KW  - 1H NMR
KW  - Treatment failure
KW  - Tuberculosis
JA  - J. pharm. biomed. anal.
VL  - 248
SP  - 116297
CY  - (C) 2024Elsevier, Inc.
PB  - Human Metabolomics, North-West University (Potchefstroom Campus), Private Bag x6001, Box 269, Potchefstroom 2531, South Africa
SN  - 0731-7085
DO  - 10.1016/j.jpba.2024.116297
PT  - Miscellaneous Article
L2  - http://ovidsp.ovid.com/ovidweb.cgi?T=JS&PAGE=reference&D=ovftz3&NEWS=N&AN=00080647-202409150-00027
ER  -  

Link to the Ovid Full Text or citation: https://ovidsp.ovid.com/ovidweb.cgi?T=JS&CSC=Y&NEWS=N&PAGE=fulltext&D=ovftz3&AN=00080647-202409150-00027 

42. 
TY  - JOUR
DB  - Journals@Ovid Full Text
ID  - 01735173-202409000-00013
T1  - Stripping Massage and Literature Review in Post-Thoracoscopic Chest Pain Management.
A1  - Hsu, Jiun
A1  - Yu, Sheng-Pin
A1  - Pan, Chien-Te
A1  - Huang, Pei-Ming
Y1  - 2024//
N2  - : The aim of this randomized study was to investigate whether stripping massage (SM) of myofascial trigger points in the lower rhomboid muscle could alleviate chest pain in patients following thoracoscopic surgery. In addition, a literature review was conducted to assess the effectiveness of various pain management techniques. Sixty adult patients who reported a visual analog scale (VAS) score of 4 or higher were randomly assigned to receive conventional analgesics alone (conventional group) or combined with SM twice daily for 2 weeks (SM group). VAS scores and the use of additional analgesics were evaluated on postoperative days 1, 3, 7, 14, and 30. Using the PubMed and Cochrane Library databases, a review of current pain management techniques was carried out up to January 31, 2022. A subgroup analysis was also performed to examine the treatment effect during different surgical periods and techniques. Results showed that the SM group had significantly lower VAS scores on postoperative days 3, 7, 14, and 30 (p < 0.001), as well as a shorter hospitalization duration and reduced need for additional analgesics (p < 0.001). The literature review included a total of 20 studies (2,342 cases of chest pain relief after thoracoscopic surgery), which indicated that serratus anterior plane (SAP) blocks were commonly used as a perioperative approach to reduce pain and opioid consumption. SM and SAP can both serve as adjuvant treatments for chest pain in patients following thoracoscopic surgery, with SM being a safe and noninvasive pain control option after hospital discharge., Copyright (C) 2024 by Thieme
KW  - postoperative pain
KW  - surgery
KW  - complications
KW  - thoracoscopy/VATS
VL  - 72
IS  - 6
SP  - 465
EP  - 475
CY  - Copyright (C) 2024 by Thieme
PB  - (1)National Taiwan University Hospital Yunlin Branch, YunLin County, Taiwan
PB  - (2)Department of Surgery, National Taiwan University Hospital, Taipei, Taiwan
SN  - 1716-425X
DO  - 10.1055/a-2137-9035
PT  - Article
L2  - http://ovidsp.ovid.com/ovidweb.cgi?T=JS&PAGE=reference&D=ovftz3&NEWS=N&AN=01735173-202409000-00013
ER  -  

Link to the Ovid Full Text or citation: https://ovidsp.ovid.com/ovidweb.cgi?T=JS&CSC=Y&NEWS=N&PAGE=fulltext&D=ovftz3&AN=01735173-202409000-00013 

43. 
TY  - JOUR
DB  - Journals@Ovid Full Text
ID  - 00003246-202409000-00011
T1  - Toward Precision in Critical Care Research:  Methods for Observational and Interventional Studies.
A1  - Graham Linck, Emma
A1  - Goligher, Ewan
A1  -  MD, PhD
A1  - Semler, Matthew
A1  -  MD, MSc
A1  - Churpek, Matthew
A1  -  MD, MPH
A1  -  PhD, ATSF
Y1  - 2024//
N2  - Critical care trials evaluate the effect of interventions in patients with diverse personal histories and causes of illness, often under the umbrella of heterogeneous clinical syndromes, such as sepsis or acute respiratory distress syndrome. Given this variation, it is reasonable to expect that the effect of treatment on outcomes may differ for individuals with variable characteristics. However, in randomized controlled trials, efficacy is typically assessed by the average treatment effect (ATE), which quantifies the average effect of the intervention on the outcome in the study population. Importantly, the ATE may hide variations of the treatment's effect on a clinical outcome across levels of patient characteristics, which may erroneously lead to the conclusion that an intervention does not work overall when it may in fact benefit certain patients. In this review, we describe methodological approaches for assessing heterogeneity of treatment effect (HTE), including expert-derived subgrouping, data-driven subgrouping, baseline risk modeling, treatment effect modeling, and individual treatment rule estimation. Next, we outline how insights from HTE analyses can be incorporated into the design of clinical trials. Finally, we propose a research agenda for advancing the field and bringing HTE approaches to the bedside., Copyright (C) by 2024 by the Society of Critical Care Medicine and Wolters Kluwer Health, Inc. All Rights Reserved.
KW  - clinical trials
KW  - critical care
KW  - machine learning
KW  - precision medicine
KW  - treatment effect heterogeneity
JA  - Crit Care Med
VL  - 52
IS  - 9
SP  - 1439
EP  - 1450
CY  - Copyright (C) by 2024 by the Society of Critical Care Medicine and Wolters Kluwer Health, Inc. All Rights Reserved.
PB  - (1) Department of Biostatistics and Medical Informatics, UW-Madison, Madison, WI.
PB  - (2) Interdepartmental Division of Critical Care Medicine, Temerty Faculty of Medicine, University of Toronto, Toronto, ON, Canada.
PB  - (3) Department of Physiology, University of Toronto, Toronto, ON, Canada.
PB  - (4) Toronto General Hospital Research Institute, University Health Network, Toronto, ON, Canada.
PB  - (5) Division of Allergy, Pulmonary, and Critical Care Medicine, Vanderbilt University Medical Center, Nashville, TN.
PB  - (6) Vanderbilt Institute for Clinical and Translational Research, Vanderbilt University Medical Center, Nashville, TN.
PB  - (7) Division of Pulmonary and Critical Care, Department of Medicine, University of Wisconsin-Madison, Madison, WI.
SN  - 0090-3493
M1  - dtf, 0355501
DO  - 10.1097/CCM.0000000000006371
PT  - Miscellaneous Article
L2  - http://ovidsp.ovid.com/ovidweb.cgi?T=JS&PAGE=reference&D=ovftz3&NEWS=N&AN=00003246-202409000-00011
ER  -  

Link to the Ovid Full Text or citation: https://ovidsp.ovid.com/ovidweb.cgi?T=JS&CSC=Y&NEWS=N&PAGE=fulltext&D=ovftz3&AN=00003246-202409000-00011 

44. 
TY  - JOUR
DB  - Journals@Ovid Full Text
ID  - 01821703-202409000-00024
T1  - Systematic Review of the Global Use of Validated Questionnaires in the Management of Stress Urinary Incontinence in Women.
A1  - Seyan, Zheyar
A1  - Papp, Sara
A1  - Christie, Alana
A1  - Zimmern, Philippe
Y1  - 2024//
N2  - Introduction: Our goal was to systematically review the most commonly used validated questionnaires in recent global literature on stress urinary incontinence (SUI) treatment., Methods: PubMed, Embase, and Ovid databases were queried for manuscripts containing "female stress urinary incontinence" AND "diagnosis" AND "treatment" AND "questionnaire." Two independent reviewers screened studies for randomized controlled trials, prospective, and retrospective studies between 2018 and 2023. Exclusion criteria included male participants, non-SUI incontinence, and articles not originally written in English. The review was registered in PROSPERO [465721] and conformed to PRISMA guidelines., Results: In 117 manuscripts meeting study criteria, the median of the mean ages was 52 years, with a median of 164 participants per study. Most studies originated in Europe (59/117). The International Consultation on Incontinence Questionnaire-Urinary Incontinence Short Form was the most frequently used (52%), followed by the Patient Global Impression of Improvement (31%), the Urinary Distress Inventory 6 Short Form (25%), the Incontinence Quality of Life (20%), and the Incontinence Impact Questionnaire-Short Form (19%). These leading questionnaires were short, translated into several languages, and globally addressed important SUI-related domains, including the presence and severity of SUI, additional lower urinary tract symptoms, and the impact of SUI on quality of life, as well as changes perceived after treatment., Conclusions: This systematic review of the validated questionnaires used in contemporary SUI management literature could help guide recommendations for incorporating these favored instruments into future SUI treatment outcome documents., (C) 2024 by American Urological Association Education and Research, Inc.
KW  - stress urinary incontinence
KW  - questionnaire
KW  - patient-reported outcome measures
KW  - stress incontinence treatments
KW  - women urinary incontinence
JA  - Urol Pract
VL  - 11
IS  - 5
SP  - 834
EP  - 839
CY  - (C) 2024 by American Urological Association Education and Research, Inc.
PB  - (1)Texas Tech University Health Sciences Center School of Medicine, Lubbock, Texas
PB  - (2)Department of Urology, University of Texas Southwestern Medical Center, Dallas, Texas
PB  - (3)Simmons Comprehensive Cancer Center Biostatistics, University of Texas, Southwestern Medical Center, Dallas, Texas
SN  - 2352-0779
M1  - 101635343
DO  - 10.1097/UPJ.0000000000000617
PT  - Miscellaneous Article
L2  - http://ovidsp.ovid.com/ovidweb.cgi?T=JS&PAGE=reference&D=ovftz3&NEWS=N&AN=01821703-202409000-00024
ER  -  

Link to the Ovid Full Text or citation: https://ovidsp.ovid.com/ovidweb.cgi?T=JS&CSC=Y&NEWS=N&PAGE=fulltext&D=ovftz3&AN=01821703-202409000-00024 

45. 
TY  - JOUR
DB  - Journals@Ovid Full Text
ID  - 02174543-202409000-00003
T1  - Effectiveness and safety of self-management interventions for improving glycemic control and health-related quality of life among adults with type 2 diabetes mellitus in sub-Saharan Africa:  a systematic review and meta-analysis.
A1  - Carter, Naomi
A1  - Nalbant, Gamze
A1  - Chahal, Prit
A1  - Chattopadhyay, Kaushik
Y1  - 2024//
N2  - Objective: The objective of this review was to assess and synthesize evidence on the effectiveness and safety of self-management interventions for improving glycemic control and health-related quality of life among adults with type 2 diabetes mellitus (T2DM) in sub-Saharan Africa., Introduction: There has been a rapid increase in the prevalence of T2DM in sub-Saharan Africa. Lifestyle-related risk factors require self-management strategies, and these must be tailored to the context. Several randomized controlled trials (RCTs) evaluating T2DM self-management interventions in sub-Saharan Africa have been conducted., Inclusion criteria: This systematic review included RCTs assessing the effectiveness and safety of self-management interventions among adults with T2DM in sub-Saharan Africa, where the self-management intervention matched at least 1 category of the Practical Reviews in Self-Management Support (PRISMS) for long-term conditions taxonomy., Methods: The following databases were searched from inception until January 14, 2023: MEDLINE (Ovid), PubMed, Embase (Ovid), CINAHL (EBSCOhost), PsycINFO (Ovid), Scopus, Cochrane Central Register of Controlled Trials (CENTRAL), Directory of Open Access Journals, EThOS, and ProQuest Dissertations and Theses (ProQuest). Global Health (EBSCOhost) was searched from inception until June 8, 2021. OpenGrey was searched from inception until its archive date of December 1, 2020. Two independent reviewers conducted title and abstract screening, full-text screening, data extraction, and critical appraisal. Disagreements were resolved through discussion or with a third reviewer. Data synthesis was conducted narratively, followed by meta-analysis where feasible. The Grading of Recommendations, Assessment, Development and Evaluation (GRADE) approach for assessing the certainty of evidence was applied., Results: From 2699 records identified, 18 RCTs were included in the systematic review and 14 in the meta-analysis. Interventions included broad self-management education programs, peer support, exercise interventions with education, nutrition education, educational text messaging, and blood glucose self-monitoring support. Only 4 studies received a "yes" response for more than half of the criteria in the standardized JBI critical appraisal tool for RCTs. Compared to the control, self-management interventions did not significantly reduce glycated hemoglobin (HbA1c) levels at 3 months (302 participants, mean difference [MD] -6.0 mmol/mol, 95% CI -17.5, 5.4; very low certainty on GRADE assessment) or 12 months (1504 participants, MD -3.7 mmol/mol, 95% CI -8.2, 0.7; moderate certainty on GRADE assessment). HbA1c was significantly reduced at 6 months (671 participants, MD -8.1 mmol/mol, 95% CI -10.7, -5.4; low certainty on GRADE assessment). Four studies assessed health-related quality of life, but only 1 demonstrated an improvement (2205 participants). Three studies reported no adverse events in relation to the trial interventions (1217 participants), and adverse events were not reported in the remainder of studies. There did not appear to be clinically significant effects on body mass index, lipid profile, or systolic or diastolic blood pressure. The evidence was mixed for weight and waist circumference., Conclusions: Self-management interventions for adults living with T2DM in sub-Saharan Africa may produce a clinically significant improvement in glycemic control at 6 months, but this may wane in the long term. There was not convincing evidence to indicate a benefit of these interventions on health-related quality of life, but reporting on this outcome measure was limited. There were insufficient data on adverse events to be able to draw conclusions., Review registration: PROSPERO CRD42021237506, (C) 2024 JBI
KW  - meta-analysis
KW  - self-management
KW  - sub-Saharan Africa
KW  - systematic review
KW  - type 2 diabetes mellitus
JA  - JBI evid. synth.
VL  - 22
IS  - 9
SP  - 1715
EP  - 1788
CY  - (C) 2024 JBI
PB  - (1)Lifespan and Population Health, School of Medicine, University of Nottingham, Nottingham, United Kingdom
PB  - (2)Health Education England, East Midlands, Leicester, United Kingdom
PB  - (3)The Nottingham Centre for Evidence-Based Healthcare: A JBI Centre of Excellence, The University of Nottingham, Nottingham, United Kingdom
SN  - 2689-8381
DO  - 10.11124/JBIES-23-00273
PT  - Miscellaneous Article
L2  - http://ovidsp.ovid.com/ovidweb.cgi?T=JS&PAGE=reference&D=ovftz3&NEWS=N&AN=02174543-202409000-00003
ER  -  

Link to the Ovid Full Text or citation: https://ovidsp.ovid.com/ovidweb.cgi?T=JS&CSC=Y&NEWS=N&PAGE=fulltext&D=ovftz3&AN=02174543-202409000-00003 

46. 
TY  - JOUR
DB  - Journals@Ovid Full Text
ID  - 01720273-202408000-00008
T1  - Clinical Characteristics Associated With Response to Biologics in the Treatment of Psoriasis: A Meta-analysis.
A1  - Hjort, Gustav
A1  - Schwarz, Christopher
A1  - Skov, Lone
A1  - Loft, Nikolai
Y1  - 2024//
N2  - Importance: Clinical characteristics associated with treatment response to biologics in patients with psoriasis have never been systematically investigated., Objective: To evaluate the association between patient clinical characteristics and the effectiveness of biologics in treating psoriasis., Data Sources: PubMed, Embase, and Web of Science were searched from their inception through April 2022. Studies in English language that reported response to biologic treatment at approved doses in patients with psoriasis in relation to their clinical characteristics were included. In addition, eligible studies were identified through a search of the reference lists of the included studies., Study Selection: We only included studies that reported treatment outcomes as Psoriasis Area and Severity Index (PASI) 75 or PASI 90 after 12, 26, and/or 52 weeks of treatment. Both observational studies and randomized clinical trials (RCTs) were considered. Two independent authors conducted the screening process, and 107 studies were assessed for eligibility., Data Extraction and Synthesis: The Preferred Reporting Items for Systematic Reviews and Meta-analyses (PRISMA) reporting guidelines were followed. Relevant data were extracted independently by 2 authors. Data were pooled using random-effects models. RCTs and observational studies were pooled in separate analyses. Data were analyzed from June 1, 2023, to August 1, 2023., Main Outcomes and Measures: The primary outcome was PASI 90 at 26 weeks (6 months). Before data collection began, an investigation of the association between the main (and secondary) outcomes and several clinical characteristics was planned., Results: Overall, 40 studies with a total of 21 438 patients were included. Older age (odds ratio [OR], 0.99; 95% CI, 0.98-1.00), previous exposure to biologics (OR, 0.44; 95% CI, 0.29-0.67), higher body mass index (BMI) (OR, 0.96; 95% CI, 0.94-0.99), previous smoking (OR, 0.81; 95% CI, 0.67-0.98), and current smoking (OR, 0.78; 95% CI, 0.66-0.91) were negatively associated with achieving PASI 90 at 6 months in observational studies. In RCTs, only BMI of 30 or higher was negatively associated with treatment response (PASI 90 at 3 months: OR, 0.57; 95% CI, 0.48-0.66)., Conclusions and Relevance: This meta-analysis found that patients with psoriasis who smoke or have a history of smoking, as well as those with previous exposure to biologics, older age, or higher BMI, exhibited poorer response to biologics in observational studies. However, it remains unclear whether these clinical characteristics influence treatment response differently for the different biologics available for psoriasis., Copyright 2024 by the American Medical Association.  All Rights Reserved.  Applicable FARS/DFARS Restrictions Apply to Government Use.  American Medical Association, 515 N. State St, Chicago, IL 60610.
JA  - JAMA dermatol.
VL  - 160
IS  - 8
SP  - 830
EP  - 837
CY  - Copyright 2024 by the American Medical Association.  All Rights Reserved.  Applicable FARS/DFARS Restrictions Apply to Government Use.  American Medical Association, 515 N. State St, Chicago, IL 60610.
PB  - (1)Department of Dermatology and Allergy, Copenhagen University Hospital - Herlev and Gentofte, Copenhagen, Denmark
PB  - (2)Department of Clinical Medicine, University of Copenhagen, Copenhagen, Denmark
PB  - (3)Copenhagen Research Group for Inflammatory Skin, Copenhagen University Hospital-Herlev and Gentofte, Copenhagen, Denmark
SN  - 2168-6068
DO  - 10.1001/jamadermatol.2024.1677
PT  - Article
L2  - http://ovidsp.ovid.com/ovidweb.cgi?T=JS&PAGE=reference&D=ovftz3&NEWS=N&AN=01720273-202408000-00008
ER  -  

Link to the Ovid Full Text or citation: https://ovidsp.ovid.com/ovidweb.cgi?T=JS&CSC=Y&NEWS=N&PAGE=fulltext&D=ovftz3&AN=01720273-202408000-00008 

47. 
TY  - JOUR
DB  - Journals@Ovid Full Text
ID  - 00002060-202408000-00009
T1  - Nonpharmacological Therapies for the Management of the Cognitive Dysfunctions in Poststroke Patients: A Systematic Review and Network Meta-analysis.
A1  - Liu, Yali
A1  - Liang, Yue
A1  - Gao, Wei
A1  - Dai, Tianjiao
A1  - Wang, Lezheng
A1  - Ji, Xiaoqi
A1  - Chen, Meng
A1  - Zhou, Supo
A1  - Zou, Ying
A1  - Sun, Xiaofei
A1  - Wu, Bao
Y1  - 2024//
N2  - Objective: The aim of the study is to investigate the comparative effects of nonpharmacological therapies for managing global, attention, memory, and execution cognitive functions in stroke patients., Design: We searched PubMed, Embase, CINAHL, Cochrane Library, Web of Science, PEDro, and Google Scholar for randomized controlled trials that evaluated the effects of nonpharmacological therapies for treating stroke cognitive dysfunctions. We performed a network meta-analysis to estimate the mean treatment effect of 95% credible interval., Results: Seventy-three randomized controlled trials were included in the network meta-analysis for evidence syntheses. All therapies had significant effects than control on global cognition in stroke patients. Combined therapy was superior to other therapies for global cognition of all patients (vs. cognitive task therapy: 0.71, 95% credible interval = 0.14 to 1.29; vs. exercise: 0.88, 95% credible interval = 0.31 to 1.45, vs. physical modality therapy: 0.77, 95% credible interval = 0.16 to 1.40). Different therapies have effects on specific cognitive domains in stroke patients., Conclusions: Our findings suggest that nonpharmacological therapies are effective in improving global cognitive function in stroke patients, with cognitive task therapy, exercise therapy, physical modality therapy, and combined therapy being viable options (most optimal approach: combined therapy). Precise selection of therapies based on the time since stroke onset and specific cognitive domains can further enhance treatment outcomes., Copyright (C) 2024 Wolters Kluwer Health, Inc. All rights reserved.
KW  - Nonpharmacological Therapy
KW  - Cognitive Function
KW  - Stroke
KW  - Network Meta-analysis
JA  - Am J Phys Med Rehabil
VL  - 103
IS  - 8
SP  - 724
EP  - 733
CY  - Copyright (C) 2024 Wolters Kluwer Health, Inc. All rights reserved.
PB  - From the School of Exercise and Health, Shanghai University of Sport, Shanghai, China (YL-L, BW); Department of Quality-Oriented Education, Jangsu Vocational College of Electronics and Information, Huaian, China (YL); School of Health and Rehabilitation, Jiangsu College of Nursing, Huaian, China (WG, TJ-D, LZ-W, SP-Z, YZ, XF-S); Department of Kinesiology, Beijing Sport University, Beijing, China (TJ-D); Department of Chinese Teaching and Research, The Fourth Kaiming Middle School of Huaian, Huaian, China (XQ-J); College of International Education, Jiangsu Vocational College of Finance and Economics, Huaian, China (MC); and Department of Rehabilitation, Fujian University of Traditional Chinese Medicine, Fuzhou, China (BW).
SN  - 0894-9115
M1  - 8803677, ajo
DO  - 10.1097/PHM.0000000000002435
PT  - Article
L2  - http://ovidsp.ovid.com/ovidweb.cgi?T=JS&PAGE=reference&D=ovftz3&NEWS=N&AN=00002060-202408000-00009
ER  -  

Link to the Ovid Full Text or citation: https://ovidsp.ovid.com/ovidweb.cgi?T=JS&CSC=Y&NEWS=N&PAGE=fulltext&D=ovftz3&AN=00002060-202408000-00009 

48. 
TY  - JOUR
DB  - Journals@Ovid Full Text
ID  - 00004770-202408000-00008
T1  - Effect of Orthodontic Treatment on the Outcomes of Endodontically Treated Teeth: A Cone-Beam Computed Tomography Analysis.
A1  - Chen, Xue
A1  - Liu, Shao-Qing
A1  - Wang, Xiao-Xiao
A1  - Liu, Wei
A1  - Zhou, Xin
A1  - Wang, Xiao
Y1  - 2024//
N2  - Introduction: Often there is the need of moving endodontically treated teeth. Orthodontic movement may have no effect on the prognosis of teeth with root canal treatment (RCT). To verify this subject, we evaluated the effect of orthodontic movement on the prognosis of RCT teeth using cone-beam computed tomography (CBCT) and further explored the influence of orthodontic movement on the prognosis of RCT teeth with and without apical periodontitis (AP)., Methods: This retrospective study was conducted by evaluating 169 RCT teeth of 100 patients who had undergone fixed orthodontic treatment. AP was assessed and classified using the CBCT periapical index. Univariate analysis of RCT outcome was performed for the total RCT group, RCT without AP group and RCT with AP group. Multivariate logistic regression was performed for the total RCT group and RCT without AP group, respectively, but not for the RCT with AP group. Variables related to the prognosis of RCT were included, such as age, gender, tooth position, RCT quality, coronal restoration quality, periodontal condition, orthodontic traction distance, and orthodontic rotation angle., Results: The orthodontic traction distance and rotation angle were not significantly correlated to the RCT outcomes, regardless of the presence of AP. Among the total RCT group, teeth with unqualified RCT (odds ratio = 3.42, P = .004) and inadequate coronal restoration (odds ratio = 4.40, P = .031) had a lower success rate. Of the 97 RCT teeth without AP, unqualified RCT was a risk factor for treatment failure (odds ratio = 3.55, P = .041). Of the 72 RCT teeth with AP, the univariate analysis showed that RCT quality were significantly related to the outcome (P = .042)., Conclusions: Orthodontic movement had no effect on the prognosis of RCT teeth regardless of the presence of AP., (C)2024The American Association of Endodontists
KW  - Apical periodontitis
KW  - cone beam computed tomography
KW  - orthodontic treatment
KW  - root canal treatment
JA  - J Endod
VL  - 50
IS  - 8
SP  - 1091
EP  - 1099
CY  - (C)2024The American Association of Endodontists
PB  - From the (*)Department of Stomatology, Peking University Third Hospital, Beijing, China
PB  - (+)Research Center of Clinical Epidemiology, Peking University Third Hospital, Beijing, China
SN  - 0099-2399
M1  - i1k, 7511484, 17910050r
DO  - 10.1016/j.joen.2024.05.002
PT  - Article
L2  - http://ovidsp.ovid.com/ovidweb.cgi?T=JS&PAGE=reference&D=ovftz3&NEWS=N&AN=00004770-202408000-00008
ER  -  

Link to the Ovid Full Text or citation: https://ovidsp.ovid.com/ovidweb.cgi?T=JS&CSC=Y&NEWS=N&PAGE=fulltext&D=ovftz3&AN=00004770-202408000-00008 

49. 
TY  - JOUR
DB  - Journals@Ovid Full Text
ID  - 02093599-202408000-00096
T1  - Recurrent Pulmonary Tuberculosis in China, 2005 to 2021.
A1  - Li, Tao
A1  - Zhang, Bo
A1  - Du, Xin
A1  - Pei, Shaojun
A1  - Jia, Zhongwei
A1  - Zhao, Yanlin
Y1  - 2024//
N2  - Importance: Despite posing a significant challenge to global tuberculosis (TB) elimination efforts, recurrent TB remains understudied due to the challenges of long-term observation., Objective: To investigate the burden of recurrent TB using data from patients with pulmonary TB (PTB) in China., Design, Setting, and Participants: This retrospective cohort study included all bacteriologically confirmed or clinically diagnosed PTB cases reported to the Tuberculosis Information Management System with completed or successful treatment outcomes from January 1, 2005, to December 31, 2021. Data were analyzed from July 15, 2022, to October 28, 2023., Exposures: Newly diagnosed PTB was classified into primary, hematogenous disseminated, or secondary PTB., Main Outcomes and Measures: The primary outcome was the annual recurrence rate, stratified by disease classification, over the 17-year observation period. The recurrence rate for year n was calculated by dividing the number of patients with recurrent TB in year n by observed person-years in year n. The secondary outcome was the annual proportion of recurrent TB among reported cases and associated risk factors., Results: Of 13 833 249 patients with TB reported to the Tuberculosis Information Management System, 10 482 271 with PTB met the inclusion criteria. Of these, 68.9% were male, 22.3% were 65 years or older, 89.6% were of Han ethnicity, and 68.4% were agricultural workers. A total of 413 936 patients experienced a recurrent TB episode after successful treatment, resulting in an overall recurrence rate of 0.47 (95% CI, 0.47-0.48) per 100 person-years. The recurrence rate for patients with primary PTB was 0.24 (95% CI, 0.22-0.26) per 100 person-years; for hematogenous disseminated PTB, 0.37 (95% CI, 0.36-0.38) per 100 person-years; and for secondary PTB, 0.48 (95% CI, 0.47-0.48) per 100 person-years. The cumulative proportion of recurrences within the first 2 years accounted for 48.9% of all recurrent cases. The proportion of recurrent cases among notified incident cases increased 1.9-fold from 4.7% in 2015 to 8.8% in 2021. Among other factors, ages 45 to 64 years (adjusted hazard ratio, 1.77 [95% CI, 1.65-1.89]) and having completed treatment (adjusted hazard ratio, 1.16 [95% CI, 1.14-1.18]) were identified as associated with recurrence., Conclusions and Relevance: In this retrospective cohort study, the PTB recurrence rate was substantially higher than the incidence, and the proportion of recurrent cases increased. Almost half of the recurrence occurred within the first 2 years, suggesting that routine posttreatment follow-up may represent an important strategy for accelerating TB elimination., Copyright 2024 by the American Medical Association.  All Rights Reserved.  Applicable FARS/DFARS Restrictions Apply to Government Use.  American Medical Association, 515 N. State St, Chicago, IL 60610.
JA  - JAMA netw. open
VL  - 7
IS  - 8
SP  - e2427266
CY  - Copyright 2024 by the American Medical Association.  All Rights Reserved.  Applicable FARS/DFARS Restrictions Apply to Government Use.  American Medical Association, 515 N. State St, Chicago, IL 60610.
PB  - (1)Department of Epidemiology and Biostatistics, School of Public Health, Peking University, Beijing, China
PB  - (2)National Center for Tuberculosis Control and Prevention, Chinese Center for Disease Control and Prevention, Beijing, China
PB  - (3)National Key Laboratory of Intelligent Tracking and Forecasting for Infectious Diseases, Chinese Center for Disease Control and Prevention, Beijing, China
PB  - (4)Center for Intelligent Public Health, Institute for Artificial Intelligence, Peking University, Beijing, China
PB  - (5)School of Environmental Science and Engineering, Hainan University, Haikou, China
PB  - (6)Center for Drug Abuse Control and Prevention, National Institute of Health Data Science, Peking University, Beijing, China
PB  - (7)Department of Global Health, School of Public Health, Peking University, Beijing, China
SN  - 2574-3805
M1  - 101729235
DO  - 10.1001/jamanetworkopen.2024.27266
PT  - Article
L2  - http://ovidsp.ovid.com/ovidweb.cgi?T=JS&PAGE=reference&D=ovftz3&NEWS=N&AN=02093599-202408000-00096
ER  -  

Link to the Ovid Full Text or citation: https://ovidsp.ovid.com/ovidweb.cgi?T=JS&CSC=Y&NEWS=N&PAGE=fulltext&D=ovftz3&AN=02093599-202408000-00096 

50. 
TY  - JOUR
DB  - Journals@Ovid Full Text
ID  - 02093599-202408000-00055
T1  - Age and Functional Outcomes in Patients With Large Ischemic Stroke Receiving Endovascular Thrombectomy.
A1  - Winkelmeier, Laurens
A1  - Kniep, Helge
A1  - Faizy, Tobias
A1  - Heitkamp, Christian
A1  - Holtz, Ludovic
A1  - Meyer, Lukas
A1  - Flottmann, Fabian
A1  - Heitkamp, Alexander
A1  - Schell, Maximilian
A1  - Thomalla, Gotz
A1  - Fiehler, Jens
A1  - Broocks, Gabriel
Y1  - 2024//
N2  - Importance: Randomized clinical trials have demonstrated the efficacy and safety of endovascular thrombectomy for acute ischemic stroke with large infarct. Patients older than 80 years with large infarct are commonly encountered in clinical practice but underrepresented in randomized clinical trials., Objective: To provide an age-based analysis of functional outcomes in endovascular thrombectomy for acute ischemic strokes with large infarct., Design, Setting, and Participants: This retrospective multicenter cohort study included patients from the German Stroke Registry who received endovascular thrombectomy for acute ischemic stroke with large infarct at 1 of 25 German stroke centers between May 2015 and December 2021. Patients with acute ischemic stroke due to anterior circulation large vessel occlusion and large infarct were included. Large infarct was defined as an Alberta Stroke Program Early Computed Tomography Score of 0 to 5. Patients were subdivided by age to evaluate its association with functional outcomes., Exposure: Age., Main Outcomes and Measures: Primary outcomes were independent ambulation (90-day modified Rankin Scale score of 0-3) and mortality (90-day modified Rankin Scale score of 6)., Results: A total of 408 patients with large infarct were included (217 women [53.2%]; median [IQR] age, 75 [64-83] years). The rate of independent ambulation decreased from 56.4% in patients aged 60 years and younger (44 of 78 patients) to 15.1% in patients older than 80 years (19 of 126 patients) (P < .001), while mortality increased from 15.4% (12 patients) to 64.3% (81 patients) (P < .001). Being older than 80 years was associated with lower rates of independent ambulation (adjusted odds ratio [aOR], 0.44; 95% CI, 0.23-0.82; P = .01) and higher mortality (aOR, 2.75; 95% CI, 1.61-4.72; P < .001). A final modified Thrombolysis in Cerebral Infarction grade of 2b or 3 was associated with higher rates of independent ambulation (aOR, 4.95; 95% CI, 2.14-11.43; P < .001), independent of age and without significant interaction (aOR, 0.69; 95% CI, 0.35-1.34; P = .27)., Conclusions and Relevance: In this cohort study of patients with acute ischemic stroke and large infarct, age was associated with functional outcomes. Patients older than 80 years had poor prognosis with high mortality but with sizeable differences depending on additional baseline and treatment characteristics. While it does not seem justified to apply a fixed upper age limit for endovascular thrombectomy, these results could assist clinicians in making informed treatment decisions in older patients with large ischemic stroke., Copyright 2024 by the American Medical Association.  All Rights Reserved.  Applicable FARS/DFARS Restrictions Apply to Government Use.  American Medical Association, 515 N. State St, Chicago, IL 60610.
JA  - JAMA netw. open
VL  - 7
IS  - 8
SP  - e2426007
CY  - Copyright 2024 by the American Medical Association.  All Rights Reserved.  Applicable FARS/DFARS Restrictions Apply to Government Use.  American Medical Association, 515 N. State St, Chicago, IL 60610.
PB  - (1)Department of Diagnostic and Interventional Neuroradiology, University Medical Center Hamburg-Eppendorf, Hamburg, Germany
PB  - (2)Department of Neuroradiology, University Hospital Muenster, Muenster, Germany
PB  - (3)Department of Neurology, University Medical Center Hamburg-Eppendorf, Hamburg, Germany
PB  - (4)Department of Neuroradiology, HELIOS Medical Center, Campus of MSH Medical School Hamburg, Schwerin, Germany
SN  - 2574-3805
M1  - 101729235
DO  - 10.1001/jamanetworkopen.2024.26007
PT  - Article
L2  - http://ovidsp.ovid.com/ovidweb.cgi?T=JS&PAGE=reference&D=ovftz3&NEWS=N&AN=02093599-202408000-00055
ER  -  

Link to the Ovid Full Text or citation: https://ovidsp.ovid.com/ovidweb.cgi?T=JS&CSC=Y&NEWS=N&PAGE=fulltext&D=ovftz3&AN=02093599-202408000-00055 

51. 
TY  - JOUR
DB  - Journals@Ovid Full Text
ID  - 00019521-202407150-00009
T1  - From ICU Syndromes to ICU Subphenotypes: Consensus Report and Recommendations for Developing Precision Medicine in the ICU.
A1  - Gordon, Anthony
A1  - Alipanah-Lechner, Narges
A1  - Bos, Lieuwe
A1  - Dianti, Jose
A1  - Diaz, Janet
A1  - Finfer, Simon
A1  - Fujii, Tomoko
A1  - Giamarellos-Bourboulis, Evangelos
A1  - Goligher, Ewan
A1  - Gong, Michelle
A1  - Karakike, Eleni
A1  - Liu, Vincent
A1  - Lumlertgul, Nuttha
A1  - Marshall, John
A1  - Menon, David
A1  - Meyer, Nuala
A1  - Munroe, Elizabeth
A1  - Myatra, Sheila
A1  - Ostermann, Marlies
A1  - Prescott, Hallie
A1  - Randolph, Adrienne
A1  - Schenck, Edward
A1  - Seymour, Christopher
A1  - Shankar-Hari, Manu
A1  - Singer, Mervyn
A1  - Smit, Marry
A1  - Tanaka, Aiko
A1  - Taccone, Fabio
A1  - Thompson, Taylor
A1  - Torres, Lisa
A1  - van der Poll, Tom
A1  - Vincent, Jean-Louis
A1  - Calfee, Carolyn
Y1  - 2024//
N2  - : Critical care uses syndromic definitions to describe patient groups for clinical practice and research. There is growing recognition that a "precision medicine" approach is required and that integrated biologic and physiologic data identify reproducible subpopulations that may respond differently to treatment. This article reviews the current state of the field and considers how to successfully transition to a precision medicine approach. To impact clinical care, identification of subpopulations must do more than differentiate prognosis. It must differentiate response to treatment, ideally by defining subgroups with distinct functional or pathobiological mechanisms (endotypes). There are now multiple examples of reproducible subpopulations of sepsis, acute respiratory distress syndrome, and acute kidney or brain injury described using clinical, physiological, and/or biological data. Many of these subpopulations have demonstrated the potential to define differential treatment response, largely in retrospective studies, and that the same treatment-responsive subpopulations may cross multiple clinical syndromes (treatable traits). To bring about a change in clinical practice, a precision medicine approach must be evaluated in prospective clinical studies requiring novel adaptive trial designs. Several such studies are underway, but there are multiple challenges to be tackled. Such subpopulations must be readily identifiable and be applicable to all critically ill populations around the world. Subdividing clinical syndromes into subpopulations will require large patient numbers. Global collaboration of investigators, clinicians, industry, and patients over many years will therefore be required to transition to a precision medicine approach and ultimately realize treatment advances seen in other medical fields., (C) 2024 American Thoracic Society
KW  - sepsis
KW  - respiratory distress syndrome
KW  - acute kidney injury
KW  - brain injury
KW  - precision medicine
JA  - Am J Respir Crit Care Med
VL  - 210
IS  - 2
SP  - 155
EP  - 166
CY  - (C) 2024 American Thoracic Society 
PB  - (1)Division of Anaesthetics, Pain Medicine and Intensive Care and (2)School of Public Health, Imperial College London, London, United Kingdom; (3)Division of Pulmonary, Critical Care, Allergy, and Sleep Medicine, Department of Medicine, University of California, San Francisco, San Francisco, California; (4)Intensive Care,; (5)Center of Experimental and Molecular Medicine, and (6)Division of Infectious Diseases, Amsterdam University Medical Center, University of Amsterdam, Amsterdam, the Netherlands; (7)Interdepartmental Division of Critical Care Medicine, University of Toronto, Toronto, Ontario, Canada; (8)Departamento de Cuidados Intensivos, Centro de Educacion Medica e Investigaciones Clinicas, Buenos Aires, Argentina; (9)World Health Organization, Geneva, Switzerland (10)The George Institute for Global Health, University of New South Wales, Sydney, Australia; (11)Jikei University School of Medicine, Jikei University Hospital, Tokyo, Japan; (12)Fourth Department of Internal Medicine and (13)Second Department of Critical Care Medicine, National and Kapodistrian University of Athens, Athens, Greece; (14)Division of Critical Care Medicine and (15)Division of Pulmonary Medicine, Department of Medicine and Department of Epidemiology and Population Health, Montefiore Medical Center, Albert Einstein College of Medicine, Bronx, New York; (16)Division of Research, Kaiser Permanente, Oakland, California; (17)Excellence Center for Critical Care Nephrology, Division of Nephrology, Faculty of Medicine, King Chulalongkorn Memorial Hospital, Bangkok, Thailand (18)Department of Medicine, University of Cambridge, Cambridge, United Kingdom; (19)Division of Pulmonary, Allergy, and Critical Care Medicine, University of Pennsylvania Perelman School of Medicine, Philadelphia, Pennsylvania; (20)Department of Internal Medicine, University of Michigan, Ann Arbor, Michigan; (21)Department of Anaesthesiology, Critical Care and Pain, Tata Memorial Hospital, Homi Bhabha National Institute, Mumbai, India; (22)King's College London, Guy's & St Thomas' Hospital, London, United Kingdom; (23)Veterans Affairs Center for Clinical Management Research, Ann Arbor, Michigan; (24)Department of Anesthesiology, Critical Care and Pain Medicine, Boston Children's Hospital, Boston, Massachusetts; (25)Department of Anaesthesia and (26)Department of Pediatrics, Harvard Medical School, Boston, Massachusetts; (27)Division of Pulmonary and Critical Care Medicine, Joan and Sanford I. Weill Department of Medicine, Weill Cornell Medicine, New York, New York; (28)Department of Critical Care Medicine, University of Pittsburgh, Pittsburgh, Pennsylvania; (29)Centre for Inflammation Research, Institute of Regeneration and Repair, University of Edinburgh, Edinburgh, United Kingdom; (30)Bloomsbury Institute of Intensive Care Medicine, Division of Medicine, University College London, London, United Kingdom; (31)Department of Intensive Care, University of Fukui Hospital, Yoshida, Fukui, Japan; (32)Department of Anesthesiology and Intensive Care Medicine, Osaka University Graduate School of Medicine, Suita, Osaka, Japan; (33)Department des Soins Intensifs, Hopital Universitaire de Bruxelles (HUB), Universite Libre de Bruxelles (ULB), Brussels, Belgium; and (34)Division of Pulmonary and Critical Care Medicine, Massachusetts General Hospital, Boston, Massachusetts
SN  - 1073-449X
M1  - 9421642, bzs
DO  - 10.1164/rccm.202311-2086SO
PT  - Miscellaneous Article
L2  - http://ovidsp.ovid.com/ovidweb.cgi?T=JS&PAGE=reference&D=ovftz3&NEWS=N&AN=00019521-202407150-00009
ER  -  

Link to the Ovid Full Text or citation: https://ovidsp.ovid.com/ovidweb.cgi?T=JS&CSC=Y&NEWS=N&PAGE=fulltext&D=ovftz3&AN=00019521-202407150-00009 

52. 
TY  - JOUR
DB  - Journals@Ovid Full Text
ID  - 02223307-202407004-00011
T1  - Clinical profile and treatment outcomes in pediatric uveitis - A series from South India.
A1  - Mooss, Vidya
A1  - Babu, Kalpana
Y1  - 2024//
N2  - Purpose: The purpose of the study was to look at the clinical spectrum, treatment options, and visual outcomes in a large cohort of pediatric uveitis from a tertiary eye care center in South India., Methods: This is a retrospective study carried out at a tertiary eye center in South India. Cases of pediatric uveitis between January 2012 and June 2022 were retrieved from the hospital's medical database. Uveitis was classified according to the Standardization of Uveitis Nomenclature criteria. Demographic details, clinical presentation, complications, medical and surgical management, and visual outcome were evaluated., Results: Two hundred and six eyes of 132 cases were included, with a median age of 12 years. The male to female ratio was 1:1. Bilaterality was seen in 63.1% of cases. The mean duration of uveitis was 11.5 +/- 18.5 months, and the mean follow-up period was 20.5 +/- 25.1 months. Noninfectious uveitis was seen in 70.45% cases. Most common etiology in the noninfectious group was idiopathic (27.3%), while in the infectious group, it was tuberculosis (TB; 14.4%). Immunomodulators were used in 43.9% and biologics in 10.9% of cases. Most common complications were cataract (25.24%) and posterior synechiae (21.35%). Surgical procedures were done in 12.62%. The mean visual acuity was 0.81 +/- 1.14 log of minimum angle of resolution (logMAR) at presentation and 0.49 +/- 0.87 logMAR at the end of the study (P = 0.002)., Conclusion: Pediatric uveitis poses a challenge in comparison to adult uveitis. Our study highlights the need for early diagnosis and aggressive management to prevent sequelae. Multidisciplinary approach is a key in improving the overall visual prognosis., (C) 2024 Indian Journal of Ophthalmology | Published by Wolters Kluwer - Medknow
KW  - Complications
KW  - infectious uveitis
KW  - management
KW  - noninfectious uveitis
KW  - pediatric uveitis
VL  - 72
IS  - Suppl 4
SP  - S584
EP  - S591
CY  - (C) 2024 Indian Journal of Ophthalmology | Published by Wolters Kluwer - Medknow
PB  - Department of Uvea and Ocular Inflammation, Prabha Eye Clinic and Research Centre and Vittala International Institute of Ophthalmology, Bengaluru, Karnataka, India
SN  - 1998-3689
DO  - 10.4103/IJO.IJO_3131_22
PT  - Article
L2  - http://ovidsp.ovid.com/ovidweb.cgi?T=JS&PAGE=reference&D=ovftz3&NEWS=N&AN=02223307-202407004-00011
ER  -  

Link to the Ovid Full Text or citation: https://ovidsp.ovid.com/ovidweb.cgi?T=JS&CSC=Y&NEWS=N&PAGE=fulltext&D=ovftz3&AN=02223307-202407004-00011 

53. 
TY  - JOUR
DB  - Journals@Ovid Full Text
ID  - 00004770-202407000-00010
T1  - Comparison of the Outcome of Intentional Replantation in Teeth with or without Periodontal Involvement: A Retrospective Study.
A1  - Luo, Yu
A1  - Li, Jiatong
A1  - Liu, Liu
A1  - Ye, Ling
A1  - DDS, PhD
A1  - Song, Dongzhe
A1  - DDS, PhD
A1  - Huang, Dingming
A1  - DDS, PhD
Y1  - 2024//
N2  - Objective: Intentional replantation (IR) is considered as a viable treatment option to preserve the teeth with apical periodontitis. This study aimed to compare the treatment outcomes of IR in teeth with or without periodontal involvement, and to investigate the influence of related factors., Methods: A total of 157 teeth with a documented history of IR between September 2012 and November 2022 and a follow-up duration of more than 1 year were included. The samples included 100 teeth with simple apical periodontitis and 57 teeth with combined periodontal-endodontic lesions (CPEL). Clinical and radiographic criteria were used to evaluate treatment outcomes including functional retention and extraction. Chi-square analyses and Fisher's exact tests were used to compare bivariate associations between outcomes and clinical or demographic variables. Kaplan-Meier analyses were used to evaluate the cumulative survival rate of the intentionally replanted teeth., Results: The overall cumulative survival rates were 93.0% at 1 year, 76.7% at 5 years, and 56.2% at 10 years. Among the 100 teeth with simple apical periodontitis, the survival rates were 93.0%, 86.7%, and 78.8% at the same time points. In contrast, 57 teeth with CPEL exhibited survival rates of 93.0%, 65.0%, and 36.9%, respectively. The primary postoperative complications that led to extraction were periodontal involvement (51.9%), tooth fracture (18.5%), external root resorption (18.5%), and persistent apical periodontitis (11.1%). The outcomes of teeth with CPEL were significantly affected by the presence of a sinus tract and crown restoration. In contrast, no significant prognostic factors were identified for teeth without periodontal involvement., Conclusion: The long-term prognosis of teeth with CPEL is significantly worse than those with simple apical periodontitis. The main reason of extraction was periodontal involvement. Regular periodontal maintenance and appropriate crown restoration may help to improve the prognosis for teeth with CPEL., (C)2024The American Association of Endodontists
KW  - Apical periodontitis
KW  - intentional replantation
KW  - periodontal involvement
KW  - prognosis
JA  - J Endod
VL  - 50
IS  - 7
SP  - 944
EP  - 953
CY  - (C)2024The American Association of Endodontists
PB  - (*)State Key Laboratory of Oral Diseases & National Center for Stomatology & National Clinical Research Center for Oral Diseases, West China Hospital of Stomatology, Sichuan University, Chengdu, Sichuan, China
PB  - (+)Department of Conservative Dentistry and Endodontics, West China Hospital of Stomatology, Sichuan University, Chengdu, Sichuan, China
SN  - 0099-2399
M1  - i1k, 7511484, 17910050r
DO  - 10.1016/j.joen.2024.03.013
PT  - Article
L2  - http://ovidsp.ovid.com/ovidweb.cgi?T=JS&PAGE=reference&D=ovftz3&NEWS=N&AN=00004770-202407000-00010
ER  -  

Link to the Ovid Full Text or citation: https://ovidsp.ovid.com/ovidweb.cgi?T=JS&CSC=Y&NEWS=N&PAGE=fulltext&D=ovftz3&AN=00004770-202407000-00010 

54. 
TY  - JOUR
DB  - Journals@Ovid Full Text
ID  - 01735135-202407000-00013
T1  - Heterogeneous Effects of Continuous Positive Airway Pressure in Non-Sleepy Obstructive Sleep Apnea on Cardiovascular Disease Outcomes: Post Hoc Machine Learning Analysis of the ISAACC Trial (ECSACT Study)*.
A1  - Cohen, Oren
A1  - Sanchez-de-la-Torre, Manuel
A1  - Al-Taie, Zainab
A1  - Khan, Samira
A1  - Kundel, Vaishnavi
A1  - Kovacic, Jason
A1  - Gracia-Lavedan, Esther
A1  - De Batlle, Jordi
A1  - Nadkarni, Girish
A1  - Barbe, Ferran
A1  - Suarez-Farinas, Mayte
A1  - Shah, Neomi
Y1  - 2024//
N2  - Rationale: Randomized controlled trials of continuous positive airway pressure (CPAP) therapy for cardiovascular disease (CVD) prevention among patients with obstructive sleep apnea (OSA) have been largely neutral. However, given that OSA is a heterogeneous disease, there may be unidentified subgroups demonstrating differential treatment effects., Objectives: We sought to apply a novel data-drive approach to identify nonsleepy OSA subgroups with heterogeneous effects of CPAP on CVD outcomes within the Impact of Sleep Apnea Syndrome in the Evolution of Acute Coronary Syndrome (ISAACC) study., Methods: Participants were randomly partitioned into two datasets. One for training (70%) our machine-learning model and a second (30%) for validation of significant findings. Model-based recursive partitioning was applied to identify subgroups with heterogeneous treatment effects. Survival analysis was conducted to compare treatment (CPAP vs. usual care [UC]) outcomes within subgroups., Results: A total of 1,224 nonsleepy OSA participants were included. Of 55 features entered into our model, only two appeared in the final model (i.e., average OSA event duration and hypercholesterolemia). Among participants at or below the model-derived average event duration threshold (19.5 s), CPAP was protective for a composite of CVD events (training hazard ratio [HR], 0.46; P = 0.002). For those with longer event duration (>19.5 s), an additional split occurred by hypercholesterolemia status. Among participants with longer event duration and hypercholesterolemia, CPAP resulted in more CVD events compared with UC (training HR, 2.24; P = 0.011). The point estimate for this harmful signal was also replicated in the testing dataset (HR, 1.83; P = 0.118)., Conclusions: We discovered subgroups of nonsleepy OSA participants within the ISAACC study with heterogeneous effects of CPAP. Among the training dataset, those with longer OSA event duration and hypercholesterolemia had nearly 2.5 times more CVD events with CPAP compared with UC, whereas those with shorter OSA event duration had roughly half the rate of CVD events if randomized to CPAP., (C) 2024 American Thoracic Society
KW  - OSA
KW  - CPAP
KW  - major adverse cardiac events
KW  - machine learning
JA  - Ann Am Thorac Soc
VL  - 21
IS  - 7
SP  - 1074
EP  - 1084
CY  - (C) 2024 American Thoracic Society 
PB  - (1)Division of Pulmonary, Critical Care, and Sleep Medicine, (2)Center for Biostatistics, Department of Population Health Science and Policy, (3)Cardiovascular Research Institute, and (4)Division of Data Driven and Digital Medicine (D3M), Charles Bronfman Institute for Personalized Medicine, Icahn School of Medicine at Mount Sinai, New York, New York; (5)Precision Medicine in Chronic Diseases, University Hospital Arnau de Vilanova-Santa Maria, IRB Lleida, Department of Nursing and Physiotherapy, Faculty of Nursing and Physiotherapy, University of Lleida, Lleida, Spain; (6)Centro de Investigacion Biomedica en Red de Enfermedades Respiratorias, Madrid, Spain; (7)Victor Chang Cardiac Research Institute, Darlinghurst, New South Wales, Australia; (8)St. Vincent's Clinical School, University of New South Wales, Sydney, New South Wales, Australia; and (9)Translational Research in Respiratory Medicine, University Hospital Arnau de Vilanova-Santa Maria, IRB Lleida, Lleida, Spain
SN  - 2325-6621
M1  - 101600811
DO  - 10.1513/AnnalsATS.202309-799OC
PT  - Article
L2  - http://ovidsp.ovid.com/ovidweb.cgi?T=JS&PAGE=reference&D=ovftz3&NEWS=N&AN=01735135-202407000-00013
ER  -  

Link to the Ovid Full Text or citation: https://ovidsp.ovid.com/ovidweb.cgi?T=JS&CSC=Y&NEWS=N&PAGE=fulltext&D=ovftz3&AN=01735135-202407000-00013 

55. 
TY  - JOUR
DB  - Journals@Ovid Full Text
ID  - 01845215-202407000-00034
T1  - Minimally invasive approaches versus conventional sternotomy for aortic valve replacement in patients with aortic valve disease:  a systematic review and meta-analysis of 17 269 patients.
A1  - Khalid, Saad
A1  - Hassan, Muhammad
A1  - Ali, Abraish
A1  - Anwar, Farah
A1  - Siddiqui, Mishal
A1  - Shrestha, Sunita
Y1  - 2024//
N2  - Background: Aortic valve replacement (AVR) is a common procedure for aortic valve pathologies, particularly in the elderly. While traditional open AVR is established, minimally invasive techniques aim to reduce morbidity and enhance treatment outcomes. The authors' meta-analysis compares these approaches with conventional sternotomy, offering insights into short and long-term mortality and postoperative results. This study provides valuable evidence for informed decision-making between conventional and minimally invasive approaches for AVR., Materials and methods: Till August 2023, PubMed, Embase, and MEDLINE databases were searched for randomized controlled trials (RCT) and propensity score matched (PSM) studies comparing minimally invasive approaches [mini-sternotomy (MS) and right mini-thoracotomy (RMT)] with full sternotomy (FS) for AVR. Various outcomes were analyzed, including mortality rates, bypass and clamp times, length of hospital stay, and complications. Risk ratios (RR) and the weighted mean differences (WMD) with corresponding 95% CIs were calculated using Review Manager., Results: Forty-eight studies were included having 17 269 patients in total. When compared to FS, there was no statistically significant difference in in-hospital mortality in MS (RR:0.80; 95% CI:0.50-1.27; I2=1%; P=0.42) and RMT (RR:0.70; 95% CI:0.36-1.35; I2=0%; P=0.29). FS was also linked with considerably longer cardiopulmonary bypass duration than MS (MD:8.68; 95% CI:5.81-11.56; I2=92%; P=0.00001). The hospital length of stay was determined to be shorter in MS (MD:-0.58; 95% CI:-1.08 to -0.09; I2=89%; P=0.02) with no statistically significant difference in RMT (MD:-0.67; 95% CI:-1.42 to 0.08; I2=84%; P=0.08) when compared to FS., Conclusions: While mortality rates were comparable in minimally invasive approaches and FS, analysis shows that MS, due to fewer respiratory and renal insufficiencies, as well as shorter hospital and ICU stay, may be a safer approach than both RMT and FS., (C) 2024 by Lippincott Williams & Wilkins, Inc.
KW  - aortic valve replacement
KW  - full sternotomy
KW  - mini-sternotomy
KW  - right mini-thoracotomy
JA  - Ann Med Surg (Lond)
VL  - 86
IS  - 7
SP  - 4005
EP  - 4014
CY  - (C) 2024 by Lippincott Williams & Wilkins, Inc.
PB  - (a)Department of Medicine, Dow University of Health Sciences, Karachi, Pakistan
PB  - (b)Upendra Devkota Memorial National Institute of Neurological and Allied Sciences Bansbari, Kathmandu, Nepal
SN  - 2049-0801
M1  - 101616869
DO  - 10.1097/MS9.0000000000002204
PT  - Article
L2  - http://ovidsp.ovid.com/ovidweb.cgi?T=JS&PAGE=reference&D=ovftz3&NEWS=N&AN=01845215-202407000-00034
ER  -  

Link to the Ovid Full Text or citation: https://ovidsp.ovid.com/ovidweb.cgi?T=JS&CSC=Y&NEWS=N&PAGE=fulltext&D=ovftz3&AN=01845215-202407000-00034 

56. 
TY  - JOUR
DB  - Journals@Ovid Full Text
ID  - 00005792-202406210-00027
T1  - An analysis of clinical characteristics of rare bilateral medial medullary infarction:  An observational study.
A1  - Hu, Zhenzhu
A1  - Ban, Jin
A1  - Li, Zhaoying
A1  - Yang, Dongdong
A1  - Li, Ke
A1  - Zhang, Xuanchao
A1  - Hu, Fangfang
A1  - Li, Qingqing
A1  - Mao, Wenqi
A1  - Liang, Yanjing
A1  - Luo, Dehua
A1  - Chen, Zhenwei
A1  - Chen, Hao
A1  - Shi, Yu
Y1  - 2024//
N2  - This study aimed to characterize the risk factors, etiology, clinical manifestations, anatomical characteristics, stroke mechanisms, imaging features, and prognosis of bilateral medial medullary infarction (BMMI). A retrospective analysis was conducted on 11 patients with BMMI who met the inclusion criteria at the Affiliated Hospital of Xuzhou Medical University from January 2013 to January 2023. The patients' imaging and clinical features were analyzed and summarized. Eleven patients (7 male, 4 female), aged 46 to 62 years, met the inclusion criteria. Common clinical presentations included dysarthria (90.9%), dysphagia (90.9%), quadriplegia (81.8%), and so on. Within 72 hours of onset, 8 cases presented with quadriplegia, 2 cases with hemiplegia, and 1 case without limb paralysis. The main risk factor for BMMI was hypertension, followed by diabetes. "Heart appearance" infarcts occurred in 4 cases (36.4%), while "Y appearance" infarcts occurred in 7 cases (63.6%). Among the patients, 3 had unilateral vertebral artery stenosis or occlusion, 5 had bilateral vertebral artery stenosis or occlusion, 2 had normal vertebral basilar artery, and 1 did not undergo cerebrovascular examination. All patients received standardized treatment for cerebral infarction. The prognosis was poor, with 81.8% of patients having an unfavorable outcome, including 1 death, 9 cases of disability, and only 1 patient achieving self-care ability after recovery. BMMI is more prevalent in males aged 45 to 60 years. The main risk factors are hypertension and diabetes. Atherosclerosis is the primary etiological subtype. The main clinical manifestations are dyskinesia, dizziness, quadriplegia, and dysarthria. The prognosis of BMMI is poor. The specific imaging features of "heart appearance" or "Y appearance" infarcts aid in the diagnosis of BMMI., Copyright (C) 2024 The Authors. Published by Wolters Kluwer Health, Inc. All rights reserved.
KW  - bilateral medial medullary infarction (BMMI)
KW  - clinical features
KW  - magnetic resonance imaging (MRI)
KW  - vertebral artery
JA  - Medicine (Baltimore)
VL  - 103
IS  - 25
SP  - e38336
CY  - Copyright (C) 2024 The Authors. Published by Wolters Kluwer Health, Inc. All rights reserved.
PB  - (a)Department of Neurology, XuZhou New Healthy Geriatric Hospital, Xuzhou, Jiangsu, China
PB  - (b)Department of Neurology, The Affiliated Hospital of Xuzhou Medical University, Xuzhou, Jiangsu, China
PB  - (c)Department of Neurology, Hospital of Chengdu University of Traditional Chinese Medicine, Chengdu, China
PB  - (d)Department of Neurology, Xuzhou Cancer Hospital, Xuzhou, Jiangsu, China.
SN  - 0025-7974
M1  - mny, 2985248r
DO  - 10.1097/MD.0000000000038336
PT  - Article
L2  - http://ovidsp.ovid.com/ovidweb.cgi?T=JS&PAGE=reference&D=ovftz3&NEWS=N&AN=00005792-202406210-00027
ER  -  

Link to the Ovid Full Text or citation: https://ovidsp.ovid.com/ovidweb.cgi?T=JS&CSC=Y&NEWS=N&PAGE=fulltext&D=ovftz3&AN=00005792-202406210-00027 

57. 
TY  - JOUR
DB  - Journals@Ovid Full Text
ID  - 00042737-202406000-00003
T1  - Comparing the efficacy of vedolizumab between males and females:  a post-hoc analysis of GEMINI-1 and VARSITY.
A1  - Chhibba, Tarun
A1  - Wong, Emily
A1  - Reinisch, Walter
A1  - Targownik, Laura
A1  - Narula, Neeraj
Y1  - 2024//
N2  - Vedolizumab is a first-line treatment option for ulcerative colitis. There are differences in incidence of ulcerative colitis between males and females, but whether sex affects treatment outcomes is less clear. We examined sex-based differences in patients with ulcerative colitis initiated on vedolizumab from two major randomized controlled trials (RCTs). We conducted a post-hoc analysis on participants with ulcerative colitis from the VARSITY and GEMINI-1 RCTs who received vedolizumab. Outcomes of interest were rates of clinical improvement, clinical remission, and endoscopic improvement at weeks 6, 14, and 52 in male and female participants, as were differences in concentrations of trough vedolizumab and C-reactive protein; 1009 persons in GEMINI-1 and VARSITY trials were included. Male and female patients had similar disease characteristics aside from males being more likely to have Mayo 3 grade endoscopic severity at baseline (62.8 vs. 48.9%, P < 0.001). At week 6, females were more likely to have endoscopic improvement (47.4 vs. 35.2%, P = 0.001) and increased vedolizumab trough levels [34.0 (23.0-44.5) vs. 28.9 (19.0-34.6), P < 0.001]. The probability of achieving clinical remission (28.9 vs. 34.5%, P = 0.057) or endoscopic improvement (35.5 vs. 39.3%, P = 0.212) at week 52 was not different between males and females. Females with ulcerative colitis treated with vedolizumab appear more likely to achieve early endoscopic improvement than males, though longer-term outcomes demonstrated no difference. Further studies are required to better understand mechanisms through which sex or sex-associated factors could influence response to therapy in ulcerative colitis., Copyright (C) 2024 Wolters Kluwer Health, Inc. All rights reserved.
KW  - biologic
KW  - inflammatory bowel disease (IBD)
KW  - sex
KW  - trials
JA  - Eur J Gastroenterol Hepatol
VL  - 36
IS  - 6
SP  - 704
EP  - 711
CY  - Copyright (C) 2024 Wolters Kluwer Health, Inc. All rights reserved.
PB  - (a)Department of Medicine, Massachusetts General Hospital (Division of Gastroenterology), Harvard University, Boston, MA, USA
PB  - (b)Department of Medicine (Division of Gastroenterology) and Farncombe Family Digestive Health Research Institute, McMaster University, Hamilton, ON, Canada
PB  - (c)Department of Medicine (Division of Gastroenterology and Hepatology), Medical University of Vienna, Vienna, Austria
PB  - (d)Department of Medicine (Division of Gastroenterology), University of Toronto, Toronto, ON, Canada
SN  - 0954-691X
M1  - 9000874, B9X
DO  - 10.1097/MEG.0000000000002759
PT  - Article
L2  - http://ovidsp.ovid.com/ovidweb.cgi?T=JS&PAGE=reference&D=ovftz3&NEWS=N&AN=00042737-202406000-00003
ER  -  

Link to the Ovid Full Text or citation: https://ovidsp.ovid.com/ovidweb.cgi?T=JS&CSC=Y&NEWS=N&PAGE=fulltext&D=ovftz3&AN=00042737-202406000-00003 

58. 
TY  - JOUR
DB  - Journals@Ovid Full Text
ID  - 00007691-202406000-00011
T1  - Effect of Bedaquiline and Delamanid Pharmacokinetics on Sputum Culture Conversion and Adverse Events in Drug-Resistant Tuberculosis.
A1  - Bhatnagar, Anuj
A1  - Hemanthkumar, Agibothu
A1  - Muthu Vijayalakshmi, Mariappan
A1  - Vohra, Vikram
A1  - Padmapriyadarsini, Chandrasekaran
A1  - Ramesh, Paranchi
A1  - Taneja, Gaurav
A1  - Chavan, Vijay
A1  - Jeyadeepa, Bharathi
A1  - Bhui, Namrata
A1  - Solanki, Rajesh
Y1  - 2024//
N2  - Background: Pharmacokinetic studies of bedaquiline and delamanid in patients with pre-extensively drug-resistant tuberculosis (pre-XDR TB) will help in the optimization of these drugs for both culture conversion and adverse events., Methods: A prospective cohort of 165 adult patients (56% male with mean [SD] age 29 [9.7] years) with pre-XDR TB was treated with bedaquiline, delamanid, clofazimine, and linezolid for 24 weeks at 5 sites in India. Bedaquiline was administered at 400 mg daily for 2 weeks followed by 200 mg thrice weekly for 22 weeks, whereas delamanid was administered at 100 mg twice daily. In 23 consenting participants at 8 and 16 weeks of treatment, blood was collected at 0, 2, 4, 5, 6, 8, 12, and 24 hours postdosing for an intense pharmacokinetic study. Pharmacokinetic parameters were correlated with sputum culture conversion and adverse events., Results: The mean (SD) age and weight of patients were 30 (10) years and 54 kg, respectively. The median minimum concentration (Cmin) and time-concentration curve (AUC) for bedaquiline, respectively, were 0.6 mcg/mL and 27 mcg/mL[middle dot]h at week 8 and 0.8 mcg/mL and 36 mcg/mL[middle dot]h at week 16, suggesting drug accumulation over time. The median Cmin and AUC of delamanid, respectively, were 0.17 mcg/mL and 5.1 mcg/mL[middle dot]h at week 8 and 0.20 mcg/mL and 7.5 mcg/mL[middle dot]h at week 16. Delay in sputum conversion was observed in patients with drug concentrations lower than the targeted concentration. At weeks 8 and 16, 13 adverse events were observed. Adverse events were resolved through symptomatic treatment. Body mass index was found to be significantly associated with drug-exposure parameters., Conclusions: Bedaquiline and delamanid when co-administered exhibit plasma drug levels within the targeted concentrations, showing an exposure-response relationship., Copyright (C) 2024 Wolters Kluwer Health, Inc. All rights reserved.
KW  - plasma drug levels
KW  - therapeutic range
KW  - adverse events
KW  - sputum conversion
JA  - Ther Drug Monit
VL  - 46
IS  - 3
SP  - 363
EP  - 369
CY  - Copyright (C) 2024 Wolters Kluwer Health, Inc. All rights reserved.
PB  - (*)Rajan Babu Institute of Pulmonary Medicine and Tuberculosis, New Delhi;
PB  - (+)ICMR-National Institute for Research in Tuberculosis, Chennai;
PB  - (++)National Institute for Tuberculosis and Respiratory Diseases, New Delhi;
PB  - ([S])Government Thiruvatteeswarar Hospital of Thoracic Medicine, Chennai;
PB  - ([P])Group of TB Hospitals, Mumbai; and
PB  - (||)B.J.Medical College and Hospital, Ahmedabad, India.
SN  - 0163-4356
M1  - v8p, 7909660
DO  - 10.1097/FTD.0000000000001164
PT  - Article
L2  - http://ovidsp.ovid.com/ovidweb.cgi?T=JS&PAGE=reference&D=ovftz3&NEWS=N&AN=00007691-202406000-00011
ER  -  

Link to the Ovid Full Text or citation: https://ovidsp.ovid.com/ovidweb.cgi?T=JS&CSC=Y&NEWS=N&PAGE=fulltext&D=ovftz3&AN=00007691-202406000-00011 

59. 
TY  - JOUR
DB  - Journals@Ovid Full Text
ID  - 01279778-202406000-00008
T1  - Assessment of treatment outcomes:  cytoreductive surgery compared to radiotherapy in oligometastatic prostate cancer - an in-depth quantitative evaluation and retrospective cohort analysis.
A1  - Cheng, Bisheng
A1  - He, Haixia
A1  - Chen, Bingliang
A1  - Zhou, Qianghua
A1  - Luo, Tianlong
A1  - Li, Kaiwen
A1  - Du, Tao
A1  - Huang, Hai
Y1  - 2024//
N2  - Background: The management of oligometastatic prostate cancer, defined by its few metastatic sites, poses distinct clinical dilemmas. Debates persist regarding the most effective treatment approach, with both cytoreductive surgery and radiotherapy being key contenders. The purpose of this research is to thoroughly evaluate and compare the effectiveness of these two treatments in managing patients with oligometastatic prostate cancer., Methods: A comprehensive search of the literature was carried out to find pertinent publications that compared the results of radiation and cytoreductive surgery for oligometastatic prostate cancer. A meta-analysis was conducted in order to evaluate both short-term and long-term survival. Furthermore, utilizing institutional patient data, a retrospective cohort research was conducted to offer practical insights into the relative performances of the two treatment regimens., Results: Five relevant studies' worth of data were included for this meta-analysis, which included 1425 patients with oligometastatic prostate cancer. The outcomes showed that, in comparison to radiation, cytoreductive surgery was linked to a substantially better cancer-specific survival (CSS) [hazard ratio (HR): 0.70, 95% (CI): 0.59-0.81, P<0.001] and overall survival (OS) [HR, 0.80; 95% (CI), 0.77-0.82; P<0.01]. The two therapy groups' Progression-Free Survival (PFS) and Castration-Resistant Prostate Cancer-Free Survival (CRPCFS), however, did not differ significantly (HR: 0.56, 95% CI: 0.17-1.06; HR: 0.67, 95% CI: 0.26-1.02, respectively). Out of the 102 patients who were recruited in the retrospective cohort research, 36 had cytoreductive surgery (CRP), 36 had radiation therapy (primary lesion), and 30 had radiation therapy (metastatic lesion). The follow-up time was 46.3 months (18.6-60.0) on average. The enhanced OS in the CRP group [OS interquartile range (IQR): 45-60 months] in comparison to the radiation group (OS IQR: 39.0-59.0 months and 25.8-55.0 months, respectively) was further supported by the cohort research. Furthermore, CRP had a better OS than both radiation (primary region) and radiotherapy (metastatic region), with the latter two therapeutic methods having similar OS., Conclusion: This meta-analysis and retrospective research provide valuable insights into the comparative efficacy of cytoreductive surgery and radiotherapy for oligometastatic prostate cancer. While short-term survival (PFS, CRPCFS) was similar between the two groups, cytoreductive surgery exhibited superior CSS and OS. Adverse event rates were manageable in both modalities. These findings contribute to informed treatment decision-making for clinicians managing oligometastatic prostate cancer patients. Further prospective studies and randomized controlled trials are essential to corroborate these results and guide personalized therapeutic approaches for this distinct subset of patients., (C) 2024 by Lippincott Williams & Wilkins, Inc.
KW  - cytoreductive surgery
KW  - oligometastatic
KW  - prostate cancer
KW  - radiotherapy
KW  - retrospective study
JA  - Int J Surg
VL  - 110
IS  - 6
SP  - 3190
EP  - 3202
CY  - (C) 2024 by Lippincott Williams & Wilkins, Inc.
PB  - (a)Department of Urology
PB  - (b)Department of Obstetrics and Gynecology
PB  - (c)Guangdong Provincial Key Laboratory of Malignant Tumor Epigenetics and Gene Regulation
PB  - (d)Department of Radiation Oncology
PB  - (e)Guangdong Provincial Clinical Research Center for Urological Diseases, Sun Yat-Sen Memorial Hospital, Sun Yat-Sen University
PB  - (f)Department of Urology, Sun Yat-sen University Cancer Center, Guangzhou
PB  - (g)Department of Urology, The Sixth Affiliated Hospital of Guangzhou Medical University, Qingyuan People's Hospital, Qingyuan, Guangdong
PB  - (h)Department of Urology, Fujian Medical University Union Hospital, Fuzhou, People's Republic of China
SN  - 1743-9191
M1  - 101228232
DO  - 10.1097/JS9.0000000000001308
PT  - Article
L2  - http://ovidsp.ovid.com/ovidweb.cgi?T=JS&PAGE=reference&D=ovftz3&NEWS=N&AN=01279778-202406000-00008
ER  -  

Link to the Ovid Full Text or citation: https://ovidsp.ovid.com/ovidweb.cgi?T=JS&CSC=Y&NEWS=N&PAGE=fulltext&D=ovftz3&AN=01279778-202406000-00008 

60. 
TY  - JOUR
DB  - Journals@Ovid Full Text
ID  - 00005792-202405030-00022
T1  - Liraglutide-associated depression in a patient with type 2 diabetes:  A case report and discussion.
A1  - He, Yangliuqing
A1  - Liang, Fenrong
A1  - Wang, Yiming
A1  - Wei, Yuhan
A1  - Ma, Tianpei
Y1  - 2024//
N2  - Background: Glucagon-like peptide-1 receptor agonists (GLP-1RAs) like liraglutide are primarily used for managing blood sugar levels in type 2 diabetes and aiding weight loss. Typically, their adverse effects are gastrointestinal, with limited exploration into their impact on mental health., Case presentation: This report examines a 39-year-old male with type 2 diabetes who developed depressive symptoms after starting liraglutide for glycemic control and weight reduction. Symptoms included poor mood, irritability, decreased interest and energy, progressing to sadness, low self-esteem, and physical discomfort. A clinical diagnosis of a depressive episode was made, coinciding with the initiation of liraglutide., Intervention and outcome: The patient depressive symptoms significantly improved within a week after discontinuing liraglutide and starting antidepressant therapy. This suggests a possible link between liraglutide and depression, despite considering other factors like diabetes-related stress., Discussion: The report explores potential mechanisms, such as GLP-1RA effects on glucose fluctuations and dopamine modulation, which might contribute to depressive symptoms. The influence on the brain reward system and the reduction in cravings for addictive substances after GLP-1RA use is also discussed as a factor in mood regulation., Conclusion: This case highlights the necessity of being vigilant about potential psychiatric side effects, particularly depression, associated with GLP-1RAs. The rarity of such reports calls for more research to investigate and understand these implications further., Copyright (C) 2024 The Authors. Published by Wolters Kluwer Health, Inc. All rights reserved.
KW  - case report4
KW  - depression1
KW  - GLP-1 receptor agonists (GLP-1RA)3
KW  - liraglutide2
JA  - Medicine (Baltimore)
VL  - 103
IS  - 18
SP  - e37928
CY  - Copyright (C) 2024 The Authors. Published by Wolters Kluwer Health, Inc. All rights reserved.
PB  - (a)Clinical Medicine College of Guizhou Medical University, Guiyang, China
PB  - (b)Department of Psychiatry, Affiliated Hospital of Guizhou Medical University, Guiyang, China.
SN  - 0025-7974
M1  - mny, 2985248r
DO  - 10.1097/MD.0000000000037928
PT  - Article
L2  - http://ovidsp.ovid.com/ovidweb.cgi?T=JS&PAGE=reference&D=ovftz3&NEWS=N&AN=00005792-202405030-00022
ER  -  

Link to the Ovid Full Text or citation: https://ovidsp.ovid.com/ovidweb.cgi?T=JS&CSC=Y&NEWS=N&PAGE=fulltext&D=ovftz3&AN=00005792-202405030-00022 

61. 
TY  - JOUR
DB  - Journals@Ovid Full Text
ID  - 00005792-202405030-00007
T1  - Treatment outcomes of tuberculosis cases by HIV status in Haramaya General Hospital, Ethiopia:  A retrospective cross-sectional study.
A1  - Ahmed, Adnan
A1  - Weldegebreal, Fitsum
A1  - Tebeje, Fikru
A1  - Dessie, Yadeta
Y1  - 2024//
N2  - Tuberculosis (TB) and human immunodeficiency virus (HIV) coinfection pose significant challenges to global health, particularly in achieving the target of ending TB. However, the impact of HIV status on TB treatment outcomes remains unclear, especially in eastern Ethiopia. This study aimed to assess the treatment outcomes of TB cases by HIV status and associated factors in Haramaya General Hospital from November 15 to December 30, 2022. A retrospective cross-sectional study was conducted, reviewing the TB registry and treatment cards of patients who received anti-TB treatment between September 2017 and August 2022. Of the 420 samples addressed, 91.0% (95% CI: 88.3%-96.7%) of all TB patients had successful treatment outcomes. The treatment success rates of HIV-positive and HIV-negative TB patients were 80.0% and 91.9%, respectively. Being HIV-negative (AOR: 2.561, 95% CI: 1.002-6.542), being in the age group of 20 to 35 years (AOR: 2.950, 95% CI: 1.171-7.431), and urban residence (AOR: 2.961, 95% CI: 1.466-5.981) were associated with the TB treatment success rate. There was a high treatment success rate among all patients with TB. HIV status was associated with TB treatment outcomes. Strengthening TB-HIV collaborative activities, providing patient-centered care and support, and frequent monitoring and evaluation are recommended to improve the TB success rate., Copyright (C) 2024 The Authors. Published by Wolters Kluwer Health, Inc. All rights reserved.
KW  - coinfection
KW  - eastern Ethiopia
KW  - human immunodeficiency virus
KW  - treatment outcomes
KW  - uberculosis
JA  - Medicine (Baltimore)
VL  - 103
IS  - 18
SP  - e38034
CY  - Copyright (C) 2024 The Authors. Published by Wolters Kluwer Health, Inc. All rights reserved.
PB  - (a)Eastern Harargi Health Bureau, Oromia, Ethiopia
PB  - (b)School Medical Laboratory Sciences, College of Health and Medical Sciences, Haramaya University, Harar, Ethiopia
PB  - (c)School of Public, College of Health and Medical Sciences, Haramaya University, Harar, Ethiopia.
SN  - 0025-7974
M1  - mny, 2985248r
DO  - 10.1097/MD.0000000000038034
PT  - Article
L2  - http://ovidsp.ovid.com/ovidweb.cgi?T=JS&PAGE=reference&D=ovftz3&NEWS=N&AN=00005792-202405030-00007
ER  -  

Link to the Ovid Full Text or citation: https://ovidsp.ovid.com/ovidweb.cgi?T=JS&CSC=Y&NEWS=N&PAGE=fulltext&D=ovftz3&AN=00005792-202405030-00007 

62. 
TY  - JOUR
DB  - Journals@Ovid Full Text
ID  - 02093599-202405000-00039
T1  - Preexisting Diabetes and Breast Cancer Treatment Among Low-Income Women.
A1  - Bekele, Bayu
A1  - Lian, Min
A1  - Schmaltz, Chester
A1  - Greever-Rice, Tracy
A1  - Shrestha, Pratibha
A1  - Liu, Ying
Y1  - 2024//
N2  - IMPORTANCE: Diabetes is associated with poorer prognosis of patients with breast cancer. The association between diabetes and adjuvant therapies for breast cancer remains uncertain., OBJECTIVE: To comprehensively examine the associations of preexisting diabetes with radiotherapy, chemotherapy, and endocrine therapy in low-income women with breast cancer., DESIGN, SETTING, AND PARTICIPANTS: This population-based cohort study included women younger than 65 years diagnosed with nonmetastatic breast cancer from 2007 through 2015, followed up through 2016, continuously enrolled in Medicaid, and identified from the linked Missouri Cancer Registry and Medicaid claims data set. Data were analyzed from January 2022 to October 2023., EXPOSURE: Preexisting diabetes., MAIN OUTCOMES AND MEASURES: Logistic regression was used to estimate odds ratios (ORs) of utilization (yes/no), timely initiation (<=90 days postsurgery), and completion of radiotherapy and chemotherapy, as well as adherence (medication possession ratio >=80%) and persistence (<90-consecutive day gap) of endocrine therapy in the first year of treatment for women with diabetes compared with women without diabetes. Analyses were adjusted for sociodemographic and tumor factors., RESULTS: Among 3704 women undergoing definitive surgery, the mean (SD) age was 51.4 (8.6) years, 1038 (28.1%) were non-Hispanic Black, 2598 (70.1%) were non-Hispanic White, 765 (20.7%) had a diabetes history, 2369 (64.0%) received radiotherapy, 2237 (60.4%) had chemotherapy, and 2505 (67.6%) took endocrine therapy. Compared with women without diabetes, women with diabetes were less likely to utilize radiotherapy (OR, 0.67; 95% CI, 0.53-0.86), receive chemotherapy (OR, 0.67; 95% CI, 0.48-0.93), complete chemotherapy (OR, 0.71; 95% CI, 0.50-0.99), and be adherent to endocrine therapy (OR, 0.71; 95% CI, 0.56-0.91). There were no significant associations of diabetes with utilization (OR, 0.95; 95% CI, 0.71-1.28) and persistence (OR, 1.09; 95% CI, 0.88-1.36) of endocrine therapy, timely initiation of radiotherapy (OR, 1.09; 95% CI, 0.86-1.38) and chemotherapy (OR, 1.09; 95% CI, 0.77-1.55), or completion of radiotherapy (OR, 1.25; 95% CI, 0.91-1.71)., CONCLUSIONS AND RELEVANCE: In this cohort study, preexisting diabetes was associated with subpar adjuvant therapies for breast cancer among low-income women. Improving diabetes management during cancer treatment is particularly important for low-income women with breast cancer who may have been disproportionately affected by diabetes and are likely to experience disparities in cancer treatment and outcomes., Copyright 2024 by the American Medical Association.  All Rights Reserved.  Applicable FARS/DFARS Restrictions Apply to Government Use.  American Medical Association, 515 N. State St, Chicago, IL 60610.
JA  - JAMA netw. open
VL  - 7
IS  - 5
SP  - e249548
CY  - Copyright 2024 by the American Medical Association.  All Rights Reserved.  Applicable FARS/DFARS Restrictions Apply to Government Use.  American Medical Association, 515 N. State St, Chicago, IL 60610.
PB  - (1)Division of Public Health Sciences, Department of Surgery, Washington University School of Medicine, St Louis, Missouri
PB  - (2)Alvin J. Siteman Cancer Center, Washington University School of Medicine, St Louis, Missouri
PB  - (3)Division of General Medical Sciences, Department of Medicine, Washington University School of Medicine, St Louis, Missouri
PB  - (4)Department of Health Management and Informatics, University of Missouri School of Medicine, Columbia
PB  - (5)Center for Health Policy, University of Missouri, Columbia
SN  - 2574-3805
M1  - 101729235
DO  - 10.1001/jamanetworkopen.2024.9548
PT  - Article
L2  - http://ovidsp.ovid.com/ovidweb.cgi?T=JS&PAGE=reference&D=ovftz3&NEWS=N&AN=02093599-202405000-00039
ER  -  

Link to the Ovid Full Text or citation: https://ovidsp.ovid.com/ovidweb.cgi?T=JS&CSC=Y&NEWS=N&PAGE=fulltext&D=ovftz3&AN=02093599-202405000-00039 

63. 
TY  - JOUR
DB  - Journals@Ovid Full Text
ID  - 00000434-202405000-00022
T1  - Using the Diabetes Care System for a County-Wide Hepatitis C Elimination:  An Integrated Community-Based Shared Care Model in Taiwan.
A1  - Hu, Tsung-Hui
A1  - MD, PhD
A1  - Luh, Dih-Ling
A1  - Tsao, Yo-Yu
A1  - Lin, Ting-Yu
A1  - Chang, Chun-Ju
A1  - Su, Wei-Wen
A1  - Yang, Chih-Chao
A1  - Yang, Chang-Jung
A1  - Chen, Hung-Pin
A1  - Liao, Pei-Yung
A1  - Su, Shih-Li
A1  - MD, PhD
A1  - Chen, Li-Sheng
A1  - Hsiu-Hsi Chen, Tony
A1  - Yeh, Yen-Po
A1  - MD, PhD
Y1  - 2024//
N2  - INTRODUCTION: Despite the serious risks of diabetes with hepatitis C virus (HCV) infection, this preventable comorbidity is rarely a priority for HCV elimination. We aim to examine how a shared care model could eliminate HCV in patients with diabetes (PwD) in primary care., METHODS: There were 27 community-based Diabetes Health Promotion Institutes in each township/city of Changhua, Taiwan. PwD from these institutes from January 2018 to December 2020 were enrolled. HCV screening and treatment were integrated into diabetes structured care through collaboration between diabetes care and HCV care teams. Outcome measures included HCV care continuum indicators. Township/city variation in HCV infection prevalence and care cascades were also examined., RESULTS: Of the 10,684 eligible PwD, 9,984 (93.4%) underwent HCV screening, revealing a 6.18% (n = 617) anti-HCV seroprevalence. Among the 597 eligible seropositive individuals, 507 (84.9%) completed the RNA test, obtaining 71.8% positives. Treatment was initiated by 327 (89.8%) of 364 viremic patients, and 315 (86.5%) completed it, resulting in a final cure rate of 79.4% (n = 289). Overall, with the introduction of antivirals in this cohort, the prevalence of viremic HCV infection dropped from 4.44% to 1.34%, yielding a 69.70% (95% credible interval 63.64%-77.03%) absolute reduction., DISCUSSION: Although HCV prevalence varied, the care cascades achieved consistent results across townships/cities. We have further successfully implemented the model in county-wide hospital-based diabetes clinics, eventually treating 89.6% of the total PwD. A collaborative effort between diabetes care and HCV elimination enhanced the testing and treatment in PwD through an innovative shared care model., (C) The American College of Gastroenterology 2024. All Rights Reserved.
KW  - hepatitis C
KW  - elimination
KW  - diabetes
KW  - shared care
KW  - service integration
KW  - collaboration
KW  - task sharing
JA  - Am J Gastroenterol
VL  - 119
IS  - 5
SP  - 883
EP  - 892
CY  - (C) The American College of Gastroenterology 2024. All Rights Reserved.
PB  - (1)Kaohsiung Chang Gung Memorial Hospital, and Chang Gung University College of Medicine, Kaohsiung City, Taiwan;
PB  - (2)Department of Public Health, Chung Shan Medical University, Taichung, Taiwan;
PB  - (3)Department of Family and Community Medicine, Chung Shan Medical University Hospital, Taichung, Taiwan;
PB  - (4)Changhua Public Health Bureau, Changhua, Taiwan;
PB  - (5)Institute of Epidemiology and Preventive Medicine, College of Public Health, National Taiwan University, Taipei, Taiwan;
PB  - (6)Changhua Christian Hospital, Changhua, Taiwan;
PB  - (7)Changhua Hospital, Ministry of Health and Welfare, Changhua, Taiwan;
PB  - (8)School of Oral Hygiene, College of Oral Medicine, Taipei Medical University, Taipei, Taiwan.
SN  - 0002-9270
M1  - 3he, 0421030
DO  - 10.14309/ajg.0000000000002624
PT  - Article
L2  - http://ovidsp.ovid.com/ovidweb.cgi?T=JS&PAGE=reference&D=ovftz3&NEWS=N&AN=00000434-202405000-00022
ER  -  

Link to the Ovid Full Text or citation: https://ovidsp.ovid.com/ovidweb.cgi?T=JS&CSC=Y&NEWS=N&PAGE=fulltext&D=ovftz3&AN=00000434-202405000-00022 

64. 
TY  - JOUR
DB  - Journals@Ovid Full Text
ID  - 00003017-202404230-00003
T1  - Percutaneous Coronary Intervention Versus Coronary Artery Bypass Grafting in Patients With Left Main Disease With and Without Diabetes:  Findings From a Pooled Analysis of 4 Randomized Clinical Trials.
A1  - Gaba, Prakriti
A1  - Sabik, Joseph
A1  - Murphy, Sabina
A1  - Bellavia, Andrea
A1  - O'Gara, Patrick
A1  - Smith, Peter
A1  - Serruys, Patrick
A1  - Kappetein, A.
A1  - Park, Seung-Jung
A1  - Park, Duk-Woo
A1  - Christiansen, Evald
A1  - Holm, Niels
A1  - Nielsen, Per
A1  - Sabatine, Marc
A1  -  MD, MPH
A1  - Stone, Gregg
A1  - Bergmark, Brian
Y1  - 2024//
N2  - BACKGROUND: Diabetes may be associated with differential outcomes in patients undergoing left main coronary revascularization with percutaneous coronary intervention (PCI) or coronary artery bypass grafting (CABG). The aim of this study was to investigate outcomes in patients with left main disease with and without diabetes randomized to PCI versus CABG., METHODS: Individual patient data were pooled from 4 trials (SYNTAX [Synergy Between PCI With Taxus and Cardiac Surgery], PRECOMBAT [Premier of Randomized Comparison of Bypass Surgery Versus Angioplasty Using Sirolimus-Eluting Stent in Patients With Left Main Coronary Artery Disease], NOBLE [Nordic-Baltic-British Left Main Revascularisation Study], and EXCEL [Evaluation of XIENCE Versus Coronary Artery Bypass Surgery for Effectiveness of Left Main Revascularization]) that randomized patients with left main disease to PCI or CABG. Patients were considered suitable for either approach. Patients were categorized by diabetes status. Kaplan-Meier event rates, Cox model hazard ratios, and interactions were assessed., RESULTS: Among 4393 patients, 1104 (25.1%) had diabetes. Patients with diabetes experienced higher rates of 5-year death (158/1104 [Kaplan-Meier rate, 14.7%] versus 297/3289 [9.3%]; P<0.001), spontaneous myocardial infarction (MI; 67/1104 [6.7%] versus 114/3289 [3.7%]; P<0.001), and repeat revascularization (189/1104 [18.5%] versus 410/3289 [13.2%]; P<0.001). Rates of all-cause mortality did not differ after PCI versus CABG in those with (84/563 [15.3%] versus 74/541 [14.1%]; hazard ratio, 1.11 [95% CI, 0.82-1.52]) or without (155/1634 [9.7%] versus 142/1655 [8.9%]; hazard ratio, 1.08 [95% CI, 0.86-1.36; PintHR=0.87) diabetes. Rates of stroke within 1 year were lower with PCI versus CABG in the entire population, with no heterogeneity based on diabetes status (PintHR=0.51). The 5-year rates of spontaneous MI and repeat coronary revascularization were higher after PCI regardless of diabetes status (spontaneous MI: 45/563 [8.9%] versus 22/541 [4.4%] in diabetes and 82/1634 [5.3%] versus 32/1655 [2.1%] in no diabetes, PintHR=0.47; repeat revascularization: 127/563 [24.5%] versus 62/541 [12.4%] in diabetes and 254/1634 [16.3%] versus 156/1655 [10.1%] in no diabetes, PintHR=0.18). For spontaneous MI and repeat revascularization, there were greater absolute risk differences beyond 1 year in patients with diabetes (4.9% and 9.9%) compared with those without (2.1% and 4.3%; PintARD=0.047 and 0.016)., CONCLUSIONS: In patients with left main disease considered equally suitable for PCI or CABG and with largely low to intermediate SYNTAX scores, diabetes was associated with higher rates of death and cardiovascular events through 5 years. Compared with CABG, PCI resulted in no difference in the risk of death and a lower risk of early stroke regardless of diabetes status, and a higher risk of spontaneous MI and repeat coronary revascularization, with larger late absolute excess risks in patients with diabetes., REGISTRATION: URL:  https://www.clinicaltrials.gov; Unique identifiers: NCT01205776, NCT0146651, NCT00422968, and NCT00114972., (C) 2024  by the American College of Cardiology Foundation and the American Heart Association, Inc.
KW  - coronary artery bypass grafting
KW  - diabetes
KW  - left main coronary artery disease
KW  - percutaneous coronary intervention
JA  - Circulation
VL  - 149
IS  - 17
SP  - 1328
EP  - 1338
CY  - (C) 2024  by the American College of Cardiology Foundation and the American Heart Association, Inc. 
PB  - TIMI Study Group, Brigham and Women's Hospital, Boston, MA (P.G., S.A.M., A.B., M.S.S., B.A.B.).
PB  - Division of Cardiovascular Medicine, Brigham and Women's Hospital, Harvard Medical School, Boston, MA (P.G., S.A.M., A.B., P.T.O., M.S.S., B.A.B.).
PB  - Department of Surgery, University Hospitals Cleveland Medical Center, OH (J.F.S.).
PB  - Duke University School of Medicine, Duke Clinical Research Institute, Durham, NC (P.K.S).
PB  - National Heart and Lung Institute, Imperial College London, UK (P.W.S.).
PB  - Department of Cardiothoracic Surgery, Erasmus University Medical Centre, Rotterdam, the Netherlands (A.P.K.).
PB  - Department of Cardiology, Asan Medical Center, Seoul, South Korea (S.-J.P., D.-W.P.,).
PB  - Department of Cardiology, Aarhus, Aarhus University Hospital, Denmark (E.H.C., N.R.H., P.H.N.).
PB  - The Zena and Michael A Wiener Cardiovascular Institute, Icahn School of Medicine at Mount Sinai, New York, NY (G.W.S.).
SN  - 0009-7322
M1  - daw, 0147763
DO  - 10.1161/CIRCULATIONAHA.123.065571
PT  - Article
L2  - http://ovidsp.ovid.com/ovidweb.cgi?T=JS&PAGE=reference&D=ovftz3&NEWS=N&AN=00003017-202404230-00003
ER  -  

Link to the Ovid Full Text or citation: https://ovidsp.ovid.com/ovidweb.cgi?T=JS&CSC=Y&NEWS=N&PAGE=fulltext&D=ovftz3&AN=00003017-202404230-00003 

65. 
TY  - JOUR
DB  - Journals@Ovid Full Text
ID  - 00005792-202404120-00023
T1  - Tuberculosis prevalence and demographic characteristics of population in Azad Jammu and Kashmir (Pakistan):  A retrospective study.
A1  - Khursheed, Soffia
A1  - MBBS, FCPS
A1  - Wazir, Samia
A1  - MBBS, FCPS
A1  - Saleem, Muhammad
A1  - Khurram MBBS, MRCP
A1  - Majeed, Ayesha
A1  -  FRCR, MCPS
A1  - Ahmad, Mumtaz
A1  - MBBS, FCPS
A1  - Khan, Qudsia
A1  - Umaira MBBS, FCPS
A1  - Jadoon, Arzu
A1  - Akbar, Amna
A1  - Jadoon, Sarosh
A1  - Tasneem, Sabahat
A1  - BDS-RDS, MSPH
A1  - Saleem, Humayun
A1  - Khan, Mohammad
A1  -  FACP, FPSIM
A1  -  FCPS, MCPS
A1  - Alvi, Sarosh
Y1  - 2024//
N2  - Tuberculosis (TB) remains a serious problem for public health and a leading cause of death after COVID-19 and superior to even HIV/AIDS. It is a social health issue and can cause stigma and economic loss as the person cannot perform professionally due to lethargy caused by disease. It is a retrospective study done on data from National TB program Muzaffarabad chapter. The details were noted on SPSS and analysis was done to find important demographic characteristics. The total number of patients was 3441; among which 48.76% were males. Most of them (81.11%) belonged to the Muzaffarabad division of Azad Jammu and Kahmir (AJK). The microbiologically or culture positive cases were 440. Rifampicin resistance was present in 147 cases, further categorized as high (n = 143), very high (n = 3), or true positive (n = 1) resistance. Muti drug resistance was found in 19 cases. The microscopy culture is more sensitive (AUC = 0.511) than MTB/RIF or serology (AUC = 0.502) according to ROC. The rate of positive smear results is not very satisfactory in the present study as it cannot detect dormant or latent cases. There is a need to establish more sensitive tests for detection of cases and more research to combat the disease., Copyright (C) 2024 The Authors. Published by Wolters Kluwer Health, Inc. All rights reserved.
KW  - demography
KW  - geography
KW  - incidence
KW  - prevalence
KW  - serology
KW  - tuberculosis
JA  - Medicine (Baltimore)
VL  - 103
IS  - 15
SP  - e37787
CY  - Copyright (C) 2024 The Authors. Published by Wolters Kluwer Health, Inc. All rights reserved.
PB  - (a)Pakistan Institute of Medical Science, Islamabad, Pakistan
PB  - (b)University Hospital, Bristol and Weston NHS Foundation Trust, Royal College of Physicians and Surgeons of Glasgow, Glasgow, UK
PB  - (c)Abbas Institute of Medical Sciences, Muzaffarabad, AJK, Pakistan
PB  - (d)CMH Lahore Medical College, Lahore, Pakistan
PB  - (e)Ziauddin University Hospital Karachi, Karachi, Pakistan
PB  - (f)CHPE Health Services Academy, Islamabad, Pakistan
PB  - (g)Resident Surgery, Combined Military Hospital, Muzaffarabad, Pakistan
PB  - (h)Health Services Academy, Islamabad, Pakistan
PB  - (i)MSPH Health Services Academy, Islamabad, Pakistan
PB  - (j)Chief Consultant Physician/Head of Department of Medicine DHQ Teaching, Hospital Kotli AJK, Kotli, Pakistan
PB  - (k)Teaching Faculty, University of Khartoum, Khartoum, Sudan.
SN  - 0025-7974
M1  - mny, 2985248r
DO  - 10.1097/MD.0000000000037787
PT  - Article
L2  - http://ovidsp.ovid.com/ovidweb.cgi?T=JS&PAGE=reference&D=ovftz3&NEWS=N&AN=00005792-202404120-00023
ER  -  

Link to the Ovid Full Text or citation: https://ovidsp.ovid.com/ovidweb.cgi?T=JS&CSC=Y&NEWS=N&PAGE=fulltext&D=ovftz3&AN=00005792-202404120-00023 

66. 
TY  - JOUR
DB  - Journals@Ovid Full Text
ID  - 00000746-202404000-00010
T1  - Use of a virtual environment to promote self-management and lifestyle changes in persons with bipolar disorder.
A1  - Casarez, Rebecca
A1  - Johnson, Constance
A1  - Soares, Jair
A1  - Meyer, Thomas
Y1  - 2024//
N2  - Purpose: Self-management and lifestyle interventions are a key factor in treatment outcomes for persons with bipolar disorder (BD). A virtual environment (VE), due to it's ability to provide flexibility of involvement in its platform, may be an alternative to face-to-face treatment to provide support for self-management. The purpose of this study is to explore how a VE, developed for chronic illness self-management, may be modified to promote self-management and lifestyle changes in those with BD., Method: This study used a qualitative description design with focus groups. Data were collected via minimally structured interviews and analyzed using thematic content analysis. A total of seven focus groups were conducted, and the sample consisted of 30 adults with BD. Age range was 21-77 years with 21 females, seven males, and two non-binary individuals., Results: Five themes emerged from the findings: Self-management and lifestyle interventions with regards to (1) mental health; (2) holistic health; (3) role of peers; (4) involvement of the family; (5) technological aspects of the VE., Conclusions: Focus group participants suggested that the VE may be an efficacious way to enhance self-management and promote lifestyle interventions in those with BD. Research is needed to adapt such platforms to the need of the patients and examine its' effect on health outcomes., Highlights:, * A virtual environment (VE) for chronic disease self-management has shown promising results in the field of diabetes., * Such as VE may be adapted to enhance self-management and lifestyle changes in those with bipolar disorder (BD)., * Support for BD may be provided in the areas of mental and physical health, financial literacy, and job support., * The roles of peer support and family involvement in self-management may also be considered in the adaptation., (C) 2024Elsevier, Inc.
KW  - Bipolar disorder
KW  - Mental health
KW  - Self-management
KW  - Virtual environment
KW  - Chronic Illness
JA  - Arch Psychiatr Nurs
VL  - 49
SP  - 73
EP  - 82
CY  - (C) 2024Elsevier, Inc.
PB  - (a)The University of Texas Health Science Center, Cizik School of Nursing, USA
PB  - (b)Department of Graduate Studies, 6901 Bertner Ave., Houston, TX 77030, USA
PB  - (c)Department of Research, 6901 Bertner Ave., Houston, TX 77030, USA
PB  - (d)McGovern Medical School, The University of Texas Health Science Center at Houston, USA
PB  - (e)Faillace Department of Psychiatry and Behavioral Sciences, 1941 East Road, Houston, TX 77054, USA
SN  - 0883-9417
M1  - 6yr, 8708534, 8708535
DO  - 10.1016/j.apnu.2024.02.003
PT  - Article
L2  - http://ovidsp.ovid.com/ovidweb.cgi?T=JS&PAGE=reference&D=ovftz3&NEWS=N&AN=00000746-202404000-00010
ER  -  

Link to the Ovid Full Text or citation: https://ovidsp.ovid.com/ovidweb.cgi?T=JS&CSC=Y&NEWS=N&PAGE=fulltext&D=ovftz3&AN=00000746-202404000-00010 

67. 
TY  - JOUR
DB  - Journals@Ovid Full Text
ID  - 01823274-202404000-00049
T1  - Effects of dapagliflozin on body weight in patients with type 2 diabetes mellitus: Evidence-based practice.
A1  - Han, Yan
A1  - Li, Ya-Feng
A1  - Ye, Chao-Wei
A1  - Gu, Yao-Yang
A1  - Chen, Xiao
A1  - Gu, Qian
A1  - Xu, Qiang-Qiang
A1  - Wang, Xian-Ming
A1  - He, Su-Mei
A1  - Wang, Dong-Dong
Y1  - 2024//
N2  - The dose-dependent pharmacological response to dapagliflozin in patients with type 2 diabetes mellitus (T2DM) with regard to weight loss remain unknown. The aim of the present study was to investigate the effects of dapagliflozin on weight loss in patients with T2DM. A total of 8,545 patients with T2DM from 24 randomized controlled trials reported in the literature were selected for inclusion in the study. Data from these trials were analyzed using maximal effect (Emax) models with nonlinear mixed effects modeling; the evaluation index was the body weight change rate from baseline values. Patients treated with 2.5 mg/day dapagliflozin exhibited an Emax of -3.04%, and the time taken for therapy to reach half of the Emax (ET50) was estimated to be 30.8 weeks for patients treated with this dose. Patients treated with 5, 10 and 20 mg/day dapagliflozin exhibited Emax values of -6.57, -4.12 and -3.23%, respectively, and their ET50 values were estimated to be 27.3, 20.4 and 4.23 weeks, respectively. The data indicated ideal linear relationships between individual predictions and observations, suggesting the optimal fitting of the final models. The present study is the first systematic analysis of the effect of dapagliflozin on weight loss in patients with T2DM. The application of dapagliflozin at 5 mg/day exhibited a greater weight loss effect compared with the other doses used, and the weight loss onset time shortened as the dose of dapagliflozin increased., (C)  Spandidos Publications 2024.
KW  - effect
KW  - dapagliflozin
KW  - weight loss
KW  - type 2 diabetes mellitus
KW  - evidence-based practice
VL  - 27
IS  - 4
SP  - 173
CY  - (C)  Spandidos Publications 2024.
PB  - (1)Department of Emergency Medicine, The Affiliated Xuzhou Municipal Hospital of Xuzhou Medical University, Xuzhou, Jiangsu 221116, P.R. China; (2)Department of Pharmacy, Feng Xian People's Hospital, Xuzhou, Jiangsu 221700, P.R. China; (3)Jiangsu Key Laboratory of New Drug Research and Clinical Pharmacy, School of Pharmacy, Xuzhou Medical University, Xuzhou, Jiangsu 221004, P.R. China; (4)School of Nursing, Xuzhou Medical University, Xuzhou, Jiangsu 221004, P.R. China; (5)Department of Pharmacy, Suzhou Hospital, Affiliated Hospital of Medical School, Nanjing University, Suzhou, Jiangsu 215153, P.R. China
SN  - 1792-0981
DO  - 10.3892/etm.2024.12461
PT  - Article
L2  - http://ovidsp.ovid.com/ovidweb.cgi?T=JS&PAGE=reference&D=ovftz3&NEWS=N&AN=01823274-202404000-00049
ER  -  

Link to the Ovid Full Text or citation: https://ovidsp.ovid.com/ovidweb.cgi?T=JS&CSC=Y&NEWS=N&PAGE=fulltext&D=ovftz3&AN=01823274-202404000-00049 

68. 
TY  - JOUR
DB  - Journals@Ovid Full Text
ID  - 00125487-202404000-00002
T1  - Fusing modalities by multiplexed graph neural networks for outcome prediction from medical data and beyond.
A1  - D'Souza, Niharika
A1  - Wang, Hongzhi
A1  - Giovannini, Andrea
A1  - Foncubierta-Rodriguez, Antonio
A1  - Beck, Kristen
A1  - Boyko, Orest
A1  - Syeda-Mahmood, Tanveer
Y1  - 2024//
N2  - With the emergence of multimodal electronic health records, the evidence for diseases, events, or findings may be present across multiple modalities ranging from clinical to imaging and genomic data. Developing effective patient-tailored therapeutic guidance and outcome prediction will require fusing evidence across these modalities. Developing general-purpose frameworks capable of modeling fine-grained and multi-faceted complex interactions, both within and across modalities is an important open problem in multimodal fusion. Generalized multimodal fusion is extremely challenging as evidence for outcomes may not be uniform across all modalities, not all modality features may be relevant, or not all modalities may be present for all patients, due to which simple methods of early, late, or intermediate fusion may be inadequate. In this paper, we present a novel approach that uses the machinery of multiplexed graphs for fusion. This allows for modalities to be represented through their targeted encodings. We model their relationship between explicitly via multiplexed graphs derived from salient features in a combined latent space. We then derive a new graph neural network for multiplex graphs for task-informed reasoning. We compare our framework against several state-of-the-art approaches for multi-graph reasoning and multimodal fusion. As a sanity check on the neural network design, we evaluate the multiplexed GNN on two popular benchmark datasets, namely the AIFB and the MUTAG dataset against several state-of-the-art multi-relational GNNs for reasoning. Second, we evaluate our multiplexed framework against several state-of-the-art multimodal fusion frameworks on two large clinical datasets for two separate applications. The first is the NIH-TB portals dataset for treatment outcome prediction in Tuberculosis, and the second is the ABIDE dataset for Autism Spectrum Disorder classification. Through rigorous experimental evaluation, we demonstrate that the multiplexed GNN provides robust performance improvements in all of these diverse applications., Highlights:, * We present a novel approach that uses the native formulation of multiplexed graphs for multimodal fusion., * We model modality feature relationship explicitly via multiplexed graphs derived from salient features in a combined latent space., * We derive a new graph neural network for multiplex graphs for task-informed reasoning., * We compare our framework against several state-of-the-art multi-graph reasoning on different benchmark graph datasets., * Our framework provides robust improvements against several competing fusion approaches for various clinical applications., (C) 2024Elsevier, Inc.
KW  - Multimodal fusion
KW  - Graph neural networks
KW  - Multiplex graphs
JA  - Med Image Anal
VL  - 93
SP  - 103064
CY  - (C) 2024Elsevier, Inc.
PB  - (a) IBM Research Almaden, San Jose, CA, USA
PB  - (b) IBM Research Zurich, Switzerland
PB  - (c) Department of Radiology, VA Southern Nevada Healthcare System, NV, USA
SN  - 1361-8415
M1  - c8s, 9713490
DO  - 10.1016/j.media.2023.103064
PT  - Article
L2  - http://ovidsp.ovid.com/ovidweb.cgi?T=JS&PAGE=reference&D=ovftz3&NEWS=N&AN=00125487-202404000-00002
ER  -  

Link to the Ovid Full Text or citation: https://ovidsp.ovid.com/ovidweb.cgi?T=JS&CSC=Y&NEWS=N&PAGE=fulltext&D=ovftz3&AN=00125487-202404000-00002 

69. 
TY  - JOUR
DB  - Journals@Ovid Full Text
ID  - 00012244-202403000-00004
T1  - The Effectiveness of Psychotherapy for Anxiety in Private Practice:  Benchmarking Outcomes and Examining Predictors.
A1  - Bugatti, Matteo
A1  - Owen, Jesse
A1  - Reese, Jeff
A1  - Richardson, Zachary
A1  - Rasmussen, Wendy
A1  - Beck, Arne
A1  - Newton, Douglas
Y1  - 2024//
N2  - Anxiety disorders are highly prevalent conditions that can be successfully treated with psychotherapy. This effectiveness, however, has rarely been examined in private practice. Thus, this is an important gap in the literature. The present study was designed to address this omission by examining treatment outcomes from a sample of 2,826 clients receiving psychotherapy for an anxiety disorder. The average age of clients was 32.91 years (SD = 11.77 years, range = 18-86 years) and most identified as women (74.0%). Treatment was delivered by private practitioners (n = 1,141) who were part of a practice research group. We conducted benchmarking and multilevel analyses to examine predictors of outcomes, including access to care and comorbidity. The whole sample displayed medium improvements, while clients with moderate and severe baseline presentations exhibited large improvements. A benchmarking analysis found these outcomes to be equivalent to those reported in active treatments from randomized controlled trials, and superior to those observed in untreated individuals. Multilevel analyses indicated that therapists who had a shorter time from case assignment to first session across their caseloads achieved better client outcomes. However, for these therapists when their clients do wait longer, they have worse therapy outcomes. Therapists who had longer wait times for the clients, on average had worse outcomes, regardless of clients' actual wait times. Comorbid baseline depressive symptoms were found to hinder anxiety outcomes, irrespective of baseline anxiety severity. Therapists should be mindful of their responsiveness to clients during the onboarding phase and develop ways to improve engagement with clients., (C) 2024 by the American Psychological Association
KW  - anxiety
KW  - benchmarking
KW  - psychotherapy outcomes
KW  - private practice
KW  - therapist effects
JA  - J. psychother. integr.
VL  - 34
IS  - 1
SP  - 62
EP  - 74
CY  - (C) 2024 by the American Psychological Association
PB  - Counseling Psychology Department, University of Denver
PB  - Department of Special Education, Rehabilitation, and Counseling, Auburn University
PB  - SonderMind, Inc., Denver, Colorado, United States
PB  - Kaiser Permanente, Denver, Colorado, United States
SN  - 1053-0479
M1  - 9110831
DO  - 10.1037/int0000306
PT  - Article
L2  - http://ovidsp.ovid.com/ovidweb.cgi?T=JS&PAGE=reference&D=ovftz3&NEWS=N&AN=00012244-202403000-00004
ER  -  

Link to the Ovid Full Text or citation: https://ovidsp.ovid.com/ovidweb.cgi?T=JS&CSC=Y&NEWS=N&PAGE=fulltext&D=ovftz3&AN=00012244-202403000-00004 

70. 
TY  - JOUR
DB  - Journals@Ovid Full Text
ID  - 00126206-202403000-00010
T1  - A Meta-Analysis of Parent-Inclusive Child Therapy Interventions for Decreasing Symptomatology.
A1  - Line, Ahou
A1  - Lenz, A.
A1  - Warwick, Lindsey
A1  - Branch, Marianna
A1  - Lemberger-Truelove, Matthew
Y1  - 2024//
N2  - Objectives: The purpose of the current study was to consider the omnibus magnitude and direction of treatment effects associated with parent-inclusive interventions (PII) when compared to no treatment and nonparent-inclusive interventions (NPII) alternatives as well as sample and study characteristics associated with observed treatment effects. Method: We compared the treatment effects of child counseling interventions involving parents to NPII using meta-analysis of 59 randomized controlled studies found through four academic databases. Studies were included if they were published in English and between 1995 and 2019 in peer-reviewed and academic capstone projects, implemented randomized controlled trial methodology, participants were children ages 3-11, data were associated with primary studies, and they included some aspect of parental intervention. Analysis included synthesis of Hedge's g effect size, heterogeneity analysis, and moderator analysis. Results: The 59 studies included in the analysis yielded 5,317 participants with a mean age of 7.57. Participants predominantly identified as White (74%), female (58%), and 59% of the sample were eligible for free or reduced school lunch. Results suggested that those who received parent-inclusive treatment reported fewer symptoms as compared to those who received no treatment with a medium effect size (-0.540, 95% confidence interval, CI [-0.679, -0.400], [tau]2 = 0.081, p < .001). The 60 effect sizes included in the analysis of associations between parent-inclusive and nonparent-inclusive treatment outcomes (N = 45) yielded a mean effect size of -0.322, 95% CI [-0.456, -0.189], [tau]2 = 0.166, p < .001, indicative of a small effect size and suggesting participants who received PII tended to report fewer symptoms at the end of treatment when compared to those who received NPII. Furthermore, presenting concern, treatment modality, and race and ethnicity of participants statistically significantly moderated the mean effect size. Specifically, studies that involved diverse clients outperformed studies with more homogenous samples, and treatments targeting symptoms of anxiety and autism spectrum disorder yielded higher effect sizes than other presenting concerns. Interventions taking place in schools or inpatient settings outperformed other settings, and individual and family modalities outperformed group and multimodal approaches. Age, gender, and type of parent involvement did not yield statistically significant differences. Discussion: This study suggests that therapy treatments that involve parents are more effective in treating child mental health symptoms than treatments that do not involve parents. Implications are especially noteworthy for mental health therapists working with children with anxiety or autism spectrum disorder, diverse client populations, and those working in schools and inpatient settings. The demographics of participants in this study limit generalizability to older children and adolescents as well as more diverse populations. Future studies would benefit from considering additional moderating variables as the current study was limited due to narrow measures in outcome research., (C) American Psychological Association 2024.
KW  - child psychotherapy
KW  - parent involvement
KW  - treatment outcomes
KW  - meta-analysis
JA  - Clin. psychol.
VL  - 31
IS  - 1
SP  - 62
EP  - 77
CY  - (C) American Psychological Association 2024.
PB  - Department of Counseling, The University of North Texas
PB  - Department of Counseling, Health and Kinesiology, Texas A&M University-San Antonio
PB  - Department of Clinical Mental Health Counseling, Southern Oregon University
PB  - School of Counseling, Walden University
SN  - 0969-5893
DO  - 10.1037/cps0000180
PT  - Article
L2  - http://ovidsp.ovid.com/ovidweb.cgi?T=JS&PAGE=reference&D=ovftz3&NEWS=N&AN=00126206-202403000-00010
ER  -  

Link to the Ovid Full Text or citation: https://ovidsp.ovid.com/ovidweb.cgi?T=JS&CSC=Y&NEWS=N&PAGE=fulltext&D=ovftz3&AN=00126206-202403000-00010 

71. 
TY  - JOUR
DB  - Journals@Ovid Full Text
ID  - 00006823-202403000-00004
T1  - Project Harmony:  A Systematic Review and Network Meta-Analysis of Psychotherapy and Pharmacologic Trials for Comorbid Posttraumatic Stress, Alcohol, and Other Drug Use Disorders.
A1  - Hien, Denise
A1  - Papini, Santiago
A1  - Saavedra, Lissette
A1  - Bauer, Alexandria
A1  - Ruglass, Lesia
A1  - Ebrahimi, Chantel
A1  - Fitzpatrick, Skye
A1  - Lopez-Castro, Teresa
A1  - Norman, Sonya
A1  - Killeen, Therese
A1  - Back, Sudie
A1  - Morgan-Lopez, Antonio
Y1  - 2024//
N2  - We conducted a systematic review and network meta-analyses (NMA) of psychotherapy and pharmacologic treatments for individuals with co-occurring posttraumatic stress disorder (PTSD) and alcohol or other drug use disorder (AOD). A comprehensive search spanning 1995-2019 yielded a pool of 39 studies for systematic review, including 24 randomized controlled trials for the NMA. Study interventions were grouped by target of treatment (PTSD + AOD, PTSD-only, and AOD-only) and approach (psychotherapy or medication). Standardized mean differences (SMD) from the NMA yielded evidence that at the end of treatment, integrated, trauma-focused therapy for PTSD + AOD was more effective at reducing PTSD symptoms than integrated, non-trauma-focused therapy (SMD = -0.30), AOD-focused psychotherapy (SMD = -0.29), and other control psychotherapies (SMD = -0.43). End-of-treatment alcohol use severity was less for AOD medication compared to placebo medication (SMD = -0.36) and trauma-focused therapy for PTSD + placebo medication (SMD = -0.67), and less for trauma-focused psychotherapy + AOD medication compared to PTSD medication (SMD = -0.53), placebo medication (SMD = -0.50), and trauma-focused psychotherapy + placebo medication (SMD = -0.81). Key limitations include the small number of studies in the NMA for pharmacologic treatments and the lack of demographic diversity apparent in the existing literature. Findings suggest room for new studies that can address limitations in study sample composition, sample sizes, retention, and apply new techniques for conducting comparative effectiveness in PTSD + AOD treatment., (C) 2024 by the American Psychological Association
KW  - alcohol and other drug use disorders
KW  - systematic review
KW  - network meta-analysis
KW  - clinical interventions
KW  - posttraumatic stress disorder comorbidity
JA  - Psychol Bull
VL  - 150
IS  - 3
SP  - 319
EP  - 353
CY  - (C) 2024 by the American Psychological Association
PB  - Department of Clinical Psychology, Center of Alcohol and Substance Use Studies, Graduate School of Applied and Professional Psychology, Rutgers University-New Brunswick
PB  - Department of Psychology, University of Hawai'i at Manoa
PB  - Research Triangle Institute International, Research Triangle Park, North Carolina, United States
PB  - Department of Psychology, City College of New York
PB  - Department of Psychology, The New School for Social Research
PB  - Department of Psychology, York University
PB  - Department of Psychiatry, University of California, San Diego
PB  - VA San Diego Health Care, San Diego, California, United States
PB  - Department of Psychiatry and Behavioral Sciences, Medical University of South Carolina
PB  - Ralph H. Johnson VA Medical Center, Charleston, South Carolina, United States
SN  - 0033-2909
M1  - 0376473, qe8
DO  - 10.1037/bul0000409
PT  - Article
L2  - http://ovidsp.ovid.com/ovidweb.cgi?T=JS&PAGE=reference&D=ovftz3&NEWS=N&AN=00006823-202403000-00004
ER  -  

Link to the Ovid Full Text or citation: https://ovidsp.ovid.com/ovidweb.cgi?T=JS&CSC=Y&NEWS=N&PAGE=fulltext&D=ovftz3&AN=00006823-202403000-00004 

72. 
TY  - JOUR
DB  - Journals@Ovid Full Text
ID  - 00004730-202403000-00005
T1  - Identifying Who Benefits Most From Supportive Versus Expressive Techniques in Psychotherapy for Depression:  Moderators of Within- Versus Between-Individual Effects.
A1  - Zilcha-Mano, Sigal
A1  - Webb, Christian
Y1  - 2024//
N2  - Objective: A recent randomized controlled trial (RCT) indicated that individuals with higher levels of attachment anxiety exhibited better treatment outcomes in supportive-expressive therapy (SET) relative to supportive therapy (ST). But to gain insight into within-patient therapeutic changes, a within-individual design is required. The present study contrasts previous findings based on theory-driven between-patient moderators with data-driven moderators of within-patient processes to investigate whether findings converge or diverge across these two approaches. Method: We used data of 118 patients from the pilot and active phases of a recent RCT for patients with major depressive disorder, comparing ST with SET, a time-limited psychodynamic therapy. The predefined primary outcome measure was the Hamilton Rating Scale for Depression. Supportive versus expressive techniques were rated based on patients' end-of-session perspective. We compared previous findings based on moderators of between-patient effects with a data-driven approach for identifying moderators of within-patient effects of techniques on subsequent outcome. Results: After false discovery rate corrections, of 10 preselected moderators, patients' attachment anxiety and domineering style remained significant. Of these, bootstrap resampling revealed significant differences between ST and SET techniques for the attachment anxiety moderator: Those with higher attachment anxiety benefited more from greater use of ST than SET techniques in a particular session, as evidenced by lower levels of symptoms at the subsequent session. Conclusions: Our within-individual findings diverge from previously published between-individual analyses. This proof-of-concept study demonstrates the importance of complementing between-individuals with within-individual analyses to achieve better understanding of who benefits most from specific treatment techniques., (C) 2024 by the American Psychological Association
KW  - personalized psychotherapy
KW  - precision medicine
KW  - therapeutic techniques
KW  - moderators
KW  - process psychotherapy research
JA  - J Consult Clin Psychol
VL  - 92
IS  - 3
SP  - 187
EP  - 197
CY  - (C) 2024 by the American Psychological Association
PB  - Department of Psychology, University of Haifa
PB  - Department of Psychiatry, Harvard Medical School
PB  - Center for Depression, Anxiety and Stress Research, McLean Hospital, Belmont, Massachusetts, United States
SN  - 0022-006X
M1  - 0136553, hw3
DO  - 10.1037/ccp0000868
PT  - Article
L2  - http://ovidsp.ovid.com/ovidweb.cgi?T=JS&PAGE=reference&D=ovftz3&NEWS=N&AN=00004730-202403000-00005
ER  -  

Link to the Ovid Full Text or citation: https://ovidsp.ovid.com/ovidweb.cgi?T=JS&CSC=Y&NEWS=N&PAGE=fulltext&D=ovftz3&AN=00004730-202403000-00005 

73. 
TY  - JOUR
DB  - Journals@Ovid Full Text
ID  - 00007670-202403000-00042
T1  - Treatment and Outcomes of Cervical Artery Dissection in Adults:  A Scientific Statement From the American Heart Association.
A1  - Yaghi, Shadi
A1  - MD, Chair
A1  - Engelter, Stefan
A1  - MD, Vice
A1  - Del Brutto, Victor
A1  -  MD, MS
A1  - Field, Thalia
A1  -  MD, MHSc
A1  - Jadhav, Ashutosh
A1  -  MD, PhD
A1  - Kicielinski, Kimberly
A1  - Madsen, Tracy
A1  -  MD, PhD
A1  - Mistry, Eva
A1  -  MBBS, MSCI
A1  - Salehi Omran, Setareh
A1  - Pandey, Aditya
A1  - Raz, Eytan
A1  - MD, PhD
Y1  - 2024//
N2  - Cervical artery dissection is an important cause of stroke, particularly in young adults. Data conflict on the diagnostic evaluation and treatment of patients with suspected cervical artery dissection, leading to variability in practice. We aim to provide an overview of cervical artery dissection in the setting of minor or no reported mechanical trigger with a focus on summarizing the available evidence and providing suggestions on the diagnostic evaluation, treatment approaches, and outcomes. Writing group members drafted their sections using a literature search focused on publications between January 1, 1990, and December 31, 2022, and included randomized controlled trials, prospective and retrospective observational studies, meta-analyses, opinion papers, case series, and case reports. The writing group chair and vice chair compiled the manuscript and obtained writing group members' approval. Cervical artery dissection occurs as a result of the interplay among risk factors, minor trauma, anatomic and congenital abnormalities, and genetic predisposition. The diagnosis can be challenging both clinically and radiologically. In patients with acute ischemic stroke attributable to cervical artery dissection, acute treatment strategies such as thrombolysis and mechanical thrombectomy are reasonable in otherwise eligible patients. We suggest that the antithrombotic therapy choice be individualized and continued for at least 3 to 6 months. The risk of recurrent dissection is low, and preventive measures may be considered early after the diagnosis and continued in high-risk patients. Ongoing longitudinal and population-based observational studies are needed to close the present gaps on preferred antithrombotic regimens considering clinical and radiographic prognosticators of cervical artery dissection., (C) 2024 American Heart Association, Inc.
KW  - carotid artery
KW  - internal
KW  - dissection
KW  - diagnosis
KW  - dissection
KW  - prevention and control
KW  - stroke
KW  - vertebral artery dissection
JA  - Stroke
VL  - 55
IS  - 3
SP  - e91
EP  - e106
CY  - (C) 2024 American Heart Association, Inc.
SN  - 0039-2499
M1  - v2j, 0235266
DO  - 10.1161/STR.0000000000000457
PT  - Miscellaneous Article
L2  - http://ovidsp.ovid.com/ovidweb.cgi?T=JS&PAGE=reference&D=ovftz3&NEWS=N&AN=00007670-202403000-00042
ER  -  

Link to the Ovid Full Text or citation: https://ovidsp.ovid.com/ovidweb.cgi?T=JS&CSC=Y&NEWS=N&PAGE=fulltext&D=ovftz3&AN=00007670-202403000-00042 

74. 
TY  - JOUR
DB  - Journals@Ovid Full Text
ID  - 00002953-202403000-00014
T1  - Legionnaires Disease in Solid Organ Transplant Recipients: A Decade-Long Nationwide Study in France.
A1  - Thizy, Guillaume
A1  - Flahault, Adrien
A1  - MD, PhD
A1  - Scemla, Anne
A1  - Roux, Olivier
A1  - Jarraud, Sophie
A1  - Lebeaux, David
A1  - MD, PhD
A1  - Pouchot, Jacques
A1  - MD, PhD
A1  - Gautier-Vargas, Gabriela
A1  - Malvezzi, Paolo
A1  - Murris, Marlene
A1  - Vuotto, Fanny
A1  - Girerd, Sophie
A1  - Pansu, Nathalie
A1  - Antonini, Teresa
A1  - Elkrief, Laure
A1  - Barrou, Benoit
A1  - MD, PhD
A1  - Besch, Camille
A1  - Blot, Mathieu
A1  - MD, PhD
A1  - Boignard, Aude
A1  - Brenier, Henri
A1  - Coilly, Audrey
A1  - MD, PhD
A1  - Gouezel, Corentin
A1  - Hannah, Kaminski
A1  - Housssel-Debry, Pauline
A1  - Jouan, Jerome
A1  - MD, PhD
A1  - Lecuyer, Herve
A1  - MD, PhD
A1  - Limelette, Anne
A1  - Luyt, Charles
A1  - Edouard MD, PhD
A1  - Melloni, Boris
A1  - MD, PhD
A1  - Pison, Christophe
A1  - MD, PhD
A1  - Rafat, Cedric
A1  - Rebibou, Jean-Michel
A1  - Savier, Eric
A1  - Schvartz, Betoul
A1  - Scatton, Olivier
A1  - MD, PhD
A1  - Toure, Fatouma
A1  - Varnous, Shaida
A1  - MD, PhD
A1  - Vidal, Pauline
A1  - Savoye, Emilie
A1  - MD, PhD
A1  - Ader, Florence
A1  - MD, PhD
A1  - Lortholary, Olivier
A1  - MD, PhD
A1  - Lanternier, Fanny
A1  - MD, PhD
A1  - Lafont, Emmanuel
Y1  - 2024//
N2  - BACKGROUND: Legionnaires disease (LD) is a rare, life-threatening opportunistic bacterial infection that poses a significant risk to patients with impaired cell-mediated immunity such as solid organ transplant recipients. However, the epidemiologic features, clinical presentation, and outcomes of LD in this population are poorly described., RESEARCH QUESTION: What are the clinical manifestations, radiologic presentation, risk factors for severity, treatment, and outcome of LD in solid organ transplant recipients?, STUDY DESIGN AND METHODS: In this 10-year multicenter retrospective cohort study in France, where LD notification is mandatory, patients were identified by hospital discharge databases. Diagnosis of LD relied on positive culture findings from any respiratory sample, positive urinary antigen test (UAT) results, positive specific serologic findings, or a combination thereof. Severe LD was defined as admission to the ICU., RESULTS: One hundred one patients from 51 transplantation centers were eligible; 64 patients (63.4%) were kidney transplant recipients. Median time between transplantation and LD was 5.6 years (interquartile range, 1.5-12 years). UAT results were positive in 92% of patients (89/97). Among 31 patients with positive culture findings in respiratory samples, Legionella pneumophila serogroup 1 was identified in 90%. Chest CT imaging showed alveolar consolidation in 98% of patients (54 of 57), ground-glass opacity in 63% of patients (36 of 57), macronodules in 21% of patients (12 of 57), and cavitation in 8.8% of patients (5 of 57). Fifty-seven patients (56%) were hospitalized in the ICU. In multivariate analysis, severe LD was associated with negative UAT findings at presentation (P = .047), lymphopenia (P = .014), respiratory symptoms (P = .010), and pleural effusion (P = .039). The 30-day and 12-month mortality rates were 8% (8 of 101) and 20% (19 of 97), respectively. In multivariate analysis, diabetes mellitus was the only factor associated with 12-month mortality (hazard ratio, 3.2; 95% OR, 1.19-8.64; P = .022)., INTERPRETATION: LD is a late and severe complication occurring in solid organ transplant recipients that may present as pulmonary nodules on which diabetes impacts its long-term prognosis., (C) 2024Elsevier, Inc.
KW  - Legionella
KW  - legionellosis
KW  - Legionnaires disease
KW  - solid organ transplant
JA  - Chest
VL  - 165
IS  - 3
SP  - 507
EP  - 520
CY  - (C) 2024Elsevier, Inc.
PB  - (a)Service de Maladies Infectieuses et Tropicales, Hopital Universitaire, Sorbonne Universite, Assistance Publique-Hopitaux de Paris (AP-HP), Paris, France
PB  - (b)Service de Transplantation Renale, Hopital Universitaire, Sorbonne Universite, Assistance Publique-Hopitaux de Paris (AP-HP), Paris, France
PB  - (c)Service de Microbiologie Clinique, Hopital Necker Enfants-Malades, Hopital Universitaire, Sorbonne Universite, Assistance Publique-Hopitaux de Paris (AP-HP), Paris, France
PB  - (d)Unite Mobile d'Infectiologie, Service de Microbiologie, Hopital Universitaire, Sorbonne Universite, Assistance Publique-Hopitaux de Paris (AP-HP), Paris, France
PB  - (e)Service de Medecine Interne, Hopital Europeen Georges Pompidou, Hopital Universitaire, Sorbonne Universite, Assistance Publique-Hopitaux de Paris (AP-HP), Paris, France
PB  - (f)Service d'Anesthesie et Reanimation de Chirurgie Cardiaque, Hopital Bichat, Universite Paris Cite, Hopital Universitaire, Sorbonne Universite, Assistance Publique-Hopitaux de Paris (AP-HP), Paris, France
PB  - (g)Departement d'Urologie, Nephrologie et Transplantation, Hopital Universitaire, Sorbonne Universite, Assistance Publique-Hopitaux de Paris (AP-HP), Paris, France
PB  - (h)Service de Chirurgie Cardiaque et Thoracique, Hopital Universitaire, Sorbonne Universite, Assistance Publique-Hopitaux de Paris (AP-HP), Paris, France
PB  - (i)Laboratoire de Bacteriologie-Hygiene, Hopitaux Universitaires Pitie Salpetriere-Charles Foix, Hopital Universitaire, Sorbonne Universite, Assistance Publique-Hopitaux de Paris (AP-HP), Paris, France
PB  - (j)Medecine Intensive Reanimation, Hopital Pitie-Salpetriere, Hopital Universitaire, Sorbonne Universite, Assistance Publique-Hopitaux de Paris (AP-HP), Paris, France
PB  - (k)Service de Chirurgie Digestive et Hepato-Bilio-Pancreatique, Transplantation Hepatique, CHU Pitie-Salpetriere, Hopital Universitaire, Sorbonne Universite, Assistance Publique-Hopitaux de Paris (AP-HP), Paris, France
PB  - (l)Service de Soins Intensifs Nephrologique et Rein Aigu, Hopital Tenon, Hopital Universitaire, Sorbonne Universite, Assistance Publique-Hopitaux de Paris (AP-HP), Paris, France
PB  - (m)Service de Chirurgie Digestive Hepato-Bilio-Pancreatique et Transplantation Hepatique, Hopital Universitaire, Sorbonne Universite, Assistance Publique-Hopitaux de Paris (AP-HP), Paris, France
PB  - (n)Service de Nephrologie et Transplantation Renale, CHRU Nancy-Brabois, Universite de Lorraine, Vandoeuvre-les-Nancy, France
PB  - (o)Service d'Hepatologie, Hopital Beaujon, Universite Paris Cite, Assistance Publique-Hopitaux de Paris (AP-HP), Clichy, France
PB  - (p)Centre National de Reference des Legionelles, Institut des Agents Infectieux, Hospices Civils de Lyon, France
PB  - (q)Centre International de Recherche en Infectiologie, Inserm 1111, Universite Claude Bernard Lyon 1, CNRS, UMR5308, Ecole Normale Superieure de Lyon, Universite de Lyon, France
PB  - (r)Service d'Hepatologie, Hopital Universitaire Croix-Rousse, Lyon, France
PB  - (s)Service de Maladies Infectieuses et Tropicales, Universite Claude Bernard Lyon 1, Hospices Civils de Lyon, Hopital Universitaire Croix-Rousse, Lyon, France
PB  - (t)Cancer Research Center of Lyon, INSERM U1052, Lyon, France
PB  - (u)Service de Nephrologie et Transplantation, Hopital Civil, CHRU Hautepierre, Universite de Strasbourg, Strasbourg, France
PB  - (v)Service de Chirurgie Hepato-Bilio-Pancreatique et Transplantation Hepatique, CHRU Hautepierre, Universite de Strasbourg, Strasbourg, France
PB  - (w)Service de Nephrologie, Dialyse, Aphereses et Transplantation, CHU Grenoble Alpes, Universite de Grenoble, la Tronche, France
PB  - (x)Service de Pneumologie-Consultation Mucoviscidose, Pole Voies Respiratoires, CHU de Toulouse-Hopital Larrey, Universite de Toulouse, Toulouse, France
PB  - (y)Service de Maladies Infectieuses et Tropicales, Centre Hospitalier Universitaire de Lille, Universite de Lille, Lille, France
PB  - (z)Service de Maladies Infectieuses et Tropicales, CHU Gui de Chauliac, Universite de Montpellier, Montpellier, France
PB  - (aa)Service d'Hepatologie, CHRU de Tours, Hopital Trousseau, Universite de Tours, Chambray-les-Tours, France
PB  - (ab)Departement de Maladies Infectieuses, Centre Hospitalo-Universitaire de Dijon-Bourgogne, Universite de Bourgogne, France
PB  - (ac)Service de Nephrologie, Transplantation Hemodialyse, CHU, Universite de Dijon, Dijon, France
PB  - (ae)Service de Cardiologie, CHU de Grenoble, CHU Grenoble Alpes, Universite de Grenoble, Grenoble, France
PB  - (af)Service de Pneumologie Physiologie, Pole Thorax et Vaisseaux, CHU Grenoble Alpes, Universite de Grenoble, Grenoble, France
PB  - (ag)Service de Nephrologie, Centre Hospitalier Universitaire Pontchaillou, Hopital Universitaire de Pontchaillou, Universite de Rennes, Rennes, France
PB  - (ah)Service d'Hepatologie et Transplantation Hepatique, Hopital Universitaire de Pontchaillou, Universite de Rennes, Rennes, France
PB  - (ai)Centre Hepato-Biliaire, AP-HP Hopital Paul-Brousse, Universite Paris-Saclay, Villejuif, France
PB  - (aj)Service de Nephrologie, Transplantation Dialyse, Aphereses, CHU de Bordeaux, Hopital Pellegrin, Universite de Bordeaux, Bordeaux, France
PB  - (ak)Service de Chirurgie Cardiaque, CHU Limoges, Centre Hospitalier et Universitaire de Limoges, Universite de Limoges, Limoges, France
PB  - (al)Service de Pathologie Respiratoire, CHU Limoges, Centre Hospitalier et Universitaire de Limoges, Universite de Limoges, Limoges, France
PB  - (am)Service Nephrologie, CHU Limoges, Centre Hospitalier et Universitaire de Limoges, Universite de Limoges, Limoges, France
PB  - (an)Laboratoire de Microbiologie, Hopital Robert Debre, CHU de Reims, Universite de Reims, Reims, France
PB  - (ao)Service de Nephrologie, Hemodialyse, Transplantation Renale, CHU de Reims, Universite de Reims, Reims, France
PB  - (ap)Organ and Tissue Procurement and Transplantation Department, French Biomedicine Agency, Saint Denis La Plaine, France
SN  - 0012-3692
M1  - 0231335, d1c
DO  - 10.1016/j.chest.2023.09.033
PT  - Article
L2  - http://ovidsp.ovid.com/ovidweb.cgi?T=JS&PAGE=reference&D=ovftz3&NEWS=N&AN=00002953-202403000-00014
ER  -  

Link to the Ovid Full Text or citation: https://ovidsp.ovid.com/ovidweb.cgi?T=JS&CSC=Y&NEWS=N&PAGE=fulltext&D=ovftz3&AN=00002953-202403000-00014 

75. 
TY  - JOUR
DB  - Journals@Ovid Full Text
ID  - 00003017-202402060-00006
T1  - Estimated Lifetime Cardiovascular, Kidney, and Mortality Benefits of Combination Treatment With SGLT2 Inhibitors, GLP-1 Receptor Agonists, and Nonsteroidal MRA Compared With Conventional Care in Patients With Type 2 Diabetes and Albuminuria.
A1  - Neuen, Brendon
A1  -  MBBS, MSc
A1  - Heerspink, Hiddo
A1  - Vart, Priya
A1  - Claggett, Brian
A1  - Fletcher, Robert
A1  - Arnott, Clare
A1  - MBBS, PhD
A1  - de Oliveira Costa, Julianna
A1  - Falster, Michael
A1  - Pearson, Sallie-Anne
A1  - Mahaffey, Kenneth
A1  - Neal, Bruce
A1  - MB ChB, PhD
A1  - Agarwal, Rajiv
A1  - Bakris, George
A1  - Perkovic, Vlado
A1  - MBBS, PhD
A1  - Solomon, Scott
A1  - Vaduganathan, Muthiah
A1  - MD, MPH
Y1  - 2024//
N2  - BACKGROUND: Sodium glucose cotransporter 2 inhibitors (SGLT2i), glucagon-like peptide-1 receptor agonists (GLP-1 RA), and the nonsteroidal mineralocorticoid receptor antagonist (ns-MRA) finerenone all individually reduce cardiovascular, kidney, and mortality outcomes in patients with type 2 diabetes and albuminuria. However, the lifetime benefits of combination therapy with these medicines are not known., METHODS: We used data from 2 SGLT2i trials (CANVAS [Canagliflozin Cardiovascular Assessment] and CREDENCE [Canagliflozin and Renal Events in Diabetes with Established Nephropathy Clinical Evaluation]), 2 ns-MRA trials (FIDELIO-DKD [Finerenone in Reducing Kidney Failure and Disease Progression in Diabetic Kidney Disease] and FIGARO-DKD [Efficacy and Safety of Finerenone in Subjects With Type 2 Diabetes Mellitus and the Clinical Diagnosis of Diabetic Kidney Disease]), and 8 GLP-1 RA trials to estimate the relative effects of combination therapy versus conventional care (renin-angiotensin system blockade and traditional risk factor control) on cardiovascular, kidney, and mortality outcomes. Using actuarial methods, we then estimated absolute risk reductions with combination SGLT2i, GLP-1 RA, and ns-MRA in patients with type 2 diabetes and at least moderately increased albuminuria (urinary albumin:creatinine ratio >=30 mg/g) by applying estimated combination treatment effects to participants receiving conventional care in CANVAS and CREDENCE., RESULTS: Compared with conventional care, the combination of SGLT2i, GLP-1 RA, and ns-MRA was associated with a hazard ratio of 0.65 (95% CI, 0.55-0.76) for major adverse cardiovascular events (nonfatal myocardial infarction, nonfatal stroke, or cardiovascular death). The corresponding estimated absolute risk reduction over 3 years was 4.4% (95% CI, 3.0-5.7), with a number needed to treat of 23 (95% CI, 18-33). For a 50-year-old patient commencing combination therapy, estimated major adverse cardiovascular event-free survival was 21.1 years compared with 17.9 years for conventional care (3.2 years gained [95% CI, 2.1-4.3]). There were also projected gains in survival free from hospitalized heart failure (3.2 years [95% CI, 2.4-4.0]), chronic kidney disease progression (5.5 years [95% CI, 4.0-6.7]), cardiovascular death (2.2 years [95% CI, 1.2-3.0]), and all-cause death (2.4 years [95% CI, 1.4-3.4]). Attenuated but clinically relevant gains in event-free survival were observed in analyses assuming 50% additive effects of combination therapy, including for major adverse cardiovascular events (2.4 years [95% CI, 1.1-3.5]), chronic kidney disease progression (4.5 years [95% CI, 2.8-5.9]), and all-cause death (1.8 years [95% CI, 0.7-2.8])., CONCLUSIONS: In patients with type 2 diabetes and at least moderately increased albuminuria, combination treatment of SGLT2i, GLP-1 RA, and ns-MRA has the potential to afford relevant gains in cardiovascular and kidney event-free and overall survival., (C) 2024  by the American College of Cardiology Foundation and the American Heart Association, Inc.
KW  - diabetes mellitus, type 2
KW  - heart failure
KW  - mortality
KW  - renal insufficiency, chronic
KW  - treatment outcome
JA  - Circulation
VL  - 149
IS  - 6
SP  - 450
EP  - 462
CY  - (C) 2024  by the American College of Cardiology Foundation and the American Heart Association, Inc. 
PB  - The George Institute for Global Health, University of New South Wales, Sydney, Australia (B.L.N., H.J.L.H., R.A.F., C.A., B.N., V.P.).
PB  - Department of Renal Medicine, Royal North Shore Hospital, Sydney, Australia (B.L.N.).
PB  - Cardiovascular Division, Brigham and Women's Hospital, Harvard Medical School, Boston, MA (B.L.N., B.L.C., S.D.S., M.V.).
PB  - Department of Clinical Pharmacy and Pharmacology, University of Groningen, The Netherlands (H.J.L.H., P.V.).
PB  - Department of Cardiology, Royal Prince Alfred Hospital, Sydney, Australia (C.A.).
PB  - Medicines Intelligence Research Program, School of Population Health, Faculty of Medicine and Health, UNSW Sydney, Australia (J.d.O.C., M.O.F., S.-A.P.).
PB  - Stanford Center for Clinical Research, Stanford University School of Medicine, CA (K.W.M.).
PB  - Department of Epidemiology and Biostatistics, Imperial College London, United Kingdom (B.N.).
PB  - Indiana University School of Medicine and VA Medical Center, Indianapolis (R.A.).
PB  - Department of Medicine, University of Chicago, IL (G.B.).
SN  - 0009-7322
M1  - daw, 0147763
DO  - 10.1161/CIRCULATIONAHA.123.067584
PT  - Article
L2  - http://ovidsp.ovid.com/ovidweb.cgi?T=JS&PAGE=reference&D=ovftz2&NEWS=N&AN=00003017-202402060-00006
ER  -  

Link to the Ovid Full Text or citation: https://ovidsp.ovid.com/ovidweb.cgi?T=JS&CSC=Y&NEWS=N&PAGE=fulltext&D=ovftz2&AN=00003017-202402060-00006 

76. 
TY  - JOUR
DB  - Journals@Ovid Full Text
ID  - 01879014-202402000-00009
T1  - A Systematic Review and Psychometric Appraisal of Instruments Measuring Tuberculosis Stigma in Sub-Saharan Africa.
A1  - Bergman, Alanna
A1  - McNabb, Katherine
A1  - Farley, Jason
Y1  - 2024//
N2  - Tuberculosis (TB) stigma is one barrier to TB testing, treatment uptake, and treatment completion. Therefore, stigma measurement must be approached through rigorous scientific methodology in order to accurately and reliably estimate the impact of TB stigma on treatment outcomes. The aim of this systematic review is to evaluate the methods and instruments used to measure TB stigma and interrogate strategies used to culturally validate measures of TB stigma in global research. Two reviewers used the Preferred Reporting Items for Systematic Reviews and Meta-Analyses (PRISMA) method to extract and analyze the existing body of literature on TB stigma in Sub-Saharan Africa. A thorough search was performed using three databases generating 2,302 independent studies. After the systematic screening, this review includes 28 studies. Of those studies, 13 used a psychometrically validated instrument while 15 used informal questionnaires or proxy variables to measure stigma. The psychometric appraisal was limited due to the number of studies that measured stigma using unvalidated questionnaires or proxy variables. The Patient and Community Perceptions of TB scales validated by Van Rie et al. were the most commonly used instruments to measure TB stigma; additionally, many instruments were not culturally or linguistically validated in Sub-Saharan Africa. Our appraisal emphasizes the need for reliable and valid instruments to measure TB stigma in low- and middle-income countries most affected by TB., (C) 2024 American Psychological Association
KW  - tuberculosis
KW  - stigma
KW  - measurement
KW  - psychometric
KW  - validity
JA  - Stigma health
VL  - 9
IS  - 1
SP  - 81
EP  - 93
CY  - (C) 2024 American Psychological Association
PB  - School of Nursing, Johns Hopkins University
SN  - 2376-6972
M1  - 101673746
DO  - 10.1037/sah0000328
PT  - Article
L2  - http://ovidsp.ovid.com/ovidweb.cgi?T=JS&PAGE=reference&D=ovftz2&NEWS=N&AN=01879014-202402000-00009
ER  -  

Link to the Ovid Full Text or citation: https://ovidsp.ovid.com/ovidweb.cgi?T=JS&CSC=Y&NEWS=N&PAGE=fulltext&D=ovftz2&AN=01879014-202402000-00009 

77. 
TY  - JOUR
DB  - Journals@Ovid Full Text
ID  - 00002953-202402000-00012
T1  - Glycated Hemoglobin Trajectories and Their Association With Treatment Outcomes Among Patients With Pulmonary TB in India: A Prospective Cohort Study.
A1  - Pardeshi, Geeta
A1  - Mave, Vidya
A1  - Gaikwad, Sanjay
A1  - Kadam, Dileep
A1  - Barthwal, Madhusudan
A1  - Gupte, Nikhil
A1  - Atre, Sachin
A1  - Deshmukh, Sona
A1  - Golub, Jonathan
A1  - Gupte, Akshay
Y1  - 2024//
N2  - BACKGROUND: Transient hyperglycemia is seen commonly during TB treatment, yet its association with unfavorable treatment outcomes is unclear., RESEARCH QUESTION: Does an association exist between glycated hemoglobin (HbA1c) trajectories and TB treatment outcomes?, STUDY DESIGN AND METHODS: Adults with pulmonary TB were evaluated prospectively for 18 months after the second HbA1c measurement. HbA1c trajectories during the initial 3 months of treatment were defined as follows: persistent euglycemia, HbA1c < 6.5% at baseline and 3-month follow-up; persistent hyperglycemia, HbA1c >= 6.5% at baseline and 3-month follow-up; transient hyperglycemia, HbA1c >= 6.5% at baseline and < 6.5% at 3-month follow-up; incident hyperglycemia, HbA1c < 6.5% at baseline and >= 6.5% at 3-month follow-up. Multivariable Poisson regression was used to measure the association between HbA1c trajectories and unfavorable treatment outcomes of failure, recurrence, and all-cause mortality., RESULTS: Of the 587 participants, 443 participants (76%) had persistent euglycemia, 118 participants (20%) had persistent hyperglycemia, and 26 participants (4%) had transient hyperglycemia. One participant had incident hyperglycemia and was excluded. Compared with participants with persistent euglycemia, those with transient hyperglycemia showed a twofold higher risk of experiencing an unfavorable treatment outcome (adjusted incidence rate ratio [aIRR], 2.07; 95% CI, 1.04-4.15) after adjusting for confounders including diabetes treatment, and BMI; we did not find a significant association with persistent hyperglycemia (aIRR, 1.64; 95% CI, 0.71-3.79). Diabetes treatment was associated with a significantly lower risk of unfavorable treatment outcomes (aIRR, 0.38; 95% CI, 0.15-0.95)., INTERPRETATION: Transient hyperglycemia and lack of diabetes treatment was associated with a higher risk of unfavorable treatment outcomes in adults with pulmonary TB., (C) 2024Elsevier, Inc.
KW  - diabetes mellitus
KW  - glycemic status
KW  - TB
KW  - transient hyperglycemia
KW  - treatment outcomes
JA  - Chest
VL  - 165
IS  - 2
SP  - 278
EP  - 287
CY  - (C) 2024Elsevier, Inc.
PB  - (a)Department of Community Medicine, Grant Government Medical College and Sir J.J. Group of Hospitals, Mumbai, India
PB  - (b)Byramjee Jeejeebhoy Medical College-Johns Hopkins University Clinical Research Site, Pune, India
PB  - (c)Byramjee Jeejeebhoy Government Medical College, Pune, India
PB  - (d)Dr. D. Y. Patil Medical College, Hospital & Research Centre, Dr. D. Y. Patil Vidyapeeth, Pune, India
PB  - (e)Johns Hopkins University School of Medicine, Baltimore, MD
PB  - (f)Johns Hopkins Bloomberg School of Public Health, Baltimore, MD
PB  - (g)Department of Global Health, Boston University School of Public Health, Boston, MA
SN  - 0012-3692
M1  - 0231335, d1c
DO  - 10.1016/j.chest.2023.08.026
PT  - Article
L2  - http://ovidsp.ovid.com/ovidweb.cgi?T=JS&PAGE=reference&D=ovftz2&NEWS=N&AN=00002953-202402000-00012
ER  -  

Link to the Ovid Full Text or citation: https://ovidsp.ovid.com/ovidweb.cgi?T=JS&CSC=Y&NEWS=N&PAGE=fulltext&D=ovftz2&AN=00002953-202402000-00012 

78. 
TY  - JOUR
DB  - Journals@Ovid Full Text
ID  - 01253105-202402000-00013
T1  - The Impact of an Enrolment in Clinical Trial on Tolerance and Pathological Response for Patients Treated by Neoadjuvant MVAC Against an Invasive Bladder Cancer. A Retrospective Comparative Study.
A1  - Guignand, Alexis
A1  - Bouleftour, Wafa
A1  - Vassal, Cecile
A1  - Tinquaut, Fabien
A1  - Rivoirard, Romain
A1  - Guillot, Aline
Y1  - 2024//
N2  - Introduction: MVAC (Methotrexate, Vinblastine, Adriamycin, and Cisplatin) neoadjuvant chemotherapy a standard treatment for invasive bladder cancer is associated with mainly haematological toxicities. Randomized clinical trials remain a gold standard for treatment outcomes and efficacy assessment. Patients enrolled in clinical trials are selected and tend to benefit from a stricter follow-up unlike everyday clinical practice patients. Conversely, real-life observational studies better define the effectiveness of treatments in clinical routine practice. The aim of this study is to analyse the impact of clinical trial monitoring on MVAC-related toxicities., Material and Methods: Patients with an infiltrative localized bladder cancer treated by MVAC neoadjuvant chemotherapy between 2013 and 2019 were enrolled, and divided into 2 groups: patients included in a clinical trial namely "VESPER study" during their treatment and patients treated in clinical routine practice., Results: Out of 59 patients were enrolled in this retrospective study, 13 patients were included in a clinical trial. Clinical characteristics were similar between the 2 groups. Comorbidities were more frequent in the nonclinical trial group (NCTG). Completed 6 cures treatment proportion was higher in the clinical trial group (CTG) (69.2% vs. 50%). Yet, in this group, patients had more doses reduction (38.5% vs. 19.6%). The proportion of complete pathologic response was higher in patients enrolled in clinical trial (53.8% vs. 39.1%). Statistically, the expected stricter monitoring due to clinical trial enrolment had no impact on the complete pathologic response and clinically relevant toxicities., Discussion: When compared to conventional clinical practice, clinical trial enrolment induced no significant difference on the pathologic complete response or toxicity rate. Further large prospective studies are needed to confirm these data., Micro-Abstract: Bladder cancer is associated with a worse prognosis and a highly toxic treatment compromising patient's quality of life. As known, patients included in clinical trials benefit from strict inclusion criteria, more additional medical exams, and a very tight monitoring in comparison with patients treated with a recommended clinical practice. This retrospective study observed that an enrolment through clinical trial did not induce a significant impact on outcomes of bladder cancer patients receiving MVAC neoadjuvant chemotherapy., (C) 2024Elsevier, Inc.
KW  - Monitoring
KW  - dd-MVAC neoadjuvant chemotherapy
KW  - Toxicities
KW  - Clinical trial
JA  - Clin Genitourin Cancer
VL  - 22
IS  - 1
SP  - e14
EP  - e21e3
CY  - (C) 2024Elsevier, Inc.
PB  - (1)Department of Medical Oncology, Saint-Etienne University Hospital-Etienne, Saint-Etienne, France
PB  - (2)Oncology Department, Private Loire Hospital (HPL), Saint-Etienne, France
PB  - (3)Public Health and Medical Informatics Department, North Hospital, University Hospital of Saint-Etienne, Saint-Etienne, France
SN  - 1558-7673
M1  - 101260955
DO  - 10.1016/j.clgc.2023.06.006
PT  - Article
L2  - http://ovidsp.ovid.com/ovidweb.cgi?T=JS&PAGE=reference&D=ovftz2&NEWS=N&AN=01253105-202402000-00013
ER  -  

Link to the Ovid Full Text or citation: https://ovidsp.ovid.com/ovidweb.cgi?T=JS&CSC=Y&NEWS=N&PAGE=fulltext&D=ovftz2&AN=01253105-202402000-00013 

79. 
TY  - JOUR
DB  - Journals@Ovid Full Text
ID  - 01714644-202402000-00010
T1  - Treatment Outcomes With Licensed and Unlicensed Stimulant Doses for Adults With Attention-Deficit/Hyperactivity Disorder: A Systematic Review and Meta-Analysis.
A1  - Farhat, Luis
A1  - Flores, Jose
A1  - Avila-Quintero, Victor
A1  - Polanczyk, Guilherme
A1  - Cipriani, Andrea
A1  - Furukawa, Toshi
A1  - Bloch, Michael
A1  - Cortese, Samuele
Y1  - 2024//
N2  - Importance: Stimulants (methylphenidate and amphetamines) are often prescribed at unlicensed doses for adults with attention-deficit/hyperactivity disorder (ADHD). Whether dose escalation beyond US Food and Drug Administration recommendations is associated with positive risk benefits is unclear., Objective: To investigate the impact, based on averages, of stimulant doses on treatment outcomes in adults with ADHD and to determine, based on averages, whether unlicensed doses are associated with positive risk benefits compared with licensed doses., Data Sources: Twelve databases, including published (PubMed, Cochrane Library, Embase, Web of Sciences) and unpublished (ClinicalTrials.gov) literature, up to February 22, 2023, without language restrictions., Study Selection: Two researchers independently screened records to identify double-blinded randomized clinical trials of stimulants against placebo in adults (18 years and older) with ADHD., Data Extraction and Synthesis: Aggregate data were extracted and synthesized in random-effects dose-response meta-analyses and network meta-analyses., Main Outcome Measures: Change in ADHD symptoms and discontinuations due to adverse events., Results: A total of 47 randomized clinical trials (7714 participants; mean age, 35 (SD, 11) years; 4204 male [56%]) were included. For methylphenidate, dose-response curves indicated additional reductions of symptoms with increments in doses, but the gains were progressively smaller and accompanied by continued additional risk of adverse events dropouts. Network meta-analyses showed that unlicensed doses were associated with greater reductions of symptoms compared with licensed doses (standardized mean difference [SMD], -0.23; 95% CI, -0.44 to -0.02; very low certainty of evidence), but the additional gain was small and accompanied by increased risk of adverse event dropouts (odds ratio, 2.02; 95% CI, 1.19-3.43; moderate certainty of evidence). For amphetamines, the dose-response curve approached a plateau and increments in doses did not indicate additional reductions of symptoms, but there were continued increments in the risk of adverse event dropouts. Network meta-analysis did not identify differences between unlicensed and licensed doses for reductions of symptoms (SMD, -0.08; 95% CI, -0.24 to 0.08; very low certainty of evidence)., Conclusions and Relevance: Based on group averages, unlicensed doses of stimulants may not have positive risk benefits compared with licensed doses for adults with ADHD. In general, practitioners should consider unlicensed doses cautiously. Practitioners may trial unlicensed doses if needed and tolerated but should be aware that there may not be large gains in the response to the medication with those further increments in dose. However, the findings are averages and will not generalize to every patient., Copyright 2024 by the American Medical Association.  All Rights Reserved.  Applicable FARS/DFARS Restrictions Apply to Government Use.  American Medical Association, 515 N. State St, Chicago, IL 60610.
JA  - JAMA psychiatry
VL  - 81
IS  - 2
SP  - 157
EP  - 166
CY  - Copyright 2024 by the American Medical Association.  All Rights Reserved.  Applicable FARS/DFARS Restrictions Apply to Government Use.  American Medical Association, 515 N. State St, Chicago, IL 60610.
PB  - (1)Department of Psychiatry, Faculdade de Medicina FMUSP, Universidade de Sao Paulo, Sao Paulo, Brazil
PB  - (2)Division of Child & Adolescent Psychiatry, Department of Psychiatry and Biobehavioral Sciences, University of California, Los Angeles (UCLA), Los Angeles, California
PB  - (3)Child Study Center, Yale University School of Medicine, New Haven, Connecticut
PB  - (4)Department of Psychiatry, University of Oxford, Oxford, United Kingdom
PB  - (5)Oxford Health NHS Foundation Trust, Warneford Hospital, Oxford, United Kingdom
PB  - (6)Oxford Precision Psychiatry Lab, NIHR Oxford Health Biomedical Research Centre, Oxford, United Kingdom
PB  - (7)Department of Health Promotion and Human Behavior, Kyoto University Graduate School of Medicine/ School of Public Health, Kyoto, Japan
PB  - (8)Department of Psychiatry, Yale University School of Medicine, New Haven, Connecticut
PB  - (9)Center for Innovation in Mental Health, School of Psychology, Faculty of Environmental and Life Sciences, University of Southampton, Southampton, United Kingdom
PB  - (10)Clinical and Experimental Sciences (CNS and Psychiatry), Faculty of Medicine, University of Southampton, Southampton, United Kingdom
PB  - (11)Solent NHS Trust, Southampton, United Kingdom
PB  - (12)Department of Child and Adolescent Psychiatry, NYU Grossman School of Medicine, New York, New York
PB  - (13)Division of Psychiatry and Applied Psychology, School of Medicine, University of Nottingham, Nottingham, United Kingdom
SN  - 2168-622X
DO  - 10.1001/jamapsychiatry.2023.3985
PT  - Article
L2  - http://ovidsp.ovid.com/ovidweb.cgi?T=JS&PAGE=reference&D=ovftz2&NEWS=N&AN=01714644-202402000-00010
ER  -  

Link to the Ovid Full Text or citation: https://ovidsp.ovid.com/ovidweb.cgi?T=JS&CSC=Y&NEWS=N&PAGE=fulltext&D=ovftz2&AN=01714644-202402000-00010 

80. 
TY  - JOUR
DB  - Journals@Ovid Full Text
ID  - 00000447-202402000-00009
T1  - The impact of increasing body mass index on in vitro fertilization treatment, obstetrical, and neonatal outcomes.
A1  - George, Jenny
A1  - Srouji, Serene
A1  - Little, Sarah
A1  - Ginsburg, Elizabeth
A1  - Lanes, Andrea
Y1  - 2024//
N2  - BACKGROUND: Citing the risks of administering anesthesia to patients with obesity, few fertility centers offer in vitro fertilization as a treatment modality for patients with body mass indexes >=40 kg/m2. Although previous studies have assessed clinical pregnancy and cumulative live birth rates in patients who spontaneously conceive with body mass indexes >=50 kg/m2, there is a paucity of in vitro fertilization, obstetrical, and neonatal outcome data in patients with severe obesity who conceive after in vitro fertilization., OBJECTIVE: This study aimed to evaluate the impact of increasing body mass index on in vitro fertilization, obstetrical, and neonatal outcomes in patients with obesity undergoing in vitro fertilization., STUDY DESIGN: This was a retrospective cohort study within an academic fertility center including 2069 fresh in vitro fertilization/intracytoplasmic sperm injection and frozen embryo transfer cycles from January 1, 2012 to April 30, 2020; this cohort was used to determine in vitro fertilization treatment outcomes. A second embedded cohort of 867 fresh in vitro fertilization/intracytoplasmic sperm injection and frozen embryo transfer cycles that resulted in ongoing clinical pregnancies and deliveries within a single tertiary hospital system was used to determine pregnancy, maternal, and neonatal outcomes. All patients with a body mass index >=40 kg/m2 underwent consultation with a maternal-fetal medicine specialist before starting treatment and a preoperative evaluation with an anesthesiologist before oocyte retrieval. Cycles were grouped by body mass index at cycle start (30-34.9, 35-39.9, 40-44.9, 45-49.9, and >=50 kg/m2). Log-binomial regression and Poisson regression with an offset were fitted with body mass index of 30 to 34.9 kg/m2 as the reference group, adjusting for potential confounders including oocyte age, patient age, embryo quality, transfer type, and coexisting comorbidities. The primary outcome was live birth rate. Secondary outcomes included fertilization rate, blastulation rate, miscarriage rate, incidence of preeclampsia with severe features, gestational diabetes, labor induction, cesarean delivery, preterm delivery, and birthweight., RESULTS: There were 2069 fresh in vitro fertilization/intracytoplasmic sperm injection and frozen embryo transfer cycle starts from January 1, 2012 to April 30, 2020. Of these, 1008 cycles were in the 30 to 34.9 kg/m2 group, 547 in the 35 to 39.9 kg/m2 group, 277 in the 40 to 44.9 kg/m2 group, 161 in the 45 to 49.9 kg/m2 group, and 76 in the >=50 kg/m2 body mass index group. Live birth rate was not significantly different between groups. The body mass index >=50 kg/m2 group was significantly more likely to experience preeclampsia with severe features when compared with the 30 to 34.9 kg/m2 body mass index group (absolute risk reduction, 2.75; 95% confidence interval, 1.13-6.67). Fertilization rate, blastulation rate, miscarriage rate, incidence of gestational diabetes, labor induction, cesarean delivery, preterm delivery, and neonatal birthweights were not significantly different between groups., CONCLUSION: Among patients with body mass indexes from 30 to 60 kg/m2 who conceived via in vitro fertilization and received comprehensive prenatal care at a tertiary care hospital, in vitro fertilization, obstetrical, and neonatal outcomes were largely comparable. These data support a collaborative care approach with maternal-fetal medicine specialists and skilled anesthesiologists, reinforcing the notion that in vitro fertilization should not be withheld as a treatment modality from patients with obesity., (C) 2024Elsevier, Inc.
KW  - access to care
KW  - infertility
KW  - in vitro fertilization
KW  - obesity
JA  - Am J Obstet Gynecol
VL  - 230
IS  - 2
SP  - 239e1
EP  - 239e14
CY  - (C) 2024Elsevier, Inc.
PB  - Department of Obstetrics and Gynecology, Brigham and Women's Hospital, Harvard Medical School, Boston, MA
PB  - From the Department of Obstetrics and Gynecology, Brigham and Women's Hospital, Harvard Medical School, Boston, MA
SN  - 0002-9378
M1  - 3ni, 0370476
DO  - 10.1016/j.ajog.2023.10.018
PT  - Article
L2  - http://ovidsp.ovid.com/ovidweb.cgi?T=JS&PAGE=reference&D=ovftz2&NEWS=N&AN=00000447-202402000-00009
ER  -  

Link to the Ovid Full Text or citation: https://ovidsp.ovid.com/ovidweb.cgi?T=JS&CSC=Y&NEWS=N&PAGE=fulltext&D=ovftz2&AN=00000447-202402000-00009 

81. 
TY  - JOUR
DB  - Journals@Ovid Full Text
ID  - 00007783-202402000-00012
T1  - Association of indicators of extensive disease and rifampin-resistant tuberculosis treatment outcomes:  an individual participant data meta-analysis.
A1  - Campbell, Jonathon
A1  - Brode, Sarah
A1  - Barry, Pennan
A1  - Bastos, Mayara
A1  - Bonnet, Maryline
A1  - Guglielmetti, Lorenzo
A1  - Kempker, Russell
A1  - Klimuk, Dzmitry
A1  - Laborin, Rafael
A1  - Milanov, Vladimir
A1  - Singla, Rupak
A1  - Skrahina, Alena
A1  - Trajman, Anete
A1  - van der Werf, Tjip
A1  - Viiklepp, Piret
A1  - Menzies, Dick
Y1  - 2024//
N2  - Background: Indicators of extensive disease-acid fast bacilli (AFB) smear positivity and lung cavitation-have been inconsistently associated with clinical rifampin-resistant/multidrug-resistant tuberculosis (RR/MDR-TB) outcomes. We evaluated the association of these indicators with end-of-treatment outcomes., Methods: We did an individual participant data meta-analysis of people treated for RR/MDR-TB with longer regimens with documented AFB smear and chest radiography findings. We compared people AFB smear-negative without cavities to people: (1) smear-negative with lung cavities; (2) smear-positive without lung cavities and (3) AFB smear-positive with lung cavities. Using multivariable logistic regression accounting for demographic, treatment and clinical factors, we calculated adjusted ORs (aOR) for any unfavourable outcome (death, lost to follow-up, failure/recurrence), and mortality and treatment failure/recurrence alone., Results: We included 5596 participants; included participants significantly differed from excluded participants. Overall, 774 (13.8%) were AFB smear-negative without cavities, 647 (11.6%) only had cavities, 1424 (25.4%) were AFB smear-positive alone and 2751 (49.2%) were AFB smear-positive with cavities. The median age was 37 years (IQR: 28-47), 3580 (64%) were male and 686 (12.5%) had HIV. Compared with participants AFB smear-negative without cavities, aOR (95% CI) for any unfavourable outcome was 1.0 (0.8 to 1.4) for participants smear-negative with lung cavities, 1.2 (0.9 to 1.5) if smear-positive without cavities and 1.6 (1.3 to 2.0) if AFB smear-positive with lung cavities. Odds were only significantly increased for mortality (1.5, 95% CI 1.1 to 2.1) and failure/recurrence (2.2, 95% CI 1.5 to 3.3) among participants AFB smear-positive with lung cavities., Conclusion: Only the combination of AFB smear-positivity and lung cavitation was associated with unfavourable outcomes, suggesting they may benefit from stronger regimens., (C) 2024 BMJ Publishing Group Ltd & British Thoracic Society
KW  - Tuberculosis
KW  - Respiratory Infection
JA  - Thorax
VL  - 79
IS  - 2
SP  - 169
EP  - 178
CY  - (C) 2024 BMJ Publishing Group Ltd & British Thoracic Society
PB  - (1) Faculty of Medicine and Health Sciences, McGill University, Montreal, Quebec, Canada 
PB  - (2) Respiratory Epidemiology and Clinical Research Unit, Research Institute of the McGill University Health Centre, Montreal, Quebec, Canada 
PB  - (3) Montreal Chest Institute & McGill International TB Centre, McGill University, Montreal, Quebec, Canada 
PB  - (4) West Park Healthcare Centre, Toronto, Ontario, Canada 
PB  - (5) Department of Medicine, University of Toronto, Toronto, Ontario, Canada 
PB  - (6) Tuberculosis Control Branch, California Department of Public Health, Richmond, California, USA 
PB  - (7) University of Montpellier, Montpellier, France 
PB  - (8) Immunology and Infectious Diseasese, Sorbonne Universite, Paris, France 
PB  - (9) Department of Medicine, Emory University School of Medicine, Atlanta, Georgia, USA 
PB  - (10) Republican Scientific and Practical Centre for Pulmonology and Tuberculosis, Minsk, Belarus 
PB  - (11) Facultad de Medicina, Universidad Autonoma de Baja California, Mexicali, Mexico 
PB  - (12) Occupational Diseases, Medical University-Sofia, Sofia, Bulgaria 
PB  - (13) Tuberculosis and Respiratory Diseases, National Institute of Tuberculosis and Respiratory Diseases, New Delhi, India 
PB  - (14) Department of Internal Medicine, Federal University of Rio de Janeiro, Rio de Janeiro, Brazil 
PB  - (15) Departments of Internal Medicine, Infectious Diseases, Pulmonary Diseases, and Tuberculosis, UMC Groningen, Groningen, The Netherlands 
PB  - (16) Department of Registries, National Institute for Health Development, Tallinn, Estonia 
SN  - 0040-6376
M1  - vqw, 0417353
DO  - 10.1136/thorax-2023-220249
PT  - Article
L2  - http://ovidsp.ovid.com/ovidweb.cgi?T=JS&PAGE=reference&D=ovftz2&NEWS=N&AN=00007783-202402000-00012
ER  -  

Link to the Ovid Full Text or citation: https://ovidsp.ovid.com/ovidweb.cgi?T=JS&CSC=Y&NEWS=N&PAGE=fulltext&D=ovftz2&AN=00007783-202402000-00012 

82. 
TY  - JOUR
DB  - Journals@Ovid Full Text
ID  - 01640712-202401000-00009
T1  - Osteomyelitis of the Jaw Due to Mucormycosis after Coronavirus Disease 2019 Infection - A Prospective Study.
A1  - Datarkar, Abhay
A1  - Bhawalkar, Amit
A1  - Shah, Vartik
A1  - Manekar, Varsha
A1  - Gadve, Vandana
A1  - Daware, Surendra
A1  - Walkey, Damyanti
A1  - Gioia, Francesca
A1  - Acero, Julio
Y1  - 2024//
N2  - Introduction: The objective of the study was to describe the incidence, clinical characteristics, treatment and outcome of patients with rhinocerebral coronavirus disease 2019-associated mucormycosis (CAM)., Materials and Methods: We performed an unicentric observational study. A total of 113 cases of CAM were evaluated from January 2021 to June 2021. We described the overall incidence of CAM in Nagpur district up to June 2021, the clinical presentation of CAM, the subtype of CAM, the laboratory diagnosis, the type of surgical management in CAM, the pre-operative and 3-month post-operative C-reactive protein marker values, the post-operative healing and complications and the mortality rate., Results: The mean age of the patients was 38.8 years. Rhinomaxillary subtype was the most common. All patients underwent medical as well as surgical intervention as the treatment modality. There was mortality in two patients., Discussion: Study highlights the need for physicians to closely monitor coronavirus disease 2019 (COVID-19) patients, especially severe cases with pre-existing diabetes/receiving corticosteroid therapy and the need for patient education as early diagnosis and prompt treatment leads to better prognosis., (C) 2024 Annals of Maxillofacial Surgery | Published by Wolters Kluwer - Medknow
KW  - Amphotericin B
KW  - coronavirus disease 2019 associated mucormycosis
KW  - coronavirus disease 2019
KW  - maxillectomy
KW  - surgical debridement
JA  - Ann. maxillofac. surg.
VL  - 14
IS  - 1
SP  - 40
EP  - 45
CY  - (C) 2024 Annals of Maxillofacial Surgery | Published by Wolters Kluwer - Medknow
PB  - Department of Oral and Maxillofacial Surgery, Government Dental College and Hospital, Government Medical College Premises, Nagpur, Maharashtra, India
PB  - (1)Department of Infectious Disease, University Hospital Ramon y Cajal, IRYCIS and CIBER, Madrid, Spain
PB  - (2)Department of Oral and Maxillofacial Surgery, Ramon y Cajal and Puerta de Hierro University Hospitals, University of Alcala, IRYCIS, Madrid, Spain
SN  - 2231-0746
M1  - 101598423
DO  - 10.4103/ams.ams_16_24
PT  - Article
L2  - http://ovidsp.ovid.com/ovidweb.cgi?T=JS&PAGE=reference&D=ovftz2&NEWS=N&AN=01640712-202401000-00009
ER  -  

Link to the Ovid Full Text or citation: https://ovidsp.ovid.com/ovidweb.cgi?T=JS&CSC=Y&NEWS=N&PAGE=fulltext&D=ovftz2&AN=01640712-202401000-00009 

83. 
TY  - JOUR
DB  - Journals@Ovid Full Text
ID  - 00115407-202401000-00001
T1  - Optical coherence tomography in the management of diabetic macular oedema.
A1  - Szeto, Simon
A1  - Lai, Timothy
A1  - Vujosevic, Stela
A1  - Sun, Jennifer
A1  - Sadda, SriniVas
A1  - Tan, Gavin
A1  - Sivaprasad, Sobha
A1  - Wong, Tien
A1  - Cheung, Carol
Y1  - 2024//
N2  - Diabetic macular oedema (DMO) is the major cause of visual impairment in people with diabetes. Optical coherence tomography (OCT) is now the most widely used modality to assess presence and severity of DMO. DMO is currently broadly classified based on the involvement to the central 1 mm of the macula into non-centre or centre involved DMO (CI-DMO) and DMO can occur with or without visual acuity (VA) loss. This classification forms the basis of management strategies of DMO. Despite years of research on quantitative and qualitative DMO related features assessed by OCT, these do not fully inform physicians of the prognosis and severity of DMO relative to visual function. Having said that, recent research on novel OCT biomarkers development and re-defined classification of DMO show better correlation with visual function and treatment response., This review summarises the current evidence of the association of OCT biomarkers in DMO management and its potential clinical importance in predicting VA and anatomical treatment response. The review also discusses some future directions in this field, such as the use of artificial intelligence to quantify and monitor OCT biomarkers and retinal fluid and identify phenotypes of DMO, and the need for standardisation and classification of OCT biomarkers to use in future clinical trials and clinical practice settings as prognostic markers and secondary treatment outcome measures in the management of DMO., (C) 2024Elsevier, Inc.
KW  - Diabetic macular oedema
KW  - Optical coherence tomography
KW  - Diabetic retinopathy
KW  - Diabetic retinal neurodegeneration
JA  - Prog Retin Eye Res
VL  - 98
SP  - 101220
CY  - (C) 2024Elsevier, Inc.
PB  - (a)Department of Ophthalmology and Visual Sciences, The Chinese University of Hong Kong, Hong Kong Special Administrative Region, China
PB  - (b)Department of Biomedical, Surgical and Dental Sciences, University of Milan, Milan, Italy
PB  - (c)Eye Clinic, IRCCS MultiMedica, Milan, Italy
PB  - (d)Beetham Eye Institute, Harvard Medical School, Boston, USA
PB  - (e)Doheny Eye Institute, University of California Los Angeles, Los Angeles, USA
PB  - (f)Singapore Eye Research Institute, SingHealth Duke-National University of Singapore, Singapore
PB  - (g)NIHR Biomedical Research Centre, Moorfields Eye Hospital NHS Foundation Trust, London, UK
PB  - (h)Tsinghua Medicine, Tsinghua University, Beijing, China
PB  - (i)Singapore Eye Research Institute, Singapore
SN  - 1350-9462
M1  - c2p
DO  - 10.1016/j.preteyeres.2023.101220
PT  - Article
L2  - http://ovidsp.ovid.com/ovidweb.cgi?T=JS&PAGE=reference&D=ovftz2&NEWS=N&AN=00115407-202401000-00001
ER  -  

Link to the Ovid Full Text or citation: https://ovidsp.ovid.com/ovidweb.cgi?T=JS&CSC=Y&NEWS=N&PAGE=fulltext&D=ovftz2&AN=00115407-202401000-00001 

84. 
TY  - JOUR
DB  - Journals@Ovid Full Text
ID  - 00001622-202401000-00008
T1  - Is there role of adjuvant radiotherapy after complete resection of locally advanced nonsmall cell lung cancer?.
A1  - Jiang, Liyang
A1  - Meng, Xiangjiao
Y1  - 2024//
N2  - Purpose of review: This review aims to provide a timely and relevant overview of the role of postoperative radiotherapy (PORT) in completely resected stage IIIA-N2 nonsmall cell lung cancer (NSCLC). Given the controversy surrounding the use of PORT and the emergence of advanced radiation techniques and therapies, this review provides valuable insight into current and potential treatment strategies., Recent findings: The Lung ART and PORT-C trials have provided valuable insights into the efficacy of PORT in stage IIIA-N2 NSCLC. While the results have been mixed, studies have shown that advanced radiation techniques, such as intensity-modulated radiotherapy (IMRT) and proton therapy, can reduce cardiopulmonary toxicities associated with PORT. Molecular targeted therapies and immunotherapies have also shown potential in improving NSCLC treatment outcomes., Summary: The role of radiotherapy becomes smaller and smaller in new era. However, it is too early to abolish radiotherapy for all the patients after complete resection of locally advanced NSCLC. Nowadays, it is recommended to adopt individualized treatment approaches guided by multidisciplinary team consultations. The integration of IMRT, proton therapy, and emerging therapies offers the potential to enhance treatment efficacy while minimizing toxicity. Further research is needed to optimize the use of PORT and explore the method to identify the patients who can really benefit from PORT., Copyright (C) 2024 Wolters Kluwer Health, Inc. All rights reserved.
KW  - IIIA-N2 disease
KW  - nonsmall cell lung cancer
KW  - postoperative radiotherapy
KW  - radiation therapy
JA  - Curr Opin Oncol
VL  - 36
IS  - 1
SP  - 44
EP  - 50
CY  - Copyright (C) 2024 Wolters Kluwer Health, Inc. All rights reserved.
PB  - Department of Radiation Oncology, Shandong Cancer Hospital and Institute, Shandong First Medical University and Shandong Academy of Medical Sciences, Jinan, China
SN  - 1040-8746
M1  - a1v, 9007265
DO  - 10.1097/CCO.0000000000001004
PT  - Miscellaneous Article
L2  - http://ovidsp.ovid.com/ovidweb.cgi?T=JS&PAGE=reference&D=ovftz2&NEWS=N&AN=00001622-202401000-00008
ER  -  

Link to the Ovid Full Text or citation: https://ovidsp.ovid.com/ovidweb.cgi?T=JS&CSC=Y&NEWS=N&PAGE=fulltext&D=ovftz2&AN=00001622-202401000-00008 

85. 
TY  - JOUR
DB  - Journals@Ovid Full Text
ID  - 00137090-202401000-00004
T1  - Metformin versus insulin in the management of gestational diabetes mellitus:  A meta-analysis.
A1  - Ramos, Laurice
A1  - Co-Hidalgo, Maribel
A1  - Zamora, Brenda
Y1  - 2024//
N2  - OBJECTIVE: To determine the efficacy of metformin and insulin in the management of gestational diabetes mellitus (GDM)., METHODOLOGY: Randomized controlled trials (RCT) were retrieved from the databases. All references cited in the articles were also searched by hand to identify additional publications. Studies included were limited to trials on metformin and insulin in the management of GDM in singleton pregnancies. Four RCTs were analyzed in the study. The risk of bias was assessed using Preferred Reporting Items for Systematic reviews and Meta-Analyses Cochrane Collaboration's tool (Rob 2). Random effects meta-analysis was carried out to pool the data. All analyses were conducted in Review Manager 5.3.5 (2014)., RESULTS: Meta-analysis of four RCT involving 807 participants (405 were treated with metformin and 402 were treated with insulin) shows that there was no significant difference between metformin and insulin in achieving glycemic control as to fasting blood sugar (FBS), postprandial blood glucose (PPBG), and glycosylated hemoglobin, mean difference (MD) -0.43 (95% confidence interval [CI] -2.77-1.91; P = 0.72), MD -2.13 (95% CI -5.16-0.90, P = 0.17), MD -0.09 (95% CI -0.20-0.02, P = 0.10), respectively. For maternal outcomes, there was a statistically significant 69% decreased risk of hypoglycemia in the metformin group (risk ratio [RR] 0.31, 95% CI 0.20-0.49; P < 0.001). There was no difference in terms of risk of preterm birth (RR 1.11, 95% CI 0.75-1.64, P = 0.60); hypertensive disorders (RR 1.06, 95% CI 0.71-1.60, P = 0.77); polyhydramnios (RR 1.04, 95% CI 0.51-2.14, P = 0.91); and risk of cesarean delivery (RR 0.90, 95% CI 0.75-1.08, P = 0.27). For neonatal outcomes, there was statistically significant 34% reduction on the risk of neonatal hypoglycemia (RR 0.66, 95% CI 0.46-0.94; P = 0.02) in the metformin group. There was no statistical difference in terms of mean birthweight (MD - 81.34, 95% CI -181.69-19.02, P = 0.11). Metformin has decreased the risk of newborns weighing more than 4000 g, babies with birthweight >90th percentile by 27% (RR 0.73, 95% CI 0.28-1.90, P = 0.52), and 20% (RR 0.80, 95% CI 0.54-1.18, P = 0.26), respectively, but these were not statistically significant. There was no significant difference in terms of risk of birthweight <10th percentile (RR 1.17, 95% CI 0.60-2.31, P = 0.65); APGAR <7 (RR 1.17, 95% CI 0.65-2.08, P = 0.60), birth trauma (RR 0.77, 95% CI 0.23-2.58, P = 0.67), and jaundice requiring phototherapy RR 1.04, 95% CI 0.66-1.65, P = 0.85). Neonatal intensive care unit admission (RR 0.89, 95% CI 0.64-1.23, P = 0.48), respiratory distress syndrome (RR 0.73, 95% CI 0.36-1.50, P = 0.39), transient tachypnea (RR 0.78, 95% CI 0.27-2.19, P = 0.63), and any congenital anomaly (RR 0.58, 95% CI 0.20-1.67, P = 0.31) were decreased in the metformin group but was not statistically significant., CONCLUSION: There was no significant difference between metformin and insulin in achieving glycemic control as to FBS and PPBG among patients with GDM. There was a statistically significant reduction in the risk of maternal and neonatal hypoglycemia in the use of metformin., (C) 2024 Philippine Journal of Obstetrics and Gynecology  | Published by Wolters Kluwer - Medknow
KW  - Gestational diabetes mellitus
KW  - glycemic control
KW  - insulin
KW  - metformin
JA  - Philipp J Obstet Gynecol
VL  - 48
IS  - 1
SP  - 31
EP  - 41
CY  - (C) 2024 Philippine Journal of Obstetrics and Gynecology  | Published by Wolters Kluwer - Medknow
PB  - (1)Department of Obstetrics and Gynecology, University of the East Ramon Magsaysay Memorial Medical Center Inc., Quezon City, Philippines
SN  - 0116-6069
M1  - 8500100
DO  - 10.4103/pjog.pjog_23_23
PT  - Article
L2  - http://ovidsp.ovid.com/ovidweb.cgi?T=JS&PAGE=reference&D=ovftz2&NEWS=N&AN=00137090-202401000-00004
ER  -  

Link to the Ovid Full Text or citation: https://ovidsp.ovid.com/ovidweb.cgi?T=JS&CSC=Y&NEWS=N&PAGE=fulltext&D=ovftz2&AN=00137090-202401000-00004 

86. 
TY  - JOUR
DB  - Journals@Ovid Full Text
ID  - 00075688-202401000-00008
T1  - Recent Advances in Research on Acupuncture Treatment for Knee Osteoarthritis.
A1  - Yu, Shichao
A1  - Te, Kian
A1  - Yap, Yau
Y1  - 2024//
N2  - Background and Objective: Knee osteoarthritis (KOA) is one of the leading causes of disability worldwide. In recent years, the incidence of KOA has been gradually increasing due to population aging and lifestyle changes. As a result, there has been a growing body of research and clinical applications related to acupuncture treatment for KOA. The aim of this study is to analyze and summarize the clinical research progress of acupuncture treatment for KOA in the past 5 years. It seeks to understand the current developments and trends in this field and lay the foundation for future research., Methods: Conducted a systematic review and analysis of clinical research literature on acupuncture treatment for KOA published in the last 5 years, both domestically and internationally., Results: Acupuncture treatment for KOA has shown diverse and effective methods. However, the quality of research literature varies, leading to differences in reported treatment outcomes and a lack of high-quality research findings., Conclusions: It was recommended that future research should develop comprehensive and well-designed study protocols, conduct research with scientific rigor, and improve the overall quality of scientific investigations. In addition, it is advisable to include a few horizontal comparative studies to provide more evidence for the clinical application of acupuncture in treating KOA., (C) 2024 Journal of the Anatomical Society of India | Published by Wolters Kluwer - Medknow
KW  - Acupuncture treatment
KW  - knee osteoarthritis
KW  - literature
KW  - research progress
KW  - review
JA  - J. Anat. Soc. India
VL  - 73
IS  - 1
SP  - 39
EP  - 46
CY  - (C) 2024 Journal of the Anatomical Society of India | Published by Wolters Kluwer - Medknow
PB  - Department of Chinese Medicine, M. Kandiah Faculty of Medicine and Health Sciences, Universiti Tunku Abdul Rahman, Kajang, Selangor, Malaysia
SN  - 0003-2778
DO  - 10.4103/jasi.jasi_110_23
PT  - Article
L2  - http://ovidsp.ovid.com/ovidweb.cgi?T=JS&PAGE=reference&D=ovftz2&NEWS=N&AN=00075688-202401000-00008
ER  -  

Link to the Ovid Full Text or citation: https://ovidsp.ovid.com/ovidweb.cgi?T=JS&CSC=Y&NEWS=N&PAGE=fulltext&D=ovftz2&AN=00075688-202401000-00008 

87. 
TY  - JOUR
DB  - Journals@Ovid Full Text
ID  - 02275222-202401000-00005
T1  - Evaluating the impact of Gayatri Mantra chanting and meditation on treatment outcomes in patients with chronic spontaneous urticaria:  A prospective study.
A1  - Samajdar, Shambo
A1  - Joshi, Shashank
A1  - Mukherjee, Shatavisa
A1  - Samajdar, Shinjini
A1  - Moitra, Saibal
A1  - Dutta, Rathindra
Y1  - 2024//
N2  - Background: Chronic spontaneous urticaria (CSU) is a long-lasting skin condition marked by the appearance of hives and angioedema, which significantly impacts quality of life. Despite standard pharmacotherapies, many patients remain symptomatic, necessitating the exploration of complementary treatments. This study examines the effects of integrating Gayatri Mantra (GM) chanting and meditation with conventional pharmacotherapy on CSU management., Materials and Methods: This study was conducted at the Diabetes and Allergy Asthma Therapeutics Specialty Clinic in Kolkata, India, this prospective observational study included 119 patients with CSU who had been on antihistamines for at least 6 months. Participants were randomized into two groups: Group A received standard pharmacotherapy, and Group B received the same pharmacotherapy along with daily GM chanting and meditation. Primary outcomes measured were the Urticaria Activity Score 7 (UAS7), Beck Anxiety Inventory (BAI), Chronic Urticaria Quality of Life Questionnaire (CU-Q2oL), and Dermatology Life Quality Index (DLQI) assessed at baseline and after 6 months., Results: Both groups showed significant improvements in UAS7, CU-Q2oL, and DLQI scores posttreatment. However, Group B, which participated in GM chanting and meditation, exhibited more pronounced improvements: UAS7 scores were reduced by 49.4% compared to 41.9% in Group A; CU-Q2oL scores by 52.9% compared to 42.5%; and DLQI scores by 73.7% compared to 60.5%. The reductions in BAI scores were also significantly greater in Group B (42.3% reduction) compared to Group A (4.96%)., Conclusion: The addition of GM chanting and meditation to standard pharmacotherapy for CSU significantly enhances the effectiveness of treatment, suggesting that this integrative approach could provide substantial benefits in the management of CSU. These findings advocate for the incorporation of spiritual and meditative practices alongside conventional medical treatments to achieve better patient outcomes., (C) 2024 Aesthetics International | Published by Wolters Kluwer - Medknow
KW  - Antihistamines
KW  - chronic spontaneous urticaria
KW  - Gayatri mantra
KW  - integrative medicine
KW  - meditation
KW  - quality of life
VL  - 2
IS  - 1
SP  - 28
EP  - 33
CY  - (C) 2024 Aesthetics International | Published by Wolters Kluwer - Medknow
PB  - (1)Department of CPT, Diabetes and Allergy Asthma Therapeutics Specialty Clinic, Kolkata, West Bengal, India
PB  - (2)Department of Endocrinology, Joshi Clinic, Mumbai, Maharashtra, India
PB  - (3)Department of Clinical and Experimental Pharmacology, School of Tropical Medicine, Kolkata, West Bengal, India
PB  - (4)Department of Psychology, St Xavier's University, Kolkata, West Bengal, India
PB  - (5)Department of Respiratory Medicine, Apollo Hospital, Kolkata, West Bengal, India
PB  - (6)Department of Dermatology, Manipal Hospital, Kolkata, West Bengal, India
SN  - 7777-4444
DO  - 10.4103/ASIL.ASIL_5_24
PT  - Article
L2  - http://ovidsp.ovid.com/ovidweb.cgi?T=JS&PAGE=reference&D=ovftz2&NEWS=N&AN=02275222-202401000-00005
ER  -  

Link to the Ovid Full Text or citation: https://ovidsp.ovid.com/ovidweb.cgi?T=JS&CSC=Y&NEWS=N&PAGE=fulltext&D=ovftz2&AN=02275222-202401000-00005 

88. 
TY  - JOUR
DB  - Journals@Ovid Full Text
ID  - 02200512-202401000-00009
T1  - The Clinical and Pathological Characteristics of Patients with Oxalate Nephropathy.
A1  - Llanos, Maria
A1  - Kwon, Alvin
A1  - Herlitz, Leal
A1  - Shafi, Tariq
A1  - Cohen, Scott
A1  - Gebreselassie, Surafel
A1  - Sawaf, Hanny
A1  - Bobart, Shane
Y1  - 2024//
N2  - Key Points:, * Oxalate nephropathy is an underrecognized cause of CKD and ESKD, * We present one of the largest native oxalate nephropathy cohorts to date from a tertiary care institution in the United States, * Oxalate nephropathy has multiple etiologies and given its clinical course and poor prognosis, attention must be paid to screening for risk factors to guide prompt diagnosis and management, Background: Oxalate nephropathy (ON) is characterized by deposition of calcium oxalate crystals in the kidney and is commonly under-recognized. Causes of ON include primary hyperoxaluria, enteric hyperoxaluria, and ingestion of excess oxalate or its precursors., Methods: We report the clinical and pathological characteristics of one of the largest series of native kidney ON to date, from January 2015 to March 2023 at the Cleveland Clinic., Results: We identified 60 native biopsies with oxalate deposits and excluded patients with clinically insignificant biopsies (n=12) or lack of data (n=17). Thirty-one patients with native ON were described. The mean age at diagnosis was 66.2 years (+/-12.1), and 58.1% were female. 87.1% had hypertension, 58.1% had diabetes, 42% had nephrolithiasis, and 77.4% had underlying CKD, with a mean baseline creatinine of 1.8 mg/dl +/-1.3., The mean creatinine at biopsy was 5.2 mg/dl +/-1.7. Kidney biopsies showed abundant calcium oxalate crystal deposits, and 27 of 31 biopsies had additional diagnoses, the most common of which were acute tubular injury n=17 (54.8%) and diabetic glomerulosclerosis n=7 (22.6%). Severe and moderate interstitial fibrosis was present in 38.7% (n=12) and 51.6% (n=16) of biopsies, respectively. Ten had a single etiology of ON, ten had a multifactorial etiology (both enteric hyperoxaluria and high precursor intake), and 11 had an unclear etiology. Notably, only seven patients had a history of gastric bypass., The mean duration of follow-up was 26.8 months, and 26 patients had follow-up data >1 year. Of these, 21 required dialysis, and five were dialysis-free at presentation. Five of the 26 were deceased at 1 year, with 12 patients (38.7%) deceased at last follow-up. Seventeen patients received targeted management, while nine patients did not receive targeted treatment, and all nine required hemodialysis. More patients (31.6%) had vitamin C intake after the coronavirus disease 2019 pandemic (2020-2023) versus 16.7% before 2020., Conclusions: ON presents as AKI or acute on CKD. The prognosis is poor with most patients requiring dialysis at presentation with high morbidity and mortality. Clinicians need to be aware of the risk factors associated with ON to aid prompt diagnosis and management., Podcast: This article contains a podcast at  https://dts.podtrac.com/redirect.mp3/www.asn-online.org/media/podcast/K360/2024_01_26_KID0000000000000340.mp3, Copyright (C) 2024 The Authors. Published by Wolters Kluwer Health, Inc. All rights reserved.
KW  - oxalate nephropathy
KW  - enteric hyperoxaluria
KW  - calcium oxalate
KW  - AKI
KW  - CKD
KW  - COVID-19
KW  - drug nephrotoxicity
KW  - ESKD
KW  - gastrointestinal complications
KW  - vitamin C
JA  - Kidney360
VL  - 5
IS  - 1
SP  - 65
EP  - 72
CY  - Copyright (C) 2024 The Authors. Published by Wolters Kluwer Health, Inc. All rights reserved.
PB  - (1)Department of Kidney Medicine, Cleveland Clinic, Cleveland, Ohio
PB  - (2)Department of Pathology, Cleveland Clinic, Cleveland, Ohio
PB  - (3)Division of Kidney Diseases, Hypertension, & Transplantation, Houston Methodist Hospital, Houston, Texas
PB  - (4)Department of Kidney Medicine, Cleveland Clinic Florida, Weston, Florida
SN  - 2641-7650
M1  - 101766381
DO  - 10.34067/KID.0000000000000340
PT  - Article
L2  - http://ovidsp.ovid.com/ovidweb.cgi?T=JS&PAGE=reference&D=ovftz2&NEWS=N&AN=02200512-202401000-00009
ER  -  

Link to the Ovid Full Text or citation: https://ovidsp.ovid.com/ovidweb.cgi?T=JS&CSC=Y&NEWS=N&PAGE=fulltext&D=ovftz2&AN=02200512-202401000-00009 

89. 
TY  - JOUR
DB  - Journals@Ovid Full Text
ID  - 00147124-202400230-00031
T1  - Proton Therapy in Breast Cancer: A Review of Potential Approaches for Patient Selection.
A1  - Wu, Xiao-Yu
A1  - Chen, Mei
A1  - Cao, Lu
A1  - Li, Min
A1  - Chen, Jia-Yi
Y1  - 2024//
N2  - Proton radiotherapy may be a compelling technical option for the treatment of breast cancer due to its unique physical property known as the "Bragg peak." This feature offers distinct advantages, promising superior dose conformity within the tumor area and reduced radiation exposure to surrounding healthy tissues, enhancing the potential for better treatment outcomes. However, proton therapy is accompanied by inherent challenges, primarily higher costs and limited accessibility when compared to well-developed photon irradiation. Thus, in clinical practice, it is important for radiation oncologists to carefully select patients before recommendation of proton therapy to ensure the transformation of dosimetric benefits into tangible clinical benefits. Yet, the optimal indications for proton therapy in breast cancer patients remain uncertain. While there is no widely recognized methodology for patient selection, numerous attempts have been made in this direction. In this review, we intended to present an inspiring summarization and discussion about the current practices and exploration on the approaches of this treatment decision-making process in terms of treatment-related side-effects, tumor control, and cost-efficiency, including the normal tissue complication probability (NTCP) model, the tumor control probability (TCP) model, genomic biomarkers, cost-effectiveness analyses (CEAs), and so on. Additionally, we conducted an evaluation of the eligibility criteria in ongoing randomized controlled trials and analyzed their reference value in patient selection. We evaluated the pros and cons of various potential patient selection approaches and proposed possible directions for further optimization and exploration. In summary, while proton therapy holds significant promise in breast cancer treatment, its integration into clinical practice calls for a thoughtful, evidence-driven strategy. By continuously refining the patient selection criteria, we can harness the full potential of proton radiotherapy while ensuring maximum benefit for breast cancer patients., (C)2024Sage Publications
KW  - breast cancer
KW  - radiotherapy
KW  - proton
KW  - proton therapy
KW  - patient selection
KW  - selection criteria
JA  - Technol Cancer Res Treat
VL  - 23
SP  - 15330338241234788
CY  - (C)2024Sage Publications
PB  - Department of Radiation Oncology, Ruijin Hospital, Shanghai Jiao Tong University, School of Medicine, Shanghai, China
SN  - 1533-0346
M1  - 101140941
DO  - 10.1177/15330338241234788
PT  - Article
L2  - http://ovidsp.ovid.com/ovidweb.cgi?T=JS&PAGE=reference&D=ovftz2&NEWS=N&AN=00147124-202400230-00031
ER  -  

Link to the Ovid Full Text or citation: https://ovidsp.ovid.com/ovidweb.cgi?T=JS&CSC=Y&NEWS=N&PAGE=fulltext&D=ovftz2&AN=00147124-202400230-00031 

90. 
TY  - JOUR
DB  - Journals@Ovid Full Text
ID  - 00006124-202382030-00005
T1  - Genomic Investigation of Remission and Relapse of Psychotic Depression Treated with Sertraline plus Olanzapine:  The STOP-PD II Study.
A1  - Men, Xiaoyu
A1  - a , b
A1  - Marshe, Victoria
A1  - b , c
A1  - Elsheikh, Samar
A1  - Alexopoulos, George
A1  - Marino, Patricia
A1  - Meyers, Barnett
A1  - Mulsant, Benoit
A1  -  c , e
A1  - Rothschild, Anthony
A1  - Voineskos, Aristotle
A1  -  b , e
A1  - Whyte, Ellen
A1  - Kennedy, James
A1  - Lowery b , e
A1  - Flint, Alastair
A1  -  e , h
A1  - Muller, Daniel
A1  -  a , b
A1  -  e , i
Y1  - 2023//
N2  - Introduction: Little is known regarding genetic factors associated with treatment outcome of psychotic depression. We explored genomic associations of remission and relapse of psychotic depression treated with pharmacotherapy. Methods: Genomic analyses were performed in 171 men and women aged 18-85 years with an episode of psychotic depression who participated in the Study of the Pharmacotherapy of Psychotic Depression II (STOP-PD II). Participants were treated with open-label sertraline plus olanzapine for up to 12 weeks; those who achieved remission or near-remission and maintained it following 8 weeks of stabilization were eligible to participate in a 36-week randomized controlled trial that compared sertraline plus olanzapine with sertraline plus placebo in preventing relapse. Results: There were no genome-wide significant associations with either remission or relapse. However, at a suggestive threshold, SNP rs1026501 (31 kb from SYNPO2) in the whole sample and rs6844137 (within the intronic region of SYNPO2) in the European ancestry subsample were associated with a decreased likelihood of remission. In polygenic risk analyses, participants who had greater improvement after antidepressant treatments showed a higher likelihood of reaching remission. Those who achieved remission and had a higher polygenic risk for Alzheimer's disease had a significantly decreased likelihood of relapse. Conclusion: Our analyses provide preliminary insights into the genetic architecture of remission and relapse in a well-characterized group of patients with psychotic depression., (C) 2023 S. Karger AG, Basel
KW  - Genome-wide association study
KW  - Psychotic depression
KW  - Polygenic risk score
JA  - Neuropsychobiology
VL  - 82
IS  - 3
SP  - 168
EP  - 178
CY  - (C) 2023 S. Karger AG, Basel
PB  - (a)Department of Pharmacology and Toxicology, University of Toronto, Toronto, Ontario, Canada
PB  - (b)Pharmacogenetics Research Clinic, Campbell Family Mental Health Research Institute, Center for Addiction and Mental Health, Toronto, Ontario, Canada
PB  - (c)Institute of Medical Science, University of Toronto, Toronto, Ontario, Canada
PB  - (d)Department of Psychiatry, Weill Cornell Medicine of Cornell University and New York Presbyterian Hospital, Westchester Division, New York, New York, USA
PB  - (e)Department of Psychiatry, Temerty Faculty of Medicine, University of Toronto, Toronto, Ontario, Canada
PB  - (f)University of Massachusetts Chan Medical School and UMass Memorial Health Care, Worcester, Massachusetts, USA
PB  - (g)UPMC Western Psychiatric Hospital, Department of Psychiatry, University of Pittsburgh School of Medicine, Pittsburgh, Pennsylvania, USA
PB  - (h)University Health Network, Toronto, Ontario, Canada
PB  - (i)Department of Psychiatry, Psychosomatics and Psychotherapy, Center of Mental Health, University Hospital of Wurzburg, Wurzburg, Germany
SN  - 0302-282X
M1  - nzm, 7512895
DO  - 10.1159/000529637
PT  - Article
L2  - http://ovidsp.ovid.com/ovidweb.cgi?T=JS&PAGE=reference&D=ovftz2&NEWS=N&AN=00006124-202382030-00005
ER  -  

Link to the Ovid Full Text or citation: https://ovidsp.ovid.com/ovidweb.cgi?T=JS&CSC=Y&NEWS=N&PAGE=fulltext&D=ovftz2&AN=00006124-202382030-00005 

91. 
TY  - JOUR
DB  - Journals@Ovid Full Text
ID  - 02223307-202371120-00018
T1  - Study of rhino-orbital-cerebral mucormycosis and its correlates during COVID-19 pandemic in a tertiary eye care institute of central India.
A1  - Verma, Vidhya
A1  - Sarkar, Deepayan
A1  - Moharana, Bruttendu
A1  - Singh, Priti
A1  - Noyadu, Richa
A1  - Sharma, Bhavana
Y1  - 2023//
N2  - Purpose: To evaluate factors associated with the occurrence of ROCM in COVID-19 patients and to compare its related parameters and outcomes between active and recovered COVID-19 groups., Methods: A total of 35 patients of ROCM associated with COVID-19 (active and post-COVID-19) were included. This is an ambispective study with retrospective medical records review for COVID-19 analysis and prospective assessments of ROCM-associated COVID-19 during the second wave of the COVID-19 pandemic. The demographic data, clinical parameters, and outcome were recorded on MS excel sheet, and various parameters were compared between active and recovered COVID-19 groups., Results: ROCM in recovered COVID-19 group was higher (57.1%) as compared to active COVID-19 (42.9%) (P = 1.00). High occurrence of ROCM was seen in those who had a history of hospitalization due to severity of COVID-19 (n 33, 94.28%), oxygen support (77.14), and received systemic steroids (82.9%). The most common comorbidity was diabetes mellitus (82.9%), and new-onset hyperglycemia was noticed in 17.1% of patients. Exenteration (28.6%) was performed in severe cases who had stage IV ROCM, bilateral, and CNS involvement (RR = 7.2, 95% CI: 2.91 to 18.00). The risk of globe exenteration was 1.35 (0.7-2.29) times higher in recovered COVID-19 group, and mortality was 1.76 (0.72-3.36) times higher in active COVID-19 group., Conclusion: Monitored use of systemic steroids and the prompt management of hyperglycemia in COVID-19 patients are important factors for favorable outcomes with reference to globe salvage and life-saving in ROCM associated with COVID-19. Even recovered COVID-19 patients should be observed for persistent hyperglycemia and occurrence of ROCM., (C) 2023 Indian Journal of Ophthalmology | Published by Wolters Kluwer - Medknow
KW  - COVID-19-associated ROCM
KW  - COVID-19
KW  - diabetes mellitus
KW  - mucormycosis
KW  - rhino-orbital-cerebral mucormycosis
VL  - 71
IS  - 12
SP  - 3669
EP  - 3676
CY  - (C) 2023 Indian Journal of Ophthalmology | Published by Wolters Kluwer - Medknow
PB  - Department of Ophthalmology, All India Institute of Medical Sciences, Bhopal, Madhya Pradesh, India
SN  - 1998-3689
DO  - 10.4103/IJO.IJO_356_23
PT  - Article
L2  - http://ovidsp.ovid.com/ovidweb.cgi?T=JS&PAGE=reference&D=ovftz2&NEWS=N&AN=02223307-202371120-00018
ER  -  

Link to the Ovid Full Text or citation: https://ovidsp.ovid.com/ovidweb.cgi?T=JS&CSC=Y&NEWS=N&PAGE=fulltext&D=ovftz2&AN=02223307-202371120-00018 

92. 
TY  - JOUR
DB  - Journals@Ovid Full Text
ID  - 02223307-202371060-00039
T1  - Compliance with follow-up in patients with diabetic macular edema:  Eye care center vs. diabetes care center.
A1  - Kumar, Geetha
A1  - Velu, Saranya
A1  - Rajalakshmi, Ramachandran
A1  - Surya, Janani
A1  - Mohan, Viswanathan
A1  - Raman, Aayushi
A1  - Raman, Rajiv
Y1  - 2023//
N2  - Purpose: The study was conducted to compare the compliance to intravitreal injection treatment and follow-up in patients with center-involving diabetic macular edema (CI-DME) and treatment outcomes between a tertiary eye care facility and a tertiary diabetes care center., Methods: A retrospective review was conducted on treatment naive DME patients who had received intravitreal anti-vascular endothelial growth factor (anti-VEGF) injections in 2019. Participants were people with type 2 diabetes who were under regular care at the eye care center or the diabetes care center in Chennai. The outcome measures were noted at months 1, 2, 3, 6, and 12., Results: A review of 136 patients treated for CI-DME (72 from the eye care center and 64 from a diabetes care center) was carried out. The severity of diabetic retinopathy (DR) was similar in both centers. There was no statistically significant (P > 0.05) difference in the choice of initial intravitreal drug in the two centers. At 12-month follow-up, only 29.16% came for a follow-up in the eye center vs. 76.56% in a diabetes care center (P = 0.000). The multivariate logistic regression showed increasing age was associated with non-compliance in both the groups (eye care center: odds ratio [OR] 0.91; 95% confidence interval [CI] 0.82-1.21; P = 0.044) and diabetes care center (OR 1.15; 95% CI 1.02-1.29; P = 0.020)., Conclusion: The follow-up rate between eye care and diabetic care center with DME showed a significant disparity. By providing comprehensive diabetes care for all complications under one roof, compliance with follow-up can be improved in people with DME., (C) 2023 Indian Journal of Ophthalmology | Published by Wolters Kluwer - Medknow
KW  - Compliance
KW  - diabetes care center
KW  - eye care center
KW  - diabetic macular edema
KW  - intravitreal injections
VL  - 71
IS  - 6
SP  - 2531
EP  - 2536
CY  - (C) 2023 Indian Journal of Ophthalmology | Published by Wolters Kluwer - Medknow
PB  - Department of Ophthalmology, Shri Bhagwan Mahavir Vitreoretinal Services, Sankara Nethralaya, Chennai, Tamil Nadu, India
PB  - (1)Department of Ophthalmology, Dr. Mohan's Diabetes Specialities Centre and Madras Diabetes Research Foundation, Chennai, Tamil Nadu, India
PB  - (2)Department of Diabetology, Dr. Mohan's Diabetes Specialities Centre and Madras Diabetes Research Foundation, Chennai, Tamil Nadu, India
PB  - (3)Padma Seshadri Bala Bhavan Senior Secondary School, Chennai, Tamil Nadu, India
SN  - 1998-3689
DO  - 10.4103/IJO.IJO_220_23
PT  - Article
L2  - http://ovidsp.ovid.com/ovidweb.cgi?T=JS&PAGE=reference&D=ovftz2&NEWS=N&AN=02223307-202371060-00039
ER  -  

Link to the Ovid Full Text or citation: https://ovidsp.ovid.com/ovidweb.cgi?T=JS&CSC=Y&NEWS=N&PAGE=fulltext&D=ovftz2&AN=02223307-202371060-00039 

93. 
TY  - JOUR
DB  - Journals@Ovid Full Text
ID  - 01586002-202367040-00027
T1  - Impact of COVID-19 Pandemic on Tuberculosis Care and Treatment in Puducherry - A Mixed Method Study.
A1  - Yadav, Aparna
A1  - Sarkar, Sonali
A1  - Chinnakali, Palanivel
A1  - Soundappan, Govindarajan
Y1  - 2023//
N2  - Background: The shift of focus toward pandemic control had an impact on public health issues that need to be addressed. As the impact may vary in the different areas based on COVID-19 cases and strictness of measures to control the disease, studying the local situation and related factors is essential to strengthening the TB program., Objectives: The objective is to compare the TB care before and during the COVID-19 pandemic and to explore the challenges faced by stakeholders during the pandemic., Materials and Methods: A mixed method study was conducted in Puducherry with a quantitative phase involving data extraction from the National TB Elimination Programme (NTEP), followed by in-depth interviews to explore the challenges faced by stakeholders., Results: In 2020, there were 67% and 23% reductions in number of presumptive TB case and notified TB cases, respectively, while the decline was lesser in the year 2021 (reduction of 59% and 13%, respectively). The main challenges faced in providing and accessing TB care were social stigma, lockdown restrictions, fear of getting COVID-19, redeployment of staff to COVID-19-related activities and increased COVID-19 workload., Conclusions: There is a need to strengthen active case finding for the missed TB cases through the mobile vans equipped with diagnostics, combined testing for COVID-19 and TB, greater inclusion of private sector and dispensaries as well as community awareness for stigma prevention., (C) 2023 Indian Journal of Public Health | Published by Wolters Kluwer - Medknow
KW  - Corona
KW  - impact of COVID-19
KW  - National Tuberculosis Elimination Programme
KW  - tuberculosis
JA  - Indian j. public health
VL  - 67
IS  - 4
SP  - 626
EP  - 631
CY  - (C) 2023 Indian Journal of Public Health | Published by Wolters Kluwer - Medknow
PB  - (1)MPH Trainee, Department of Preventive and Social Medicine, JIPMER, Puducherry, India
PB  - (2)Professor, Department of Preventive and Social Medicine, JIPMER, Puducherry, India
PB  - (3)Additional Professor, Department of Preventive and Social Medicine, JIPMER, Puducherry, India
PB  - (4)State Tuberculosis Officer, State TB Cell, Puducherry, India
SN  - 2229-7693
DO  - 10.4103/ijph.ijph_1406_22
PT  - Article
L2  - http://ovidsp.ovid.com/ovidweb.cgi?T=JS&PAGE=reference&D=ovftz2&NEWS=N&AN=01586002-202367040-00027
ER  -  

Link to the Ovid Full Text or citation: https://ovidsp.ovid.com/ovidweb.cgi?T=JS&CSC=Y&NEWS=N&PAGE=fulltext&D=ovftz2&AN=01586002-202367040-00027 

94. 
TY  - JOUR
DB  - Journals@Ovid Full Text
ID  - 02079083-202361030-00013
T1  - Clinical Manifestations and Management of Ocular Mucormycosis during COVID-19 Pandemic in Eastern India:  A Retrospective Analysis.
A1  - Samant, Swati
A1  - Sahu, Radhamadhab
A1  - Chakrabarti, Keya
A1  - Das, Suprava
A1  - Basantaray, Sangita
A1  - Dhar, Srikant
A1  - Panigrahi, Pradeep
Y1  - 2023//
N2  - Purpose: To report the clinical presentation, risk factors and treatment outcomes of ocular mucormycosis during COVID-19 pandemic in Eastern India., Method: Eleven cases of biopsy-proven rhino-orbital mucormycosis with a history of concurrent or past COVID-19 presenting to the ophthalmology department of two tertiary referral centres in Eastern India from April to June 2021 were studied. Complete ophthalmological, otolaryngeal workup and imaging studies, staging was done and treatment was planned in a multidisciplinary approach. Empirical systemic amphotericin B was started. All cases underwent radical sinus surgery with orbital wall decompression, sinus and orbital irrigation with amphotericin B, followed by regular nasal debridement and serial ophthalmic examinations. Cases were followed up for a period of three months., Results: The mean age was 46.5 +/- 10.7 years with male preponderance (90.9%). 90.90% of patients had elevated blood sugar levels at presentation. The common ocular presentations were conjunctival congestion (90.90%), periorbital oedema (72.72%), ophthalmoplegia (72.72%), diminution of vision (63.63%), ptosis (54.54%) and proptosis (45.45%). After treatment, regular follow-up showed clinical improvement in vision (80%), chronic ophthalmoplegia (83.3%) and complete improvement in proptosis, ptosis and periorbital oedema. COVID infection, old age, hyperglycemia, unvaccinated status and cerebral involvement were associated with increased mortality. The survival rate at three months follow-up was 81.8% and these patients were on antifungal therapy., Conclusion: A high index of suspicion and early detection as well as prompt medical and surgical treatment increases the chances of survival. Orbital wall decompression, sinus and orbital irrigation with amphotericin B are helpful in salvaging the eye and vision in most cases., (C) 2023 TNOA Journal of Ophthalmic Science and Research | Published by Wolters Kluwer - Medknow
KW  - Amphotericin B
KW  - corticosteroid
KW  - COVID-19
KW  - diabetes mellitus
KW  - rhino-orbital mucormycosis
VL  - 61
IS  - 3
SP  - 340
EP  - 345
CY  - (C) 2023 TNOA Journal of Ophthalmic Science and Research | Published by Wolters Kluwer - Medknow
PB  - Department of Ophthalmology, Institute of Medical Sciences and SUM Hospital, Siksha O Anusandhan (deemed to be) University, 8-Kalinga Nagar, Bhubaneswar, Odisha, India
PB  - (1)Department of ENT, Institute of Medical Sciences and SUM Hospital, Siksha O Anusandhan (deemed to be) University, 8-Kalinga Nagar, Bhubaneswar, Odisha, India
PB  - (2)Department of Ophthalmology, Hi-tech Medical College and Hospital, Bhubaneswar, Odisha, India
PB  - (3)Department of Medicine, SUM Ultimate Medicare, Bhubaneswar, Odisha, India
SN  - 2589-4528
DO  - 10.4103/tjosr.tjosr_69_23
PT  - Article
L2  - http://ovidsp.ovid.com/ovidweb.cgi?T=JS&PAGE=reference&D=ovftz2&NEWS=N&AN=02079083-202361030-00013
ER  -  

Link to the Ovid Full Text or citation: https://ovidsp.ovid.com/ovidweb.cgi?T=JS&CSC=Y&NEWS=N&PAGE=fulltext&D=ovftz2&AN=02079083-202361030-00013 

95. 
TY  - JOUR
DB  - Journals@Ovid Full Text
ID  - 00000929-202357100-00004
T1  - Machine learning prediction will be part of future treatment of depression.
A1  - Lennon, Matthew
A1  - Harmer, Catherine
Y1  - 2023//
N2  - Machine learning (ML) is changing the way that medicine is practiced. While already clinically utilised in diagnostic radiology and outcome prediction in intensive care unit, ML approaches in psychiatry remain nascent. Implementing ML algorithms in psychiatry, particularly in the treatment of depression, is significantly more challenging than other areas of medicine in part because of the less demarcated disease nosology and greater variability in practice. Given the current exiguous capacity of clinicians to predict patient and treatment outcomes in depression, there is a significantly greater need for better predictive capability. Early studies have shown promising results. ML predictions were significantly better than chance within the sequenced treatment alternatives to relieve depression (STAR*D) trial (accuracy 64.6%, p < 0.0001) and combining medications to enhance depression outcomes (COMED) randomised Controlled Trial (RCT) (accuracy 59.6%, p = 0.043), with similar results found in larger scale, retrospective studies. The greater flexibility and dimensionality of ML approaches has been demonstrated in studies incorporating diverse input variables including electroencephalography scans, achieving 88% accuracy for treatment response, and cognitive test scores, achieving up to 72% accuracy for treatment response. The predicting response to depression treatment (PReDicT) trial tested ML informed prescribing of antidepressants against standard therapy and found there was both better outcomes for anxiety and functional endpoints despite the algorithm only having a balanced accuracy of 57.5%. Impeding the progress of ML algorithms in psychiatry are pragmatic hurdles, including accuracy, expense, acceptability and comprehensibility, and ethical hurdles, including medicolegal liability, clinical autonomy and data privacy. Notwithstanding impediments, it is clear that ML prediction algorithms will be part of depression treatment in the future and clinicians should be prepared for their arrival., (C) 2023 Sage Publications
KW  - Machine learning
KW  - depression
KW  - anti-depressants
KW  - predictions
KW  - algorithms
JA  - Aust N Z J Psychiatry
VL  - 57
IS  - 10
SP  - 1316
EP  - 1323
CY  - (C) 2023 Sage Publications
PB  - (1)Department of Psychiatry, University of Oxford, Oxford, UK
PB  - (2)Faculty of Medicine, University of New South Wales, Sydney, NSW, Australia
PB  - (3)Oxford Health NHS Foundation Trust, Oxford, UK
SN  - 0004-8674
M1  - 9i6, 0111052
DO  - 10.1177/00048674231158267
PT  - Miscellaneous Article
L2  - http://ovidsp.ovid.com/ovidweb.cgi?T=JS&PAGE=reference&D=ovftz2&NEWS=N&AN=00000929-202357100-00004
ER  -  

Link to the Ovid Full Text or citation: https://ovidsp.ovid.com/ovidweb.cgi?T=JS&CSC=Y&NEWS=N&PAGE=fulltext&D=ovftz2&AN=00000929-202357100-00004 

96. 
TY  - JOUR
DB  - Journals@Ovid Full Text
ID  - 00659070-202348010-00026
T1  - Continuum Diabetes Care among Tuberculosis Patients in a Rural Block of Eastern Odisha.
A1  - Behera, Binod
A1  - Patro, Binod
A1  - Padhi, Biswanath
Y1  - 2023//
N2  - Introduction: Interaction between TB and DM shows that 10% of the TB cases globally are linked to DM. The weaker immunity of patients with chronic diseases like DM is at higher risk of progressing from latent to active TB. A large portion of DM and TB patients remain undiagnosed or get diagnosed later. TB-DM comorbidity complication appears and leads to high treatment costs and out-of-pocket expenditure. Glycemic control in TB patients can improve treatment outcomes. All TB patients diagnosed and registered under RNTCP will be referred for screening for diabetes. The present study was conducted to describe the continuum of TB-DM care among TB patients., Material and Methods: Retrospective record reviews in three randomly selected TU, which included all the patients registered during October 2017-March 2018., Results: A total of 145 patients' treatment cards were available for review and analysis. More than half, i.e., 52%, were in the 14-44 age-group. During the anti-tuberculosis treatment (ATT), 46.2% were unemployed. 15.9% of patients were not screened for DM, ten patients were known cases of DM, 11 TB patients were found to be newly diagnosed as having DM, and out of them, only two patients could be initiated with DM treatment. So, in the present study, 21 out of 145 TB patients, 14.5% had DM., Conclusions: It is evident from this study that TB patients with DM, either known case or newly diagnosed, are not receiving the proper DM care that they should receive as per the program provision., (C) 2023 Indian Journal of Community Medicine | Published by Wolters Kluwer - Medknow
KW  - Continuum of care
KW  - DM
KW  - TB
JA  - Indian J. Community Med.
VL  - 48
IS  - 1
SP  - 172
EP  - 176
CY  - (C) 2023 Indian Journal of Community Medicine | Published by Wolters Kluwer - Medknow
PB  - Department of Community Medicine and Family Medicine, AIIMS Bhubaneswar, Bhubaneswar, Odisha, India
PB  - (1)Ex-District Tunberculosis Officer, District Khordha, Odisha, India
SN  - 0970-0218
M1  - 9315574
DO  - 10.4103/ijcm.ijcm_293_22
PT  - Miscellaneous Article
L2  - http://ovidsp.ovid.com/ovidweb.cgi?T=JS&PAGE=reference&D=ovftz2&NEWS=N&AN=00659070-202348010-00026
ER  -  

Link to the Ovid Full Text or citation: https://ovidsp.ovid.com/ovidweb.cgi?T=JS&CSC=Y&NEWS=N&PAGE=fulltext&D=ovftz2&AN=00659070-202348010-00026 

97. 
TY  - JOUR
DB  - Journals@Ovid Full Text
ID  - 00659070-202348010-00015
T1  - Status of Universal Drug Susceptibility Testing in Pulmonary Tuberculosis Patients Initiated on Treatment in an Urban Setting, South India.
A1  - Velayutham, Banurekha
A1  - Jayabal, Lavanya
A1  - Watson, Basilea
A1  - Jagadeesan, Saraswathy
A1  - Suresh, Chandra
A1  - Nair, Dina
A1  - Gopalaswamy, Radha
A1  - Devaleenal, Bella
A1  - Selvaraju, Sriram
A1  - Padmapriyadarsini, Chandrasekaran
Y1  - 2023//
N2  - Introduction: Early initiation of drug susceptibility testing (DST) guided anti-tuberculosis treatment benefits the patient in terms of better treatment outcomes and possibly reduces the transmission of tuberculosis (TB) disease in the community. To determine the status of universal DST (UDST) coverage in smear-positive pulmonary TB patients (PTB) initiated on treatment under the TB program in Greater Chennai Corporation. In addition, the barriers and facilitators for UDST were explored., Material and Methods: The data of PTB patients who were initiated on anti-TB treatment from July to December 2019 was abstracted from the NI-KSHAY database of TB Program. The barriers and facilitators for UDST were explored in 5 focus group discussions (FGDs) among the TB program healthcare workers (HCW). UDST coverage was based on the availability of Cartridge-based Nucleic Acid Amplification test (CBNAAT) results in the NI-KSHAY database., Results: The CBNAAT result was available for 1628 (82.6%) of the 1970 smear-positive PTB patients. Non-availability of CBNAAT results was significantly higher among the older age group (>50 years), in female PTB patients, and the Private Sector. Issues with sputum collection, transport of specimens, and receipt of results were highlighted by the HCWs for the non-availability of UDST results., Conclusion: Universal DST coverage in smear-positive PTB patients initiated on treatment in 2019 in Chennai was optimal as per National Strategic Plan for TB elimination UDST target of 80% for the year 2020 but with scope for improvement. The low UDST coverage in the private sector, among female patients and older age groups, needs to be addressed., (C) 2023 Indian Journal of Community Medicine | Published by Wolters Kluwer - Medknow
KW  - Chennai
KW  - CBNAAT
KW  - private sector
KW  - pulmonary TB
KW  - UDST
JA  - Indian J. Community Med.
VL  - 48
IS  - 1
SP  - 103
EP  - 107
CY  - (C) 2023 Indian Journal of Community Medicine | Published by Wolters Kluwer - Medknow
PB  - Department of Clinical Research, ICMR- National Institute for Research in Tuberculosis, Chennai, Tamil Nadu, India
PB  - (1)District TB Centre, National TB Elimination Programme, Chennai, Tamil Nadu, India
PB  - (2)Division of Epidemiology Statistics, ICMR- National Institute for Research in Tuberculosis, Chennai, Tamil Nadu, India
PB  - (3)Department of Social and Behavioural Research, ICMR- National Institute for Research in Tuberculosis, Chennai, Tamil Nadu, India
PB  - (4)Department of Bacteriology, ICMR- National Institute for Research in Tuberculosis, Chennai, Tamil Nadu, India
SN  - 0970-0218
M1  - 9315574
DO  - 10.4103/ijcm.ijcm_315_22
PT  - Article
L2  - http://ovidsp.ovid.com/ovidweb.cgi?T=JS&PAGE=reference&D=ovftz2&NEWS=N&AN=00659070-202348010-00015
ER  -  

Link to the Ovid Full Text or citation: https://ovidsp.ovid.com/ovidweb.cgi?T=JS&CSC=Y&NEWS=N&PAGE=fulltext&D=ovftz2&AN=00659070-202348010-00015 

98. 
TY  - JOUR
DB  - Journals@Ovid Full Text
ID  - 00659070-202348010-00011
T1  - Health Status and Treatment Outcome of Tuberculosis with Diabetes Mellitus Cases, Rajkot City, Gujarat - A Longitudinal Study.
A1  - Solanki, Harsha
A1  - Ranpariya, Pooja
A1  - Chudasama, Rajesh
Y1  - 2023//
N2  - Background: India, with the highest number of tuberculosis (TB) cases in the world, is also facing epidemic growth in diabetes mellitus (DM). TB is curable while DM is a metabolic and incurable disease that if not controlled will affect the health status of a person. This study was conducted to assess the health status and treatment outcome of TB with DM cases., Materials and Methods: We selected a total of 64 newly registered pulmonary TB (PTB) with DM cases from five tuberculosis units (TUs) in Rajkot city from October 2019 to December 2020. At the end of treatment, 64 cases were analyzed for treatment outcome and 56 cases (5 deaths; 3 lost to follow-up) were followed up to observe progression in health status. The information was collected in pretested proforma by interview., Results: There was a significant improvement in TB symptoms (cough, weight loss, weakness, anorexia, evening rise of temperature, dyspnea, chest pain, hemoptysis), DM symptoms (frequent urination, excessive thirst and hunger, tingling and numbness), symptoms of mental health (fatigue, sleep disturbance, negative emotions, socially inactive), and adverse drug reactions (ADRs) on consecutive visits (McNemar's test, P < 0.001) and at the end of treatment (Cochran's Q test, P < 0.001). Improvement of nutritional status was also found statistically significant on consecutive visits (Wilcoxon test, P < 0.001) and at the end of treatment (Friedman's test, P < 0.001). The cure rate was 82.8% and 4.7% of cases had completed treatment., Conclusion: At the end of treatment, there was a significant improvement in health status and treatment outcome; also good cure rate was reported among cases., (C) 2023 Indian Journal of Community Medicine | Published by Wolters Kluwer - Medknow
KW  - Diabetes mellitus
KW  - health status
KW  - treatment outcome
KW  - tuberculosis
JA  - Indian J. Community Med.
VL  - 48
IS  - 1
SP  - 75
EP  - 81
CY  - (C) 2023 Indian Journal of Community Medicine | Published by Wolters Kluwer - Medknow
PB  - Department of Community Medicine, P D U Government Medical College, Rajkot, Gujarat, India
SN  - 0970-0218
M1  - 9315574
DO  - 10.4103/ijcm.ijcm_171_22
PT  - Article
L2  - http://ovidsp.ovid.com/ovidweb.cgi?T=JS&PAGE=reference&D=ovftz2&NEWS=N&AN=00659070-202348010-00011
ER  -  

Link to the Ovid Full Text or citation: https://ovidsp.ovid.com/ovidweb.cgi?T=JS&CSC=Y&NEWS=N&PAGE=fulltext&D=ovftz2&AN=00659070-202348010-00011 

99. 
TY  - JOUR
DB  - Journals@Ovid Full Text
ID  - 00001966-202342080-00018
T1  - Participant Characteristics as Moderators of the Effects of Cognitive Behavioral Interventions on Concerns About Falling:  Secondary Analyses of Two Randomized Controlled Trials.
A1  - Kruisbrink, Marlot
A1  - Zijlstra, G.A.
A1  - Crutzen, Rik
A1  - Dorresteijn, Tanja
A1  - Winkens, Bjorn
A1  - Kempen, Gertrudis
Y1  - 2023//
N2  - Effects of interventions may vary among participants. We explored whether participant characteristics were moderators of the effects of two cognitive behavioral interventions on concerns about falling (CaF) in older community-dwelling people. Secondary analyses of two RCTs were performed, concerning the group intervention A Matter of Balance - Netherlands (AMB-NL, n = 540) and individual AMB - Home (n = 389) intervention. Marginal models were used to assess moderation. Analyses included single moderator and multiple moderator models containing multiple moderators at once. A total of 19 characteristics were assessed. Moderating effects were found for living situation, fall history, symptoms of depression, perceived general health, ADL disability, cognitive status, and consequences of falling-loss of independence subscale. Effects varied by intervention, time point, and type of model., (C)2023Sage Publications
KW  - Falls
KW  - intervention
KW  - quantitative methods
KW  - concerns about falling
KW  - moderation
JA  - J Appl Gerontol
VL  - 42
IS  - 8
SP  - 1877
EP  - 1887
CY  - (C)2023Sage Publications
PB  - (1)Department of Health Services Research, Care and Public Health Research Institute (CAPHRI), Faculty of Health, Medicine and Life Sciences, 5211Maastricht University, Maastricht, the Netherlands
PB  - (2)Department of Health Policy & Research, Public Health Service Flevoland (GGD Flevoland), Lelystad, the Netherlands
PB  - (3)Department of Health Promotion, Care and Public Health Research Institute (CAPHRI), Faculty of Health, Medicine and Life Sciences, 5211Maastricht University, Maastricht, the Netherlands
PB  - (4)Department of Strategy and Policy, Public Health Service Limburg North, Venlo, the Netherlands
PB  - (5)Department of Methodology and Statistics, Care and Public Health Research Institute (CAPHRI), Faculty of Health, Medicine and Life Sciences, 5211Maastricht University, Maastricht, the Netherlands
SN  - 0733-4648
M1  - aft, 8606502
DO  - 10.1177/07334648231165904
PT  - Article
L2  - http://ovidsp.ovid.com/ovidweb.cgi?T=JS&PAGE=reference&D=ovftz2&NEWS=N&AN=00001966-202342080-00018
ER  -  

Link to the Ovid Full Text or citation: https://ovidsp.ovid.com/ovidweb.cgi?T=JS&CSC=Y&NEWS=N&PAGE=fulltext&D=ovftz2&AN=00001966-202342080-00018 

100. 
TY  - JOUR
DB  - Journals@Ovid Full Text
ID  - 01553342-202335020-00012
T1  - Clinical and microbiologial profile of bacterial and fungal keratitis:  A comparison of patients with and without diabetes mellitus.
A1  - Paul, Jincy
A1  - Jyothi, P.
Y1  - 2023//
N2  - Aims: The aim of the study was to evaluate the predisposing factors, clinical features, causative microorganism, and response to treatment, among persons of infective keratitis, with and without diabetes mellitus and to determine differences between the two groups., Subjects and Methods: This prospective study enrolled 26 patients of infective keratitis who had diabetes mellitus and 52 patients without diabetes mellitus, by consecutive sampling who attended the ophthalmology department at a tertiary care institute. Detailed clinical evaluation and microbiological evaluation were done. Treatment was initiated according to clinical diagnosis. The patients were followed up at 2 weeks, 1 month, and 3 months., Statistical Analysis Used: Statistical testing was done using Chi-square test and Fisher's exact test for qualitative variables. Quantitative variables were expressed as means and standard deviations. The variables between the two groups were compared using Student's t-test and Wilcoxon test, where appropriate. Shapiro-Wilk test was used to test normality of data. Analysis was done using the SPSS software., Results: Urban population, monsoon season, and outdoor work were associated more commonly with microbial keratitis. Ocular trauma (69.2%) was the most common risk factor. A greater proportion of patients with diabetes (46.2%) did not have a history of ocular injury compared to those without (23.8%). Poor glycemic control increased severity of keratitis (P = 0.023). Redness and pain were the most common symptoms in both groups. Corneal sensations were significantly reduced in patients with diabetes mellitus. Diabetes mellitus was significantly associated with central ulcers (46.2%), hypopyon (50%) in anterior chamber, and fungal keratitis (35%). Hypopyon and depth of ulcer were significant predictors (P = 0.018 and 0.006) of the time taken for the infective keratitis to heal. Pseudomonas aeruginosa (19.2%) was the most common bacteria isolated in diabetic patients and Methicillin-sensitive Staphylococus aureus (10.3%) among nondiabetic patients. Fusarium was the most common fungus isolated among both groups. Ulcers healing with leukomatous opacities were higher, and the frequency of perforated corneal ulcers was also higher among diabetic patients (P = 0.026). Posttreatment visual acuity showed a statistically significant improvement only in patients without diabetes mellitus., Conclusions: Significant differences existed between the two groups regarding clinical and microbiologial profile. Aggressive treatment, strict glycemic control, and high index of suspicion for fungal keratitis are important in managing microbial keratitis patients with diabetes mellitus., (C) 2023 Kerala Journal of Ophthalmology | Published by Wolters Kluwer - Medknow
KW  - Bacterial
KW  - cornea
KW  - diabetes mellitus
KW  - fungal
KW  - keratitis
JA  - Kerala j. ophthalmol.
VL  - 35
IS  - 2
SP  - 179
EP  - 186
CY  - (C) 2023 Kerala Journal of Ophthalmology | Published by Wolters Kluwer - Medknow
PB  - Department of Ophthalmology, Government Medical College, Thrissur, Kerala, India
PB  - (1)Department of Ophthalmology, Government Medical College, Kozhikode, Kerala, India
SN  - 0976-6677
DO  - 10.4103/kjo.kjo_92_21
PT  - Article
L2  - http://ovidsp.ovid.com/ovidweb.cgi?T=JS&PAGE=reference&D=ovftz2&NEWS=N&AN=01553342-202335020-00012
ER  -  

Link to the Ovid Full Text or citation: https://ovidsp.ovid.com/ovidweb.cgi?T=JS&CSC=Y&NEWS=N&PAGE=fulltext&D=ovftz2&AN=01553342-202335020-00012 
