# Supplementary material for: Effect of glycemic control and type of diabetes treatment on TB treatment outcomes among people with TB-diabetes: A systematic review (updated August 2024)
Source: PLoS One. 2025 Jul 18;20(7):e0328619. doi: 10.1371/journal.pone.0328619 (PMC12273911; doi:10.1371/journal.pone.0328619)
Supplement: S1A Appendix — (ZIP) [file pone.0328619.s005.zip › S1A appendix/S1A_22 Aug 2023-31 Aug 2024/ovid/Ovid rct 101-200.ris]

101. 
TY  - JOUR
DB  - Journals@Ovid Full Text
ID  - 01553342-202335010-00011
T1  - Clinical features, diagnosis, and treatment outcome of Rhino-orbito-cerebral mucormycosis:  A 2-year experience at a tertiary care center.
A1  - Vivekanand, Ashok
A1  - Nannaware, Shital
Y1  - 2023//
N2  - Context: The incidence of the fungal disease, mucormycosis, is showing a steady increase among the Indian population in recent past years. Considered as a form of acute invasive fungal rhinosinusitis, the disease is characterized by high morbidity and mortality rates., Aims: The aim of this study was to study the clinical presentations, species distribution, and treatment outcomes in patients of rhinomucormycosis., Settings and Design: This was a tertiary care hospital-based case series., Subjects and Methods: The study was carried out between June 2018 and February 2020. All laboratory-confirmed cases of rhinomucormycosis were included in the study population., Results: Sixteen cases of histopathologically and microbiologically confirmed cases of rhinomucormycosis were included in the study. The study population included ten females and six males. Diabetes mellitus was found to be the most common comorbid condition in the study group (81.25%). Among the study group, swelling of cheek and thick blood-stained discharge were the most common presenting symptoms (9 cases out of 16). The most common clinical type was rhino-orbital mucormycosis. Rhizopus was the most common species encountered (87.5%). In spite of utmost care, treatment outcome was not favorable in most of the cases., Conclusion: An early diagnosis of mucormycosis in the background of immunocompromised status can help in initiating appropriate treatment, thereby reducing the morbidity and mortality associated with this disease condition., (C) 2023 Kerala Journal of Ophthalmology | Published by Wolters Kluwer - Medknow
KW  - Diabetes mellitus
KW  - mucormycosis
KW  - Rhizopus
JA  - Kerala j. ophthalmol.
VL  - 35
IS  - 1
SP  - 49
EP  - 53
CY  - (C) 2023 Kerala Journal of Ophthalmology | Published by Wolters Kluwer - Medknow
PB  - Department of Otorhinolaryngology and Head and Neck Surgery, KIMS, Hubballi, Karnataka, India
PB  - (1)Department of Ophthalmology, BMCRI, Bengaluru, Karnataka, India
SN  - 0976-6677
DO  - 10.4103/kjo.kjo_137_21
PT  - Article
L2  - http://ovidsp.ovid.com/ovidweb.cgi?T=JS&PAGE=reference&D=ovftz2&NEWS=N&AN=01553342-202335010-00011
ER  -  

Link to the Ovid Full Text or citation: https://ovidsp.ovid.com/ovidweb.cgi?T=JS&CSC=Y&NEWS=N&PAGE=fulltext&D=ovftz2&AN=01553342-202335010-00011 

102. 
TY  - JOUR
DB  - Journals@Ovid Full Text
ID  - 00000627-202332090-00016
T1  - Anterior and Lateral Skull Base Spontaneous CSF Leaks:  Evaluation of Comorbidities and Treatment Outcomes.
A1  - Hentati, Firas
A1  - Kocharyan, Armine
A1  - Ruthberg, Jeremy
A1  - Trudeau, Stephen
A1  - Jella, Tarun
A1  - Patil, Nirav
A1  - MBBS, MPH
A1  - Cabrera, Claudia
A1  -  MD, MS
A1  - Mowry, Sarah
Y1  - 2023//
N2  - Objectives: To evaluate clinical characteristics and outcomes of patients diagnosed with anterior (ASB) or lateral skull base (LSB) spontaneous cerebrospinal fluid (sCSF) leak., Methods: Single center retrospective review of patients diagnosed with sCSF leaks of ASB or LSB between 1/1/2009 and 11/1/2019 (n = 69). Body mass index (BMI), gender, age at diagnosis, origin of CSF leak (ASB vs LSB), surgical approach, lumbar drain use, recurrence, pre-operative diagnosis of diabetes mellitus (DM), and obstructive sleep apnea (OSA) were collected., Results: 69 patients included in this study met criteria for sCSF leak without a traumatic or iatrogenic cause (Female: 51 (74%); average BMI: 37.0 +/- 7.9). Forty-eight (70.0%) presented with sCSF leaks of the lateral skull base. All ASB leaks were treated with an endoscopic transnasal approach. Eleven (22.9%) LSB leak patients were treated using transmastoid approaches and 35 (72.9%) patients with a middle cranial fossa approach. Eleven patients (15.9%) reported sCSF leak recurrence. Two patients (9.5%) with anterior skull base and 9 patients (18.8%) with lateral skull base leaks had recurrence. LSB sCSF leaks had a relative risk of 2.192 of recurrence compared to ASB leaks (95% CI: 0.431-11.157, P = .483). A 5.017 times increased risk (95% CI: 1.285-19.583, P = .020) was reported for patients with OSA, while the risks for DM and BMI were 1.351 (95% CI: 0.67-9.105, P = .177) and 1.026 (95% CI: 0.963-1.094, P = .426) respectively. Patients with sCSF leak recurrence had significantly lower lumbar drain use (33.3%) than those without recurrence (72.7%) (P = .049)., Conclusion: Spontaneous CSF leak recurrence is complex and multifactorial, and while patients with both DM and OSA had the higher risk of recurrence, OSA is likely an independent clinical risk factor for sCSF leak recurrence in this patient population., (C)2023Sage Publications
KW  - cerebrospinal fluid leak
KW  - spontaneous
KW  - obstructive sleep apnea
KW  - skull base surgery
JA  - Ann Otol Rhinol Laryngol
VL  - 132
IS  - 9
SP  - 1102
EP  - 1109
CY  - (C)2023Sage Publications
PB  - (1)Case Western Reserve University School of Medicine, Cleveland, OH, USA
PB  - (2)University Hospitals Cleveland Medical Center, Cleveland, OH, USA
SN  - 0003-4894
M1  - 0407300, 5q2
DO  - 10.1177/00034894221134368
PT  - Article
L2  - http://ovidsp.ovid.com/ovidweb.cgi?T=JS&PAGE=reference&D=ovftz2&NEWS=N&AN=00000627-202332090-00016
ER  -  

Link to the Ovid Full Text or citation: https://ovidsp.ovid.com/ovidweb.cgi?T=JS&CSC=Y&NEWS=N&PAGE=fulltext&D=ovftz2&AN=00000627-202332090-00016 

103. 
TY  - JOUR
DB  - Journals@Ovid Full Text
ID  - 01438664-202330020-00005
T1  - Prevalence and characteristics of obesity in patients with type-2 diabetes mellitus in primary care centers in Bahrain:  A cross-sectional study.
A1  - Alawainati, Mahmood
A1  - Ayoob, Zahra
A1  - AlQari, Aala
A1  - Makhlooq, Fatema
A1  - Naser, Huda
A1  - Bukamal, Fajer
Y1  - 2023//
N2  - BACKGROUND: Obesity is a complex health problem characterized by abnormal and excessive body weight. Globally, the epidemic of obesity is escalating, and today, around one-third of the world's adult population is overweight or obese. Obesity is a risk factor and a predictor of poor outcomes of diabetes. This study aimed to determine the prevalence and characteristics of obesity in adults with type-2 diabetes mellitus., MATERIALS AND METHODS: This study was conducted at five primary care centers in Bahrain. Obesity was assessed using body mass index, while glycemic control status was assessed using glycated hemoglobin (HbA1c). Informed consent was obtained from all participants. Means and standard deviation were computed for continuous variables, while categorical variables were presented as frequencies and percentages. Student's t-test and Mann-WhitneyU test, as appropriate, were performed to determine statistical significance between two continuous variables. Chi-square or Fisher's Exact test were used to test for statistical significance for categorical variables., RESULTS: A total of 732 participants were included; the mean age was 58.4 +/- 11.3 years. Hypertension was the most prevalent comorbidity (63.5%), followed by hyperlipidemia (51.9%). Most participants (59.8%) had HbA1c levels of more than 7%, 20.9% had HbA1c levels between 7% and 8%, and 38.9% had HbA1c levels of more than 8%. Of the cohort, 47.5% were obese and 35.0% were overweight. Obesity was significantly higher in Bahraini patients and females (P < 0.001). Lower obesity rates were observed among patients who exercised regularly (P < 0.001) and patients who followed diet control measures (P = 0.039). In addition, we found higher obesity rates were found in patients with uncontrolled diabetes (P = 0.004), hypertension (P = 0.032), and hyperlipidemia (P = 0.048)., CONCLUSION: Obesity is prevalent among type-2 diabetic patients and is associated with poor glycemic outcomes. Thus, more efforts should be taken by physicians to address obesity in diabetic patients as it negatively impacts their glycemic control., (C) 2023 Journal of Family and Community Medicine | Published by Wolters Kluwer - Medknow
KW  - Diabetes mellitus
KW  - glycemic control
KW  - obesity
JA  - J Family Community Med
VL  - 30
IS  - 2
SP  - 109
EP  - 115
CY  - (C) 2023 Journal of Family and Community Medicine | Published by Wolters Kluwer - Medknow
PB  - Department of Family Medicine, Primary Healthcare Centers, Manama, Bahrain
SN  - 2230-8229
M1  - 101553144, 100911100
DO  - 10.4103/jfcm.jfcm_9_23
PT  - Article
L2  - http://ovidsp.ovid.com/ovidweb.cgi?T=JS&PAGE=reference&D=ovftz2&NEWS=N&AN=01438664-202330020-00005
ER  -  

Link to the Ovid Full Text or citation: https://ovidsp.ovid.com/ovidweb.cgi?T=JS&CSC=Y&NEWS=N&PAGE=fulltext&D=ovftz2&AN=01438664-202330020-00005 

104. 
TY  - JOUR
DB  - Journals@Ovid Full Text
ID  - 02223306-202326050-00014
T1  - The Spectrum of Intracranial Hypertrophic Pachymeningitis at an Eastern Indian Tertiary Care Center.
A1  - Das, Suman
A1  - Ray, Biman
Y1  - 2023//
N2  - Introduction: Hypertrophic pachymeningitis (HP) is a treatable, rare inflammatory disease, either primary or secondary to systemic causes., Aims: To characterize the etiology, clinical manifestations, and treatment outcomes of HP patients and determine the factors influencing the radiological resolution of the pachymeningeal enhancement and recurrence of symptoms within the follow-up period., Materials and Methods: We collected data for this prospective observational study between March 1, 2021 and May 31, 2022, at the Bangur Institute of Neurosciences, Kolkata, and the patients were followed for a 6-month period. Demographic, clinical, laboratory, and treatment-related data were collected. A univariate logistic regression model was used for comparison between patients with and without radiological resolution of pachymeningitis and between patients with and without symptom recurrence., Results: Among 44 patients, the male: female ratio was 1.2:1. The median age at disease onset was 35.5 (28.5-49.5) years. The etiologies were idiopathic (56.8%), tuberculosis (22.8%), immunoglobulin G subtype 4 (IgG4) disease (9.2%), other infections (6.8%), and neoplastic (4.4%). Headache was the most common presentation (95.4%), followed by cranial neuropathies (68.2%). Optic and oculomotor neuropathies were the most common. In terms of radiological features, 27.27, 29.54, and 43.18% of patients had diffuse, focal regular, and focal irregular enhancement, respectively. Temporal (50%), followed by cavernous sinus (38.63%) enhancement, was the most common. Recurrence occurred in 36 and 50% of idiopathic and IgG4-related HP cases, respectively. Mycophenolate mofetil was added to their steroid regimen with no further recurrences., Conclusion: The cohort had a marked absence of (antineutrophil cytoplasmic antibodies) ANCA-associated HP. The severity of clinical manifestations or distribution of pachymeningitis did not differ significantly among the etiological groups. The presence of idiopathic etiology and focal regular enhancement had a significantly higher chance of radiological resolution. The response to therapy was satisfactory. Recurrence was significantly related to shorter steroid courses (<median duration of 5.2 months)., (C) 2023 Annals of Indian Academy of Neurology | Published by Wolters Kluwer - Medknow
KW  - Hypertrophic pachymeningitis
KW  - idiopathic
KW  - IgG4
KW  - tuberculosis
KW  - recurrence
KW  - resolution
VL  - 26
IS  - 5
SP  - 678
EP  - 689
CY  - (C) 2023 Annals of Indian Academy of Neurology | Published by Wolters Kluwer - Medknow
PB  - (1)Department of Neuromedicine, North Bengal Medical College, Darjeeling District, West Bengal, India
PB  - (2)Department of Neuromedicine, Bangur Institute of Neurosciences, Kolkata, West Bengal, India
SN  - 0972-2327
DO  - 10.4103/aian.aian_561_23
PT  - Article
L2  - http://ovidsp.ovid.com/ovidweb.cgi?T=JS&PAGE=reference&D=ovftz2&NEWS=N&AN=02223306-202326050-00014
ER  -  

Link to the Ovid Full Text or citation: https://ovidsp.ovid.com/ovidweb.cgi?T=JS&CSC=Y&NEWS=N&PAGE=fulltext&D=ovftz2&AN=02223306-202326050-00014 

105. 
TY  - JOUR
DB  - Journals@Ovid Full Text
ID  - 00130407-202325020-00007
T1  - Effects of Exercise Training on Inflammatory and Cardiometabolic Risk Biomarkers in Patients With Type 2 Diabetes Mellitus:  A Systematic Review and Meta-Analysis of Randomized Controlled Trials.
A1  - Hejazi, Keyvan
A1  - Mohammad Rahimi, Gholam
A1  - Rosenkranz, Sara
Y1  - 2023//
N2  - Background: The interaction between type 2 diabetes mellitus (T2DM) and cardiometabolic morbidity and mortality stems from the progressive nature of inflammation underpinning both diseases. Exercise training is considered an effective treatment strategy for T2DM and cardiometabolic diseases., Objective: The current systematic review and meta-analysis investigated the effects of exercise training on inflammatory and cardiometabolic risk biomarkers in patients with T2DM., Data sources: Electronic databases (PubMed/Medline, Embase, Cochrane Library, CINAHL, Google Scholar, Scopus, and Web of Science) were searched for randomized controlled trials (RCTs) from inception to January 2022. We used random effects models to estimate weighted mean differences with 95% confidence intervals., Study selection: Twenty-five RCTs were included (N = 1257 participants; mean age = 52 years). Included studies had moderate to good overall methodological quality (TESTEX = 9 (range 7-13)., Results: Meta-analysis indicated that exercise training significantly increased adiponectin and decreased fasting insulin, homeostatic model assessment for insulin resistance, tumor necrosis factor-[alpha], interleukin-6, and C-reactive protein (ps <= 0.05). Subgroup analysis by type of training indicated that aerobic exercise had the most consistent beneficial effects as compared to other types of exercise training; however, there was high heterogeneity among studies., Conclusion: Different types of exercise training increase adiponectin levels and decrease pro-inflammatory cytokines such as TNF-[alpha], IL-6, and CRP, as well as fasting insulin and insulin resistance markers in patients with T2DM. However, these effects were not beneficial for more commonly measured cardiometabolic risk factors (i.e., lipid profiles). Additional relevant clinical trials are required to confirm these results., Trial registration: This systematic review and meta-analysis was prospectively registered in the PROSPERO database (CRD42022307396)., (C)2023Sage Publications
KW  - diabetes
KW  - exercise training
KW  - inflammatory biomarkers
KW  - meta-analysis
JA  - Biol Res Nurs
VL  - 25
IS  - 2
SP  - 250
EP  - 266
CY  - (C)2023Sage Publications
PB  - (1)Department of Physical Education and Sport Sciences, 185150Hakim Sabzevari University, Sabzevar, Iran
PB  - (2)Faculty of Sport Sciences, Department of Exercise Physiology, 48440Ferdowsi University of Mashhad, Mashhad, Iran
PB  - (3)Department of Kinesiology and Nutrition Sciences, School of Integrated Health Sciences, University of Nevada, Las Vegas, Las Vegas, NV, USA
SN  - 1099-8004
M1  - 9815758, dw1
DO  - 10.1177/10998004221132841
PT  - Article
L2  - http://ovidsp.ovid.com/ovidweb.cgi?T=JS&PAGE=reference&D=ovftz2&NEWS=N&AN=00130407-202325020-00007
ER  -  

Link to the Ovid Full Text or citation: https://ovidsp.ovid.com/ovidweb.cgi?T=JS&CSC=Y&NEWS=N&PAGE=fulltext&D=ovftz2&AN=00130407-202325020-00007 

106. 
TY  - JOUR
DB  - Journals@Ovid Full Text
ID  - 01244624-202322040-00009
T1  - Assessment of Factors Affecting Response of Direct-Acting Antivirals in Chronic Hepatitis C Patients.
A1  - Jain, Nipun
A1  - Garg, Ravinder
A1  - Singh, Gagan
A1  - Kaur, Sarabjot
A1  - Chawla, Sumit
A1  - Padda, Preeti
Y1  - 2023//
N2  - Background: Hepatitis C virus (HCV) is a universally prevalent pathogen and a major cause of liver-related morbidity and mortality worldwide. The evolution of antiviral therapy for HCV has rapidly progressed from interferon (IFN)-based therapies to IFN-free combinations of direct-acting antivirals (DAAs)., Aims: This study aims to assess the response of DAAs in chronic hepatitis C (CHC) patients and to study the various factors affecting the response of DAAs in CHC., Settings and Design: This longitudinal observational study spanning over a year was conducted in the Medicine department of a tertiary care teaching hospital., Materials and Methods: The study was conducted on 400 adult CHC patients, diagnosed by a positive anti-HCV antibody test and a detectable viral load (HCV RNA) by real time polymerase chain reaction (RT-PCR), registered for treatment with DAAs. The first 400 patients satisfying the eligibility criteria were enrolled by non-probability consecutive sampling. All the participants were treated as per the National Viral Hepatitis Control Programme (NVHCP) guidelines. Repeat HCV viral load was done at or after 12 weeks of completion of anti-viral therapy to ascertain sustained virological response (SVR). Various factors which might predict treatment response were analyzed., Statistical Analysis Used: The continuous variables were expressed as mean and standard deviation, while the categorical variables were summarized as frequencies and percentages. The Student's independent t-test was employed for the comparison of continuous variables. The Chi-square or Fisher's exact test, whichever is appropriate, was employed for the comparison of categorical variables. Multivariate Logistic Regression was used to identify the independent predictors of treatment nonresponse. A P < 0.05 was considered statistically significant., Results: The mean age of the subjects was 42.3 +/- 15.23 years with a male-to-female ratio of 1.96:1. Most of the patients (80.5%) were non-cirrhotic; among 19.5% cirrhotic, 13% were compensated while 6.5% were decompensated cirrhotic. The overall SVR done at or after 12 weeks of completion of treatment was 88.75%. Age, gender distribution, occupation, socioeconomic status, educational status, body mass index, treatment regimen, duration of treatment, and baseline viral load did not alter the treatment response. Among comorbidities, only diabetes mellitus (DM) and human immunodeficiency virus (HIV) co-infection adversely affected the treatment response (P = 0.009 and P < 0.001, respectively). Intravenous (IV) drug abuse was significantly associated with treatment failure (P < 0.001). The presence of liver cirrhosis (P < 0.001), thrombocytopenia (P < 0.001), elevated transaminases (alanine transaminase: P = 0.021, aspartate transaminase: P < 0.001), and previous treatment experience (P = 0.038) were other significant predictors of treatment failure., Conclusions: DAAs are highly efficacious drugs in the treatment of CHC with a high rate of treatment response. Significant predictors of CHC treatment failure included comorbidities especially DM and HIV co-infection, IV drug abuse, presence of liver cirrhosis, thrombocytopenia, elevated transaminases, and previous treatment experience. However, independent predictors of treatment nonresponse observed in this study were thrombocytopenia, IV drug abuse, and liver cirrhosis., (C) 2023 Annals of African Medicine | Published by Wolters Kluwer - Medknow
KW  - Cirrhosis
KW  - direct-acting antivirals
KW  - hepatitis C virus
KW  - intravenous drug abuse
KW  - sustained virological response
KW  - thrombocytopenia
KW  - Cirrhose
KW  - antiviraux a action directe
KW  - virus de l'hepatite C
KW  - toxicomanie par voie intraveineuse
KW  - reponse virologique soutenue
KW  - thrombocytopenie
JA  - Ann Afr Med
VL  - 22
IS  - 4
SP  - 456
EP  - 464
CY  - (C) 2023 Annals of African Medicine | Published by Wolters Kluwer - Medknow
PB  - Department of Medicine, Guru Gobind Singh Medical College and Hospital, Faridkot, Punjab, India
PB  - (1)Department of Community Medicine, Guru Gobind Singh Medical College and Hospital, Faridkot, Punjab, India
PB  - (2)Department of Community Medicine, Government Medical College, Amritsar, Punjab, India
SN  - 1596-3519
M1  - 101231417
DO  - 10.4103/aam.aam_183_22
PT  - Article
L2  - http://ovidsp.ovid.com/ovidweb.cgi?T=JS&PAGE=reference&D=ovftz2&NEWS=N&AN=01244624-202322040-00009
ER  -  

Link to the Ovid Full Text or citation: https://ovidsp.ovid.com/ovidweb.cgi?T=JS&CSC=Y&NEWS=N&PAGE=fulltext&D=ovftz2&AN=01244624-202322040-00009 

107. 
TY  - JOUR
DB  - Journals@Ovid Full Text
ID  - 01244624-202322010-00019
T1  - Association of Vitamin D with the Severity of Disease and Mortality in COVID-19:  Prospective Study in Central India.
A1  - Rathod, Bharatsing
A1  - Ahirwar, Ashok
A1  - Banerjee, Sitikantha
A1  - Joshi, Prashant
A1  - Khot, Rajashree
A1  - Dube, Amol
A1  - Kumbhalkar, Sunita
A1  - Dabhekar, Sandeep
Y1  - 2023//
N2  - Background: Many factors have been proposed to be associated with the severity of disease and mortality in COVID-19. Vitamin D had recently been reviewed as one of these factors., Aim and Objectives: To evaluate the association between Vitamin D and the disease severity and mortality in COVID-19., Materials and Methods: After approval from Institutional Ethics Committee, this prospective cohort study was carried out in selected tertiary care teaching medical institutes of Central India. Participants were COVID-19 patients of the age group of 18 years and above admitted during the study period. They were categorized into four groups as asymptomatic (Group A), mild (Group B), moderate (Group C), and severe (Group D) based on clinical symptoms, respiratory rate, oxygen saturation, and chest imaging. Serum level of Vitamin 25(OH) D was measured using chemiluminescent immunoassay. The outcome of the disease was classified as recovery and death during hospitalization. The association of sociodemographic and medical characteristics with treatment outcome was studied using an appropriate statistical test. A full logistic regression model was built for the assessment of the relationship between treatment outcomes with Vitamin D level. Further, one receiver operating characteristic curve was developed to examine the prognostic significance of Vitamin D levels in COVID-19 patients., Results: Out of 748 enrolled patients, 44 (5.88%), had severe disease (Group D). A total of 721 cases (96.39%) recovered and were discharged, whereas 27 (3.61%) died during hospitalization. Mean Vitamin D level was found to be significantly different in discharged patients compared to those who were deceased. Increasing age-adjusted odds ratio (AOR) (95% confidence interval [CI]=1.07 [1.02-1.12]), known hypertension AOR (95%CI) = 3.38 (1.13-10.08), and diabetes mellitus AOR (95%CI) =28.5 (6.04-134.13) were found to be significant predictors of death among COVID-19 patients. Increasing Vitamin D level was found to be protective against COVID-19-related death (AOR (95% CI = 0.87 [0.80-0.94])., Conclusion: Vitamin D was significantly associated with the disease severity and mortality in COVID-19., (C) 2023 Annals of African Medicine | Published by Wolters Kluwer - Medknow
KW  - COVID-19
KW  - cytokine storm
KW  - mortality
KW  - severity
KW  - Vitamin D
KW  - Covid - 19
KW  - tempete de cytokines
KW  - mortalite
KW  - gravite
KW  - vitamine D
JA  - Ann Afr Med
VL  - 22
IS  - 1
SP  - 117
EP  - 123
CY  - (C) 2023 Annals of African Medicine | Published by Wolters Kluwer - Medknow
PB  - Department of General Medicine, AIIMS, Nagpur, Maharashtra, India
PB  - (1)Department of Biochemistry, University College of Medical Sciences, New Delhi, India
PB  - (2)Department of Virology, ICMR-NICED, Kolkata, West Bengal, India
PB  - (3)Department of ENT, AIIMS, Nagpur, Maharashtra, India
SN  - 1596-3519
M1  - 101231417
DO  - 10.4103/aam.aam_21_22
PT  - Article
L2  - http://ovidsp.ovid.com/ovidweb.cgi?T=JS&PAGE=reference&D=ovftz2&NEWS=N&AN=01244624-202322010-00019
ER  -  

Link to the Ovid Full Text or citation: https://ovidsp.ovid.com/ovidweb.cgi?T=JS&CSC=Y&NEWS=N&PAGE=fulltext&D=ovftz2&AN=01244624-202322010-00019 

108. 
TY  - JOUR
DB  - Journals@Ovid Full Text
ID  - 01216716-202320010-00033
T1  - Prevalence of Tuberculosis Infection and Treatment Outcome in Babylon Province of Iraq:  A Retrospective Study.
A1  - Jasim, Taif
A1  - Khan, Amer
A1  - Hindi, Nada
Y1  - 2023//
N2  - Background: Tuberculosis (TB) mainly affects the lungs (pulmonary TB) and also can impact other parts of the body (extrapulmonary TB)., Objectives: The main purpose of this study was to experience the prevalence of tuberculosis and the treatment outcome rate in Babylon, Iraq., Materials and Methods: A cohort retrospective study was carried out at the health center for asthma and allergies from January 2016 to March 2021 in the Babylon Province, Iraq. This study sighted on the characteristics of TB patients; age, sex, site of tuberculosis, and treatment outcome., Results: There were 1774 cases of TB registered in the medical records of the health center in Babylon, Iraq. As a result, we found that female patients represented 53.4% of patients, as compared with male patients who constituted 46.6% of patients. The age group between 61 years old and older recorded the highest percentage (n = 359; 20.2%) and the less percentage of those who are <10 years old (n =122; 6.9%). Site of infection, pulmonary tuberculosis (n = 992; 56.0%), and extrapulmonary tuberculosis (n = 782; 44.0%). Treatment outcomes include treatment complete (63.7%), cure (24.1%), death (3.1%), default (0.5%), fail (0.3%), transfer (0.1%), and other (8.1%). Which has a successful treatment percentage (87.8%) and an unsuccessful treatment (12.1%)., Conclusions: This study concluded that females were more likely to be infected with tuberculosis than males. Additionally, the success rate of treatment was (87.8%), while the unsuccessful rate was (12.1%). While age group that the highest percentage was noted among those 61 years old and older (n = 359; 20.2%)., (C) 2023 Medical Journal of Babylon | Published by Wolters Kluwer - Medknow
KW  - Babylon province
KW  - Iraq
KW  - Prevalence
KW  - Treatment outcome
KW  - Type of tuberculosis
VL  - 20
IS  - 1
SP  - 194
EP  - 200
CY  - (C) 2023 Medical Journal of Babylon | Published by Wolters Kluwer - Medknow
PB  - Department of Microbiology, Universiti Sains Malaysia, Penang, Malaysia
PB  - (1)Department of Clinical Pharmacy, School of Pharmaceutical Sciences, Universiti Sains Malaysia, Penang, Malaysia
PB  - (2)Department of Basic and Medical Science, College of Nursing, Babylon University, Hilla, Iraq
SN  - 1812-156X
DO  - 10.4103/MJBL.MJBL_336_22
PT  - Article
L2  - http://ovidsp.ovid.com/ovidweb.cgi?T=JS&PAGE=reference&D=ovftz2&NEWS=N&AN=01216716-202320010-00033
ER  -  

Link to the Ovid Full Text or citation: https://ovidsp.ovid.com/ovidweb.cgi?T=JS&CSC=Y&NEWS=N&PAGE=fulltext&D=ovftz2&AN=01216716-202320010-00033 

109. 
TY  - JOUR
DB  - Journals@Ovid Full Text
ID  - 01394964-202318020-00014
T1  - Sputum Culture Conversion among Patients with Drug-Resistant Tuberculosis:  A Study of Various Predictors.
A1  - Khan, Shafee
A1  - Choudhary, Sumer
A1  - Aurangabadkar, Gaurang
A1  - Bankar, Nandkishor
Y1  - 2023//
N2  - Introduction: Conversion of a positive sputum culture to a negative culture is an important parameter in the management of drug-resistant tuberculosis (TB), as the failure to convert was related to dismal posttreatment outcomes and elevated mortality rates by almost eight times when compared to victims of multidrug-resistant TB (MDR-TB) who did so. In the patients of MDR-TB, it is an important sign of treatment success to have sputum culture converted from positive to negative, and helps in determining the duration of treatment. The goal of this study was to examine and compare the length of time it took to convert an initial sputum culture with predictors of treatment outcomes for patients with MDR-TB, as well as to pinpoint the variables that affected the length of time., Materials and Methods: The mixed method (records review and qualitative approach) was used to understand the patient's perspective for accepting the Programmatic Management of Drug-resistant TB (PMDT) services and the provider's perspective for rendering services in a public-private mix model setup. This study was undertaken as a retrospective analysis and studied the patients drug-resistant TB who were admitted to a tertiary care hospital in central India. This study was carried out on the patients of Rifampicin-Resistant TB (RR-TB) and MDR-TB (Resistant to both INH and Rifampicin) with positive baseline culture, pretreatment evaluation, and appropriate anti-MDR-TB treatment. As per the PMDT guidelines, sputum smear and culture reports were collected and analyzed., Results: In this study, the time and predictors to convert an initial positive sputum culture to negative and factors influencing treatment outcome were evaluated, compared, and identified. A total of 163 patients were evaluated and analyzed. Of these, 111 (68.09%) were rifampicin and INH-resistant (MDR-TB), whereas 52 (31.90%) were rifampicin resistant (RR-TB) only. Overall 68 (41.71%) patients with baseline positive culture were converted within 3 months., Conclusions: It was concluded that malnourishment, human immunodeficiency virus positivity, associated extra pulmonary TB, and bilateral cavitation were found to be significant predictors of longer time of sputum culture conversion and thereby treatment outcome., (C) 2023 Journal of Datta Meghe Institute of Medical Sciences University | Published by Wolters Kluwer - Medknow
KW  - Drug-resistant tuberculosis
KW  - sputum for acid fast bacilli
KW  - tuberculosis
JA  - J. of Datta Meghe Institute of Medical Sciences University
VL  - 18
IS  - 2
SP  - 255
EP  - 262
CY  - (C) 2023 Journal of Datta Meghe Institute of Medical Sciences University | Published by Wolters Kluwer - Medknow
PB  - Department of Respiratory Medicine, Datta Meghe Medical College, Datta Meghe Institute of Higher Education and Research, Nagpur, Maharashtra, India
PB  - (1)Department of Microbiology, Datta Meghe Medical College, Datta Meghe Institute of Higher Education and Research, Nagpur, Maharashtra, India
SN  - 0974-3901
DO  - 10.4103/jdmimsu.jdmimsu_50_23
PT  - Article
L2  - http://ovidsp.ovid.com/ovidweb.cgi?T=JS&PAGE=reference&D=ovftz2&NEWS=N&AN=01394964-202318020-00014
ER  -  

Link to the Ovid Full Text or citation: https://ovidsp.ovid.com/ovidweb.cgi?T=JS&CSC=Y&NEWS=N&PAGE=fulltext&D=ovftz2&AN=01394964-202318020-00014 

110. 
TY  - JOUR
DB  - Journals@Ovid Full Text
ID  - 01706228-202317010-00017
T1  - Spectrum of COVID-19 Infections in Renal Transplant Recipients:  A Single-Center Case Series.
A1  - Mukherjee, Topoti
A1  - Bonu, Ravishankar
A1  - Prakash, G.
A1  - Sankaran, Sundar
A1  - Ballal, Sudarshan
Y1  - 2023//
N2  - Objective: COVID-19 infection can be mild to devastating in renal transplant recipients. We looked at the clinical course in all the renal transplant recipients who attended our hospital for COVID-19 infection., Study Design: Case series - This was a retrospective observational study of renal transplant recipients infected with varying degrees of COVID-19 infection, who sought care in our hospital. COVID-19 infection was defined as mild, moderate, or severe based on the guidelines issued by the Ministry of Health and Family Welfare, Government of India., Settings and Participants: The study included all renal transplant recipients with a functioning graft, who attended our hospital for COVID-19 infection between July 2020 and January 2022. Their data were obtained from electronic records., Results and Observations: A total of 18 renal transplant recipients sought care at our center for COVID-19 infection. There were 19 episodes of COVID infection in these 18 patients (one reinfection). Seven of these were transplanted at our center and 11 were transplanted elsewhere and were following up at our center. Of the 18 patients, 12 (66.67%) had mild infection, 2 (11.11%) had moderate COVID-19 infection, and 4 (22.22%) had severe or critical disease. Two of the severe cases died with a functioning graft, one had graft loss, and one recovered. Acute kidney injury occurred in 22.22% of cases (n = 4). The most common presenting symptom was fever (77.78%). The most common comorbidity was hypertension. The source of infection was predominantly the community (17/18 patients). The number of renal transplants during the above period at our center was 24. The infection rate and mortality rate among these patients were 29.16% (n = 7) and 42/1000 (n = 1), respectively., Limitations: The study was based on the availability of data in our electronic records. There was no standard immunosuppression protocol followed. The retrospective design and small numbers are added limitations of our study. As we included all renal transplant recipients with COVID-19 infection irrespective of the time and place of transplant, the infection rate and mortality rate could not be computed on all 18 patients using a common denominator., Conclusion: Transplant patients have a variable outcome after COVID-19 infection. There may be an inherent individual susceptibility in addition to risk factors such as immunocompromised state and diabetes., (C) 2023 Indian Journal of Transplantation | Published by Wolters Kluwer - Medknow
KW  - COVID-19
KW  - immunocompromised
KW  - renal transplant
VL  - 17
IS  - 1
SP  - 97
EP  - 102
CY  - (C) 2023 Indian Journal of Transplantation | Published by Wolters Kluwer - Medknow
PB  - Department of Nephrology, Manipal Hospital, Bengaluru, Karnataka, India
SN  - 2212-0017
DO  - 10.4103/ijot.ijot_52_22
PT  - Miscellaneous Article
L2  - http://ovidsp.ovid.com/ovidweb.cgi?T=JS&PAGE=reference&D=ovftz2&NEWS=N&AN=01706228-202317010-00017
ER  -  

Link to the Ovid Full Text or citation: https://ovidsp.ovid.com/ovidweb.cgi?T=JS&CSC=Y&NEWS=N&PAGE=fulltext&D=ovftz2&AN=01706228-202317010-00017 

111. 
TY  - JOUR
DB  - Journals@Ovid Full Text
ID  - 01542552-202316020-00003
T1  - Treatment outcomes and adverse drug reactions among patients with drug-resistant tuberculosis receiving all-oral, long-term regimens:  First record viewing report from Pakistan.
A1  - Aslam, Hira
A1  - Omar, Asad
A1  - Fatima, Razia
A1  - Rasool, Usman
A1  - Yaqoob, Aashifa
A1  - Ullah, Waseem
A1  - Khan, Aamir
A1  - Khan, Yusra
A1  - Mallhi, Tauqeer
Y1  - 2023//
N2  - Objective: To assess the effectiveness and adverse drug reactions of all-oral regimens for patients with multidrug-resistant tuberculosis., Methods: This retrospective study was conducted at 10 Programmatic Management of Drug Resistant Tuberculosis sites in Punjab province of Pakistan. Patients receiving treatment for drug resistant tuberculosis from July 2019 to December 2020 with at least interim result i.e. 6th month culture conversion or final outcomes (cured, complete, lost to follow-up, failure, death) available, were included in the study. Data was extracted from electronic data management system. For the reporting and management of adverse drug events, active tuberculosis drug safety monitoring and management was implemented across all sites. All the data was analyzed using SPSS version 22., Results: Out of 947 drug resistant tuberculosis patients included in this study, 579 (68%) of the patients had final outcomes available. Of these, 384 (67.9%) successfully completed their treatment. Out of 368 (32%) patients who had their interim results available, all had their 6th month culture negative. Combining new medications was thought to result in serious adverse outcomes such as QT prolongation. However, this study did not record any severe adverse events among patients., Conclusions: All-oral regimens formulation guided by overall treatment effectiveness resulted in treatment outcomes comparable to those obtained with traditional injectable treatment., (C) 2023 Asian Pacific Journal of Tropical Medicine | Published by Wolters Kluwer - Medknow
KW  - All-oral long-term regimens
KW  - Long-term regimens
KW  - Bedaquiline
KW  - Linezolid
KW  - Clofazimine
KW  - Drug resistant tuberculosis
KW  - Treatment outcomes
KW  - aDSM
JA  - Asian Pac J Trop Med
VL  - 16
IS  - 2
SP  - 58
EP  - 64
CY  - (C) 2023 Asian Pacific Journal of Tropical Medicine | Published by Wolters Kluwer - Medknow
PB  - (1)Provincial Tuberculosis Control Program Punjab, Pakistan
PB  - (2)Cardio-metabolic Division CCL Research Laboratories Lahore, Punjab, Pakistan
PB  - (3)Common Management Unit, National Tuberculosis Control Program of Pakistan, Islamabad, Pakistan
PB  - (4)Department of Pharmacy Practice, Shifa College of Pharmaceutical Sciences, Shifa Tameer-e-Millat University, Islamabad, Pakistan
PB  - (5)Association for Social Development, Islamabad, Pakistan
PB  - (6)Department of Clinical Pharmacy, College of Pharmacy, Jouf University, Sakaka, Al-Jouf Province, Saudi Arabia
SN  - 1995-7645
M1  - 101533720
DO  - 10.4103/1995-7645.370148
PT  - Article
L2  - http://ovidsp.ovid.com/ovidweb.cgi?T=JS&PAGE=reference&D=ovftz2&NEWS=N&AN=01542552-202316020-00003
ER  -  

Link to the Ovid Full Text or citation: https://ovidsp.ovid.com/ovidweb.cgi?T=JS&CSC=Y&NEWS=N&PAGE=fulltext&D=ovftz2&AN=01542552-202316020-00003 

112. 
TY  - JOUR
DB  - Journals@Ovid Full Text
ID  - 02072319-202316010-00019
T1  - Adverse drug reactions to first-line antituberculosis drugs at four DOTS centers in Goa, India.
A1  - Navelkar, Rupchandra
A1  - Pereira, Ian
A1  - Vaz, Frederick
Y1  - 2023//
N2  - BACKGROUND: Major adverse drug reactions (ADRs) can cause significant morbidity and can compromise the treatment regimen. This can result in substantial additional cost due to added outpatient visits to the health facility or laboratory investigations or hospitalization in serious instances. Treatment is often prolonged with additional challenge of compliance. Hence, there is a need to monitor and manage these ADRs timely for better patient care and outcome. This study was carried out with the objective of studying the pattern of ADRs due to first-line antitubercular drugs and to carry out the causality and severity assessment of the reported ADRs., METHODOLOGY: A prospective observational study was conducted at four DOTS centers. All tuberculosis (TB) patients registered and receiving treatment under DOTS were enrolled for the study and were followed up at regular intervals till the end of their treatment. Patients' demographic, personal, disease, investigation, and ADRs details were entered in a predesigned patient recording form. Causality assessment of all ADRs were done using Naranjo algorithm. Severity assessment was done using modified Hartwig and Siegel scale. The study was approved by the institutional ethics committee of the institute. Statistical analysis was conducted using IBM SPSS Statistics for Windows., RESULTS: Of 186 patients, 23 patients (12.26%) developed one or more ADRs. The average number of ADRs per person was 1.43. Majority of the ADRs were reported in the 20-40 years of age group and ADRs were more likely to be among females compared to males. There was no association between type of TB, site of TB, regimen of anti-TB drugs, treatment outcomes, and ADRs. Around 84.85% and 15.15% of ADRs were classified as of mild and moderate severity, respectively, as per modified Hartwig and Siegel scale, while, as per Naranjo algorithm, 72.73% of the ADRs were classified as probable and 27.27% of ADRs as possible. No ADRs were classified as definite., CONCLUSION: Thorough understanding of the various ADRs and their management will help in the effective treatment of TB as well as designing effective counseling methods, which will help in adherence to treatment and also to have better compliance., (C) 2023 Indian Journal of Health Sciences and Biomedical Research KLEU | Published by Wolters Kluwer - Medknow
KW  - Adverse drug reaction
KW  - DOTS
KW  - drugs
KW  - tuberculosis
VL  - 16
IS  - 1
SP  - 115
EP  - 118
CY  - (C) 2023 Indian Journal of Health Sciences and Biomedical Research KLEU | Published by Wolters Kluwer - Medknow
PB  - Department of Pharmacology, Goa Medical College, Bambolim, Goa, India
PB  - (1)Department of Community Medicine, Goa Medical College, Bambolim, Goa, India
SN  - 2542-6214
DO  - 10.4103/kleuhsj.kleuhsj_184_22
PT  - Article
L2  - http://ovidsp.ovid.com/ovidweb.cgi?T=JS&PAGE=reference&D=ovftz2&NEWS=N&AN=02072319-202316010-00019
ER  -  

Link to the Ovid Full Text or citation: https://ovidsp.ovid.com/ovidweb.cgi?T=JS&CSC=Y&NEWS=N&PAGE=fulltext&D=ovftz2&AN=02072319-202316010-00019 

113. 
TY  - JOUR
DB  - Journals@Ovid Full Text
ID  - 01542552-202316010-00003
T1  - Prevalence and risk factors associated with tuberculosis mortality in Brunei Darussalam.
A1  - Chaw, Liling
A1  - Jeludin, Nurul
A1  - Thu, Kyaw
Y1  - 2023//
N2  - Objective: To determine the prevalence and risk factors associated with tuberculosis mortality in Brunei Darussalam and to explore its underlying causes., Methods: A retrospective cohort study was conducted where data on socio-demographics, clinical characteristics and treatment outcomes of all tuberculosis patients registered at the National tuberculosis Coordinating Centre between 2013 and 2017 were collected. Overall tuberculosis mortality and the proportion of tuberculosis-related deaths were calculated. Logistic regression analysis was used to determine the risk factors of tuberculosis mortality when compared to those who are cured and/or completed tuberculosis treatment., Results: Of 1 107 tuberculosis cases, 99 died, giving an overall tuberculosis mortality rate of 8.9% (95% CI 7.4%-10.8%). Significant risk factors associated with tuberculosis mortality were age >=40 years (adjusted OR for 40-59 years was 3.89; 95% CI 1.13-1.69; adjusted OR for >=60 years was 22.3; 95% CI 7.27-91.9, using 20-39 years as reference), female sex (adjusted OR 1.74; 95% CI 1.09-2.79), having renal disease (adjusted OR 25.7; 95% CI 2.82-191.50) and having any cancers (adjusted OR 3.61; 95% CI 1.26-10.00). The majority (75.8%) of the recorded deaths were not related to tuberculosis., Conclusions: Tuberculosis patients who were older than 40 years, female, and having renal disease and any cancer will need close monitoring in their management program to prevent tuberculosis mortality. Clinicians should also focus on other non-tuberculosis aspects of the patient's medical history., (C) 2023 Asian Pacific Journal of Tropical Medicine | Published by Wolters Kluwer - Medknow
KW  - Mycobacterium infections
KW  - Tuberculosis
KW  - Mortality
KW  - Brunei
JA  - Asian Pac J Trop Med
VL  - 16
IS  - 1
SP  - 9
EP  - 15
CY  - (C) 2023 Asian Pacific Journal of Tropical Medicine | Published by Wolters Kluwer - Medknow
PB  - (1)PAPRSB Institute of Health Sciences, Universiti Brunei Darussalam, Gadong, Brunei Darussalam
PB  - (2)Disease Control Division, Department of Environmental Health Services, Ministry of Health, Bandar Seri Begawan, Brunei Darussalam
PB  - (3)Disease Control Division, Department of Environmental Health Services, Ministry of Health, Bandar Seri Begawan, Brunei Darussalam
SN  - 1995-7645
M1  - 101533720
DO  - 10.4103/1995-7645.368018
PT  - Article
L2  - http://ovidsp.ovid.com/ovidweb.cgi?T=JS&PAGE=reference&D=ovftz2&NEWS=N&AN=01542552-202316010-00003
ER  -  

Link to the Ovid Full Text or citation: https://ovidsp.ovid.com/ovidweb.cgi?T=JS&CSC=Y&NEWS=N&PAGE=fulltext&D=ovftz2&AN=01542552-202316010-00003 

114. 
TY  - JOUR
DB  - Journals@Ovid Full Text
ID  - 02098603-202316001-00010
T1  - Impact of Diabetes Mellitus on Treatment Outcome of Newly Diagnosed Smear-Positive Pulmonary Tuberculosis Patients:  A Case-Control Study.
A1  - Rout, Pragyan
A1  - Jagaty, Suman
A1  - Behera, Debasis
A1  - Subhankar, Saswat
A1  - Mohapatra, Sangram
A1  - Panda, Gitanjali
Y1  - 2023//
N2  - Background: Tuberculosis (TB) and diabetes mellitus (DM) are major public health problems in developing countries such as India. The link of DM and TB is more prominent in these countries where TB is endemic, and the burden of DM is increasing. Studies regarding the effect of DM on smear conversion and treatment outcome of pulmonary TB (PTB) in India are limited., Aims: The study aimed to compare the conversion and treatment success among new smear-positive PTB patients with and without DM., Materials and Methods: A case-control study was conducted in the department of pulmonary medicine of a tertiary care hospital in eastern India between October 2019 and September 2020. All newly diagnosed smear-positive drug-sensitive PTB patients visiting the outdoor or being admitted were identified, and their initial smear status, history of diabetes, and glycemic status were recorded. All the patients were treated with category I regimen of the Revised National TB Control Program. Sputum smear was followed up at the end of intensive phase and at the end of treatment and compared between diabetic and nondiabetic patients. The software SPSS version 16 was used to analyze all the data., Results: Sixty newly diagnosed smear-positive PTB patients with DM and sixty smear-positive PTB without DM were included in this study. Smear conversion was seen in 24 (40%) out of 60 diabetic TB patients and 55 (91.7%) out of 60 nondiabetic TB patients. Treatment success was seen in 40 (66.7%) out of 60 diabetic TB patients and 56 (93.3%) out of the 60 nondiabetic TB patients., Conclusion: Smear conversion and treatment success rate are lower in diabetic TB patients as compared to nondiabetic TB patients., (C) 2023 Medical Journal of Dr. D.Y. Patil Vidyapeeth | Published by Wolters Kluwer - Medknow
KW  - Diabetes mellitus
KW  - treatment outcome
KW  - tuberculosis
VL  - 16
IS  - Suppl 1
SP  - S47
EP  - S50
CY  - (C) 2023 Medical Journal of Dr. D.Y. Patil Vidyapeeth | Published by Wolters Kluwer - Medknow
PB  - Department of Respiratory Medicine, Kalinga Institute of Medical Sciences, Bhubaneswar, India
PB  - (1)Department of Respiratory Medicine, SLN Medical College and Hospital, Koraput, Odisha, India
SN  - 2589-8302
DO  - 10.4103/mjdrdypu.mjdrdypu_911_21
PT  - Article
L2  - http://ovidsp.ovid.com/ovidweb.cgi?T=JS&PAGE=reference&D=ovftz2&NEWS=N&AN=02098603-202316001-00010
ER  -  

Link to the Ovid Full Text or citation: https://ovidsp.ovid.com/ovidweb.cgi?T=JS&CSC=Y&NEWS=N&PAGE=fulltext&D=ovftz2&AN=02098603-202316001-00010 

115. 
TY  - JOUR
DB  - Journals@Ovid Full Text
ID  - 01542789-202314020-00005
T1  - Loss-to-follow-up Rate among Tuberculosis Patients Registered at Two Tuberculosis Units of Ballabgarh Block of District Faridabad, Haryana:  A Desk Review.
A1  - Khaitan, Anwita
A1  - Rai, Sanjay
A1  - Krishnan, Anand
A1  - Gupta, Sanjeev
A1  - Kant, Shashi
A1  - Khilnani, Gopi
Y1  - 2023//
N2  - Introduction: Treatment loss-to-follow-up (LTFU) is a great obstacle to tuberculosis (TB) elimination. Our objective was to estimate its prevalence in district Faridabad, Haryana, and to see its association with selected variables., Materials and Methods: We conducted a desk review of TB notification registers of two TB units under a district TB center, Faridabad. All patients registered between October 1, 2016, and September 30, 2017, were analyzed. Following univariate analysis, factors with P < 0.2 were included in the multivariable logistic regression model., Results: Of 999 eligible patients, 742 (74.2%) had treatment outcomes available. LTFU was estimated to be 3.5%, with cumulative incidence calculated to be 6.63 LTFUs per 100 person-years. LTFU increased with increasing age. LTFU was 5.2% (9.8 LTFUs per 100 person-years) and 0.3% (0.6 LTFUs per 100 person-years) among pulmonary TB (PTB) and extra-PTB (EPTB) patients, respectively. LTFU was higher in patients with previous relapse (9% or 14.2 LTFU per 100 person-years) and previous LTFU (16% or 32 LTFUs per 100 person-years) as compared to only 2.4% (4.7 per 100 person-years) among new patients. PTB patients and patients on treatment after prior LTFU had 12 times and 5 times higher odds of LTFU than EPTB patients and new patients, respectively., Conclusion: The observed LTFU burden is lower than the <5% target set by the National TB Elimination Program. Lack of information on outcomes under the program should be cause for concern. Special attention should be paid under the program on high-risk groups identified to ensure treatment adherence., (C) 2023 Indian Journal of Medical Specialities | Published by Wolters Kluwer - Medknow
KW  - Haryana
KW  - loss-to-follow-up
KW  - National Tuberculosis Elimination Program
KW  - tuberculosis
JA  - Indian j. med. spec.
VL  - 14
IS  - 2
SP  - 82
EP  - 87
CY  - (C) 2023 Indian Journal of Medical Specialities | Published by Wolters Kluwer - Medknow
PB  - (1)Department of Preventive and Social Medicine, JIPMER, Puducherry, India
PB  - (2)Centre for Community Medicine, All India Institute of Medical Sciences, New Delhi, India
PB  - (3)Chairman, PSRI Institute of Pulmonary, Critical Care and Sleep Medicine
PB  - (4)Department of Pulmonary Medicine, Critical Care and Sleep Disorders, All India Institute of Medical Sciences, New Delhi, India
SN  - 0976-2884
DO  - 10.4103/injms.injms_8_23
PT  - Article
L2  - http://ovidsp.ovid.com/ovidweb.cgi?T=JS&PAGE=reference&D=ovftz2&NEWS=N&AN=01542789-202314020-00005
ER  -  

Link to the Ovid Full Text or citation: https://ovidsp.ovid.com/ovidweb.cgi?T=JS&CSC=Y&NEWS=N&PAGE=fulltext&D=ovftz2&AN=01542789-202314020-00005 

116. 
TY  - JOUR
DB  - Journals@Ovid Full Text
ID  - 02273300-202314010-00007
T1  - The Efficacy of Tadalafil and Tadalafil + Dapoxetine in Managing Sexual Dysfunction in Individuals with Type-2 Diabetes Mellitus:  A Clinical Study.
A1  - Chavda, Vipul
A1  - Jha, Santosh
A1  - Gandhi, Tejal
A1  - Patel, Anjali
A1  - Raninga, Hiren
A1  - Chaudhari, Amol
A1  - Hasnani, Dhruvi
Y1  - 2023//
N2  - Objective: The present study was aimed to evaluate effect of metabolic parameters on erectile dysfunction (ED) in individuals with type-2 diabetes mellitus (T2DM) and to assess the efficacy of Tadalafil and Tadalafil + Dapoxetine combination., Materials and Methods: A prospective, observational, cross-sectional, bicentric study included 216 males with T2DM who are not treated with phosphodiesterase 5 inhibitors and without chronic kidney disease. The data were obtained from demographic questionnaire, clinical laboratory reports of glycometabolic parameters namely body mass index (BMI), hemoglobin A1c (HbA1c), testosterone, vitamin B12 (VitB12), and lipid profile and analyses of the International Index of Erectile Function (IIEF) questionnaire. The effect of physical and metabolic parameters on IIEF sub-domains namely erectile function; orgasmic function; sexual desire (SD); intercourse satisfaction; and overall satisfaction was evaluated. A statistical significance was evaluated using [chi]2 test or t-test., Result: SD is most significantly lower in subjects with imbalanced physiological and metabolic characteristics including BMI, HbA1c, testosterone, VitB12, triglyceride, high-density lipoprotein, and low-density lipoprotein. Both Tadalafil and Tadalafil + Dapoxetine significantly improved almost all IIEF parameters without any pronounced effect of either. Similarly, both the treatments improved all the IIEF parameters for subjects with high BMI except for SD. In subjects with cardiac comorbidities, the use of either treatment significantly enhanced all the IIEF scores., Conclusion: The findings of this study outline the need of careful examination of sexual dysfunction in healthcare clinics for diabetic individuals. An imbalanced physiological and metabolic profile leads to ED in individuals with T2DM. Additionally, the presence of co-morbidities further elevates the odds of ED prevalence. The treatment with Tadalafil and Tadalafil + Dapoxetine drug combination shows promising results in improving the ED but a study with larger pool of subjects is needed to determine the additional benefits of Dapoxetine., (C) 2023 Journal of Diabetology | Published by Wolters Kluwer - Medknow
KW  - Effect of comorbidities
KW  - erectile dysfunction
KW  - international index of erectile function
KW  - metabolic assessment
KW  - type-2 diabetes mellitus
VL  - 14
IS  - 1
SP  - 48
EP  - 55
CY  - (C) 2023 Journal of Diabetology | Published by Wolters Kluwer - Medknow
PB  - (1)Department of Diabetology, Rudraksha Institute of Medical Sciences, Ahmedabad, Gujarat, India
PB  - (2)Department of Internal Medicine, Rudraksha Institute of Medical Sciences, Ahmedabad, Gujarat, India
PB  - (3)Department of Pharmacology, Anand, Gujarat, India
PB  - (4)Department of Science, Neovation Consultancy Services Pte. Ltd., Singapore, Singapore
SN  - 2543-3288
DO  - 10.4103/jod.jod_123_22
PT  - Article
L2  - http://ovidsp.ovid.com/ovidweb.cgi?T=JS&PAGE=reference&D=ovftz2&NEWS=N&AN=02273300-202314010-00007
ER  -  

Link to the Ovid Full Text or citation: https://ovidsp.ovid.com/ovidweb.cgi?T=JS&CSC=Y&NEWS=N&PAGE=fulltext&D=ovftz2&AN=02273300-202314010-00007 

117. 
TY  - JOUR
DB  - Journals@Ovid Full Text
ID  - 01438547-202314010-00005
T1  - Evaluation of medical adherence, adverse drug reactions, and quality of life in post tubercular obstructive airway disease.
A1  - Awasthi, Vinita
A1  - Singh, Sarvesh
A1  - Kumar, Narendra
A1  - Kumar, Manoj
A1  - Sachan, Amod
A1  - Garg, Rajiv
A1  - Kumar, Rahul
Y1  - 2023//
N2  - Background: Increasing incidence of tuberculosis is intensifying the posttubercular obstructive airway disease (PTOAD) in developing countries. Currently, there are no standard treatment guidelines for the management of PTOAD patients. The present study aims to evaluate the prescribing pattern, adherence, adverse drug reactions (ADRs), and quality of life (QoL) in PTOAD patients., Materials and Methods: A prospective observational study was conducted to evaluate the prescriptions of PTOAD patients, estimating the medical adherence using Morisky 8-Item Medication Adherence Questionnaire, assessing ADRs using Hartwig's Severity Assessment Scale and assessing QoL using St. George's respiratory Questionnaire. Chi-square test, analysis of variance, paired t-test were used to compare the data. The significance of change in adherence status was assessed by Wilcoxon signed-rank test., Results: A total of 94 prescriptions of PTOAD were analyzed. Inhaled long-acting muscarinic antagonist was prescribed to 31.9% of patients. The most common inhaled fixed dose combination was long-acting beta-2 agonist with corticosteroid, prescribed to 52.1% of patients. At final follow-up, maximum percentage of patients were found to be highly adherent, i.e. 56.4%. Overall, 34% of patients have complained about mild category of ADRs. A significant improvement in QoL was observed. At baseline, mean forced expiratory volume in 1 (FEV1) was 64.66% +/-23.61%, which increased significantly to 73.34% +/-21.60% on final follow-up (P < 0.001)., Conclusion: Bronchodilators are the mainstay of treatment of PTOAD patients, since both the QoL and FEV1 were improved with treatments. However, to have good treatment outcome, strict adherence along with safety of the medications must be assured., (C) 2023 Perspectives in Clinical Research | Published by Wolters Kluwer - Medknow
KW  - adherence
KW  - bronchodilators
KW  - corticosteroids
KW  - obstruction
KW  - tuberculosis
JA  - Perspect Clin Res
VL  - 14
IS  - 1
SP  - 20
EP  - 25
CY  - (C) 2023 Perspectives in Clinical Research | Published by Wolters Kluwer - Medknow
PB  - Department of Pharmacology and Therapeutics, King George's Medical University, Lucknow, Uttar Pradesh, India
PB  - (1)Department of Respiratory Medicine, King George's Medical University, Lucknow, Uttar Pradesh, India
SN  - 2229-3485
M1  - 101551517
DO  - 10.4103/picr.PICR_55_21
PT  - Article
L2  - http://ovidsp.ovid.com/ovidweb.cgi?T=JS&PAGE=reference&D=ovftz2&NEWS=N&AN=01438547-202314010-00005
ER  -  

Link to the Ovid Full Text or citation: https://ovidsp.ovid.com/ovidweb.cgi?T=JS&CSC=Y&NEWS=N&PAGE=fulltext&D=ovftz2&AN=01438547-202314010-00005 

118. 
TY  - JOUR
DB  - Journals@Ovid Full Text
ID  - 01634247-202313020-00002
T1  - Clinicomicrobiological Profile of Infections by Achromobacter:  An Emerging Nosocomial Pathogen in Indian Hospitals.
A1  - Siddiqui, Tasneem
A1  - Patel, Sangram
A1  - Ghoshal, Ujjala
A1  - Sahu, Chinmoy
Y1  - 2023//
N2  - Background: Achromobacter causes opportunistic nosocomial infections in immunocompromised patients with high mortality. It is underreported as it is often misidentified by conventional microbiological methods., Aims: The aim of the study is to access the clinicomicrobiological profile and antibiogram of Achromobacter spp. from clinical isolates., Materials and Methods: It is an observational study done from July 2020 to December 2021 in our hospital. All nonduplicate isolates of Achromobacter from blood and respiratory samples were initially identified with VITEK-2 GN card system and further confirmed by matrix-assisted laser desorption/ionization time-of-flight mass spectrometry. Antibiogram and treatment outcomes were also studied., Results: Achromobacter spp. was isolated from 14 patients. Blood samples yielded most isolates (71.4%; n = 10) followed by tracheal aspirate and bronchoalveolar lavage fluid. Bacteremia followed by pneumonia was the most common clinical manifestation of Achromobacter infection. All the isolates were identified as A. xylosoxidans denitrificans and showed 100% susceptibility to minocycline and piperacillin-tazobactam. Diabetes mellitus and malignancy were the most common underlying condition in these patients. A favorable outcome was seen in 78.6% of the individuals with timely institution of antibiotics and proper diagnosis., Conclusion: Infections due to Achromobacter are on the rise in developing countries like India. Resistance to many classes of antimicrobials makes its treatment more challenging therefore it should always be guided by antibiograms. The present study highlights the significance of this rare bacterium in patients with malignancies in India and advocates greater vigilance toward appropriate identification of this organism., (C) 2023 International Journal of Applied & Basic Medical Research | Published by Wolters Kluwer - Medknow
KW  - Achromobacter
KW  - bacteremia
KW  - bronchoalveolar lavage
KW  - COVID-19 pneumonia
JA  - Int. j. appl. basic med. res.
VL  - 13
IS  - 2
SP  - 59
EP  - 63
CY  - (C) 2023 International Journal of Applied & Basic Medical Research | Published by Wolters Kluwer - Medknow
PB  - Department of Microbiology, Sanjay Gandhi Postgraduate Institute of Medical Sciences, Lucknow, Uttar Pradesh, India
SN  - 2229-516X
M1  - 101579831
DO  - 10.4103/ijabmr.ijabmr_520_22
PT  - Article
L2  - http://ovidsp.ovid.com/ovidweb.cgi?T=JS&PAGE=reference&D=ovftz2&NEWS=N&AN=01634247-202313020-00002
ER  -  

Link to the Ovid Full Text or citation: https://ovidsp.ovid.com/ovidweb.cgi?T=JS&CSC=Y&NEWS=N&PAGE=fulltext&D=ovftz2&AN=01634247-202313020-00002 

119. 
TY  - JOUR
DB  - Journals@Ovid Full Text
ID  - 01612956-202313010-00004
T1  - Combined high-voltage pulsed radiofrequency and ozone therapy versus ozone therapy alone in treating postherpetic neuralgia:  a retrospective comparison.
A1  - Zhang, Jian-Feng
A1  - Williams, John
A1  - Zhao, Qian-Nan
A1  - Liu, Hui
A1  - An, Jian-Xiong
A1  - MD, PhD
Y1  - 2023//
N2  - Postherpetic neuralgia (PHN) is a devastating disease with extraordinarily poor treatment outcomes. Both pulsed radiofrequency (PRF) and ozone have good effects on the treatment of the disease. However, whether PRF and ozone have a synergistic effect on PHN remains unclear. Therefore, this study aimed to assess the therapeutic effects of ozone alone and in combination with PRF in the treatment of PHN. Ninety-one patients with PHN were assigned into two groups: PRF combined with ozone (PRF + ozone group, n = 44) and ozone therapy alone (ozone group, n = 47). In PRF + ozone group, the high-voltage, long-duration PRF was applied to the target dorsal root ganglions. Then ozonated water (11.5 [micro]g/mL) was injected through the inner cannula. In the ozone group, all other processes were the same as those in the PRF + ozone group apart from the electrical stimulation. The therapeutic efficacy was evaluated by visual analog scale and tactile sensation at pre-treatment and post-treatment 3, 6, and 12 months. Compared with pre-treatment data, the visual analog scale score was significantly decreased in both groups after treatment. Compared with the ozone group, the visual analog scale score was significantly decreased in the PRF + ozone group at 3, 6, and 12 months. Similarly, the tactile sensation was also significantly decreased at post-treatment when compared to pre-treatment. However, there were no statistical differences between the two groups. Regression analysis results showed that the history of diabetes mellitus and age had significant negative and positive effects, respectively, on the treatment results. To conclude, the administration of PRF + ozone and ozone therapy alone could both improve pain symptoms. Moreover, treatment effects and total efficacy rates tended to be higher for the combination of PRF and ozone than ozone alone. This conclusion was especially true for long-term therapeutic effects., (C) 2023 Medical Gas Research | Published by Wolters Kluwer - Medknow
KW  - dorsal root ganglions
KW  - Gasserian ganglion
KW  - neuromodulatory effects
KW  - ozone therapy
KW  - ostherpetic neuralgia
KW  - pulsed radiofrequency
KW  - synergistic effects
KW  - total efficacy rate
KW  - ultrasound-guided
KW  - visual analog scale
JA  - Med Gas Res
VL  - 13
IS  - 1
SP  - 15
EP  - 22
CY  - (C) 2023 Medical Gas Research | Published by Wolters Kluwer - Medknow
PB  - (1)School of Anesthesiology, Weifang Medical University & Department of Anesthesiology, Pain & Sleep Medicine, Affiliated Hospital of Weifang Medical University, Weifang, Shandong Province, China
PB  - (2)Savaid Medical School, University of Chinese Academy of Sciences, Beijing, China
PB  - (3)Department of Anesthesiology, Pain and Sleep Medicine, Aviation General Hospital of China Medical University and Beijing Institute of Translational Medicine, Chinese Academy of Sciences, Beijing, China
PB  - (4)Department of Anesthesiology, University of Pittsburgh School of Medicine, Pittsburgh, PA, USA
SN  - 2045-9912
M1  - 101564536
DO  - 10.4103/2045-9912.352660
PT  - Article
L2  - http://ovidsp.ovid.com/ovidweb.cgi?T=JS&PAGE=reference&D=ovftz2&NEWS=N&AN=01612956-202313010-00004
ER  -  

Link to the Ovid Full Text or citation: https://ovidsp.ovid.com/ovidweb.cgi?T=JS&CSC=Y&NEWS=N&PAGE=fulltext&D=ovftz2&AN=01612956-202313010-00004 

120. 
TY  - JOUR
DB  - Journals@Ovid Full Text
ID  - 02273368-202313010-00009
T1  - Influence of technical quality and coronal restoration on periapical health of root canal treatment performed by Malaysian undergraduate students.
A1  - Mohammad, Norazlina
A1  - Fatah, Faizah
A1  - Jaafar, Azlan
A1  - Omar, Siti
A1  - Ahmad, Aimi
A1  - Abdul Aziz, Abdul
A1  - Al-Kadhim, Aws
Y1  - 2023//
N2  - Introduction: Root canal treatment (RCT) and its coronal restoration should be regularly assessed to ensure a successful treatment outcome. The aim of the current study is to evaluate the relationship between the obturation technical quality and coronal restoration in the clinical and radiographic outcome of RCT provided by Malaysian undergraduate students., Materials and Methods: A total of 143 root-treated teeth from 136 patients were evaluated through clinical examinations and periapical radiographs with a mean follow-up period of 2.4 (standard deviation = 1.59) years. The quality of the coronal restoration was classified according to modified United States Public Health Service criteria and the technical quality of the obturation was assessed based on two variables: length and density. Periapical status was evaluated according to periapical index scores., Results: About 64% of the teeth were classified as healthy with a significant reduction of apical periodontitis from 70.3% preoperatively to 36% at reassessment (P < 0.001). About 92.1% of obturation was of acceptable length, whereas 5% underfilled and 2.9% overfilled. Teeth with acceptable obturation length were five times less likely associated with apical periodontitis than the inadequately filled ones. 90% of canals had adequate obturation density with no significant association to apical periodontitis. Teeth restored with intracoronal restorations had 50% more chance of developing apical periodontitis. Inadequately restored teeth and teeth with poor obturation quality were associated with three times more likely apical periodontitis occurrence. The quality of endodontic treatment and the coronal restoration significantly influenced the periapical status (P < 0.001)., Conclusion: The radiographic obturation quality and coronal restorations of the RCTs performed by the undergraduate students in a Malaysian public dental school were acceptable in 63.8% of cases with a 64% favorable outcome., (C) 2023 Saudi Endodontic Journal | Published by Wolters Kluwer - Medknow
KW  - Apical periodontitis
KW  - coronal restoration
KW  - endodontic outcome
KW  - radiographic technical quality
KW  - root canal treatment
VL  - 13
IS  - 1
SP  - 63
EP  - 72
CY  - (C) 2023 Saudi Endodontic Journal | Published by Wolters Kluwer - Medknow
PB  - Department of Conservative Dentistry and Prosthodontics, Universiti Sains Islam Malaysia, Negeri Sembilan, Malaysia
PB  - (1)Department of Periodontology and Community Oral Health, Universiti Sains Islam Malaysia, Negeri Sembilan, Malaysia
SN  - 2278-9618
DO  - 10.4103/sej.sej_87_22
PT  - Article
L2  - http://ovidsp.ovid.com/ovidweb.cgi?T=JS&PAGE=reference&D=ovftz2&NEWS=N&AN=02273368-202313010-00009
ER  -  

Link to the Ovid Full Text or citation: https://ovidsp.ovid.com/ovidweb.cgi?T=JS&CSC=Y&NEWS=N&PAGE=fulltext&D=ovftz2&AN=02273368-202313010-00009 

121. 
TY  - JOUR
DB  - Journals@Ovid Full Text
ID  - 00005792-202312220-00008
T1  - Knowledge, attitude and practices towards surgical wound care and healing among the public in the Jazan Region, Saudi Arabia.
A1  - Mashbari, Hassan
A1  - Hamdi, Sulaiman
A1  - Darraj, Hussam
A1  - Awaf, Mohammed
A1  - Zaalah, Shaden
A1  - Hakami, Faisal
A1  - Hakami, Khalid
A1  - Alhazmi, Essam
A1  - Al khairat, Layla
A1  - Hakami, Shatha
A1  - Aburasain, Amani
A1  - Hakami, Ibrahim
A1  - Arishi, Abdulaziz
Y1  - 2023//
N2  - The purpose of this research was to evaluate how much the people in the Jazan region know about the care and healing of surgical wounds. Proper care of surgical wounds is very important to achieve the best treatment outcomes and to avoid negative consequences. However, factors like obesity, diabetes, and certain medications can impair wound healing, with surgical site infections being a major problem in the healthcare system. Therefore, this study aimed to determine public awareness and perceptions of surgical wound care to help improve education and raise awareness of the importance of proper wound care for better results. We run an observational cross-sectional study among adults above 18 years in the Jazan region. An online self-administered questionnaire was used in the collection of data. Simple random sampling was the used technique and 384 participants were calculated. The study used Statistical Package for the Social Sciences (SPSS) for data analysis and employed descriptive statistics, independent t test, Analysis of Variance (ANOVA), Pearson's correlation, and multivariate logistic regression to identify factors associated with knowledge of surgical site infection and wound care. This study analyzed 599 participants' knowledge, attitude, and practice about surgical site infection and wound management. While participants had a strong general understanding of surgical wounds, only 17% had a high degree of knowledge about surgical site infection and wound management. Medical students had the highest degree of knowledge, and being a medical student was the only significant predictor of having a high level of knowledge about surgical site infection (SSI) and wound care. The study emphasizes the necessity of enhanced patient education and investment in medical education quality. The participants in this study had high overall knowledge regarding surgical wounds but lacked particular knowledge concerning surgical site infection and wound management. Medical education was discovered to be a strong predictor of having a high level of knowledge about surgical site infection and wound management. Healthcare professionals should take the lead in giving accurate and reliable information regarding wound care techniques to patients, and legislators should invest in enhancing medical education quality., Copyright (C) 2023 The Authors. Published by Wolters Kluwer Health, Inc. All rights reserved.
KW  - healing
KW  - Jazan
KW  - Saudi Arabia
KW  - surgical sites infection
KW  - wound
JA  - Medicine (Baltimore)
VL  - 102
IS  - 51
SP  - e36776
CY  - Copyright (C) 2023 The Authors. Published by Wolters Kluwer Health, Inc. All rights reserved.
PB  - (a) Department of Surgery, Faculty of Medicine, Jazan University, Jazan, Saudi Arabia
PB  - (b) Jazan University, Faculty of Medicine, Jazan, Saudi Arabia.
SN  - 0025-7974
M1  - mny, 2985248r
DO  - 10.1097/MD.0000000000036776
PT  - Article
L2  - http://ovidsp.ovid.com/ovidweb.cgi?T=JS&PAGE=reference&D=ovftz2&NEWS=N&AN=00005792-202312220-00008
ER  -  

Link to the Ovid Full Text or citation: https://ovidsp.ovid.com/ovidweb.cgi?T=JS&CSC=Y&NEWS=N&PAGE=fulltext&D=ovftz2&AN=00005792-202312220-00008 

122. 
TY  - JOUR
DB  - Journals@Ovid Full Text
ID  - 00005792-202312150-00023
T1  - Multidisciplinary approach to diagnosis and management of fever of unknown origin:  A case report.
A1  - Chen, Kai
A1  - Guo, Meizi
A1  - Chen, Jun
A1  - Zheng, Shuqian
A1  - Deng, Quanwen
Y1  - 2023//
N2  - Introduction: Fever of unknown origin (FUO) poses a diagnostic challenge, often requiring a systematic evaluation to uncover its elusive cause. This case study delves into the presentation of a 42-year-old Chinese male with persistent fever, muscle pain, and a perplexing rash., Patient concerns: The patient's symptoms included a prolonged fever, chills, muscle pain, and throat discomfort, with a history of pulmonary tuberculosis. Initial diagnoses of upper respiratory infection and unspecified infection were followed by antibiotic treatments, yet the fever persisted, accompanied by an exacerbating rash., Diagnosis: Extensive diagnostic investigations, including laboratory tests, imaging studies, and skin dermoscopy, provided valuable insights. The patient exhibited elevated inflammatory markers, hepatosplenomegaly, lymphadenopathy, and lung nodules. Differential diagnoses included adult-onset Still disease and drug-induced hypersensitivity syndrome., Interventions: The patient received a series of antibiotic treatments, which initially had limited success. Upon considering an autoimmune etiology, corticosteroids were introduced, followed by cyclosporine. The patient exhibited a positive response to this immunosuppressive therapy., Outcomes: Treatment adjustments were made, and the patient responded positively to a combination of corticosteroids and cyclosporine. His fever subsided, and laboratory markers normalized. One month after discharge, the patient showed continued improvement., Conclusion: FUO cases often demand a multidisciplinary approach, considering rare and uncommon diseases. This case underscores the importance of thorough evaluation, collaboration between specialties, and vigilant monitoring of treatment responses. The patient's unique presentation emphasizes the need to consider drug-induced reactions, even when symptoms deviate from typical disease patterns, highlighting the complexities in diagnosing and managing FUO., Copyright (C) 2023 The Authors. Published by Wolters Kluwer Health, Inc. All rights reserved.
KW  - adult-onset Still disease
KW  - drug-induced hypersensitivity syndrome
KW  - fever of unknown origin
KW  - interdisciplinary collaboration
JA  - Medicine (Baltimore)
VL  - 102
IS  - 50
SP  - e36628
CY  - Copyright (C) 2023 The Authors. Published by Wolters Kluwer Health, Inc. All rights reserved.
PB  - (a) Department of General Practice, Shenzhen Hospital of Southern Medical University, Shenzhen, China.
SN  - 0025-7974
M1  - mny, 2985248r
DO  - 10.1097/MD.0000000000036628
PT  - Article
L2  - http://ovidsp.ovid.com/ovidweb.cgi?T=JS&PAGE=reference&D=ovftz2&NEWS=N&AN=00005792-202312150-00023
ER  -  

Link to the Ovid Full Text or citation: https://ovidsp.ovid.com/ovidweb.cgi?T=JS&CSC=Y&NEWS=N&PAGE=fulltext&D=ovftz2&AN=00005792-202312150-00023 

123. 
TY  - JOUR
DB  - Journals@Ovid Full Text
ID  - 01701547-202312060-00005
T1  - Risk factors for development of pneumothorax in patients with COVID-19 at a government health facility in North India:  An exploratory case-control study.
A1  - Baidya, Manabendra
A1  - Pandey, Sandeep
A1  - Solanki, Hariom
A1  - Singh, Ankur
A1  - Giri, Samaksh
A1  - Altamash, Syed
Y1  - 2023//
N2  - Objective: To explore risk factors for the development of pneumothorax in patients with COVID-19 during the second COVID-19 wave at a northern Indian level 2 health facility., Methods: Patients suffering from SARS-CoV-2 infection during the second wave of the COVID-19 pandemic in India (January -June 2021) at a tertiary care teaching hospital and level 2 COVID care facility were included. Cases who suffered from SARS-CoV-2 infection but did not develop pneumothorax were selected as matched controls. All details regarding demographics, clinical presentation, treatment, and outcome were recorded in a semi-structured proforma., Results: Eleven patients with COVID-19 developed pneumothorax during the study period and 40 controls were included in the study. Five cases were smokers in comparison to only two in the control group. Type 2 diabetes mellitus was the most common comorbidity among both groups. Median change in C-reactive protein overall for cases and controls were around +14.0 and -41.9 and was statistically significant., Conclusions: Inflammatory markers like C-reactive protein have significant correlations with the development of pneumothorax in COVID-19-infected patients. There is no sex predisposition to develop pneumothorax among patients with COVID-19., (C) 2023 Journal of Acute Disease | Published by Wolters Kluwer - Medknow
KW  - COVID-19
KW  - Pneumothorax
KW  - Chest tube
KW  - Correlates
KW  - Risk factors
KW  - Inflammatory marker
KW  - C-reactive protein
JA  - J. acute dis.
VL  - 12
IS  - 6
SP  - 238
EP  - 243
CY  - (C) 2023 Journal of Acute Disease | Published by Wolters Kluwer - Medknow
PB  - Government Institute of Medical Sciences, Greater Noida, Uttar Pradesh, India, 201310
SN  - 2221-6189
DO  - 10.4103/2221-6189.390385
PT  - Article
L2  - http://ovidsp.ovid.com/ovidweb.cgi?T=JS&PAGE=reference&D=ovftz2&NEWS=N&AN=01701547-202312060-00005
ER  -  

Link to the Ovid Full Text or citation: https://ovidsp.ovid.com/ovidweb.cgi?T=JS&CSC=Y&NEWS=N&PAGE=fulltext&D=ovftz2&AN=01701547-202312060-00005 

124. 
TY  - JOUR
DB  - Journals@Ovid Full Text
ID  - 01929415-202312040-00007
T1  - Disseminated Tuberculosis:  Clinical Presentation, Diagnosis, and Outcomes in a Tertiary-Care Hospital in Saudi Arabia.
A1  - Abuabat, Faisal
A1  - Badri, Motasim
A1  - Abuabat, Salman
A1  - Alsultan, Sultan
A1  - Baharoon, Salim
A1  - Alharbi, Abdullah
A1  - Khan, Ayaz
A1  - Al-Jahdali, Hamdan
Y1  - 2023//
N2  - Background: Tuberculosis (TB) is the primary infectious cause of mortality worldwide. Although TB incidence and prevalence are declining, the use of immunosuppressive drugs and the growing prevalence of immunocompromising conditions such as comorbidities, malignancies, and the use of immunosuppressive agents are risk factors for disseminated TB (DTB). This study aims to identify the relevant clinical, laboratory, radiological, and histopathological features of DTB, as well as to assess the typical anatomical distributions and treatment outcomes of patients diagnosed with the disease at King Abdulaziz Medical City (KAMC)., Methods: A retrospective chart review was conducted, including all patients diagnosed with miliary or DTB at KAMC with retrievable medical files., Results: The study included 55 patients, of whom 35 (63.6%) were male and the median age was 64 years old. 35 (63.6%) of the infected patients were timely diagnosed and eventually cured from the illness. The most common comorbid conditions were diabetes, chronic kidney disease, and immunocompromising conditions, which were present in 37 (67.2%), 12 (21.8%), and 11 (20%) of the patients, respectively. The most common presenting symptoms were fever and cough, present in 31 (56.3%) and 26 (47.2%) of the patients, respectively, followed by weight loss in 25 (45.4%), night sweats in 15 (27.2%), and shortness of breath in 14 (25.4%). Approximately two-thirds of the patients had pulmonary miliary TB (MTB) (38; 69.1%), followed by TB lymphadenitis (21; 38.2%), central nervous system involvement (13; 23.6%), skeletal involvement (11; 20%), gastrointestinal involvement (5; 9.1%), pleural involvement (3; 5.5%), and urogenital TB (2; 3.6%). The mortality rate was 14 (25.5%) patients., Conclusion: MTB is challenging to diagnose due to nonspecific clinical, laboratory, and imaging findings. Clinicians dealing with patients who are at risk of developing DTB should be aware of the typical presentations and abnormal clinical findings. They should also have a low threshold to initiate specific investigations for the disease, as early diagnosis and effective treatment is critical in reducing morbidity and mortality rates., (C) 2023 The International Journal of Mycobacteriology | Published by Wolters Kluwer - Medknow
KW  - Disseminated
KW  - miliary
KW  - mortality
KW  - tuberculosis
JA  - Int J Mycobacteriol
VL  - 12
IS  - 4
SP  - 407
EP  - 411
CY  - (C) 2023 The International Journal of Mycobacteriology | Published by Wolters Kluwer - Medknow
PB  - (1)Department of Family Medicine, Security Forces Hospital Program, Riyadh, Saudi Arabia
PB  - (2)Department of Public Health, College of Public Health and Health Informatics, Riyadh, Saudi Arabia
PB  - (3)Department of Public Health, King Saud Bin Abdulaziz University of Health Sciences, Riyadh, Saudi Arabia
PB  - (4)King Abdullah International Medical Research Center, Riyadh, Saudi Arabia
PB  - (5)Department of Public Health, College of Medicine, Riyadh, Saudi Arabia
PB  - (6)Department of Medicine, Infectious Disease Division, Riyadh, Saudi Arabia
PB  - (7)Department of Medicine, Pulmonary Division, Riyadh, Saudi Arabia
SN  - 2212-5531
M1  - 101615660
DO  - 10.4103/ijmy.ijmy_141_23
PT  - Article
L2  - http://ovidsp.ovid.com/ovidweb.cgi?T=JS&PAGE=reference&D=ovftz2&NEWS=N&AN=01929415-202312040-00007
ER  -  

Link to the Ovid Full Text or citation: https://ovidsp.ovid.com/ovidweb.cgi?T=JS&CSC=Y&NEWS=N&PAGE=fulltext&D=ovftz2&AN=01929415-202312040-00007 

125. 
TY  - JOUR
DB  - Journals@Ovid Full Text
ID  - 01929415-202312030-00017
T1  - Characteristics and Comparison of Rapidly Growing and Slowly Growing nontuberculous Mycobacterial Pulmonary Disease.
A1  - Zhou, Daibing
A1  - Zhu, Ning
A1  - Li, Shuanghui
A1  - Dong, Liang
A1  - Xia, Jingwen
A1  - Zhang, Xiujuan
A1  - Li, Shengqing
Y1  - 2023//
N2  - Background: Nontuberculous mycobacterial (NTM) pulmonary disease (PD) has rapidly increased globally. The characteristics and comparison of rapidly growing mycobacteria PD (RGM-PD) and slowly growing mycobacteria PD (SGM-PD) are still unclear., Methods: Our study enrolled 31 NTM-PD patients. Clinical data, including baseline, symptoms, underlying disease, laboratory tests, metagenomic next-generation sequencing (mNGS) results, radiological images, treatment, and outcome were recorded and analyzed., Results: Of the 31 patients with NTM-PD, 22 patients were female and 9 were male. It included 11 RGM-PD and 20 SGM-PD. There was no difference in age (P = 0.425) and body mass index (P = 0.152) between the two groups. The common respiratory diseases in prevalence included bronchiectasis and chronic obstructive pulmonary disease. Three patients had positive results of T-SPOT tuberculosis (TB), and none had positive Xpert-Mycobacterium tuberculosis/rifampin results. On admission, patients were symptomatic and included cough/sputum production, fever, weight loss, fatigue, and hemoptysis. In comparison to RGM-PD, patients with SGM-PD had a greater chance of experiencing fatigue (P = 0.012). No significance was found in serum biomarkers between RGM and SGM-PD, including CD4/CD8 ratio, white blood cells, neutrophils, lymphocytes, procalcitonin, ferritin, C-reactive protein, and erythrocyte sedimentation rate. No liver or kidney impairment was found. Patients with RGM-PD were more likely to have right lower lobe (RLL) impairment (P = 0.021) and a cavity characteristic (P = 0.012). All 31 cases had positive mNGS results. The duration of mNGS was shorter than conventional methods (3.4 +/- 0.7 vs. 26.4 +/- 20.9, P < 0.001)., Conclusions: Patients with SGM-PD were more likely to experience fatigue. The cavity and RLL involvement were more frequent in the RGM-PD. mNGS increases the identification of NTM specimens and complements the capabilities of conventional methods., (C) 2023 The International Journal of Mycobacteriology | Published by Wolters Kluwer - Medknow
KW  - Diagnosis
KW  - metagenomic next-generation sequencing
KW  - rapidly growing mycobacteria pulmonary disease
KW  - slowly growing mycobacteria pulmonary disease
JA  - Int J Mycobacteriol
VL  - 12
IS  - 3
SP  - 324
EP  - 331
CY  - (C) 2023 The International Journal of Mycobacteriology | Published by Wolters Kluwer - Medknow
PB  - (1)Department of Pulmonary and Critical Care Medicine, Huashan Hospital, Fudan University, Shanghai, China
SN  - 2212-5531
M1  - 101615660
DO  - 10.4103/ijmy.ijmy_145_23
PT  - Article
L2  - http://ovidsp.ovid.com/ovidweb.cgi?T=JS&PAGE=reference&D=ovftz2&NEWS=N&AN=01929415-202312030-00017
ER  -  

Link to the Ovid Full Text or citation: https://ovidsp.ovid.com/ovidweb.cgi?T=JS&CSC=Y&NEWS=N&PAGE=fulltext&D=ovftz2&AN=01929415-202312030-00017 

126. 
TY  - JOUR
DB  - Journals@Ovid Full Text
ID  - 01929415-202312030-00012
T1  - Fluoroquinolone Resistance Mutations among Mycobacterium tuberculosis and their Interconnection with Treatment Outcome.
A1  - Dixit, Ramakant
A1  - Mohan, Emil
A1  - Gupta, Ankur
A1  - Gupta, Priyanka
A1  - Patni, Tarun
A1  - Goyal, Mukesh
A1  - Meena, Roshan
Y1  - 2023//
N2  - Background: Fluoroquinolone (FQ) antibiotics are among the most potent second-line antitubercular drugs these days. The aim of the study was to analyze the frequency and pattern of genetic mutation in preextensive (pre-XDR) and extensively drug-resistant Mycobacterium tuberculosis using second-line line probe assay (LPA) and to compare drug-resistant mutations with different treatment outcomes., Methods: Sputum, lymph node aspirate, and cold accesses from patients with rifampicin-resistant Tuberculosis (TB) were subjected to first-line and second-line LPA (Genotype MTBDRsl by Hain Life Science, Germany) to assess additional drug resistance to fluoroquinolones (levofloxacin and moxifloxacin). Final treatment outcomes as per the National TB Elimination Program were assessed and compared with the mutation profile., Results: One hundred and fifty subjects were observed to have mutations associated with resistance to FQs and constituted the final study population. The most frequent mutation observed among GyrA drug resistance mutation was D94G (Gyr A MUT3C, 44/150, 66%) corresponding to high-level resistance to levofloxacin and moxifloxacin. The same mutation was associated with poor treatment outcome as died or treatment failure (odds ratio 2.50, relative risk 1.67, P = 0.043). The most common hetero-resistance mutation pattern observed in GyrA gene was wild type plus Asp94Gly mutation in 24.6% of isolates., Conclusions: GyrA MUT3C hybridization corresponding to single-point mutation of aspartic acid to glycine at codon 94 constitutes the most common mutation in GyrA gene locus in M. tuberculosis with significant association with treatment outcome as died compared to those with treatment outcome as cured., (C) 2023 The International Journal of Mycobacteriology | Published by Wolters Kluwer - Medknow
KW  - Fluoroquinolones
KW  - gene mutation
KW  - treatment outcome
JA  - Int J Mycobacteriol
VL  - 12
IS  - 3
SP  - 294
EP  - 298
CY  - (C) 2023 The International Journal of Mycobacteriology | Published by Wolters Kluwer - Medknow
PB  - (1)Department of Respiratory Medicine, Ajmer, Rajasthan, India
PB  - (2)Department of Microbiology, J. L. N. Medical College, Ajmer, Rajasthan, India
PB  - (3)State TB Demonstration Center, JLN Medical College, Ajmer, Rajasthan, India
SN  - 2212-5531
M1  - 101615660
DO  - 10.4103/ijmy.ijmy_116_23
PT  - Article
L2  - http://ovidsp.ovid.com/ovidweb.cgi?T=JS&PAGE=reference&D=ovftz2&NEWS=N&AN=01929415-202312030-00012
ER  -  

Link to the Ovid Full Text or citation: https://ovidsp.ovid.com/ovidweb.cgi?T=JS&CSC=Y&NEWS=N&PAGE=fulltext&D=ovftz2&AN=01929415-202312030-00012 

127. 
TY  - JOUR
DB  - Journals@Ovid Full Text
ID  - 01929415-202312020-00002
T1  - Impact of Anemia on Sputum Smear Conversion and Treatment Outcomes among Newly Diagnosed Tuberculosis Patients in Southern India.
A1  - Kumar, Ramanna
A1  - Rao, Chythra
A1  - Maradi, Ravindra
A1  - Umakanth, Shashikiran
A1  - Sanju, Shanthigrama
A1  - Rao, Balu
Y1  - 2023//
N2  - Background: Tuberculosis (TB) is a leading cause of mortality worldwide. The higher prevalence of anemia among TB patients is concerning due to its association with delayed sputum conversion and poor treatment outcomes. The present study aimed to evaluate the association of anemia with sputum smear conversion and treatment outcomes among TB patients., Methods: In a prospective community-based cohort study, TB patients were recruited from 63 primary health centers in the district. Blood samples were collected at baseline, at 2 months, and at the end of 6 months. Data were analyzed using SPSS software version 15., Results: Out of 661 patients recruited, anemia was observed among 503 (76.1%) participants. Prevalence of anemia was more among males 387 (76.9%) than 116 (23.1%) females. Out of 503 anemic patients, 334 (66.4%) had mild, 166 (33.0%) had moderate, and 3 (0.6%) had severe anemia at baseline. At 6-month treatment completion, 16 (6.3%) were still anemic. Among 503 anemic patients, 445 (88.4%) were given iron supplements and remaining 58 (11.6%) were managed with diet modifications. After completion of TB treatment, 495 (98.4%) patients had favorable treatment outcomes, whereas 8 (1.6%) patients had died. Severe anemia was not associated with poor outcomes., Conclusions: The presence of anemia among newly diagnosed TB patients, especially pulmonary TB was high. Increased risk of anemia was noted among males who were alcohol and tobacco consumers. There was no significant association between the presence of anemia and sputum conversion from baseline to 6 months of treatment completion., (C) 2023 The International Journal of Mycobacteriology | Published by Wolters Kluwer - Medknow
KW  - Anemia
KW  - cohort
KW  - pulmonary tuberculosis
KW  - sputum conversion
JA  - Int J Mycobacteriol
VL  - 12
IS  - 2
SP  - 117
EP  - 121
CY  - (C) 2023 The International Journal of Mycobacteriology | Published by Wolters Kluwer - Medknow
PB  - (1)Department of Community Medicine, Kasturba Medical College, Manipal Academy of Higher Education, Manipal, India
PB  - (2)Department of Biochemistry, Kasturba Medical College, Manipal Academy of Higher Education, Manipal, India
PB  - (3)Department of Medicine, Melaka Manipal Medical College, Manipal Academy of Higher Education, Manipal, India
PB  - (4)District Tuberculosis Control Officer, District Tuberculosis Office, Chitradurga, Karnataka, India
PB  - (5)Centre for Digital Health, Artificial Intelligence, Research and Training, Basaweshwara Medical College and Hospital, Chitradurga, Karnataka, India
SN  - 2212-5531
M1  - 101615660
DO  - 10.4103/ijmy.ijmy_24_23
PT  - Article
L2  - http://ovidsp.ovid.com/ovidweb.cgi?T=JS&PAGE=reference&D=ovftz2&NEWS=N&AN=01929415-202312020-00002
ER  -  

Link to the Ovid Full Text or citation: https://ovidsp.ovid.com/ovidweb.cgi?T=JS&CSC=Y&NEWS=N&PAGE=fulltext&D=ovftz2&AN=01929415-202312020-00002 

128. 
TY  - JOUR
DB  - Journals@Ovid Full Text
ID  - 01929415-202312010-00014
T1  - Impact and Cost-Effectiveness Evaluation of Nutritional Supplementation and Complementary Interventions for Tuberculosis Treatment Outcomes under Mukti Pay-for-Performance Model in Madhya Pradesh, India:  A Study Protocol.
A1  - Prinja, Shankar
A1  - Sharma, Atul
A1  - Nadipally, Sudheer
A1  - Rana, Saroj
A1  - Bahuguna, Pankaj
A1  - Rao, Neeta
A1  - Chakraborty, Gautam
A1  - Shankar, Manjunath
A1  - Rai, Varsha
Y1  - 2023//
N2  - Background: A "pay-for-performance" (P4P) intervention model for improved tuberculosis (TB) outcomes, called "Mukti," has been implemented in an underdeveloped tribal area of central India. The target of this project is to improve nutritional status, quality of life (QoL), and treatment outcomes of 1000 TB patients through four interventions: food baskets, personal counseling, peer-to-peer learning and facilitation for linkage to government schemes. The current study aims to assess the success of this model by evaluating its impact and cost-effectiveness using a quasi-experimental approach., Methods: Data for impact assessment have been collected from 1000 intervention and control patients. Study outcomes such as treatment completion, sputum negativity, weight gain, and health-related QoL will be compared between matched samples. Micro costing approach will be used for assessing the cost of routine TB services provision under the national program and the incremental cost of implementing our interventions. A decision and Markov hybrid model will estimate long-term costs and health outcomes associated with the use of study interventions. Measures of health outcomes will be mortality, morbidity, and disability. Cost-effectiveness will be assessed in terms of incremental cost per quality-adjusted life-years gained and cost per unit increase in patient weight in intervention versus control groups., Results: The evidence generated from the present study in terms of impact and cost-effectiveness estimates will thus help to identify not only the effectiveness of these interventions but also the optimal mode of financing such measures. Our estimates on scale-up costs for these interventions will also help the state and the national government to consider scale-up of such interventions in the entire state or country., Discussion: The study will generate important evidence on the impact of nutritional supplementation and other complementary interventions for TB treatment outcomes delivered through P4P financing models and on the cost of scaling up these to the state and national level in India., (C) 2023 The International Journal of Mycobacteriology | Published by Wolters Kluwer - Medknow
KW  - Cost-effectiveness
KW  - impact
KW  - India
KW  - nutritional interventions
KW  - pay-for-performance financing
KW  - tuberculosis
JA  - Int J Mycobacteriol
VL  - 12
IS  - 1
SP  - 82
EP  - 91
CY  - (C) 2023 The International Journal of Mycobacteriology | Published by Wolters Kluwer - Medknow
PB  - (1)Department of Community Medicine and School of Public Health, Post Graduate Institute of Medical Education and Research, Chandigarh, India
PB  - (2)Partnership for Affordable Healthcare, Access and Longevity, IPE Global Pvt. Ltd, New Delhi, India
PB  - (3)School of Health and Wellbeing, College of Medical, Veterinary and Life Sciences, Health Economics and Health Technology Assessment, University of Glasgow, Glasgow, UK
PB  - (4)US Agency for International Development, New Delhi, India
PB  - (5)State TB Office, National Tuberculosis Elimination Program, Government of Madhya Pradesh, India
SN  - 2212-5531
M1  - 101615660
DO  - 10.4103/ijmy.ijmy_9_23
PT  - Article
L2  - http://ovidsp.ovid.com/ovidweb.cgi?T=JS&PAGE=reference&D=ovftz2&NEWS=N&AN=01929415-202312010-00014
ER  -  

Link to the Ovid Full Text or citation: https://ovidsp.ovid.com/ovidweb.cgi?T=JS&CSC=Y&NEWS=N&PAGE=fulltext&D=ovftz2&AN=01929415-202312010-00014 

129. 
TY  - JOUR
DB  - Journals@Ovid Full Text
ID  - 01929415-202312010-00010
T1  - Nontuberculous Mycobacteria Isolation from Sputum Specimens:  A Retrospective Analysis of 1061 Cases.
A1  - k, Aylin
A1  - Koc, Emine
A1  - Sekerbey, Hamide
A1  - Donmez, Gul
A1  - caslan, Zeki
Y1  - 2023//
N2  - Background: In recent years, with the development of laboratory methods, the frequency of nontuberculosis mycobacteria (NTM) infections has increased. The primary aim of this study was to evaluate the clinical significance of therapeutic drug monitoring (TDM) growths in respiratory samples, and the secondary aim was to evaluate the treatment regimens and treatment outcomes of treatment for TDM disease., Methods: This study was a retrospective cohort study. Persons with NTM growth in respiratory samples admitted to the reference hospital between 2009 and 2020 were included in this study. Samples detected as NTM by the immunochromatographic rapid diagnostic test, those requested by the clinicians, species were determined by the hsp65PCRREA method. The subjects were classified into 3 groups: patients with NTM infection who received treatment (135, 12.7%), those followed up without treatment (690, 65.1%), and a last group of patients with Mycobacterium tuberculosis (TB) complex strains were isolated and received TB treatment (236, 22.2%). Initiating NTM treatment was decided in accordance with the American Thoracic Society recommendations., Results: The mean +/- standard deviation age of patients was 53.8 +/- 16.5 years, and 749 (70.6%) were male. In total, 278 (26.2%) out of 1061 cases had identified, and the most frequent species were MAC (81; Mycobacterium avium: 39, Mycobacterium intracellulare: 39, and MAC: 3), Mycobacterium abscessus (67), Mycobacterium kansasii (48), Mycobacterium fortuitum (23), Mycobacterium chelonae (12), Mycobacterium gordonae (11), and Mycobacterium szulgai (11). In the NTM treatment group, 116 (85.9%) of 135 patients had multiple culture positivity. Previous TB treatment history had 51 (37.8%) of 135 patients, respiratory comorbidities were evident in 37 (27.4%) of 135 patients. Thorax computed tomography imaging in 84 patients revealed nodule 38 (45.2%), consolidation 46 (54.8%), cavity 52 (61.9%), and bronchiectasis 27 (32.1%). Treatment results in the NTM treatment group were as follows: ongoing treatment 14 (10.4%), cure 64 (47.4%), default 33 (24.4%), exitus 19 (14.1%), recurrence 3 (2.2%), and refractory disease 2 (1.5%)., Conclusion: This is a large case series evaluating the clinical significance of NTM growths and NTM treatment in Turkey. The clinical significance of NTM growth in respiratory samples is low. Treatment success rates of NTM patients who are treated are low. Treatment defaults and mortality rates are high. New drugs and new regimens are needed., (C) 2023 The International Journal of Mycobacteriology | Published by Wolters Kluwer - Medknow
KW  - Nontuberculous mycobacteria
KW  - pulmonary infection
KW  - species
KW  - sputum
KW  - treatment outcome
JA  - Int J Mycobacteriol
VL  - 12
IS  - 1
SP  - 55
EP  - 65
CY  - (C) 2023 The International Journal of Mycobacteriology | Published by Wolters Kluwer - Medknow
PB  - (1)Department of Chest Disease, Istanbul Health Science University, Sureyyapasa Chest Diseases and Thoracic Surgery Training and Research Hospital, Istanbul, Turkiye
PB  - (2)Department of Chest Disease, Istanbul University, Istanbul Faculty of Medicine, Istanbul, Turkiye
SN  - 2212-5531
M1  - 101615660
DO  - 10.4103/ijmy.ijmy_10_23
PT  - Article
L2  - http://ovidsp.ovid.com/ovidweb.cgi?T=JS&PAGE=reference&D=ovftz2&NEWS=N&AN=01929415-202312010-00010
ER  -  

Link to the Ovid Full Text or citation: https://ovidsp.ovid.com/ovidweb.cgi?T=JS&CSC=Y&NEWS=N&PAGE=fulltext&D=ovftz2&AN=01929415-202312010-00010 

130. 
TY  - JOUR
DB  - Journals@Ovid Full Text
ID  - 00003458-202312000-00032
T1  - Automated Insulin Delivery Systems in Children and Adolescents With Type 1 Diabetes:  A Systematic Review and Meta-analysis of Outpatient Randomized Controlled Trials.
A1  - Zeng, Baoqi
A1  - Gao, Le
A1  - Yang, Qingqing
A1  - Jia, Hao
A1  - Sun, Feng
Y1  - 2023//
N2  - BACKGROUND: The glycemic control of automated insulin delivery (AID) systems in outpatient children and adolescents with type 1 diabetes (T1D) has not been systematically evaluated., PURPOSE: To evaluate the efficacy and safety of AID systems in children and adolescents in outpatient settings., DATA SOURCES: PubMed, Embase, the Cochrane Central Register of Controlled Trials, and  ClinicalTrials.gov were searched until 4 May 2023. This study was registered with PROSPERO (2023, CRD42023395252)., STUDY SELECTION: Randomized controlled trials that compared AID systems with conventional insulin therapy in outpatient children and adolescents with T1D and reported continuous glucose monitoring outcomes were selected., DATA EXTRACTION: Percent time in range (TIR) (3.9-10 mmol/L), time below range (TBR) (<3.9 mmol/L), and time above range (TAR) (>10 mmol/L) were extracted. Data were summarized as mean differences (MDs) with 95% CIs., DATA SYNTHESIS: Twenty-five trials (1,345 participants) were included in the meta-analysis. AID systems were associated with an increased percentage of TIR (MD, 11.38% [95% CI 9.01-13.76], P < 0.001; high certainty). The favorable effect was consistent whether AID was used over 3 months (10.46% [8.71-12.20]) or 6 months (10.87% [7.11-14.63]). AID systems had a favorable effect on the proportion of TBR (-0.59% [-1.02 to -0.15], P = 0.008; low certainty) or TAR (-12.19% [-14.65 to -9.73], P < 0.001; high certainty) compared with control treatment., LIMITATIONS: Substantial heterogeneity was observed in most analyses., CONCLUSIONS: AID systems are more effective than conventional insulin therapy for children and adolescents with T1D in outpatient settings. The favorable effect is consistent both in the short term and long term., (C) 2023 by the American Diabetes Association, Inc.
JA  - Diabetes Care
VL  - 46
IS  - 12
SP  - 2300
EP  - 2307
CY  - (C) 2023 by the American Diabetes Association, Inc.
PB  - (1)Central Laboratory, Peking University Binhai Hospital, Tianjin, China
PB  - (2)Department of Epidemiology and Biostatistics, School of Public Health, Peking University Health Science Center, Beijing, China
PB  - (3)Department of Pharmacology and Pharmacy, The University of Hong Kong, Hong Kong, China
PB  - (4)Drug Clinical Trial Institution, Peking University Binhai Hospital, Tianjin, China
PB  - (5)Key Laboratory of Epidemiology of Major Diseases, Peking University, Ministry of Health, Beijing, China
SN  - 0149-5992
M1  - eag, 7805975
DO  - 10.2337/dc23-0504
PT  - Miscellaneous Article
L2  - http://ovidsp.ovid.com/ovidweb.cgi?T=JS&PAGE=reference&D=ovftz2&NEWS=N&AN=00003458-202312000-00032
ER  -  

Link to the Ovid Full Text or citation: https://ovidsp.ovid.com/ovidweb.cgi?T=JS&CSC=Y&NEWS=N&PAGE=fulltext&D=ovftz2&AN=00003458-202312000-00032 

131. 
TY  - JOUR
DB  - Journals@Ovid Full Text
ID  - 00076734-202312000-00027
T1  - Outcomes of Flexible Ureteroscopy vs Extracorporeal Shock Wave Lithotripsy for Renal Stones in Pediatric Patients:  A European Association of Urology Urolithiasis Guidelines Systematic Review and Meta-Analysis.
A1  - Geraghty, Robert
A1  - Lombardo, Riccardo
A1  - Yuan, Cathy
A1  - Davis, Niall
A1  - Tzelves, Lazaros
A1  - Petrik, Ales
A1  - Jung, Helene
A1  - Gambaro, Giovanni
A1  - Tailly, Thomas
A1  - Neisius, Andreas
A1  - Skolarikos, Andreas
A1  - Somani, Bhaskar
Y1  - 2023//
N2  - Purpose: We sought to determine which treatment between flexible ureteroscopy and shock wave lithotripsy has a better stone-free rate in pediatric patients (<18 years) with renal or proximal ureteric stones (<2 cm). Subanalysis for all outcomes for randomized controlled trials only., Materials and Methods: Using PubMed, Web of Science, and the Cochrane database, we identified studies (randomized clinical trials and prospective comparative nonrandomized studies) published until August 2022 reporting surgical outcomes of pediatrics patients undergoing flexible ureteroscopy and shock wave lithotripsy with renal or proximal ureteric stones <2 cm (PROSPERO ID: CRD42022378790). Only randomized controlled trials were considered for meta-analysis. Stone-free rate, operative time, and complications were analyzed. Analysis was performed in R., Results: A total of 6 studies identified, of which 3 were randomized clinical trials and 4 had data on renal stones. A total of 669 patients were analyzed. Mean age ranged from 4.4 to 12.4 years. The shock wave lithotripsy group presented a range of stone-free rate between 21 and 90% while the flexible ureteroscopy group presented a range of stone-free rates between 37% and 97%. Meta-analysis of randomized controlled trials only (n=302) demonstrated significantly higher stone-free rate in flexible ureteroscopy vs shock wave lithotripsy (RR = 1.17, 95% CI: 1.04-1.33, P = 0.01), operative time (mean difference = +16.4 minutes, 95% CI: 7.3-25.5, P < 0.01) and hospital stay (mean difference = +0.25 days, 95% CI: 0.14-0.36, P < 0.001). But no difference in fluoroscopy exposure time (mean difference = -21.0 seconds, 95% CI: -42.6 to 0.56, P = 0.07), Clavien I-II (RR = 1.23, 95% CI: 0.71-2.12, P = 0.45) or Clavien III-V complications (RR = 1.04, 95% CI: 0.32-3.42, P = 0.95)., Conclusions: Flexible ureteroscopy has a significantly higher stone-free rate than shock wave lithotripsy, with no difference in complication rate or fluoroscopy exposure time, and significantly higher operative times and hospital stay. However, the current evidence base for this is weak and further randomized trials are needed., (C) 2023 by the American Urological Association, Inc.
KW  - kidney calculi
KW  - ureteroscopy
KW  - extracorporeal shock wave therapy
KW  - guideline
KW  - treatment outcome
JA  - J. urol.
VL  - 210
IS  - 6
SP  - 876
EP  - 887
CY  - (C) 2023 by the American Urological Association, Inc.
PB  - (1)Department of Urology, Freeman Hospital, Newcastle Upon Tyne, UK
PB  - (2)Sant 'Andrea Hospital, Sapienza University, Rome, Italy
PB  - (3)Division of Gastroenterology & Cochrane UGPD Group, Department of Medicine, Health Sciences Center, McMaster University, Hamilton, Ontario, Canada
PB  - (4)Department of Urology, Connolly Hospital, Blanchardstown, Dublin, Ireland
PB  - (5)Department of Urology, National and Kapodistrian University of Athens, Sismanogleio Hospital, Athens, Greece
PB  - (6)Department of Urology, First Faculty of Medicine, Charles University in Prague, Prague, Czech Republic
PB  - (7)Department of Urology, University of Southern Denmark, Odense, Denmark
PB  - (8)Division of Nephrology and Dialysis, Department of Medicine, University of Verona, Verona, Italy
PB  - (9)Department of Urology, University Hospital of Ghent, Ghent, Belgium
PB  - (10)Department of Urology, Bruederkrankenhaus Trier, Johannes Gutenberg University Mainz, Trier, Germany
PB  - (11)Department of Urology, University Hospital Southampton NHS Foundation Trust, Southampton, UK
SN  - 0022-5347
DO  - 10.1097/JU.0000000000003696
PT  - Miscellaneous Article
L2  - http://ovidsp.ovid.com/ovidweb.cgi?T=JS&PAGE=reference&D=ovftz2&NEWS=N&AN=00076734-202312000-00027
ER  -  

Link to the Ovid Full Text or citation: https://ovidsp.ovid.com/ovidweb.cgi?T=JS&CSC=Y&NEWS=N&PAGE=fulltext&D=ovftz2&AN=00076734-202312000-00027 

132. 
TY  - JOUR
DB  - Journals@Ovid Full Text
ID  - 01735135-202312000-00014
T1  - Early Microbiologic Markers of Pulmonary Tuberculosis Treatment Outcomes.
A1  - Paradkar, Mandar
A1  - Pradhan, Neeta
A1  - Balaji, Subramanyam
A1  - Gaikwad, Sanjay
A1  - Chavan, Amol
A1  - Dharmashale, Sujata
A1  - Sahasrabudhe, Tushar
A1  - Lokhande, Rahul
A1  - Deshmukh, Sona
A1  - Barthwal, Madhusudan
A1  - Atre, Sachin
A1  - Raskar, Swapnil
A1  - Sawant, Trupti
A1  - Gupte, Akshay
A1  - Kakrani, ArjunLal
A1  - Golub, Jonathan
A1  - Padmapriyadarsini, Chandrasekaran
A1  - Gupta, Amita
A1  - Gupte, Nikhil
A1  - Mave, Vidya
Y1  - 2023//
N2  - Rationale: Earlier biomarkers of pulmonary tuberculosis (PTB) treatment outcomes are critical to monitor shortened anti-TB treatment (ATT)., Objectives: To identify early microbiologic markers of unfavorable TB treatment outcomes., Methods: We performed a subanalysis of 2 prospective TB cohort studies conducted from 2013 to 2019 in India. We included participants aged >=18 years who initiated 6-month ATT for clinically or microbiologically diagnosed drug-sensitive PTB and completed at least one follow-up visit. Sputum specimens were subjected to a baseline Xpert Mycobacterium tuberculosis/rifampin (MTB/RIF) assay, acid-fast bacilli (AFB) microscopy and liquid and solid cultures, and serial AFB microscopy and liquid and solid cultures at weeks 2, 4, and 8. Poisson regression was used to assess the impact of available microbiologic markers (test positivity, smear grade, time to detection, and time to conversion) on a composite outcome of failure, recurrence, or death by 18 months after the end of treatment. Models were adjusted for age, sex, nutritional status, diabetes, smoking, alcohol consumption, and regimen type., Results: Among 1,098 eligible cases, there were 251 (22%) adverse TB treatment outcomes: 127 (51%) treatment failures, 73 (29%) recurrences, and 51 (20%) deaths. The primary outcome was independently associated with the Xpert MTB/RIF assay (medium-positive adjusted incidence rate ratio [aIRR], 1.91; 95% confidence interval [CI], 1.07-3.40; high-positive aIRR, 2.51; 95% CI, 1.41-4.46), positive AFB smear (aIRR, 1.48; 95% CI, 1.06-2.06), and positive liquid culture (aIRR, 1.98; 95% CI, 1.21-3.23) at baseline; Week 2 positive liquid culture (aIRR, 1.47; 95% CI, 1.04-2.09); and Week 8 positive AFB smear (aIRR, 1.63; 95% CI, 1.06-2.50) and positive liquid culture (aIRR, 1.54; 95% CI, 1.07-2.22). There was no evidence of Mycobacterium tuberculosis growth in the Mycobacterium Growth Indicator Tube at Week 4 conferring a higher risk of adverse outcomes (aIRR, 1.25; 95% CI, 0.89-1.75)., Conclusions: Our analysis identifies Week 2 respiratory mycobacterial culture as the earliest microbiologic marker of unfavorable PTB treatment outcomes., (C) 2023 American Thoracic Society
KW  - PTB
KW  - treatment outcomes
KW  - microbiologic markers
JA  - Ann Am Thorac Soc
VL  - 20
IS  - 12
SP  - 1760
EP  - 1768
CY  - (C) 2023 American Thoracic Society 
PB  - (1)BJ Government Medical College-Johns Hopkins University Clinical Research Site, Pune, India;
PB  - (2)Johns Hopkins Center for Infectious Diseases in India, Pune, India;
PB  - (3)ICMR-National Institute for Research in Tuberculosis, Chennai, India;
PB  - (4)Department of Pulmonary Medicine and
PB  - (5)Department of Microbiology, BJ Government Medical College, Sassoon General Hospitals, Pune, India;
PB  - (6)Department of Respiratory Medicine and
PB  - (7)Department of Medicine, Dr. D.Y. Patil Medical College, Hospital & Research Centre, Pune, India;
PB  - (8)Division of Infectious Diseases, School of Medicine, Johns Hopkins University School of Medicine, Baltimore, Maryland;
PB  - (9)School of Public Health, Boston University, Boston, Massachusetts
SN  - 2325-6621
M1  - 101600811
DO  - 10.1513/AnnalsATS.202302-144OC
PT  - Article
L2  - http://ovidsp.ovid.com/ovidweb.cgi?T=JS&PAGE=reference&D=ovftz2&NEWS=N&AN=01735135-202312000-00014
ER  -  

Link to the Ovid Full Text or citation: https://ovidsp.ovid.com/ovidweb.cgi?T=JS&CSC=Y&NEWS=N&PAGE=fulltext&D=ovftz2&AN=01735135-202312000-00014 

133. 
TY  - JOUR
DB  - Journals@Ovid Full Text
ID  - 01518808-202312000-00015
T1  - Diabetic striatopathy in type 1 diabetes mellitus:  a rare conundrum.
A1  - Karthik, Vijayakumar
A1  - Jabbar, Puthiyaveetil
A1  - Nair, Abilash
A1  - Basheer, Shameer
Y1  - 2023//
N2  - Diabetic striatopathy is a clinicoradiological syndrome characterised by acute hyperkinetic movement disorder in the form of hemichorea-hemiballism with basal ganglia abnormalities in neuroimaging. The hallmark basal ganglia abnormalities appear as hyperdensities in CT brain and hyperintensities in MRI brain, which could mislead the clinician towards an erroneous diagnosis of cerebral haemorrhage. It is classically described in elderly patients with type 2 diabetes mellitus, and its occurrence in type 1 diabetes is extremely rare. This case report entails the clinical details of a young man in his 20s with type 1 diabetes mellitus who had uncontrolled blood glucose levels and presented with a recent onset of abnormal movements in his left upper and lower limbs. The semiology, biochemistry and radiological investigation findings and treatment are detailed. A clear understanding of the condition could lead to an early diagnosis, spare the patient unnecessary investigations and improve treatment outcomes., (C) 2023 BMJ Publishing Group Ltd
KW  - Diabetes
KW  - Movement disorders (other than Parkinsons)
JA  - BMJ Case Rep
VL  - 16
IS  - 12
SP  - e257448
CY  - (C) 2023 BMJ Publishing Group Ltd
PB  - (1) Endocrinology, Government Medical College Thiruvananthapuram, Thiruvananthapuram, Kerala, India 
PB  - (2) Government Medical College Thiruvananthapuram, Thiruvananthapuram, Kerala, India 
SN  - 1757-790X
M1  - 101526291
DO  - 10.1136/bcr-2023-257448
PT  - Miscellaneous Article
L2  - http://ovidsp.ovid.com/ovidweb.cgi?T=JS&PAGE=reference&D=ovftz2&NEWS=N&AN=01518808-202312000-00015
ER  -  

Link to the Ovid Full Text or citation: https://ovidsp.ovid.com/ovidweb.cgi?T=JS&CSC=Y&NEWS=N&PAGE=fulltext&D=ovftz2&AN=01518808-202312000-00015 

134. 
TY  - JOUR
DB  - Journals@Ovid Full Text
ID  - 00009602-202311050-00059
T1  - Real-time in vivo monitoring of the antimicrobial action of combination therapies in the management of infected topical wounds.
A1  - Landa, Guillermo
A1  - Miranda-Calderon, Laura
A1  - Gomez, Alex
A1  - Perez, Marta
A1  - Sebastian, Victor
A1  - Arruebo, Manuel
A1  - Lamarche, Isabelle
A1  - Tewes, Frederic
A1  - Irusta, Silvia
A1  - Mendoza, Gracia
Y1  - 2023//
N2  - The increasing prevalence of non-healing infected wounds has become a serious concern in the clinical practice, being associated to population aging and to the rising prevalence of several chronic conditions such as diabetes. Herein, the evaluation of the bactericidal and antibiofilm effects of the natural antiseptic terpenes thymol and farnesol standing alone or in combination with the standard care antiseptic chlorhexidine was carried out both in vitro and in vivo. The in vitro combinatorial treatment of chlorhexidine associated with those terpenes against Staphylococcus aureus in its planktonic and sessile forms demonstrated a superior antibacterial activity than that of chlorhexidine alone. Real-time in vivo monitoring of infection progression and antimicrobial treatment outcomes were evaluated using the bioluminescent S. aureus strain Xen36. In vivo studies on infected wound splinting murine models corroborated the superior bactericidal effects of the combinatorial treatments here proposed. Moreover, the encapsulation of thymol in electrospun Eudragit(R) S100 (i.e., a synthetic anionic copolymer of methacrylic acid and ethyl acrylate)-based wound dressings was also carried out in order to design efficient antimicrobial wound dressings., (C) 2023Elsevier, Inc.
KW  - Drug delivery
KW  - Wound dressing
KW  - Electrospinning
KW  - Chlorhexidine
KW  - Farnesol
KW  - Thymol
JA  - Int J Pharm
VL  - 646
SP  - 123502
CY  - (C) 2023Elsevier, Inc.
PB  - (a)Instituto de Nanociencia y Materiales de Aragon (INMA), CSIC-Universidad de Zaragoza, 50009 Zaragoza, Spain
PB  - (b)Department of Chemical and Environmental Engineering. University of Zaragoza, Campus Rio Ebro-Edificio I+D, C/ Poeta Mariano Esquillor S/N, 50018 Zaragoza, Spain
PB  - (c)Aragon Health Research Institute (IIS Aragon), 50009 Zaragoza, Spain
PB  - (d)Department of Animal Pathology, University of Zaragoza, 177 Miguel Servet Street, 50013 Zaragoza, Spain
PB  - (e)Instituto Universitario de Investigacion Mixto Agroalimentario de Aragon (IA2), University of Zaragoza, 50013 Zaragoza, Spain
PB  - (f)Department of Anatomy, Embriology and Animal Genetics, University of Zaragoza, 177 Miguel Servet Street, 50013 Zaragoza, Spain
PB  - (g)Networking Research Center on Bioengineering, Biomaterials and Nanomedicine, CIBER-BBN, 28029 Madrid, Spain
PB  - (h)INSERM U1070 "Pharmacology of anti-infective agents", 1 rue Georges Bonnet, Pole Biologie Sante, 86022 Poitiers, France
SN  - 0378-5173
M1  - da4, 7804127
DO  - 10.1016/j.ijpharm.2023.123502
PT  - Article
L2  - http://ovidsp.ovid.com/ovidweb.cgi?T=JS&PAGE=reference&D=ovftz2&NEWS=N&AN=00009602-202311050-00059
ER  -  

Link to the Ovid Full Text or citation: https://ovidsp.ovid.com/ovidweb.cgi?T=JS&CSC=Y&NEWS=N&PAGE=fulltext&D=ovftz2&AN=00009602-202311050-00059 

135. 
TY  - JOUR
DB  - Journals@Ovid Full Text
ID  - 01795445-202311030-00005
T1  - Cardiac dysfunction and final outcome in correlation with serum cortisol level in active pulmonary tuberculosis:  A single-center experience.
A1  - Patil, Shital
A1  - Babhalsure, Sachin
A1  - Gondhali, Gajanan
A1  - Acharya, Abhijit
Y1  - 2023//
N2  - Introduction: Although cardiac involvement is extremely rare in tuberculosis (TB), cardiac dysfunction is not uncommon. We have studied the prevalence of cardiac dysfunction in pulmonary TB with special emphasis on echocardiography, serum cortisol, and its correlation in cases with unstable cardiorespiratory parameters. Methods: A prospective observational and interventional study conducted in Pulmonary Medicine, MIMSR Medical College and Venkatesh Chest Hospital, Latur, India during July 2015 to December 2020, which included 800 cases of active pulmonary TB confirmed microscopically or with GeneXpert MTB/RIF, documented MTB genome in respiratory specimens' sputum/induced sputum and bronchoscopy-guided bronchial wash, or bronchoalveolar lavage whenever necessary. Cases with known risk factors for cardiac disease and taking cardiac medicines and cases with pericardial effusion were excluded from study. Disproportionate tachycardia and tachypnea with or without shock and hypoxia were the key entry point criteria in this study. Chest radiograph, pulse oximetry, electrocardiography (ECG), sputum examination, cardiac enzyme studies (creatine phosphokinase MB [CPK-MB] and cardiac troponins), serum cortisol test, and echocardiography are done in all study cases during enrollment at 2 and 6 months of treatment with anti-TB medicines. Statistical analysis was carried out by chi-square test. Observations and analysis: Of the 800 cases with active pulmonary TB, cardiac dysfunction was documented in 26% cases, 44% were females, and 56% cases were older than 50 years. Echocardiographic abnormalities were documented such as global hypokinesia in 62% cases; depressed left ventricular systolic and diastolic function in 44 and 28% cases, respectively; dilated right atrium and right ventricle in 32% cases; and pulmonary hypertension in 6% cases. Serum cortisol level was significantly lower in cases with cardiac dysfunction (P < 0.00001). Hypoxia had significant association with right and left heart dysfunction (P < 0.00001). Cachexia, anemia, and hypoalbuminemia were documented to have significant association with cardiac dysfunction (P < 0.00001). Treatment outcome showed significant improvement in cardiac function (P < 0.00001). Coronary angiography did not show significant coronary artery lesions, and computed tomography (CT) pulmonary angiography did not show pulmonary embolism. Conclusion: Cardiac dysfunction in active pulmonary TB is underestimated and less evaluated routinely; disproportionate tachycardia and tachypnea with or without shock are clinical indicators to suspect early, especially in cases with risk factors such as advanced pulmonary TB on chest radiograph, cachexia with body mass index (BMI) <18, advanced age, females, cases with anemia, and hypoalbuminemia. Echocardiography shows "global hypokinesia" as a predominant cardiac dysfunction in study cases, and right or left heart dysfunction depends on with or without hypoxia, respectively. Serum cortisol measurement will help in majority of the cases and a proportionate number of cases were having associated adrenal suppression., (C) 2023 The Journal of Association of Chest Physicians | Published by Wolters Kluwer - Medknow
KW  - Pulmonary tuberculosis
KW  - Cardiac dysfunction
KW  - Echocardiography
KW  - Serum cortisol
KW  - Bronchoalveolar lavage
KW  - GeneXpert MTB/RIF
JA  - J. Assoc. Chest Physicians
VL  - 11
IS  - 3
SP  - 142
EP  - 151
CY  - (C) 2023 The Journal of Association of Chest Physicians | Published by Wolters Kluwer - Medknow
PB  - (1)Department of Pulmonary Medicine, MIMSR Medical College, Latur, Maharashtra, India
PB  - (2)Department of Internal Medicine, MIMSR Medical College, Latur, Maharashtra, India
PB  - (3)Department of Pathology, MIMSR Medical College, Latur, Maharashtra, India
SN  - 2320-8775
DO  - 10.4103/jacp.jacp_9_23
PT  - Article
L2  - http://ovidsp.ovid.com/ovidweb.cgi?T=JS&PAGE=reference&D=ovftz2&NEWS=N&AN=01795445-202311030-00005
ER  -  

Link to the Ovid Full Text or citation: https://ovidsp.ovid.com/ovidweb.cgi?T=JS&CSC=Y&NEWS=N&PAGE=fulltext&D=ovftz2&AN=01795445-202311030-00005 

136. 
TY  - JOUR
DB  - Journals@Ovid Full Text
ID  - 02219549-202311020-00003
T1  - In-Patient Morbidity and Mortality Patterns among Patients with Diabetes in Southwest Nigeria:  A Multicenter Prospective Study.
A1  - Olamoyegun, Michael
A1  - Ala, Oluwabukola
A1  - Ojo, Olubukola
A1  - Akinlade, Akinyele
A1  - Ajani, Gbadebo
A1  - Enikuomehin, Christianah
Y1  - 2023//
N2  - Background: Diabetes is a disease of public concern with increasing hospital admissions and mortality in developing countries. Hence, we aimed to determine the patterns of in-hospital morbidity and mortality in patients admitted for diabetes., Methods: A prospective multicenter analysis of the causes of hospital admission and death among patients with type 2 diabetes who were admitted from diabetic clinic and emergency units over a 3-month period in selected tertiary hospitals in southwest, Nigeria was conducted. Data analysis was performed using the SPSS version 21.0., Results: A total of 341 patients with diabetes were admitted with a mean age of 59.6 +/- 15.6 years and overall mortality of 14 deaths (4.4%). Almost three-fifths (59.5%) were previously known patients with diabetes with a mean duration of 52.44 +/- 30.02 months. Two hundred and thirty-one (70.9%) patients were admitted through the emergency units and others through outpatient clinics. The duration of hospital stay ranged from 1 to 135 days, with a mean duration of 24.5 +/- 14.7 days. The diabetes-related indications for admission were hyperglycemic crisis (diabetes ketoacidosis [DKA] and hyperglycemic hyperosmolar state [HHS]) (59.8%), diabetic foot ulcer [DFU], (11.7%), hypoglycemia (7.6%), and infections (7.3%). Among the diabetes-related diagnoses, 100%, 77.8%, 50.0%, 41.7%, and 28.3% of patients with chronic kidney disease, stroke, DFU, DKA, and HHS respectively stayed longer than 10 days on admission., Conclusion: Diabetes still contributes high cause of morbidity in our hospitals but with a reduced mortality compared to previously reported figure. Hence, continued emphasis on early diagnosis with improvements in diabetes care will help to improve diabetes outcomes., (C) 2023 APIK Journal of Internal Medicine  | Published by Wolters Kluwer - Medknow
KW  - Admission
KW  - diabetes
KW  - morbidity
KW  - mortality
KW  - outcome
VL  - 11
IS  - 2
SP  - 76
EP  - 81
CY  - (C) 2023 APIK Journal of Internal Medicine  | Published by Wolters Kluwer - Medknow
PB  - Department of Medicine, Endocrinology, Diabetes and Metabolism Unit, Ladoke Akintola University of Technology, LAUTECH Teaching Hospital, Ogbomoso
PB  - (1)Department of Medicine, Endocrinology and Diabetes Unit, BOWEN University/BOWEN Teaching Hospital, Ogbomoso
PB  - (2)Department of Medicine, Endocrinology, Diabetes and Metabolism Unit, Federal Medical Centre, Owo
PB  - (3)Department of Medicine, General Hospital, Island, Lagos, Lagos State
PB  - (4)Department of Medicine, Federal Teaching Hospital, Afe Babalola University, Ido Ekiti, Ekiti State
PB  - (5)Department of Medicine, Endocrinology, Diabetes and Metabolism Unit, University of Medical Sciences, Ondo, Ondo State
SN  - 2666-1802
DO  - 10.4103/ajim.ajim_5_22
PT  - Article
L2  - http://ovidsp.ovid.com/ovidweb.cgi?T=JS&PAGE=reference&D=ovftz2&NEWS=N&AN=02219549-202311020-00003
ER  -  

Link to the Ovid Full Text or citation: https://ovidsp.ovid.com/ovidweb.cgi?T=JS&CSC=Y&NEWS=N&PAGE=fulltext&D=ovftz2&AN=02219549-202311020-00003 

137. 
TY  - JOUR
DB  - Journals@Ovid Full Text
ID  - 00126334-202311010-00011
T1  - Successful Multidrug-Resistant Tuberculosis Treatment Without HIV Viral Suppression:  A Missed Opportunity.
A1  - Geiger, Keri
A1  - PhD, BSN
A1  - Patil, Amita
A1  - MPH, CPH
A1  - Budhathoki, Chakra
A1  - Dooley, Kelly
A1  -  MD, PhD
A1  - Lowensen, Kelly
A1  - MSN, RN
A1  - Ndjeka, Norbert
A1  - MD, DHSM
A1  -  MMed, Dip
A1  - HIV Man, DSc
A1  - Ngozo, Jacqueline
A1  - Farley, Jason
A1  -  PhD, MPH
A1  -  ANP-BC, FAAN
Y1  - 2023//
N2  - Background: Coinfection with multidrug-resistant tuberculosis (MDR-TB) and HIV is common, but few published studies examine how undergoing MDR-TB treatment affects HIV disease indicators., Methods: Using data from a nested, retrospective cohort of people with HIV (PWH) and successful MDR-TB treatment outcomes, we built multivariable regression models to explore correlates of HIV viral suppression at MDR-TB treatment completion., Results: Among 531 PWH successfully treated for MDR-TB, mean age was 37.4 years (SD 10.2, interquartile range 30-43), 270 (50.8%) were male, 395 (74.4%) were virally suppressed at MDR-TB outcome, and 259 (48.8%) took bedaquiline. Older age (adjusted odds ratio [aOR] 1.04, 95% confidence interval [CI]: 1.01 to 1.06) increased odds of viral suppression, while having a prior TB episode (aOR 0.45, 95% CI: 0.31 to 0.64), having a detectable viral load at MDR-TB treatment initiation (aOR 0.17, 95% CI: 0.09 to 0.30), living in a township (aOR 0.49, 95% CI: 0.28 to 0.87), and being changed from efavirenz-based antiretroviral therapy (ART) to a protease inhibitor due to bedaquiline usage (aOR 0.19, 95% CI: 0.04 to 0.82) or not having an ART change while on bedaquiline (aOR 0.29, 95% CI: 0.11 to 0.75) lowered odds of viral suppression. Changing from efavirenz to nevirapine due to bedaquiline usage did not significantly affect odds of viral suppression (aOR 0.41, 95% CI: 0.16 to 1.04)., Conclusions: Increased pill burden and adverse treatment effects did not significantly affect HIV viral suppression while switching ART to a protease inhibitor to accommodate bedaquiline or not changing ART while taking bedaquiline did, suggesting that PWH and MDR-TB may benefit from additional support if they must switch ART., Copyright (C) 2023 Wolters Kluwer Health, Inc. All rights reserved.
KW  - MDR-TB
KW  - HIV
KW  - ART regimens
KW  - South Africa
JA  - J Acquir Immune Defic Syndr
VL  - 94
IS  - 3
SP  - 253
EP  - 261
CY  - Copyright (C) 2023 Wolters Kluwer Health, Inc. All rights reserved.
PB  - (a)Johns Hopkins University School of Nursing, Baltimore, MD;
PB  - (b)Center for Infectious Disease and Nursing Innovation, Johns Hopkins University, Baltimore, MD;
PB  - (c)Division of Infectious Diseases, Vanderbilt University Medical Center, Nashville, TN;
PB  - (d)National Department of Health, TB Control and Management, Pretoria, Republic of South Africa;
PB  - (e)University of Cape Town, Cape Town, Republic of South Africa; and
PB  - (f)KwaZulu Natal Department of Health, Tuberculosis Programme, Pietermaritzburg, Republic of South Africa.
SN  - 1525-4135
DO  - 10.1097/QAI.0000000000003268
PT  - Article
L2  - http://ovidsp.ovid.com/ovidweb.cgi?T=JS&PAGE=reference&D=ovftz2&NEWS=N&AN=00126334-202311010-00011
ER  -  

Link to the Ovid Full Text or citation: https://ovidsp.ovid.com/ovidweb.cgi?T=JS&CSC=Y&NEWS=N&PAGE=fulltext&D=ovftz2&AN=00126334-202311010-00011 

138. 
TY  - JOUR
DB  - Journals@Ovid Full Text
ID  - 01917729-202311010-00004
T1  - Body Habitus and Body Mass Index:  How They Influence the Outcomes of Aneurysmal Subarachnoid Haemorrhage Treated by Microsurgical Aneurysm Repair.
A1  - Jadhav, Anil
A1  - Katyal, Abhishek
A1  - Jagetia, Anita
A1  - Srivastava, Arvind
A1  - Singh, Daljit
Y1  - 2023//
N2  - Objective: Although the prevalence of obesity is increasing rapidly, few studies have analysed outcomes among obese patients undergoing cranial neurosurgery. The goal of this study was to evaluate the association of obesity with treatment outcomes among patients with aneurysmal subarachnoid haemorrhage (aSAH) treated by microsurgical aneurysmal repair., Methodology: A prospective study was conducted for 1 year in aSAH patients managed by microsurgical clipping with a minimum follow-up of 6 months. The body habitus of patients was classified as non-obese (body mass index [BMI] <30 kg/m2), obese (BMI >=30 kg/m2 and <=40 kg/m2) or morbidly obese (BMI >40 kg/m2). Multivariable analysis was done to evaluate the association of body habitus with in-hospital mortality rate and complications. Covariates included patient demographics (age and sex), comorbidities (including hypertension and diabetes) and associated systemic diseases (including cardiac, respiratory and other parenchymal diseases)., Results: In total, 106 patients were included in this prospective study over 1 year. Obese and morbidly obese patients had a greater number of comorbidities than non-obese patients (P < 0.001) and had poor grades of presentation of SAH. Mortality rates for obese (19.04%) and morbidly obese patients (20%) did not significantly differ from those for non-obese patients (17.36%); however, poor functional outcome was associated with mildly and morbidly obese patients. Morbid obesity was associated with significantly increased odds of several medical complications, including venous thromboembolic and pulmonary and cardiac complications and infections (attributable to greater odds of urinary tract and surgical site infections)., Conclusions: Obesity in patients of aneurysmal SAH treated by microsurgical clipping is associated with more comorbidities and higher odds of post-operative complications resulting in poor functional outcomes, with no significant difference in mortality rates., (C) 2023 Journal of Cerebrovascular Sciences | Published by Wolters Kluwer - Medknow
KW  - Aneurysmal subarachnoid haemorrhage
KW  - body habitus
KW  - body mass index
KW  - cerebral aneurysm
KW  - obesity
JA  - J. cereb. vasc. sci.
VL  - 11
IS  - 1
SP  - 4
EP  - 7
CY  - (C) 2023 Journal of Cerebrovascular Sciences | Published by Wolters Kluwer - Medknow
PB  - Department of Neurosurgery, Medigram Hospital, Nasik, Maharashtra, India
PB  - (1)Department of Neurosurgery, G.B. Pant Institute of Postgraduate Medical Education and Research, New Delhi, India
SN  - 2454-8529
DO  - 10.4103/jcvs.jcvs_4_23
PT  - Article
L2  - http://ovidsp.ovid.com/ovidweb.cgi?T=JS&PAGE=reference&D=ovftz2&NEWS=N&AN=01917729-202311010-00004
ER  -  

Link to the Ovid Full Text or citation: https://ovidsp.ovid.com/ovidweb.cgi?T=JS&CSC=Y&NEWS=N&PAGE=fulltext&D=ovftz2&AN=01917729-202311010-00004 

139. 
TY  - JOUR
DB  - Journals@Ovid Full Text
ID  - 01787401-202311000-00006
T1  - Prevalence, Clinical Profiles, and Prognosis of Stiff-Person Syndrome in a Japanese Nationwide Survey.
A1  - Matsui, Naoko
A1  - MD, PhD
A1  - Tanaka, Keiko
A1  - MD, PhD
A1  - Ishida, Mitsuyo
A1  - Yamamoto, Yohei
A1  - MD, PhD
A1  - Matsubara, Yuri
A1  - MD, MPH
A1  - Saika, Reiko
A1  - MD, PhD
A1  - Iizuka, Takahiro
A1  - MD, PhD
A1  - Nakamura, Koshi
A1  - MD, PhD
A1  - Kuriyama, Nagato
A1  - MD, PhD
A1  - Matsui, Makoto
A1  - MD, PhD
A1  - Arisawa, Kokichi
A1  - MD, PhD
A1  - Nakamura, Yosikazu
A1  - MD, MPH
A1  - Kaji, Ryuji
A1  - MD, PhD
A1  - Kuwabara, Satoshi
A1  - MD, PhD
A1  - Izumi, Yuishin
A1  - MD, PhD
Y1  - 2023//
N2  - Background and Objectives: To elucidate current epidemiologic, clinical, and immunologic profiles and treatments of stiff-person syndrome (SPS) in Japan., Methods: A nationwide mail survey was conducted using an established method. Data processing sheets were sent to randomly selected departments of internal medicine, neurology, pediatrics, psychiatry, and neurosurgery in hospitals and clinics throughout Japan to identify patients with SPS who were seen between January 2015 and December 2017., Results: Thirty cases were identified as glutamic acid decarboxylase 65 (GAD65)-positive SPS cases on the basis of detailed clinical data of 55 cases. Four patients had [alpha]1 subunit of glycine receptor (GlyR) antibodies, and 1 patient had both GAD65 and GlyR antibodies. The total estimated number of patients with GAD65-positive SPS was 140, and the estimated prevalence was 0.11 per 100,000 population. The median age at onset was 51 years (range, 26-83 years), and 23 (76%) were female. Of these, 70% had classic SPS, and 30% had stiff-limb syndrome. The median time from symptom onset to diagnosis was significantly longer in the high-titer GAD65 antibody group than in the low-titer group (13 months vs 2.5 months, p = 0.01). The median modified Rankin Scale (mRS) at baseline was 4, and the median mRS at the last follow-up was 2. Among the 29 GAD65-positive patients with >=1 year follow-up, 7 received only symptomatic treatment, 9 underwent immunotherapy without long-term immunotherapy, and 13 received long-term immunotherapy such as oral prednisolone. The coexistence of type 1 diabetes mellitus and the lack of long-term immunotherapy were independent risk factors for poor outcome (mRS >=3) in the GAD65-positive patients (odds ratio, 15.0; 95% CI 2.6-131.6; p = 0.001; odds ratio, 19.8; 95% CI 3.2-191.5; p = 0.001, respectively)., Discussion: This study provides the current epidemiologic and clinical status of SPS in Japan. The symptom onset to the diagnosis of SPS was longer in patients with high-titer GAD65 antibodies than in those with low-titer GAD65 antibodies. The outcome of patients with SPS was generally favorable, but more aggressive immunotherapies are necessary for GAD65-positive patients with SPS., (C) 2023 American Academy of Neurology
JA  - Neurol. neuroimmunol. neuroinflammation
VL  - 10
IS  - 6
SP  - e200165
CY  - (C) 2023 American Academy of Neurology
PB  - From the Department of Neurology (N.M., M.I., Y.I.), Tokushima University Graduate School of Biomedical Sciences; Department of Animal Model Development (K.T.), Brain Research Institute, Niigata University; Department of Multiple Sclerosis Therapeutics (K.T.), Fukushima Medical University, School of Medicine; Department of Neurology (Y.Y.), Tokushima University Hospital; Department of Public Health (Y.M., Y.N.), Jichi Medical University, Shimotsuke; Department of Neurology (R.S.), National Institute of Neuroscience, National Center of Neurology and Psychiatry, Tokyo; Department of Neurology (T.I.), Kitasato University School of Medicine, Sagamihara; Department of Public Health and Hygiene (K.N.), Graduate School of Medicine, University of the Ryukyus, Okinawa; Department of Epidemiology for Community Health and Medicine (N.K.), Kyoto Prefectural University of Medicine; Department of Social Health Medicine (N.K.), Shizuoka Graduate University of Public Health; Department of Neurology (M.M.), Kanazawa Medical University, Ishikawa; Department of Preventive Medicine (K.A.), Tokushima University Graduate School of Biomedical Sciences; National Hospital Organization Utano Hospital (R.K.), Kyoto; and Department of Neurology (S.K.), Graduate School of Medicine, Chiba University, Japan.
SN  - 2332-7812
DO  - 10.1212/NXI.0000000000200165
PT  - Article
L2  - http://ovidsp.ovid.com/ovidweb.cgi?T=JS&PAGE=reference&D=ovftz2&NEWS=N&AN=01787401-202311000-00006
ER  -  

Link to the Ovid Full Text or citation: https://ovidsp.ovid.com/ovidweb.cgi?T=JS&CSC=Y&NEWS=N&PAGE=fulltext&D=ovftz2&AN=01787401-202311000-00006 

140. 
TY  - JOUR
DB  - Journals@Ovid Full Text
ID  - 02093599-202311000-00131
T1  - App-Based Interventions for Moderate to Severe Depression: A Systematic Review and Meta-Analysis.
A1  - Bae, Hayoung
A1  - Shin, Hyemin
A1  - Ji, Han-Gil
A1  - Kwon, Jun
A1  - Kim, Hyungsook
A1  - Hur, Ji-Won
Y1  - 2023//
N2  - Importance: Mobile mental health applications (apps) for moderate to severe depression are proliferating, likely owing to their capacity to overcome the limitations of conventional psychotherapy, but research on the potential moderators of treatment efficacy is lacking., Objective: To examine the treatment efficacy associated with mobile app interventions for moderate to severe depression and identify the potential moderators associated with better treatment outcomes., Data Sources: PubMed, Embase, and PsycINFO were searched from their inception to January 22, 2023., Study Selection: Only randomized clinical trials evaluating mobile app treatments in adults with moderate to severe depression that published their results in English were included in the analysis., Data Extraction and Synthesis: Three independent researchers extracted and assessed relevant studies, their risk of bias, the characteristics of the population and study design, and the components of the intervention program following the Preferred Reporting Items for Systematic Reviews and Meta-analyses reporting guidelines. A fixed-effects model was used for data analysis, and exploratory post hoc meta-regression and subgroup analyses were also conducted. Data were analyzed from February 16 to March 25, 2023., Main Outcomes and Measures: The main outcome was changes in depression symptom severity from before to after treatment, measured by standardized depression assessment instruments. Secondary outcomes included study-, intervention-, and patient-level factors associated with app efficacy., Results: Of 2128 studies identified, 13 studies evaluating 16 intervention apps with 1470 participants with moderate to severe depression were included in the analysis. The overall pooled effect size of mobile app interventions vs both active and inactive control groups was 0.50 (95% CI, 0.40 to 0.61). Interventions with in-app notifications were associated with significantly lower treatment outcomes (standardized mean difference [SMD], 0.45; 95% CI, 0.29-0.60) than interventions without (SMD, 0.71; 95% CI, 0.54-0.87; P = .02). In addition, app interventions delivered for less than 8 weeks were associated with a significantly greater effect size (SMD, 0.77; 95% CI, 0.59-0.96) than interventions delivered for 8 weeks or longer (SMD, 0.43; 95% CI, 0.30-0.57; P = .004)., Conclusions and Relevance: In this systematic review and meta-analysis, the feasibility and efficacy of mobile app interventions were supported in treating moderate and severe depression, and practical implications were also provided for developing effective app-based interventions in clinical practice., Copyright 2023 by the American Medical Association.  All Rights Reserved.  Applicable FARS/DFARS Restrictions Apply to Government Use.  American Medical Association, 515 N. State St, Chicago, IL 60610.
JA  - JAMA netw. open
VL  - 6
IS  - 11
SP  - e2344120
CY  - Copyright 2023 by the American Medical Association.  All Rights Reserved.  Applicable FARS/DFARS Restrictions Apply to Government Use.  American Medical Association, 515 N. State St, Chicago, IL 60610.
PB  - (1)School of Psychology, Korea University, Seoul, Republic of Korea
PB  - (2)Graduate School of Culture Technology, Korea Advanced Institute of Science and Technology, Daejeon, Republic of Korea
PB  - (3)Department of Psychiatry, Seoul National University College of Medicine, Seoul, Republic of Korea
PB  - (4)Graduate School of Public Policy, Hanyang University, Seoul, Republic of Korea
PB  - (5)Hanyang Digital Healthcare Center, Hanyang University, Seoul, Republic of Korea
SN  - 2574-3805
M1  - 101729235
DO  - 10.1001/jamanetworkopen.2023.44120
PT  - Article
L2  - http://ovidsp.ovid.com/ovidweb.cgi?T=JS&PAGE=reference&D=ovftz2&NEWS=N&AN=02093599-202311000-00131
ER  -  

Link to the Ovid Full Text or citation: https://ovidsp.ovid.com/ovidweb.cgi?T=JS&CSC=Y&NEWS=N&PAGE=fulltext&D=ovftz2&AN=02093599-202311000-00131 

141. 
TY  - JOUR
DB  - Journals@Ovid Full Text
ID  - 00003458-202311000-00012
T1  - Prediction of Cardiometabolic Health Through Changes in Plasma Proteins With Intentional Weight Loss in the DiRECT and DIADEM-I Randomized Clinical Trials of Type 2 Diabetes Remission.
A1  - Sattar, Naveed
A1  - Taheri, Shahrad
A1  - Astling, David
A1  - Chadwick, Jessica
A1  - Hinterberg, Michael
A1  - Holmes, Michael
A1  - Troth, Emma
A1  - Welsh, Paul
A1  - Zaghloul, Hadeel
A1  - Chagoury, Odette
A1  - Lean, Mike
A1  - Taylor, Roy
A1  - Williams, Steve
Y1  - 2023//
N2  - OBJECTIVE: To determine the extent to which changes in plasma proteins, previously predictive of cardiometabolic outcomes, predict changes in two diabetes remission trials., RESEARCH DESIGN AND METHODS: We applied SomaSignal predictive tests (each derived from ~5,000 plasma protein measurements using aptamer-based proteomics assay) to baseline and 1-year samples of trial intervention (Diabetes Remission Clinical Trial [DiRECT], n = 118, and Diabetes Intervention Accentuating Diet and Enhancing Metabolism [DIADEM-I], n = 66) and control (DiRECT, n = 144, DIADEM-I, n = 76) group participants., RESULTS: Mean (SD) weight loss in DiRECT (U.K.) and DIADEM-I (Qatar) was 10.2 (7.4) kg and 12.1 (9.5) kg, respectively, vs. 1.0 (3.7) kg and 4.0 (5.4) kg in control groups. Cardiometabolic SomaSignal test results showed significant improvement (Bonferroni-adjusted P < 0.05) in DiRECT and DIADEM-I (expressed as relative difference, intervention minus control) as follows, respectively: liver fat (-26.4%, -37.3%), glucose tolerance (-36.6%, -37.4%), body fat percentage (-8.6%, -8.7%), resting energy rate (-8.0%, -5.1%), visceral fat (-34.3%, -26.1%), and cardiorespiratory fitness (9.5%, 10.3%). Cardiovascular risk (measured with SomaSignal tests) also improved in intervention groups relative to control, but this was significant only in DiRECT (DiRECT, -44.2%, and DIADEM-I, -9.2%). However, weight loss >10 kg predicted significant reductions in cardiovascular risk, -19.1% (95% CI -33.4 to -4.91) in DiRECT and -33.4% (95% CI -57.3, -9.6) in DIADEM-I. DIADEM-I also demonstrated rapid emergence of metabolic improvements at 3 months., CONCLUSIONS: Intentional weight loss in recent-onset type 2 diabetes rapidly induces changes in protein-based risk models consistent with widespread cardiometabolic improvements, including cardiorespiratory fitness. Protein changes with greater (>10 kg) weight loss also predicted lower cardiovascular risk, providing a positive outlook for relevant ongoing trials., (C) 2023 by the American Diabetes Association, Inc.
JA  - Diabetes Care
VL  - 46
IS  - 11
SP  - 1949
EP  - 1957
CY  - (C) 2023 by the American Diabetes Association, Inc.
PB  - (1)School of Cardiovascular and Metabolic Health, University of Glasgow, Glasgow, U.K.
PB  - (2)Qatar Metabolic Institute, Hamad Medical Corporation, Doha, Qatar
PB  - (3)Weill Cornell Medicine-Qatar, Doha, Qatar
PB  - (4)Weill Cornell Medicine, New York, NY
PB  - (5)SomaLogic Operating Co., Boulder, CO
PB  - (6)Medical Research Council, Integrative Epidemiology Unit, University of Bristol, Bristol, U.K.
PB  - (7)Magnetic Resonance Centre, Translational and Clinical Research Institute, Newcastle University, Newcastle upon Tyne, U.K.
SN  - 0149-5992
M1  - eag, 7805975
DO  - 10.2337/dc23-0602
PT  - Article
L2  - http://ovidsp.ovid.com/ovidweb.cgi?T=JS&PAGE=reference&D=ovftz2&NEWS=N&AN=00003458-202311000-00012
ER  -  

Link to the Ovid Full Text or citation: https://ovidsp.ovid.com/ovidweb.cgi?T=JS&CSC=Y&NEWS=N&PAGE=fulltext&D=ovftz2&AN=00003458-202311000-00012 

142. 
TY  - JOUR
DB  - Journals@Ovid Full Text
ID  - 02174543-202311000-00003
T1  - Effect of dexamethasone administration for postoperative nausea and vomiting prophylaxis on glucose levels in adults with diabetes undergoing elective surgery:  a systematic review with meta-analysis.
A1  - Dimmen, Andrew
A1  - Timko, Sara
A1  - Greenwood, Jennifer
A1  - McShane, Franklin
A1  - Ulinski, Jessica
Y1  - 2023//
N2  - Objective: The objective of this review was to evaluate the effect of intravenous dexamethasone given intraoperatively for postoperative nausea and vomiting prophylaxis on maximal blood glucose level within the initial 24 hours following elective surgery for patients with diabetes., Introduction: Postoperative nausea and vomiting is a prevalent adverse effect of anesthesia that leads to morbidity, increased health care costs, and unanticipated hospital admissions. Dexamethasone is an effective prophylactic agent that confers secondary analgesic and anti-inflammatory benefits. However, its use in patients with diabetes remains controversial due to the potential for increased postoperative blood glucose levels., Inclusion criteria: This review considered studies with participants 18 years of age or older with type 1 or 2 diabetes undergoing an elective surgical procedure. Eligible studies reported postoperative blood glucose levels in adults with diabetes after receiving a single 4-10 mg prophylactic dose of intravenous dexamethasone intraoperatively for postoperative nausea and vomiting. The primary outcome was maximum blood glucose level in the first 24 hours after surgery. All study designs were eligible for inclusion. Studies were excluded if they lacked a control group with diabetes or if they did not report maximum blood glucose values in both groups., Methods: A search of MEDLINE, CINAHL Complete, Embase, Web of Science, TRIP database, and the Cochrane Database of Systematic Reviews was completed in October 2021. Gray literature resources were also searched. No date or language restrictions were applied. Methodological quality was assessed using JBI appraisal tools for randomized controlled trials, cohort studies, and case-control studies. A meta-analysis of maximal postoperative blood glucose level within 24 hours of surgery was performed, as well as subgroup analyses by dexamethasone dose, insulin treatment, and study design type., Results: Eleven studies (4 randomized controlled trials, 6 cohort studies, and 1 case-control study) were included in this review, with 1 study excluded from meta-analysis and results reported narratively. The total sample size of studies included in meta-analysis was 2567. The administration of dexamethasone significantly increased maximal blood glucose levels in the 24 hours immediately following surgery compared with control groups with diabetes, as demonstrated by randomized controlled trials (mean difference [MD] 39.56 mg/dL; 95% CI 16.18 to 62.94; P < 0.001; I 2 = 87%) and observational studies (MD 26.31 mg/dL; 95% CI 7.10 to 45.52; P = 0.007; I 2 = 92%). This increase in blood glucose was significant for all doses of dexamethasone: 4 mg (MD 40.81 mg/dL; 95% CI 2.42 to 79.19; P = 0.001; I 2 = 91%), 8 mg (randomized controlled trials only; MD 39.45 mg/dL; 95% CI 15.32 to 63.58; P = 0.001; I 2 = 86%), and mixed 4-10 mg dose (MD 30.82 mg/dL; 95% CI 6.75 to 54.88; P < 0.012; I 2 = 93%). Postoperative hyperglycemia persisted in studies using insulin treatment as well as those not using insulin protocols. The overall certainty of the findings ranged from very low for outcomes that included cohort studies to moderate when outcomes from randomized controlled trials were analyzed separately. However, the quantitative findings of the experimental and observational studies were clinically similar. Risk of bias presented minimal concerns in all included studies., Conclusions: Dexamethasone leads to transient postoperative hyperglycemia in patients with diabetes undergoing elective surgery when given as a single 4-10 mg intravenous dose for postoperative nausea and vomiting prophylaxis. The clinical relevance of hyperglycemia is debatable given its small magnitude and transient nature. Without more tightly controlled data, methodological consistency, and baseline blood glucose values, it is impossible to test causal links between hyperglycemia and pre-existing patient factors (eg, hemoglobin A1C levels) or postoperative complications., Review registration: PROSPERO CRD42020185607, (C) 2023 JBI
KW  - blood glucose
KW  - dexamethasone
KW  - diabetes mellitus
KW  - postoperative nausea and vomiting
JA  - JBI evid. synth.
VL  - 21
IS  - 11
SP  - 2156
EP  - 2187
CY  - (C) 2023 JBI
PB  - (1)Rosalind Franklin University of Medicine and Science, North Chicago, IL, USA
PB  - (2)RFU Center for Interprofessional Evidence Based Practice: A JBI Centre of Excellence, Rosalind Franklin University of Medicine and Science, North Chicago, IL, USA
PB  - (3)AdventHealth Central Texas, Killeen, TX, USA
SN  - 2689-8381
DO  - 10.11124/JBIES-22-00300
PT  - Miscellaneous Article
L2  - http://ovidsp.ovid.com/ovidweb.cgi?T=JS&PAGE=reference&D=ovftz2&NEWS=N&AN=02174543-202311000-00003
ER  -  

Link to the Ovid Full Text or citation: https://ovidsp.ovid.com/ovidweb.cgi?T=JS&CSC=Y&NEWS=N&PAGE=fulltext&D=ovftz2&AN=02174543-202311000-00003 

143. 
TY  - JOUR
DB  - Journals@Ovid Full Text
ID  - 00005792-202310130-00012
T1  - Tuberculosis presentation and outcomes in older Hispanic adults from Tamaulipas, Mexico.
A1  - Medrano, Belinda
A1  - Lee, Miryoung
A1  - Gemeinhardt, Gretchen
A1  - Rodriguez-Herrera, Javier
A1  - Garcia-Viveros, Moncerrato
A1  - Restrepo, Blanca
Y1  - 2023//
N2  - Older people are at high risk of developing and dying from pulmonary infections like tuberculosis (TB), but there are few studies among them, particularly in Hispanics. To address these gaps, we sought to identify host factors associated with TB and adverse treatment outcomes in older Hispanics by conducting a cross-sectional study of TB surveillance data from Tamaulipas, Mexico (2006-2013; n = 8381). Multivariable logistic regressions were assessed for older adults (OA >=65 years) when compared to young (YA, 18-39 years) and middle-aged adults (40-64 years). We found that the OA had features associated with a less complicated TB (e.g., lower prevalence of extra-pulmonary TB and less likely to abandon treatment or have drug resistant TB), and yet, were more likely to die during TB treatment (adj-OR 3.9, 95% 2.5, 5.25). Among the OA, excess alcohol use and low body mass index increased their odds of death during TB treatment, while a higher number of reported contacts (social support) was protective. Diabetes was not associated with adverse outcomes in OA. Although older age is a predictor of death during TB disease, OA are not prioritized by the World Health Organization for latent TB infection screening and treatment during contact investigations. With safer, short-course latent TB infection treatment available, we propose the inclusion of OA as a high-risk group in latent TB management guidelines., Copyright (C) 2023 The Authors. Published by Wolters Kluwer Health, Inc. All rights reserved.
KW  - BMI
KW  - death
KW  - diabetes
KW  - gerontology
KW  - Hispanics
KW  - older adults
KW  - older people
KW  - social support
KW  - TB
KW  - treatment outcomes
KW  - tuberculosis
JA  - Medicine (Baltimore)
VL  - 102
IS  - 41
SP  - e35458
CY  - Copyright (C) 2023 The Authors. Published by Wolters Kluwer Health, Inc. All rights reserved.
PB  - (a) Department of Epidemiology, Human Genetics and Environmental Sciences, School of Public Health, University of Texas Health Science Center at Houston, Brownsville campus, Brownsville, TX, USA
PB  - (b) Department of Management, Policy and Community Health, School of Public Health, University of Texas Health Science Center at Houston, Houston, TX, USA
PB  - (c) Secretaria de Salud de Tamaulipas, Tamaulipas, Mexico, USA
PB  - (d) Population Health Program, Texas Biomedical Research Institute, San Antonio, TX, USA
PB  - (e) School of Medicine, South Texas Diabetes and Obesity Institute, University of Texas Rio Grande Valley, Edinburg, TX, USA.
SN  - 0025-7974
M1  - mny, 2985248r
DO  - 10.1097/MD.0000000000035458
PT  - Miscellaneous Article
L2  - http://ovidsp.ovid.com/ovidweb.cgi?T=JS&PAGE=reference&D=ovftz2&NEWS=N&AN=00005792-202310130-00012
ER  -  

Link to the Ovid Full Text or citation: https://ovidsp.ovid.com/ovidweb.cgi?T=JS&CSC=Y&NEWS=N&PAGE=fulltext&D=ovftz2&AN=00005792-202310130-00012 

144. 
TY  - JOUR
DB  - Journals@Ovid Full Text
ID  - 01816006-202310010-00007
T1  - Efficacy of Haridra Churna and Chandraprabha Vati along with Pippali Churna in Madhumeha (Type 2 Diabetes):  RCT.
A1  - Dhaaniya, Alisha
A1  - Singh, Naimish
A1  - Varsakiya, Jitendrakumar
Y1  - 2023//
N2  - Background: Diabetes mellitus (DM) has turned out to be a considerable silent killer today within the world. It can be correlated with Madhumeha, mentioned under the types of Vataja Prameha. It can be managed conservatively with modifications in diet, exercise, medication, and lifestyle., Aim: The aim of this study was to compare the hypoglycemic effect of Haridra Churna and Chandraprabha Vati along with Pippali Churna in Madhumeha type 2 DM., Materials and Methods: Forty patients were allocated for intervention in two groups. In Group A, 3-g Haridra Churna and in Group B, 500-mg Chandraprabha Vati, both are given with 500-mg "Pippali Churna" twice in a day for 21 days, before meal with lukewarm water. The data study was analyzed by Chi-square/Fisher exact test for subjective criteria and Student's paired t-test for objective criteria to check the level of significance., Results: Significant results (P < 0.001) were found in subjective parameters were seen such as polyuria (Prabhuta Mutrata), polyphagia (Kshudhadhikya), polydipsia (Trishnadhikya), exhaustion, loss of body weight, giddiness, polyneuritis (Praharsha), and visual disturbance in both group. Haridra Churna had a significant impact (P < 0.01) on reducing the objective parameters such as fetal bovine serum (FBS), postprandial blood sugar, and urine (sugar) levels. However, in some of the symptomatic parameters, Chandraprabha Vati showed significant results which have become mandatory to be taken in consideration. However, in reducing the FBS levels, both Chandraprabha Vati and Haridra Churna were equally effective., Conclusion: Haridra Churna and Chandraprabh Vati along with Pippali Churna have showed significant improvement in the symptoms of Madhumeha and blood sugar levels., (C) 2023 AYUHOM | Published by Wolters Kluwer - Medknow
KW  - Chandraprabha
KW  - diabetes mellitus
KW  - haridra churna
KW  - madhumeha
KW  - prameha
JA  - Ayuhom
VL  - 10
IS  - 1
SP  - 33
EP  - 41
CY  - (C) 2023 AYUHOM | Published by Wolters Kluwer - Medknow
PB  - Department of Kayachikitsa, All India Institute of Ayurveda, New Delhi, India
PB  - (1)Department of Kayachikitsa, Ch. Brahm Prakash Ayurveda Charak Sansthan, New Delhi, India
SN  - 2349-2422
DO  - 10.4103/AYUHOM.AYUHOM_56_22
PT  - Article
L2  - http://ovidsp.ovid.com/ovidweb.cgi?T=JS&PAGE=reference&D=ovftz2&NEWS=N&AN=01816006-202310010-00007
ER  -  

Link to the Ovid Full Text or citation: https://ovidsp.ovid.com/ovidweb.cgi?T=JS&CSC=Y&NEWS=N&PAGE=fulltext&D=ovftz2&AN=01816006-202310010-00007 

145. 
TY  - JOUR
DB  - Journals@Ovid Full Text
ID  - 00002030-202310010-00010
T1  - Virologic response to antiretroviral therapy in people with HIV and tuberculosis in high tuberculosis burden countries.
A1  - De Castro, Nathalie
A1  - Chazallon, Corine
A1  - Brites, Carlos
A1  - Messou, Eugene
A1  - Khosa, Celso
A1  - Laureillard, Didier
A1  - Chau, Giang
A1  - Pilotto, Jose
A1  - Eholie, Serge
A1  - Delaugerre, Constance
A1  - Molina, Jean-Michel
A1  - Wittkop, Linda
A1  - Grinsztejn, Beatriz
A1  - Marcy, Olivier
Y1  - 2023//
N2  - Objective: We sought to compare virologic outcomes on antiretroviral therapy (ART) between people with HIV (PWH) also treated for tuberculosis in the different countries who participated to two randomized trials., Design: Pooled analysis of two randomized clinical trials., Methods: In the phase II Reflate TB and phase III Reflate TB2 trials conducted in Brazil, Cote d'Ivoire, Mozambique and Vietnam, ART-naive PWH treated for tuberculosis were randomized to receive raltegravir or efavirenz. We assessed country differences in baseline characteristic using Wilcoxon tests and chi-square, or Fisher's exact test. We used logistic regression to analyze determinants of virologic success, defined as week-48 plasma HIV-1 RNA <50 copies/ml., Results: Of 550 participants (140 from Brazil, 170 from Cote d'Ivoire, 129 from Mozambique and 111 from Vietnam) with median baseline HIV-1 RNA of 5.4 log10 copies/ml, 362 (65.8%) achieved virologic success at week 48. Virologic success rates were: 105/140 (75.0%) in Brazil, 99/170 (58.2%) in Cote d'Ivoire, 84/129 (65.1%) in Mozambique and 74/111 (66.7%) in Vietnam (P = 0.0233). Baseline HIV-1 RNA, but not the country, was independently associated with virologic success: baseline HIV-1 RNA >=500 000 copies/ml (reference), HIV RNA <100 000 copies/ml odds ratio 3.12 [95% confidence interval (CI) 1.94; 5.01] and HIV-1 RNA 100 000-499 999 copies/ml odds ratio: 1.80 (95% CI 1.19; 2.73). Overall, 177/277 (63.9%) patients treated with raltegravir and 185/273 (67.9%) patients treated with efavirenz had a plasma HIV-1 RNA <50 copies/ml at week 48., Conclusions: Virologic response to antiretroviral therapy in PWH with TB varied across countries but was mainly driven by levels of pretreatment HIV-1 RNA., Copyright (C) 2023 Wolters Kluwer Health, Inc.
KW  - HIV viral load
KW  - tuberculosis
KW  - virologic success
JA  - AIDS
VL  - 37
IS  - 12
SP  - 1837
EP  - 1842
CY  - Copyright (C) 2023 Wolters Kluwer Health, Inc.
PB  - (a)University of Bordeaux, National Institute for Health and Medical Research (INSERM) UMR 1219, Research Institute for Sustainable Development (IRD) EMR 271, Bordeaux Population Health Centre, Bordeaux, France
PB  - (b)Infectious Diseases Department, AP-HP-Hopital Saint-Louis Lariboisiere, Paris, France
PB  - (c)Laboratorio de Pesquisa em Doencas Infecciosas, Hospital Universitario Prof Edgar Santos, Bahia, Brazil
PB  - (d)Programme PACCI/ANRS Research Center
PB  - (e)Centre de Prise en Charge de Recherche et de Formation, CePReF-Aconda-VS, Abidjan, Cote D'Ivoire
PB  - (f)Departement de Dermatologie et d'Infectiologie, UFR des Sciences Medicales, Universite Felix Houphouet Boigny, Abidjan, Cote d'Ivoire
PB  - (g)Instituto Nacional de Saude, Marracuene, Mozambique
PB  - (h)Department of Infectious and Tropical Diseases, Nimes University Hospital, Nimes
PB  - (i)Research Unit 1058, Pathogenesis and Control Chronical Infections, INSERM, French Blood Center, University of Montpellier, Montpellier, France
PB  - (j)Pham Ngoc Thach Hospital, Ho Chi Minh City, Vietnam
PB  - (k)Laboratorio de AIDS e Imunologia Molecular-IOC/Fiocruz, Rio de Janeiro, Brazil
PB  - (l)Virology department, APHP-Hopital Saint-Louis
PB  - (m)INSERM U944
PB  - (n)Universite Paris Cite, Paris
PB  - (o)University Bordeaux, INSERM, Institut Bergonie, Bordeaux
PB  - (p)INRIA SISTM team, Talence
PB  - (q)CHU de Bordeaux, Service d'information medicale, INSERM, Institut Bergonie, Bordeaux, France
PB  - (r)National Institute of Infectious Diseases Evandro Chagas, Oswaldo Cruz Foundation, Rio de Janeiro, Brazil.
SN  - 0269-9370
M1  - aid, 8710219
DO  - 10.1097/QAD.0000000000003521
PT  - Article
L2  - http://ovidsp.ovid.com/ovidweb.cgi?T=JS&PAGE=reference&D=ovftz2&NEWS=N&AN=00002030-202310010-00010
ER  -  

Link to the Ovid Full Text or citation: https://ovidsp.ovid.com/ovidweb.cgi?T=JS&CSC=Y&NEWS=N&PAGE=fulltext&D=ovftz2&AN=00002030-202310010-00010 

146. 
TY  - JOUR
DB  - Journals@Ovid Full Text
ID  - 00003458-202310000-00021
T1  - Effect of Postmenopausal Hormone Therapy on Glucose Regulation in Women With Type 1 or Type 2 Diabetes:  A Systematic Review and Meta-analysis.
A1  - Speksnijder, Esther
A1  - ten Noever de Brauw, Gaby
A1  - Malekzadeh, Arjan
A1  - Bisschop, Peter
A1  - Stenvers, Dirk
A1  - Siegelaar, Sarah
Y1  - 2023//
N2  - BACKGROUND: Blood glucose regulation in women with diabetes may change during and after menopause, which could be attributed, in part, to decreased estrogen levels., PURPOSE: To determine the effect of postmenopausal hormone therapy (HT) on HbA1c, fasting glucose, postprandial glucose, and use of glucose-lowering drugs in women with type 1 and women with type 2 diabetes., DATA SOURCES: We conducted a systematic search of MEDLINE, Embase, Scopus, the Cochrane Library, and the  ClinicalTrials.gov registry to identify randomized controlled trials (RCTs)., STUDY SELECTION: We selected RCTs on the effect of HT containing estrogen therapy in postmenopausal women (>=12 months since final menstrual period) with type 1 or type 2 diabetes., DATA EXTRACTION: Data were extracted for the following outcomes: HbA1c, fasting glucose, postprandial glucose, and use of glucose-lowering medication., DATA SYNTHESIS: Nineteen RCTs were included (12 parallel-group trials and 7 crossover trials), with a total of 1,412 participants, of whom 4.0% had type 1 diabetes. HT reduced HbA1c (mean difference -0.56% [95% CI -0.80, -0.31], -6.08 mmol/mol [95% CI -8.80, -3.36]) and fasting glucose (mean difference -1.15 mmol/L [95% CI -1.78, -0.51])., LIMITATIONS: Of included studies, 50% were at high risk of bias., CONCLUSIONS: When postmenopausal HT is considered for menopausal symptoms in women with type 2 diabetes, HT is expected to have a neutral-to-beneficial impact on glucose regulation. Evidence for the effect of postmenopausal HT in women with type 1 diabetes was limited., (C) 2023 by the American Diabetes Association, Inc.
JA  - Diabetes Care
VL  - 46
IS  - 10
SP  - 1866
EP  - 1875
CY  - (C) 2023 by the American Diabetes Association, Inc.
PB  - (1)Department of Endocrinology and Metabolism, Amsterdam UMC, location University of Amsterdam, Meibergdreef 9, Amsterdam, the Netherlands
PB  - (2)Amsterdam Gastroenterology Endocrinology Metabolism, Amsterdam, the Netherlands
PB  - (3)Medical Library, Amsterdam UMC, location University of Amsterdam, Meibergdreef 9, Amsterdam, the Netherlands
PB  - (4)Department of Endocrinology and Metabolism, Amsterdam UMC, location VU University, Meibergdreef 9, Amsterdam, the Netherlands
SN  - 0149-5992
M1  - eag, 7805975
DO  - 10.2337/dc23-0451
PT  - Miscellaneous Article
L2  - http://ovidsp.ovid.com/ovidweb.cgi?T=JS&PAGE=reference&D=ovftz2&NEWS=N&AN=00003458-202310000-00021
ER  -  

Link to the Ovid Full Text or citation: https://ovidsp.ovid.com/ovidweb.cgi?T=JS&CSC=Y&NEWS=N&PAGE=fulltext&D=ovftz2&AN=00003458-202310000-00021 

147. 
TY  - JOUR
DB  - Journals@Ovid Full Text
ID  - 00006454-202310000-00002
T1  - Prevalence and Clinical Characteristics of Children With Nonsevere Tuberculosis in Spain.
A1  - Hernanz-Lobo, Alicia
A1  - Noguera-Julian, Antoni
A1  - MD, PhD
A1  - Minguell, Laura
A1  - Lopez-Suarez, Andrea
A1  - Soriano-Arandes, Antoni
A1  - MD, PhD
A1  - Espiau, Maria
A1  - MD, PhD
A1  - Colino Gil, Elena
A1  - Lopez Medina, Eva
A1  - Bustillo-Alonso, Matilde
A1  - Aguirre-Pascual, Elisa
A1  - Baquero-Artigao, Fernando
A1  - Calavia Garsaball, Olga
A1  - Gomez-Pastrana, David
A1  - MD, PhD
A1  - Falcon-Neyra, Lola
A1  - MD, PhD
A1  - Santiago-Garcia, Begona
A1  - MD, PhD
Y1  - 2023//
N2  - Background: To assess the prevalence and characteristics of nonsevere TB among children in Spain. It has been recently demonstrated that these children can be treated with a 4-month regimen instead of the classical 6-month treatment regimen, with the same effectivity and outcomes, decreasing toxicity and improving adherence., Methods: We conducted a retrospective cohort study in a cohort of children <=16 years of age with TB. Nonsevere TB cases included smear-negative children with respiratory TB confined to 1 lobe, with no significant airway obstruction, no complex pleural effusion, no cavities and no signs of miliary disease, or with peripheral lymph-node disease. The remaining children were considered to have severe TB. We estimated the prevalence of nonsevere TB and compared the clinical characteristics and outcomes between children with nonsevere and severe TB., Results: A total of 780 patients were included [46.9% males, median age 5.5 years (IQR: 2.6-11.1)], 477 (61.1%) of whom had nonsevere TB. Nonsevere TB was less frequent in children <1 year (33% vs 67%; P < 0.001), and >14 years of age (35% vs 65%; P = 0.002), mostly diagnosed in contact tracing studies (60.4% vs 29.2%; P < 0.001) and more frequently asymptomatic (38.3% vs 17.7%; P < 0.001). TB confirmation in nonsevere disease was less frequent by culture (27.0% vs 57.1%; P < 0.001) and by molecular tests (18.2% vs 48.8%; P < 0.001). Sequelae were less frequent in children with nonsevere disease (1.7 vs 5.4%; P < 0.001). No child with nonsevere disease died., Conclusions: Two-thirds of children had nonsevere TB, mostly with benign clinical presentation and negative microbiologic results. In low-burden countries, most children with TB might benefit from short-course regimens., Copyright (C) 2023 Wolters Kluwer Health, Inc. All rights reserved.
KW  - nonsevere tuberculosis
KW  - pediatric tuberculosis
KW  - chest radiograph
KW  - adenopathy
KW  - short treatment
JA  - Pediatr Infect Dis J
VL  - 42
IS  - 10
SP  - 837
EP  - 843
CY  - Copyright (C) 2023 Wolters Kluwer Health, Inc. All rights reserved.
PB  - From the (*)Pediatric Infectious Diseases Department, Gregorio Maranon University Hospital, Madrid, Spain
PB  - (+)Gregorio Maranon Research Health Institute (IiSGM), Madrid, Spain
PB  - (++)Centro de Investigacion Biomedica en Red de Enfermedades Infecciosas (CIBERINFEC), Instituto de Salud Carlos III, Madrid, Spain
PB  - ([S])RITIP Translational Research Network in Pediatric Infectious Diseases, Madrid, Spain
PB  - ([P])Malalties Infeccioses i Resposta Inflamatoria Sistemica en Pediatria, Unitat d'Infeccions, Servei de Pediatria, Hospital Sant Joan de Deu
PB  - (||)Institut de Recerca Pediatrica Hospital Sant Joan de Deu, Barcelona, Spain
PB  - (**)Departament de Pediatria, Universitat de Barcelona, Barcelona, Spain
PB  - (++)Centro de Investigacion Biomedica en Red de Epidemiologia y Salud Publica, Madrid, Spain
PB  - (++++)Department of Paediatrics, Hospital Universitari Arnau de Vilanova, Lleida, Spain
PB  - ([S][S])Pediatrics Department, Drassanes-Vall d'Hebron Center for International Health and Communicable Diseases, Barcelona, Spain
PB  - ([P][P])Pediatric Infectious Diseases Unit, Complejo Hospitalario Insular Materno Infantil Las Palmas, Las Palmas de Gran Canaria, Spain
PB  - (||||)Pediatrics Department, Hospital Universitario La Fe, Valencia, Spain
PB  - (***)Pediatrics Infectious Diseases Department, Hospital Universitario Miguel Servet, Zaragoza, Spain
PB  - (+++)Radiology Department, Hospital 12 de Octubre, Madrid, Spain
PB  - (++++++)Department of Infectious Diseases and Tropical Pediatrics, La Paz Hospital, Madrid, Spain
PB  - ([S][S][S])Pediatrics Department, Hospital Universitari Joan XXIII, Tarragona, Spain
PB  - ([P][P][P])Unidad de Neumologia Infantil, Servicio de Pediatria, Hospital Universitario Materno-Infantil de Jerez, Jerez de la Frontera, Spain
PB  - (||||||)Grupo de investigacion UNAIR, Jerez de la Frontera, Cadiz, Spain
PB  - (****)Pediatric Infectious Diseases, Rheumatology and Immunology Unit, Hospital Universitario Virgen del Rocio, Institute of Biomedicine, Seville, Spain
SN  - 0891-3668
M1  - oxj, 8701858
DO  - 10.1097/INF.0000000000004016
PT  - Article
L2  - http://ovidsp.ovid.com/ovidweb.cgi?T=JS&PAGE=reference&D=ovftz2&NEWS=N&AN=00006454-202310000-00002
ER  -  

Link to the Ovid Full Text or citation: https://ovidsp.ovid.com/ovidweb.cgi?T=JS&CSC=Y&NEWS=N&PAGE=fulltext&D=ovftz2&AN=00006454-202310000-00002 

148. 
TY  - JOUR
DB  - Journals@Ovid Full Text
ID  - 00006534-202310000-00005
T1  - Predictors of Complications in Autologous Breast Reconstruction Using DIEP Flaps:  Implications for Management.
A1  - Wu, Shannon
A1  - Raymer, Charles
A1  - Culbert, August
A1  - Schafer, Rachel
A1  - Bernard, Steven
A1  - Djohan, Risal
A1  - Schwarz, Graham
A1  - Bishop, Sarah
A1  - Gurunian, Raffi
A1  - MD, PhD
Y1  - 2023//
N2  - Background: Deep inferior epigastric perforator (DIEP) flaps are the standard for autologous breast reconstruction. This study investigated risk factors for DIEP complications in a large, contemporary cohort to optimize surgical evaluation and planning., Methods: This retrospective study included patients who underwent DIEP breast reconstruction between 2016 and 2020 at an academic institution. Demographics, treatment, and outcomes were evaluated in univariable and multivariable regression models for postoperative complications., Results: In total, 802 DIEP flaps were performed in 524 patients (mean age, 51.2 +/- 9.6 years; mean body mass index, 29.3 +/- 4.5). Most patients (87%) had breast cancer; 15% were BRCA-positive. There were 282 (53%) delayed and 242 (46%) immediate reconstructions and 278 (53%) bilateral and 246 (47%) unilateral reconstructions. Overall complications occurred in 81 patients (15.5%), including venous congestion (3.4%), breast hematoma (3.6%), infection (3.6%), partial flap loss (3.2%), total flap loss (2.3%), and arterial thrombosis (1.3%). Longer operative time was significantly associated with bilateral immediate reconstructions and higher body mass index. Prolonged operative time (OR, 1.16; P = 0.001) and immediate reconstruction (OR, 1.92; P = 0.013) were significant predictors of overall complications. Partial flap loss was associated with bilateral immediate reconstructions, higher body mass index, current smoking status, and longer operative time., Conclusions: Prolonged operative time is a significant risk factor for overall complications and partial flap loss in DIEP breast reconstruction. For each additional hour of surgical time, the risk of developing overall complications increases by 16%. These findings suggest that reducing operative time through co-surgeon approaches, consistency in surgical teams, and counseling patients with more risk factors toward delayed reconstructions may mitigate complications., CLINICAL QUESTION/LEVEL OF EVIDENCE: Risk, III., (C)2023American Society of Plastic Surgeons
JA  - Plast Reconstr Surg
VL  - 152
IS  - 4
SP  - 566e
EP  - 577e
CY  - (C)2023American Society of Plastic Surgeons
PB  - Cleveland, OH; and Abu Dhabi, United Arab Emirates
PB  - From the (1)Cleveland Clinic Lerner College of Medicine of Case Western Reserve University
PB  - (2)Department of Plastic Surgery, Cleveland Clinic, Cleveland
PB  - (3)Department of Plastic Surgery, Cleveland Clinic, Abu Dhabi.
SN  - 0032-1052
M1  - 1306050, p9s
DO  - 10.1097/PRS.0000000000010343
PT  - Article
L2  - http://ovidsp.ovid.com/ovidweb.cgi?T=JS&PAGE=reference&D=ovftz2&NEWS=N&AN=00006534-202310000-00005
ER  -  

Link to the Ovid Full Text or citation: https://ovidsp.ovid.com/ovidweb.cgi?T=JS&CSC=Y&NEWS=N&PAGE=fulltext&D=ovftz2&AN=00006534-202310000-00005 

149. 
TY  - JOUR
DB  - Journals@Ovid Full Text
ID  - 00001326-202310000-00001
T1  - The Effectiveness of Psychotherapy for Depression in Private Practice:  Benchmarking and Trajectories of Change.
A1  - Bugatti, Matteo
A1  - Owen, Jesse
A1  - Reese, Robert
A1  - Richardson, Zachary
A1  - Rasmussen, Wendy
A1  - Newton, Douglas
Y1  - 2023//
N2  - The efficacy and effectiveness of psychotherapy for depression are well established in many clinical settings. Nonetheless, its effectiveness in private practice, perhaps the most common clinical setting, has yet to be examined. Likewise, the trajectories of change in depressive symptoms observed during psychotherapy for depression in private practice have yet to be studied. The present study harnessed a large practice-research group of private practitioners to address these important omissions in the literature. The sample of clients with depression (N = 2,268) included in the study displayed medium-to-large and large-sized reductions in depressive symptoms following treatment (depending on baseline severity). These effects were benchmarked against those synthesized from randomized controlled trials (RCTs), a comparable benchmark study, and the course of untreated depression. The outcomes exhibited by the private practice clients were found to be superior to no treatment, equivalent to those reported in other naturalistic clinical settings, and nonequivalent to those exhibited by experimental groups in RCTs. Furthermore, the analysis of trajectories of change indicated that higher session frequency early on in treatment led to better outcomes. Overall, these findings attest to the effectiveness of psychotherapy for depression delivered in private practice. Additionally, they provide clinically useful findings underscoring the importance of higher session frequency in the early phase of psychotherapy., (C) 2023 by the American Psychological Association
KW  - depression
KW  - psychotherapy
KW  - benchmarking
KW  - practice research network
KW  - private practice
JA  - Prof Psychol Res Pr
VL  - 54
IS  - 5
SP  - 327
EP  - 335
CY  - (C) 2023 by the American Psychological Association
PB  - Department of Counseling Psychology, Morgridge College of Education, University of Denver
PB  - Department of Special Education, Rehabilitation, and Counseling, Auburn University
PB  - SonderMind, Denver, Colorado, United States
SN  - 0735-7028
M1  - 8309175
DO  - 10.1037/pro0000518
PT  - Article
L2  - http://ovidsp.ovid.com/ovidweb.cgi?T=JS&PAGE=reference&D=ovftz2&NEWS=N&AN=00001326-202310000-00001
ER  -  

Link to the Ovid Full Text or citation: https://ovidsp.ovid.com/ovidweb.cgi?T=JS&CSC=Y&NEWS=N&PAGE=fulltext&D=ovftz2&AN=00001326-202310000-00001 

150. 
TY  - JOUR
DB  - Journals@Ovid Full Text
ID  - 00004770-202310000-00008
T1  - Process-related Factors Are as Important as Outcomes for Patients Undergoing Nonsurgical Root Canal Treatment, Nonsurgical Root Canal Retreatment, and Endodontic Microsurgery.
A1  - Zanjir, Maryam
A1  - DDS, MSc
A1  - Azarpazhooh, Amir
A1  - DDS, MSc
A1  -  PhD, FRCD
A1  - Hosseini, Yasaman
A1  - Cardoso, Elaine
A1  - DDS, MSc
A1  - Yarascavitch, Carilynne
A1  - BSc, DDS
A1  -  MSc, DIPADBA
A1  - Shah, Prakesh
A1  -  MSc, MBBS
A1  -  MD, DCH
A1  -  MRCP, FRCPC
A1  - Sale, Joanna
A1  - MSc, PhD
Y1  - 2023//
N2  - Introduction: There is considerable variation in the reporting of treatment outcomes in endodontics. Patient-centered outcomes are often inadequately reported in endodontic outcome studies. This paper explores patients' expectations and reported outcomes in nonsurgical root canal treatment (NS-RCT), nonsurgical root canal retreatment (NS-ReTx), and endodontic microsurgery (EMS)., Methods: We used a qualitative description approach and conducted telephone and virtual semi-structured interviews with participants who had the following treatments within the preceding 3-12 months: NS-RCT (n = 10), NS-ReTx (n = 10), or EMS (n = 10). Half of these treatments were performed by senior endodontic residents in an academic setting and the other half by a community-based endodontist at a private practice., Results: Participants identified several outcomes that were important to them and integral to treatment success, such as tooth survival, resolution of symptoms, aesthetics, and radiographic healing. Process-related factors were as important as treatment outcomes for participants. Communicating with and educating patients during treatment increased participants' satisfaction and lowered their stress. Dissatisfaction was linked to the lack of a comprehensive treatment and follow-up plan. Thorough planning ensured that patients were fully informed and had a structured approach to achieving their desired outcomes., Conclusions: This study provides a list of outcomes that are important for patients undergoing NS-RCT, NS-ReTx, and EMS. These outcomes should be considered when developing a core outcome set related to endodontic treatments. Additionally, this study reports patients' expectations regarding process-related factors that are essential for providing patient-centered care and improving patient experience., (C)2023The American Association of Endodontists
KW  - Endodontic microsurgery
KW  - nonsurgical root canal retreatment
KW  - nonsurgical root canal treatment
KW  - patient-centered outcomes
KW  - qualitative interviews
JA  - J Endod
VL  - 49
IS  - 10
SP  - 1289
EP  - 1298
CY  - (C)2023The American Association of Endodontists
PB  - (*)Faculty of Dentistry, University of Toronto, Toronto, Ontario
PB  - (+)Institute of Health Policy, Management and Evaluation, University of Toronto, Toronto, Ontario
PB  - (++)Department of Dentistry, Mount Sinai Hospital, Toronto, Ontario
PB  - ([S])Faculty of Health, School of Kinesiology and Health Science, York University, Toronto, Ontario
PB  - ([//])Department of Dentistry, Sunnybrook Sciences Health Centre, University of Toronto, Toronto, Ontario
PB  - ([P])Faculty of Medicine, Department of Pediatrics, University of Toronto, Toronto, Ontario
PB  - (#)Department of Pediatrics, Mount Sinai Hospital, Toronto, Ontario
PB  - (**)Unity Health Toronto, Toronto, Ontario
PB  - (++)Faculty of Medicine, Department of Surgery, University of Toronto, Toronto, Ontario
SN  - 0099-2399
M1  - i1k, 7511484, 17910050r
DO  - 10.1016/j.joen.2023.07.012
PT  - Article
L2  - http://ovidsp.ovid.com/ovidweb.cgi?T=JS&PAGE=reference&D=ovftz2&NEWS=N&AN=00004770-202310000-00008
ER  -  

Link to the Ovid Full Text or citation: https://ovidsp.ovid.com/ovidweb.cgi?T=JS&CSC=Y&NEWS=N&PAGE=fulltext&D=ovftz2&AN=00004770-202310000-00008 

151. 
TY  - JOUR
DB  - Journals@Ovid Full Text
ID  - 00004770-202310000-00005
T1  - The Effect of Unintentional AH-Plus Sealer Extrusion on Resolution of Apical Periodontitis After Root Canal Treatment and Retreatment-A Retrospective Case-control Study.
A1  - Martins, Brochado
A1  -  DDS, MSc
A1  -  Scheeren DDS, MSc
A1  - van der Waal, S.
A1  -  DDS, MSc
Y1  - 2023//
N2  - Introduction: This study aimed to investigate the effect of unintentional AH Plus sealer extrusion on the outcome of nonsurgical root canal treatment and retreatment in teeth with apical periodontitis (AP) compared to teeth with AP and no sealer extrusion at the 1-year follow-up., Methods: In a retrospective case-control study conducted from September 2016 to September 2021, teeth presenting clinical and radiographic signs of AP prior to treatment were included. The study comprised 2 groups: AH Plus sealer extrusion group (n = 60): initial root canal treatment or nonsurgical retreatment with unintentional apical extrusion of AH Plus sealer; and no AH Plus sealer extrusion group (n = 60): underwent the same treatment types without sealer extrusion. Additional factors, including sex, age, tooth type, tooth location, and treatment type, were recorded as potential outcome predictors. At 1-year follow-up, teeth were evaluated clinically and radiographically, and outcomes were classified as favorable (healed/healing) or unfavorable (uncertain/non-healing). Statistical analyses, such as the [chi]2 test, logistic regression, and Mann-Whitney U test, were employed for data analysis., Results: A favorable outcome was observed in 88.4% and 85% of the cases of the AH Plus sealer extrusion and no AH Plus sealer extrusion groups, respectively. There was no statistically significant difference between the groups in terms of outcomes (P > .05) when analyzed categorically or ordinally. Of independent variables, nonsurgical retreatment showed lower healing of AP in both groups., Conclusions: Unintentional AH Plus sealer extrusion did not affect the healing of AP. However, initial root canal treatment showed better healing of AP than nonsurgical retreatment in the presence of AH Plus sealer extrusion. The analyzed outcome predictors had no effect on treatment outcome., (C)2023The American Association of Endodontists
KW  - Endodontic outcome
KW  - initial root canal treatment
KW  - nonsurgical retreatment
KW  - sealer extrusion
JA  - J Endod
VL  - 49
IS  - 10
SP  - 1262
EP  - 1268
CY  - (C)2023The American Association of Endodontists
PB  - Departments of Preventive Dentistry and Endodontology, Academic Centre for Dentistry, Amsterdam, the Netherlands
SN  - 0099-2399
M1  - i1k, 7511484, 17910050r
DO  - 10.1016/j.joen.2023.07.021
PT  - Article
L2  - http://ovidsp.ovid.com/ovidweb.cgi?T=JS&PAGE=reference&D=ovftz2&NEWS=N&AN=00004770-202310000-00005
ER  -  

Link to the Ovid Full Text or citation: https://ovidsp.ovid.com/ovidweb.cgi?T=JS&CSC=Y&NEWS=N&PAGE=fulltext&D=ovftz2&AN=00004770-202310000-00005 

152. 
TY  - JOUR
DB  - Journals@Ovid Full Text
ID  - 00002953-202310000-00020
T1  - Noninvasive Oxygenation Strategies in Adult Patients With Acute Hypoxemic Respiratory Failure: A Systematic Review and Network Meta-Analysis.
A1  - Pitre, Tyler
A1  - Zeraatkar, Dena
A1  - Kachkovski, George
A1  - Leung, Gareth
A1  - Shligold, Erica
A1  - Dowhanik, Sebastian
A1  - Angriman, Federico
A1  - MD, MPH
A1  - Ferreyro, Bruno
A1  -  MD, PhD
A1  - Scales, Damon
A1  -  MD, PhD
A1  - Rochwerg, Bram
Y1  - 2023//
N2  - BACKGROUND: Several recently published randomized controlled trials have evaluated various noninvasive oxygenation strategies for the treatment of acute hypoxemic respiratory failure., RESEARCH QUESTION: Which available noninvasive oxygen strategies are effective for acute hypoxic respiratory failure?, STUDY DESIGN AND METHODS: A systematic review of Medline, Embase, Cochrane CENTRAL, CINAHL, Web of Science, MedRxiv, and Research Square was conducted from inception to October 1, 2022. A random effects frequentist network meta-analysis was performed, and the results are presented using absolute risk difference per 1,000 patients. The Grading of Recommendations, Assessment, Development and Evaluation framework was used to rate the certainty of the evidence. Mortality, invasive mechanical ventilation, duration of hospitalization and ICU stay, ventilator-free days, and level of comfort are reported., RESULTS: Thirty-six trials (7,046 patients) were included. It was found that helmet CPAP probably reduces mortality compared with standard oxygen therapy (SOT) (231 fewer deaths per 1,000; 95% CI, 126-273 fewer) (moderate certainty). A high-flow nasal cannula (HFNC) probably reduces the need for invasive mechanical ventilation (103.5 fewer events per 1,000; 95% CI, 40.5-157.5 fewer) (moderate certainty). All noninvasive oxygenation strategies may reduce the duration of hospitalization as compared with SOT (low certainty). Helmet bilevel ventilation (4.84 days fewer; 95% CI, 2.33-7.36 days fewer) and helmet CPAP (1.74 days fewer; 95% CI, 4.49 fewer-1.01 more) may reduce the duration of ICU stay as compared with SOT (both low certainty). SOT may be more comfortable than face mask noninvasive ventilation and no different in comfort compared with an HFNC (both low certainty)., INTERPRETATION: A helmet interface for noninvasive ventilation probably reduces mortality and the risk of mechanical ventilation, as well as the duration of hospital and ICU stay. An HFNC probably reduces the risk of invasive mechanical ventilation and may be as comfortable as SOT. Further research is necessary to understand the role of these interfaces in acute hypoxemic respiratory failure., (C) 2023Elsevier, Inc.
KW  - acute hypoxemic respiratory failure
KW  - COVID-19
KW  - high-flow nasal cannula
KW  - network meta-analysis
KW  - noninvasive ventilation
JA  - Chest
VL  - 164
IS  - 4
SP  - 913
EP  - 928
CY  - (C) 2023Elsevier, Inc.
PB  - AFFILIATIONS: (a)Department of Medicine, McMaster University, Hamilton, ON, Canada; (b)Department of Health Research Methods, Evidence, and Impact, McMaster University, Hamilton, ON, Canada; (c)Department of Anesthesiology, McMaster University, Hamilton, ON, Canada; (d)Faculty of Health Sciences, Michael G. DeGroote School of Medicine, Hamilton, ON, Canada; (e)Faculty of Medicine, University of Ottawa, Ottawa, ON, Canada; (f)Department of Critical Care Medicine, Sunnybrook Health Sciences Centre, Toronto, ON, Canada; (g)Interdepartmental Division of Critical Care Medicine, University of Toronto, Toronto, ON, Canada; (h)Institute of Health Policy, Management and Evaluation, Dalla Lana School of Public Health. University of Toronto, Toronto, ON, Canada; (i)Department of Medicine, Sinai Health System and University Health Network, Toronto, ON, Canada; (j)Department of Health Research Methods, Evidence, and Impact, McMaster University, Hamilton, ON, Canada; and (k)Division of Critical Care, Department of Medicine, McMaster University, Hamilton, ON, Canada.
SN  - 0012-3692
M1  - 0231335, d1c
DO  - 10.1016/j.chest.2023.04.022
PT  - Article
L2  - http://ovidsp.ovid.com/ovidweb.cgi?T=JS&PAGE=reference&D=ovftz2&NEWS=N&AN=00002953-202310000-00020
ER  -  

Link to the Ovid Full Text or citation: https://ovidsp.ovid.com/ovidweb.cgi?T=JS&CSC=Y&NEWS=N&PAGE=fulltext&D=ovftz2&AN=00002953-202310000-00020 

153. 
TY  - JOUR
DB  - Journals@Ovid Full Text
ID  - 00005176-202310000-00011
T1  - Venous Thromboembolism in Pediatric Inflammatory Bowel Disease:  A Scoping Review.
A1  - Gandhi, Jermie
A1  - MD, MPH
A1  - Mages, Keith
A1  - PhD, MLS
A1  - Kucine, Nicole
A1  - MD, MS
A1  - Chien, Kimberley
Y1  - 2023//
N2  - Objectives: In addition to gastrointestinal symptoms, pediatric inflammatory bowel disease (pIBD) may present with extra-intestinal manifestations including venous thromboembolism (VTE). Prevention and treatment guidelines for VTE in pediatric patients are needed. In this scoping review, we sought to detail the available data on the prevention and management of VTE in pIBD., Methods: Using PRISMA extension for Scoping Reviews (PRISMA-ScR), we identified, screened, graded quality of, and analyzed, literature on VTE in pediatric IBD, published between 1967 and 2023., Results: Data were extracted from 107 studies (including 216 patients). IBD patients with VTE had a median age of 14 years. Children with VTE more frequently had ulcerative colitis (70%, n = 216), developed their VTE within the first year of IBD diagnosis (52%, n = 97), had recent steroid use (62%, n = 50), and had central venous catheters (38%, n = 42). Cerebral venous sinus thrombus was the most common VTE type (34% of all VTE). Testing for thrombophilia conditions was rarely available but 65% (n = 23) of subjects tested had elevated Factor VIII activity. While most patients made a full recovery, 5% (n = 11) died secondary to their VTE., Conclusions: While randomized clinical trials assessing interventions to prevent and treat VTE in pIBD would be ideal, the feasibility of doing such studies is low. However, there has been an increase in interest in this topic and an increase in literature over the past decade. As such, a consensus statement from a multidisciplinary group of experts based on available literature and clinical experience would be valuable for practicing clinicians., (C) 2023 by European Society for Pediatric Gastroenterology, Hepatology, and Nutrition and North American Society for Pediatric Gastroenterology,
KW  - Crohn disease
KW  - pediatric inflammatory bowel disease
KW  - ulcerative colitis
KW  - venous thromboembolism
JA  - J Pediatr Gastroenterol Nutr
VL  - 77
IS  - 4
SP  - 491
EP  - 498
CY  - (C) 2023 by European Society for Pediatric Gastroenterology, Hepatology, and Nutrition and North American Society for Pediatric Gastroenterology,
PB  - From the (*)Division of Pediatric Gastroenterology, Hepatology, and Nutrition, Weill Cornell Medicine, New York, NY
PB  - (+)Abbott Library, B5 Abbott Hall, University at Buffalo, Buffalo, NY
PB  - the (++)Division of Pediatric Hematology and Oncology, Weill Cornell Medicine, New York, NY. Email address:  kac9091@med.cornell.edu
SN  - 0277-2116
M1  - jl6, 8211545
DO  - 10.1097/MPG.0000000000003889
PT  - Article
L2  - http://ovidsp.ovid.com/ovidweb.cgi?T=JS&PAGE=reference&D=ovftz2&NEWS=N&AN=00005176-202310000-00011
ER  -  

Link to the Ovid Full Text or citation: https://ovidsp.ovid.com/ovidweb.cgi?T=JS&CSC=Y&NEWS=N&PAGE=fulltext&D=ovftz2&AN=00005176-202310000-00011 

154. 
TY  - JOUR
DB  - Journals@Ovid Full Text
ID  - 00000605-202310000-00007
T1  - Telemedicine Versus In-Person Primary Care: Treatment and Follow-up Visits.
A1  - Reed, Mary
A1  - Huang, Jie
A1  - Somers, Madeline
A1  - MPH, MS
A1  - Hsueh, Loretta
A1  - Graetz, Ilana
A1  - Millman, Andrea
A1  - Muelly, Emilie
A1  - MD, PhD
A1  - Gopalan, Anjali
Y1  - 2023//
N2  - Background: Beyond initial COVID-19 pandemic emergency expansions of telemedicine use, it is unclear how well primary care telemedicine addresses patients' needs., Objective: To compare treatment and follow-up visits (office, emergency department, hospitalization) between primary care video or telephone telemedicine and in-person office visits., Design: Retrospective design based on administrative and electronic health record (EHR) data., Setting: Large, integrated health care delivery system with more than 1300 primary care providers, between April 2021 and December 2021 (including the COVID-19 pandemic Delta wave)., Patients: 1 589 014 adult patients; 26.5% were aged 65 years or older, 54.9% were female, 22.2% were Asian, 7.4% were Black, 22.3% were Hispanic, 46.5% were White, 21.5% lived in neighborhoods with lower socioeconomic status, and 31.8% had a chronic health condition., Measurements: Treatment outcomes included medication or antibiotic prescribing and laboratory or imaging ordering. Follow-up visits included in-person visits to the primary care office or emergency department or hospitalization within 7 days. Outcomes were adjusted for sociodemographic and clinical characteristics overall and stratified by clinical area (abdominal pain, gastrointestinal concerns, back pain, dermatologic concerns, musculoskeletal pain, routine care, hypertension or diabetes, and mental health)., Results: Of 2 357 598 primary care visits, 50.8% used telemedicine (19.5% video and 31.3% telephone). After adjustment, medications were prescribed in 46.8% of office visits, 38.4% of video visits, and 34.6% of telephone visits. After the visit, 1.3% of in-person visits, 6.2% of video visits, and 7.6% of telephone visits had a 7-day return in-person primary care visit; 1.6% of in-person visits, 1.8% of video visits, and 2.1% of telephone visits were followed by an emergency department visit. Differences in follow-up office visits were largest after index office versus telephone visits for acute pain conditions and smallest for mental health., Limitations: In the study setting, telemedicine is fully integrated with ongoing EHRs and with clinicians, and the study examines an insured population during the late COVID-19 pandemic period. Observational comparison lacks detailed severity or symptom measures. Follow-up was limited to 7 days. Clinical area categorization uses diagnosis code rather than symptom., Conclusion: In-person return visits were somewhat higher after telemedicine compared with in-person primary care visits but varied by specific clinical condition., Primary Funding Source: Agency for Healthcare Research and Quality., (C) 2023 American College of Physicians
JA  - Ann Intern Med
VL  - 176
IS  - 10
SP  - 1349
EP  - 1357
CY  - (C) 2023 American College of Physicians
PB  - (1)Kaiser Permanente Division of Research, Oakland, California (M.R., J.H., M.S., A.M., A.G.)
PB  - (2)Kaiser Permanente Division of Research, Oakland, California, and University of Illinois Chicago, Chicago, Illinois (L.H.)
PB  - (3)Emory University, Atlanta, Georgia (I.G.)
PB  - (4)The Permanente Medical Group, Santa Clara, California (E.M.).
SN  - 0003-4819
M1  - 0372351, 5a6
DO  - 10.7326/M23-1335
PT  - Article
L2  - http://ovidsp.ovid.com/ovidweb.cgi?T=JS&PAGE=reference&D=ovftz2&NEWS=N&AN=00000605-202310000-00007
ER  -  

Link to the Ovid Full Text or citation: https://ovidsp.ovid.com/ovidweb.cgi?T=JS&CSC=Y&NEWS=N&PAGE=fulltext&D=ovftz2&AN=00000605-202310000-00007 

155. 
TY  - JOUR
DB  - Journals@Ovid Full Text
ID  - 02200512-202310000-00016
T1  - Impact of Diabetic Lesions on Pathology, Treatment, and Outcomes of Glomerular Diseases.
A1  - Kim, Young
A1  - Saha, Manish
A1  - Hu, Yichun
A1  - Kumar, Srikar
A1  - Poulton, Caroline
A1  - Hogan, Susan
A1  - Nachman, Patrick
A1  - Jennette, J.
A1  - Nast, Cynthia
A1  - Mottl, Amy
Y1  - 2023//
N2  - Key Points:, * People with glomerular disease (GD) and comorbid diabetes have similar baseline characteristics irrespective of superimposed diabetic lesions., * Immunosuppression for GD with comorbid diabetes is the same regardless of superimposed diabetic glomerular lesions., * ESKD or death is more rapid in GD and comorbid diabetes only in the presence of moderate-severe diabetic glomerular lesions., Background: We aimed to evaluate whether concomitant diabetic glomerulosclerosis (DGS) and its severity affect the treatment and outcomes of primary glomerular diseases (GDs) with comorbid diabetes., Methods: We conducted a retrospective review of people with diabetes and GD. We searched the GD Collaborative Network for biopsies from 2008 to 2015 among persons with diabetes and any of the following diagnoses: FSGS, IgA nephropathy, minimal change disease, membranous nephropathy, or antineutrophil cytoplasmic autoantibody GN. Data were abstracted from health records and histologic diabetic glomerular class scored. The primary composite end point was ESKD or death. Multivariable Cox regression models tested whether any or the severity of diabetes histopathology affected the primary end point., Results: Data from 134 cases were available for analysis (78 DGS+GD and 56 GD alone). Diabetes duration and glycemic control were similar between the two groups (P = 0.2; P = 0.09, respectively). Use of immunosuppression did not differ between the two groups (P = 0.3). The composite end point was significantly higher in DGS+GD (22.5 cases per 100 person-years [95% confidence interval (CI), 16.6 to 30.5]) versus GD alone (10.2 cases per 100 person-years [95% CI, 6.4 to 16.2]). Regression analyses demonstrated that compared with the GD-alone group, the risk for the composite end point was similar in the group with mild DGS+GD (DGS class 1, 2a) (hazard ratio, 1.15 [95% CI, 0.54 to 2.43]) while the group with severe DGS+GD (DGS class 2b, 3, 4) had a greater risk (hazard ratio, 3.60 [1.79 to 7.22])., Conclusions: Among people with diabetes and GD, mild diabetic glomerular lesions on biopsy do not affect outcomes, but moderate-severe lesions increase the risk for ESKD and death. Whether use of immunosuppression, particularly glucocorticoids, is less successful in inducing GD remission in people with moderate-severe diabetic lesions will be a focus of future study in a larger population., Copyright (C) 2023 The Authors. Published by Wolters Kluwer Health, Inc. All rights reserved.
KW  - diabetes
KW  - glomerular disease
KW  - biopsy
KW  - pathology
KW  - ESKD
KW  - death
KW  - hospitalization
JA  - Kidney360
VL  - 4
IS  - 10
SP  - 1445
EP  - 1453
CY  - Copyright (C) 2023 The Authors. Published by Wolters Kluwer Health, Inc. All rights reserved.
PB  - (1)University of North Carolina Kidney Center, UNC School of Medicine, Chapel Hill, North Carolina
PB  - (2)University of Minnesota Division of Nephrology and Hypertension, UM School of Medicine, Minneapolis, Minnesota
PB  - (3)Division of Nephropathology, Cedars-Sinai Medical Center, Los Angeles, California
SN  - 2641-7650
M1  - 101766381
DO  - 10.34067/KID.0000000000000247
PT  - Article
L2  - http://ovidsp.ovid.com/ovidweb.cgi?T=JS&PAGE=reference&D=ovftz2&NEWS=N&AN=02200512-202310000-00016
ER  -  

Link to the Ovid Full Text or citation: https://ovidsp.ovid.com/ovidweb.cgi?T=JS&CSC=Y&NEWS=N&PAGE=fulltext&D=ovftz2&AN=02200512-202310000-00016 

156. 
TY  - JOUR
DB  - Journals@Ovid Full Text
ID  - 00002792-202309250-00001
T1  - Preventive care recommendations to promote health equity.
A1  - Persaud, Nav
A1  - Sabir, Areesha
A1  - Woods, Hannah
A1  - Sayani, Ambreen
A1  - Agarwal, Arnav
A1  - Chowdhury, Muna
A1  - de Leon-Demare, Kathleen
A1  - Ibezi, Somtochukwu
A1  - Jan, Saadia
A1  - Katz, Alan
A1  - LaFortune, Frantz-Daniel
A1  - Lewis, Melanie
A1  - McFarlane, Trudy
A1  - Oberai, Anjali
A1  - Oladele, Yinka
A1  - Onyekwelu, Onyema
A1  - Peters, Lisa
A1  - Wong, Patrick
A1  - Lofters, Aisha
Y1  - 2023//
N2  - Background: Avoidable disparities in health outcomes persist in Canada despite substantial investments in a publicly funded health care system that includes preventive services. Our objective was to provide preventive care recommendations that promote health equity by prioritizing effective interventions for people experiencing disadvantages., Methods: The guideline was developed by a primary care provider-patient panel, with input from a patient-partner panel with diverse lived experiences. After selecting priority topics, we searched for systematic reviews and recent randomized controlled trials of screening and other relevant studies of screening accuracy and management efficacy. We used the Grading of Recommendations, Assessment, Development and Evaluation (GRADE) approach to develop recommendations and followed the Appraisal of Guidelines for Research and Evaluation (AGREE II) reporting guidance. We managed competing interests using the Guideline International Network principles. The recommendations were externally reviewed by content experts and circulated for endorsement by national stakeholders., Recommendations: We developed 15 screening and other preventive care recommendations and 1 policy recommendation on improving access to primary care. We recommend prioritized outreach for colorectal cancer screening starting at age 45 years and for cardiovascular disease risk assessment, to help address inequities and promote health. Specific interventions that should be rolled out in ways that address inequities include human papillomavirus (HPV) self-testing, HIV self-testing and interferon-[gamma] release assays for tuberculosis infection. Screening for depression, substance use, intimate partner violence and poverty should help connect people experiencing specific disadvantages with proven interventions. We recommend automatic connection to primary care for people experiencing disadvantages., Interpretation: Proven preventive care interventions can address health inequities if people experiencing disadvantages are prioritized. Clinicians, health care organizations and governments should take evidence-based actions and track progress in promoting health equity across Canada., Copyright (C) 2015 8872147 Canada Inc. or its licensors
JA  - CMAJ
VL  - 195
IS  - 37
SP  - E1250
EP  - E1273
CY  - Copyright (C) 2015 8872147 Canada Inc. or its licensors
PB  - MAP Centre for Urban Health Solutions (Persaud, Sabir, Woods); Department of Family and Community Medicine (Persaud, Lofters), University of Toronto; Department of Family and Community Medicine (Persaud), St Michael's Hospital, Unity Health Toronto; Women's College Hospital Research Institute (Sayani, Lofters), Women's College Hospital, Toronto, Ont.; Peter Gilgan Centre for Women's Cancers (Lofters), Women's College Hospital, Toronto, Ont.; Division of General Internal Medicine (Agarwal), Department of Medicine, McMaster University, Hamilton, Ont.; Department of Health Research Methods, Evidence and Impact (Agarwal), McMaster University, Hamilton, Ont.; Dalhousie University (Chowdhury), Halifax, NS; College of Nursing (de Leon-Demare), Rady Faculty of Health Sciences, University of Manitoba, Winnipeg, Man.; Department of Family Medicine (Ibezi), Saskatoon, Sask.; Department of Family Medicine (Jan, LaFortune, Onyekwelu), McGill University, Montreal, Que.; Community Health Sciences and Family Medicine (Katz), Max Rady College of Medicine, University of Manitoba, Winnipeg, Man.; Port Elgin & Region Health Centre, Horizon Health Network (Lewis Peters), Port Elgin, NB; Black Physicians' Association of Ontario (McFarlane), Brampton, Ont.; Northern Ontario School of Medicine University (Oberai), Sudbury, Ont.; African Cancer Support Group (Oladele), Calgary, Alta.; Parkdale Queen West Community Health Centre (Wong), Toronto, Ont.
SN  - 0820-3946
M1  - 9711805
DO  - 10.1503/cmaj.230237
PT  - Miscellaneous Article
L2  - http://ovidsp.ovid.com/ovidweb.cgi?T=JS&PAGE=reference&D=ovftz2&NEWS=N&AN=00002792-202309250-00001
ER  -  

Link to the Ovid Full Text or citation: https://ovidsp.ovid.com/ovidweb.cgi?T=JS&CSC=Y&NEWS=N&PAGE=fulltext&D=ovftz2&AN=00002792-202309250-00001 

157. 
TY  - JOUR
DB  - Journals@Ovid Full Text
ID  - 01881846-202309030-00001
T1  - Evolving Patterns of Infective Endocarditis:  Insights from a Tertiary Healthcare Institute in Western India.
A1  - Chigullapalli, Sridevi
A1  - Nalawade, Digvijay
A1  - Jadhav, Ajitkumar
A1  - Malani, Susheel
A1  - Wadhokar, Pratik
A1  - Khan, Anish
Y1  - 2023//
N2  - Context: Infective endocarditis (IE) is a dynamic disease with high morbidity and mortality despite advancements in diagnostics, antimicrobial therapy, and surgery. India faces a complex situation due to changing factors such as host characteristics, diagnostic techniques, antibiotics, and aggressive surgical approaches. Monitoring local epidemiology is crucial for prompt recognition and treatment. However, studies on IE trends in India are scarce and outdated., Aims: To investigate the clinical, microbiological, predisposing conditions, echocardiographic characteristics, and treatment outcomes of IE patients admitted to a Tertiary Care Academic Institute in Western India., Settings and Design: This retrospective observational study was done in a 2011-bedded tertiary care referral hospital in Western Maharashtra, between June 2019 and May 2023. The records of all adult patients (age >14 years) admitted during the study period with a definite diagnosis of IE, both native valve endocarditis and prosthetic valve endocarditis according to the modified Duke criteria, were included in the study. Baseline demographic data on age, sex, underlying heart disease, and predisposing conditions for bacteremia (infections, central venous catheters, surgeries, and invasive procedures) were collected., Subjects and Methods: The echocardiographic and microbiological findings, complications, treatment, and outcomes were noted. All blood cultures done for the diagnosis of IE were processed using standard methods to identify bacterial and fungal species and antimicrobial susceptibility profiles. For all the patients in this study, blood (5-8 mL per bottle) was collected in adult blood culture bottles using standard precautions and processed by a semiautomated blood culture system (BioMerieux, Marcyl[spacing acute] Etoile). Identification of causative organisms was performed by standard microbiological methods. Transthoracic and transesophageal echocardiography were performed to determine the location of vegetation, type of valve infected, and cardiac complications., Sample Size Calculation: Considering the Indian prevalence of IE to be 14.5% as observed by Gupta et al.,margin of error as 9%, and 95% of confidence level, the minimum required sample size calculated using WinPepi software (version: 11.65) for conducting the study was 59 patients., Statistical Analysis: Data was collected and entered into a database using Microsoft Excel. Data was represented as the frequency with percentage and Chi-square test (two-sample proportionality test) were applied for comparison of categorical variables. Quantitative data was summarized using mean and standard deviation and a two-sample t-test was applied to compare differences. P < 0.05 was considered statistically significant., Results: The mean age in the study was 44.1 +/- 10.6 years with a female preponderance (male:female - 0.85:1). Rheumatic heart disease (RHD) (44.3%) was the most common underlying heart disease etiology, whereas 33% of patients did not have any cardiac disease. Blood culture was positive in 34.9% of episodes, with the most common organisms being Gram-positive Staphylococci (38%). Medical complications such as congestive heart failure (CHF) and acute kidney injury were seen in 41.2% of patients, followed by cerebrovascular accident and stroke in 20.6%. The majority of patients, 61.9%, had received antibiotics before referral to our center. Thirty-seven (58.7%) patients underwent definitive surgery for IE. The total in-hospital mortality rate was 12 (19.1%). In the univariate analysis, younger patients (<50 years) with CHF, diabetes mellitus, and Staphylococcus culture-positive IE were independent predictors of mortality., Conclusions: Over the past four decades, the landscape of IE in India has experienced noteworthy transformations. The disease profile of patients has shifted from predominantly older individuals with RHD to a rising number of younger patients with prosthetic valves or those without identified valvular conditions. Moreover, the yield of blood cultures has declined due to the increased utilization of antibiotics over the last two decades, although Staphylococcus species continue to be the most common organisms detected. Despite significant advancements in medical technology, the mortality rate remains unchanged. Our study provides compelling evidence to advocate for early surgical intervention, which holds the potential for improved outcomes., (C) 2023 Journal of the Practice of Cardiovascular Sciences | Published by Wolters Kluwer - Medknow
KW  - Infective endocarditis
KW  - native valve endocarditis
KW  - prosthetic valve endocarditis
KW  - vegetation
JA  - J. pract. cardiovasc. sci.
VL  - 9
IS  - 3
SP  - 165
EP  - 171
CY  - (C) 2023 Journal of the Practice of Cardiovascular Sciences | Published by Wolters Kluwer - Medknow
PB  - Department of Cardiology, Dr. D. Y. Patil Medical College Hospital and Research Centre, Pune, Maharashtra, India
SN  - 2395-5414
DO  - 10.4103/jpcs.jpcs_57_23
PT  - Article
L2  - http://ovidsp.ovid.com/ovidweb.cgi?T=JS&PAGE=reference&D=ovftz2&NEWS=N&AN=01881846-202309030-00001
ER  -  

Link to the Ovid Full Text or citation: https://ovidsp.ovid.com/ovidweb.cgi?T=JS&CSC=Y&NEWS=N&PAGE=fulltext&D=ovftz2&AN=01881846-202309030-00001 

158. 
TY  - JOUR
DB  - Journals@Ovid Full Text
ID  - 00124635-202309010-00009
T1  - Efficacy of an Opioid-Sparing Perioperative Multimodal Analgesia Protocol on Posterior Lumbar Fusion in a Hispanic Population:  A Randomized Controlled Trial.
A1  - Ramirez-Gonzalez, Manuel
A1  - Torres-Lugo, Norberto
A1  - Deliz-Jimenez, David
A1  - Echegaray-Casalduc, Gabriel
A1  - Ramirez, Norman
A1  - Colon-Rodriguez, Elfren
A1  - Carro-Rivera, Juan
A1  - De La Cruz, Antonio
A1  - Claudio-Roman, Yamil
A1  - Massanet-Volrath, Jose
A1  - Escobar-Medina, Enrique
A1  - Montanez-Huertas, Jose
Y1  - 2023//
N2  - Introduction: Posterior lumbar fusion surgery has become more common amid an aging population, with degenerative disease as its most common indication. Historically, postoperative pain control for spine surgery has relied on opioids. However, opioid use is associated with adverse effects such as dependence, respiratory depression, and altered cognition. Our study aimed to determine whether an opioid-sparing multimodal analgesia regimen (ketorolac, orphenadrine, and gabapentin) could be a viable alternative to diminish opioid use compared with a standard opioid-based regimen in Hispanic patients undergoing posterior lumbar spinal fusion., Methods: This was a randomized controlled trial of Hispanic patients scheduled to undergo elective posterior spinal fusion. Inclusion criteria included age 30 to 85 years, Hispanic ethnicity, lumbar stenosis between L1 and S1, elective posterior spinal fusion with instrumentation, American Society of Anesthesiologists Score <2, and consent to participate in the study. Patients were randomized into two groups, an experimental multimodal analgesia and control (opioid-based) treatment groups, and outcomes such as morphine milligram equivalents used, visual analog scale score, and length of hospital stay were compared between the groups., Results: The MMA experimental group used significantly lower amounts of opioid (measured with morphine milligram equivalent) than the opioid-based group during the 12-hour and 24-hour postoperative periods (P-value = 0.023 and P-value = 0.033, respectively). No statistically significant difference was observed in opioid use in the 48-hour postoperative period between both groups (P-value = 0.066). The MMA group had significantly lower VAS scores reported at the 12-hour, 24-hour, and 48-hour postoperative periods compared with the opioid-based group (P-values = 0.016, 0.020, and 0.020, respectively). No difference was observed in the length of hospital stay between groups (P-value = 0.169)., Discussion: Implementing an MMA protocol in Hispanic patients undergoing posterior lumbar fusion resulted in decreased overall opioid use and decreased pain intensity compared with the opioid-based group. MMA is an effective alternative for pain control in patients who want to avoid opioid use., Clinical Trial Registration: Identifier: NCT05413902, (C) 2023 by American Academy of Orthopaedic Surgeons
JA  - J Am Acad Orthop Surg
VL  - 31
IS  - 17
SP  - 931
EP  - 937
CY  - (C) 2023 by American Academy of Orthopaedic Surgeons
PB  - Twin Cities Spine Center, Minneapolis, MN (Ramirez-Gonzalez), University of Puerto Rico School of Medicine, University of Puerto Rico Medical Sciences Campus, San Juan, PR (Claudio-Roman), Department of Orthopaedic Surgery, University of Puerto Rico, Medical Sciences Campus, San Juan, PR (Deliz-Jimenez, Torres-Lugo, and Echegaray-Casalduc, Massanet-Volrath, Carro-Rivera, Escobar-Medina, De La Cruz, and Montanez-Huertas), Department of Pediatric Orthopaedic Surgery, Mayaguez Medical Center, Mayaguez, PR (Ramirez), Department of Anesthesiology, University of Puerto Rico, Medical Sciences Campus, San Juan, PR (Colon-Rodriguez).
SN  - 1067-151X
M1  - c50, 9417468
DO  - 10.5435/JAAOS-D-22-00878
PT  - Article
L2  - http://ovidsp.ovid.com/ovidweb.cgi?T=JS&PAGE=reference&D=ovftz2&NEWS=N&AN=00124635-202309010-00009
ER  -  

Link to the Ovid Full Text or citation: https://ovidsp.ovid.com/ovidweb.cgi?T=JS&CSC=Y&NEWS=N&PAGE=fulltext&D=ovftz2&AN=00124635-202309010-00009 

159. 
TY  - JOUR
DB  - Journals@Ovid Full Text
ID  - 01434699-202309001-00022
T1  - Safety and efficacy of intensive systolic blood pressure lowering after successful endovascular therapy:  a post hoc analysis of the BP TARGET trial.
A1  - Anadani, Mohammad
A1  - Maier, Benjamin
A1  - Escalard, Simon
A1  - Labreuche, Julien
A1  - de Havenon, Adam
A1  - Sabben, Candice
A1  - Lapergue, Bertrand
A1  - Mistry, Eva
A1  - Gory, Benjamin
A1  - Spiotta, Alejandro
A1  - Richard, Sebastien
A1  - Sibon, Igor
A1  - Desilles, Jean-Philippe
A1  - Blanc, Raphael
A1  - Piotin, Michel
A1  - Mazighi, Mikael
A1  - Mazighi, Mikael
A1  - Piotin, Michel
A1  - Meglio, Lucas
A1  - Redjem, Hocine
A1  - Maier, Benjamin
A1  - Desilles, Jean-Philippe
A1  - Escalard, Simon
A1  - Smajda, Stanislas
A1  - Delvoye, Francois
A1  - Hebert, Solene
A1  - Obadia, Michael
A1  - Sabben, Candice
A1  - Obadia, Alexandre
A1  - Raynouard, Igor
A1  - Morvan, Erwan
A1  - Boursin, Perrine
A1  - Maacha, Malek
A1  - Lapergue, Bertrand
A1  - Consoli, Arturo
A1  - Wang, Adrien
A1  - Gory, Benjamin
A1  - Richard, Sebastien
A1  - Mione, Gioia
A1  - Humbertjean, Lisa
A1  - Bonnerot, Matthieu
A1  - Lacour, Jean-Christophe
A1  - Anxionnat, Rene
A1  - Tonnelet, Romain
A1  - Bracard, Serge
A1  - Barreau, Xavier
A1  - Marnat, Gaultier
A1  - Berge, Jerome
A1  - Lucas, Ludovic
A1  - Renou, Pauline
A1  - Debruxelles, Sabrina
A1  - Poli, Mathilde
A1  - Sagnier, Sharmila
Y1  - 2023//
N2  - Background: The Safety and Efficacy of Intensive Blood Pressure Lowering after Successful Endovascular Therapy in Acute Ischaemic Stroke (BP TARGET) trial demonstrated no benefit from intensive systolic blood pressure (SBP) treatment after successful reperfusion with endovascular therapy. However, it remains unknown if the response to blood pressure treatment is modified by other factors., Objective: To carry out a post hoc analysis of the BP TARGET trial data to determine if the response to blood pressure treatment is modified by factors such as age, history of hypertension, recanalization status, location of occlusion, diabetes, hyperglycemia, or pretreatment with intravenous thrombolysis., Methods: This is a post hoc analysis of the BP TARGET trial. Patients were divided into groups based on age, diabetes, blood glucose, site of occlusion, history of hypertension, and pretreatment with intravenous thrombolysis. The primary outcome was any intraparenchymal hemorrhage., Results: 318 patients were included. Diabetes modified the treatment effect on favorable functional outcome (Pheteogenity=0.041). There was a trend towards benefit from intensive SBP treatment in diabetic patients (OR=2.81; 95% CI 0.88 to 8.88; p=0.08) but not in non-diabetic patients (OR=0.75; 95% 0.45 to 126; p 0.28). Age, location of occlusion, admission SBP, pretreatment with intravenous thrombolysis, and history of hypertension did not modify the effect of intensive SBP treatment on any of the outcomes., Conclusion: The effect of SBP lowering treatment was not modified by age, location of occlusion history of hypertension, intravenous thrombolysis, and admission SBP. Diabetes modified the effect of intensive SBP lowering treatment, and there was a trend towards benefit from intensive SBP treatment in diabetic patients. This finding is hypothesis generating and requires further validation., (C) 2023 BMJ Publishing Group Ltd
KW  - Stroke
KW  - Thrombectomy
KW  - Blood Pressure
VL  - 15
IS  - e1
SP  - e142
EP  - e147
CY  - (C) 2023 BMJ Publishing Group Ltd
PB  - (1) Neurosurgery, Medical University of South Carolina, Charleston, SC, USA 
PB  - (2) Department of Interventional Neuroradiology, Adolphe de Rothschild Ophthalmological Foundation, Paris, France 
PB  - (3) Departement of Interventional Neuroradiology, Fondation Rothschild Hospital, Paris, France 
PB  - (4) Univ. Lille, CHU Lille, ULR 2694-METRICS, Lille, France 
PB  - (5) Department of Neurology, Yale University, New Haven, Connecticut, USA 
PB  - (6) Department of Neurology, Fondation Rothschild Hospital, paris, France 
PB  - (7) Hospital Foch, Suresnes, Ile-de-France, France 
PB  - (8) Department of Neurology, Vanderbilt University Medical Center, Nashville, Tennessee, USA 
PB  - (9) Department of Diagnostic and Interventional Neuroradiology, CHRU Nancy, Nancy, Lorraine, France 
PB  - (10) Department of Neurosurgery, Medical University of South Carolina, Charleston, South Carolina, USA 
PB  - (11) Neurology Stroke Unit, University Hospital Centre Nancy, Nancy, France 
PB  - (12) CHU de Bordeaux, Bordeaux, France 
PB  - (13) Fondation Ophtalmologique Adolphe de Rothschild, Paris, France 
PB  - (14) Department of Interventional Neuroradiology, Fondation Rothschild, Paris, Ile-de-France, France 
PB  - (15) Department of Neurology, GH Lariboisiere Fernand-Widal, Paris, France 
SN  - 1759-8478
DO  - 10.1136/jnis-2022-019130
PT  - Article
L2  - http://ovidsp.ovid.com/ovidweb.cgi?T=JS&PAGE=reference&D=ovftz2&NEWS=N&AN=01434699-202309001-00022
ER  -  

Link to the Ovid Full Text or citation: https://ovidsp.ovid.com/ovidweb.cgi?T=JS&CSC=Y&NEWS=N&PAGE=fulltext&D=ovftz2&AN=01434699-202309001-00022 

160. 
TY  - JOUR
DB  - Journals@Ovid Full Text
ID  - 02093599-202309000-00115
T1  - Home-Based Walking Exercise and Supervised Treadmill Exercise in Patients With Peripheral Artery Disease: An Individual Participant Data Meta-Analysis.
A1  - Thangada, Neela
A1  - Zhang, Dongxue
A1  - Tian, Lu
A1  - Zhao, Lihui
A1  - Rejeski, W.
A1  - Ho, Karen
A1  - Ferrucci, Luigi
A1  - Spring, Bonnie
A1  - Kibbe, Melina
A1  - Polonsky, Tamar
A1  - Criqui, Michael
A1  - McDermott, Mary
Y1  - 2023//
N2  - Importance: Few people with lower extremity peripheral artery disease (PAD) participate in supervised treadmill exercise covered by the Center for Medicare and Medicaid Services. In people with PAD, the benefits of home-based walking exercise, relative to supervised exercise, remain unclear., Objective: To study whether home-based walking exercise improves 6-minute walk (6MW) more than supervised treadmill exercise in people with PAD (defined as Ankle Brachial Index <=0.90)., Data Sources: Data were combined from 5 randomized clinical trials of exercise therapy for PAD using individual participant data meta-analyses, published from 2009 to 2022., Study Selection: Of the 5 clinical trials, 3 clinical trials compared supervised treadmill exercise to nonexercise control (N = 370) and 2 clinical trials compared an effective home-based walking exercise intervention to nonexercise control (N = 349)., Data Extraction and Synthesis: Individual participant-level data from 5 randomized clinical trials led by 1 investigative team were combined. The 5 randomized clinical trials included 3 clinical trials of supervised treadmill exercise and 2 effective home-based walking exercise interventions., Main Outcomes and Measures: Change in 6MW distance, maximum treadmill walking distance, and Walking Impairment Questionnaire at 6-month follow-up. The supervised treadmill exercise intervention consisted of treadmill exercise in the presence of an exercise physiologist, conducted 3 days weekly for up to 50 minutes per session. Home-based walking exercise consisted of a behavioral intervention in which a coach helped participants walk for exercise in or around home for up to 5 days per week for 50 minutes per session., Results: A total of 719 participants with PAD (mean [SD] age, 68.8 [9.5] years; 46.5% female) were included (349 in a home-based exercise clinical trial and 370 in a supervised exercise trial). Compared with nonexercise control, supervised treadmill exercise was associated with significantly improved 6MW by 32.9 m (95% CI, 20.6-45.6; P < .001) and home-based walking exercise was associated with significantly improved 6MW by 50.7 m (95% CI, 34.8-66.7; P < .001). Compared with supervised treadmill exercise, home-based walking exercise was associated with significantly greater improvement in 6MW distance (between-group difference: 23.8 m [95% CI, 3.6, 44.0; P = .02]) but significantly less improvement in maximum treadmill walking distance (between-group difference:-132.5 m [95% CI, -192.9 to -72.1; P < .001])., Conclusions and Relevance: In this individual participant data meta-analyses, compared with supervised exercise, home-based walking exercise was associated with greater improvement in 6MW in people with PAD. These findings support home-based walking exercise as a first-line therapy for walking limitations in PAD., Copyright 2023 by the American Medical Association.  All Rights Reserved.  Applicable FARS/DFARS Restrictions Apply to Government Use.  American Medical Association, 515 N. State St, Chicago, IL 60610.
JA  - JAMA netw. open
VL  - 6
IS  - 9
SP  - e2334590
CY  - Copyright 2023 by the American Medical Association.  All Rights Reserved.  Applicable FARS/DFARS Restrictions Apply to Government Use.  American Medical Association, 515 N. State St, Chicago, IL 60610.
PB  - (1)Feinberg School of Medicine, Northwestern University, Chicago, Illinois
PB  - (2)Department of Health Research and Policy, Stanford University, Stanford, California
PB  - (3)Department of Health and Exercise Science, Wake Forest University, Winston-Salem, North Carolina
PB  - (4)Division of Intramural Research, National Institute on Aging, Bethesda, Maryland
PB  - (5)Department of Surgery, University of Virginia School of Medicine, Charlottesville
PB  - (6)Editor, JAMA Surgery
PB  - (7)Department of Medicine, Medical School, University of Chicago, Chicago, Illinois
PB  - (8)Department of Family Medicine and Public Health University of California San Diego, La Jolla
PB  - (9)Deputy Editor, JAMA
SN  - 2574-3805
M1  - 101729235
DO  - 10.1001/jamanetworkopen.2023.34590
PT  - Article
L2  - http://ovidsp.ovid.com/ovidweb.cgi?T=JS&PAGE=reference&D=ovftz2&NEWS=N&AN=02093599-202309000-00115
ER  -  

Link to the Ovid Full Text or citation: https://ovidsp.ovid.com/ovidweb.cgi?T=JS&CSC=Y&NEWS=N&PAGE=fulltext&D=ovftz2&AN=02093599-202309000-00115 

161. 
TY  - JOUR
DB  - Journals@Ovid Full Text
ID  - 02093599-202309000-00091
T1  - Rehabilitation Interventions for Physical Capacity and Quality of Life in Adults With Post-COVID-19 Condition: A Systematic Review and Meta-Analysis.
A1  - Pouliopoulou, Dimitra
A1  - Macdermid, Joy
A1  - Saunders, Emily
A1  - Peters, Sue
A1  - Brunton, Laura
A1  - Miller, Erin
A1  - Quinn, Kieran
A1  - Pereira, Tiago
A1  - Bobos, Pavlos
Y1  - 2023//
N2  - Importance: Current rehabilitation guidelines for patients with post-COVID-19 condition (PCC) are primarily based on expert opinions and observational data, and there is an urgent need for evidence-based rehabilitation interventions to support patients with PCC., Objective: To synthesize the findings of existing studies that report on physical capacity (including functional exercise capacity, muscle function, dyspnea, and respiratory function) and quality of life outcomes following rehabilitation interventions in patients with PCC., Data Sources: A systematic electronic search was performed from January 2020 until February 2023, in MEDLINE, Scopus, CINAHL, and the Clinical Trials Registry. Key terms that were used to identify potentially relevant studies included long-covid, post-covid, sequelae, exercise therapy, rehabilitation, physical activity, physical therapy, and randomized controlled trial., Study Selection: This study included randomized clinical trials that compared respiratory training and exercise-based rehabilitation interventions with either placebo, usual care, waiting list, or control in patients with PCC., Data Extraction and Synthesis: This study followed the Preferred Reporting Items for Systematic Reviews and Meta-Analyses. A pairwise bayesian random-effects meta-analysis was performed using vague prior distributions. Risk of bias was assessed using the Cochrane risk of bias tool version 2, and the certainty of evidence was evaluated using the GRADE system by 2 independent researchers., Main Outcomes and Measures: The primary outcome was functional exercise capacity, measured at the closest postintervention time point by the 6-minute walking test. Secondary outcomes were fatigue, lower limb muscle function, dyspnea, respiratory function, and quality of life. All outcomes were defined a priori. Continuous outcomes were reported as standardized mean differences (SMDs) with 95% credible intervals (CrIs) and binary outcomes were summarized as odds ratios with 95% CrIs. The between-trial heterogeneity was quantified using the between-study variance, [tau]2, and 95% CrIs., Results: Of 1834 identified records, 1193 were screened, and 14 trials (1244 patients; 45% female participants; median [IQR] age, 50 [47 to 56] years) were included in the analyses. Rehabilitation interventions were associated with improvements in functional exercise capacity (SMD, -0.56; 95% CrI, -0.87 to -0.22) with moderate certainty in 7 trials (389 participants). These improvements had a 99% posterior probability of superiority when compared with current standard care. The value of [tau]2 (0.04; 95% CrI, 0.00 to 0.60) indicated low statistical heterogeneity. However, there was significant uncertainty and imprecision regarding the probability of experiencing exercise-induced adverse events (odds ratio, 1.68; 95% CrI, 0.32 to 9.94)., Conclusions and Relevance: The findings of this systematic review and meta-analysis suggest that rehabilitation interventions are associated with improvements in functional exercise capacity, dyspnea, and quality of life, with a high probability of improvement compared with the current standard care; the certainty of evidence was moderate for functional exercise capacity and quality of life and low for other outcomes. Given the uncertainty surrounding the safety outcomes, additional trials with enhanced monitoring of adverse events are necessary., Copyright 2023 by the American Medical Association.  All Rights Reserved.  Applicable FARS/DFARS Restrictions Apply to Government Use.  American Medical Association, 515 N. State St, Chicago, IL 60610.
JA  - JAMA netw. open
VL  - 6
IS  - 9
SP  - e2333838
CY  - Copyright 2023 by the American Medical Association.  All Rights Reserved.  Applicable FARS/DFARS Restrictions Apply to Government Use.  American Medical Association, 515 N. State St, Chicago, IL 60610.
PB  - (1)School of Physical Therapy, Faculty of Health Science, Western University, London, Ontario, Canada
PB  - (2)Roth McFarlane Hand and Upper Limb Centre, St Joseph's Hospital, London, Ontario, Canada
PB  - (3)Department of Medicine, Temerty Faculty of Medicine, University of Toronto, Toronto, Ontario, Canada
PB  - (4)Health Technology Assessment Unit, Department of Pharmaceutical Sciences, Federal University of Sao Paulo, Sao Paulo, Brazil
SN  - 2574-3805
M1  - 101729235
DO  - 10.1001/jamanetworkopen.2023.33838
PT  - Article
L2  - http://ovidsp.ovid.com/ovidweb.cgi?T=JS&PAGE=reference&D=ovftz2&NEWS=N&AN=02093599-202309000-00091
ER  -  

Link to the Ovid Full Text or citation: https://ovidsp.ovid.com/ovidweb.cgi?T=JS&CSC=Y&NEWS=N&PAGE=fulltext&D=ovftz2&AN=02093599-202309000-00091 

162. 
TY  - JOUR
DB  - Journals@Ovid Full Text
ID  - 00006823-202309000-00001
T1  - How Do Cognitive Behavioral Therapy and Interpersonal Psychotherapy Improve Youth Depression? Applying Meta-Analytic Structural Equation Modeling to Three Decades of Randomized Trials.
A1  - Ng, Mei
A1  - DiVasto, Katherine
A1  - Gonzalez, Nazc-a-ru
A1  - Cootner, Samantha
A1  - Lipsey, Mark
A1  - Weisz, John
Y1  - 2023//
N2  - Investigating the mechanisms through which psychotherapy brings about desired change can inform efforts to improve therapies. We applied meta-analytic structural equation modeling (MASEM) to assess putative change mechanisms for cognitive behavioral therapy (CBT) as mediators of youth depression treatment outcome. Then, we tested whether candidate mediators (CMs) showed evidence of treatment-specificity to CBT versus interpersonal psychotherapy (IPT). Literature searches identified 34 randomized trials (27 CBT, 6 IPT, 1 CBT/IPT, 3,868 participants, published 1982-2020) that measured seven CMs: negative cognition, social engagement, family functioning, pleasant activity engagement, problem solving, reframing, or avoidance. We assessed mediational pathways and whether posttreatment CMs mediated treatment effects on posttreatment depression symptoms, covarying pretreatment CMs, and symptoms. Treatment type was tested as a moderator of mediational pathways. Results show that negative cognition (24 trials) and pleasant activities (3 trials) mediated depression symptom outcome in CBT. Social engagement and family functioning showed stronger mediation in IPT (5 and 6 trials) than in CBT (14 and 13 trials). We conclude that negative cognition is a robust mediator of CBT but may not be treatment-specific; pleasant activities may also be a mediator of CBT. However, the lack of treatment or mediation effects involving problem solving and reframing contradicts CBT theory. In contrast, social and family mechanisms appear to be IPT-specific mediators. These conclusions are provisional due to small samples examining IPT and several CMs, limitations in CM measurement (i.e., posttreatment retrospective report), and assumptions of MASEM-and will need to be confirmed when more and better evidence accumulates., (C) 2023 by the American Psychological Association
KW  - children and adolescents
KW  - depression
KW  - cognitive behavioral therapy
KW  - interpersonal psychotherapy
KW  - meta-analysis
JA  - Psychol Bull
VL  - 149
IS  - 9-10
SP  - 507
EP  - 548
CY  - (C) 2023 by the American Psychological Association
PB  - Department of Psychology, Harvard University
PB  - Department of Psychology, Center for Children and Families, Florida International University
PB  - Department of Counseling and Clinical Psychology, Teachers College, Columbia University
PB  - Department of Human and Organizational Development, Vanderbilt University
SN  - 0033-2909
M1  - 0376473, qe8
DO  - 10.1037/bul0000395
PT  - Article
L2  - http://ovidsp.ovid.com/ovidweb.cgi?T=JS&PAGE=reference&D=ovftz2&NEWS=N&AN=00006823-202309000-00001
ER  -  

Link to the Ovid Full Text or citation: https://ovidsp.ovid.com/ovidweb.cgi?T=JS&CSC=Y&NEWS=N&PAGE=fulltext&D=ovftz2&AN=00006823-202309000-00001 

163. 
TY  - JOUR
DB  - Journals@Ovid Full Text
ID  - 02273364-202308010-00013
T1  - Determinants of Intravitreal Anti-Vascular Endothelial Growth Factor Treatment Outcomes in Diabetic Patients Having Macular Edema.
A1  - Asiri, Ashwaq
Y1  - 2023//
N2  - Background: With a growing number of patients diagnosed with microvascular complications of diabetes, cases of diabetic retinopathy (DR) are on the rise. This study helps to determine the treatment outcomes and factors associated with anti-vascular endothelial growth factor (VEGF) treatment for macular edema associated with diabetes in a Regional Hospital in Saudi Arabia., Materials and Methods: A retrospective study based on the data collected from the patient records of cases of diabetic macular edema presenting from May 2016 to December 2021 and treated with anti-VEGF agents. Information on demographics, disease, and treatment was extracted on a data driven form for 1293 patients. Student's paired t-tests and ordered logistic regression analysis were carried out to study the effect of various factors on treatment outcomes. All values were considered statistically significant at a value of P <= 0.05., Results: We found improvement in visual acuity (VA) and macular thickness following the treatment with anti-VEGF. VA improved from 0.24 +/- 0.27 m to 0.28 +/- 0.27 t (1716) = -2.958, P < 0.005, t (1716) = 27.30; and macular thickness decreased from 267.32 +/- 200.17 to 194.40 +/- 151.38 (P < 0.001). Younger patients, male gender, and patients having multimorbidity (presence of hypertension [HTN] or chronic kidney disease long with diabetes) significantly improved VA (P < 0.001). Intravitreal ranibizumab has significantly more effect on improvement in VA (P < 0.001), while all intravitreal anti-VEGF agents have a significant effect on reducing macular thickness (P < 0.001)., Conclusion: Anti-VEGF agents provide successful treatment outcomes in patients having DR; however, treatment outcomes differ by gender, age, and co-existing HTN and kidney disease. Treatment with ranibizumab significantly increases VA., (C) 2023 King Khalid University Journal of Health Sciences | Published by Wolters Kluwer - Medknow
KW  - Anti-vascular endothelial growth factor
KW  - diabetic macular edema
KW  - diabetic retinopathy
KW  - intravitreal injection
KW  - Saudi Arabia
VL  - 8
IS  - 1
SP  - 79
EP  - 84
CY  - (C) 2023 King Khalid University Journal of Health Sciences | Published by Wolters Kluwer - Medknow
PB  - Department of Ophthalmology, College of Medicine, King Khalid University, Abha, Saudi Arabia
SN  - 2772-4832
DO  - 10.4103/KKUJHS.KKUJHS_16_23
PT  - Article
L2  - http://ovidsp.ovid.com/ovidweb.cgi?T=JS&PAGE=reference&D=ovftz1&NEWS=N&AN=02273364-202308010-00013
ER  -  

Link to the Ovid Full Text or citation: https://ovidsp.ovid.com/ovidweb.cgi?T=JS&CSC=Y&NEWS=N&PAGE=fulltext&D=ovftz1&AN=02273364-202308010-00013 

164. 
TY  - JOUR
DB  - Journals@Ovid Full Text
ID  - 02004869-202308010-00003
T1  - Yogic practices for dyslipidemia in type 2 diabetes mellitus:  A systematic review of randomized-controlled trials.
A1  - Sairem, Bandana
A1  - Jain, Khushbu
Y1  - 2023//
N2  - BACKGROUND: Diabetes ranks third and tenth among both men and women, respectively, in terms of probable causes of life loss. It has been linked to a variety of cardiovascular problems, including hypertension, dyslipidemia, neuropathy, and more. Diabetic dyslipidemia is one of the main factors that contribute to coronary artery disease fatalities. The use of pharmaceuticals to treat these conditions has a number of negative consequences. People are looking for alternatives to traditional treatments that have no or few adverse effects. Yoga is a comprehensive wellness technique that emphasizes both the body and the mind. Yoga has been shown in multiple clinical studies to reduce the risk of Type 2 diabetes and associated complications, such as hypertension and dyslipidemia. The review's goal is to synthesize all relevant research findings., METHODS: Data were gathered through a stepwise search method that used keywords to search the online PubMed, Google Scholar, and Cochrane library databases., RESULTS: After examining the databases for 76 potentially relevant papers, six randomized-controlled trials that met the inclusion and exclusion criteria were chosen. The number of participants ranged from 20 to 231, with Yoga sessions lasting from 10 days to 24 weeks. Studies have revealed a good lipid profile as well as other diabetes-related markers such as fasting blood glucose and postprandial blood glucose after Yogic interventions most of which includes Surya Namaskara, Asana such as Pawanmuktasana, Bhujangasana, Ardha matsyendrasana, Pranayama, and Meditation., CONCLUSIONS: Yogic practices such as Surya namaskara, Pawanmuktasana, Bhujangasana, and Ardha matsyendrasana along with the practices of pranayama and meditation appears to have a favorable effect on lipid profiles in people with type 2 diabetes., (C) 2023 BLDE University Journal of Health Sciences | Published by Wolters Kluwer - Medknow
KW  - Asana
KW  - coronary artery disease
KW  - dyslipidemia
KW  - lipid profile
KW  - meditation
KW  - pranayama
KW  - Surya Namaskara
KW  - type 2 diabetes mellitus
KW  - yoga
VL  - 8
IS  - 1
SP  - 20
EP  - 30
CY  - (C) 2023 BLDE University Journal of Health Sciences | Published by Wolters Kluwer - Medknow
PB  - Department of Allied Sciences, Morarji Desai National Institute of Yoga, Ministry of Ayush, Government of India, New Delhi, India
SN  - 2468-838X
DO  - 10.4103/bjhs.bjhs_123_22
PT  - Article
L2  - http://ovidsp.ovid.com/ovidweb.cgi?T=JS&PAGE=reference&D=ovftz1&NEWS=N&AN=02004869-202308010-00003
ER  -  

Link to the Ovid Full Text or citation: https://ovidsp.ovid.com/ovidweb.cgi?T=JS&CSC=Y&NEWS=N&PAGE=fulltext&D=ovftz1&AN=02004869-202308010-00003 

165. 
TY  - JOUR
DB  - Journals@Ovid Full Text
ID  - 00004268-202308000-00011
T1  - Systolic Blood Pressure Control Targets to Prevent Major Cardiovascular Events and Death in Patients With Type 2 Diabetes:  A Systematic Review and Network Meta-Analysis.
A1  - Yang, Qianqian
A1  - Zheng, Ruizhi
A1  - Wang, Siyu
A1  - Zhu, Jiamin
A1  - Li, Mian
A1  - Wang, Tiange
A1  - Zhao, Zhiyun
A1  - Xu, Min
A1  - Lu, Jieli
A1  - Chen, Yuhong
A1  - Ning, Guang
A1  - Wang, Weiqing
A1  - Bi, Yufang
A1  - Xu, Yu
Y1  - 2023//
N2  - BACKGROUND: Previous meta-analyses using traditional pairwise comparisons did not support intensive systolic blood pressure (SBP) control in patients with diabetes and included trials published before 2015. We aimed to identify the optimal SBP control targets in patients with type 2 diabetes using a systematic review and network meta-analysis of accumulating evidence., METHODS: We systematically searched PubMed, Embase, and Cochrane Library from inception to August 29, 2022 for randomized controlled trials comparing different blood pressure targets, antihypertensive agents against placebo, or dual antihypertensive agents against single agent in patients with type 2 diabetes. Network meta-analysis was used to obtain pooled results of direct and indirect comparisons of each 5 mm Hg SBP category in association with clinical outcomes adjusted for baseline risk and intervention duration (PROSPERO [International Prospective Register of Systematic Reviews], CRD42022316697)., RESULTS: We identified 30 trials including 59 934 patients with type 2 diabetes. The mean achieved SBP levels ranged from 117 mm Hg to 144 mm Hg among treatment groups. A total of 7799 major cardiovascular diseases events and 4130 deaths were reported. The lowest risk of major cardiovascular diseases was found in patients with achieved SBP level of 120 to 124 mm Hg. The hazard ratio and 95% CI were 0.73 (0.52-1.02) compared with 130 to 134 mm Hg, 0.60 (0.41-0.85) compared with 140 to 144 mm Hg, and 0.41 (0.26-0.63) compared with >=150 mm Hg. Similar results were found for cardiovascular diseases components including stroke, myocardial infarction, heart failure, and cardiovascular death. All-cause death was reduced at an achieved SBP <140 mm Hg but further reduction did not show additional benefits., CONCLUSIONS: Our findings support an intensive blood pressure-lowering strategy to prevent major cardiovascular diseases in patients with type 2 diabetes., (C) 2023 American Heart Association, Inc
KW  - cardiovascular diseases
KW  - hypertension
KW  - mortality
KW  - network meta-analysis
KW  - systolic pressure
KW  - type 2 diabetes
JA  - Hypertension
VL  - 80
IS  - 8
SP  - 1640
EP  - 1653
CY  - (C) 2023 American Heart Association, Inc
PB  - Department of Endocrine and Metabolic Diseases, Shanghai Institute of Endocrine and Metabolic Diseases, Ruijin Hospital, Shanghai Jiaotong University School of Medicine, China (Q.Y., R.Z., S.W., M.L., T.W., Z.Z., M.X., J.L., Y.C., G.N., W.W., Y.B., Y.X.).
PB  - Shanghai National Clinical Research Center for Metabolic Diseases, Key Laboratory for Endocrine and Metabolic Diseases of the National Health Commission, Shanghai National Center for Translational Medicine, Ruijin Hospital, Shanghai Jiaotong University School of Medicine, China (Q.Y., R.Z., S.W., M.L., T.W., Z.Z., M.X., J.L., Y.C., G.N., W.W., Y.B., Y.X.).
PB  - Clinical Trials Center, Ruijin Hospital, Shanghai Jiaotong University School of Medicine, China (J.Z.).
SN  - 0194-911X
M1  - gk7, 7906255
DO  - 10.1161/HYPERTENSIONAHA.123.20954
PT  - Article
L2  - http://ovidsp.ovid.com/ovidweb.cgi?T=JS&PAGE=reference&D=ovftz1&NEWS=N&AN=00004268-202308000-00011
ER  -  

Link to the Ovid Full Text or citation: https://ovidsp.ovid.com/ovidweb.cgi?T=JS&CSC=Y&NEWS=N&PAGE=fulltext&D=ovftz1&AN=00004268-202308000-00011 

166. 
TY  - JOUR
DB  - Journals@Ovid Full Text
ID  - 00003226-202308000-00004
T1  - Clinical and Microbiological Spectra and Therapeutic Outcomes of Polymicrobial Keratitis.
A1  - Rathi, Anubha
A1  - Ramazanova, Khuraman
A1  - Murthy, Somasheila
A1  - Mohamed, Ashik
A1  - MBBS MTech, PhD
A1  - Joseph, Joveeta
A1  - Doctor, Mariya
A1  - Pandey, Suchita
A1  - Rathi, Varsha
Y1  - 2023//
N2  - Purpose: The aim of this study was to evaluate the risk factors, microbiology, and treatment outcomes of polymicrobial keratitis (PMK)., Methods: We retrospectively analyzed 65 patients diagnosed with PMK between 2016 and 2019. The clinical and microbiological characteristics and outcomes were evaluated. The primary outcome measure was clinical resolution of keratitis. Absolute success (group A) was defined as resolution of infection with medical treatment, qualified success (group B) was resolution with medical therapy and additional minor procedures, and failure (group C) was defined as worsening of infection and presence of corneal melting or perforation requiring therapeutic penetrating keratoplasty or evisceration., Results: Of 4764 cases of microbial keratitis, PMK was identified in 65 eyes of 65 patients (1.36%). Infiltrate was central in 60% (39 eyes). Predisposing factors were higher in group C and included uncontrolled diabetes mellitus in 25% (7/28), history of trauma/foreign body in 57.1% (16/28), and poor presenting visual acuity (0.9 for group A vs. 1.79 for group B vs. 3.00 logarithm of the minimum angle of resolution for group C; P = 0.02). Microbiological profiling revealed that a majority (95%: 62/65) had bacterial with fungal keratitis. High fluoroquinolone resistance was noted (57%; 34/59). Absolute success was achieved in 28.3% (17/60), qualified success in 16.6% (10/60), and treatment failure was noted in 55% (33/60). The final best corrected visual acuity in group A was significantly better than that in group B and C (0.44 vs. 3.00 vs. 2.78; P < 0.001)., Conclusions: PMK is extremely rare but responds poorly to medical therapy. Bacterial with fungal etiology is predominant. Early surgical intervention to improve overall outcome is advocated., Copyright (C) 2023 Wolters Kluwer Health, Inc. All rights reserved.
KW  - polymicrobial keratitis
KW  - mixed keratitis
KW  - corneal ulcer
KW  - nonresolving corneal ulcer
KW  - fungal keratitis
JA  - Cornea
VL  - 42
IS  - 8
SP  - 946
EP  - 953
CY  - Copyright (C) 2023 Wolters Kluwer Health, Inc. All rights reserved.
PB  - (*)The Cornea Institute, LV Prasad Eye Institute, Hyderabad, India;
PB  - (+)Ophthalmic Biophysics, LV Prasad Eye Institute, Hyderabad, India;
PB  - (++)Jhaveri Microbiology Center, LV Prasad Eye Institute, Hyderabad, India. and
PB  - ([S])Ramoji Foundation for Ocular Infections (RFCOI), Hyderabad, India
SN  - 0277-3740
M1  - dsn, 8216186
DO  - 10.1097/ICO.0000000000003107
PT  - Article
L2  - http://ovidsp.ovid.com/ovidweb.cgi?T=JS&PAGE=reference&D=ovftz1&NEWS=N&AN=00003226-202308000-00004
ER  -  

Link to the Ovid Full Text or citation: https://ovidsp.ovid.com/ovidweb.cgi?T=JS&CSC=Y&NEWS=N&PAGE=fulltext&D=ovftz1&AN=00003226-202308000-00004 

167. 
TY  - JOUR
DB  - Journals@Ovid Full Text
ID  - 00000740-202308000-00008
T1  - Rifampin urinary excretion to predict serum targets in children with tuberculosis:  a prospective diagnostic accuracy study.
A1  - Thomas, Tania
A1  - Lukumay, Saning
A1  - Yu, Sijia
A1  - Rao, Prakruti
A1  - Siemiatkowska, Anna
A1  - Kagan, Leonid
A1  - Augustino, Domitila
A1  - Mejan, Paulo
A1  - Mosha, Restituta
A1  - Handler, Deborah
A1  - Petros de Guex, Kristen
A1  - Mmbaga, Blandina
A1  - Pfaeffle, Herman
A1  - Reiss, Robert
A1  - Peloquin, Charles
A1  - Vinnard, Christopher
A1  - Mduma, Estomih
A1  - Xie, Yingda
A1  - Heysell, Scott
Y1  - 2023//
N2  - Objective: Pharmacokinetic variability drives tuberculosis (TB) treatment outcomes but measurement of serum drug concentrations for personalised dosing is inaccessible for children in TB-endemic settings. We compared rifampin urine excretion for prediction of a serum target associated with treatment outcome., Design: Prospective diagnostic accuracy study., Setting: Inpatient wards and outpatient clinics, northern Tanzania., Patients: Children aged 4-17 years were consecutively recruited on initiation of WHO-approved treatment regimens., Interventions: Samples were collected after directly observed therapy at least 2 weeks after initiation in the intensive phase: serum at pre-dose and 1, 2 and 6 hours post-dose, later analysed by liquid chromatography-tandem mass spectrometry for calculation of rifampin total exposure or area under the concentration time curve (AUC0-24); urine at post-dose intervals of 0-4, 4-8 and 8-24 hours, with rifampin excretion amount measured onsite by spectrophotometry., Main outcome measures: Receiver operating characteristic (ROC) curve for percentage of rifampin dose excreted in urine measured by spectrophotometry to predict serum rifampin AUC0-24 target of 31.7 mg*hour/L., Results: 89 children, 52 (58%) female, with median age of 9.1 years, had both serum and urine collection. Only 59 (66%) reached the serum AUC0-24 target, reflected by a range of urine excretion patterns. Area under the ROC curve for percentage of rifampin dose excreted in urine over 24 hours predicting serum AUC0-24 target was 69.3% (95% CI 56.7% to 81.8%), p=0.007., Conclusions: Urine spectrophotometry correlated with a clinically relevant serum target for rifampin, representing a step toward personalised dosing for children in TB-endemic settings., (C) 2023 BMJ Publishing Group Ltd and Royal College of Paediatrics and Child Health
KW  - Child Health
KW  - Communicable Diseases
KW  - Global Health
KW  - Infectious Disease Medicine
KW  - Paediatrics
JA  - Arch Dis Child
VL  - 108
IS  - 8
SP  - 616
EP  - 621
CY  - (C) 2023 BMJ Publishing Group Ltd and Royal College of Paediatrics and Child Health
PB  - (1) Department of Medicine, Infectious Diseases and International Health, University of Virginia, Charlottesville, Virginia, USA 
PB  - (2) Department of Global Health Research, Haydom Lutheran Hospital, Mbulu, Tanzania, United Republic of 
PB  - (3) Pharmacy, Rutgers The State University of New Jersey, New Brunswick, New Jersey, USA 
PB  - (4) Pharmacy, Poznan University, Poznan, Poland 
PB  - (5) Department of Medicine, Infectious Diseases, Rutgers New Jersey Medical School, Newark, New Jersey, USA 
PB  - (6) Department of Pediatrics, Kilimanjaro Christian Medical College, Moshi, Tanzania, United Republic of 
PB  - (7) Department of Medicine, Naval Medical Center Portsmouth, Portsmouth, Virginia, USA 
PB  - (8) Pharmacy, University of Florida, Gainesville, Florida, USA 
SN  - 0003-9888
M1  - 6xg, 0372434
DO  - 10.1136/archdischild-2022-325250
PT  - Miscellaneous Article
L2  - http://ovidsp.ovid.com/ovidweb.cgi?T=JS&PAGE=reference&D=ovftz1&NEWS=N&AN=00000740-202308000-00008
ER  -  

Link to the Ovid Full Text or citation: https://ovidsp.ovid.com/ovidweb.cgi?T=JS&CSC=Y&NEWS=N&PAGE=fulltext&D=ovftz1&AN=00000740-202308000-00008 

168. 
TY  - JOUR
DB  - Journals@Ovid Full Text
ID  - 00004770-202308000-00005
T1  - Outcome of Root Canal Treatment of Teeth with Asymptomatic Apical Periodontitis Treated with Foraminal Enlargement and 2% Chlorhexidine Gel: A Retrospective Cohort Study.
A1  - da Silva, Tamares
A1  - Andrade DDS, MSc
A1  - de Araujo, Lucas
A1  - Peixoto DDS, MSc
A1  - Gobbo, Leandro
A1  - Bueno DDS, MSc
A1  - de-Jesus-Soares, Adriana
A1  - DDS, MSc
A1  - Gomes, Brenda
A1  -  DDS, MSc
A1  - de Almeida, Jose
A1  - Flavio Affonso DDS, MSc
A1  - Ferraz, Caio
A1  - Cezar Randi DDS, MSc
Y1  - 2023//
N2  - Introduction: This retrospective cohort study aimed to estimate the success rate (SR) of primary root canal treatment on teeth with a diagnosis of pulp necrosis (PN) and asymptomatic apical periodontitis (AAP) when using 2% chlorhexidine gel as an auxiliary chemical substance and foraminal enlargement instrumentation technique., Methods: This study evaluated 178 patients with 206 teeth submitted to primary root canal treatment performed by graduate residents in endodontics. The inclusion criteria were patients who underwent treatment over a period of 1-7 years on teeth with a diagnosis of PN and AAP. The SR was evaluated clinically and radiographically and categorized considering strict (complete resolution of the periradicular lesion) or loose (reduction in the size of the existing periradicular lesion) criteria. Cases of clinical and/or radiographic absence of repair were classified as a failure. Two calibrated examiners independently assessed treatment outcomes using ImageJ software (National Institutes of Health, Bethesda, MD)., Results: The SRs were 81.1% (95% confidence interval, 75.7%-86.4%) and 87.4% (95% confidence interval, 82.8%-91.9%) when considering the strict or loose criteria, respectively. Females had a higher SR when strict criteria were applied. Also, the SR was significantly reduced when there was an increase in the patient's age., Conclusions: Teeth with a diagnosis of PN and AAP and treated with 2% chlorhexidine gel and foraminal enlargement achieved substantial SR. Sex and age were prognostic factors that played a significant role in the SR. Future randomized controlled trials should further investigate the effects of foraminal enlargement and 2% chlorhexidine gel as an auxiliary chemical substance., (C)2023The American Association of Endodontists
KW  - Chlorhexidine
KW  - endodontics
KW  - foraminal enlargement
KW  - retrospective study
KW  - treatment outcome
JA  - J Endod
VL  - 49
IS  - 8
SP  - 972
EP  - 979
CY  - (C)2023The American Association of Endodontists
PB  - (*)Division of Endodontics, Department of Restorative Dentistry, Piracicaba Dental School, State University of Campinas, Piracicaba, Sao Paulo, Brazil
PB  - (+)School of Dentistry, Catholic University of Pelotas, Pelotas, Rio Grande do Sul, Brazil
SN  - 0099-2399
M1  - i1k, 7511484, 17910050r
DO  - 10.1016/j.joen.2023.06.005
PT  - Article
L2  - http://ovidsp.ovid.com/ovidweb.cgi?T=JS&PAGE=reference&D=ovftz1&NEWS=N&AN=00004770-202308000-00005
ER  -  

Link to the Ovid Full Text or citation: https://ovidsp.ovid.com/ovidweb.cgi?T=JS&CSC=Y&NEWS=N&PAGE=fulltext&D=ovftz1&AN=00004770-202308000-00005 

169. 
TY  - JOUR
DB  - Journals@Ovid Full Text
ID  - 00007670-202308000-00007
T1  - Thrombectomy for M2 Occlusions:  Predictors of Successful and Futile Recanalization.
A1  - Kniep, Helge
A1  - MD, Dipl-Ing
A1  - Meyer, Lukas
A1  - Broocks, Gabriel
A1  - Bechstein, Matthias
A1  - Heitkamp, Christian
A1  - Winkelmeier, Laurens
A1  - Faizy, Tobias
A1  - Brekenfeld, Caspar
A1  - Flottmann, Fabian
A1  - Deb-Chatterji, Milani
A1  - Alegiani, Anna
A1  - Hanning, Uta
A1  - MD, MHBA
A1  - Thomalla, Gotz
A1  - Fiehler, Jens
A1  - en, Susanne
A1  - Rother, Joachim
A1  - Eckert, Bernd
A1  - Braun, Michael
A1  - Hamann, Gerhard
A1  - Siebert, Eberhard
A1  - Nolte, Christian
A1  - Zweynert, Sarah
A1  - Bohner, Georg
A1  - Berrouschot, Jorg
A1  - Bormann, Albrecht
A1  - Kraemer, Christoffer
A1  - Leischner, Hannes
A1  - Hattingen, Jorg
A1  - Petersen, Martina
A1  - Stogbauer, Florian
A1  - Boeckh-Behrens, Tobias
A1  - Wunderlich, Silke
A1  - Ludolph, Alexander
A1  - Henn, Karl-Heinz
A1  - Gerloff, Christian
A1  - Schell, Maximilian
A1  - Reich, Arno
A1  - Nikoubashman, Omid
A1  - Dorn, Franziska
A1  - Petzold, Gabor
A1  - Liman, Jan
A1  - Schafer, Jan
A1  - Keil, Fee
A1  - Groschel, Klaus
A1  - Uphaus, Timo
A1  - Schellinger, Peter
A1  - Borggrefe, Jan
A1  - Tiedt, Steffen
A1  - Kellert, Lars
A1  - Trumm, Christoph
A1  - Ernemann, Ulrike
A1  - Poli, Sven
A1  - Riedel, Christian
A1  - Ernst, Marielle
Y1  - 2023//
N2  - BACKGROUND: Patient-specific factors associated with successful recanalization in mechanical thrombectomy (MT) have been evaluated for acute ischemic stroke with large vessel occlusion. However, MT for M2 occlusions is still a matter of debate, and predictors of successful and futile recanalization have not been assessed in detail. We sought to identify predictors of recanalization success in patients with M2 occlusions undergoing MT based on large-scale clinical data., METHODS: All patients prospectively enrolled in the German Stroke Registry (May, 2015 to December, 2021) were screened (N=13 082). Inclusion criteria for the complete case analysis were isolated M2 occlusions. Standard descriptive statistics and multivariable logistic regression analysis were used to identify factors associated with successful recanalization (Thrombolysis in Cerebral Infarction [TICI]>=2b), complete recanalization (TICI=3) and futile recanalization (TICI>=2b with 90-day modified Rankin Scale [mRS] score >2)., RESULTS: One thousand two hundred ninety-four patients were included, thereof 439 (33.9%) with TICI=2b and 643 (49.7%) with TICI=3. Five hundred sixty-nine (44%) patients had good functional outcome (90-day mRS score <=2). In multivariable logistic regression, general anesthesia (adjusted odds ratio [aOR], 1.47 [95% CI, 1.05-2.09]; P<0.05) was associated with higher probability of TICI>=2b while intraprocedural change from local to general anesthesia (aOR, 0.49 [0.26-0.95]; P<0.05) and higher pre-mRS (aOR, 0.75 [0.67-0.85]; P<0.001) lowered probability of successful recanalization. Futile recanalization was associated with higher age (aOR, 1.05 [1.04-1.07]; P<0.001), higher prestroke mRS (aOR, 3.12 [2.49-3.91]; P<0.001), higher NIHSS at admission (aOR, 1.11 [1.08-1.14]; P<0.001), diabetes (aOR, 1.96 [1.38-2.8]; P<0.001), higher number of passes (aOR, 1.29 [1.14-1.46]; P<0.001), and adverse events (aOR, 1.82 [1.2-2.74]; P<0.01). Higher Alberta Stroke Program Early CT Score (aOR, 0.85 [0.76-0.94]; P<0.01) and IV thrombolysis (aOR, 0.71 [0.52-0.97]; P<0.05) reduced risk of futile recanalization., CONCLUSIONS: In patients with M2 occlusions, successful recanalization was significantly associated with general anesthesia and low prestroke mRS, while intraprocedural change from conscious sedation to general anesthesia increased risk of unsuccessful recanalization, presumably caused by difficult anatomy and movement of patients in these cases. Futile recanalization was associated with severe prestroke mRS, comorbidity diabetes, number of passes and adverse events during treatment. IV thrombolysis reduced the risk of futile recanalization., (C) 2023 American Heart Association, Inc.
KW  - ischemic stroke
KW  - registries
KW  - risk
KW  - safety
KW  - thrombectomy
KW  - treatment outcome
JA  - Stroke
VL  - 54
IS  - 8
SP  - 2002
EP  - 2012
CY  - (C) 2023 American Heart Association, Inc.
PB  - Department of Diagnostic and Interventional Neuroradiology (H.K., L.M., G.B., M.B., C.H., L.W., T.F., C.B., F.F., U.H., J.F., S.G.), University Medical Center Hamburg-Eppendorf, Germany.
PB  - Department of Neurology (M.D.-C., G.T.), University Medical Center Hamburg-Eppendorf, Germany.
PB  - Department of Neurology, University Hospital Schleswig-Holstein, Kiel, Germany (M.D.-C.).
PB  - Department of Neurology, Asklepios Klinik Altona, Hamburg, Germany (A.A.).
PB  - Asklepios Klinik Altona Hamburg
PB  - Asklepios Klinik Altona Hamburg
PB  - Bezirkskrankenhaus Gunzburg
PB  - Bezirkskrankenhaus Gunzburg
PB  - Charite -Benjamin Franklin und Campus Charite
PB  - Charite -Benjamin Franklin und Campus Charite
PB  - Charite - Campus Virchow Klinikum
PB  - Charite - Campus Virchow Klinikum
PB  - Klinikum Altenburger Land
PB  - Klinikum Altenburger Land
PB  - Klinikum Luneburg
PB  - Klinikum Luneburg
PB  - KRH Klinikum Nordstadt Hannover
PB  - Klinikum Osnabruck
PB  - Klinikum Osnabruck
PB  - Klinikum r.d.Isar
PB  - Klinikum r
PB  - Sana Klinikum Offenbach
PB  - Sana Klinikum Offenbach
PB  - UKE Hamburg-Eppendorf
PB  - UKE Hamburg-Eppendorf
PB  - Uniklinik RWTH Aachen
PB  - Uniklinik RWTH Aachen
PB  - Uniklinik Bonn
PB  - Uniklinik Bonn
PB  - Klinikum Nurnberg
PB  - Uniklinik Frankfurt/ Main
PB  - Uniklinik Frankfurt/ Main
PB  - Universitatsmedizin Mainz
PB  - Universitatsmedizin Mainz
PB  - Universitatsklinik Johannes Wesling Klinikum Minden
PB  - Universitatsklinik Johannes Wesling Klinikum Minden
PB  - Uniklinik Munchen [LMU]
PB  - Uniklinik Munchen [LMU]
PB  - Uniklinik Munchen [LMU]
PB  - Universitatsklinik Tubingen
PB  - Universitatsklinik Tubingen
PB  - Universitatsmedizin Gottingen
PB  - Universitatsmedizin Gottingen
SN  - 0039-2499
M1  - v2j, 0235266
DO  - 10.1161/STROKEAHA.123.043285
PT  - Article
L2  - http://ovidsp.ovid.com/ovidweb.cgi?T=JS&PAGE=reference&D=ovftz1&NEWS=N&AN=00007670-202308000-00007
ER  -  

Link to the Ovid Full Text or citation: https://ovidsp.ovid.com/ovidweb.cgi?T=JS&CSC=Y&NEWS=N&PAGE=fulltext&D=ovftz1&AN=00007670-202308000-00007 

170. 
TY  - JOUR
DB  - Journals@Ovid Full Text
ID  - 00003017-202307180-00016
T1  - Health Disparities in Peripheral Artery Disease:  A Scientific Statement From the American Heart Association.
A1  - Allison, Matthew
A1  -  MD, MPH
A1  - Armstrong, David
A1  -  DPM, MD
A1  - Goodney, Philip
A1  -  MD, MS
A1  - Hamburg, Naomi
A1  -  MD, FAHA
A1  - Kirksey, Lee
A1  - MD, MBA
A1  - Lancaster, Kristie
A1  -  PhD, RD
A1  - Mena-Hurtado, Carlos
A1  - Misra, Sanjay
A1  - MD, FAHA
A1  - Treat-Jacobson, Diane
A1  -  PhD, RN
A1  - White Solaru, Khendi
Y1  - 2023//
N2  - Peripheral artery disease (PAD) affects 200 million individuals worldwide. In the United States, certain demographic groups experience a disproportionately higher prevalence and clinical effect of PAD. The social and clinical effect of PAD includes higher rates of individual disability, depression, minor and major limb amputation along with cardiovascular and cerebrovascular events. The reasons behind the inequitable burden of PAD and inequitable delivery of care are both multifactorial and complex in nature, including systemic and structural inequity that exists within our society. Herein, we present an overview statement of the myriad variables that contribute to PAD disparities and conclude with a summary of potential novel solutions., (C) 2023  by the American College of Cardiology Foundation and the American Heart Association, Inc.
KW  - AHA Scientific Statements
KW  - ankle brachial index
KW  - chronic limb-threatening ischemia
KW  - health status disparities
KW  - healthcare disparities
KW  - peripheral arterial disease
JA  - Circulation
VL  - 148
IS  - 3
SP  - 286
EP  - 296
CY  - (C) 2023  by the American College of Cardiology Foundation and the American Heart Association, Inc. 
SN  - 0009-7322
M1  - daw, 0147763
DO  - 10.1161/CIR.0000000000001153
PT  - Miscellaneous Article
L2  - http://ovidsp.ovid.com/ovidweb.cgi?T=JS&PAGE=reference&D=ovftz1&NEWS=N&AN=00003017-202307180-00016
ER  -  

Link to the Ovid Full Text or citation: https://ovidsp.ovid.com/ovidweb.cgi?T=JS&CSC=Y&NEWS=N&PAGE=fulltext&D=ovftz1&AN=00003017-202307180-00016 

171. 
TY  - JOUR
DB  - Journals@Ovid Full Text
ID  - 00003017-202307180-00012
T1  - Diagnosis and Management of Cardiovascular Risk in Individuals With Spinal Cord Injury:  A Narrative Review.
A1  - Lagu, Tara
A1  - MD, MPH
A1  - Schroth, Samantha
A1  - Haywood, Carol
A1  - PhD, OTR
A1  - Heinemann, Allen
A1  - Kessler, Allison
A1  - Morse, Leslie
A1  - Khan, Sadiya
A1  -  MD, MS
A1  - Kershaw, Kiarri
A1  -  PhD, MPH
A1  - Nash, Mark
Y1  - 2023//
N2  - More than 16 000 Americans experience spinal cord injury (SCI), resulting in chronic disability and other secondary sequelae, each year. Improvements in acute medical management have increased life expectancy. Cardiovascular disease is a leading cause of death in this population, and seems to occur earlier in individuals with SCI compared with the general population. People with SCI experience a high burden of traditional cardiovascular disease risk factors, including dyslipidemia and diabetes, and demonstrate anatomic, metabolic, and physiologic changes alongside stark reductions in physical activity after injury. They also experience multiple, complex barriers to care relating to disability and, in many cases, compounding effects of intersecting racial and socioeconomic health inequities. Given this combination of risk factors, some investigators have proposed that people with SCI are at increased risk for cardiovascular disease, beyond that associated with traditional risk factors, and SCI could be considered a risk-enhancing factor, analogous to other risk-enhancing factors defined by the 2019 American Heart Association/American College of Cardiology Primary Prevention Guidelines. However, more research is needed in this population to clarify the role of traditional risk factors, novel risk factors, health care access, social determinants of health, and intersectionality of disability, race, and socioeconomic status. There is an urgent need for primary care physicians and cardiologists to have awareness of the importance of timely diagnosis and management of cardiac risk factors for people with SCI., (C) 2023  by the American College of Cardiology Foundation and the American Heart Association, Inc.
KW  - cardiovascular diseases
KW  - social determinants of health
KW  - spinal cord injuries
JA  - Circulation
VL  - 148
IS  - 3
SP  - 268
EP  - 277
CY  - (C) 2023  by the American College of Cardiology Foundation and the American Heart Association, Inc. 
PB  - Center for Health Services and Outcomes Research, Institute of Public Health and Medicine (T.L., S.L.S., C.H., A.H., A.K., S.S.K.), Northwestern Feinberg School of Medicine, Chicago, IL
PB  - Divisions of Hospital Medicine (T.L.), Northwestern Feinberg School of Medicine, Chicago, IL
PB  - Cardiology (S.S.K.), Northwestern Feinberg School of Medicine, Chicago, IL
PB  - Department of Medicine (T.L., S.S.K.), Northwestern Feinberg School of Medicine, Chicago, IL
PB  - Departments of Pathology (S.L.S.), Northwestern Feinberg School of Medicine, Chicago, IL
PB  - Medical Social Sciences (C.H.), Northwestern Feinberg School of Medicine, Chicago, IL
PB  - Physical Medicine and Rehabilitation (A.H., A.K.), Northwestern Feinberg School of Medicine, Chicago, IL
PB  - Preventive Medicine (S.S.K., K.N.K.), Northwestern Feinberg School of Medicine, Chicago, IL.
PB  - Shirley Ryan Ability Lab, Chicago, IL (A.K., A.K.).
PB  - Department of Rehabilitation Medicine, University of Minnesota Medical School, Minneapolis (L.M.).
PB  - Department of Neurological Surgery and the Miami Project to Cure Paralysis, University of Miami Miller School of Medicine, FL (M.S.N.).
SN  - 0009-7322
M1  - daw, 0147763
DO  - 10.1161/CIRCULATIONAHA.123.064859
PT  - Miscellaneous Article
L2  - http://ovidsp.ovid.com/ovidweb.cgi?T=JS&PAGE=reference&D=ovftz1&NEWS=N&AN=00003017-202307180-00012
ER  -  

Link to the Ovid Full Text or citation: https://ovidsp.ovid.com/ovidweb.cgi?T=JS&CSC=Y&NEWS=N&PAGE=fulltext&D=ovftz1&AN=00003017-202307180-00012 

172. 
TY  - JOUR
DB  - Journals@Ovid Full Text
ID  - 01515467-202307000-00016
T1  - Telehealth interventions in patients with chronic liver diseases:  A systematic review.
A1  - Muftah, Abdullah
A1  - Banala, Chaitra
A1  - Raasikh, Taaj
A1  - Jamali, Taher
A1  - Bustamante, Gabriel
A1  - Cholankeril, George
A1  - Kanwal, Fasiha
A1  - Flores, Avegail
A1  - Hernaez, Ruben
Y1  - 2023//
N2  - Background and Aim: Telehealth interventions may improve access to care, disease-specific, and quality outcomes in chronic liver diseases (CLDs). We aimed to systematically evaluate outcomes of telehealth interventions in CLDs., Materials and Methods: We used key terms and searched PubMed/EMBASE from inception to January 10, 2022. Two authors independently screened abstracts. Disagreements were resolved by a third reviewer. We included any type of CLD, including posttransplant patients, and extracted outcomes as defined by authors for each etiology of CLD (sustained virological response in HCV or weight loss in NAFLD). Meta-analysis was not performed because of the heterogeneity of data. Quality assessment was performed using the Newcastle-Ottawa Scale for observational studies and the Cochrane Risk of Bias tool for clinical trials., Results: Of 4250 studies screened, 43 met the inclusion criteria. Of these, 28 reported HCV treatment outcomes. All studies showed no statistically significant differences between sustained virological response rates in TH groups compared with control groups or historic cohorts. Eight studies evaluating liver transplant-related processes and outcomes demonstrated improved rates of transplant evaluation and referrals and decreased short-term readmission rates. Three randomized controlled trials and 1 observational study on NAFLD showed improved weight loss outcomes. One retrospective study showed reduced mortality risk in CLD patients with at least 1 TH encounter., Conclusions: TH interventions in patients with CLDs consistently show equivalent or improved clinical outcomes compared with traditional encounters. TH in CLDs can bridge the gap in access while maintaining the quality of care for underserved populations., (C) 2023 by Lippincott Williams & Wilkins, Inc.
JA  - Hepatology
VL  - 78
IS  - 1
SP  - 179
EP  - 194
CY  - (C) 2023 by Lippincott Williams & Wilkins, Inc.
PB  - (1)Department of Medicine, Baylor College of Medicine, Houston, Texas, USA
PB  - (2)Department of Gastroenterology, Keck School of Medicine, University of Southern California, Los Angeles, California, USA
PB  - (3)Division of Gastroenterology, Henry Ford Hospital, Detroit, Michigan, USA
PB  - (4)Section of Gastroenterology and Hepatology, Department of Medicine, Baylor College of Medicine, Houston, Texas, USA
PB  - (5)Section of Gastroenterology, Michael E. DeBakey Veterans Affairs Medical Center, Houston, Texas, USA
PB  - (6)Center for Innovations in Quality, Effectiveness and Safety (IQuESt), Michael E. DeBakey Veterans Affairs Medical Center, Houston, Texas, USA
SN  - 0270-9139
DO  - 10.1097/HEP.0000000000000265
PT  - Article
L2  - http://ovidsp.ovid.com/ovidweb.cgi?T=JS&PAGE=reference&D=ovftz1&NEWS=N&AN=01515467-202307000-00016
ER  -  

Link to the Ovid Full Text or citation: https://ovidsp.ovid.com/ovidweb.cgi?T=JS&CSC=Y&NEWS=N&PAGE=fulltext&D=ovftz1&AN=01515467-202307000-00016 

173. 
TY  - JOUR
DB  - Journals@Ovid Full Text
ID  - 00007783-202307000-00006
T1  - Population study on diagnosis, treatment and outcomes of critically ill patients with tuberculosis (2008-2018).
A1  - So, Christina
A1  - Ling, Lowell
A1  - Wong, Wai
A1  - Zhang, Jack
A1  - Ho, Chun
A1  - Ng, Pauline
A1  - Shum, Hoi
A1  - Yeung, Alwin
A1  - Sin, Kai
A1  - Chan, Jacky
A1  - Au, Ka
A1  - Liong, Ting
A1  - Ho, Eunise
A1  - Chow, Fu
A1  - Ho, Laptin
A1  - Chan, Kai
A1  - Joynt, Gavin
Y1  - 2023//
N2  - Background: Tuberculosis (TB) is a preventable and curable disease, but mortality remains high among those who develop sepsis and critical illness from TB., Methods: This was a population-based, multicentre retrospective cohort study of patients admitted to all 15 publicly funded Hong Kong adult intensive care units (ICUs) between 1 April 2008 and 31 March 2019. 940 adult critically ill patients with at least one positive Mycobacterium tuberculosis (MTB) culture were identified out of 133 858 ICU admissions. Generalised linear modelling was used to determine the impact of delay in TB treatment on hospital mortality. Trend of annual Acute Physiology and Chronic Health Evaluation (APACHE) IV-adjusted standardised mortality ratio (SMR) over the 11-year period was analysed by Mann-Kendall's trend test., Results: ICU and hospital mortality were 24.7% (232/940) and 41.1% (386/940), respectively. Of those who died in the ICU, 22.8% (53/232) never received antituberculosis drugs. SMR for ICU patients with TB remained unchanged over the study period (Kendall's [tau]b=0.37, p=0.876). After adjustment for age, Charlson comorbidity index, APACHE IV, albumin, vasopressors, mechanical ventilation and renal replacement therapy, delayed TB treatment was directly associated with hospital mortality. In 302/940 (32.1%) of patients, TB could only be established from MTB cultures alone as Ziehl-Neelsen staining or PCR was either not performed or negative. Among this group, only 31.1% (94/302) had concurrent MTB PCR performed., Conclusions: Survival of ICU patients with TB has not improved over the last decade and mortality remains high. Delay in TB treatment was associated with higher hospital mortality. Use of MTB PCR may improve diagnostic yield and facilitate early treatment., (C) 2023 BMJ Publishing Group Ltd & British Thoracic Society
KW  - Tuberculosis
KW  - Critical Care
JA  - Thorax
VL  - 78
IS  - 7
SP  - 674
EP  - 681
CY  - (C) 2023 BMJ Publishing Group Ltd & British Thoracic Society
PB  - (1) Department of Anaesthesia and Intensive Care, The Chinese University of Hong Kong, Hong Kong, China 
PB  - (2) Department of Intensive Care, Tuen Mun Hospital, Hong Kong, China 
PB  - (3) Department of Intensive Care, Pok Oi Hospital, New Territories, Hong Kong SAR, China 
PB  - (4) Department of Medicine, Li Ka Shing Faculty of Medicine, The University of Hong Kong, Hong Kong, China 
PB  - (5) Department of Adult Intensive Care, Queen Mary Hospital, Hong Kong, China 
PB  - (6) Department of Intensive Care, Pamela Youde Nethersole Eastern Hospital, Hong Kong, China 
PB  - (7) Department of Medicine and Geriatrics, Ruttonjee & Tang Shiu Kin Hospitals, Hong Kong SAR, China 
PB  - (8) Department of Intensive Care, Queen Elizabeth Hospital, Hong Kong, China 
PB  - (9) Department of Medicine, Tseung Kwan O Hospital, Hong Kong, China 
PB  - (10) Department of Intensive Care, Kwong Wah Hospital, Hong Kong, China 
PB  - (11) Department of Intensive Care, United Christian Hospital, Hong Kong, China 
PB  - (12) Department of Intensive Care, Princess Margaret Hospital, Hong Kong, China 
PB  - (13) Department of Intensive Care, Yan Chai Hospital, Hong Kong, Hong Kong, China 
PB  - (14) Department of Medicine and Geriatrics, Caritas Medical Centre, Hong Kong, China 
PB  - (15) Department of Intensive Care, North District Hospital, Hong Kong, China 
PB  - (16) Department of Medicine, Alice Ho Miu Ling Nethersole Hospital, Hong Kong, China 
SN  - 0040-6376
M1  - vqw, 0417353
DO  - 10.1136/thorax-2022-218868
PT  - Article
L2  - http://ovidsp.ovid.com/ovidweb.cgi?T=JS&PAGE=reference&D=ovftz1&NEWS=N&AN=00007783-202307000-00006
ER  -  

Link to the Ovid Full Text or citation: https://ovidsp.ovid.com/ovidweb.cgi?T=JS&CSC=Y&NEWS=N&PAGE=fulltext&D=ovftz1&AN=00007783-202307000-00006 

174. 
TY  - JOUR
DB  - Journals@Ovid Full Text
ID  - 01787389-202307000-00010
T1  - Single-Posterior Revision Surgery for Recurrent Thoracic/Thoracolumbar Spinal Tuberculosis With Kyphosis.
A1  - Yang, Kai
A1  - Feng, Chaoshuai
A1  - Zheng, Bolong
A1  - Hui, Hua
A1  - Kong, Lingbo
A1  - Yan, Liang
A1  - Hao, Dingjun
A1  - He, Baorong
Y1  - 2023//
N2  - BACKGROUND AND OBJECTIVES: The treatment of thoracic/thoracolumbar spinal tuberculosis (STB) remains challenging. The spinal deformity, long disease history, heterogeneous lesion, and poor drug response make the treatment of recurrent and kyphosis cases even more difficult. This study aims to investigate the efficacy and safety of single-posterior revision surgery in patients with recurrent thoracic/thoracolumbar STB and kyphosis., METHODS: Patients with recurrent thoracic/thoracolumbar STB with kyphosis and treated with single-posterior debridement, osteotomy, correction, bone graft, and fusion in our center from 2009 to 2019 were enrolled. The clinical data, radiographs, and erythrocyte sedimentation rate (ESR) at different stages were collected. ESR, kyphotic angle, Visual Analog Scale, and neurological functions were analyzed., RESULTS: A total of 27 patients (16 male, 11 female) with an average age of 48.4 +/- 13.0 years were included. The average surgery time was 320.6 +/- 46.4 minutes, and the average estimated blood loss was 1470.6 +/- 367.4 mL. From admittance to the latest follow-up, the average Visual Analog Scale significantly reduced from 5.6 +/- 1.3 to 0.5 +/- 0.7, the average ESR was improved from 69.4 +/- 15.8 mm/h to normal, and the average kyphotic angle was corrected from 66.6[degrees] +/- 11.7[degrees] to 34.5[degrees] +/- 6.6[degrees]. For patients with preoperative neurological deficits, their neurological functions were improved to normal. In drug susceptibility tests, 70.5% (11/17) of specimens had bacteria resistant to at least 1 first-line drug., CONCLUSION: Single-posterior debridement, osteotomy, correction, bone graft, and fusion are effective and safe in the treatment of recurrent thoracic/thoracolumbar spinal tuberculosis with kyphosis. The drug treatment of recurrent spinal tuberculosis should be carefully tailored., (C) 2023 by Lippincott Williams & Wilkins, Inc.
KW  - Spinal
KW  - Spine
KW  - Spine: Thoracic Spine
KW  - Spine: Lumbar Spine
KW  - Spine
KW  - Kyphosis
KW  - Recurrence
KW  - Revision surgery
KW  - Spine
KW  - Surgery approach
KW  - Tuberculosis
JA  - Oper Neurosurg (Hagerstown)
VL  - 25
IS  - 1
SP  - 59
EP  - 65
CY  - (C) 2023 by Lippincott Williams & Wilkins, Inc.
PB  - Department of Spine Surgery, Honghui Hospital, Xi'an Jiaotong University, Xi'an, China
SN  - 2332-4252
M1  - 101635417
DO  - 10.1227/ons.0000000000000702
PT  - Article
L2  - http://ovidsp.ovid.com/ovidweb.cgi?T=JS&PAGE=reference&D=ovftz1&NEWS=N&AN=01787389-202307000-00010
ER  -  

Link to the Ovid Full Text or citation: https://ovidsp.ovid.com/ovidweb.cgi?T=JS&CSC=Y&NEWS=N&PAGE=fulltext&D=ovftz1&AN=01787389-202307000-00010 

175. 
TY  - JOUR
DB  - Journals@Ovid Full Text
ID  - 00115407-202307000-00012
T1  - The immune response in tubercular uveitis and its implications for treatment: From anti-tubercular treatment to host-directed therapies.
A1  - Putera, Ikhwanuliman
A1  - Schrijver, Benjamin
A1  - ten Berge, Josianne
A1  - Gupta, Vishali
A1  - La Distia Nora, Rina
A1  - Agrawal, Rupesh
A1  - van Hagen, Martin
A1  - Rombach, Saskia
A1  - Dik, Willem
Y1  - 2023//
N2  - Tubercular uveitis (TB-uveitis) remains a conundrum in the uveitis field, which is mainly related to the diverse clinical phenotypes of TB-uveitis. Moreover, it remains difficult to differentiate whether Mycobacterium tuberculosis (Mtb) is present in the ocular tissues, elicits a heightened immune response without Mtb invasion in ocular tissues, or even induces an anti-retinal autoimmune response. Gaps in the immuno-pathological knowledge of TB-uveitis likely delay timely diagnosis and appropriate management. In the last decade, the immunopathophysiology of TB-uveitis and its clinical management, including experts' consensus to treat or not to treat certain conditions with anti-tubercular treatment (ATT), have been extensively investigated. In the meantime, research on TB treatment, in general, is shifting more toward host-directed therapies (HDT). Given the complexities of the host-Mtb interaction, enhancement of the host immune response is expected to boost the effectiveness of ATT and help overcome the rising burden of drug-resistant Mtb strains in the population. This review will summarize the current knowledge on the immunopathophysiology of TB-uveitis and recent advances in treatment modalities and outcomes of TB-uveitis, capturing results gathered from high- and low-burden TB countries with ATT as the mainstay of treatment. Moreover, we outline the recent progress of HDT development in the pulmonary TB field and discuss the possibility of its applicability to TB-uveitis. The concept of HDT might help direct future development of efficacious therapy for TB-uveitis, although more in-depth research on the immunoregulation of this disease is still necessary., (C) 2023Elsevier, Inc.
KW  - Anti-tubercular treatment
KW  - Autoimmunity
KW  - Host-directed therapies
KW  - Tubercular uveitis
KW  - Tuberculosis
JA  - Prog Retin Eye Res
VL  - 95
SP  - 101189
CY  - (C) 2023Elsevier, Inc.
PB  - (a)Department of Ophthalmology, Erasmus University Medical Center, Rotterdam, the Netherlands
PB  - (b)Department of Internal Medicine, Section Allergy and Clinical Immunology, Erasmus University Medical Center, Rotterdam, the Netherlands
PB  - (c)Laboratory Medical Immunology, Department of Immunology, Erasmus University Medical Center, Rotterdam, the Netherlands
PB  - (d)Department of Ophthalmology, Faculty of Medicine, Universitas Indonesia, Cipto Mangunkusumo Hospital, Jakarta, Indonesia
PB  - (e)Retina and Uvea Services, Post Graduate Institute of Medical Education and Research (PGIMER), Chandigarh, India
PB  - (f)National Healthcare Group Eye Institute, Tan Tock Seng Hospital, Singapore
PB  - (g)Lee Kong Chian School of Medicine, Nanyang Technological University, Singapore
PB  - (h)Ophthalmology and Visual Sciences Academic Clinical Program, Duke NUS University, Singapore
PB  - (i)Singapore Eye Research Institute, Singapore
PB  - (j)Moorfields Eye Hospital, London, United Kingdom
SN  - 1350-9462
M1  - c2p
DO  - 10.1016/j.preteyeres.2023.101189
PT  - Article
L2  - http://ovidsp.ovid.com/ovidweb.cgi?T=JS&PAGE=reference&D=ovftz1&NEWS=N&AN=00115407-202307000-00012
ER  -  

Link to the Ovid Full Text or citation: https://ovidsp.ovid.com/ovidweb.cgi?T=JS&CSC=Y&NEWS=N&PAGE=fulltext&D=ovftz1&AN=00115407-202307000-00012 

176. 
TY  - JOUR
DB  - Journals@Ovid Full Text
ID  - 00005083-202306011-00374
T1  - Infrastructure for rare cancer in the Netherlands:  Towards a comprehensive platform for early detection and diagnosis of rare cancers (FORCE).
A1  - Pieterman, Carolina
A1  - van den Tempel, Nathalie
A1  - Dercksen, Marcus
A1  - Dreijerink, Koen
A1  - Fehrmann, Rudolf
A1  - de Herder, Wouter
A1  - Hofland, Johannes
A1  - Jalving, Mathilde
A1  - Klumpen, Heinz-Josef
A1  - Latten-Jansen, Loes
A1  - Linden, Luc
A1  - Nieveen van Dijkum, Els
A1  - de Ruiter, Michiel
A1  - Schuuring, Ed
A1  - Schrieks, Marga
A1  - Swertz, Morris
A1  - Tesselaar, Margot
A1  - Veldman, Dirk
A1  - Valk, Gerlof
A1  - Walenkamp, Anna
Y1  - 2023//
N2  - TPS1612, Background: One in five patients with cancer has a rare type of tumor. For these patients, randomized controlled trials are often infeasible and, compared to patients with a more common tumor, their prognosis is poor due to late or incorrect diagnosis and fewer available treatment options. Moreover, most patients with rare cancer do not benefit yet from recent developments in ultrasensitive profiling of circulating cell-free DNA (USccfDNA). In some more common cancers, USccfDNA has improved early primary detection, detection of minimal residual disease (MRD), and early recurrence. The information needed to apply USccfDNA in most rare cancers is lacking, which delays innovation of personalized treatments and deprives these patients of a chance for a better outcome. FORCE aims to improve treatment outcomes for patients with rare cancers by systematically collecting their clinical data, tumor tissue and peripheral blood components. Methods: Retrospectively and prospectively collected data are used to build a data warehouse that provides comprehensive insight into the long-term biology of a rare cancer. The data warehouse is visualized as a train. The locomotive represents the infrastructure, which uses web-based tools for FAIR, comprehensive, multidisciplinary, data collection, workflow support and storage. The built-in "Call-me-in" module enables anyone who has been diagnosed with a rare tumor to collaborate and contribute their data to FORCE under strict privacy regulations. Each train carriage represents the data concerning a coherent set of rare tumor types, reflecting the ten domains defined by European Reference Network (ERN) Rare Adult Solid Cancers (EURACAN). Neuroendocrine neoplasms (NEN, EURACAN domain 4) is the first carriage joined to the FORCE infrastructure and serves as a use-case for the FORCE infrastructure. Currently, the first patients are being included in the prospective multicenter clinical biobank that makes optimal use of existing (data) infrastructure. A legal joint data registry agreement has been developed to enable a shared clinical biobank with a federated structure, and facilitate sharing of data and samples among participating institutes. FORCE-NEN has also developed a governance structure for the carriage and its relation to the central FORCE infrastructure. Both documents will serve as an adaptable template for other carriages. FORCE is now available for further international collaboration. We established a unique infrastructure in the Netherlands that combines the collection of clinical data, tumor and peripheral blood components of patients with a rare tumor, starting with NEN. The FORCE infrastructure will enable studies to optimize early primary detection, detection of minimal residual disease (MRD), and early recurrence by USccfDNA assays and facilitate future clinical trials., (C) 2023 American Society of Clinical Oncology
JA  - J Clin Oncol
VL  - 41
IS  - 16_suppl
SP  - TPS1612
CY  - (C) 2023 American Society of Clinical Oncology
PB  - The Netherlands Cancer Institute Amsterdam/UMC Utrecht ENETS Centre of Excellence, Department of Endocrine Oncology, Utrecht, Netherlands
PB  - Department of Medical Oncology, ENETS Centre of Excellence, University Medical Center Groningen, Groningen, Netherlands
PB  - Department of Oncology, Maxima Medical Center, Veldhoven, Netherlands
PB  - Amsterdam UMC, Location VU University, Department of Endocrinology and Metabolism, ENETS Center of Excellence, Cancer Center Amsterdam, Amsterdam, Netherlands
PB  - Department of Medical Oncology, University Medical Center Groningen, Groningen, Netherlands
PB  - Department of Internal Medicine, Section of Endocrinology, ENETS Center of Excellence, Erasmus MC Cancer Institute, Rotterdam, Netherlands
PB  - Department of Internal Medicine, Section of Endocrinology, ENETS Center of Excellence, Erasmus MC Cancer Institute, Rotterdam, Netherlands
PB  - Department of Medical Oncology, University Medical Center Groningen, Groningen, Netherlands
PB  - Amsterdam UMC, University of Amsterdam, Department of Medical Oncology, ENETS Center of Excellence, Cancer Center Amsterdam, Amsterdam, Netherlands
PB  - Department of Internal Medicine, Division of Medical Oncology, GROW - School for Oncology and Developmental Biology, Maastricht University Medical Center, Maastricht, Netherlands
PB  - Maastricht University, MEMIC Center for Data and Information Management, Maastricht, Maastricht, Netherlands
PB  - Amsterdam UMC, University of Amsterdam, Department of Surgery, ENETS Center of Excellence, Cancer Center Amsterdam, Amsterdam, Netherlands
PB  - Dutch Federation of Cancer Patients Organizations, Nederlandse Federatie Van Kankerpatientenorganisaties, NFK, Utrecht, Netherlands
PB  - Department of Pathology and Medical Biology, University of Groningen and University Medical Centre Groningen, Groningen, Netherlands
PB  - Dutch Federation of Cancer Patients Organizations, Nederlandse Federatie Van Kankerpatientenorganisaties, NFK, Utrecht, Netherlands
PB  - Department of Genetics, University Medical Center Groningen, University of Groningen, Groningen, Netherlands
PB  - The Netherlands Cancer Institute Amsterdam/UMC Utrecht ENETS Centre of Excellence, Department of Gastrointestinal and Medical Oncology, Amsterdam, Netherlands
PB  - Maastricht University, MEMIC Center for Data and Information Management, Maastricht, Netherlands
PB  - The Netherlands Cancer Institute Amsterdam/UMC Utrecht ENETS Centre of Excellence, Department of Endocrine Oncology, Utrecht, Netherlands
PB  - Department of Medical Oncology, ENETS Centre of Excellence, University Medical Center Groningen, Groningen, Netherlands
PB  - The Netherlands Cancer Institute Amsterdam/UMC Utrecht ENETS Centre of Excellence, Department of Endocrine Oncology, Utrecht, Netherlands; Department of Medical Oncology, ENETS Centre of Excellence, University Medical Center Groningen, Groningen, Netherlands; Department of Oncology, Maxima Medical Center, Veldhoven, Netherlands; Amsterdam UMC, Location VU University, Department of Endocrinology and Metabolism, ENETS Center of Excellence, Cancer Center Amsterdam, Amsterdam, Netherlands; Department of Medical Oncology, University Medical Center Groningen, Groningen, Netherlands; Department of Internal Medicine, Section of Endocrinology, ENETS Center of Excellence, Erasmus MC Cancer Institute, Rotterdam, Netherlands; Amsterdam UMC, University of Amsterdam, Department of Medical Oncology, ENETS Center of Excellence, Cancer Center Amsterdam, Amsterdam, Netherlands; Department of Internal Medicine, Division of Medical Oncology, GROW - School for Oncology and Developmental Biology, Maastricht University Medical Center, Maastricht, Netherlands; Maastricht University, MEMIC Center for Data and Information Management, Maastricht, Maastricht, Netherlands; Amsterdam UMC, University of Amsterdam, Department of Surgery, ENETS Center of Excellence, Cancer Center Amsterdam, Amsterdam, Netherlands; Dutch Federation of Cancer Patients Organizations, Nederlandse Federatie Van Kankerpatientenorganisaties, NFK, Utrecht, Netherlands; Department of Pathology and Medical Biology, University of Groningen and University Medical Centre Groningen, Groningen, Netherlands; Department of Genetics, University Medical Center Groningen, University of Groningen, Groningen, Netherlands; The Netherlands Cancer Institute Amsterdam/UMC Utrecht ENETS Centre of Excellence, Department of Gastrointestinal and Medical Oncology, Amsterdam, Netherlands; Maastricht University, MEMIC Center for Data and Information Management, Maastricht, Netherlands
SN  - 0732-183X
M1  - jco, 8309333
DO  - 10.1200/JCO.2023.41.16_suppl.TPS1612
PT  - Miscellaneous Article
L2  - http://ovidsp.ovid.com/ovidweb.cgi?T=JS&PAGE=reference&D=ovftz1&NEWS=N&AN=00005083-202306011-00374
ER  -  

Link to the Ovid Full Text or citation: https://ovidsp.ovid.com/ovidweb.cgi?T=JS&CSC=Y&NEWS=N&PAGE=fulltext&D=ovftz1&AN=00005083-202306011-00374 

177. 
TY  - JOUR
DB  - Journals@Ovid Full Text
ID  - 00019521-202306010-00015
T1  - Effectiveness of Bedaquiline Use beyond Six Months in Patients with Multidrug-Resistant Tuberculosis.
A1  - Trevisi, Letizia
A1  - Hernan, Miguel
A1  - Mitnick, Carole
A1  - Khan, Uzma
A1  - Seung, Kwonjune
A1  - Rich, Michael
A1  - Bastard, Mathieu
A1  - Huerga, Helena
A1  - Melikyan, Nara
A1  - Atwood, Sidney
A1  - Avaliani, Zaza
A1  - Llanos, Felix
A1  - Manzur-ul-Alam, Mohammad
A1  - Zarli, Khin
A1  - Binegdie, Amsalu
A1  - Adnan, Sana
A1  - Melikyan, Arusyak
A1  - Gelin, Alain
A1  - Isani, Afshan
A1  - Vetushko, Dmitry
A1  - Daugarina, Zhenisgul
A1  - Nkundanyirazo, Patrick
A1  - Putri, Fauziah
A1  - Vilbrun, Charles
A1  - Khan, Munira
A1  - Hewison, Catherine
A1  - Khan, Palwasha
A1  - Franke, Molly
Y1  - 2023//
N2  - : Rationale: Current recommendations for the treatment of rifampicin- and multidrug-resistant tuberculosis include bedaquiline (BDQ) used for 6 months or longer. Evidence is needed to inform the optimal duration of BDQ., Objectives: We emulated a target trial to estimate the effect of three BDQ duration treatment strategies (6, 7-11, and >=12 mo) on the probability of successful treatment among patients receiving a longer individualized regimen for multidrug-resistant tuberculosis., Methods: To estimate the probability of successful treatment, we implemented a three-step approach comprising cloning, censoring, and inverse probability weighting., Measurements and Main Results: The 1,468 eligible individuals received a median of 4 (interquartile range, 4-5) likely effective drugs. In 87.1% and 77.7% of participants, this included linezolid and clofazimine, respectively. The adjusted probability of successful treatment was 0.85 (95% confidence interval [CI], 0.81-0.88) for 6 months of BDQ, 0.77 (95% CI, 0.73-0.81) for 7-11 months, and 0.86 (95% CI, 0.83-0.88) for >=12 months. Compared with 6 months of BDQ, the ratio of treatment success was 0.91 (95% CI, 0.85-0.96) for 7-11 months and 1.01 (95% CI, 0.96-1.06) for >=12 months. Naive analyses that did not account for bias revealed a higher probability of successful treatment with >=12 months (ratio, 1.09 [95% CI, 1.05-1.14])., Conclusions: BDQ use beyond 6 months did not increase the probability of successful treatment among patients receiving longer regimens that commonly included new and repurposed drugs. When not properly accounted for, immortal person-time bias can influence estimates of the effects of treatment duration. Future analyses should explore the effect of treatment duration of BDQ and other drugs in subgroups with advanced disease and/or receiving less potent regimens., (C) 2023 American Thoracic Society
KW  - rifampicin-resistant TB
KW  - target trial
KW  - duration
KW  - inverse probability weighting
KW  - endTB observational study
JA  - Am J Respir Crit Care Med
VL  - 207
IS  - 11
SP  - 1525
EP  - 1532
CY  - (C) 2023 American Thoracic Society 
PB  - (1)Department of Global Health and Social Medicine, Harvard Medical School, Boston, Massachusetts;
PB  - (2)CAUSALab, Departments of Epidemiology, Harvard T.H. Chan School of Public Health, Harvard University, Boston, Massachusetts;
PB  - (3)Division of Global Health Equity, Brigham and Women's Hospital, Boston, Massachusetts;
PB  - (4)Partners in Health, Boston, Massachusetts;
PB  - (5)Interactive Research and Development Global, Singapore, Singapore;
PB  - (6)Field Epidemiology Department, Epicentre, Paris, France;
PB  - (7)National Center for Tuberculosis and Lung Diseases, Tbilisi, Georgia;
PB  - (8)Unidad de Tuberculosis, Hospital Nacional Dos de Mayo, Lima, Peru;
PB  - (9)Instituto de Investigaciones en Ciencias Biomedicas, Universidad Ricardo Palma, Lima, Peru;
PB  - (10)Interactive Research and Development, Dhaka, Bangladesh;
PB  - (11)Medecins sans Frontieres, Yangon, Myanmar;
PB  - (12)Department of Internal Medicine, College of Health Sciences, Addis Ababa University, Addis Ababa, Ethiopia;
PB  - (13)Indus Hospital and Health Network, Karachi, Pakistan;
PB  - (14)Medecins sans Frontieres, Yerevan, Armenia;
PB  - (15)Zanmi Lasante, Port-au-Prince, Haiti;
PB  - (16)National Core Research Group, Stop TB Partnership, Islamabad, Pakistan;
PB  - (17)Republican Scientific and Practical Centre of Pulmonology and Tuberculosis, Minsk, Belarus;
PB  - (18)Astana City Center of Phthisiopulmonology, Astana, Kazakhstan;
PB  - (19)Partners in Health, Maseru, Lesotho;
PB  - (20)GHESKIO, Port-au-Prince, Haiti;
PB  - (21)Interactive Research and Development, Durban, South Africa;
PB  - (22)Medical Department, Medecins sans Frontieres, Paris, France; and
PB  - (23)Department of Clinical Research, Faculty of Infectious and Tropical Diseases, London School of Hygiene and Tropical Medicine, London, United Kingdom
SN  - 1073-449X
M1  - 9421642, bzs
DO  - 10.1164/rccm.202211-2125OC
PT  - Article
L2  - http://ovidsp.ovid.com/ovidweb.cgi?T=JS&PAGE=reference&D=ovftz1&NEWS=N&AN=00019521-202306010-00015
ER  -  

Link to the Ovid Full Text or citation: https://ovidsp.ovid.com/ovidweb.cgi?T=JS&CSC=Y&NEWS=N&PAGE=fulltext&D=ovftz1&AN=00019521-202306010-00015 

178. 
TY  - JOUR
DB  - Journals@Ovid Full Text
ID  - 02093599-202306000-00108
T1  - Association of Open Reduction and Internal Fixation With Volar Locking Plate for Distal Radius Fractures With Patient-Reported Outcomes in Older Adults: A Network Meta-analysis.
A1  - Jayaram, Mayank
A1  - Wood, Shannon
A1  - Kane, Robert
A1  - Yang, Lan-Yan
A1  - Chung, Kevin
Y1  - 2023//
N2  - Importance: Randomized clinical trials (RCTs) and meta-analyses have reported inconsistent conclusions regarding optimal distal radius fracture (DRF) treatment in older adults and are limited due to the inclusion of cohort studies with small sample sizes. A network meta-analysis (NMA) addresses these limitations by only synthesizing direct and indirect evidence from RCTs and may clarify optimal DRF treatment in older adults., Objective: To examine DRF treatment results in optimal short-term and intermediate-term patient-reported outcomes., Data Sources: Searches of MEDLINE, Embase, Scopus, and Cochrane Central Register of Controlled Trials were conducted for RCTs that investigated DRF treatment outcomes in older adults between January 1, 2000, and January 1, 2022., Study Selection: Randomized clinical trials including patients with a mean age of 50 years or older that compared the following DRF treatments were eligible for inclusion: casting, open reduction and internal fixation with volar lock plating (ORIF), external fixation, percutaneous pinning, and nail fixation., Data Extraction and Synthesis: Two reviewers independently completed all data extraction. An NMA aggregated all direct and indirect evidence among DRF treatments. Treatments were ranked by surface under the cumulative ranking curve score. Data are reported as standard mean differences (SMDs) and 95% CIs., Main Outcomes and Measures: The primary outcome was short-term (<=3 months) and intermediate-term (>3 months to 1 year) Disabilities of the Arm, Shoulder and Hand (DASH) questionnaire scores. Secondary outcomes included Patient-Rated Wrist Evaluation (PRWE) scores and 1-year complication rates., Results: In this NMA, 23 RCTs consisting of 3054 participants (2495 women [81.7%]) with a mean (SD) age of 66 (7.8) years were included. At 3 months, DASH scores were significantly lower for nail fixation (SMD, -18.28; 95% CI, -29.93 to -6.63) and ORIF (SMD, -9.28; 95% CI, -13.90 to -4.66) compared with casting. The PRWE scores were also significantly lower for ORIF (SMD, -9.55; 95% CI, -15.31 to -3.79) at 3 months. In the intermediate term, ORIF was associated with lowered DASH (SMD, -3.35; 95% CI, -5.90 to -0.80) and PRWE (SMD, -2.90; 95% CI, -4.86 to -0.94) scores. One-year complication rates were comparable among all treatments., Conclusions and Relevance: The findings of this NMA suggest that ORIF may be associated with clinically significant improvements in short-term recovery compared with casting for multiple patient-reported outcomes measures with no increase in 1-year complication rates. Shared decision-making with patients may be useful to identify patient preferences regarding recovery to determine optimal treatment., Copyright 2023 by the American Medical Association.  All Rights Reserved.  Applicable FARS/DFARS Restrictions Apply to Government Use.  American Medical Association, 515 N. State St, Chicago, IL 60610.
JA  - JAMA netw. open
VL  - 6
IS  - 6
SP  - e2318715
CY  - Copyright 2023 by the American Medical Association.  All Rights Reserved.  Applicable FARS/DFARS Restrictions Apply to Government Use.  American Medical Association, 515 N. State St, Chicago, IL 60610.
PB  - (1)Medical Student, University of Michigan Medical School, Ann Arbor
PB  - (2)Master's Student, Johns Hopkins Bloomberg School of Public Health, Baltimore, Maryland
PB  - (3)Division of Plastic Surgery, Department of Surgery, The Medical University of South Carolina, Charleston
PB  - (4)Biostatistics Unit, Clinical Trial Center, Chang Gung Memorial Hospital, Taoyuan City, Taiwan
PB  - (5)Section of Plastic Surgery, University of Michigan Medical School, Ann Arbor
SN  - 2574-3805
M1  - 101729235
DO  - 10.1001/jamanetworkopen.2023.18715
PT  - Article
L2  - http://ovidsp.ovid.com/ovidweb.cgi?T=JS&PAGE=reference&D=ovftz1&NEWS=N&AN=02093599-202306000-00108
ER  -  

Link to the Ovid Full Text or citation: https://ovidsp.ovid.com/ovidweb.cgi?T=JS&CSC=Y&NEWS=N&PAGE=fulltext&D=ovftz1&AN=02093599-202306000-00108 

179. 
TY  - JOUR
DB  - Journals@Ovid Full Text
ID  - 01189060-202306000-00043
T1  - Development of prognostic scoring system for predicting 1-year mortality among pulmonary tuberculosis patients in South India.
A1  - Krishnamoorthy, Yuvaraj
A1  - Ezhumalai, Komala
A1  - Murali, Sharan
A1  - Rajaa, Sathish
A1  - Majella, Marie
A1  - Sarkar, Sonali
A1  - Lakshminarayanan, Subitha
A1  - Joseph, Noyal
A1  - Soundappan, Govindarajan
A1  - Babu, Senbagavalli
A1  - Horsburgh, Charles
A1  - Hochberg, Natasha
A1  - Johnson, W
A1  - Knudsen, Selby
A1  - Pentakota, Sri
A1  - Salgame, Padmini
A1  - Roy, Gautam
A1  - Ellner, Jerrold
Y1  - 2023//
N2  - Background: Development of a prediction model using baseline characteristics of tuberculosis (TB) patients at the time of diagnosis will aid us in early identification of the high-risk groups and devise pertinent strategies accordingly. Hence, we did this study to develop a prognostic-scoring model for predicting the death among newly diagnosed drug sensitive pulmonary TB patients in South India., Methods: We undertook a longitudinal analysis of cohort data under the Regional Prospective Observational Research for Tuberculosis India consortium. Multivariable cox regression using the stepwise backward elimination procedure was used to select variables for the model building and the nomogram-scoring system was developed with the final selected model., Results: In total, 54 (4.6%) out of the 1181 patients had died during the 1-year follow-up period. The TB mortality rate was 0.20 per 1000 person-days. Eight variables (age, gender, functional limitation, anemia, leukopenia, thrombocytopenia, diabetes, neutrophil-lymphocyte ratio) were selected and a nomogram was built using these variables. The discriminatory power was 0.81 (95% confidence interval: 0.75-0.86) and this model was well-calibrated. Decision curve analysis showed that the model is beneficial at a threshold probability ~15-65%., Conclusions: This scoring system could help the clinicians and policy makers to devise targeted interventions and in turn reduce the TB mortality in India., (C) Copyright Oxford University Press 2023.
KW  - India
KW  - mortality
KW  - nomograms
KW  - prognosis
KW  - tuberculosis
JA  - J Public Health (Oxf)
VL  - 45
IS  - 2
SP  - e184
EP  - e195
CY  - (C) Copyright Oxford University Press 2023.
PB  - (1)Department of Preventive & Social Medicine, JIPMER, Puducherry 605 006, India
PB  - (2)Department of Microbiology, JIPMER, Puducherry 605 006, India
PB  - (3)State TB Cell, Directorate of Health Services, Puducherry 605001, India
PB  - (4)Department of Epidemiology, Boston University School of Public Health, Boston, MA 02118, USA
PB  - (5)Department of Medicine, Section of Infectious Diseases, Boston University School of Medicine, Boston, MA 02118, USA
PB  - (6)Department of Medicine and Biostatistics, Boston University School of Medicine, Boston, MA 02118, USA
PB  - (7)Department of Medicine, Rutgers New Jersey Medical School, Newark, New Jersey 07103, USA
SN  - 1741-3842
M1  - 101188638
DO  - 10.1093/pubmed/fdac087
PT  - Article
L2  - http://ovidsp.ovid.com/ovidweb.cgi?T=JS&PAGE=reference&D=ovftz1&NEWS=N&AN=01189060-202306000-00043
ER  -  

Link to the Ovid Full Text or citation: https://ovidsp.ovid.com/ovidweb.cgi?T=JS&CSC=Y&NEWS=N&PAGE=fulltext&D=ovftz1&AN=01189060-202306000-00043 

180. 
TY  - JOUR
DB  - Journals@Ovid Full Text
ID  - 01189060-202306000-00005
T1  - Effect of treatment adherence on the association between sex and unfavourable treatment outcomes among tuberculosis patients in Puducherry, India: a mediation analysis.
A1  - Barathi, Arivarasan
A1  - Krishnamoorthy, Yuvaraj
A1  - Sinha, Pranay
A1  - Horsburgh, Charles
A1  - Hochberg, Natasha
A1  - Johnson, Evan
A1  - Salgame, Padmini
A1  - Govindarajan, Soundappan
A1  - Senbagavalli, P
A1  - Lakshinarayanan, Subitha
A1  - Roy, Gautam
A1  - Ellner, Jerrold
A1  - Sarkar, Sonali
Y1  - 2023//
N2  - Background: A better understanding of the complex interplay between risk factors of tuberculosis (TB) is essential. This study was part of the Regional Prospective Observational Research for Tuberculosis (RePORT) India consortium and includes newly diagnosed TB patients in Puducherry between 2014 and 2018. We employed mediation analysis to identify the effect of treatment adherence on association between sex and unfavourable TB treatment outcomes., Methods: Required demographic and treatment-related variables were extracted from the RePORT India consortium database and causal mediation analysis using parametric regression models was done., Results: Of the 712 TB patients, ~87 (12.2%) had unfavourable TB treatment outcomes. Total effect of male sex was significantly associated with the unfavourable TB treatment outcomes [adjusted odds ratio (aOR) = 2.48; 95% confidence interval (CI): 1.11-5.55]. However, the overall association between male sex and TB treatment outcomes was dominated by the indirect pathway, as the direct pathway does not show significant association (aOR = 1.67; 95% CI: 0.75-3.75), while the indirect pathway shows significantly higher odds of TB treatment outcomes (aOR = 1.48; 95% CI:1.27-1.73), indicating complete mediation by the treatment adherence., Conclusions: The study has shown a complete mediation of sexes through TB treatment adherence for unfavourable treatment outcomes. Developing of treatment strategies require better understanding between the biological and social factors related to TB., (C) Copyright Oxford University Press 2023.
KW  - adherence
KW  - causal mediation analysis
KW  - gender
KW  - tuberculosis
JA  - J Public Health (Oxf)
VL  - 45
IS  - 2
SP  - 304
EP  - 311
CY  - (C) Copyright Oxford University Press 2023.
PB  - (1)Department of Preventive and Social Medicine, JIPMER, Puducherry 605006, India
PB  - (2)Section of Infectious Diseases. Boston Medical Center, Boston, MA, USA
PB  - (3)Department of Epidemiology, Boston University School of Public Health, Boston, MA 02118, USA
PB  - (4)Section of Infectious Diseases, Department of Medicine, Boston University School of Medicine, Boston, MA 02118, USA
PB  - (5)Department of Medicine and Statistics, Boston University School of Medicine, Boston, MA 02118, USA
PB  - (6)Department of Medicine, Rutgers New Jersey Medical School, Newark, NJ 08854, USA
PB  - (7)State TB Cell, Directorate of Health Services, Puducherry 605001, India
PB  - (8)Department of Preventive & Social Medicine, JIPMER, Puducherry 605006, India
SN  - 1741-3842
M1  - 101188638
DO  - 10.1093/pubmed/fdac062
PT  - Article
L2  - http://ovidsp.ovid.com/ovidweb.cgi?T=JS&PAGE=reference&D=ovftz1&NEWS=N&AN=01189060-202306000-00005
ER  -  

Link to the Ovid Full Text or citation: https://ovidsp.ovid.com/ovidweb.cgi?T=JS&CSC=Y&NEWS=N&PAGE=fulltext&D=ovftz1&AN=01189060-202306000-00005 

181. 
TY  - JOUR
DB  - Journals@Ovid Full Text
ID  - 00000441-202306000-00005
T1  - Clinical relevance of bronchiectasis in patients with community-acquired pneumonia.
A1  - Seo, Hyewon
A1  - MD, PhD
A1  - Cha, Seung-Ick
A1  - MD, PhD
A1  - Park, Jongmin
A1  - Lim, Jae-Kwang
A1  - MD, PhD
A1  - Lee, Won
A1  - Park, Ji-Eun
A1  - MD, PhD
A1  - Choi, Sun
A1  - Ha MD, PhD
A1  - Lee, Yong
A1  - Hoon MD, PhD
A1  - Yoo, Seung-Soo
A1  - MD, PhD
A1  - Lee, Shin-Yup
A1  - MD, PhD
A1  - Lee, Jaehee
A1  - MD, PhD
A1  - Kim, Chang-Ho
A1  - MD, PhD
A1  - Park, Jae-Yong
A1  - MD, PhD
Y1  - 2023//
N2  - Background: Data regarding the clinical characteristics and treatment outcomes of patients with community-acquired pneumonia (CAP) and bronchiectasis (BE) are rare. This study aims to elucidate the clinical relevance of BE in patients with CAP., Methods: Patients hospitalized with CAP in a single center were retrospectively analyzed and divided into significant BE (BE with >= 3 lobes or cystic BE on computed tomography) and control groups. Clinical and microbiological characteristics were compared between the two groups., Results: In the final analysis, 2112 patients were included, and 104 (4.9%) had significant BE. The significant BE group exhibited a higher prevalence of sputum production, dyspnea, and complicated parapneumonic effusion or empyema than the control group. Pseudomonas aeruginosa was more frequently isolated in the significant BE group than in the control group, whereas Mycoplasma pneumoniae was less commonly identified. Length of hospital stay (LOS) was significantly longer in the significant BE group than the control group (12 [8-17] days vs. 9 [6-13] days, p < 0.001). In contrast, 30-day and in-hospital mortality rates did not significantly differ between the two groups. Furthermore, significant BE was an independent predictor of prolonged hospitalization in two models based on CURB-65 and pneumonia severity index., Conclusions: Significant BE occurred in approximately 5% of patients with CAP and was more likely to be associated with sputum, dyspnea, complicated parapneumonic effusion or empyema, and isolation of P. aeruginosa. Significant BE was an independent predictor of LOS in patients with CAP., Copyright (C) 2023 by the Southern Society for Clinical Investigation. Unauthorized reproduction of this article is prohibited.
KW  - Bronchiectasis
KW  - Community-acquired infections
KW  - Pneumonia
JA  - Am J Med Sci
VL  - 365
IS  - 6
SP  - 502
EP  - 509
CY  - Copyright (C) 2023 by the Southern Society for Clinical Investigation. Unauthorized reproduction of this article is prohibited.
PB  - (1)Department of Internal Medicine, School of Medicine, Kyungpook National University, Daegu, South Korea
PB  - (2)Department of Radiology, School of Medicine, Kyungpook National University, Daegu, South Korea
PB  - (3)Biostatistics, Medical Research Collaboration Center, Kyungpook National University, Daegu, South Korea
SN  - 0002-9629
M1  - 3l2, 0370506
DO  - 10.1016/j.amjms.2023.03.009
PT  - Article
L2  - http://ovidsp.ovid.com/ovidweb.cgi?T=JS&PAGE=reference&D=ovftz1&NEWS=N&AN=00000441-202306000-00005
ER  -  

Link to the Ovid Full Text or citation: https://ovidsp.ovid.com/ovidweb.cgi?T=JS&CSC=Y&NEWS=N&PAGE=fulltext&D=ovftz1&AN=00000441-202306000-00005 

182. 
TY  - JOUR
DB  - Journals@Ovid Full Text
ID  - 01714644-202306000-00015
T1  - Course of Subtypes of Late-Life Depression Identified by Bipartite Network Analysis During Psychosocial Interventions.
A1  - Solomonov, Nili
A1  - Lee, Jihui
A1  - Banerjee, Samprit
A1  - Chen, Serena
A1  - Sirey, Jo
A1  - Gunning, Faith
A1  - Liston, Connor
A1  - Raue, Patrick
A1  - Arean, Patricia
A1  - Alexopoulos, George
Y1  - 2023//
N2  - Importance: Approximately half of older adults with depression remain symptomatic at treatment end. Identifying discrete clinical profiles associated with treatment outcomes may guide development of personalized psychosocial interventions., Objective: To identify clinical subtypes of late-life depression and examine their depression trajectory during psychosocial interventions in older adults with depression., Design, Setting, and Participants: This prognostic study included older adults aged 60 years or older who had major depression and participated in 1 of 4 randomized clinical trials of psychosocial interventions for late-life depression. Participants were recruited from the community and outpatient services of Weill Cornell Medicine and the University of California, San Francisco, between March 2002 and April 2013. Data were analyzed from February 2019 to February 2023., Interventions: Participants received 8 to 14 sessions of (1) personalized intervention for patients with major depression and chronic obstructive pulmonary disease, (2) problem-solving therapy, (3) supportive therapy, or (4) active comparison conditions (treatment as usual or case management)., Main Outcomes and Measures: The main outcome was the trajectory of depression severity, assessed using the Hamilton Depression Rating Scale (HAM-D). A data-driven, unsupervised, hierarchical clustering of HAM-D items at baseline was conducted to detect clusters of depressive symptoms. A bipartite network analysis was used to identify clinical subtypes at baseline, accounting for both between- and within-patient variability across domains of psychopathology, social support, cognitive impairment, and disability. The trajectories of depression severity in the identified subtypes were compared using mixed-effects models, and time to remission (HAM-D score <=10) was compared using survival analysis., Results: The bipartite network analysis, which included 535 older adults with major depression (mean [SD] age, 72.7 [8.7] years; 70.7% female), identified 3 clinical subtypes: (1) individuals with severe depression and a large social network; (2) older, educated individuals experiencing strong social support and social interactions; and (3) individuals with disability. There was a significant difference in depression trajectories (F2,2976.9 = 9.4; P < .001) and remission rate (log-rank [chi]22 = 18.2; P < .001) across clinical subtypes. Subtype 2 had the steepest depression trajectory and highest likelihood of remission regardless of the intervention, while subtype 1 had the poorest depression trajectory., Conclusions and Relevance: In this prognostic study, bipartite network clustering identified 3 subtypes of late-life depression. Knowledge of patients' clinical characteristics may inform treatment selection. Identification of discrete subtypes of late-life depression may stimulate the development of novel, streamlined interventions targeting the clinical vulnerabilities of each subtype., Copyright 2023 by the American Medical Association.  All Rights Reserved.  Applicable FARS/DFARS Restrictions Apply to Government Use.  American Medical Association, 515 N. State St, Chicago, IL 60610.
JA  - JAMA psychiatry
VL  - 80
IS  - 6
SP  - 621
EP  - 629
CY  - Copyright 2023 by the American Medical Association.  All Rights Reserved.  Applicable FARS/DFARS Restrictions Apply to Government Use.  American Medical Association, 515 N. State St, Chicago, IL 60610.
PB  - (1)Weill Cornell Institute of Geriatric Psychiatry, Department of Psychiatry, Weill Cornell Medicine, New York, New York
PB  - (2)Department of Psychiatry, University of Pittsburgh, Pittsburgh, Pennsylvania
PB  - (3)Department of Population Health Sciences, Weill Cornell Medicine, New York, New York
PB  - (4)Department of Psychiatry, Weill Cornell Medicine, New York, New York
PB  - (5)Department of Psychiatry and Behavioral Sciences, University of Washington, Seattle
SN  - 2168-622X
DO  - 10.1001/jamapsychiatry.2023.0815
PT  - Article
L2  - http://ovidsp.ovid.com/ovidweb.cgi?T=JS&PAGE=reference&D=ovftz1&NEWS=N&AN=01714644-202306000-00015
ER  -  

Link to the Ovid Full Text or citation: https://ovidsp.ovid.com/ovidweb.cgi?T=JS&CSC=Y&NEWS=N&PAGE=fulltext&D=ovftz1&AN=01714644-202306000-00015 

183. 
TY  - JOUR
DB  - Journals@Ovid Full Text
ID  - 01697686-202306000-00011
T1  - Prospective study on outcome of MDR-TB using the shorter regimen during COVID-19 pandemic.
A1  - Kumar, G
A1  - Sameena, P
A1  - Karthik, V
A1  - Ghanate, Nalini
Y1  - 2023//
N2  - Background: According to Indian TB report 2020, 66,225 MDR/RR-TB cases were detected in India, 56,569 (85%) were put on treatment, and 40,397 (75%) were initiated on shorter drug regimens at the time of diagnosis. In the absence of an effective vaccine, there is an urgent need for new treatment regimens, drugs, and diagnostics to slow the evolution of drug resistance and limit transmission of resistant variants, as well as to ameliorate the treatment outcome of patients infected with MDR/XDR M. tuberculosis strains., Aim: To evaluate the efficacy of a shorter drug regimen in MDR-PTB and estimate the adverse effects of drugs used in the regimen., Methods: This is an institution-based prospective study which included 135 confirmed MDR-PTB patients. Patients with extra-pulmonary MDR-TB and use of SLI for more than one month were excluded., Results: The success rate using a shorter regimen was 65.2% which is respectable, given the COVID-19 pandemic considered during the study period. Minor adverse events such as nausea (39.3%) and vomiting (34.8%) were reported. Rare adverse effects such as hearing loss (8.9%) and hypothyroidism (0.2%) were also seen in the study population., Conclusion: Overall treatment success was similar when compared to other studies done previously. A shorter drug regimen was associated with minor adverse effects such as gastrointestinal adverse effects such as vomiting and hearing loss observed in elderly patients. Baseline unknown drug resistance and lower BMI were associated with unsuccessful outcomes. Measures should be taken to improve nutrition. Our results argue the need for improving baseline DST at peripheral areas in order to effectively evaluate resistance to other drugs, especially in settings with high levels of first and second-line drug resistance., (C) 2023 Journal of Family Medicine and Primary Care | Published by Wolters Kluwer - Medknow
KW  - COVID-19
KW  - multidrug-resistant tuberculosis
KW  - second line injectables
KW  - shorter regimen
KW  - success rate
KW  - World Health Organization
JA  - J. family med. prim. care
VL  - 12
IS  - 6
SP  - 1087
EP  - 1091
CY  - (C) 2023 Journal of Family Medicine and Primary Care | Published by Wolters Kluwer - Medknow
PB  - (1)Department of Pulmonary Medicine, Governement General and Chest Hospital, Affilated to Osmania Medical College, Hyderabad, Telangana, India
PB  - (2)Department of Pulmonary Medicine, Governement General Hospital, Sangareddy, Telangana, India
SN  - 2278-7135
DO  - 10.4103/jfmpc.jfmpc_1723_22
PT  - Article
L2  - http://ovidsp.ovid.com/ovidweb.cgi?T=JS&PAGE=reference&D=ovftz1&NEWS=N&AN=01697686-202306000-00011
ER  -  

Link to the Ovid Full Text or citation: https://ovidsp.ovid.com/ovidweb.cgi?T=JS&CSC=Y&NEWS=N&PAGE=fulltext&D=ovftz1&AN=01697686-202306000-00011 

184. 
TY  - JOUR
DB  - Journals@Ovid Full Text
ID  - 00126206-202306000-00011
T1  - Efficacy of the Unified Protocol:  A Systematic Review and Meta-Analysis of Randomized Controlled Trials.
A1  - Longley, Susan
A1  - Gleiser, Tali
Y1  - 2023//
N2  - The Unified Protocol (UP) pioneered a transdiagnostic cognitive behavioral therapy (CBT) that is widely disseminated because it efficiently treats common and costly internalizing disorders. Our systematic review and meta-analysis improve on three previous systematic reviews of the UP: (a) a nonempirical narrative synthesis; (b) a meta-analysis largely composed of quasi-experimental studies; and (c) another meta-analysis that includes incommensurate sample types. This is the first study that focuses on randomized controlled trials (RCTs) to provide a more reliable causal link between the UP and improved internalizing symptoms. We evaluated outcomes relevant to internalizing disorders: anxiety, depression, and Neuroticism/Negative Affect (N/NA). Findings showed that the UP outperformed comparators, with large effect sizes (baseline to end of treatment [BL to ET]) for anxiety and depression but more moderate for N/NA. A subset of studies with short-term follow-up (FU) data showed stable effect sizes. For anxiety and depressive outcomes, the UP surpassed waitlist control (WLC) and treatment-as-usual comparators, which ranged from equivalent to modestly better than traditional CBT. The moderator that explained between-study heterogeneity for the outcome of depression was the number of therapy sessions, while for the outcome of anxiety, it was the study's quality. Overall, these results offer support for UP as an evidence-based, efficacious psychotherapy for comorbid internalizing disorders. We offer recommendations to improve future UP treatment outcome research. This study's protocol is registered on  https://osf.io/4vgyu., (C) American Psychological Association 2023.
KW  - Unified Protocol
KW  - comorbidity
KW  - internalizing disorders
KW  - meta-analysis
KW  - systematic review
JA  - Clin. psychol.
VL  - 30
IS  - 2
SP  - 208
EP  - 221
CY  - (C) American Psychological Association 2023.
PB  - Department of Psychology and Sociology, Texas A&M University-Corpus Christi
PB  - School of Social Work, Columbia University
SN  - 0969-5893
DO  - 10.1037/cps0000141
PT  - Article
L2  - http://ovidsp.ovid.com/ovidweb.cgi?T=JS&PAGE=reference&D=ovftz1&NEWS=N&AN=00126206-202306000-00011
ER  -  

Link to the Ovid Full Text or citation: https://ovidsp.ovid.com/ovidweb.cgi?T=JS&CSC=Y&NEWS=N&PAGE=fulltext&D=ovftz1&AN=00126206-202306000-00011 

185. 
TY  - JOUR
DB  - Journals@Ovid Full Text
ID  - 00005407-202305160-00020
T1  - Global Variations in Heart Failure Etiology, Management, and Outcomes.
A1  - Joseph, Philip
A1  - Roy, Ambuj
A1  - Lonn, Eva
A1  - Stork, Stefan
A1  - Floras, John
A1  - Mielniczuk, Lisa
A1  - Rouleau, Jean-Lucien
A1  - Zhu, Jun
A1  - Dzudie, Anastase
A1  - Balasubramanian, Kumar
A1  - Karaye, Kamilu
A1  - AlHabib, Khalid
A1  - Gomez-Mesa, Juan
A1  - Branch, Kelley
A1  - Makubi, Abel
A1  - Budaj, Andrzej
A1  - Avezum, Alvaro
A1  - Wittlinger, Thomas
A1  - Ertl, Georg
A1  - Mondo, Charles
A1  - Pogosova, Nana
A1  - Maggioni, Aldo
A1  - Orlandini, Andres
A1  - Parkhomenko, Alexander
A1  - ElSayed, Ahmed
A1  - Lopez-Jaramillo, Patricio
A1  - Grinvalds, Alex
A1  - Temizhan, Ahmet
A1  - Hage, Camilla
A1  - Lund, Lars
A1  - Kazmi, Khawar
A1  - Lanas, Fernando
A1  - Sharma, Sanjib
A1  - Fox, Keith
A1  - McMurray, John
A1  - Leong, Darryl
A1  - Dokainish, Hisham
A1  - Khetan, Aditya
A1  - Yonga, Gerald
A1  - Kragholm, Kristian
A1  - Wagdy Shaker, Kerolos
A1  - Mwita, Julius
A1  - Al Mulla, Arif
A1  - Alla, Francois
A1  - Damasceno, Albertino
A1  - Silva-Cardoso, Jose
A1  - Dans, Antonio
A1  - Sliwa, Karen
A1  - O'Donnell, Martin
A1  - Bazargani, Nooshin
A1  - Bayes-Genis, Antoni
A1  - McCready, Tara
A1  - Probstfield, Jeffrey
A1  - Yusuf, Salim
Y1  - 2023//
N2  - Importance: Most epidemiological studies of heart failure (HF) have been conducted in high-income countries with limited comparable data from middle- or low-income countries., Objective: To examine differences in HF etiology, treatment, and outcomes between groups of countries at different levels of economic development., Design, Setting, and Participants: Multinational HF registry of 23 341 participants in 40 high-income, upper-middle-income, lower-middle-income, and low-income countries, followed up for a median period of 2.0 years., Main Outcomes and Measures: HF cause, HF medication use, hospitalization, and death., Results: Mean (SD) age of participants was 63.1 (14.9) years, and 9119 (39.1%) were female. The most common cause of HF was ischemic heart disease (38.1%) followed by hypertension (20.2%). The proportion of participants with HF with reduced ejection fraction taking the combination of a [beta]-blocker, renin-angiotensin system inhibitor, and mineralocorticoid receptor antagonist was highest in upper-middle-income (61.9%) and high-income countries (51.1%), and it was lowest in low-income (45.7%) and lower-middle-income countries (39.5%) (P < .001). The age- and sex- standardized mortality rate per 100 person-years was lowest in high-income countries (7.8 [95% CI, 7.5-8.2]), 9.3 (95% CI, 8.8-9.9) in upper-middle-income countries, 15.7 (95% CI, 15.0-16.4) in lower-middle-income countries, and it was highest in low-income countries (19.1 [95% CI, 17.6-20.7]). Hospitalization rates were more frequent than death rates in high-income countries (ratio = 3.8) and in upper-middle-income countries (ratio = 2.4), similar in lower-middle-income countries (ratio = 1.1), and less frequent in low-income countries (ratio = 0.6). The 30-day case-fatality rate after first hospital admission was lowest in high-income countries (6.7%), followed by upper-middle-income countries (9.7%), then lower-middle-income countries (21.1%), and highest in low-income countries (31.6%). The proportional risk of death within 30 days of a first hospital admission was 3- to 5-fold higher in lower-middle-income countries and low-income countries compared with high-income countries after adjusting for patient characteristics and use of long-term HF therapies., Conclusions and Relevance: This study of HF patients from 40 different countries and derived from 4 different economic levels demonstrated differences in HF etiologies, management, and outcomes. These data may be useful in planning approaches to improve HF prevention and treatment globally., Copyright 2023 by the American Medical Association.  All Rights Reserved.  Applicable FARS/DFARS Restrictions Apply to Government Use.  American Medical Association, 515 N. State St, Chicago, IL 60610.
JA  - JAMA
VL  - 329
IS  - 19
SP  - 1650
EP  - 1661
CY  - Copyright 2023 by the American Medical Association.  All Rights Reserved.  Applicable FARS/DFARS Restrictions Apply to Government Use.  American Medical Association, 515 N. State St, Chicago, IL 60610.
PB  - (1)Population Health Research Institute, McMaster University and Hamilton Health Sciences, Hamilton, Ontario, Canada
PB  - (2)Department of Cardiology, All India Institute of Medical Sciences, New Delhi, Delhi, India
PB  - (3)Department Clinical Research and Epidemiology, Comprehensive Heart Failure Center, Department Internal Medicine, University Hospital, Wurzburg, Germany
PB  - (4)Mount Sinai Hospital, Faculty of Medicine, University of Toronto, Toronto, Ontario, Canada
PB  - (5)University of Ottawa, University of Ottawa Heart Institute, Ottawa, Ontario, Canada
PB  - (6)Montreal Heart Institute, Universite de Montreal, Montreal, Quebec, Canada
PB  - (7)FuWai Hospital, Beijing, China
PB  - (8)Department of Global Health and Population, Lown Scholars Program, Harvard T. H. Chan School of Public Health, Boston, Massachusetts
PB  - (9)Cape Heart Institute, University of Cape Town, Cape Town, South Africa
PB  - (10)Faculty of Medicine and Biomedical Sciences, University of Yaounde, Yaounde, Cameroon
PB  - (11)Department of Medicine, Faculty of Health Sciences, University of Cape Town, Cape Town, South Africa
PB  - (12)Bayero University and Aminu Kano Teaching Hospital, Department of Medicine, Kano, Nigeria
PB  - (13)Department of Cardiac Sciences, King Fahad Cardiac Center, College of Medicine, King Saud University Medical City, King Saud University, Riyadh, Saudi Arabia
PB  - (14)Fundacion Valle Del Lili, Department of Cardiology and Universidad Icesi, Cali, Colombia
PB  - (15)University of Washington, Cardiology, Seattle
PB  - (16)Community Development, Gender, Elderly, and Children, Ministry of Health, Dodoma, Tanzania
PB  - (17)Centre of Postgraduate Medical Education, Department of Cardiology, Grochowski Hospital, Warsaw, Poland
PB  - (18)International Research Center, Hospital Alemao Oswaldo Cruz, Sao Paulo, Brazil
PB  - (19)Department of Cardiology, Asklepios Hospital Goslar, Goslar, Germany
PB  - (20)Kiruddu National Referral Hospital, Kampala, Uganda
PB  - (21)Medical Research Center of Cardiology named after E.I. Chazov, Moscow, Russia
PB  - (22)ANMCO Research Center, Heart Care Foundation, Florence, Italy
PB  - (23)Estudios Clinicos Latino America Collaborative Group, Rosario, Argentina
PB  - (24)Emergency Cardiology Department, National Scientific Centre, Strazhesko Institute of Cardiology, Kiev, Ukraine
PB  - (25)Alzaeim Alazhari University, Khartoum, Sudan
PB  - (26)Universidad de Santander (UDES), Bucaramanga, Santander, Colombia
PB  - (27)Clinic of Cardiology, University of Health Science, Ankara City Hospital, Ankara, Turkiye
PB  - (28)Karolinska Institutet, Department of Medicine, Cardiology Unit, Stockholm, Sweden
PB  - (29)Karolinska University Hospital, Heart and Vascular Theme, Heart Failure Section, Stockholm, Sweden
PB  - (30)Department of Cardiology, Aga Khan University, Karachi, Pakistan
PB  - (31)Universidad de La Frontera, Temuco, Chile
PB  - (32)B P Koirala Institute of Health Sciences, Dharan, Nepal
PB  - (33)Centre for Cardiovascular Science, University of Edinburgh, Edinburgh, United Kingdom
PB  - (34)British Heart Foundation Cardiovascular Research Centre, University of Glasgow, Glasgow, United Kingdom
PB  - (35)University of Nairobi, Department of Clinical Medicine and Therapeutics, Nairobi, Nairobi City County, Kenya
PB  - (36)Department of Cardiology, Aalborg University Hospital, Aalborg, Denmark
PB  - (37)Aswan Heart Center, Magdi Yacoub Foundation, Department of Cardiology, Aswan, Egypt
PB  - (38)University of Botswana, Internal Medicine, Gaborone, Botswana
PB  - (39)Division of Cardiology, Sheikh Khalifa Medical City, Abu Dhabi, United Arab Emirates
PB  - (40)Bordeaux Population Health Research Center, Universite de Bordeaux, Bordeaux, France
PB  - (41)Eduardo Mondlane University, Faculty of Medicine, Maputo, Mozambique
PB  - (42)Faculty of Medicine, University of Porto, Porto, Portugal
PB  - (43)Sao Joao University Hospital Centre, Porto, Portugal
PB  - (44)University of the Philippines, Medicine, Quezon City, National Capital Region, Philippines
PB  - (45)College of Medicine, Nursing, and Health Sciences, University of Galway, Galway, Ireland
PB  - (46)Dubai Hospital, Dubai, United Arab Emirates
PB  - (47)Hospital Universitari Germans Trias i Pujol, Badalona, Barcelona, CIBERCV, Spain
SN  - 0098-7484
M1  - 7501160
DO  - 10.1001/jama.2023.5942
PT  - Article
L2  - http://ovidsp.ovid.com/ovidweb.cgi?T=JS&PAGE=reference&D=ovftz1&NEWS=N&AN=00005407-202305160-00020
ER  -  

Link to the Ovid Full Text or citation: https://ovidsp.ovid.com/ovidweb.cgi?T=JS&CSC=Y&NEWS=N&PAGE=fulltext&D=ovftz1&AN=00005407-202305160-00020 

186. 
TY  - JOUR
DB  - Journals@Ovid Full Text
ID  - 00000639-202305000-00008
T1  - Spinal infections in the north-east of Scotland: a retrospective analysis.
A1  - Veljanoski, D
A1  - Tonna, I
A1  - Barlas, R
A1  - Abdel-Fattah, A
A1  - Almoosawy, S
A1  - Bhatt, P
Y1  - 2023//
N2  - Introduction: Spinal infection (SI) is uncommon and patients present with varied clinical features. In this review, the presentation, investigation, treatment and outcome of patients with SI in the north-east of Scotland were assessed., Methods: Electronic medical records of adult patients with SI hospitalised at a health board in the north-east of Scotland between 2014 and 2018 were analysed retrospectively. Collected variables included demographics, presenting clinical features, risk factors, comorbidities, admission blood results, microbiological investigations, imaging, treatment and outcomes., Results: Seventy-two patients were included. Mean age (+/-sd) was 63.3 years (+/-14.5). The lumbar spine was the most commonly involved region (51.4%). Back pain (84.7%), altered mobility (33.3%) and fever (29.2%) were the most frequent presenting features. Thoracic spine involvement (p = 0.041), urinary symptoms (p = 0.033), cauda equina syndrome (CES) (p = 0.027) and limb weakness (p = 0.026) were associated with poorer outcome. A better outcome was associated with back pain at presentation (p = 0.03) and underlying malignancy (p = 0.045). Diabetes (15.3%), recent falls (15.3%) and immunosuppression (12.5%) were common. A likely causative organism was found in 54 patients (75.0%) and Staphylococcus aureus was isolated in 41.7% of patients. Penicillins were used in 56.3% of patients and 20.8% underwent surgery. Outcomes were full recovery (38.2%), residual symptoms or neurological deficits (50.0%), paraplegia (4.4%) and death (7.4%)., Conclusions: Poorer outcomes occurred in patients with thoracic disease, limb weakness, urinary symptoms or CES, whereas better outcomes were associated with the presence of back pain on presentation and malignancy. This analysis highlights the diagnostic and therapeutic challenges of SI, alerting clinicians to key factors associated with prognosis., Copyright (C) 2023 The Royal College of Surgeons of England
KW  - Spondylodiscitis
KW  - Spinal epidural abscess
KW  - Infection
KW  - Spine
JA  - Ann R Coll Surg Engl
VL  - 105
IS  - 5
SP  - 428
EP  - 433
CY  - Copyright (C) 2023 The Royal College of Surgeons of England
PB  - (1)NHS Grampian, UK
PB  - (2)University of Aberdeen, UK
SN  - 0035-8843
M1  - 5vv, 7506860
DO  - 10.1308/rcsann.2022.0062
PT  - Miscellaneous Article
L2  - http://ovidsp.ovid.com/ovidweb.cgi?T=JS&PAGE=reference&D=ovftz1&NEWS=N&AN=00000639-202305000-00008
ER  -  

Link to the Ovid Full Text or citation: https://ovidsp.ovid.com/ovidweb.cgi?T=JS&CSC=Y&NEWS=N&PAGE=fulltext&D=ovftz1&AN=00000639-202305000-00008 

187. 
TY  - JOUR
DB  - Journals@Ovid Full Text
ID  - 00006534-202305000-00023
T1  - Variations in Incidence of Trigger Finger and Response to Corticosteroid Injection after Aromatase Inhibitor Therapy for Breast Cancer.
A1  - Hollins, Andrew
A1  - Hein, Rachel
A1  - Atia, Andrew
A1  - Zhang, Gloria
A1  - Sergesketter, Amanda
A1  - Darner, Grant
A1  - Morris, Miranda
A1  - Mithani, Suhail
Y1  - 2023//
N2  - Background: Aromatase inhibitors (AIs), such as letrozole and anastrozole, have been demonstrated to have significant musculoskeletal symptoms in patients. The purpose of this study was to evaluate the effect of specific AI medications on the incidence of trigger finger and independent factors affecting treatment outcomes within this population., Methods: A retrospective chart review was performed at the authors' institution between the years 2014 and 2018 in patients with the diagnosis of breast cancer. This cohort was then sorted based on receiving medication regimens, trigger finger diagnosis, steroid injections, and need for surgical release of trigger finger., Results: A total of 15,144 patients were included for initial review. The overall rate of trigger finger diagnosis was 2.75% in the entire breast cancer population and 4.5% for patients receiving AI therapy. Patients taking letrozole and anastrozole had an increased odds ratio of 2.0 and 1.7, respectively, for developing trigger finger. Patients who switched between letrozole and anastrozole during treatment had a higher rate of failed steroid injection treatment (45.2% versus 23.5%; P = 0.021). Among patients receiving AI treatment diagnosed with trigger finger, diabetes and hemoglobin A1c level greater than 6.5 were associated with significantly increased rates of failed steroid therapy., Conclusions: Patients receiving AI therapy have an increased incidence of trigger finger. The outcomes of treatment are equivalent between AI and non-AI trigger finger populations. However, steroid therapy is more likely to fail in patients who require switching of regimens because of significant musculoskeletal symptoms. Poorly controlled diabetes was also an independent factor for compromised steroid treatment of trigger finger., CLINICAL QUESTION/LEVEL OF EVIDENCE: Therapeutic, III., (C)2023American Society of Plastic Surgeons
JA  - Plast Reconstr Surg
VL  - 151
IS  - 5
SP  - 1043
EP  - 1050
CY  - (C)2023American Society of Plastic Surgeons
PB  - Durham, NC
PB  - From the Division of Plastic, Maxillofacial, and Oral Surgery, Department of Surgery, Duke University Health System.
SN  - 0032-1052
M1  - 1306050, p9s
DO  - 10.1097/PRS.0000000000010087
PT  - Article
L2  - http://ovidsp.ovid.com/ovidweb.cgi?T=JS&PAGE=reference&D=ovftz1&NEWS=N&AN=00006534-202305000-00023
ER  -  

Link to the Ovid Full Text or citation: https://ovidsp.ovid.com/ovidweb.cgi?T=JS&CSC=Y&NEWS=N&PAGE=fulltext&D=ovftz1&AN=00006534-202305000-00023 

188. 
TY  - JOUR
DB  - Journals@Ovid Full Text
ID  - 00126334-202304150-00005
T1  - Decentralized, Integrated Treatment of RR/MDR-TB and HIV Using a Bedaquiline-Based, Short-Course Regimen Is Effective and Associated With Improved HIV Disease Control.
A1  - Govender, Thiloshini
A1  - Jham, Menal
A1  - Zhang, Justin
A1  - Pillay, Selvan
A1  - Pak, Youngju
A1  - Pillay, Prenisha
A1  - Furin, Jennifer
A1  - MD, PhD
A1  - Malenfant, Jason
A1  - MD, MPH
A1  - Murphy, Richard
A1  -  MD, MPH
Y1  - 2023//
N2  - Background: In decentralized sites, with fewer resources and a high prevalence of advanced HIV, the effectiveness of the new short-course, bedaquiline-based regimen for rifampicin-resistant and multidrug-resistant tuberculosis (RR/MDR-TB) is not well-described., Setting: Adults with pulmonary RR/MDR-TB initiating the short-course regimen in KwaZulu-Natal, South Africa were prospectively enrolled at a decentralized program that integrated person-centered TB care., Methods: In addition to standard of care monitoring, study visits occurred at enrollment and months 1, 2, 4, 6, and 9. Favorable RR/MDR-TB outcome was defined as cure or treatment completion without loss to follow-up, death, or failure by treatment. In patients with HIV, we assessed antiretroviral therapy (ART) uptake, virologic and immunologic outcomes., Results: Among 57 patients, HIV was present in 73.7% (95% CI: 60.3-84.5), with a median CD4 count of 170 cells/mm3 (intraquartile range 49-314). A favorable RR/MDR-TB outcome was achieved in 78.9% (CI: 67.1-87.9). Three deaths occurred, all in the setting of baseline advanced HIV and elevated viral load. Overall, 21.1% (95% CI: 12.1-32.9) experienced a severe or life-threatening adverse event, the most common of which was anemia. Among patients with HIV, enrollment resulted in increased ART uptake by 24% (95% CI: 12.1%-39.4%), a significant improvement from baseline (P = 0.004); virologic suppression during concomitant treatment was observed in 71.4% (n = 30, 95% CI: 55.4-84.3)., Conclusion: Decentralized, person-centered care for RR/MDR-TB in patients with HIV using the short-course, bedaquiline-based regimen is effective and safe. In patients with HIV, enrollment led to improved ART use and reassuring virologic outcomes., Copyright (C) 2023 Wolters Kluwer Health, Inc. All rights reserved.
KW  - adverse event
KW  - toxicity
KW  - drug-resistant tuberculosis
KW  - multidrug-resistant tuberculosis
KW  - rifampin-resistant tuberculosis
KW  - bedaquiline
JA  - J Acquir Immune Defic Syndr
VL  - 92
IS  - 5
SP  - 385
EP  - 392
CY  - Copyright (C) 2023 Wolters Kluwer Health, Inc. All rights reserved.
PB  - (a)King Dinizulu Hospital Center, Durban, South Africa;
PB  - (b)UMMA Community Clinic, Community Clinic Association of Los Angeles County, CA;
PB  - (c)University of California at San Francisco, CA;
PB  - (d)Adrenergy Research Innovations, Durban, South Africa;
PB  - (e)Lundquist Institute for Biomedical Innovation, CA;
PB  - (f)Harvard Medical School, MA;
PB  - (g)David Geffen School of Medicine at UCLA, CA;
PB  - (h)Geisel School of Medicine at Dartmouth, NH; and
PB  - (i)White River Junction Veterans Affairs Medical Center, VT
SN  - 1525-4135
DO  - 10.1097/QAI.0000000000003150
PT  - Miscellaneous Article
L2  - http://ovidsp.ovid.com/ovidweb.cgi?T=JS&PAGE=reference&D=ovftz1&NEWS=N&AN=00126334-202304150-00005
ER  -  

Link to the Ovid Full Text or citation: https://ovidsp.ovid.com/ovidweb.cgi?T=JS&CSC=Y&NEWS=N&PAGE=fulltext&D=ovftz1&AN=00126334-202304150-00005 

189. 
TY  - JOUR
DB  - Journals@Ovid Full Text
ID  - 00124635-202304150-00010
T1  - Few Randomized Controlled Trials in Spine Surgery in the United States Include Sociodemographic Patient Data:  A Systematic Review.
A1  - Kirchner, Gregory
A1  -  MD, MPH
A1  - Kim, Andrew
A1  - Smith, Nathan
A1  - Martinazzi, Brandon
A1  - Hines, Shawn
A1  - Weddle, John
A1  - Bible, Jesse
Y1  - 2023//
N2  - Introduction: The importance of sociodemographic factors such as race, education, and income on spine surgery outcomes has been well established, yet the representation of sociodemographic data within randomized controlled trials (RCTs) in spine literature remains undefined in the United States (U.S)., Methods: Medical literature was reviewed within PubMed for RCTs with "spine" in the title or abstract published within the last 8 years (2014 to 2021) in seven major spine journals. This yielded 128 results, and after application of inclusion criteria (RCTs concerning adult spine pathologies conducted in the U.S), 54 RCTs remained for analysis. Each article's journal of publication, year of publication, and spinal pathology was recorded. Pathologies included cervical degeneration, thoracolumbar degeneration, adult deformity, cervical trauma, and thoracolumbar trauma. Sociodemographic variables collected were race, ethnicity, insurance status, income, work status, and education. The Fisher's exact test was used to compare inclusion of sociodemographic data by journal, year, and spinal pathology., Results: Sociodemographic data were included in the results and in any section of 57.4% (31/54) of RCTs. RCTs reported work status in 25.9% (14/54) of results and 38.9% (21/54) of RCTs included work status in any section. Income was included in the results and mentioned in any section in 13.0% (7/54) of RCTs. Insurance status was in the results or any section of 9.3% (5/54) and 18.5% (10/54) of RCTs, respectively. There was no association with inclusion of sociodemographic data within the results of RCTs as a factor of journal (P = 0.337), year of publication (P = 0.286), or spinal pathology (P = 0.199)., Discussion: Despite evidence of the importance of sociodemographic factors on the natural history and treatment outcomes of myriad spine pathologies, this study identifies a surprising absence of sociodemographic data within contemporary RCTs in spine surgery. Failure to include sociodemographic factors in RCTs potentially bias the generalizability of outcome data., (C) 2023 by American Academy of Orthopaedic Surgeons
JA  - J Am Acad Orthop Surg
VL  - 31
IS  - 8
SP  - 421
EP  - 427
CY  - (C) 2023 by American Academy of Orthopaedic Surgeons
PB  - From the Department of Orthopaedics & Rehabilitation, Penn State Milton S. Hershey Medical Center, Hershey, PA.
SN  - 1067-151X
M1  - c50, 9417468
DO  - 10.5435/JAAOS-D-22-00838
PT  - Article
L2  - http://ovidsp.ovid.com/ovidweb.cgi?T=JS&PAGE=reference&D=ovftz1&NEWS=N&AN=00124635-202304150-00010
ER  -  

Link to the Ovid Full Text or citation: https://ovidsp.ovid.com/ovidweb.cgi?T=JS&CSC=Y&NEWS=N&PAGE=fulltext&D=ovftz1&AN=00124635-202304150-00010 

190. 
TY  - JOUR
DB  - Journals@Ovid Full Text
ID  - 02273351-202304020-00007
T1  - Pulmonary Functions Assessment in Post-COVID-19 Pneumonia Cases by Spirometry:  Study of 600 Cases in Tertiary Care Setting in India.
A1  - Patil, Shital
A1  - Patil, Rajesh
A1  - Gondhali, Gajanan
Y1  - 2023//
N2  - Background: Although lung is the primary target organ involvement in coronavirus disease-19 (COVID-19), post-COVID lung pathology and its impact on lung functions are still uncertain., Materials and Methods: Prospective multicentric study conducted during May 2020 to June 2021, to find pulmonary function assessment in post-COVID-19 recovered pneumonia cases irrespective of their symptoms, included 600 cases in symptomatic and asymptomatic group and subjected to inclusion and exclusion criteria. All cases were subjected to Spirometry analysis. Statistical analysis was done by using Chi-test., Results: In Spirometry assessment of post-COVID-19 pneumonia cases at 12 weeks' postdischarge from hospital, abnormal lung function in 77.5% post-COVID-19 pneumonia cases; restrictive pattern was predominant type and documented in 43.33% cases, normal lung functions were documented in 22.5% cases. In age and gender assessment in normal and abnormal lung functions assessment, statistically significant association in males 90/150 versus females 45/315 (P < 0.00001); and in the age of population in study cases as below 50 years 110/300 versus above 50 years 25/165 (P < 0.0001). Computed tomography severity score has shown a negative impact on lung function after recovery at 12 weeks' postdischarge; cases with score <8, 8-15, and >15 documented normal and abnormal lung functions as in 36/54, 60/80, and 39/331 respectively of total 600 study cases (P < 0.00001). The duration of illness has associated negative impact on lung function; <7 days, 8-15 days and >15 days of onset of symptoms documented normal and abnormal lung functions in 108/132, 22/168 and 5/165 cases respectively (P < 0.00001). Low oxygen saturation at entry point has a negative impact on overall outcome on lung function; cases with oxygen saturation < 75%, 75%-90%, and >90% observed as normal and abnormal lung functions in 92/18, 35/135 and 6/314 cases, respectively (P < 0.00001). Timing of biphasic positive airway pressure/noninvasive ventilation (BIPAP/NIV) has a significant association in attaining normal lung functions after post COVID19 pneumonia recovery; cases received BIPAP/NIV at entry point <1 day, 3-7 days and after 7 days of hospitalization were documented normal and abnormal lung functions in 30/150, 40/35 and 5/50 cases, respectively (P < 0.00001)., Conclusions: Pulmonary functions abnormality in post-COVID-19 pneumonia cases has been documented and should be assessed cautiously to have successful treatment outcome. Restrictive lung disease is the predominant lung function impairment in post-COVID 19 recovered lung pneumonia cases. Age above 50 years, male gender, diabetes, High CT severity, longer duration of illness, proper timing of initiation of BIPAP/NIV therapy, has documented significant impact on post-COVID lung functions at 12 weeks assessment., (C) 2023 Journal of Applied Sciences and Clinical Practice | Published by Wolters Kluwer - Medknow
KW  - Post-COVID-19
KW  - pulmonary functions
KW  - restrictive pattern
KW  - spirometry
VL  - 4
IS  - 2
SP  - 94
EP  - 100
CY  - (C) 2023 Journal of Applied Sciences and Clinical Practice | Published by Wolters Kluwer - Medknow
PB  - Department of Pulmonary Medicine, MIMSR Medical College, Latur, Maharashtra, India
PB  - (1)Department of Internal Medicine, MIMSR Medical College, Latur, Maharashtra, India
SN  - 2772-364X
DO  - 10.4103/jascp.jascp_3_22
PT  - Article
L2  - http://ovidsp.ovid.com/ovidweb.cgi?T=JS&PAGE=reference&D=ovftz1&NEWS=N&AN=02273351-202304020-00007
ER  -  

Link to the Ovid Full Text or citation: https://ovidsp.ovid.com/ovidweb.cgi?T=JS&CSC=Y&NEWS=N&PAGE=fulltext&D=ovftz1&AN=02273351-202304020-00007 

191. 
TY  - JOUR
DB  - Journals@Ovid Full Text
ID  - 01253091-202304000-00009
T1  - Clinical Predictors of Covid-19 Mortality in a Tertiary Hospital in Lagos, Nigeria:  A Retrospective Cohort Study.
A1  - Akase, IE
A1  - Akintan, PE
A1  - Otrofanowei, E
A1  - Olopade, OB
A1  - Olorunfemi, G
A1  - Opawoye, A
A1  - Ima-Edomwomyi, UE
A1  - Akinbolagbe, YO
A1  - Agabi, OP
A1  - Nmadu, DA
A1  - Akinbode, GO
A1  - Olasope, AC
A1  - Ogundare, A
A1  - Bolarinwa, AB
A1  - Otokiti, EO
A1  - Enajeroh, PJ
A1  - Karami, M
A1  - Esezobor, CI
A1  - Oshodi, Y
A1  - Oluwole, AA
A1  - Adeyemo, WL
A1  - Bode, CO
Y1  - 2023//
N2  - Background: The predictors of mortality among patients presenting with severe to critical disease in Nigeria are presently unknown., Aim: The aim of this study was to identify the predictors of mortality among patients with COVID-19 presenting for admission in a tertiary referral hospital in Lagos, Nigeria., Patients and Methods: The study was a retrospective study. Patients' sociodemographics, clinical characteristics, comorbidities, complications, treatment outcomes, and hospital duration were documented. Pearson's Chi-square, Fischer's Exact test, or Student's t-test were used to assess the relationship between the variables and mortality. To compare the survival experience across medical comorbidities, Kaplan Meir plots and life tables were used. Univariable and multivariable Cox-proportional hazard analyses were conducted., Results: A total of 734 patients were recruited. Participants' age ranged from five months to 92 years, with a mean +/- SD of 47.4 +/- 17.2 years, and a male preponderance (58.5% vs. 41.5%). The mortality rate was 9.07 per thousand person-days. About 73.9% (n = 51/69) of the deceased had one or more co-morbidities, compared to 41.6% (252/606) of those discharged. Patients who were older than 50 years, with diabetes mellitus, hypertension, chronic renal illness, and cancer had a statistically significant relationship with mortality., Conclusion: These findings call for a more comprehensive approach to the control of non-communicable diseases, the allocation of sufficient resources for ICU care during outbreaks, an improvement in the quality of health care available to Nigerians, and further research into the relationship between obesity and COVID-19 in Nigerians., (C) 2023 Nigerian Journal of Clinical Practice | Published by Wolters Kluwer - Medknow
KW  - Clinical predictors
KW  - co-morbidity
KW  - COVID-19
KW  - Lagos
KW  - mortality
JA  - Niger J Clin Pract
VL  - 26
IS  - 4
SP  - 424
EP  - 431
CY  - (C) 2023 Nigerian Journal of Clinical Practice | Published by Wolters Kluwer - Medknow
PB  - Department of Medicine, College of Medicine, University of Lagos, Lagos, Nigeria
PB  - (1)Department of Pediatrics, College of Medicine, University of Lagos, Lagos, Nigeria
PB  - (2)Department of Psychiatry, College of Medicine, University of Lagos, Lagos, Nigeria
PB  - (3)Department of Obstetrics and Gynaecology, College of Medicine, University of Lagos, Lagos, Nigeria
PB  - (4)Department of Oral and Maxillofacial Surgery, College of Medicine, University of Lagos, Lagos, Nigeria
PB  - (5)Department of Surgery, College of Medicine, University of Lagos, Lagos, Nigeria
PB  - (6)Department of Medicine, Lagos University Teaching Hospital, Lagos, Nigeria
PB  - (7)Department of Surgery, Lagos University Teaching Hospital, Lagos, Nigeria
PB  - (8)Department of Hematology and Blood Transfusion, Lagos University Teaching Hospital, Lagos, Nigeria
PB  - (9)Division of Epidemiology and Biostatistics, School of Public Health, University of Witwatersrand, Johannesburg, South Africa
SN  - 1119-3077
M1  - 101150032
DO  - 10.4103/njcp.njcp_454_22
PT  - Article
L2  - http://ovidsp.ovid.com/ovidweb.cgi?T=JS&PAGE=reference&D=ovftz1&NEWS=N&AN=01253091-202304000-00009
ER  -  

Link to the Ovid Full Text or citation: https://ovidsp.ovid.com/ovidweb.cgi?T=JS&CSC=Y&NEWS=N&PAGE=fulltext&D=ovftz1&AN=01253091-202304000-00009 

192. 
TY  - JOUR
DB  - Journals@Ovid Full Text
ID  - 00004770-202304000-00005
T1  - Impact of Case Difficulty, Endodontic Mishaps, and Instrumentation Method on Endodontic Treatment Outcome and Quality of Life: A Four-Year Follow-up Study.
A1  - Johnsen, Isabell
A1  - Bardsen, Asgeir
A1  - Haug, Sivakami
Y1  - 2023//
N2  - Introduction: Root canal treatment (RCT) is often considered a difficult procedure for both the patient and treatment provider. The American Association of Endodontists case difficulty assessment form categorizes cases as minimal, moderate, and high difficulty level. We recently showed that endodontic mishaps occur frequently during treatment of teeth in high difficulty category. The aims were to investigate the clinical and radiographic outcome at least 4 years after RCT and to evaluate patients' perceived oral health-related quality of life (OHRQoL)., Methods: Two hundred thirty-four patients (257 endodontically treated teeth) who were previously included in a quality assurance study were offered a recall appointment at the Department of Clinical Dentistry, University of Bergen, Norway. Patients were given a thorough clinical, radiographic examination and asked to fill out the Oral Health Impact Profile-14 questionnaire., Results: A total of 149 patients (160 teeth) attended the 4-year (range, 4-6 years) recall appointment. An unchanged or lower Periapical Index (PAI) score at recall visit was registered on 153 teeth (95.6%) (P < .001). Radiographic success rate (PAI score <= 2) was 87.5%, and clinical success (absence of clinical signs and symptoms) was 88.8%. Both radiographic and clinical success was observed in 78.8% of teeth. Teeth in high difficulty category, instrumented with engine-driven files, and molars presented with significantly more clinical signs and symptoms but not high PAI score (PAI score >= 3) (P < .05). Endodontic mishaps such as overinstrumentation and overfill with gutta-percha resulted in significantly high PAI score (P < .05). Patients with no clinical signs and symptoms after RCT and elderly had a significantly better OHRQoL (P < .05)., Conclusions: Presence of clinical signs and symptoms rather than PAI score affected patients' OHRQoL., (C)2023The American Association of Endodontists
KW  - AAE case difficulty assessment
KW  - coronal restorations
KW  - OHIP-14
KW  - procedural errors
KW  - reciprocating WaveOne files
JA  - J Endod
VL  - 49
IS  - 4
SP  - 382
EP  - 389
CY  - (C)2023The American Association of Endodontists
PB  - Section of Endodontics, Faculty of Medicine, Department of Clinical Dentistry, University of Bergen, Bergen, Norway
SN  - 0099-2399
M1  - i1k, 7511484, 17910050r
DO  - 10.1016/j.joen.2023.01.005
PT  - Article
L2  - http://ovidsp.ovid.com/ovidweb.cgi?T=JS&PAGE=reference&D=ovftz1&NEWS=N&AN=00004770-202304000-00005
ER  -  

Link to the Ovid Full Text or citation: https://ovidsp.ovid.com/ovidweb.cgi?T=JS&CSC=Y&NEWS=N&PAGE=fulltext&D=ovftz1&AN=00004770-202304000-00005 

193. 
TY  - JOUR
DB  - Journals@Ovid Full Text
ID  - 00005397-202304000-00020
T1  - Presenting limb severity is associated with long-term outcomes after infrainguinal revascularization for chronic limb-threatening ischemia: From the Society for Vascular Surgery.
A1  - Liu, Iris
A1  - El Khoury, Rym
A1  - Wu, Bian
A1  - Gasper, Warren
A1  - Schneider, Peter
A1  - Hiramoto, Jade
A1  -  MD, MAS
A1  - Vartanian, Shant
A1  - Conte, Michael
Y1  - 2023//
N2  - Objective: The SVS Wound, Ischemia, foot Infection (WIfI) limb staging system was established to estimate risk of major amputation in chronic limb-threatening ischemia (CLTI) and better stratify outcomes comparisons. There is little data on treatment outcomes beyond 1 year based on presenting WIfI stage., Methods: This is a single-institution retrospective study of 413 patients who underwent infrainguinal revascularization for CLTI (2011-2021) with data available for WIfI staging. Patient characteristics and outcomes were gathered from the electronic medical record. Data were analyzed based on presenting WIfI stage and initial treatment received at our center., Results: Presenting WIfI stages were 1 to 2 (23%), 3 (27%), and 4 (50%). Index revascularization approach was endoluminal (59%), autogenous vein bypass (29%), or non-autogenous bypass (13%). Operative mortality within 30 days was 2.9% and was not associated with WIfI stage or revascularization approach. Median limb follow-up time was 502 days (interquartile range [IQR], 112-1256 days), and median survival follow-up time was 932 days (IQR, 343-1770 days). Major amputation or death occurred in 19% and 46% of patients at median times of 119 days (IQR, 28-314 days) and 739 days (IQR, 204-1475 days), respectively. WIfI stage was independently associated with major amputation (P = .001), as was initial revascularization approach (P = .01). In a Cox proportional hazards model, factors independently associated with major amputation were male sex (hazard ratio [HR], 1.4; 95% confidence interval [CI], 1.04-2.0; P = .03), diabetes (HR, 1.8; 95% CI, 1.3-2.5; P = .001), WIfI stage 4 (HR, 2.3; 95% CI, 1.5-3.5; P < .001), and non-autogenous bypass (HR, 2.9; 95% CI, 2.1-4.2; P < .001). In a Cox proportional hazards model for mortality, independently associated factors were age (HR, 1.04; 95% CI, 1.02-1.05; P < .001), end-stage renal disease (HR, 2.8; 95% CI, 1.9-4.0; P < .001), congestive heart failure (HR, 1.9; 95% CI, 1.4-2.5; P < .001), chronic obstructive pulmonary disease (HR, 1.5; 95% CI, 1.1-2.1; P = .02), and WIfI stage 4 (HR, 1.6; 95% CI, 1.04-2.2; P = .03). Among those presenting with WIfI stage 4 limbs, Kaplan-Meier estimated rates of freedom from major amputation or death at 2 years were 71% +/- 3.7% and 68% +/- 3.5%, respectively. In an inverse propensity weighted Cox proportional hazards model, non-white race (HR, 1.5; 95% CI, 1.01-2.2; P = .047), diabetes (HR, 2.0; 95% CI, 1.2-3.3; P = .008), Global Anatomic Staging System infrapopliteal grade (HR, 1.2; 95% CI, 1.05-1.3; P = .005), non-autogenous bypass (HR, 3.2; 95% CI, 1.9-5.3; P < .001), and endoluminal revascularization (HR, 2.6; 95% CI, 1.6-4.3; P < .001) were independently associated with major amputation in the WIfI stage 4 subgroup., Conclusions: Presenting WIfI stage is strongly associated with long-term risks of major amputation and death following infrainguinal revascularization for CLTI and should be used to stratify outcomes comparisons. Effective revascularization is critical in WIfI stage 4 disease, and autogenous vein bypass provides durable long-term limb preservation., (C) 2023Elsevier, Inc.
KW  - Amputation
KW  - Chronic limb-threatening ischemia
KW  - Limb salvage
KW  - Peripheral arterial disease
KW  - Vascular surgical procedures
JA  - J Vasc Surg
VL  - 77
IS  - 4
SP  - 1137
EP  - 1146e3
CY  - (C) 2023Elsevier, Inc.
PB  - (a)University of California, San Francisco Department of Surgery, Division of Vascular and Endovascular Surgery, San Francisco, CA
PB  - (b)Kaiser Permanente San Francisco, San Francisco, CA
SN  - 0741-5214
M1  - kd2, 8407742
DO  - 10.1016/j.jvs.2022.12.036
PT  - Article
L2  - http://ovidsp.ovid.com/ovidweb.cgi?T=JS&PAGE=reference&D=ovftz1&NEWS=N&AN=00005397-202304000-00020
ER  -  

Link to the Ovid Full Text or citation: https://ovidsp.ovid.com/ovidweb.cgi?T=JS&CSC=Y&NEWS=N&PAGE=fulltext&D=ovftz1&AN=00005397-202304000-00020 

194. 
TY  - JOUR
DB  - Journals@Ovid Full Text
ID  - 00129334-202304000-00013
T1  - A Multidisciplinary Team Approach for Diabetic Foot Ulcer:  A Case Study.
A1  - Xu, Beihua
A1  - Song, Xia
A1  - Weng, Yajuan
A1  - MSN, MBA
Y1  - 2023//
N2  - A multidisciplinary team (MDT) approach is the most efficient way to treat many chronic and serious diseases. In this case report, providers sought to implement an MDT approach to treat a patient with diabetes and foot ulcers, actively involving the patient's caregiving family members. Comprehensive evaluation, blood sugar control, and timely referral were established as the primary treatment course. Negative-pressure wound therapy was applied to completely remove necrotic tissue debris and seropurulent discharge from the foot ulcers under the consultation of the MDT team. Local wound management, protection of the periwound skin, and health education for the patient's wound care nurse specialists were integral to the treatment outcome. After 3 months of treatment, the patient's right foot wound bed was improved, and further skin-grafting surgery was performed to accelerate the healing process during follow-up treatments., Copyright (C) 2023 Wolters Kluwer Health, Inc. All rights reserved.
KW  - diabetic foot ulcer
KW  - education
KW  - interprofessional
KW  - local wound care
KW  - multidisciplinary
KW  - negative-pressure wound therapy
JA  - Adv Skin Wound Care
VL  - 36
IS  - 4
SP  - 1
EP  - 4
CY  - Copyright (C) 2023 Wolters Kluwer Health, Inc. All rights reserved.
PB  - At the Third Affiliated Hospital of Soochow, Wound Care Clinic, Changzhou, China, Beihua Xu, BSN, and Xia Song, BSN, are Registered Nurses and Wound Care Nurses. Yajuan Weng, MSN, MBA, RN, is Registered Nurse, Enterostomal Therapist, and Chair of the Wound Ostomy Continence Nursing Group, Nanjing Drum Tower Hospital, Nanjing, China.
SN  - 1527-7941
M1  - dkd, 100911021
DO  - 10.1097/01.ASW.0000920512.88426.90
PT  - Miscellaneous Article
L2  - http://ovidsp.ovid.com/ovidweb.cgi?T=JS&PAGE=reference&D=ovftz1&NEWS=N&AN=00129334-202304000-00013
ER  -  

Link to the Ovid Full Text or citation: https://ovidsp.ovid.com/ovidweb.cgi?T=JS&CSC=Y&NEWS=N&PAGE=fulltext&D=ovftz1&AN=00129334-202304000-00013 

195. 
TY  - JOUR
DB  - Journals@Ovid Full Text
ID  - 00000605-202304000-00001
T1  - Subclinical Coronary Atherosclerosis and Risk for Myocardial Infarction in a Danish Cohort: A Prospective Observational Cohort Study.
A1  - Fuchs, Andreas
A1  - MD, PhD
A1  - Kuhl, Jorgen
A1  - Tobias MD, PhD
A1  - Sigvardsen, Per
A1  - Ejlstrup MD, PhD
A1  - Afzal, Shoaib
A1  - MD, PhD
A1  - Knudsen, Andreas
A1  - Dehlbaek MD, PhD
A1  - Moller, Mathias
A1  - Bech MD, PhD
A1  - de Knegt, Martina
A1  - Chantal MD, PhD
A1  - Sorgaard, Mathias
A1  - Holm MD, PhD
A1  - Nordestgaard, Borge
A1  - Gronne MD, DMSc
A1  - Kober, Lars
A1  - Valeur MD, DMSc
A1  - Kofoed, Klaus
A1  - Fuglsang MD, PhD
Y1  - 2023//
N2  - Background: Coronary atherosclerosis may develop at an early age and remain latent for many years., Objective: To define characteristics of subclinical coronary atherosclerosis associated with the development of myocardial infarction., Design: Prospective observational cohort study., Setting: Copenhagen General Population Study, Denmark., Participants: 9533 asymptomatic persons aged 40 years or older without known ischemic heart disease., Measurements: Subclinical coronary atherosclerosis was assessed with coronary computed tomography angiography conducted blinded to treatment and outcomes. Coronary atherosclerosis was characterized according to luminal obstruction (nonobstructive or obstructive [>=50% luminal stenosis]) and extent (nonextensive or extensive [one third or more of the coronary tree]). The primary outcome was myocardial infarction, and the secondary outcome was a composite of death or myocardial infarction., Results: A total of 5114 (54%) persons had no subclinical coronary atherosclerosis, 3483 (36%) had nonobstructive disease, and 936 (10%) had obstructive disease. Within a median follow-up of 3.5 years (range, 0.1 to 8.9 years), 193 persons died and 71 had myocardial infarction. The risk for myocardial infarction was increased in persons with obstructive (adjusted relative risk, 9.19 [95% CI, 4.49 to 18.11]) and extensive (7.65 [CI, 3.53 to 16.57]) disease. The highest risk for myocardial infarction was noted in persons with obstructive-extensive subclinical coronary atherosclerosis (adjusted relative risk, 12.48 [CI, 5.50 to 28.12]) or obstructive-nonextensive (adjusted relative risk, 8.28 [CI, 3.75 to 18.32]). The risk for the composite end point of death or myocardial infarction was increased in persons with extensive disease, regardless of degree of obstruction-for example, nonobstructive-extensive (adjusted relative risk, 2.70 [CI, 1.72 to 4.25]) and obstructive-extensive (adjusted relative risk, 3.15 [CI, 2.05 to 4.83])., Limitation: Mostly White persons were studied., Conclusion: In asymptomatic persons, subclinical, obstructive coronary atherosclerosis is associated with a more than 8-fold elevated risk for myocardial infarction., Primary Funding Source: AP Moller og Hustru Chastine Mc-Kinney Mollers Fond., : The association between image-detected, subclinical coronary atherosclerosis and outcomes is unclear. In this population-based study, compared with persons with no image-detected obstruction, persons with both obstructive and nonobstructive yet extensive disease had significantly higher relative risk for myocardial infarction and death despite the absence of symptoms., (C) 2023 American College of Physicians
JA  - Ann Intern Med
VL  - 176
IS  - 4
SP  - 433
EP  - 442
CY  - (C) 2023 American College of Physicians
PB  - (1)Department of Cardiology, Copenhagen University Hospital-Rigshospitalet, Copenhagen, Denmark (A.F., J.T.K., P.E.S., A.D.K., M.B.M., M.C.deK., M.H.S.)
PB  - (2)Department of Clinical Biochemistry and the Copenhagen General Population Study, Copenhagen University Hospital-Herlev and Gentofte, Herlev, and Department of Clinical Medicine, Faculty of Health and Medical Sciences, University of Copenhagen, Copenhagen, Denmark (S.A., B.G.N.)
PB  - (3)Department of Cardiology, Copenhagen University Hospital-Rigshospitalet, and Department of Clinical Medicine, Faculty of Health and Medical Sciences, University of Copenhagen, Copenhagen, Denmark (L.V.K.)
PB  - (4)Department of Cardiology and Department of Radiology, Copenhagen University Hospital-Rigshospitalet, and Department of Clinical Medicine, Faculty of Health and Medical Sciences, University of Copenhagen, Copenhagen, Denmark (K.F.K.).
SN  - 0003-4819
M1  - 0372351, 5a6
DO  - 10.7326/M22-3027
PT  - Article
L2  - http://ovidsp.ovid.com/ovidweb.cgi?T=JS&PAGE=reference&D=ovftz1&NEWS=N&AN=00000605-202304000-00001
ER  -  

Link to the Ovid Full Text or citation: https://ovidsp.ovid.com/ovidweb.cgi?T=JS&CSC=Y&NEWS=N&PAGE=fulltext&D=ovftz1&AN=00000605-202304000-00001 

196. 
TY  - JOUR
DB  - Journals@Ovid Full Text
ID  - 00002030-202303010-00009
T1  - Efficacy, safety, and tolerability of isoniazid preventive therapy for tuberculosis in people living with HIV.
A1  - Jagi, Jaya
A1  - Thomas, Christy
A1  - Gudi, Sai
A1  - Undela, Krishna
Y1  - 2023//
N2  - Objective: The aim of this study was to systematically assess the efficacy, safety, and tolerability of isoniazid preventive therapy (IPT) for tuberculosis (TB) in people with HIV (PWH)., Design: A systematic review and meta-analysis., Methods: A thorough literature search was performed using PubMed, Cochrane CENTRAL, and Google Scholar from their inception to June 30, 2021. All randomized controlled trials (RCTs) investigating the efficacy, safety, or tolerability of IPT on PWH compared with placebo or active comparators were included in the study. The heterogeneity among the studies was identified by using the I2 statistic and Cochran's Q test., Results: Out of the 924 nonduplicate RCTs identified through database searching and other sources, 26 studies comprising 38 005 patients were included. The overall effect estimate identified the reduction of active TB incidence [odds ratio (OR) 0.69; 95% confidence interval (95% CI) 0.57-0.84; P < 0.001], but not all-cause mortality (OR 0.91; 95% CI 0.82, 1.02; P = 0.10) with IPT compared with the control. In addition, no significant association was identified between the use of IPT and the risk of peripheral neuropathy (OR 1.50; 95% CI 0.96-2.36; P = 0.08) and hepatotoxicity (OR 1.21; 95% CI 0.97-1.52; P = 0.09)., Conclusion: This systematic review and meta-analysis identified a significant reduction in the incidence of active TB, but not all-cause mortality, among PWH who received IPT compared with the control. Lesser number of outcomes may be the reason for nonsignificant results in terms of safety outcomes of IPT. Therefore, there is a need for extensive and long-term studies to address these issues further, especially in TB/HIV endemic areas., Copyright (C) 2023 Wolters Kluwer Health, Inc.
KW  - chemoprevention
KW  - HIV infection
KW  - isoniazid preventive therapy
KW  - tuberculosis
JA  - AIDS
VL  - 37
IS  - 3
SP  - 455
EP  - 465
CY  - Copyright (C) 2023 Wolters Kluwer Health, Inc.
PB  - (a)Department of Pharmacy Practice, National Institute of Pharmaceutical Education and Research (NIPER) Guwahati, Kamrup, Assam, India
PB  - (b)College of Pharmacy, Rady Faculty of Health Sciences, University of Manitoba, Winnipeg, Manitoba, Canada.
SN  - 0269-9370
M1  - aid, 8710219
DO  - 10.1097/QAD.0000000000003436
PT  - Article
L2  - http://ovidsp.ovid.com/ovidweb.cgi?T=JS&PAGE=reference&D=ovftz1&NEWS=N&AN=00002030-202303010-00009
ER  -  

Link to the Ovid Full Text or citation: https://ovidsp.ovid.com/ovidweb.cgi?T=JS&CSC=Y&NEWS=N&PAGE=fulltext&D=ovftz1&AN=00002030-202303010-00009 

197. 
TY  - JOUR
DB  - Journals@Ovid Full Text
ID  - 00004770-202303000-00005
T1  - Additional Treatment Indicative of an Unfavorable Endodontic Outcome in a Swedish County-A 10-year Observational Study.
A1  - Mota de Almeida, Fernando
A1  - Jose DMD, PhD
A1  - Lundqvist, Robert
A1  - MSc, Tech
A1  - Kebke, Stephen
A1  - Fransson, Helena
A1  - DDS, PhD
A1  - Brundin, Malin
A1  - DDS, PhD
Y1  - 2023//
N2  - Introduction: This study's aim was to calculate the incidence of first additional endodontic treatment or extraction as the result of an unfavorable endodontic outcome following orthograde root canal treatment (RCT) performed by general dental practitioners during a 10-year period and to identify possible predictors for outcomes., Methods: A randomized cohort of 280 individuals (and as many teeth) with an orthograde RCT was followed for over 10 years. Dental records were reviewed, and individuals were recalled when data were missing. The following terminal events indicative of unfavorable endodontic treatment outcome were orthograde retreatment, surgical endodontics, and tooth extractions exclusively due to endodontic reasons. Selected variables related to individuals and treatment (pre-, intra-, and postoperative) were harvested to analyze possible associations with the terminal events. Unadjusted survival analysis and Cox regression analysis were performed and P < .05 was considered statistically significant., Results: Terminal events were registered for 22 teeth/individuals and 17 of these were orthograde retreatments. The cumulative 10-year survival of RCTs was 92.7% (standard error 1.7%), with a higher yearly incidence during the first 2 years. The univariate analysis identified 5 factors associated with the outcome. There were too few events to perform a multivariate analysis., Conclusions: The mean incidence of additional treatment indicative of unfavorable endodontic outcome was 0.7% per year during the first 10 years, but the mean incidence was greater during the first 2 years. Five factors were associated with an unfavorable outcome; however, confounders cannot be excluded from the associations., (C)2023The American Association of Endodontists
KW  - Analysis
KW  - survival
KW  - dentistry
KW  - public health
KW  - prognosis
KW  - tooth extraction
KW  - retreatment
JA  - J Endod
VL  - 49
IS  - 3
SP  - 267
EP  - 275e4
CY  - (C)2023The American Association of Endodontists
PB  - (*)Tandvardens Kompetenscentrum, Norrbotten Public Dental Service, Lulea, Sweden
PB  - (+)Norrbotten County Council, Lulea, Sweden, Department of Clinical Medicine and Public Health, Umea University, Umea, Sweden
PB  - (++)Pitea Hospital, Norrbotten Public Dental Service, Pitea, Sweden
PB  - ([S])Department of Endodontics, Faculty of Odontology, Malmo University, Malmo, Sweden
PB  - ([P])Department of Odontology, Umea University, Umea, Sweden
SN  - 0099-2399
M1  - i1k, 7511484, 17910050r
DO  - 10.1016/j.joen.2022.12.011
PT  - Article
L2  - http://ovidsp.ovid.com/ovidweb.cgi?T=JS&PAGE=reference&D=ovftz1&NEWS=N&AN=00004770-202303000-00005
ER  -  

Link to the Ovid Full Text or citation: https://ovidsp.ovid.com/ovidweb.cgi?T=JS&CSC=Y&NEWS=N&PAGE=fulltext&D=ovftz1&AN=00004770-202303000-00005 

198. 
TY  - JOUR
DB  - Journals@Ovid Full Text
ID  - 01697686-202303000-00007
T1  - Treatment outcomes and associated factors among patients with drug-sensitive tuberculosis on daily fixed-dose combination drugs:  A cohort study from Ahmedabad, India.
A1  - Prajapati, Arpit
A1  - Shah, Tejas
A1  - Panchal, Sagar
A1  - Joshi, Bhavin
A1  - Shringarpure, Kalpita
A1  - Jakasania, Arjunkumar
A1  - Kathirvel, Soundappan
Y1  - 2023//
N2  - Background and Aim: The National Tuberculosis Elimination Program (NTEP) has been progressive in addressing the issues related to tuberculosis (TB) control in the country, with constant programmatic changes based on evidence available from operational research. Our objectives were 1. to assess the sociodemographic and clinical characteristics, and the treatment outcomes of patients on fixed-dose combination (FDC) daily regimen and 2. to assess the factors associated with unsuccessful treatment outcomes among patients with DS-TB., Materials and Methods: A retrospective cohort study was conducted based on record review. The study population included all patients with drug-sensitive TB, registered and initiated on treatment under NTEP "new category" from January to June 2018 and under "previously treated category" from January to March 2018. Quantitative data downloaded from Nikshay in Excel format was imported., Results: A total of 8301 patients with DS-TB registered under NTEP. Mean (standard deviation [SD]) age of DS-TB patients was 35.3 + 16.9 years, and 63.2% were in the age group of 15-44 years. Also, 60.1% were male, 2.5% were human immunodeficiency virus (HIV) positive, 65.3% were pulmonary TB cases, and 70.4% obtained treatment from public providers. Proportion of "successful" and "unsuccessful" outcomes was 87.9% and 12.1%, respectively, in the new treatment category and 78.3% and 21.7%, respectively, in the previously treated category. Among the patients classified under new category, the unsuccessful treatment outcome remained significantly high after adjustments with known confounders among patients aged 45-54 years (adjusted relative risks [aRR] 1.59, 95% confidence interval [CI] 1.31-1.93) and 55-64 years (aRR 1.67, 95% CI 1.36-2.05) compared to patients aged <15 years., Conclusion: Unsuccessful treatment outcome was significantly high among patients aged 45-54 years. Various adherence mechanisms implemented can be evaluated for further upscaling and improving the program effectiveness., (C) 2023 Journal of Family Medicine and Primary Care | Published by Wolters Kluwer - Medknow
KW  - Drug-sensitive TB
KW  - fixed-dose combination
KW  - HIV
KW  - successful
KW  - treatment outcome
JA  - J. family med. prim. care
VL  - 12
IS  - 3
SP  - 452
EP  - 459
CY  - (C) 2023 Journal of Family Medicine and Primary Care | Published by Wolters Kluwer - Medknow
PB  - (1)Department of Community Medicine, GCS Medical College, Hospital and Research Centre, Ahmedabad, Gujarat, India
PB  - (2)City TB Officer, Health Department, Ahmedabad Municipal Corporation, Ahmedabad, Gujarat, India
PB  - (3)Medical Officer, District Tuberculosis Centre, Ahmedabad Municipal Corporation, Ahmedabad, Gujarat, India
PB  - (4)Additional Medical Officer of Health, Health Department, Ahmedabad Municipal Corporation, Ahmedabad, Gujarat, India
PB  - (5)Community Medicine Department, Medical College, Baroda, Gujarat, India
PB  - (6)Community Medicine Department, MGIMS, Sewagram, Wardha, Maharashtra, India
PB  - (7)Department of Community Medicine and School of Public Health, Postgraduate Institute of Medical Education and Research, Chandigarh, India
SN  - 2278-7135
DO  - 10.4103/jfmpc.jfmpc_1331_22
PT  - Article
L2  - http://ovidsp.ovid.com/ovidweb.cgi?T=JS&PAGE=reference&D=ovftz1&NEWS=N&AN=01697686-202303000-00007
ER  -  

Link to the Ovid Full Text or citation: https://ovidsp.ovid.com/ovidweb.cgi?T=JS&CSC=Y&NEWS=N&PAGE=fulltext&D=ovftz1&AN=01697686-202303000-00007 

199. 
TY  - JOUR
DB  - Journals@Ovid Full Text
ID  - 00115407-202303000-00004
T1  - Amblyopia and the whole child.
A1  - Birch, Eileen
A1  - Kelly, Krista
Y1  - 2023//
N2  - Amblyopia is a disorder of neurodevelopment that occurs when there is discordant binocular visual experience during the first years of life. While treatments are effective in improving visual acuity, there are significant individual differences in response to treatment that cannot be attributed solely to difference in adherence. In this considerable variability in response to treatment, we argue that treatment outcomes might be optimized by utilizing deep phenotyping of amblyopic deficits to guide alternative treatment choices. In addition, an understanding of the broader knock-on effects of amblyopia on developing visually-guided skills, self-perception, and quality of life will facilitate a whole person healthcare approach to amblyopia., Highlights:, * Individual variation in amblyopia treatment response is not due solely to adherence., * Deep phenotyping of amblyopic deficits may guide alternative treatment choices., * Amblyopia broadly affects child development and proficiency on vision-reliant tasks., * A more personalized yet holistic approach to amblyopia treatment is needed., (C) 2023Elsevier, Inc.
KW  - Amblyopia
KW  - Child development
KW  - Deep phenotyping
KW  - Whole person health
JA  - Prog Retin Eye Res
VL  - 93
SP  - 101168
CY  - (C) 2023Elsevier, Inc.
PB  - (a)Pediatric Vision Laboratory, Retina Foundation of the Southwest, 9600 North Central Expressway #200, Dallas, TX, 75225, USA
PB  - (b)Department of Ophthalmology, University of Texas Southwestern Medical Center, 5303 Harry Hines Boulevard, Dallas, TX, 75390, USA
PB  - (c)Vision and Neurodevelopment Laboratory, Retina Foundation of the Southwest, 9600 North Central Expressway #200, Dallas, TX, 75225, USA
SN  - 1350-9462
M1  - c2p
DO  - 10.1016/j.preteyeres.2023.101168
PT  - Article
L2  - http://ovidsp.ovid.com/ovidweb.cgi?T=JS&PAGE=reference&D=ovftz1&NEWS=N&AN=00115407-202303000-00004
ER  -  

Link to the Ovid Full Text or citation: https://ovidsp.ovid.com/ovidweb.cgi?T=JS&CSC=Y&NEWS=N&PAGE=fulltext&D=ovftz1&AN=00115407-202303000-00004 

200. 
TY  - JOUR
DB  - Journals@Ovid Full Text
ID  - 02273309-202302010-00002
T1  - Pragmatic and Early Usage of Statin in Patients with Diabetes for Prevention of Atherosclerotic Cardiovascular Disease:  Survey-Based Opinions of Indian Health-Care Practitioners.
A1  - Kalra, Sanjay
A1  - Kumar, Surender
A1  - Pandit, Kaushik
A1  - Anantharaman, R.
A1  - Dhingra, Atul
A1  - Periyandavar, I
A1  - Chawla, Manoj
A1  - Magdum, Mohan
A1  - Desai, Piyush
A1  - Deb, Prasun
A1  - Rajasekaran, Senthil
A1  - Nair, Ramesh
A1  - Shaikh, Shehla
A1  - Banzal, Subodh
A1  - Kota, Sunil
A1  - Shah, Tejas
A1  - Revankar, Santosh
A1  - Gupta, Amit
Y1  - 2023//
N2  - Background: An early initiation of statins in the diabetes population helps in prevention of atherosclerotic cardiovascular disease (ASCVD). However, there is a paucity of data on its use in young Indian patients with diabetes. This survey report aimed to provide opinion-based recommendations for pragmatic usage of statin in diabetes population of India., Material and Methods: Discussion and virtual survey (a questionnaire of 18 questions) was conducted at 16 round table meetings (RTMs) which included participation of health-care practitioners (HCPs) from India. On the basis of their opinions and discussion, general recommendations about early usage of statins in diabetes for prevention of ASCVD were derived., Results: Out of 261 HCPs participated, 56.1% recommended initiating statins in patients aged 41-50 years irrespective of their total/low-density lipoprotein cholesterol (LDL-C) levels. Among people with diabetes aged between 20 and 39 years, 38.9% of HCPs considered LDL-C >100 mg/dL and 77% of HCPs considered history of ASCVD as a risk factor for early statin initiation. Overall, 98.9% of HCPs agreed that early initiation of statin in people with diabetes and ASCVD risk factors will help reduce ASCVD. The majority of HCPs recommended initiating moderate-intensity (51.2%) and low-intensity (43.8%) statins and assess every 3 months for tolerance and compliance in people with diabetes (aged 20-39 years) and additional ASCVD risk factors. The use of rosuvastatin (78.5% of HCPs) was preferred for early initiation in people with diabetes. Majority of HCPs agreed (57.3%) or strongly agreed (36.2%) that rosuvastatin has more clinical utility compared to other statins due to better LDL-C-lowering effect and other pleiotropic effects. Physician's inertia limits the effective use of statins among young adults with diabetes (55.8%), and 65.8% of HCPs recommended screening of people with diabetes for additional ASCVD risk factors., Conclusion: The participating HCPs opined that early initiation of statin therapy in people with diabetes and ASCVD risk factors will help reduce ASCVD. Rosuvastatin is mostly recommended for early initiation of statin therapy among the diabetes population for prevention of ASCVD. There is a necessity of using a proactive approach to screen for additional ASCVD risk factors in young individuals with diabetes and further increase the awareness about benefits of initiating statin therapy from an early stage., (C) 2023 Chronicle of Diabetes Research and Practice | Published by Wolters Kluwer - Medknow
KW  - Atherosclerotic cardiovascular disease risk factors
KW  - health-care practitioners
KW  - low-density lipoprotein cholesterol
KW  - recommendations
KW  - rosuvastatin
KW  - virtual survey
VL  - 2
IS  - 1
SP  - 4
EP  - 12
CY  - (C) 2023 Chronicle of Diabetes Research and Practice | Published by Wolters Kluwer - Medknow
PB  - (1)Department of Endocrinology, Bharti Hospital, Karnal, Haryana, India
PB  - (2)Department of Endocrinology, Ganga Ram Hospital, New Delhi, India
PB  - (3)Department of Endocrinology, Fortis Hospital, Kolkata, West Bengal, India
PB  - (4)Magna Clinics for Obesity Diabetes and Endocrinology, Bengaluru, Karnataka, India
PB  - (5)Department of Endocrinology, Gangaram Bansal Hospital, Sri Ganganagar, Rajasthan, India
PB  - (6)Saroja Diabetic Centre, Chennai, Tamil Nadu, India
PB  - (7)Lina Diabetes Centre, Mumbai, Maharashtra, India
PB  - (8)Poona Hospital and Research Centre, Pune, Maharashtra, India
PB  - (9)Advanced Diabetes Centre, Surat, Gujarat, India
PB  - (10)Department of Endocrinology, KIMS Hospital, Hyderabad, Telangana, India
PB  - (11)Department of Endocrinology, PSG Hospitals, Coimbatore, Tamil Nadu, India
PB  - (12)Department of Endocrinology, Bharath Hospital, Kottayam, Kerala, India
PB  - (13)KGN Diabetes and Endocrine Centre, Mumbai, Maharashtra, India
PB  - (14)Obesity Thyroid and Hormone Research Center and Gyane Clinic, Indore, Madhya Pradesh, India
PB  - (15)Diabetes and Endocare Clinic, Brahmapur, Odisha, India
PB  - (16)IVA Speciality Clinic and Diabetes Care Centre, Mumbai, Maharashtra, India
PB  - (17)Medical Services, USV Private Limited, Mumbai, Maharashtra, India
SN  - 2773-1316
DO  - 10.4103/cdrp.cdrp_CDRP_18_22
PT  - Article
L2  - http://ovidsp.ovid.com/ovidweb.cgi?T=JS&PAGE=reference&D=ovftz1&NEWS=N&AN=02273309-202302010-00002
ER  -  

Link to the Ovid Full Text or citation: https://ovidsp.ovid.com/ovidweb.cgi?T=JS&CSC=Y&NEWS=N&PAGE=fulltext&D=ovftz1&AN=02273309-202302010-00002 
