# Supplementary material for: Effect of glycemic control and type of diabetes treatment on TB treatment outcomes among people with TB-diabetes: A systematic review (updated August 2024)
Source: PLoS One. 2025 Jul 18;20(7):e0328619. doi: 10.1371/journal.pone.0328619 (PMC12273911; doi:10.1371/journal.pone.0328619)
Supplement: S1A Appendix — (ZIP) [file pone.0328619.s005.zip › S1A appendix/S1A_22 Aug 2023-31 Aug 2024/ovid/Ovid rct 201-300.ris]

201. 
TY  - JOUR
DB  - Journals@Ovid Full Text
ID  - 00006324-202302000-00008
T1  - Does Dry Eye Disease Severity Impact Efficacy of Varenicline Solution Nasal Spray on Sign and Symptom Treatment Outcomes?.
A1  - Sheppard, John
A1  -  MD, MMSc
A1  - O'Dell, Leslie
A1  -  OD, FAAO
A1  - Karpecki, Paul
A1  -  OD, FAAO
A1  - Raizman, Michael
A1  - Whitley, Walter
A1  -  OD, FAAO
A1  - Blemker, Gretchen
A1  - Hemphill, Mandy
A1  - Hendrix, Laura
A1  - Gibson, Andrea
A1  - Macsai, Marian
Y1  - 2023//
N2  - SIGNIFICANCE: There is a clinical necessity for dry eye disease treatments that perform across a broad range of presenting patient severities. Varenicline solution nasal spray (VNS), a unique cholinergic agonist ocular surface-sparing nasal spray therapy, demonstrated significant improvement in both signs and symptoms of dry eye disease in subjects with mild, moderate, and severe symptoms as the clinical studies enrolled a more real-world patient population., PURPOSE: This study evaluated efficacy outcomes for VNS in patients with mild-moderate and severe dry eye disease., METHODS: An analysis of integrated data from two randomized clinical trials, ONSET-1 (NCT03636061) and ONSET-2 (NCT04036292) (vehicle control [VC], n = 294; VNS 0.03 mg, n = 308), was performed. Adults 22 years or older with dry eye disease, Ocular Surface Disease Index score of >=23, corneal fluorescein staining score of >=2 in >=1 regions/>=4 all regions, and Schirmer Test Score (STS) of <=10 mm (no restrictions on Eye Dryness Score [EDS]) were included in this study. Efficacy was evaluated using analysis of covariance among pre-specified subgroups of mild-moderate and severe baseline disease severity defined by STS (<=5 vs. >5) and EDS (<60 vs. >=60). Consistency of effect was evaluated by interaction tests., RESULTS: No treatment-subgroup interactions were observed for all end points (P > .05). The odds of achieving a >=10-mm improvement in STS for VNS versus VC for patients with baseline STS <=5 and >5 were 3.4(95% confidence interval, 2.0 to 5.6) and 2.3(1.3 to 4.0) and for EDS of <60 and >=60 were 3.4(1.9 to 6.1) and 2.5(1.5 to 4.0). Least-squares mean treatment/VC differences in change from baseline in EDS for patients with baseline STS <=5 or >5 were -7.4(95% confidence interval, -12.5 to -2.4) and -2.8(-8.7 to 3.1); EDS of <60 and >=60 were -2.9(-8.3 to 2.5) and -8.1(-13.6 to -2.6)., CONCLUSIONS: Compared with VC, VNS improved tear production and patient-reported symptoms in patients with dry eye disease, demonstrating consistency of effect regardless of initial presenting severity., (C) 2023 American Academy of Optometry
JA  - Optom Vis Sci
VL  - 100
IS  - 2
SP  - 164
EP  - 169
CY  - (C) 2023 American Academy of Optometry
PB  - (1)Virginia Eye Consultants, Eyecare Partners, Norfolk, Virginia
PB  - (2)Medical Optometry America, Shrewsbury, Pennsylvania
PB  - (3)Kentucky Eye Institute, Lexington, Kentucky
PB  - (4)Tufts University School of Medicine, Boston, Massachusetts
PB  - (5)CVP Physicians, Norfolk, Virginia
PB  - (6)Oyster Point Pharma, Inc., Princeton, New Jersey
PB  - (*) agibson@oysterpointrx.com
SN  - 1040-5488
M1  - oiz, 8904931
DO  - 10.1097/OPX.0000000000001986
PT  - Article
L2  - http://ovidsp.ovid.com/ovidweb.cgi?T=JS&PAGE=reference&D=ovftz1&NEWS=N&AN=00006324-202302000-00008
ER  -  

Link to the Ovid Full Text or citation: https://ovidsp.ovid.com/ovidweb.cgi?T=JS&CSC=Y&NEWS=N&PAGE=fulltext&D=ovftz1&AN=00006324-202302000-00008 

202. 
TY  - JOUR
DB  - Journals@Ovid Full Text
ID  - 01436845-202302000-00007
T1  - Azacitidine Monotherapy in Patients With Treatment-Naive Higher-risk Myelodysplastic Syndrome: A Systematic Literature Review and Meta-analysis.
A1  - Hasegawa, Ken
A1  - Wei, Andrew
A1  - Garcia-Manero, Guillermo
A1  - Daver, Naval
A1  - Rajakumaraswamy, Nishanthan
A1  - Iqbal, Shahed
A1  - Chan, Rebecca
A1  - Hu, Hao
A1  - Tse, Preston
A1  - Yan, Jiajun
A1  - Zoratti, Michael
A1  - Xie, Feng
A1  - Sallman, David
Y1  - 2023//
N2  - Background: The global incidence of myelodysplastic syndromes (MDS) has been estimated as 0.06 to 0.26/100,000. Since their introduction, hypomethylating agents have played a central role in the treatment of MDS, with heterogeneous real-world outcomes., Materials and Methods: We assessed and synthesized clinical outcomes of azacitidine (AZA) monotherapy in treatment-naive patients with higher-risk MDS. A systematic literature review was conducted by searching MEDLINE, Embase, and CENTRAL to identify randomized clinical trials (RCTs) and observational studies, both prospective and retrospective, reporting complete remission (CR), partial remission (PR), overall survival (OS), duration of response (DOR), time-to-response (TTR), and myelosuppressive adverse events (AEs) for patients treated with AZA monotherapy. Noncomparative meta-analyses were used to summarize effects., Results: The search identified 3250 abstracts, of which 34 publications describing 16 studies (5 RCTs, 3 prospective, and 8 retrospective observational) were included. Across all studies, pooled CR was 16%; PR was 6%; Median OS was 16.4 months; median DOR was 10.1 months; median TTR was 4.6 months. Proportions of grade 3/4 anemia and thrombocytopenia AEs were 10% and 30%., Conclusions: The effectiveness and efficacy of AZA monotherapy-as measured by CR and median OS-was limited. These findings highlight a significant unmet medical need for effective treatments for patients with higher-risk MDS., Micro-Abstract: Hypomethylating agents play a central role in the treatment of higher-risk myelodysplastic syndromes (HR-MDS) but have heterogeneous real-world outcomes. This systematic literature review and meta-analysis found limited effectiveness and efficacy with azacitidine monotherapy in treatment-naive patients with HR-MDS, highlighting a critical need for improved therapies., (C) 2023Elsevier, Inc.
KW  - Hypomethylating agents
KW  - Mds
KW  - Remission
KW  - Survival
KW  - Treatment outcomes
JA  - Clin. lymphoma myeloma leuk.
VL  - 23
IS  - 2
SP  - 127
EP  - 137
CY  - (C) 2023Elsevier, Inc.
PB  - (1)Gilead Sciences, Inc., Foster City, CA
PB  - (2)Peter MacCallum Cancer Centre, Royal Melbourne Hospital and Walter and Eliza Hall Institute of Medical Research, Melbourne, VIC
PB  - (3)University of Texas MD Anderson Cancer Center, Houston, TX
PB  - (4)McMaster University, Hamilton, ON, Canada
PB  - (5)H. Lee Moffitt Cancer Center, Tampa, FL
SN  - 2152-2650
DO  - 10.1016/j.clml.2022.11.002
PT  - Article
L2  - http://ovidsp.ovid.com/ovidweb.cgi?T=JS&PAGE=reference&D=ovftz1&NEWS=N&AN=01436845-202302000-00007
ER  -  

Link to the Ovid Full Text or citation: https://ovidsp.ovid.com/ovidweb.cgi?T=JS&CSC=Y&NEWS=N&PAGE=fulltext&D=ovftz1&AN=01436845-202302000-00007 

203. 
TY  - JOUR
DB  - Journals@Ovid Full Text
ID  - 01244665-202302000-00007
T1  - Effects of glucagon-like peptide-1 receptor agonists on patients with heart failure:  a meta-analysis of randomized controlled trials.
A1  - Obata, Shota
A1  - Miyamoto, Yoshihisa
A1  - Slipczuk, Leandro
A1  - Takagi, Hisato
A1  - Kuno, Toshiki
Y1  - 2023//
N2  - Aims: Glucagon-like peptide-1 receptor agonists (GLP-1RAs) reduce the risk of major adverse cardiovascular events (MACE) and heart failure in patients with type 2 diabetes mellitus (T2DM). However, these outcomes are not similarly demonstrated in those with prior heart failure in subgroup analyses of several randomized controlled trials (RCTs). We evaluated the effect of GLP-1RAs on MACE and heart failure admissions for T2DM patients with a previous history of heart failure., Methods: We searched PubMed and EMBASE through March 2022 to identify RCTs examining the effects of GLP-1RAs compared with placebo on MACE and heart failure admission in T2DM patients with a history of heart failure. MACE were mainly defined as a composite of cardiovascular death, nonfatal myocardial infarction, and nonfatal stroke. We performed a meta-analysis with a random-effects model., Results: Our analysis included subgroup analyses of 7 RCTs enrolling a total of 8,965 patients with T2DM and heart failure. Pooled analysis demonstrated a significantly decreased MACE (hazard ratio, 0.88; 95% confidence interval, 0.78-0.99; P = 0.039; I2 = 18.1%) in the GLP-1RAs group. In contrast, the rate of heart failure admission was not significantly different between the two groups (hazard ratio, 1.03; 95% confidence interval, 0.91-1.16; P = 0.67; I2 = 0.0%)., Conclusion: GLP-1RAs significantly reduced MACE in T2DM patients with prior heart failure compared with the placebo group but did not affect the risk of heart failure admission., (C) 2023 Italian Federation of Cardiology. All rights reserved.
KW  - diabetes mellitus
KW  - glucagon-like peptide-1 receptor agonist
KW  - heart failure
JA  - J Cardiovasc Med (Hagerstown)
VL  - 24
IS  - 2
SP  - 132
EP  - 137
CY  - (C) 2023 Italian Federation of Cardiology. All rights reserved.
PB  - (a)Department of Medicine, Mount Sinai Beth Israel, New York, New York, USA
PB  - (b)Division of Nephrology and Endocrinology, The University of Tokyo, Tokyo, Japan
PB  - (c)Division of Cardiology, Montefiore Medical Center, Bronx, New York, USA
PB  - (d)Department of Cardiothoracic Surgery, Shizuoka Medical Center, Shizuoka, Japan
SN  - 1558-2027
M1  - 101259752
DO  - 10.2459/JCM.0000000000001430
PT  - Article
L2  - http://ovidsp.ovid.com/ovidweb.cgi?T=JS&PAGE=reference&D=ovftz1&NEWS=N&AN=01244665-202302000-00007
ER  -  

Link to the Ovid Full Text or citation: https://ovidsp.ovid.com/ovidweb.cgi?T=JS&CSC=Y&NEWS=N&PAGE=fulltext&D=ovftz1&AN=01244665-202302000-00007 

204. 
TY  - JOUR
DB  - Journals@Ovid Full Text
ID  - 02223309-202302000-00015
T1  - Pharmacokinetics of rifampicin, isoniazid & pyrazinamide during daily & intermittent dosing:  A preliminary study.
A1  - Ramachandran, Geetha
A1  - Kumar, A.K.
A1  - Kannan, T.
A1  - Thangakunam, Balamugesh
A1  - Shankar, Deepa
A1  - Christopher, Devasahayam
Y1  - 2023//
N2  - Background & objectives: The National Tuberculosis (TB) Control Programme has transitioned from thrice-weekly to daily drug treatment regimens in India. This preliminary study was conceived to compare the pharmacokinetics of rifampicin (RMP), isoniazid (INH) and pyrazinamide (PZA) in TB patients being treated with daily and thrice weekly anti-TB treatment (ATT)., Methods: This prospective observational study was undertaken in 49 newly diagnosed adult TB patients receiving either daily ATT (n=22) or thrice-weekly ATT (n=27). Plasma RMP, INH and PZA were estimated by high-performance liquid chromatography., Results: The peak concentration (Cmax) of RMP was significantly higher (RMP: 8.5 [micro]g/ml vs. 5.5 [micro]g/ml; P=0.003) and Cmax of INH was significantly lower (INH: 4.8 [micro]g/ml vs. 10.9 [micro]g/ml; P<0.001) in case of daily dosing compared to thrice-weekly ATT. Cmax of drugs and doses was significantly correlated. A higher proportion of patients had subtherapeutic RMP Cmax (8.0 [micro]g/ml) during thrice-weekly compared to daily ATT (78% vs. 36%; P=0.004). Multiple linear regression analysis showed that Cmax of RMP was significantly influenced by the dosing rhythm, pulmonary TB and Cmax of INH and PZA by the mg/kg doses., Interpretation & conclusions: RMP concentrations were higher and INH concentrations were lower during daily ATT, suggesting that INH doses may need to be increased in case of a daily regimen. Larger studies are, however, required using higher INH doses when monitoring for adverse drug reactions and treatment outcomes., (C) 2023 Indian Journal of Medical Research | Published by Wolters Kluwer - Medknow
KW  - Anti-tuberculosis drugs
KW  - daily regimen
KW  - drug concentration
KW  - intermittent regimen
KW  - pharmacokinetics
KW  - tuberculosis
VL  - 157
IS  - 2&3
SP  - 211
EP  - 215
CY  - (C) 2023 Indian Journal of Medical Research | Published by Wolters Kluwer - Medknow
PB  - (1)Department of Biochemistry & Clinical Pharmacology, ICMR-National Institute for Research in Tuberculosis, Chennai, Tamil Nadu, India
PB  - (2)Clinical Pharmacology, ICMR-National Institute for Research in Tuberculosis, Chennai, Tamil Nadu, India
PB  - (3)Statistics (Epidemiology Unit), ICMR-National Institute for Research in Tuberculosis, Chennai, Tamil Nadu, India
PB  - (4)Department of Pulmonary Medicine, Christian Medical College, Vellore, Tamil Nadu, India
SN  - 0975-9174
DO  - 10.4103/ijmr.IJMR_1835_19
PT  - Article
L2  - http://ovidsp.ovid.com/ovidweb.cgi?T=JS&PAGE=reference&D=ovftz1&NEWS=N&AN=02223309-202302000-00015
ER  -  

Link to the Ovid Full Text or citation: https://ovidsp.ovid.com/ovidweb.cgi?T=JS&CSC=Y&NEWS=N&PAGE=fulltext&D=ovftz1&AN=02223309-202302000-00015 

205. 
TY  - JOUR
DB  - Journals@Ovid Full Text
ID  - 02223309-202302000-00011
T1  - Heteroresistance to rifampicin & isoniazid in clinical samples of patients with presumptive drug-resistant tuberculosis in Central India.
A1  - Desikan, Prabha
A1  - Panwalkar, Nikita
A1  - Punde, Ram
A1  - Khan, Zeba
A1  - Pauranik, Ankur
A1  - Mirza, Shaina
A1  - Chourey, Manju
A1  - Anand, Sridhar
A1  - Sachdeva, K.S.
Y1  - 2023//
N2  - Background & objectives: A combination of resistant and susceptible Mycobacterium tuberculosis (MTB) isolated from clinical specimens is referred to as heteroresistance. Heteroresistance leads to difficulties in drug resistance testing and may adversely affect treatment outcomes. The present study estimated the proportion of heteroresistance among MTB in clinical samples of presumptive drug-resistant tuberculosis (TB) patients in Central India., Methods: A retrospective analysis of data generated from line probe assay (LPA) at a tertiary care hospital in Central India between January 2013 and December 2018 was carried out. A heteroresistant MTB in a sample was indicated by the presence of both wild-type and mutant-type patterns on an LPA strip., Results: Data analysis was carried out on interpretable 11,788 LPA results. Heteroresistance in MTB was detected in 637 (5.4%) samples. Of these, heteroresistance in MTB was detected in 413 (64.8%), 163 (25.5%) and 61 (9.5%) samples with respect to rpoB, katG and inhA genes, respectively., Interpretation & conclusions: Heteroresistance is considered a preliminary step in the development of drug resistance. Delayed or suboptimal anti-tubercular therapy in patients with heteroresistance of MTB may elicit full clinical resistance and negatively impact the National TB Elimination Programme. Further studies are, however, needed to determine the impact of heteroresistance on treatment outcomes in individual patients., (C) 2023 Indian Journal of Medical Research | Published by Wolters Kluwer - Medknow
KW  - Central India
KW  - heteroresistance
KW  - presumptive drug resistance
KW  - tuberculosis
VL  - 157
IS  - 2&3
SP  - 174
EP  - 182
CY  - (C) 2023 Indian Journal of Medical Research | Published by Wolters Kluwer - Medknow
PB  - (1)Department of Microbiology, Bhopal, Madhya Pradesh, India
PB  - (+)ICMR-Bhopal Memorial Hospital & Research Centre, Bhopal, Madhya Pradesh, India
PB  - (2)World Health Organization, Ministry of Health & Family Welfare, New Delhi, India
PB  - (3)Central TB Division, Ministry of Health & Family Welfare, New Delhi, India
SN  - 0975-9174
DO  - 10.4103/ijmr.ijmr_607_22
PT  - Article
L2  - http://ovidsp.ovid.com/ovidweb.cgi?T=JS&PAGE=reference&D=ovftz1&NEWS=N&AN=02223309-202302000-00011
ER  -  

Link to the Ovid Full Text or citation: https://ovidsp.ovid.com/ovidweb.cgi?T=JS&CSC=Y&NEWS=N&PAGE=fulltext&D=ovftz1&AN=02223309-202302000-00011 

206. 
TY  - JOUR
DB  - Journals@Ovid Full Text
ID  - 00003072-202302000-00009
T1  - Radioiodine Therapy in Pediatric Differentiated Thyroid Cancer: Dosimetry, Clinical Care, and Future Challenges.
A1  - Kumar, Praveen
A1  - Damle, Nishikant
A1  - Bal, Chandrasekhar
A1  - MD, DSc
Y1  - 2023//
N2  - Thyroid cancer is very rare in children. 131I therapy after thyroidectomy is established in pediatric differentiated thyroid cancer (DTC). Pediatric DTC guideline is silent on the optimum amount of 131I that could be safely and effectively administered to children who are more radiosensitive. Like adult DTC, children are also given 131I therapy empirically based either on age or body weight. Pediatric DTC guideline recommends that patient-specific dosimetry is important in children. Still, due to the low incidence rate and the practical difficulties of dosimetry, it has neither been established nor adopted in routine practice. This review article aims to discuss current approaches of 131I therapy in children and young adult patients with DTC and dosimetric data obtained by several investigators. Efforts are required to simplify dosimetric procedures and precise results, especially in determining lesion size. We prefer 3-dimensional dosimetry over planar dosimetry, where lesion size could be measured accurately. 124I PET/CT-based dosimetry is expected to give accurate dosimetric results. The most challenging aspect is that no randomized controlled trials are available to compare the empiric 131I therapy results versus dosimetry-based treatment outcomes in children and young adults. Suppose dosimetry-based 131I therapy could be shown to have better outcomes, namely, successful ablation rate, better disease-free survival, and lesser treatment-emergent adverse events than empirical 131I treatment. In that case, one can argue in favor of the former. Unfortunately, no convincing study is currently available. Thus, there is a need for a randomized control trial to settle this issue., Copyright (C) 2023 Wolters Kluwer Health, Inc. All rights reserved.
KW  - radioiodine
KW  - thyroid cancer
KW  - children
KW  - dosimetry
JA  - Clin Nucl Med
VL  - 48
IS  - 2
SP  - 158
EP  - 167
CY  - Copyright (C) 2023 Wolters Kluwer Health, Inc. All rights reserved.
PB  - From the Department of Nuclear Medicine, All India Institute of Medical Science, New Delhi, India.
SN  - 0363-9762
M1  - df6, 7611109
DO  - 10.1097/RLU.0000000000004431
PT  - Article
L2  - http://ovidsp.ovid.com/ovidweb.cgi?T=JS&PAGE=reference&D=ovftz1&NEWS=N&AN=00003072-202302000-00009
ER  -  

Link to the Ovid Full Text or citation: https://ovidsp.ovid.com/ovidweb.cgi?T=JS&CSC=Y&NEWS=N&PAGE=fulltext&D=ovftz1&AN=00003072-202302000-00009 

207. 
TY  - JOUR
DB  - Journals@Ovid Full Text
ID  - 00019521-202301150-00014
T1  - Forgiveness Is the Attribute of the Strong: Nonadherence and Regimen Shortening in Drug-sensitive Tuberculosis.
A1  - Stagg, Helen
A1  - Thompson, Jennifer
A1  - Lipman, Marc
A1  - Sloan, Derek
A1  - Flook, Mary
A1  - Fielding, Katherine
Y1  - 2023//
N2  - Rationale: "Forgiveness" charts the ability of a drug or regimen to withstand nonadherence without negative clinical consequences., Objectives: We aimed to determine the influence of regimen length, regimen drugs, and dosing, and when during treatment nonadherence occurs on the forgiveness of antituberculosis regimens., Methods: Using data from three randomized controlled trials comparing experimental 4-month regimens for drug-sensitive tuberculosis with the standard 6-month regimen, we used generalized linear models to examine how the risk of a negative composite outcome changed as dose-taking decreased. The percentage of doses taken and the absolute number of doses missed were calculated during the intensive and continuation phases of treatment, and overall. A mediation analysis was undertaken to determine how much the association between intensive phase dose-taking and the negative composite outcome was mediated through continuation phase dose-taking., Measurements and Main Results: Forgiveness of the 4- and 6-month regimens did not differ for any treatment period. Importantly, 4-month regimens were no less forgiving of small numbers of absolute missed doses than the 6-month regimen (e.g., for 3-7 missed doses vs. no missed doses [baseline], 6-month regimen adjusted risk ratio 1.65 [95% confidence interval, 0.80-3.41] and 4-month regimens 1.80 [1.33-2.45]). No 4-month regimen was conclusively more forgiving than another. We found evidence of mediation by continuation phase dose-taking on the intensive phase dose-taking and negative composite outcome relationship., Conclusions: With the current appetite for, and progress toward, shorter drug-sensitive tuberculosis regimens worldwide, we offer reassurance that shorter regimens are not necessarily less forgiving of nonadherence. Given the importance of continuation phase adherence, patient support during this period should not be neglected., (C) 2023 American Thoracic Society
KW  - tuberculosis
KW  - forgiveness
KW  - adherence
KW  - nonadherence
KW  - treatment
JA  - Am J Respir Crit Care Med
VL  - 207
IS  - 2
SP  - 193
EP  - 205
CY  - (C) 2023 American Thoracic Society 
PB  - (1)Usher Institute, University of Edinburgh, Edinburgh, United Kingdom;
PB  - (2)Department of Infectious Disease Epidemiology, London School of Hygiene & Tropical Medicine, London, United Kingdom;
PB  - (3)Division of Medicine, University College London, London, United Kingdom;
PB  - (4)School of Medicine, University of St. Andrews, St. Andrews, United Kingdom; and
PB  - (5)School of Public Health, University of the Witwatersrand, Johannesburg, South Africa
SN  - 1073-449X
M1  - 9421642, bzs
DO  - 10.1164/rccm.202201-0144OC
PT  - Article
L2  - http://ovidsp.ovid.com/ovidweb.cgi?T=JS&PAGE=reference&D=ovftz&NEWS=N&AN=00019521-202301150-00014
ER  -  

Link to the Ovid Full Text or citation: https://ovidsp.ovid.com/ovidweb.cgi?T=JS&CSC=Y&NEWS=N&PAGE=fulltext&D=ovftz&AN=00019521-202301150-00014 

208. 
TY  - JOUR
DB  - Journals@Ovid Full Text
ID  - 00029330-202301050-00004
T1  - Immunogenicity and reactogenicity of heterologous immunization schedules with COVID-19 vaccines:  a systematic review and network meta-analysis.
A1  - Li, Pei
A1  - Wang, Weiwei
A1  - Tao, Yiming
A1  - Tan, Xiaoyu
A1  - Li, Yujing
A1  - Mao, Yinjun
A1  - Gao, Le
A1  - Feng, Lei
A1  - Zhan, Siyan
A1  - Sun, Feng
Y1  - 2023//
N2  - Background: Data on the immunogenicity and safety of heterologous immunization schedules are inconsistent. This study aimed to evaluate the immunogenicity and safety of homologous and heterologous immunization schedules., Methods: Multiple databases with relevant studies were searched with an end date of October 31, 2021, and a website including a series of Coronavirus disease 2019 studies was examined for studies before March 31, 2022. Randomized controlled trials (RCTs) that compared different heterologous and homologous regimens among adults that reported immunogenicity and safety outcomes were reviewed. Primary outcomes included neutralizing antibodies against the original strain and serious adverse events (SAEs). A network meta-analysis (NMA) was conducted using a random-effects model., Results: In all, 11 RCTs were included in the systematic review, and nine were ultimately included in the NMA. Among participants who received two doses of CoronaVac, another dose of mRNA or a non-replicating viral vector vaccine resulted in a significantly higher level of neutralizing antibody than a third CoronaVac 600 sino unit (SU); a dose of BNT162b2 induced the highest geometric mean ratio (GMR) of 15.24, 95% confidence interval [CI]: 9.53-24.39. Following one dose of BNT162b2 vaccination, a dose of mRNA-1273 generated a significantly higher level of neutralizing antibody than BNT162b2 alone (GMR = 1.32; 95% CI: 1.06-1.64), NVX-CoV2373 (GMR = 1.60; 95% CI: 1.16-2.21), or ChAdOx1 (GMR = 1.80; 95% CI: 1.25-2.59). Following one dose of ChAdOx1, a dose of mRNA-1273 was also more effective for improving antibody levels than ChAdOx1 (GMR = 11.09; 95% CI: 8.36-14.71) or NVX-CoV2373 (GMR = 2.87; 95% CI: 1.08-3.91). No significant difference in the risk for SAEs was found in any comparisons., Conclusions: Relative to vaccination with two doses of CoronaVac, a dose of BNT162b2 as a booster substantially enhances immunogenicity reactions and has a relatively acceptable risk for SAEs relative to other vaccines. For primary vaccination, schedules including mRNA vaccines induce a greater immune response. However, the comparatively higher risk for local and systemic adverse events introduced by mRNA vaccines should be noted., Registration: PROSPERO;  https://www.crd.york.ac.uk/PROSPERO/; No. CRD42021278149., (C) 2023 by Lippincott Williams & Wilkins, Inc.
KW  - COVID-19
KW  - 2019-nCoV vaccine mRNA-1273
KW  - BNT162 vaccine
KW  - Vaccination
KW  - Immunization schedule
KW  - Antibodies, Neutralizing
KW  - Heterologous
KW  - Immunogenicity
KW  - Network meta-analysis
JA  - Chin. med. j.
VL  - 136
IS  - 1
SP  - 24
EP  - 33
CY  - (C) 2023 by Lippincott Williams & Wilkins, Inc.
PB  - (1)Department of Epidemiology and Biostatistics, School of Public Health, Peking University, Beijing 100191, China
PB  - (2)National Clinical Research Center for Mental Disorders & Beijing Key Laboratory of Mental Disorders, Beijing Anding Hospital, Capital Medical University, Beijing 100088, China
PB  - (3)Peking University Aerospace School of Clinical Medicine, Beijing 100049, China
PB  - (4)Department of Pharmacy, First Affiliated Hospital of Fujian Medical University, Fuzhou, Fujian 350005, China
PB  - (5)Department of Pharmacology and Pharmacy, Centre for Safe Medication Practice and Research, Li Ka Shing Faculty of Medicine, The University of Hong Kong, Hong Kong, China.
SN  - 0366-6999
DO  - 10.1097/CM9.0000000000002567
PT  - Miscellaneous Article
L2  - http://ovidsp.ovid.com/ovidweb.cgi?T=JS&PAGE=reference&D=ovftz&NEWS=N&AN=00029330-202301050-00004
ER  -  

Link to the Ovid Full Text or citation: https://ovidsp.ovid.com/ovidweb.cgi?T=JS&CSC=Y&NEWS=N&PAGE=fulltext&D=ovftz&AN=00029330-202301050-00004 

209. 
TY  - JOUR
DB  - Journals@Ovid Full Text
ID  - 02274013-202301030-00004
T1  - Tuberculosis and Hematological Malignancies:  Real-world Experience and Key Insights into Drug-Drug Interactions.
A1  - Dewan, Abhinav
A1  - Singh, Reema
A1  - Sachdeva, Ishita
A1  - Bhurani, Dinesh
A1  - Agrawal, Narendra
A1  - Ahmed, Rayaz
A1  - Halder, Rohan
A1  - Patra, Pritish
A1  - Debadwar, Sunil
A1  - Bansal, Nitin
Y1  - 2023//
N2  - Background: Patients with hematological malignancies (HMs) have a higher incidence of tuberculosis (TB), and this is especially true in TB endemic country like India., Materials and Methods: All patients with microbiologically confirmed TB and HM were retrospectively analyzed in a single-center study conducted between January 2019 and December 2022., Results: A total of 59 patients (Mean age, 51 years) were evaluated. The most common associated hematological malignancy was acute myeloid leukemia (21/59, 35.59% of patients), followed by lymphoma (16/59, 27.12% of patients). Five patients got TB after stem cell transplant (SCT), and 6 got SCT while on antitubercular therapy (ATT). Standard ATT regimen was given to 34 patients (58.6%), whereas 24 patients (41.3%) received non-standard or modified regimen. Reason for giving non-standard regimen was drug-drug interaction in 12 (20.6%) patients. Non-rifampicin containing regimen was given to five patients, and for seven patients, rifampicin was interrupted while these patients were on interactive drug (venetoclax). For two patients, venetoclax (chemotherapy was modified) was not used due to its interaction with rifampicin. The median duration of ATT given to the study cohort was 9 months (range, 6-20 months). The median duration of follow-up among patients who completed ATT was 300 days (range, 287-1185 days), and none of these patients experienced a recurrence of TB. Five patients died prior to the completion of ATT, and the cause of death was not attributed to TB or ATT-related side effects in any of the patients., Conclusion: TB remains a key cause of morbidity in HM patients. Drug-drug interactions among TB drugs and drugs used to manage HM pose further challenge to management of HMs., (C) 2023 Journal of Clinical Infectious Disease Society | Published by Wolters Kluwer - Medknow
KW  - Drug-drug interaction
KW  - hematological malignancies
KW  - rifampicin
KW  - tuberculosis
KW  - venetoclax
VL  - 1
IS  - 3
SP  - 227
EP  - 232
CY  - (C) 2023 Journal of Clinical Infectious Disease Society | Published by Wolters Kluwer - Medknow
PB  - Rajiv Gandhi Cancer Institute and Research Centre, Delhi, India
PB  - (1)Venkateshwara Hospital, Dwarka, New Delhi, India
SN  - 3333-5555
DO  - 10.4103/CIDS.CIDS_20_23
PT  - Article
L2  - http://ovidsp.ovid.com/ovidweb.cgi?T=JS&PAGE=reference&D=ovftz&NEWS=N&AN=02274013-202301030-00004
ER  -  

Link to the Ovid Full Text or citation: https://ovidsp.ovid.com/ovidweb.cgi?T=JS&CSC=Y&NEWS=N&PAGE=fulltext&D=ovftz&AN=02274013-202301030-00004 

210. 
TY  - JOUR
DB  - Journals@Ovid Full Text
ID  - 00129492-202301000-00017
T1  - Adding Kinetic Energy Does Not Further Improve Treatment Outcomes With a Mechanical Reposition Chair:  A Randomized Controlled Trial.
A1  - Kjaersgaard, Jonas
A1  - Petersen, Niels
A1  - Hougaard, Dan
Y1  - 2023//
N2  - Objective: To test if the addition of abrupt deaccelerations (kinetic energy) during treatment with a mechanical repositional chair (MRC) provides improved treatment efficacy with treatment of posterior benign paroxysmal positional vertigo (BPPV)., Study Design: Randomized two-armed parallel open-labeled clinical trial., Setting: Tertiary referral center., Patients: Seventy patients diagnosed with posterior canalolithiasis BPPV were included., Intervention(s): All patients underwent diagnostics and treatment with an MRC. Patients were randomized to either a traditional Epley maneuver or a potentiated version of the Epley maneuver where kinetic energy was applied in five positions with 45-degree turns between each step., Main Outcome Measure(s): Primary endpoint was the number of treatments needed before complete resolution of both subjective symptoms and objective signs of BPPV within the semicircular canal of interest. Secondary endpoints included the following: 1) number of patients requiring more than 10 treatments, 2) length of treatment in days before treatment(s) were successful, and 3) changes in total Dizziness Handicap Inventory scores before and after treatment., Results: No significant difference in the number of required treatments between the two treatment arms was found. Approximately three of four subjects were cured after two repositional maneuvers regardless of type of treatment. An equal length of treatment was seen with both groups, and the Dizziness Handicap Inventory scores were significantly lowered after treatment with no significant differences between the two types of treatment., Conclusions: Both the traditional and the potentiated Epley maneuver are efficient in treatment of canalolithiasis of the posterior semicircular canals with MRC. Addition of kinetic energy with this subgroup of BPPV patients does not seem to add further efficacy to the treatment., Copyright (C) 2023 by Otology & Neurotology, Inc. Image copyright (C) 2010 Wolters Kluwer Health/Anatomical Chart Company
KW  - Benign paroxysmal positional vertigo
KW  - BPPV
KW  - Clinical epidemiology
KW  - Mechanical rotary chair
KW  - MRC
KW  - Randomized controlled trial
KW  - RCT
KW  - TRV chair
JA  - Otol Neurotol
VL  - 44
IS  - 1
SP  - e33
EP  - e41
CY  - Copyright (C) 2023 by Otology & Neurotology, Inc. Image copyright (C) 2010 Wolters Kluwer Health/Anatomical Chart Company
PB  - (*)Balance & Dizziness Centre, Department of Otolaryngology, Head & Neck Surgery and Audiology, Aalborg University Hospital
PB  - (+)Department of Clinical Medicine, Aalborg University, Aalborg, Denmark
SN  - 1531-7129
M1  - dz0, 100961504
DO  - 10.1097/MAO.0000000000003757
PT  - Miscellaneous Article
L2  - http://ovidsp.ovid.com/ovidweb.cgi?T=JS&PAGE=reference&D=ovftz&NEWS=N&AN=00129492-202301000-00017
ER  -  

Link to the Ovid Full Text or citation: https://ovidsp.ovid.com/ovidweb.cgi?T=JS&CSC=Y&NEWS=N&PAGE=fulltext&D=ovftz&AN=00129492-202301000-00017 

211. 
TY  - JOUR
DB  - Journals@Ovid Full Text
ID  - 00019048-202301000-00005
T1  - Mycobacterium simiae Pulmonary Disease: A Report of 17 Cases and Long-Term Follow-up.
A1  - Khajavinia, Faezeh
A1  - Sheybani, Fereshte
A1  - Nazeri, Niloofar
A1  - Haddad, Mahboubeh
Y1  - 2023//
N2  - Background: Globally, the overall incidence of infections due to nontuberculous mycobacteria and their burden of illness have been steadily increased during the last decade. Although a rare entity, Mycobacterium simiae is among the most common slow-growing species of nontuberculous mycobacteria in some geographic regions, including Iran., Methods: We analyzed individuals who were diagnosed with pneumonia due to M. simiae between March 2004 and September 2019 in Mashhad, Iran. All patients were followed up for their survival until the end of the study. We described the clinical, laboratory, and radiographic features as well as long-term clinical outcomes of patients with pneumonia due to M. simiae., Results: The mean age of patients with M. simiae infection was 63 years (interquartile range, 48-71 years), and 12 cases (71%) were female. The median time from symptom onset to diagnosis was 17.6 months. Sixteen patients (94%) were initially misdiagnosed as pneumonia due to Mycobacterium tuberculosis. Lung radiography revealed bronchiectasis in 14 (82%), nodules in 12 (71%), and cavities in 8 (47%), with bilateral involvement in 13 (77%) and upper and middle zones involvement in 5 (29%). All patients were treated with a 3-drug combination of clarithromycin, trimethoprim-sulfamethoxazole, and ofloxacin or moxifloxacin. At a median period of 21-month follow-up, 5 patients (29%) had incomplete or lack of response to treatment, of whom 2 (13%) died., Conclusions: Delayed diagnosis is common in M. simiae pulmonary disease due to frequent misdiagnosis with pulmonary tuberculosis. Treatment of M. simiae infection is associated with a high rate of treatment failure and poor outcomes. More extensive pulmonary disease at the time of diagnosis and pretreatment with antituberculous medication due to initial misdiagnosis might affect treatment outcome., Copyright  (C) 2023  Wolters Kluwer Health, Inc. All rights reserved.
KW  - nontuberculous mycobacteria
KW  - Mycobacterium simiae
KW  - pulmonary disease
KW  - treatment outcome
KW  - follow-up
JA  - INFECT. DIS. CLIN. PRACT.
VL  - 31
IS  - 1
SP  - e1196
CY  - Copyright  (C) 2023  Wolters Kluwer Health, Inc. All rights reserved.
PB  - From the (*)Faculty of Medicine, Mashhad University of Medical Sciences
PB  - (+)Infectious Diseases and Tropical Medicine, Department of Infectious Diseases and Tropical Medicine, Faculty of Medicine
PB  - (++)Department of Radiology, Faculty of Medicine, Mashhad University of Medical Sciences, Mashhad, Iran.
SN  - 1056-9103
M1  - 9204234
DO  - 10.1097/IPC.0000000000001196
PT  - Article
L2  - http://ovidsp.ovid.com/ovidweb.cgi?T=JS&PAGE=reference&D=ovftz&NEWS=N&AN=00019048-202301000-00005
ER  -  

Link to the Ovid Full Text or citation: https://ovidsp.ovid.com/ovidweb.cgi?T=JS&CSC=Y&NEWS=N&PAGE=fulltext&D=ovftz&AN=00019048-202301000-00005 

212. 
TY  - JOUR
DB  - Journals@Ovid Full Text
ID  - 02093599-202301000-00073
T1  - Association of Body Weight With Response to Vitamin D Supplementation and Metabolism.
A1  - Tobias, Deirdre
A1  - Luttmann-Gibson, Heike
A1  - Mora, Samia
A1  - Danik, Jacqueline
A1  - Bubes, Vadim
A1  - Copeland, Trisha
A1  - LeBoff, Meryl
A1  - Cook, Nancy
A1  - Lee, I-Min
A1  - Buring, Julie
A1  - Manson, JoAnn
Y1  - 2023//
N2  - Importance: In the Vitamin D and Omega-3 Trial (VITAL), the effects of randomized vitamin D supplementation (cholecalciferol), 2000 IU/d, reduced the risk of several health outcomes among participants with normal, but not elevated, body weights. It was unclear whether weight had any association with the outcomes of the supplementation., Objective: To investigate whether baseline body mass index (BMI) modifies vitamin D metabolism and response to supplementation., Design, Setting, and Participants: VITAL is a completed randomized, double-blind, placebo-controlled trial for the primary prevention of cancer and cardiovascular disease. In the present cohort study, an analysis was conducted in a subset of VITAL participants who provided a blood sample at baseline and a subset with a repeated sample at 2 years' follow-up. VITAL was conducted from July 1, 2010, to November 10, 2018; data analysis for the present study was conducted from August 1, 2021, to November 9, 2021., Interventions: Treatment outcomes of vitamin D, 2000 IU/d, supplementation vs placebo associated with clinical and novel vitamin D-related biomarkers by BMI category adjusted for other factors associated with vitamin D status., Main Outcomes and Measures: Multivariable-adjusted means (SE) or 95% CIs of vitamin D-related serum biomarkers at baseline and follow-up: total 25-hydroxyvitamin D (25-OHD), 25-OHD3, free vitamin D (FVD), bioavailable vitamin D (BioD), vitamin D-binding protein (VDBP), albumin, parathyroid hormone (PTH), and calcium, and log-transformed as needed., Results: A total of 16 515 participants (mean [SD] age, 67.7 [7.0] years; 8371 women [50.7%]; 12420 non-Hispanic White [76.9%]) were analyzed at baseline, including 2742 with a follow-up blood sample. Before randomization, serum total 25-OHD levels were incrementally lower at higher BMI categories (adjusted mean [SE]: underweight, 32.3 [0.7] ng/mL; normal weight, 32.3 [0.1] ng/mL; overweight, 30.5 [0.1] ng/mL; obesity class I, 29.0 [0.2] ng/mL; and obesity class II, 28.0 [0.2] ng/mL; P < .001 for linear trend). Similarly, baseline 25-OHD3, FVD, BioD, VDBP, albumin, and calcium levels were lower with higher BMI, while PTH level was higher (all P < .001 for linear trend). Compared with placebo, randomization to vitamin D supplementation was associated with an increase in total 25-OHD, 25-OHD3, FVD, and BioD levels compared with placebo at 2 years' follow-up, but increases were significantly lower at higher BMI categories (all treatment effect interactions P < .001). Supplementation did not substantially change VDBP, albumin, PTH, or calcium levels., Conclusions and Relevance: In this randomized cohort study, vitamin D supplementation increased serum vitamin D-related biomarkers, with a blunted response observed for participants with overweight or obesity at baseline. These longitudinal findings suggest that BMI may be associated with modified response to vitamin D supplementation and may in part explain the observed diminished outcomes of supplementation for various health outcomes among individuals with higher BMI., Copyright 2023 by the American Medical Association.  All Rights Reserved.  Applicable FARS/DFARS Restrictions Apply to Government Use.  American Medical Association, 515 N. State St, Chicago, IL 60610.
JA  - JAMA netw. open
VL  - 6
IS  - 1
SP  - e2250681
CY  - Copyright 2023 by the American Medical Association.  All Rights Reserved.  Applicable FARS/DFARS Restrictions Apply to Government Use.  American Medical Association, 515 N. State St, Chicago, IL 60610.
PB  - (1)Division of Preventive Medicine, Department of Medicine, Brigham and Women's Hospital and Harvard Medical School, Boston, Massachusetts
PB  - (2)Department of Nutrition, Harvard T. H. Chan School of Public Health, Boston, Massachusetts
PB  - (3)Department of Environmental Health, Harvard T. H. Chan School of Public Health, Boston, Massachusetts
PB  - (4)Division of Cardiovascular Medicine, Department of Medicine, Brigham and Women's Hospital and Harvard Medical School, Boston, Massachusetts
PB  - (5)Cardiology Division, Massachusetts General Hospital and Harvard Medical School, Boston
PB  - (6)Division of Endocrinology, Diabetes and Hypertension, Department of Medicine, Brigham and Women's Hospital and Harvard Medical School, Boston, Massachusetts
PB  - (7)Department of Epidemiology, Harvard T. H. Chan School of Public Health, Boston, Massachusetts
SN  - 2574-3805
M1  - 101729235
DO  - 10.1001/jamanetworkopen.2022.50681
PT  - Article
L2  - http://ovidsp.ovid.com/ovidweb.cgi?T=JS&PAGE=reference&D=ovftz&NEWS=N&AN=02093599-202301000-00073
ER  -  

Link to the Ovid Full Text or citation: https://ovidsp.ovid.com/ovidweb.cgi?T=JS&CSC=Y&NEWS=N&PAGE=fulltext&D=ovftz&AN=02093599-202301000-00073 

213. 
TY  - JOUR
DB  - Journals@Ovid Full Text
ID  - 01408641-202301000-00004
T1  - Prevalence of pre-extensively drug-resistant tuberculosis (Pre XDR-TB) and extensively drug-resistant tuberculosis (XDR-TB) among extra pulmonary (EP) multidrug resistant tuberculosis (MDR-TB) at a tertiary care center in Mumbai in pre Bedaquiline (BDQ) era.
A1  - Utpat, Ketaki
A1  - Rajpurohit, Rakesh
A1  - Desai, Unnati
Y1  - 2023//
N2  - Background: Drug-resistant tuberculosis (DR-TB) is the most exigent and calamitous challenge encountered in treatment of TB. Extra pulmonary (EP) DR-TB poses a complex diagnostic and therapeutic challenge owing to myriad of presentations and paucibacillary nature. Data available on this subset is limited. We studied the prevalence of EPDR-TB cases among the total DR-TB cases visiting our Programmatic management of Drug-Resistant TB (PMDT) site. We also studied the demographic and microbiological profile of these cases and analyzed the prevalence of pre-extensively drug-resistant TB (pre XDR-TB) and extensively drug-resistant TB (XDR-TB) among patients of EPDR-TB in pre Bdq era., Results: Of the 1086 DR-TB patients, 64 (5.89%) were cases of EPDR-TB. Seven out of 64 (10.93%) were primary EPDR-TB. The site wise distribution of cases was 34 (53.125%) lymph node DR-TB, 18 (28.125%) pleural DR-TB, 9 (14.0625%) spinal DR-TB/paraspinal abscess/psoas abscess, 1 case (1.5625%) each of abdominal DR-TB, sternal and gluteal abscess. On the basis of the second-line drug susceptibility testing (DST), patients were grouped into: (1) multidrug-resistant TB (MDR-TB), (2) MDR-TB with fluoroquinolone (FQ) resistance {pre XDR XDR-TB (FQ)}, (3) MDR-TB with second-line injectable (SLI) resistance {pre XDR XDR-TB (SLI)}, (4) XDR-TB. Of the 64 patients, 43 (67.185%) had MDR-TB, 19 (29.687%) had preXDR-TB (FQ), none had preXDR-TB (SLI) and 2 (3.125%) had XDR-TB. Gastro esophageal reflux disease (GERD) was the most common comorbidity seen in 26 (40.6%) patients, followed by anemia in 5 (7.8%), psychiatry problems 5 (7.8%), hypertension in 3 (4.6%), renal disorders in 2 (3.1%) while thyroid disorder, HIV and thalassemia in 1 each (1.5%)., Conclusion: EPDR-TB forms a small but significant proportion of total DR-TB. Lymph node DR-TB is its most common subclass. Our study emphasises the momentousness and essentiality of baseline DST to FQ and SLI in patients of DR-TB. This enables an appropriate modification of therapy at baseline itself to better the treatment outcomes., We observed a strikingly high proportion of preXDR-TB (FQ) in our study group., (C) 2023 Lung India | Published by Wolters Kluwer - Medknow
KW  - BDQ
KW  - EPDR-TB
KW  - Pre XDR XDR-TB
KW  - second-line DST
KW  - XDR-TB
JA  - Lung India
VL  - 40
IS  - 1
SP  - 19
EP  - 23
CY  - (C) 2023 Lung India | Published by Wolters Kluwer - Medknow
PB  - Department of Pulmonary Medicine, TNMC and BYL Nair Hospital, Mumbai Central, Mumbai, Maharashtra, India
SN  - 0974-598X
DO  - 10.4103/lungindia.lungindia_182_22
PT  - Article
L2  - http://ovidsp.ovid.com/ovidweb.cgi?T=JS&PAGE=reference&D=ovftz&NEWS=N&AN=01408641-202301000-00004
ER  -  

Link to the Ovid Full Text or citation: https://ovidsp.ovid.com/ovidweb.cgi?T=JS&CSC=Y&NEWS=N&PAGE=fulltext&D=ovftz&AN=01408641-202301000-00004 

214. 
TY  - JOUR
DB  - Journals@Ovid Full Text
ID  - 02223307-202301000-00020
T1  - Corneal manifestations and treatment among patients with COVID-19-associated rhino-orbito-cerebral mucormycosis.
A1  - Yadav, Rekha
A1  - Madan, Siddharth
A1  - Rohatgi, Jolly
A1  - Sahu, Pramod
A1  - Das, Shukla
A1  - Tandon, Anupama
A1  - Rai, Puja
A1  - Verma, Priya
A1  - Singh, Jubin
A1  - Bajaj, Ishita
Y1  - 2023//
N2  - Purpose: TO report the corneal manifestations in patients with COVID-19-associated rhino-orbito-cerebral mucormycosis (ROCM)., Methods: This study was a retrospective, observational, and record-based analysis of patients of ROCM with corneal involvement., Results: A total of 220 patients were diagnosed with ROCM over a period of 3 months. Thirty-two patients had developed corneal manifestations. The mean age at diagnosis was 52.84 +/- 12.8 years. The associated risk factors were systemic mucormycosis, uncontrolled diabetes, recent COVID-19 infection, and injudicious use of systemic steroids. Twenty-nine patients were known diabetics, 32 had recent COVID-19 infection, and 13 gave a history of injudicious use of steroids. The right eye (RE) was affected in nine patients, the left eye (LE) in 20 patients, and both eyes in three patients. Nine patients had a round-oval corneal ulcer. One patient each had a perforated corneal ulcer with uveal prolapse, sealed perforated corneal ulcer, spontaneously healed limbal perforation, diffuse corneal haze with hyphemia, panophthalmitis, diffuse corneal stromal abscess, limbal ischemia, anterior uveitis with posterior synechiae, inferior corneal facet, and filamentary keratitis. Three patients each had a corneal melt and inferior conjunctival xerosis with chemosis. Orbital exenteration was performed in six patients. Five patients with corneal ulcers healed. Topical eye drops of amphotericin (0.5 mg/ml) cycloplegic, antiglaucoma medications, and lubricant eye drops were started along with systemic antifungals., Conclusion: Central corneal ulcer was the most common manifestation of mucormycosis. A concentration as low as 0.5 mg/ml of amphotericin eye drops was effective in the treatment., (C) 2023 Indian Journal of Ophthalmology | Published by Wolters Kluwer - Medknow
KW  - Cornea
KW  - corneal ulcer
KW  - COVID-19
KW  - exposure keratopathy
KW  - panophthalmitis
KW  - rhino-orbito-cerebral mucormycosis
VL  - 71
IS  - 1
SP  - 101
EP  - 108
CY  - (C) 2023 Indian Journal of Ophthalmology | Published by Wolters Kluwer - Medknow
PB  - Department of Ophthalmology, University College of Medical Sciences and Associated GTB Hospital, Delhi, India
PB  - (1)Department of Microbiology, University College of Medical Sciences and Associated GTB Hospital, Delhi, India
PB  - (2)Department of Radiology, University College of Medical Sciences and Associated GTB Hospital, Delhi, India
SN  - 1998-3689
DO  - 10.4103/ijo.IJO_1477_22
PT  - Article
L2  - http://ovidsp.ovid.com/ovidweb.cgi?T=JS&PAGE=reference&D=ovftz&NEWS=N&AN=02223307-202301000-00020
ER  -  

Link to the Ovid Full Text or citation: https://ovidsp.ovid.com/ovidweb.cgi?T=JS&CSC=Y&NEWS=N&PAGE=fulltext&D=ovftz&AN=02223307-202301000-00020 

215. 
TY  - JOUR
DB  - Journals@Ovid Full Text
ID  - 00003949-202301000-00025
T1  - Vitamin C supplementation for diabetes management: A comprehensive narrative review.
A1  - Mason, Shaun
A1  - Parker, Lewan
A1  - van der Pligt, Paige
A1  - Wadley, Glenn
Y1  - 2023//
N2  - : Growing evidence suggests that vitamin C supplementation may be an effective adjunct therapy in the management of people with diabetes. This paper critically reviews the current evidence on effects of vitamin C supplementation and its potential mechanisms in diabetes management. Evidence from meta-analyses of randomized controlled trials (RCTs) show favourable effects of vitamin C on glycaemic control and blood pressure that may be clinically meaningful, and mixed effects on blood lipids and endothelial function. However, evidence is mostly of low evidence certainty. Emerging evidence is promising for effects of vitamin C supplementation on some diabetes complications, particularly diabetic foot ulcers. However, there is a notable lack of robust and well-designed studies exploring effects of vitamin C as a single compound supplement on diabetes prevention and patient-important outcomes (i.e. prevention and amelioration of diabetes complications). RCTs are also required to investigate potential preventative or ameliorative effects of vitamin C on gestational diabetes outcomes. Oral vitamin C doses of 500-1000 mg per day are potentially effective, safe, and affordable for many individuals with diabetes. However, personalisation of supplementation regimens that consider factors such as vitamin C status, disease status, current glycaemic control, vitamin C intake, redox status, and genotype is important to optimize vitamin C's therapeutic effects safely. Finally, given a high prevalence of vitamin C deficiency in patients with complications, it is recommended that plasma vitamin C concentration be measured and monitored in the clinic setting., * Vitamin C supplementation might be an effective adjunctive therapy for diabetes, * Vitamin C supplementation can ameliorate deficiency and regulate ROS/RNS effects, * Evidence from RCTs showing clinical benefits is mostly of low evidence certainty, * RCTs that focus on vitamin C effects on patient important outcomes are required, * Routine plasma vitamin C assessments should be considered in diabetes clinics, (C) 2023Elsevier, Inc.
KW  - Vitamin C
KW  - Ascorbic acid
KW  - Diabetes mellitus
KW  - Type 2 diabetes
KW  - Gestational diabetes
KW  - Supplementation
KW  - Glycaemic control
KW  - Complications
KW  - Cardiovascular disease
JA  - Free Radic Biol Med
VL  - 194
SP  - 255
EP  - 283
CY  - (C) 2023Elsevier, Inc.
PB  - (a)Institute for Physical Activity and Nutrition, School of Exercise and Nutrition Sciences, Deakin University, Geelong, Australia
PB  - (b)Department of Nutrition and Dietetics, Western Health, Footscray, Australia
SN  - 0891-5849
M1  - 8709159, fre
DO  - 10.1016/j.freeradbiomed.2022.12.003
PT  - Article
L2  - http://ovidsp.ovid.com/ovidweb.cgi?T=JS&PAGE=reference&D=ovftz&NEWS=N&AN=00003949-202301000-00025
ER  -  

Link to the Ovid Full Text or citation: https://ovidsp.ovid.com/ovidweb.cgi?T=JS&CSC=Y&NEWS=N&PAGE=fulltext&D=ovftz&AN=00003949-202301000-00025 

216. 
TY  - JOUR
DB  - Journals@Ovid Full Text
ID  - 00005344-202301000-00008
T1  - Efficacy and Safety of Finerenone for Prevention of Cardiovascular Events in Type 2 Diabetes Mellitus With Chronic Kidney Disease:  A Meta-analysis of Randomized Controlled Trials.
A1  - Yang, Shuai
A1  - Shen, Wen
A1  - Zhang, Hong-zhou
A1  - Wang, Chen-xi
A1  - Yu, Wan-qian
A1  - Wu, Qing-hua
Y1  - 2023//
N2  - Only a few meta-analyses evaluated the effect of finerenone on cardiovascular events in type 2 diabetes mellitus with chronic kidney disease. The main aim of this meta-analysis was to gain more reliable assessments of the efficacy and safety of finerenone for prevention of cardiovascular events in diabetic kidney disease. We searched for finerenone in the treatment of diabetic kidney disease from database (PubMed, Embase, and  ClinicalTrials.gov) until December 30, 2021. Relative risks (RRs) with 95% confidence intervals (CIs) calculated by the Mantel-Haenszel random-effects model were used as summary statistics for the categorical data. We included 4 studies that met the inclusion criteria with 13,943 participants. The finerenone group demonstrated a great benefit in reducing the incidence of major adverse cardiac events (RR: 0.88; 95% CI 0.80-0.96; P = 0.003), all-cause mortality (RR: 0.89; 95% CI 0.80-0.99; P = 0.04), myocardial infarction (RR: 0.79; 95% CI 0.67-0.92; P = 0.003), and new-onset hypertension (RR: 0.71; 95% CI 0.62-0.81; P < 0.00001). No difference was found in adverse events between the finerenone and placebo groups (RR: 1.00; 95% CI [0.98-1.01], P = 0.59), whereas a higher risk of hyperkalemia was observed in the finerenone group than in the placebo group (RR = 2.04, 95% CI 1.80-2.32; P < 0.00001). Besides, cerebrovascular events and new-onset atrial fibrillation did not increase in patients taking finerenone. Overall, finerenone treatment showed a great benefit of reducing the risk of major adverse cardiac events, all-cause mortality, myocardial infarction, and new-onset hypertension events in patients with type 2 diabetes mellitus and chronic kidney disease., Copyright (C) 2023 Wolters Kluwer Health, Inc. All rights reserved.
KW  - finerenone (BAY 94-8862)
KW  - diabetic kidney disease
KW  - cardiovascular disease
KW  - meta-analysis
KW  - randomized controlled trials
JA  - J Cardiovasc Pharmacol
VL  - 81
IS  - 1
SP  - 55
EP  - 62
CY  - Copyright (C) 2023 Wolters Kluwer Health, Inc. All rights reserved.
PB  - (*)Graduate School of Second Clinical Medical College of Nanchang University, Nanchang, China;
PB  - (+)Department of Cardiology, The Second Affiliated Hospital of Nanchang University, Nanchang, China; and
PB  - (++)Cardiovascular Disease Prevention and Treatment Center, The Second Affiliated Hospital of Nanchang University, Nanchang, China.
SN  - 0160-2446
M1  - 7902492, k78
DO  - 10.1097/FJC.0000000000001364
PT  - Article
L2  - http://ovidsp.ovid.com/ovidweb.cgi?T=JS&PAGE=reference&D=ovftz&NEWS=N&AN=00005344-202301000-00008
ER  -  

Link to the Ovid Full Text or citation: https://ovidsp.ovid.com/ovidweb.cgi?T=JS&CSC=Y&NEWS=N&PAGE=fulltext&D=ovftz&AN=00005344-202301000-00008 

217. 
TY  - JOUR
DB  - Journals@Ovid Full Text
ID  - 00147124-202300220-00053
T1  - Impact of Radiotherapy Combined With Chemotherapy on Long-Term Outcomes of Patients With Recurrent Nasopharyngeal Carcinoma.
A1  - Li, Ying
A1  - Liu, Wei
A1  - Xu, Yun
A1  - Guo, Lan-Yan
A1  - Weng, You-Liang
A1  - Huang, Zong-Wei
A1  - Chen, Xiao-Chuan
A1  - Lin, Ting
A1  - Lu, Jun
A1  - Qiu, Su-Fang
Y1  - 2023//
N2  - Background: It remains controversial whether the application of chemotherapy has an impact on recurrent nasopharyngeal carcinoma (rNPC) patients with salvage radiotherapy. Here, we aimed to evaluate treatment outcomes of rNPC patients and derive a prognostic model to assess the benefit of chemotherapy in patients with re-radiotherapy., Methods: This study was conducted as a retrospective study. In total, 340 rNPC patients treated with salvage intensity-modulated radiotherapy (IMRT) or radiochemotherapy (RCT) from October 2006 to September 2019 were included in this study. Overall survival (OS) was the primary outcome. Kaplan-Meier method was employed to detect the prognostic difference with Log-rank tests. The Cox regression analysis was performed to explore the potential prognostic factors while the multivariate Cox analysis was used to identify candidate variables for the prognostic model of OS., Results: The 5-year actuarial rates of OS, progression-free survival, loco-regional progression-free survival, and distant metastases-free survival did not show significant difference between the IMRT and RCT groups (P > .05). Age at recurrence and rT category were found to be the independent prognostic factors for OS. We found that rNPC patients suffered poor OS in the high-risk group (patients with higher age at recurrence and advanced rT category) (high-risk vs low-risk, HR = 1.87, 95% CI: 1.36-2.57, P < .001). Salvage RT alone may be superior to RCT for patients in the low-risk group (RCT group vs RT group, HR = 1.89, 95% CI: 1.11-3.20, P = .038)., Conclusion: Salvage RT combined with chemotherapy cannot improve survival outcomes for rNPC. More novel clinical trials should be explored to develop individualized strategies to improve survival and minimize toxicities., (C)2023Sage Publications
KW  - nasopharyngeal carcinoma
KW  - recurrence
KW  - salvage radiotherapy
KW  - chemoradiotherapy
KW  - prognostic model
JA  - Technol Cancer Res Treat
VL  - 22
SP  - 15330338231155721
CY  - (C)2023Sage Publications
PB  - (1)Clinical Oncology School of Fujian Medical University, 66552, Fujian Cancer Hospital, Fujian, China
PB  - (2)74551, Fujian Medical University Union Hospital, Fujian, China
PB  - (3)Fujian Key Laboratory of Translational Cancer Medicine, Fujian, China
PB  - (4)Fujian Provincial Key Laboratory of Tumor Biotherapy, Fujian, China
SN  - 1533-0346
M1  - 101140941
DO  - 10.1177/15330338231155721
PT  - Article
L2  - http://ovidsp.ovid.com/ovidweb.cgi?T=JS&PAGE=reference&D=ovftz&NEWS=N&AN=00147124-202300220-00053
ER  -  

Link to the Ovid Full Text or citation: https://ovidsp.ovid.com/ovidweb.cgi?T=JS&CSC=Y&NEWS=N&PAGE=fulltext&D=ovftz&AN=00147124-202300220-00053 

218. 
TY  - JOUR
DB  - Journals@Ovid Full Text
ID  - 00006124-202282010-00003
T1  - Intranasal Oxytocin as Add-On Treatment for Inpatients with Severe Mental Illness:  A Randomized Clinical Trial.
A1  - Grossman-Giron, Ariella
A1  - a , b
A1  - Maoz, Hagai
A1  - b , c
A1  - Nitzan, Uri
A1  - b , c
A1  - Kivity, Yogev
A1  - Zilcha-Mano, Sigal
A1  - Bloch, Yuval
A1  - b , c
A1  - Mendlovic, Shlomo
A1  - b , c
A1  - Tzur Bitan, Dana
A1  - a , b
Y1  - 2023//
N2  - Introduction: In recent years, several studies were conducted to explore the potential augmenting effect of oxytocin for the treatment of individuals with severe mental illness. Nonetheless, studies exploring its effects in routine inpatient settings using high-quality randomized controlled trials are scarce. The current study assessed the effect of oxytocin administration on treatment process and outcome among psychiatric inpatients, while employing a rigorous experimental methodology. Methods: A double-blind, placebo-controlled, randomized trial was conducted at a public psychiatric hospital in Israel. Patients (N = 87, 71.3% female participants) were administered intranasal oxytocin/placebo twice daily for 4 weeks, as add-on to usual care. Patients were assessed for severity of anxiety and depression symptoms and their working alliance with their therapist after each therapy session, and treatment outcome was assessed weekly. Multilevel modeling was performed to assess the linear change from pre- to post-treatment. Results: Patients receiving OT demonstrated significantly larger symptomatic improvements (B = -0.01, t [437] = -2.36, p = 0.01). Larger gains were also observed for depression (B = -0.14, p < 0.001 in the OT group, B = -0.06, p = 0.02 in the placebo group) and general distress (B = -0.57, p < 0.001 in the OT group, B = -0.29, p = 0.02 in the placebo group). No significant effect was observed for anxiety, the working alliance, or attachment. Discussion: Oxytocin has the potential to improve treatment outcome among inpatients. Nonetheless, additional controlled research is needed to further assess its effects on therapy process, as well as to account for therapeutic, pharmacological, and neuronal intervening factors., (C) 2022 S. Karger AG, Basel
KW  - Mental illness
KW  - Hormones
KW  - Neuropsychology
KW  - Oxytocin
KW  - Neurophysiology
KW  - Psychotherapy
JA  - Neuropsychobiology
VL  - 82
IS  - 1
SP  - 14
EP  - 23
CY  - (C) 2022 S. Karger AG, Basel
PB  - (a)Department of Behavioral Sciences, Ariel University, Ariel, Israel
PB  - (b)Shalvata Mental Health Center, Affiliated with the Sackler School of Medicine, Tel Aviv University, Tel Aviv-Yafo, Israel
PB  - (c)Sackler School of Medicine, Tel Aviv University, Tel Aviv-Yafo, Israel
PB  - (d)Department of Psychology, Bar-Ilan University, Ramat Gan, Israel
PB  - (e)Department of Psychology, University of Haifa, Haifa, Israel
SN  - 0302-282X
M1  - nzm, 7512895
DO  - 10.1159/000528314
PT  - Article
L2  - http://ovidsp.ovid.com/ovidweb.cgi?T=JS&PAGE=reference&D=ovftz&NEWS=N&AN=00006124-202282010-00003
ER  -  

Link to the Ovid Full Text or citation: https://ovidsp.ovid.com/ovidweb.cgi?T=JS&CSC=Y&NEWS=N&PAGE=fulltext&D=ovftz&AN=00006124-202282010-00003 

219. 
TY  - JOUR
DB  - Your Journals@Ovid Full Text
ID  - 00000658-900000000-92264
T1  - Making Choices: A Multi-institutional, Longitudinal Cohort Study Assessing Changes in Treatment Outcome Valuation for Low-Risk Thyroid Cancer.
A1  - Antunez, Alexis
A1  -  MD, MS
A1  - Sinco, Brandy
A1  - Saucke, Megan
A1  - Bushaw, Kyle
A1  - Jensen, Catherine
A1  - Dream, Sophie
A1  - Fingeret, Abbey
A1  - Livhits, Masha
A1  - Mathur, Aarti
A1  - MD, PhD
A1  - McDow, Alexandria
A1  - Roman, Sanziana
A1  - Voils, Corrine
A1  - Sydnor, Justin
A1  - Pitt, Susan
A1  -  MD, MPHS
Y1  - 2024//
N2  - Objective: To evaluate the relative importance of treatment outcomes to patients with low-risk thyroid cancer (TC)., Summary Background Data: Overuse of total thyroidectomy (TT) for low-risk TC is common. Emotions from a cancer diagnosis may lead patients to choose TT resulting in outcomes that do not align with their preferences., Methods: Adults with clinically low-risk TC enrolled in a prospective, multi-institutional, longitudinal cohort study from 11/2019-6/2021. Participants rated treatment outcomes at the time of their surgical decision and again 9 months later by allocating 100 points amongst 10 outcomes. T-tests and Hotelling's T2 statistic compared outcome valuation within and between subjects based on chosen extent of surgery (TT vs. lobectomy)., Results: Of 177 eligible patients, 125 participated (70.6% response) and 114 completed the 9-month follow-up (91.2% retention). At the time of the treatment decision, patients choosing TT valued the risk of recurrence more than those choosing lobectomy and the need to take thyroid hormone less (P<0.05). At repeat valuation, all patients assigned fewer points to cancer being removed and the impact of treatment on their voice, and more points to energy levels (P<0.05). The importance of the risk of recurrence increased for those who chose lobectomy and decreased for those choosing TT (P<0.05)., Conclusion: The relative importance of treatment outcomes changes for patients with low-risk TC once the outcome has been experienced to favor quality of life over emotion-related outcomes. Surgeons can use this information to discuss the potential for asthenia or changes in energy levels associated with total thyroidectomy., Copyright (C) 2024 Wolters Kluwer Health, Inc. All rights reserved.
KW  - thyroid cancer
KW  - decision-making
KW  - constant sum scale
KW  - outcomes
JA  - Ann Surg
CY  - Copyright (C) 2024 Wolters Kluwer Health, Inc. All rights reserved.
PB  - (*)Brigham and Women's Hospital
PB  - (+)University of Michigan, Ann Arbor, MI
PB  - (++)University of Wisconsin-Madison, Madison, WI
PB  - ([S])Medical College of Wisconsin, Milwaukee, WI
PB  - ([//])University of Nebraska, Omaha, NE
PB  - ([P])University of California-Los Angeles; Los Angeles, CA
PB  - (#)Johns Hopkins University, Baltimore, MD
PB  - (**)Indiana University, Indianapolis, IN
PB  - (++)University of California - San Francisco; San Francisco, CA
PB  - (++++)William S. Middleton Memorial Veterans Hospital, Madison, WI
SN  - 0003-4932
M1  - 67s, 0372354
DO  - 10.1097/SLA.0000000000006347
PT  - Article
L2  - http://ovidsp.ovid.com/ovidweb.cgi?T=JS&PAGE=reference&D=yrovftz4&NEWS=N&AN=00000658-900000000-92264
ER  -  

Link to the Ovid Full Text or citation: https://ovidsp.ovid.com/ovidweb.cgi?T=JS&CSC=Y&NEWS=N&PAGE=fulltext&D=yrovftz4&AN=00000658-900000000-92264 

220. 
TY  - JOUR
DB  - Your Journals@Ovid Full Text
ID  - 00004836-900000000-97080
T1  - Conventional Versus Traction Endoscopic Submucosal Dissection for Colorectal Tumors: A Meta-analysis of Randomized Controlled Trials.
A1  - Singh, Sahib
A1  - Mohan, Babu
A1  - Chandan, Saurabh
A1  - Sharma, Neil
A1  - Vinayek, Rakesh
A1  - Dutta, Sudhir
A1  - Kantsevoy, Sergey
A1  - Le, Michelle
A1  - Adler, Douglas
Y1  - 2024//
N2  - Introduction: Compared with conventional endoscopic submucosal dissection (C-ESD) for colorectal lesions, the traction method (T-ESD) allows the lesion to be stabilized with easier dissection. However, randomized controlled trials (RCTs) have reported conflicting results on the clinical outcomes of T-ESD as compared with C-ESD. We conducted a meta-analysis to compile the data., Methods: Multiple databases were searched for RCTs evaluating C-ESD versus T-ESD for colorectal tumors. The end points of interest were procedure time (min), resection speed (mm[superscript digit two]/min), R0 resection, en bloc resection, delayed bleeding, and perforation. Standard meta-analysis methods were employed using the random-effects model., Results: Six RCTs with a total of 566 patients (C-ESD n=284, T-ESD n=282) were included. The mean age was 67+/-10 y and 60% were men. As compared with the T-ESD technique, the C-ESD group was associated with longer procedure time (SMD 0.91, 95% CI 0.58 to 1.23, P<0.00001) and lesser resection speed (SMD -1.03, 95% CI -2.01 to -0.06, P=0.04). No significant difference was found in the 2 groups with respect to R0 resection rate (RR 1.00, 95% CI 0.94 to 1.06, P=0.87), en bloc resection (RR 0.99, 95% CI 0.97 to 1.01, P=0.35), delayed bleeding (RR 0.66, 95% CI 0.17 to 2.59, P=0.55) and perforation (RR 2.16, 95% CI 0.75 to 6.27, P=0.16)., Discussion: On meta-analysis, pooled procedure time was significantly faster with T-ESD compared with C-ESD. The clinical outcomes, however, were comparable., Copyright (C) 2024 Wolters Kluwer Health, Inc. All rights reserved.
KW  - endoscopic submucosal dissection
KW  - conventional
KW  - traction
JA  - J Clin Gastroenterol
CY  - Copyright (C) 2024 Wolters Kluwer Health, Inc. All rights reserved.
PB  - (*)Internal Medicine, Sinai Hospital of Baltimore, Baltimore, MD
PB  - (+)Gastroenterology and Hepatology, Orlando Gastroenterology PA, Orlando, FL
PB  - (++)Gastroenterology and Hepatology, CHI Creighton Medical Center, Omaha, NE
PB  - ([S])Gastroenterology and Hepatology, Parkview Health, Fort Wayne, IN
PB  - ([//])Gastroenterology and Hepatology, Sinai Hospital of Baltimore, Baltimore, MD
PB  - ([P])Gastroenterology and Hepatology, Mercy Medical Center, Baltimore, MD
PB  - (#)Gastroenterology and Hepatology, University of Nebraska Medical Center, Omaha, NE
PB  - (**)Gastroenterology and Hepatology, Peak Gastroenterology Associates, Colorado Springs, CO
SN  - 0192-0790
M1  - ibg, 7910017
DO  - 10.1097/MCG.0000000000001973
PT  - Article
L2  - http://ovidsp.ovid.com/ovidweb.cgi?T=JS&PAGE=reference&D=yrovftz4&NEWS=N&AN=00004836-900000000-97080
ER  -  

Link to the Ovid Full Text or citation: https://ovidsp.ovid.com/ovidweb.cgi?T=JS&CSC=Y&NEWS=N&PAGE=fulltext&D=yrovftz4&AN=00004836-900000000-97080 

221. 
TY  - JOUR
DB  - Your Journals@Ovid Full Text
ID  - 00004836-900000000-97041
T1  - Histological Outcomes of Pharmacological Interventions in Eosinophilic Esophagitis for Adults and Children: A Network Meta-analysis of Randomized Controlled Trials.
A1  - Aziz, Muhammad
A1  - MD, MBA
A1  -  Hossein MD, MPH
A1  - Gangwani, Manesh
A1  - Fatima, Rawish
A1  - Sohail, Amir
A1  - Ali, Hassam
A1  - Alyousif, Zakaria
A1  - Dahiya, Dushyant
A1  - Lee-Smith, Wade
A1  - MLS, BS
A1  - Beran, Azizullah
A1  - Kamal, Faisal
A1  - Nawras, Ali
Y1  - 2024//
N2  - Introduction: Multiple pharmacological interventions have been studied for managing eosinophilic esophagitis (EoE). We performed a comprehensive systematic review and network meta-analysis of all available randomized controlled trials (RCT) to assess the efficacy and safety of these interventions in EoE in adults and children., Methods: We performed a comprehensive review of Embase, PubMed, MEDLINE OVID, Cochrane CENTRAL, and Web of Science through May 10, 2023. We performed frequentist approach network meta-analysis using random effects model. We calculated the odds ratio (OR) with 95% CI for dichotomous outcomes., Results: Our search yielded 25 RCTs with 25 discrete interventions and 2067 patients. Compared with placebo, the following interventions improved histology (using study definitions) in decreasing order on ranking: orodispersible budesonide (ODB) low dose, ODB high dose, oral viscous budesonide (OVB) high dose, fluticasone tablet 1.5 mg twice daily, fluticasone 3 mg twice daily, esomeprazole, dupilumab every 2 weeks, dupilumab weekly, OVB medium dose, fluticasone 3 mg daily, cendakimab 180 mg, prednisone, swallowed fluticasone, fluticasone tablet 1.5 mg daily, OVB low dose, reslizumab 3 mg/kg, reslizumab 1 mg/kg, and reslizumab 2 mg/kg., Conclusions: Network meta-analysis demonstrates histological efficacy of multiple medications for EoE. Because of the heterogeneity and large effect size, we recommend more trials comparing pharmacotherapeutic interventions with each other and placebo. An important limitation of this study is absence of clinical efficacy data due to insufficient data. Other limitations include heterogeneity of operator, population, and outcome analysis., Copyright (C) 2024 Wolters Kluwer Health, Inc. All rights reserved.
KW  - eosinophilic esophagitis
KW  - pharmacotherapy
KW  - dupilumab
KW  - steroids
KW  - PPI
JA  - J Clin Gastroenterol
CY  - Copyright (C) 2024 Wolters Kluwer Health, Inc. All rights reserved.
PB  - (*)Division of Gastroenterology and Hepatology, University of Toledo, Toledo, OH
PB  - (++)Department of Internal Medicine, University of Toledo, Toledo, OH
PB  - ([S])Division of Rheumatology, University of Toledo, Toledo, OH
PB  - (#)Respiratory Care, University of Toledo, Toledo, OH
PB  - (++)University of Toledo Libraries, University of Toledo, Toledo, OH
PB  - (+)Division of Gastroenterology, Ascension Providence Southfield, Southfield, MI
PB  - ([//])Department of General Surgery, New York University Langone Health, Long Island, NY
PB  - ([P])Division of Gastroenterology and Hepatology, East Carolina University, Greenville, NC
PB  - (**)Division of Gastroenterology and Hepatology, University of Kansas, Kansas City, KS
PB  - (++++)Division of Gastroenterology, Indiana University School of Medicine, Indianapolis, IN
PB  - ([S][S])Division of Gastroenterology, Thomas Jefferson University, Philadelphia, PA
SN  - 0192-0790
M1  - ibg, 7910017
DO  - 10.1097/MCG.0000000000002017
PT  - Article
L2  - http://ovidsp.ovid.com/ovidweb.cgi?T=JS&PAGE=reference&D=yrovftz4&NEWS=N&AN=00004836-900000000-97041
ER  -  

Link to the Ovid Full Text or citation: https://ovidsp.ovid.com/ovidweb.cgi?T=JS&CSC=Y&NEWS=N&PAGE=fulltext&D=yrovftz4&AN=00004836-900000000-97041 

222. 
TY  - JOUR
DB  - Your Journals@Ovid Full Text
ID  - 00004836-900000000-97018
T1  - Budesonide Versus Mesalamine in Microscopic Colitis: A Comparative Meta-analysis of Randomized Controlled Trials.
A1  - Malik, Adnan
A1  - Goyal, Hemant
A1  - Adler, Douglas
A1  - Javaid, Sadia
A1  - Malik, Muhammad
A1  - Singh, Shailendra
A1  - Nadir, Abdul
A1  - Abegunde, Ayokunle
Y1  - 2024//
N2  - Background: Microscopic colitis (MC) is an inflammatory bowel disease of autoimmune origin that causes chronic watery diarrhea. Medications, including budesonide, mesalamine, loperamide, cholestyramine, and bismuth subsalicylate, are first-line therapies. Meanwhile, azathioprine, 6-mercaptopurine, and methotrexate are indicated for refractory MC., Objective: We aim to assess the efficacy and safety of budesonide compared with mesalamine for induction of remission in MC patients., Methods: We searched the Cochrane Library, Scopus, Web of Science, and PubMed for relevant clinical trials comparing either mesalamine or budesonide with a control group. We included the following outcomes: clinical remission (3 or fewer stools/day), daily stool weight, daily stool frequency, number of patients with clinical response <50% in the disease activity, and daily stool consistency. Safety end points included: any adverse event, serious adverse events, any adverse event-related discontinuation, abdominal discomfort, constipation, flatulence, nausea, dizziness, headache, bronchitis, nasopharyngitis, and depression. We conducted a meta-analysis model using the generic inverse variance method and performed a subgroup analysis based on the intervention administered., Results: Nineteen randomized clinical trials were included. We found that after 6 weeks of follow-up, budesonide is associated with increased clinical remission rates compared with mesalamine [RR=2.46 (2.27, 2.67), and RR=2.24 (1.95, 2.57), respectively]. However, the test of subgroup difference revealed that the difference is not significant (P=0.25). After 8 weeks of follow-up, budesonide showed significantly higher clinical remission rates than mesalamine RR=2.29 (2.14, 2.45), and RR=1.7 (1.41, 2.05), respectively (P=0.003). Regarding the daily stool weight, patients in the budesonide group showed nonsignificant less stool weight [MD=-351.62 (-534.25, -168.99)] compared with mesalamine [MD=-104.3 (-372.34, 163.74)], P=0.14. However, daily stool frequency was significantly less in the budesonide group compared with mesalamine (P<0.001). Budesonide is associated with a significantly lower incidence of adverse events compared with mesalamine (P=0.002). Analysis of other safety endpoints was not significant between both groups., Conclusions: Budesonide was found to be better than mesalamine in MC patients in terms of clinical remission rate, especially after 8 weeks of follow-up. Budesonide also showed less incidence of adverse events. There is an urgent need for randomized, double-blinded clinical trials to provide direct and reliable evidence., Copyright (C) 2024 Wolters Kluwer Health, Inc. All rights reserved.
KW  - microscopic colitis
KW  - mesalamine
KW  - budesonide
KW  - treatment
KW  - meta-analysis
JA  - J Clin Gastroenterol
CY  - Copyright (C) 2024 Wolters Kluwer Health, Inc. All rights reserved.
PB  - (*)Division of Gastroenterology, Mountain Vista Medical Center, Mesa, AZ
PB  - (+)Division of Gastroenterology, The Wright Center for Graduate Medical Education, Scranton, PA
PB  - (++)Advanced Therapeutic Endoscopy Centura Health, Porter Adventist Hospital Denver, CO
PB  - ([S])Medigan Army Medical Center, WA
PB  - ([//])Department of Hematology specialty, Airedale General Hospital, West Yorkshire, England
PB  - ([P])Division of Gastroenterology West Virginia University, Morgantown, WV
PB  - (#)Division of Gastroenterology and Nutrition, Loyola University Medical Center, Maywood, IL
SN  - 0192-0790
M1  - ibg, 7910017
DO  - 10.1097/MCG.0000000000002025
PT  - Article
L2  - http://ovidsp.ovid.com/ovidweb.cgi?T=JS&PAGE=reference&D=yrovftz4&NEWS=N&AN=00004836-900000000-97018
ER  -  

Link to the Ovid Full Text or citation: https://ovidsp.ovid.com/ovidweb.cgi?T=JS&CSC=Y&NEWS=N&PAGE=fulltext&D=yrovftz4&AN=00004836-900000000-97018 

223. 
TY  - JOUR
DB  - Your Journals@Ovid Full Text
ID  - 00061198-900000000-97055
T1  - Selective Laser Trabeculoplasty vs Medical Therapy for the Treatment of Open-angle Glaucoma or Ocular Hypertension:  a Systematic Review and Meta-analysis of Randomized Controlled Trials.
A1  - Chavez, Matheus
A1  - Guedes, Guilherme
A1  - Pasqualotto, Eric
A1  - Lopes, Lucca
A1  - Ferreira, Rafael
A1  - de Souza, Eduardo
A1  - Soares Maia Vieira MD, PhD
A1  - de Souza, Tiago
A1  - Tomaz MD, PhD
Y1  - 2024//
N2  - Precis: Selective laser trabeculoplasty (SLT) and medical therapy groups displayed comparable intraocular pressure (IOP) at most follow-ups. SLT was associated with significantly decreased rates of glaucoma surgeries, antiglaucomatous medications, and ocular adverse effects., Purpose: To evaluate the efficacy and safety of selective laser trabeculoplasty (SLT) compared to medical therapy in the treatment of open-angle glaucoma (OAG) or ocular hypertension (OHT)., Methods: A systematic search was performed in PubMed, Embase, Cochrane Library and Web of Science databases. Randomized controlled trials (RCTs) comparing SLT with medical therapy were included. We computed mean differences (MDs) or standardized mean differences (STDs) for continuous endpoints and risk ratios (RRs) for binary endpoints, with 95% confidence intervals (CIs). Heterogeneity was assessed with I2 statistics. Software R, version 4.2.1, was used for statistical analyses. Subgroup analyses were performed on treatment-naive patients and on the class of drugs in the medical therapy group., Results: Fourteen RCTs comprising 1,706 patients were included, of whom 936 were submitted to SLT. Medical therapy was associated with a significantly improved IOP at 1 month and a higher proportion of patients achieving >=20% IOP reduction. There were no significant differences between groups in IOP at 2, 3, 6, and 12 months, IOP fluctuation, rate of eyes at target IOP, visual field, and quality of life. The SLT group exhibited significantly decreased rates of glaucoma surgeries, antiglaucoma medications, and ocular adverse effects., Conclusion: SLT demonstrated comparable efficacy to medical therapy in IOP control at most follow-ups, along with favorable impacts on critical treatment-related factors. Our findings support SLT as a safe and effective treatment for OAG or OHT., Copyright (C) 2024 Wolters Kluwer Health, Inc. All rights reserved.
KW  - Eye drops
KW  - Open-angle glaucoma
KW  - Latanoprost
KW  - Ocular hypertension
KW  - Selective laser trabeculoplasty
KW  - Timolol
KW  - Travoprost
JA  - J Glaucoma
CY  - Copyright (C) 2024 Wolters Kluwer Health, Inc. All rights reserved.
PB  - (*)Department of Medicine, Federal University of Santa Catarina, Florianopolis, SC, Brazil
PB  - (+)Private Practice, Ocularis Oftalmologia Avancada, Curitiba, PR, Brazil
PB  - (++)Department of Medicine, Sciences Medical School of Santos, Santos, SP, Brazil
PB  - ([S])Department of Ophthalmology, Federal University of Santa Catarina, Florianopolis, SC, Brazil
SN  - 1057-0829
M1  - cma
DO  - 10.1097/IJG.0000000000002466
PT  - Article
L2  - http://ovidsp.ovid.com/ovidweb.cgi?T=JS&PAGE=reference&D=yrovftz4&NEWS=N&AN=00061198-900000000-97055
ER  -  

Link to the Ovid Full Text or citation: https://ovidsp.ovid.com/ovidweb.cgi?T=JS&CSC=Y&NEWS=N&PAGE=fulltext&D=yrovftz4&AN=00061198-900000000-97055 

224. 
TY  - JOUR
DB  - Your Journals@Ovid Full Text
ID  - 01241398-900000000-97325
T1  - The Lack of Reporting Social Determinants of Health in Pediatric Orthopaedic Randomized Controlled Trials.
A1  - Megafu, Michael
A1  - DO, MPH
A1  - Guerrero, Omar
A1  - Yendluri, Avanish
A1  - Uwefoh, Michelle
A1  - Li, Xinning
A1  - Kocher, Mininder
A1  -  MD, MPH
A1  - Ganley, Theodore
A1  - Parisien, Robert
Y1  - 2024//
N2  - Background: Social determinants of health (SDOHs) affect health outcomes outside the hospital, and understanding them can enhance postoperative outcomes in orthopaedic surgery patients. This study aimed to describe the prevalence of randomized controlled trials (RCTs) in pediatric orthopaedic journals reporting on the SDOHs of their patient cohorts. We hypothesize that many SDOHs will be underreported in RCTs investigating pediatric orthopaedic surgery., Methods: Utilizing the Preferred Reporting Items for Systematic Reviews and Meta-Analysis (PRISMA) guidelines, the authors queried the PubMed database to examine SDOHs from 2 pediatric orthopaedic journals: Journal of Pediatric Orthopaedics and Journal of Pediatric Orthopaedics: Part B. The inclusion criteria incorporated RCTs published between 2005 and April 2024. The exclusion criteria included any articles that were not RCTs published in this period., Results: One hundred thirteen articles met the search criteria, with 31 excluded because they did not fall from 2005 to 2024. Eighty-two were published from 2005 to 2024, but 6 RCTs were excluded, as 3 were non-RCTs, and 3 examined cadavers. Seventy-six RCTs were included for analysis, with 65 articles from the Journal of Pediatric Orthopaedics and 11 articles from the Journal of Pediatric Orthopaedics: Part B. Articles originated from 17 countries, with the United States producing 61.8% (47) of the included studies. Of all 76 included studies, 96.1% (73) reported age, 88.2% (67) reported sex/gender, 30.3% (23) reported BMI, 21.1% (16) reported race/ethnicity, 5.3% (4) reported educational level, 2.6% (2) reported stress, and 2.6% (2) reported insurance. Smoking status, socioeconomic status, income levels, and employment status were each reported by only 1 study., Conclusions: The RCTs examining pediatric orthopaedic surgery tend to scarcely report SDOHs. Future RCTs should expand beyond demographic characteristics such as age, race/ethnicity, sex/gender, and BMI and incorporate other relevant SDOHs. This will allow us to develop a more comprehensive understanding of health outcomes in the pediatric orthopaedic population., Level of Evidence: I; Therapeutic Studies., Copyright (C) 2024 Wolters Kluwer Health, Inc. All rights reserved.
KW  - social determinants of health
KW  - pediatrics
KW  - orthopaedics
KW  - randomized controlled trials
JA  - J. pediatr. orthop.
CY  - Copyright (C) 2024 Wolters Kluwer Health, Inc. All rights reserved.
PB  - (*)Department of Orthopedic Surgery, University of Connecticut Health Center, Farmington, CT
PB  - (+)A.T. Still University School of Osteopathic Medicine, Mesa, AZ
PB  - (++)Ichan School of Medicine at Mount Sinai, New York City, NY
PB  - ([S])All Saints University School of Medicine, Roseau, Dominica
PB  - ([//])Department of Orthopedic Surgery, Boston University, Boston, MA
PB  - ([P])Boston Children's Hospital, Boston, MA
PB  - (#)Children's Hospital of Philadelphia, Philadelphia, PA
SN  - 0271-6798
DO  - 10.1097/BPO.0000000000002801
PT  - Article
L2  - http://ovidsp.ovid.com/ovidweb.cgi?T=JS&PAGE=reference&D=yrovftz4&NEWS=N&AN=01241398-900000000-97325
ER  -  

Link to the Ovid Full Text or citation: https://ovidsp.ovid.com/ovidweb.cgi?T=JS&CSC=Y&NEWS=N&PAGE=fulltext&D=yrovftz4&AN=01241398-900000000-97325 

225. 
TY  - JOUR
DB  - Your Journals@Ovid Full Text
ID  - 00006534-900000000-94661
T1  - Non-inferiority Study Design:  Application to Clinical Trials.
A1  - Wong, Gordon
A1  -  MBBS, MRCS
A1  - Kotsis, Sandra
A1  - Kim, H.
A1  - Chung, Kevin
A1  -  MD, MS
Y1  - 2024//
N2  - SUMMARY: Non-inferiority trials, a distinct category within randomized controlled trials, are garnering increased attention in medical research. Their unique and evolving role comes to the forefront in scenarios where new treatments, despite not surpassing the efficacy of an existing standard, bring additional benefits like reduced side effects, enhanced compliance, or cost savings. As the field of surgery witnesses a growing number of published non-inferiority trials, it becomes imperative for surgeons to grasp the intricacies of this trial type to accurately decipher and interpret their outcomes., (C)2024American Society of Plastic Surgeons
KW  - non-inferiority
KW  - randomized controlled trials
KW  - superiority
KW  - design
JA  - Plast Reconstr Surg
CY  - (C)2024American Society of Plastic Surgeons
PB  - (1.) Section of Plastic Surgery, Department of Surgery, University of Michigan Medical School, Ann Arbor, MI
PB  - (2.) Consulting for Statistics, Computing & Analytics Research, University of Michigan, Ann Arbor, MI
PB  - (3.) Professor of Surgery, Section of Plastic Surgery, Department of Surgery, University of Michigan Medical School, Ann Arbor, MI
SN  - 0032-1052
M1  - 1306050, p9s
DO  - 10.1097/PRS.0000000000011633
PT  - Article
L2  - http://ovidsp.ovid.com/ovidweb.cgi?T=JS&PAGE=reference&D=yrovftz4&NEWS=N&AN=00006534-900000000-94661
ER  -  

Link to the Ovid Full Text or citation: https://ovidsp.ovid.com/ovidweb.cgi?T=JS&CSC=Y&NEWS=N&PAGE=fulltext&D=yrovftz4&AN=00006534-900000000-94661 

226. 
TY  - JOUR
DB  - Your Journals@Ovid Full Text
ID  - 00003086-900000000-96012
T1  - No Short-term Clinical Benefit to Bovine Collagen Implant Augmentation in Primary Rotator Cuff Repair:  A Matched Retrospective Study.
A1  - Haft, Mark
A1  - Li, Steve
A1  - Pearson, Zachary
A1  - Ahiarakwe, Uzoma
A1  - Bettencourt, Amie
A1  - Srikumaran, Umasuthan
A1  - MD, MBA
Y1  - 2024//
N2  - Background: Bovine bioinductive collagen implants (herein, "bovine collagen implant") can be used to augment rotator cuff repair. Concern exists that these bovine collagen implants may not yield clinical benefits and may actually increase postoperative stiffness and the need for reoperation., Questions/purposes: Among patients who underwent primary rotator cuff repair with or without a bovine collagen implant, we asked: (1) Did the proportion of patients undergoing reoperation for postoperative stiffness and inflammation differ between the bovine collagen implant and control groups? (2) Did short-term patient-reported outcomes differ between the two groups? (3) Did the proportion of patients receiving postoperative methylprednisolone prescriptions and corticosteroid injections differ between the two groups?, Methods: We performed a retrospective, matched, comparative study of patients 18 years and older with minimum 2-year follow-up who underwent primary arthroscopic repair of partial or full-thickness rotator cuff tears diagnosed by MRI. All procedures were performed by one surgeonbetween February 2016 and December 2021. During the period in question, this surgeon broadly offered the bovine collagen implant to all patients who underwent rotator cuff repair and who (1) consented to xenograft use and (2) had surgery at a facility where the bovine collagen implant was available. The bovine collagen implant was used in rotator cuff tears of all sizes per the manufacturer's instructions. A total of 312 patients were considered for this study (243 control, 69 implant). Minimum 2-year clinical follow-up data were available for 83% (201 of 243) of patients in the control group and 90% (62 of 69) of patients in the bovine collagen implant group. After we applied the exclusion criteria, 163 control and 47 implant group patients remained and were eligible for matching. Propensity score matching was conducted to balance cohorts by age, gender, race (Black, White, other), ethnicity (Hispanic, non-Hispanic), health insurance status, Area Deprivation Index, BMI, American Society of Anesthesiologists physical status classification, diabetes, smoking, rotator cuff tear size, concomitant surgical procedures, preoperative American Shoulder and Elbow Surgeons (ASES) score, Subjective Shoulder Value (SSV), VAS score for pain, and shoulder ROM. We included 141 patients (47 in the implant group and 94 in the control group) after matching. Patients were categorized according to whether they received the bovine collagen implant. Before matching, the control cohort was older (mean +/- SD 57 +/- 10 years versus 52 +/- 11 years; p = 0.004), more likely to be White (58% versus 23%; p < 0.001), with a smaller proportion of concomitant distal clavicle excisions (43% versus 21%; p = 0.003), and a smaller proportion of "other" concomitant procedures (17% versus 6%; p = 0.011) compared with the implant cohort. After matching, the cohorts were well matched in all demographic variables. The primary study outcome was reoperation for inflammation and stiffness, defined as a failure of nonoperative treatment for a minimum of 9 months, including physical therapy, NSAIDs, at least one course of oral methylprednisolone, and at least one cortisone injection (reoperations for traumatic retears were excluded). Secondary outcomes were patient-reported outcomes (SSV, ASES score, and VAS score for pain), receipt of methylprednisolone prescriptions, and receipt of corticosteroid injections. Chi-square, Fisher exact tests, and independent-samples t-tests were used to assess relationships between treatment group and study outcomes., Results: A greater proportion of patients in the bovine collagen implant group (9% [4 of 47]) underwent reoperation for inflammation and stiffness than in the control group (0% [0 of 94; p = 0.01]). At minimum 2-year follow-up, the cohorts did not differ by ASES score (mean +/- SD 81 +/- 24 implant versus 85 +/-19 control; p = 0.24), SSV (79 +/- 24 implant versus 85 +/- 18 control; p = 0.30), or VAS score for pain (2.0 +/- 2.9 implant versus 1.5 +/- 2.3 control; p = 0.11). The cohorts did not differ in the proportion who received postoperative corticosteroid injections (15% implant versus 11% control; p = 0.46) or methylprednisolone prescriptions (49% implant versus 37% control; p = 0.18)., Conclusion: At minimum 2-year follow-up, patients undergoing primary arthroscopic rotator cuff repair with bovine collagen implant augmentation had a greater proportion of reoperation due to inflammation and stiffness compared with patients who did not receive the implant. Furthermore, the implant offered no benefit in patient-reported outcomes or need for postoperative corticosteroid injections or methylprednisolone prescriptions. Because of the lack of clinical benefit and potential increase in postoperative complications, we recommend against the use of these bovine collagen implants unless high-quality randomized controlled trials are able to demonstrate their clinical effectiveness, cost-effectiveness, and overall safety., Level of Evidence: Level III, therapeutic study., (C) 2024 Lippincott Williams & Wilkins LWW
JA  - Clin Orthop
CY  - (C) 2024 Lippincott Williams & Wilkins LWW
PB  - (1)Department of Orthopaedic Surgery, The Johns Hopkins University School of Medicine, Baltimore, MD, USA
PB  - (2)Department of Psychiatry and Behavioral Sciences, The Johns Hopkins University School of Medicine, Baltimore, MD, USA
SN  - 0009-921X
M1  - 0075674, dfy
DO  - 10.1097/CORR.0000000000003247
PT  - Article
L2  - http://ovidsp.ovid.com/ovidweb.cgi?T=JS&PAGE=reference&D=yrovftz4&NEWS=N&AN=00003086-900000000-96012
ER  -  

Link to the Ovid Full Text or citation: https://ovidsp.ovid.com/ovidweb.cgi?T=JS&CSC=Y&NEWS=N&PAGE=fulltext&D=yrovftz4&AN=00003086-900000000-96012 

227. 
TY  - JOUR
DB  - Your Journals@Ovid Full Text
ID  - 00019501-900000000-98393
T1  - Cardiovascular benefits of statin plus ezetimibe combination therapy versus statin monotherapy in acute coronary syndrome:  a meta-analysis of randomized controlled trials.
A1  - de Oliveira Almeida, Gustavo
A1  - Balieiro, Caroline
A1  - Bertoli, Edmundo
A1  - Moreira, Maria
A1  - Silva, Ana
A1  - Minucci, Barbara
A1  - Zapparoli, Isabella
A1  - Maluf, Marcela
A1  - Carvalho, Henrique
A1  - dos Santos Borges, Rafael
A1  - Pasqualotto, Eric
A1  - Nienkotter, Thiago
A1  - Alves, Vinicius
A1  - Guida, Camila
Y1  - 2024//
N2  - Background: The efficacy of adding ezetimibe to statin therapy for event reduction in patients with acute coronary syndromes (ACS) remains a topic of ongoing debate., Methods: We performed a systematic review and meta-analysis of randomized controlled trials (RCTs) comparing ezetimibe plus statin versus statin monotherapy in patients with ACS. We searched PubMed, Embase, and Cochrane for eligible trials. The random-effects model was used to calculate the risk ratios with 95% confidence intervals (CIs). Statistical analyses were performed using RStudio version 4.2.3 (RStudio, PBC)., Results: Six RCTs comprising 20 574 patients with ACS were included, of whom 10 259 (49.9%) were prescribed ezetimibe plus statin. The patient population had an average age of 63.8 years, and 75.1% were male. Compared with statin monotherapy, ezetimibe plus statin significantly reduced major adverse cardiovascular events (MACE) (risk ratio 0.93; 95% CI 0.90-0.97; P < 0.01) and nonfatal myocardial infarction (risk ratio 0.88; 95% CI 0.81-0.95; P < 0.01). There was no significant difference between groups for revascularization (risk ratio 0.94; 95% CI 0.90-1.00; P = 0.03), all-cause mortality (risk ratio 0.87; 95% CI 0.63-1.21; P = 0.42), or unstable angina (risk ratio 1.05; 95% CI 0.86-1.27; P = 0.64)., Conclusion: In this meta-analysis of patients with ACS, the combination of ezetimibe plus statin was associated with a reduction in MACE and nonfatal myocardial infarction, compared with statin monotherapy., Copyright (C) 2024 Wolters Kluwer Health, Inc. All rights reserved.
KW  - acute coronary syndrome
KW  - ezetimibe
KW  - statin
JA  - Coron Artery Dis
CY  - Copyright (C) 2024 Wolters Kluwer Health, Inc. All rights reserved.
PB  - (a)Department of Medicine, Federal University of Triangulo Mineiro, Uberaba
PB  - (b)Department of Medicine, State University of Amazonas, Manaus
PB  - (c)Department of Medicine, University of South Santa Catarina, Palhoca
PB  - (d)Department of Medicine, Federal University of Minas Gerais, Belo Horizonte
PB  - (e)Department of Medicine, Federal University of Santa Catarina, Florianopolis
PB  - (f)Department of Medicine, University of Sao Paulo
PB  - (g)Division of Cardiology, Department of Cardiology, Dante Pazzanese Institute of Cardiology, Sao Paulo, Brazil
SN  - 0954-6928
M1  - 9011445, BYW
DO  - 10.1097/MCA.0000000000001407
PT  - Article
L2  - http://ovidsp.ovid.com/ovidweb.cgi?T=JS&PAGE=reference&D=yrovftz4&NEWS=N&AN=00019501-900000000-98393
ER  -  

Link to the Ovid Full Text or citation: https://ovidsp.ovid.com/ovidweb.cgi?T=JS&CSC=Y&NEWS=N&PAGE=fulltext&D=yrovftz4&AN=00019501-900000000-98393 

228. 
TY  - JOUR
DB  - Your Journals@Ovid Full Text
ID  - 01586154-900000000-96525
T1  - Prehospital tranexamic acid is associated with a survival benefit without an increase in complications:  results of two harmonized randomized clinical trials.
A1  - Mazzei, Michael
A1  - MD, MPH
A1  - Donohue, Jack
A1  - Schreiber, Martin
A1  - Rowell, Susan
A1  - MD, MBA
A1  - Guyette, Francis
A1  - Cotton, Bryan
A1  - Eastridge, Brian
A1  - Nirula, Raminder
A1  - Vercruysse, Gary
A1  - O'Keeffe, Terence
A1  - Joseph, Bellal
A1  - Brown, Joshua
A1  -  MD, MSc
A1  - Neal, Matthew
A1  - Sperry, Jason
A1  -  MD, MPH
Y1  - 2024//
N2  - Introduction: Recent randomized clinical trials have demonstrated that prehospital tranexamic acid (TXA) administration following injury is safe and improves survival. However, the effect of prehospital TXA on adverse events, transfusion requirements and any dose response relationships require further elucidation., Methods: A secondary analysis was performed using harmonized data from two large, double-blinded, randomized prehospital TXA trials. Outcomes, including 28-day mortality, pertinent adverse events and 24-hour red cell transfusion requirements were compared between TXA and placebo groups. Regression analyses were utilized to determine the independent associations of TXA after adjusting for study enrollment, injury characteristics and shock severity across a broad spectrum of injured patients. Dose response relationships were similarly characterized based upon grams of prehospital TXA administered., Results: A total of 1744 patients had data available for secondary analysis and were included in the current harmonized secondary analysis. The study cohort had an overall mortality of 11.2% and a median injury severity score of 16 (IQR: 5-26). TXA was independently associated with a lower risk of 28-day mortality (HR: 0.72, 95% CI 0.54, 0.96, p = 0.03). Prehospital TXA also demonstrated an independent 22% lower risk of mortality for every gram of prehospital TXA administered (HR: 0.78, 95% CI 0.63, 0.96, p = 0.02). Multivariable linear regression verified that patients who received TXA were independently associated with lower 24-hour red cell transfusion requirements ([beta]: -0.31, 95% CI -0.61, -0.01, p = 0.04) with a dose-response relationship ([beta]: -0.24, 95% CI -0.45, -0.02, p = 0.03). There was no independent association of prehospital TXA administration on VTE, seizure, or stroke., Conclusions: In this secondary analysis of harmonized data from two large randomized interventional trials, prehospital TXA administration across a broad spectrum of injured patients is safe. Prehospital TXA is associated with a significant 28-day survival benefit, lower red cell transfusion requirements at 24 hours and demonstrates a dose-response relationship., Level of Evidence: Therapeutic/Care Management; Level III., (C) 2024 Lippincott Williams & Wilkins, Inc.
KW  - prehospital
KW  - resuscitation
KW  - tranexamic acid
KW  - trauma
JA  - J. trauma acute care surg.
CY  - (C) 2024 Lippincott Williams & Wilkins, Inc.
PB  - (1)Division of Trauma and General Surgery, Department of Surgery, University of Pittsburgh, Pittsburgh, PA
PB  - (2)Department of Surgery, Oregon Health & Science University, Portland, OR
PB  - (3)Department of Surgery, University of Chicago, Chicago, IL
PB  - (4)Department of Emergency Medicine, University of Pittsburgh, Pittsburgh, PA
PB  - (5)Department of Surgery, University of Texas Health Houston, Houston, TX
PB  - (6)Department of Surgery, University of Texas Health San Antonio, San Antonio, TX
PB  - (7)Department of Surgery, University of Utah, Salt Lake City, UT
PB  - (8)Department of Surgery, University of Arizona, Tucson, AZ USA
SN  - 2163-0755
DO  - 10.1097/TA.0000000000004315
PT  - Article
L2  - http://ovidsp.ovid.com/ovidweb.cgi?T=JS&PAGE=reference&D=yrovftz4&NEWS=N&AN=01586154-900000000-96525
ER  -  

Link to the Ovid Full Text or citation: https://ovidsp.ovid.com/ovidweb.cgi?T=JS&CSC=Y&NEWS=N&PAGE=fulltext&D=yrovftz4&AN=01586154-900000000-96525 

229. 
TY  - JOUR
DB  - Your Journals@Ovid Full Text
ID  - 00042737-900000000-97005
T1  - A systematic review, pairwise meta-analysis and network meta-analysis of randomized controlled trials exploring the role of fecal microbiota transplantation in irritable bowel syndrome.
A1  - Rokkas, Theodore
A1  - Hold, Georgina
Y1  - 2022//
N2  - Background: Treatment is a challenge in Irritable Bowel Syndrome (IBS) and fecal microbiota transplantation (FMT) has attracted significant interest. Network meta-analysis (NWM) has been established as an evidence-synthesis tool that incorporates direct and indirect evidence in a collection of randomized controlled trials (RCTs) comparing therapeutic intervention competing for similar therapeutic results. No NWM exists concerning the comparative effectiveness and safety of various FMT modalities for IBS., Aim: We updated pairwise meta-analyses published in the past and assessed the comparative effectiveness and safety of various FMT delivery modalities for IBS., Methods: Pairwise meta-analyses and Bayesian NWM were performed. Heterogeneity, consistency of results and publication bias were explored., Results: Of 510 titles raised by initial search, seven RCTs were entered into meta-analyses and NWM. They included 470 patients and controls, in whom four FMT delivery modalities were used, that is via colonoscopy, nasojejunal tube, duodenoscope and capsules per os. In the pairwise meta-analysis, the pooled results showed that overall FMT was not superior to placebo, whereas the subgroup analyses showed that FMT via duodenoscope and nasojejunal tube was superior. The NWM showed that 60-g FMT via duodenoscope had the highest efficacy (OR, 26.38; 95% CI, 9.22-75.51) and was by far the highest in the efficacy ranking (SUCRA, 98.8%)., Conclusion: The pooled results showed no overall advantage of FMT over placebo in IBS. However, upper GI delivery (via duodenoscopy or nasojejunal tube) proved to be effective. Consequently, well-designed RCTs are needed to ensure the efficacy and safety profile before FMT can be applied in everyday clinical practice for IBS patients., Copyright (C) 2023 Wolters Kluwer Health, Inc. All rights reserved.
KW  - fecal microbiota transplantation
KW  - irritable bowel syndrome
KW  - meta-analysis
KW  - network meta-analysis
KW  - treatment
JA  - Eur J Gastroenterol Hepatol
CY  - Copyright (C) 2023 Wolters Kluwer Health, Inc. All rights reserved.
PB  - (a)Gastroenterology Clinic, Henry Dunant Hospital, Athens, Greece
PB  - (b)Medical School, European University of Cyprus, Nicosia, Cyprus
PB  - (c)Microbiome Research Centre, St George & Sutherland Clinical School, UNSW Medicine, UNSW Sydney, Kogarah, Australia
SN  - 0954-691X
M1  - 9000874, B9X
DO  - 10.1097/MEG.0000000000002519
PT  - Article
L2  - http://ovidsp.ovid.com/ovidweb.cgi?T=JS&PAGE=reference&D=yrovftz4&NEWS=N&AN=00042737-900000000-97005
ER  -  

Link to the Ovid Full Text or citation: https://ovidsp.ovid.com/ovidweb.cgi?T=JS&CSC=Y&NEWS=N&PAGE=fulltext&D=yrovftz4&AN=00042737-900000000-97005 

230. 
TY  - JOUR
DB  - Your Journals@Ovid Full Text
ID  - 00042737-900000000-96887
T1  - Preventive effects of chemical drugs on recurrence of colorectal adenomas:  systematic review and Bayesian network meta-analysis.
A1  - Tan, Shufa
A1  - Ou, Yan
A1  - Yang, Yunyi
A1  - Huang, Shuilan
A1  - Chen, Shikai
A1  - Gao, Qiangqiang
Y1  - 2023//
N2  - Background: The onset of colorectal adenomas (CRAs) is significantly associated with colorectal cancer. The preventive effects of chemical drugs on the recurrence of CRAs have been evaluated in a large number of randomized controlled trials (RCTs). However, there are still uncertainties about the relative effectiveness of such chemical drugs., Methods: We searched relevant RCTs published in six databases up to February 2023. The quality of the included studies was assessed by using the Cochrane risk of bias assessment tool and Review Manager 5.4. Pairwise comparison and network meta-analysis (NMA) were conducted using RStudio to compare the effects of chemical drugs on the recurrence of CRAs., Results: Forty-five high-quality RCTs were included. A total of 35 590 (test group: 20 822; control group: 14 768) subjects with a history of CRAs have been enrolled and randomized to receive placebo treatment or one of 24 interventions. Based on surface under the cumulative ranking values and NMA results, difluoromethylornithine (DFMO) + Sulindac significantly reduced the recurrence of CRAs, followed by berberine and nonsteroidal antiinflammatory drugs., Conclusion: DFMO + Sulindac is more effective in reducing the recurrence of CRAs but has a high risk of adverse events. Considering drug safety, tolerance, and compliance, berberine has a brighter prospect of clinical development. However, further studies are needed to verify our findings., Copyright (C) 2023 Wolters Kluwer Health, Inc. All rights reserved.
KW  - chemical drugs
KW  - colorectal adenomas
KW  - network meta-analysis
KW  - randomized controlled trials
KW  - systematic review
JA  - Eur J Gastroenterol Hepatol
CY  - Copyright (C) 2023 Wolters Kluwer Health, Inc. All rights reserved.
PB  - (a)Shaanxi University of Traditional Chinese Medicine, Xianyang
PB  - (b)Shanghai University of Traditional Chinese Medicine, Shanghai
PB  - (c)Affiliated Hospital of Shaanxi University of Traditional Chinese Medicine, Xianyang, China
SN  - 0954-691X
M1  - 9000874, B9X
DO  - 10.1097/MEG.0000000000002676
PT  - Article
L2  - http://ovidsp.ovid.com/ovidweb.cgi?T=JS&PAGE=reference&D=yrovftz4&NEWS=N&AN=00042737-900000000-96887
ER  -  

Link to the Ovid Full Text or citation: https://ovidsp.ovid.com/ovidweb.cgi?T=JS&CSC=Y&NEWS=N&PAGE=fulltext&D=yrovftz4&AN=00042737-900000000-96887 

231. 
TY  - JOUR
DB  - Your Journals@Ovid Full Text
ID  - 00002060-900000000-97110
T1  - Enhancing Overhead Throwing Ball Velocity after Core Muscle Training in Athletes:  A Systematic Review and Meta-analysis of Randomized Controlled Trials.
A1  - Lin, Long-Huei
A1  - Lin, Ting-Yu
A1  - Chang, Ke-Vin
A1  - Wu, Wei-Ting
A1  - Ozcakar, Levent
Y1  - 2024//
N2  - Objective: This systematic review and meta-analysis aimed to evaluate the influence of core muscle training (CMT) on throwing ball velocity among overhead throwing athletes., Design: A literature search was performed from inception to July 2023 for randomized controlled trials (RCTs) investigating the effects of CMT on overhead throwing ball velocity. The primary outcome was the change in standing throwing ball velocity. The secondary outcome focused on the enhancement of step/jump throwing ball velocity., Results: Seven RCTs were included, revealing a significant improvement in standing throwing ball-velocity in the group undergoing CMT (Hedges' g = 0.701, 95% confidence interval [CI] = 0.339 to 1.063, p < 0.001). Longer treatment duration and a higher frequency of CMT sessions per week contributed to improved standing throwing ball velocity. However, CMT did not show significant benefits for step (Hedge's g = 0.463, 95% CI = -0.058 to 0.985, p = 0.082) and jump throwing ball-velocity (Hedges' g = 0.550, 95% CI = -0.051 to 1.152, p = 0.073)., Conclusion: CMT significantly enhanced standing ball throwing velocity. However, its effect on step/jump-throwing ball velocity was less certain. Further research is needed to explore the impact of CMT (especially its long-term effects) on throwing ball velocity., Copyright (C) 2024 Wolters Kluwer Health, Inc. All rights reserved.
KW  - Core stability
KW  - sport medicine
KW  - physical therapy
KW  - athletic performance
JA  - Am J Phys Med Rehabil
CY  - Copyright (C) 2024 Wolters Kluwer Health, Inc. All rights reserved.
PB  - (1)School of Physical Therapy and Graduate Institute of Rehabilitation Science, College of Medicine, Chang Gung University, Linkou, Taoyuan, Taiwan
PB  - (2)Department of Physical Medicine and Rehabilitation, Lo-Hsu Medical Foundation, Inc., Lotung Poh-Ai Hospital, Yilan, Taiwan
PB  - (3)Department of Physical Medicine and Rehabilitation, National Taiwan University Hospital, College of Medicine, National Taiwan University, Taipei, Taiwan
PB  - (4)Department of Physical Medicine and Rehabilitation, National Taiwan University Hospital, Bei-Hu Branch, Taipei, Taiwan
PB  - (5)Center for Regional Anesthesia and Pain Medicine, Wang-Fang Hospital, Taipei Medical University, Taipei, Taiwan
PB  - (6)Department of Physical and Rehabilitation Medicine, Hacettepe University Medical School, Ankara, Turkey
SN  - 0894-9115
M1  - 8803677, ajo
DO  - 10.1097/PHM.0000000000002469
PT  - Article
L2  - http://ovidsp.ovid.com/ovidweb.cgi?T=JS&PAGE=reference&D=yrovftz4&NEWS=N&AN=00002060-900000000-97110
ER  -  

Link to the Ovid Full Text or citation: https://ovidsp.ovid.com/ovidweb.cgi?T=JS&CSC=Y&NEWS=N&PAGE=fulltext&D=yrovftz4&AN=00002060-900000000-97110 

232. 
TY  - JOUR
DB  - Your Journals@Ovid Full Text
ID  - 00006250-900000000-96232
T1  - Correlation of Polycystic Ovarian Syndrome Phenotypes With Pregnancy and Neonatal Outcomes.
A1  - Chan, Jessica
A1  -  MD, MSCE
A1  - Legro, Richard
A1  - Eisenberg, Esther
A1  - MD, MPH
A1  - Pisarska, Margareta
A1  - Santoro, Nanette
Y1  - 2024//
N2  - OBJECTIVE: To compare pregnancy and neonatal outcomes in women with hyperandrogenic polycystic ovarian syndrome (PCOS) phenotypes compared with nonhyperandrogenic PCOS phenotypes., METHODS: We conducted a retrospective cohort study of participants in the PPCOS (Pregnancy in Polycystic Ovary Syndrome) I and II randomized controlled trials; all of the participants met the National Institutes of Health diagnostic criteria for PCOS and were then sorted into three of the four Rotterdam criteria categories based on medical interview, demographics, physical examination, and laboratory data. The two hyperandrogenic (A and B) Rotterdam categories were compared with the nonhyperandrogenic phenotype of PCOS (phenotype D). Our outcomes of interest were clinical pregnancy, pregnancy loss, live birth, obstetric complications (including preterm labor, preeclampsia, gestational diabetes, intrauterine growth restriction, and premature rupture of membranes), and neonatal outcomes (including jaundice, respiratory distress syndrome, neonatal hospitalization, and neonatal infection)., RESULTS: Of the 1,376 participants included in the study, 1,249 (90.8%) had hyperandrogenic PCOS phenotypes compared with 127 (9.2%) nonhyperandrogenic PCOS (nonhyperandrogenic PCOS). Compared with participants with nonhyperandrogenic PCOS, those with hyperandrogenic PCOS had higher body mass index (BMI) (35.5+/-8.9 vs 31.9+/-9.3 kg/m2, P<.001), fasting insulin (21.6+/-27.7 vs 14.7+/-15.0 micro-international units/mL, P<.001), and homeostatic model assessment for insulin resistance score (5.01+/-9.1 vs 3.4+/-4.1, P=.0002). Age and race were similar between groups. Months attempting pregnancy were greater in participants with hyperandrogenic PCOS compared with nonhyperandrogenic PCOS (41.8+/-37.3 vs 33.9+/-32.0). The proportion of participants who achieved pregnancy (29.9% vs 40.2%, P=.02) and live birth rates (20.1% vs 33.1%, P=.001) were lower among those with hyperandrogenic PCOS compared with nonhyperandrogenic PCOS, although pregnancy loss rates did not differ significantly (23.9% vs 32.3%, P=.06). The hyperandrogenic PCOS group had lower odds of live birth compared with the nonhyperandrogenic PCOS group (odds ratio [OR] 0.51, CI, 0.34-0.76), even after adjusting for BMI (adjusted odds ratio [aOR] 0.59, CI, 0.40-0.89). The hyperandrogenic PCOS group also had lower odds of achieving pregnancy compared with the nonhyperandrogenic PCOS group (OR 0.63, CI, 0.44-0.92); however, this association was no longer significant after adjusting for BMI (aOR 0.74, CI, 0.50-1.10). The overall low prevalence of prenatal complications and neonatal outcomes precluded a meaningful comparison between the two groups., CONCLUSION: Participants with hyperandrogenic PCOS achieved lower rates of pregnancy and live birth compared with those with nonhyperandrogenic PCOS. Evaluating distinct PCOS phenotypes may allow for individualized guidance regarding the probability of pregnancy and live birth., CLINICAL TRIALS REGISTRATION:  ClinicalTrials.gov, NCT00068861 and NCT00718186., (C) 2024 by The American College of Obstetricians and Gynecologists. Published by Wolters Kluwer Health, Inc.  All rights reserved.
JA  - Obstet Gynecol
CY  - (C) 2024 by The American College of Obstetricians and Gynecologists. Published by Wolters Kluwer Health, Inc.  All rights reserved.
PB  - Department of Obstetrics and Gynecology, Cedars-Sinai Medical Center, Los Angeles, California; Penn State College of Medicine, Hershey, Pennsylvania; the Eunice Kennedy Shriver National Institute of Child Health and Human Development, National Institutes of Health, Bethesda, Maryland; and University of Colorado School of Medicine, Denver, Colorado.
SN  - 0029-7844
M1  - oc2, 0401101
DO  - 10.1097/AOG.0000000000005702
PT  - Article
L2  - http://ovidsp.ovid.com/ovidweb.cgi?T=JS&PAGE=reference&D=yrovftz4&NEWS=N&AN=00006250-900000000-96232
ER  -  

Link to the Ovid Full Text or citation: https://ovidsp.ovid.com/ovidweb.cgi?T=JS&CSC=Y&NEWS=N&PAGE=fulltext&D=yrovftz4&AN=00006250-900000000-96232 

233. 
TY  - JOUR
DB  - Your Journals@Ovid Full Text
ID  - 00002030-202410010-00002
T1  - Risk factors for progression from prediabetes to diabetes among older people with HIV.
A1  - Masters, Mary
A1  - Tassiopoulos, Katherine
A1  - Bao, Yajing
A1  - Wu, Kunling
A1  - Koletar, Susan
A1  - Rubin, Leah
A1  - Yang, Jingyan
A1  - Overton, Edgar
A1  - Letendre, Scott
A1  - Brown, Todd
A1  - Erlandson, Kristine
A1  - Palella, Frank
Y1  - 2024//
N2  - Objective: Risk factors for progression from prediabetes mellitus (pre-DM) to diabetes mellitus (DM) among people with HIV (PWH) receiving modern antiretroviral therapy (ART) require better characterization., Design: AIDS Clinical Trials Group (ACTG) A5322 (HAILO) was an observational cohort study of PWH >=40 years old. Participants initiated ART through ACTG randomized clinical trials., Methods: We used Cox proportional hazards regression models to identify risk factors for development of DM among HAILO participants with pre-DM., Results: Among 1035 HAILO participants, 74 (7%) had pre-DM at entry and another 679 (66%) developed pre-DM during follow-up. Of 753 PWH with pre-DM, 167 (22%) developed DM. In multivariable models, the risk of developing DM was greater with higher BMI, lower CD4 count (<=200 cells/mm3), hypertriglyceridemia, or higher waist circumference at pre-DM diagnosis (P < 0.01)., Conclusion: Rates of pre-DM and progression to DM remain high among virally suppressed PWH receiving modern ART regimens. Traditional risks for DM, such as higher BMI or waist circumference, are associated with increased risk of incident DM among PWH with pre-DM. The association between lower CD4+ and progression to DM suggests a role for advanced immunodeficiency and inflammation. Further investigation of interventions aimed at preventing DM among PWH with pre-DM is needed. Optimizing prevention and treatment for DM may be an intervenable opportunity to improve long-term outcomes for PWH., Copyright (C) 2024 Wolters Kluwer Health, Inc.
KW  - diabetes
KW  - HIV
KW  - inflammation
KW  - prediabetes
JA  - AIDS
VL  - 38
IS  - 12
SP  - 1740
EP  - 1748
CY  - Copyright (C) 2024 Wolters Kluwer Health, Inc.
PB  - (a)Northwestern University, Chicago, Illinois
PB  - (b)Harvard T. H. Chan School of Public Health, Boston, Massachusetts
PB  - (c)Ohio State University, Columbus, Ohio
PB  - (d)Johns Hopkins University, Baltimore, Maryland
PB  - (e)Columbia University, New York, New York
PB  - (f)University of Alabama at Birmingham and ViiV Healthcare, Birmingham, Alabama
PB  - (g)University of California, San Diego, San Diego, California
PB  - (h)University of Colorado, Aurora, Colorado, USA.
SN  - 0269-9370
M1  - aid, 8710219
DO  - 10.1097/QAD.0000000000003970
PT  - Article
L2  - http://ovidsp.ovid.com/ovidweb.cgi?T=JS&PAGE=reference&D=yrovftz4&NEWS=N&AN=00002030-202410010-00002
ER  -  

Link to the Ovid Full Text or citation: https://ovidsp.ovid.com/ovidweb.cgi?T=JS&CSC=Y&NEWS=N&PAGE=fulltext&D=yrovftz4&AN=00002030-202410010-00002 

234. 
TY  - JOUR
DB  - Your Journals@Ovid Full Text
ID  - 00007670-202410000-00011
T1  - Endovascular Thrombectomy Alone for Large Vessel Occlusion:  A Cost-Effectiveness Evaluation Based on Meta-Analyses.
A1  - Nguyen, Chi
A1  - Lahr, Maarten
A1  - van der Zee, Durk-Jouke
A1  - Rinkel, Leon
A1  - van Voorst, Henk
A1  - MD, PhD
A1  - Pinckaers, Florentina
A1  - Cavalcante, Fabiano
A1  - LeCouffe, Natalie
A1  -  MD, PhD
A1  - Kappelhof, Manon
A1  - MD, PhD
A1  - Treurniet, Kilian
A1  -  MD, PhD
A1  - Coutinho, Jonathan
A1  -  MD, PhD
A1  - Majoie, Charles
A1  -  MD, PhD
A1  - Roos, Yvo
A1  -  MD, PhD
A1  - Buskens, Erik
A1  - MD, PhD
A1  - Uyttenboogaart, Maarten
A1  - MD, PhD
Y1  - 2024//
N2  - BACKGROUND: The benefit of intravenous thrombolysis with alteplase before endovascular thrombectomy (EVT) for acute ischemic stroke due to large vessel occlusion remains debated. In this study, we analyzed the cost-effectiveness of EVT alone versus intravenous alteplase before EVT in patients directly admitted to EVT-capable stroke centers from the Dutch health care payer perspective., METHODS: A decision analysis was performed using a Markov model with 15-year simulated follow-up to estimate total costs, quality-adjusted life years, and an incremental cost-effectiveness ratio of intravenous alteplase before EVT compared with EVT alone. A hypothetical cohort of 10 000 patients with large vessel occlusion aged 70 years was run in Monte Carlo simulation. Functional outcome of each treatment was derived from pooled results of 6 randomized controlled trials (RCTs). Uncertainty was assessed by probabilistic analyses, scenario analyses, and 1-way sensitivity analyses., RESULTS: Using functional outcomes obtained from 6 RCTs (intention-to-treat population), intravenous alteplase before EVT resulted in 0.05 quality-adjusted life years gained at an additional $2817 compared with EVT alone, resulting in the incremental cost-effectiveness ratio of $62 287. Probabilistic analyses showed that intravenous alteplase before EVT had a probability of 45% and 54%, respectively, of being cost-effective at the $52 500 and $84 000 thresholds. Restricting functional outcomes from our post hoc modified as-treated analysis of 6 RCTs (scenario 1), European RCTs (scenario 2), or a Dutch RCT (scenario 3), intravenous alteplase before EVT was cost-effective in 64%, 81%, and 50% of simulations at the $52 500 threshold, and 79%, 91%, and 67% of simulations at the $84 000 threshold., CONCLUSIONS: Intravenous alteplase before EVT was not cost-effective in patients with large vessel occlusion in the Netherlands at the $52 500 threshold but possibly cost-effective at the $84 000 threshold. Variable functional outcomes at 3 months based on different trial populations affected the cost-effectiveness of intravenous alteplase before EVT., (C) 2024 American Heart Association, Inc.
KW  - health care costs
KW  - quality-adjusted life years
KW  - stroke
KW  - thrombectomy
KW  - tissue-type plasminogen activator
JA  - Stroke
VL  - 55
IS  - 10
SP  - 2482
EP  - 2491
CY  - (C) 2024 American Heart Association, Inc.
PB  - Department of Operations, Faculty of Economics and Business (C.P.N., D.-J.v.d.Z., E.B.), University of Groningen, the Netherlands.
PB  - Aletta Jacobs School of Public Health (M.M.H.L.), University of Groningen, the Netherlands.
PB  - Health Technology Assessment, Department of Epidemiology (C.P.N., M.M.H.L., D.-J.v.d.Z., E.B.), University of Groningen, University Medical Center Groningen, the Netherlands.
PB  - Department of Neurology (M.U.), University of Groningen, University Medical Center Groningen, the Netherlands.
PB  - Department of Radiology, Medical Imaging Center (M.U.), University of Groningen, University Medical Center Groningen, the Netherlands.
PB  - Faculty of Pharmaceutical Management and Economic, Hanoi University of Pharmacy, Vietnam (C.P.N.).
PB  - Department of Neurology (L.A.R., N.E.L., J.M.C., Y.B.W.E.M.R.), Amsterdam University Medical Center, Location University of Amsterdam, the Netherlands.
PB  - Department of Radiology and Nuclear Medicine (H.v.V., F.C., M.K., K.M.T., C.B.L.M.M.), Amsterdam University Medical Center, Location University of Amsterdam, the Netherlands.
PB  - Department of Biomedical Engineering and Physics (H.v.V.), Amsterdam University Medical Center, Location University of Amsterdam, the Netherlands.
PB  - Department of Radiology and Nuclear Medicine, Maastricht University Medical Centre, the Netherlands (F.M.E.P.).
PB  - School for Cardiovascular Diseases (F.M.E.P.), Maastricht University, the Netherlands.
PB  - Care and Public Health Research Institute (F.M.E.P.), Maastricht University, the Netherlands.
PB  - Department of Radiology, Haaglanden Medical Center, The Hague, the Netherlands (K.M.T.).
SN  - 0039-2499
M1  - v2j, 0235266
DO  - 10.1161/STROKEAHA.124.047276
PT  - Article
L2  - http://ovidsp.ovid.com/ovidweb.cgi?T=JS&PAGE=reference&D=yrovftz4&NEWS=N&AN=00007670-202410000-00011
ER  -  

Link to the Ovid Full Text or citation: https://ovidsp.ovid.com/ovidweb.cgi?T=JS&CSC=Y&NEWS=N&PAGE=fulltext&D=yrovftz4&AN=00007670-202410000-00011 

235. 
TY  - JOUR
DB  - Your Journals@Ovid Full Text
ID  - 00000539-202410000-00006
T1  - Perioperative Regional Anesthesia on Persistent Opioid Use and Chronic Pain after Noncardiac Surgery:  A Systematic Review and Meta-Analysis of Randomized Controlled Trials.
A1  - Pepper, Connor
A1  - Mikhaeil, John
A1  - Khan, James
A1  -  MSc, MD
Y1  - 2024//
N2  - BACKGROUND: Whether regional anesthesia impacts the development of chronic postsurgical pain is currently debateable, and few studies have evaluated an effect on prolonged opioid use. We sought to systematically review the effect of regional anesthesia for adults undergoing noncardiac elective surgery on these outcomes., METHODS: A systematic search was conducted in MEDLINE, EMBASE, CENTRAL, and CINHAL for randomized controlled trials (from inception to April 2022) of adult patients undergoing elective noncardiac surgeries that evaluated any regional technique and included one of our primary outcomes: (1) prolonged opioid use after surgery (continued opioid use >=2 months postsurgery) and (2) chronic postsurgical pain (pain >=3 months postsurgery). We conducted a random-effects meta-analysis on the specified outcomes and used the Grading of Recommendations, Assessment, Development, and Evaluations (GRADE) approach to rate the quality of evidence., RESULTS: Thirty-seven studies were included in the review. Pooled estimates indicated that regional anesthesia had a significant effect on reducing prolonged opioid use (relative risk [RR] 0.48, 95% CI, 0.24-0.96, P = .04, I2 0%, 5 trials, n = 348 patients, GRADE low quality). Pooled estimates for chronic pain also indicated a significant effect favoring regional anesthesia at 3 (RR, 0.74, 95% CI, 0.59-0.93, P = .01, I2 77%, 15 trials, n = 1489 patients, GRADE moderate quality) and 6 months (RR, 0.72, 95% CI, 0.61-0.85, P < .001, I2 54%, 19 trials, n = 3457 patients, GRADE moderate quality) after surgery. No effect was found in the pooled analysis at 12 months postsurgery (RR, 0.44, 95% CI, 0.16-1.17, P = .10)., CONCLUSIONS: The results of this study suggest that regional anesthesia potentially reduces chronic postsurgical pain up to 6 months after surgery. Our findings also suggest a potential decrease in the development of persistent opioid use., (C) 2024 International Anesthesia Research Society
JA  - Anesth Analg
VL  - 139
IS  - 4
SP  - 711
EP  - 722
CY  - (C) 2024 International Anesthesia Research Society 
PB  - From the (*)Department of Anesthesia, McMaster University, Hamilton, ON, Canada
PB  - (+)Department of Anesthesia and Pain Medicine, University of Toronto, Toronto, ON, Canada
PB  - (++)Wasser Pain Management Center, Mount Sinai Hospital, Toronto, ON, Canada.
SN  - 0003-2999
M1  - 4r8, 1310650
DO  - 10.1213/ANE.0000000000006947
PT  - Article
L2  - http://ovidsp.ovid.com/ovidweb.cgi?T=JS&PAGE=reference&D=yrovftz4&NEWS=N&AN=00000539-202410000-00006
ER  -  

Link to the Ovid Full Text or citation: https://ovidsp.ovid.com/ovidweb.cgi?T=JS&CSC=Y&NEWS=N&PAGE=fulltext&D=yrovftz4&AN=00000539-202410000-00006 

236. 
TY  - JOUR
DB  - Your Journals@Ovid Full Text
ID  - 00075198-202410000-00007
T1  - Subgroup analyses and heterogeneity of treatment effects in randomized trials:  a primer for the clinician.
A1  - Spicer, Alexandra
A1  - Cavalcanti, Alexandre
A1  - Zampieri, Fernando
Y1  - 2024//
N2  - Purpose of review: To date, most randomized clinical trials in critical care report neutral overall results. However, research as to whether heterogenous responses underlie these results and give opportunity for personalized care is gaining momentum but has yet to inform clinical practice guidance. Thus, we aim to provide an overview of methodological approaches to estimating heterogeneity of treatment effects in randomized trials and conjecture about future paths to application in patient care., Recent findings: Despite their limitations, traditional subgroup analyses are still the most reported approach. More recent methods based on subphenotyping, risk modeling and effect modeling are still uncommonly embedded in primary reports of clinical trials but have provided useful insights in secondary analyses. However, further simulation studies and subsequent guidelines are needed to ascertain the most efficient and robust manner to validate these results for eventual use in practice., Summary: There is an increasing interest in approaches that can identify heterogeneity in treatment effects from randomized clinical trials, extending beyond traditional subgroup analyses. While prospective validation in further studies is still needed, these approaches are promising tools for design, interpretation, and implementation of clinical trial results., Copyright  (C) 2024 YEAR Wolters Kluwer Health, Inc. All rights reserved.
KW  - clinical trials
KW  - heterogeneity of treatment effects
KW  - subgroup analysis
JA  - Curr Opin Crit Care
VL  - 30
IS  - 5
SP  - 427
EP  - 438
CY  - Copyright  (C) 2024 YEAR Wolters Kluwer Health, Inc. All rights reserved.
PB  - (a)Department of Medicine: Allergy, Pulmonary and Critical Care Division; UW School of Medicine and Public Health
PB  - (b)HCor Research Institute, Sao Paulo, Brazil
PB  - (c)Department of Critical Care Medicine, University of Alberta, Edmonton, Alberta, Canada
SN  - 1070-5295
M1  - 9504454, d2j
DO  - 10.1097/MCC.0000000000001186
PT  - Miscellaneous Article
L2  - http://ovidsp.ovid.com/ovidweb.cgi?T=JS&PAGE=reference&D=yrovftz4&NEWS=N&AN=00075198-202410000-00007
ER  -  

Link to the Ovid Full Text or citation: https://ovidsp.ovid.com/ovidweb.cgi?T=JS&CSC=Y&NEWS=N&PAGE=fulltext&D=yrovftz4&AN=00075198-202410000-00007 

237. 
TY  - JOUR
DB  - Your Journals@Ovid Full Text
ID  - 00002060-202410000-00005
T1  - Enhancing Overhead Throwing Ball Velocity After Core Muscle Training in Athletes: A Systematic Review and Meta-analysis of Randomized Controlled Trials.
A1  - Lin, Long-Huei
A1  - Lin, Ting-Yu
A1  - Chang, Ke-Vin
A1  - MD, PhD
A1  - Wu, Wei-Ting
A1  - Ozcakar, Levent
Y1  - 2024//
N2  - Objective: This systematic review and meta-analysis aimed to evaluate the influence of core muscle training on throwing ball velocity among overhead throwing athletes., Design: A literature search was performed from inception to July 2023 for randomized controlled trials investigating the effects of core muscle training on overhead throwing ball velocity. The primary outcome was the change in standing throwing ball velocity. The secondary outcome focused on the enhancement of step/jump throwing ball velocity., Results: Ten randomized controlled trials were included, revealing a significant improvement in standing throwing ball velocity in the group undergoing core muscle training (Hedges' g = 0.701, 95% confidence interval = 0.339 to 1.063, P < 0.001). Longer treatment duration and a higher frequency of core muscle training sessions per week contributed to improved standing throwing ball velocity. However, core muscle training did not show significant benefits for step (Hedge's g = 0.463, 95% confidence interval = -0.058 to 0.985, P = 0.082) and jump throwing ball velocity (Hedges' g = 0.550, 95% confidence interval = -0.051 to 1.152, P = 0.073)., Conclusions: Core muscle training significantly enhanced standing ball throwing velocity. However, its effect on step/jump throwing ball velocity was less certain. Further research is needed to explore the impact of core muscle training (especially its long-term effects) on throwing ball velocity., Copyright (C) 2024 Wolters Kluwer Health, Inc. All rights reserved.
KW  - Core Stability
KW  - Sport Medicine
KW  - Physical Therapy
KW  - Athletic Performance
JA  - Am J Phys Med Rehabil
VL  - 103
IS  - 10
SP  - 897
EP  - 903
CY  - Copyright (C) 2024 Wolters Kluwer Health, Inc. All rights reserved.
PB  - From the School of Physical Therapy and Graduate Institute of Rehabilitation Science, College of Medicine, Chang Gung University, Linkou, Taoyuan, Taiwan (L-HL); Department of Physical Medicine and Rehabilitation, Lo-Hsu Medical Foundation, Inc., Lotung Poh-Ai Hospital, Yilan, Taiwan (T-YL); Department of Physical Medicine and Rehabilitation, National Taiwan University Hospital, College of Medicine, National Taiwan University, Taipei, Taiwan (K-VC, W-TW); Department of Physical Medicine and Rehabilitation, National Taiwan University Hospital, Bei-Hu Branch, Taipei, Taiwan (K-VC, W-TW); Center for Regional Anesthesia and Pain Medicine, Wang-Fang Hospital, Taipei Medical University, Taipei, Taiwan (K-VC); and Department of Physical and Rehabilitation Medicine, Hacettepe University Medical School, Ankara, Turkey (LO).
SN  - 0894-9115
M1  - 8803677, ajo
DO  - 10.1097/PHM.0000000000002469
PT  - Article
L2  - http://ovidsp.ovid.com/ovidweb.cgi?T=JS&PAGE=reference&D=yrovftz4&NEWS=N&AN=00002060-202410000-00005
ER  -  

Link to the Ovid Full Text or citation: https://ovidsp.ovid.com/ovidweb.cgi?T=JS&CSC=Y&NEWS=N&PAGE=fulltext&D=yrovftz4&AN=00002060-202410000-00005 

238. 
TY  - JOUR
DB  - Your Journals@Ovid Full Text
ID  - 00005792-202409130-00076
T1  - Effect of different growth hormone pretreatment times in assisted reproductive therapy for patients with diminished ovarian reserve:  A retrospective pilot cohort study.
A1  - Zhang, Yongmei
A1  - Liu, Liu
A1  - Xu, Aike
A1  - Jin, Yuanyang
A1  - Tong, Xiaomei
A1  - Zhou, Feng
A1  - Zhang, Songying
Y1  - 2024//
N2  - This study aimed to evaluate the effect of different growth hormone (GH) pretreatment times in assisted reproductive therapy in patients with diminished ovarian reserve (DOR). A retrospective pilot cohort analysis was performed on patients with DOR receiving GH pretreatment in the Assisted Reproduction Unit of Sir Run Run Shaw Hospital. A total of 1459 patients met the criteria and were divided into four groups according to GH pretreatment time as follows: 53 were in the 2-month pretreatment group (GH1), 400 were in the 1-month pretreatment group (GH2), 414 were in the ovulation induction period pretreatment group (GH3), and 592 were in the non-GH pretreatment group (control group). In addition, GH1, GH2, and GH3 were combined in the GH pretreatment group. Baseline characteristics and treatment outcomes were compared between the groups. The number of oocytes retrieved in the GH pretreatment, GH1, GH2, and GH3 groups was significantly higher than that in the control group (all P < .01). The numbers of oocytes retrieved in the GH1 and GH2 groups were similar but were nominally higher than those in the GH3 group. Estradiol concentrations in the GH pretreatment, GH2, and GH3 groups were significantly higher than those in the control group on the day of human chorionic gonadotropin injection (all P < .01). In the GH1 group, 22 patients had >1 assisted reproductive therapy cycle (non-GH pretreatment) before GH pretreatment, and the number of oocytes retrieved in the GH pretreatment cycle was higher than that in the non-GH pretreatment cycle, but this was not significant. These findings suggest that the GH pretreatment time was appropriately prolonged, and the number of oocytes retrieved nominally increased. In patients with DOR, GH pretreatment improved treatment outcomes. More than 1 month of GH pretreatment did not increase the number of oocytes retrieved., Copyright (C) 2024 The Authors. Published by Wolters Kluwer Health, Inc. All rights reserved.
KW  - assisted reproductive therapy (ART)
KW  - diminished ovarian reserve (DOR)
KW  - growth hormone
KW  - treatment outcome
JA  - Medicine (Baltimore)
VL  - 103
IS  - 37
SP  - e39645
CY  - Copyright (C) 2024 The Authors. Published by Wolters Kluwer Health, Inc. All rights reserved.
PB  - (a)Assisted Reproduction Unit, Department of Obstetrics and Gynecology, Sir Run Run Shaw Hospital, Zhejiang University School of Medicine, Hangzhou, China
PB  - (b)Zhejiang Provincial Clinical Research Center for Obstetrics and Gynecology.
SN  - 0025-7974
M1  - mny, 2985248r
DO  - 10.1097/MD.0000000000039645
PT  - Article
L2  - http://ovidsp.ovid.com/ovidweb.cgi?T=JS&PAGE=reference&D=yrovftz4&NEWS=N&AN=00005792-202409130-00076
ER  -  

Link to the Ovid Full Text or citation: https://ovidsp.ovid.com/ovidweb.cgi?T=JS&CSC=Y&NEWS=N&PAGE=fulltext&D=yrovftz4&AN=00005792-202409130-00076 

239. 
TY  - JOUR
DB  - Your Journals@Ovid Full Text
ID  - 00006114-202409100-00025
T1  - Blood Pressure, Antihypertensive Use, and Late-Life Alzheimer and Non-Alzheimer Dementia Risk: An Individual Participant Data Meta-Analysis.
A1  - Lennon, Matthew
A1  - Lipnicki, Darren
A1  - Lam, Ben
A1  - Crawford, John
A1  -  BSc, MEngSc
A1  - Schutte, Aletta
A1  - Peters, Ruth
A1  - Rydberg-Sterner, Therese
A1  - Najar, Jenna
A1  - MD, PhD
A1  - Skoog, Ingmar
A1  - MD, PhD
A1  - Riedel-Heller, Steffi
A1  -  MD, MPH
A1  - Rohr, Susanne
A1  - Pabst, Alexander
A1  - Lobo, Antonio
A1  - De-la-Camara, Concepcion
A1  - Lobo, Elena
A1  - Lipton, Richard
A1  - Katz, Mindy
A1  - Derby, Carol
A1  - Kim, Ki
A1  - Woong MD, PhD
A1  - Han, Ji
A1  - Won MD, PhD
A1  - Oh, Dae
A1  - Jong MD, PhD
A1  - Rolandi, Elena
A1  - Davin, Annalisa
A1  - Rossi, Michele
A1  - Scarmeas, Nikolaos
A1  - MD, MSc
A1  - Yannakoulia, Mary
A1  - MSc, PhD
A1  - Dardiotis, Themis
A1  - Hendrie, Hugh
A1  -  MBChB, DSc
A1  - Gao, Sujuan
A1  - Carriere, Isabelle
A1  - Ritchie, Karen
A1  - Anstey, Kaarin
A1  - Cherbuin, Nicolas
A1  - Xiao, Shifu
A1  - MD, PhD
A1  - Yue, Ling
A1  - Li, Wei
A1  - Guerchet, Maelenn
A1  - Preux, Pierre-Marie
A1  - Aboyans, Victor
A1  - MD, PhD
A1  - Haan, Mary
A1  -  DrPH, MPH
A1  - Aiello, Allison
A1  - Scazufca, Marcia
A1  - Sachdev, Perminder
A1  -  MD, PhD
Y1  - 2024//
N2  - Background and Objectives: Previous randomized controlled trials and longitudinal studies have indicated that ongoing antihypertensive use in late life reduces all-cause dementia risk, but the specific impact on Alzheimer dementia (AD) and non-AD risk remains unclear. This study investigates whether previous hypertension or antihypertensive use modifies AD or non-AD risk in late life and the ideal blood pressure (BP) for risk reduction in a diverse consortium of cohort studies., Methods: This individual participant data meta-analysis included community-based longitudinal studies of aging from a preexisting consortium. The main outcomes were risk of developing AD and non-AD. The main exposures were hypertension history/antihypertensive use and baseline systolic BP/diastolic BP. Mixed-effects Cox proportional hazards models were used to assess risk and natural splines were applied to model the relationship between BP and the dementia outcomes. The main model controlled for age, age2, sex, education, ethnoracial group, and study cohort. Supplementary analyses included a fully adjusted model, an analysis restricting to those with >5 years of follow-up and models that examined the moderating effect of age, sex, and ethnoracial group., Results: There were 31,250 participants from 14 nations in the analysis (41% male) with a mean baseline age of 72 (SD 7.5, range 60-110) years. Participants with untreated hypertension had a 36% (hazard ratio [HR] 1.36, 95% CI 1.01-1.83, p = 0.0406) and 42% (HR 1.42, 95% CI 1.08-1.87, p = 0.0135) increased risk of AD compared with "healthy controls" and those with treated hypertension, respectively. Compared with "healthy controls" both those with treated (HR 1.29, 95% CI 1.03-1.60, p = 0.0267) and untreated hypertension (HR 1.69, 95% CI 1.19-2.40, p = 0.0032) had greater non-AD risk, but there was no difference between the treated and untreated groups. Baseline diastolic BP had a significant U-shaped relationship (p = 0.0227) with non-AD risk in an analysis restricted to those with 5-year follow-up, but otherwise there was no significant relationship between baseline BP and either AD or non-AD risk., Discussion: Antihypertensive use was associated with decreased AD but not non-AD risk throughout late life. This suggests that treating hypertension throughout late life continues to be crucial in AD risk mitigation. A single measure of BP was not associated with AD risk, but DBP may have a U-shaped relationship with non-AD risk over longer periods in late life., (C) 2024 American Academy of Neurology
JA  - Neurology
VL  - 103
IS  - 5
SP  - e209715
CY  - (C) 2024 American Academy of Neurology
PB  - From the Faculty of Medicine and Health (M.J.L., D.M.L., B.C.P.L., J.D.C., P.S.S.), and Centre for Healthy Brain Aging (CHeBA) (M.J.L., D.M.L., B.C.P.L., J.D.C., P.S.S.), Discipline of Psychiatry & Mental Health, School of Clinical Medicine, University of New South Wales, Sydney; School of Psychology and Public Health (B.C.P.L.), La Trobe University, Melbourne; The George Institute for Global Health (A.E.S., R.P.), Barangaroo; School of Biomedical Sciences (R.P.), University of New South Wales, Sydney, Australia; School of Public Health (R.P.), Imperial College London, United Kingdom; School of Population Health (A.E.S.), University of New South Wales, Sydney, Australia; Neuropsychiatric Epidemiology Unit (T.R.-S., J.N., I.S.), Department of Psychiatry and Neurochemistry, Institute of Neuroscience and Physiology, the Sahlgrenska Academy, Centre for Ageing and Health (AGECAP) at the University of Gothenburg; Aging Research Center (T.R.-S.), Department of Neurobiology, Care Sciences and Society, Karolinska Institutet and Stockholm University; Region Vastra Gotaland (J.N., I.S.), Sahlgrenska University Hospital, Psychiatry, Cognition and Old Age Psychiatry Clinic, Gothenburg, Sweden; Section Genomics of Neurodegenerative Diseases and Aging (J.N.), Department of Clinical Genetics, Vrije Universiteit Amsterdam, Amsterdam UMC, the Netherlands; Institute of Social Medicine (S.G.R.-H., S.R., A.P.), Occupational Health and Public Health (ISAP), Medical Faculty, University of Leipzig, Germany; School of Psychology (S.R.), Massey University, Albany Campus, Auckland, New Zealand; Global Brain Health Institute (GBHI) (S.R.), Trinity College Dublin, Ireland; Department of Medicine and Psychiatry (A.L., C.D.-l-C.), Universidad de Zaragoza; Instituto de Investigacion Sanitaria Aragon (IIS Aragon) (A.L., C.D.-l-C., E.L.), Zaragoza; CIBERSAM (A.L., C.D.-l-C., E.L.), Madrid, Spain; Department of Preventive Medicine and Public Health (E.L.), Universidad de Zaragoza, Spain; Department of Neurology (R.B.L., M.J.K., C.A.D.), and Department of Epidemiology and Population Health (R.B.L., C.A.D.), Albert Einstein College of Medicine, Bronx, NY; Department of Neuropsychiatry (K.W.K., J.W.H.), Seoul National University Bundang Hospital, Seongnam; Department of Psychiatry (K.W.K., J.W.H.), Seoul National University College of Medicine; Department of Brain and Cognitive Sciences (K.W.K.), Seoul National University College of Natural Sciences; Workplace Mental Health Institute (D.J.O.), Kangbuk Samsung Hospital, Sungkyunkwan University School of Medicine, Seoul, South Korea; Golgi Cenci Foundation (E.R., A.D., M.R.), Abbiategrasso, Milan; Department of Brain and Behavioural Sciences (E.R.), University of Pavia, Italy; 1st Department of Neurology (N.S.), Aiginition Hospital, National and Kapodistrian University of Athens, Greece; Department of Neurology (N.S.), Columbia University, New York, NY; School of Health Sciences and Education (M.Y.), Department of Nutrition and Dietetics, Harokopio University; Department of Neurology (T.D.), University Hospital of Larissa; Faculty of Medicine (T.D.), School of Health Sciences, University of Thessaly, Larissa, Greece; Department of Psychiatry (H.C.H.), Indiana University School of Medicine; Indiana Alzheimer Disease Research Center (H.C.H., S.G.), Indiana Alzheimer Disease Research Center; Department of Biostatistics and Health Data Science (S.G.), Indiana University School of Medicine, Indianapolis; Institut for Neurosciences of Montpellier INM (I.C., K.R.), University Montpellier, INSERM; Institut du Cerveau Trocadero (K.R.), Paris, France; School of Psychology (K.J.A.), and Ageing Futures Institute (K.J.A.), University of New South Wales; Neuroscience Research Australia (K.J.A.), Sydney; National Centre for Epidemiology and Population Health (N.C.), Australian National University, Canberra, Australia; Department of Geriatric Psychiatry (S.X., L.Y., W.L.), Shanghai Mental Health Center, Shanghai Jiao Tong University School of Medicine; Alzheimer's Disease and Related Disorders Center (S.X., L.Y., W.L.), Shanghai Jiao Tong University, China; Inserm U1094 (M.G., P.-M.P., V.A.), IRD UMR270, Univ. Limoges, CHU Limoges, EpiMaCT-Epidemiology of Chronic Diseases in Tropical Zone, Institute of Epidemiology and Tropical Neurology, OmegaHealth, France; Laboratory of Chronic and Neurological Diseases Epidemiology (LEMACEN) (M.G.), Faculty of Health Sciences, University of Abomey-Calavi, Cotonou, Benin; Department of Cardiology (V.A.), Dupuytren 2 University Hospital, Limoges, France; School of Medicine (M.N.H.), University of California, San Francisco; Robert N. Butler Columbia Aging Center (A.A.), Department of Epidemiology, Mailman School of Public Health, Columbia University, New York, NY; Departamento de Psiquiatria (M.S.), Faculdade de Medicina FMUSP, Universidade de Sao Paulo, Brazil; and Neuropsychiatric Institute (P.S.S.), Prince of Wales Hospital, Sydney, Australia.
SN  - 0028-3878
M1  - 0401060, nz0
DO  - 10.1212/WNL.0000000000209715
PT  - Article
L2  - http://ovidsp.ovid.com/ovidweb.cgi?T=JS&PAGE=reference&D=yrovftz4&NEWS=N&AN=00006114-202409100-00025
ER  -  

Link to the Ovid Full Text or citation: https://ovidsp.ovid.com/ovidweb.cgi?T=JS&CSC=Y&NEWS=N&PAGE=fulltext&D=yrovftz4&AN=00006114-202409100-00025 

240. 
TY  - JOUR
DB  - Your Journals@Ovid Full Text
ID  - 00006114-202409100-00018
T1  - Blood Pressure, Antihypertensive Use, and Late-Life Alzheimer and Non-Alzheimer Dementia Risk: An Individual Participant Data Meta-Analysis.
A1  - Lennon, Matthew
A1  - Lipnicki, Darren
A1  - Lam, Ben
A1  - Crawford, John
A1  -  BSc, MEngSc
A1  - Schutte, Aletta
A1  - Peters, Ruth
A1  - Rydberg-Sterner, Therese
A1  - Najar, Jenna
A1  - MD, PhD
A1  - Skoog, Ingmar
A1  - MD, PhD
A1  - Riedel-Heller, Steffi
A1  -  MD, MPH
A1  - Rohr, Susanne
A1  - Pabst, Alexander
A1  - Lobo, Antonio
A1  - De-la-Camara, Concepcion
A1  - Lobo, Elena
A1  - Lipton, Richard
A1  - Katz, Mindy
A1  - Derby, Carol
A1  - Kim, Ki
A1  - Woong MD, PhD
A1  - Han, Ji
A1  - Won MD, PhD
A1  - Oh, Dae
A1  - Jong MD, PhD
A1  - Rolandi, Elena
A1  - Davin, Annalisa
A1  - Rossi, Michele
A1  - Scarmeas, Nikolaos
A1  - MD, MSc
A1  - Yannakoulia, Mary
A1  - MSc, PhD
A1  - Dardiotis, Themis
A1  - Hendrie, Hugh
A1  -  MBChB, DSc
A1  - Gao, Sujuan
A1  - Carriere, Isabelle
A1  - Ritchie, Karen
A1  - Anstey, Kaarin
A1  - Cherbuin, Nicolas
A1  - Xiao, Shifu
A1  - MD, PhD
A1  - Yue, Ling
A1  - Li, Wei
A1  - Guerchet, Maelenn
A1  - Preux, Pierre-Marie
A1  - Aboyans, Victor
A1  - MD, PhD
A1  - Haan, Mary
A1  -  DrPH, MPH
A1  - Aiello, Allison
A1  - Scazufca, Marcia
A1  - Sachdev, Perminder
A1  -  MD, PhD
Y1  - 2024//
N2  - Background and Objectives: Previous randomized controlled trials and longitudinal studies have indicated that ongoing antihypertensive use in late life reduces all-cause dementia risk, but the specific impact on Alzheimer dementia (AD) and non-AD risk remains unclear. This study investigates whether previous hypertension or antihypertensive use modifies AD or non-AD risk in late life and the ideal blood pressure (BP) for risk reduction in a diverse consortium of cohort studies., Methods: This individual participant data meta-analysis included community-based longitudinal studies of aging from a preexisting consortium. The main outcomes were risk of developing AD and non-AD. The main exposures were hypertension history/antihypertensive use and baseline systolic BP/diastolic BP. Mixed-effects Cox proportional hazards models were used to assess risk and natural splines were applied to model the relationship between BP and the dementia outcomes. The main model controlled for age, age2, sex, education, ethnoracial group, and study cohort. Supplementary analyses included a fully adjusted model, an analysis restricting to those with >5 years of follow-up and models that examined the moderating effect of age, sex, and ethnoracial group., Results: There were 31,250 participants from 14 nations in the analysis (41% male) with a mean baseline age of 72 (SD 7.5, range 60-110) years. Participants with untreated hypertension had a 36% (hazard ratio [HR] 1.36, 95% CI 1.01-1.83, p = 0.0406) and 42% (HR 1.42, 95% CI 1.08-1.87, p = 0.0135) increased risk of AD compared with "healthy controls" and those with treated hypertension, respectively. Compared with "healthy controls" both those with treated (HR 1.29, 95% CI 1.03-1.60, p = 0.0267) and untreated hypertension (HR 1.69, 95% CI 1.19-2.40, p = 0.0032) had greater non-AD risk, but there was no difference between the treated and untreated groups. Baseline diastolic BP had a significant U-shaped relationship (p = 0.0227) with non-AD risk in an analysis restricted to those with 5-year follow-up, but otherwise there was no significant relationship between baseline BP and either AD or non-AD risk., Discussion: Antihypertensive use was associated with decreased AD but not non-AD risk throughout late life. This suggests that treating hypertension throughout late life continues to be crucial in AD risk mitigation. A single measure of BP was not associated with AD risk, but DBP may have a U-shaped relationship with non-AD risk over longer periods in late life., (C) 2024 American Academy of Neurology
JA  - Neurology
VL  - 103
IS  - 5
SP  - e209715
CY  - (C) 2024 American Academy of Neurology
PB  - From the Faculty of Medicine and Health (M.J.L., D.M.L., B.C.P.L., J.D.C., P.S.S.), and Centre for Healthy Brain Aging (CHeBA) (M.J.L., D.M.L., B.C.P.L., J.D.C., P.S.S.), Discipline of Psychiatry & Mental Health, School of Clinical Medicine, University of New South Wales, Sydney; School of Psychology and Public Health (B.C.P.L.), La Trobe University, Melbourne; The George Institute for Global Health (A.E.S., R.P.), Barangaroo; School of Biomedical Sciences (R.P.), University of New South Wales, Sydney, Australia; School of Public Health (R.P.), Imperial College London, United Kingdom; School of Population Health (A.E.S.), University of New South Wales, Sydney, Australia; Neuropsychiatric Epidemiology Unit (T.R.-S., J.N., I.S.), Department of Psychiatry and Neurochemistry, Institute of Neuroscience and Physiology, the Sahlgrenska Academy, Centre for Ageing and Health (AGECAP) at the University of Gothenburg; Aging Research Center (T.R.-S.), Department of Neurobiology, Care Sciences and Society, Karolinska Institutet and Stockholm University; Region Vastra Gotaland (J.N., I.S.), Sahlgrenska University Hospital, Psychiatry, Cognition and Old Age Psychiatry Clinic, Gothenburg, Sweden; Section Genomics of Neurodegenerative Diseases and Aging (J.N.), Department of Clinical Genetics, Vrije Universiteit Amsterdam, Amsterdam UMC, the Netherlands; Institute of Social Medicine (S.G.R.-H., S.R., A.P.), Occupational Health and Public Health (ISAP), Medical Faculty, University of Leipzig, Germany; School of Psychology (S.R.), Massey University, Albany Campus, Auckland, New Zealand; Global Brain Health Institute (GBHI) (S.R.), Trinity College Dublin, Ireland; Department of Medicine and Psychiatry (A.L., C.D.-l-C.), Universidad de Zaragoza; Instituto de Investigacion Sanitaria Aragon (IIS Aragon) (A.L., C.D.-l-C., E.L.), Zaragoza; CIBERSAM (A.L., C.D.-l-C., E.L.), Madrid, Spain; Department of Preventive Medicine and Public Health (E.L.), Universidad de Zaragoza, Spain; Department of Neurology (R.B.L., M.J.K., C.A.D.), and Department of Epidemiology and Population Health (R.B.L., C.A.D.), Albert Einstein College of Medicine, Bronx, NY; Department of Neuropsychiatry (K.W.K., J.W.H.), Seoul National University Bundang Hospital, Seongnam; Department of Psychiatry (K.W.K., J.W.H.), Seoul National University College of Medicine; Department of Brain and Cognitive Sciences (K.W.K.), Seoul National University College of Natural Sciences; Workplace Mental Health Institute (D.J.O.), Kangbuk Samsung Hospital, Sungkyunkwan University School of Medicine, Seoul, South Korea; Golgi Cenci Foundation (E.R., A.D., M.R.), Abbiategrasso, Milan; Department of Brain and Behavioural Sciences (E.R.), University of Pavia, Italy; 1st Department of Neurology (N.S.), Aiginition Hospital, National and Kapodistrian University of Athens, Greece; Department of Neurology (N.S.), Columbia University, New York, NY; School of Health Sciences and Education (M.Y.), Department of Nutrition and Dietetics, Harokopio University; Department of Neurology (T.D.), University Hospital of Larissa; Faculty of Medicine (T.D.), School of Health Sciences, University of Thessaly, Larissa, Greece; Department of Psychiatry (H.C.H.), Indiana University School of Medicine; Indiana Alzheimer Disease Research Center (H.C.H., S.G.), Indiana Alzheimer Disease Research Center; Department of Biostatistics and Health Data Science (S.G.), Indiana University School of Medicine, Indianapolis; Institut for Neurosciences of Montpellier INM (I.C., K.R.), University Montpellier, INSERM; Institut du Cerveau Trocadero (K.R.), Paris, France; School of Psychology (K.J.A.), and Ageing Futures Institute (K.J.A.), University of New South Wales; Neuroscience Research Australia (K.J.A.), Sydney; National Centre for Epidemiology and Population Health (N.C.), Australian National University, Canberra, Australia; Department of Geriatric Psychiatry (S.X., L.Y., W.L.), Shanghai Mental Health Center, Shanghai Jiao Tong University School of Medicine; Alzheimer's Disease and Related Disorders Center (S.X., L.Y., W.L.), Shanghai Jiao Tong University, China; Inserm U1094 (M.G., P.-M.P., V.A.), IRD UMR270, Univ. Limoges, CHU Limoges, EpiMaCT-Epidemiology of Chronic Diseases in Tropical Zone, Institute of Epidemiology and Tropical Neurology, OmegaHealth, France; Laboratory of Chronic and Neurological Diseases Epidemiology (LEMACEN) (M.G.), Faculty of Health Sciences, University of Abomey-Calavi, Cotonou, Benin; Department of Cardiology (V.A.), Dupuytren 2 University Hospital, Limoges, France; School of Medicine (M.N.H.), University of California, San Francisco; Robert N. Butler Columbia Aging Center (A.A.), Department of Epidemiology, Mailman School of Public Health, Columbia University, New York, NY; Departamento de Psiquiatria (M.S.), Faculdade de Medicina FMUSP, Universidade de Sao Paulo, Brazil; and Neuropsychiatric Institute (P.S.S.), Prince of Wales Hospital, Sydney, Australia.
SN  - 0028-3878
M1  - 0401060, nz0
DO  - 10.1212/WNL.0000000000209715
PT  - Article
L2  - http://ovidsp.ovid.com/ovidweb.cgi?T=JS&PAGE=reference&D=yrovftz3&NEWS=N&AN=00006114-202409100-00018
ER  -  

Link to the Ovid Full Text or citation: https://ovidsp.ovid.com/ovidweb.cgi?T=JS&CSC=Y&NEWS=N&PAGE=fulltext&D=yrovftz3&AN=00006114-202409100-00018 

241. 
TY  - JOUR
DB  - Your Journals@Ovid Full Text
ID  - 00000539-202409000-00007
T1  - Impact of Intraoperative Dexamethasone on Perioperative Blood Glucose Levels:  Systematic Review and Meta-Analysis of Randomized Trials.
A1  - Katerenchuk, Vasyl
A1  - Ribeiro, Eduardo
A1  - Batista, Ana
A1  - Correia MD, DESAIC
Y1  - 2024//
N2  - BACKGROUND: Dexamethasone is associated with increased blood glucose levels that could impact patient outcomes or management. This study aimed to synthesize the available evidence regarding the impact of an intraoperative single dose of dexamethasone on blood glucose levels., METHODS: We searched CENTRAL, MEDLINE, and  clinicaltrials.gov for randomized controlled trials (RCTs) comparing a single intraoperative dose of dexamethasone to control in adult patients who underwent noncardiac surgery. We followed the Preferred Reporting Items for Systematic Reviews and Meta-Analyses (PRISMA) guidelines and the review was registered in PROSPERO (CRD42023420562). Data were pooled using a random-effects model. We reported pooled dichotomous data using odds ratios (OR) and continuous data using the mean difference (MD), reporting 95% confidence intervals (95% CIs), and corresponding P-values for both. Confidence in the evidence was appraised using the Grading of Recommendations, Assessment, Development, and Evaluations (GRADE) approach. As primary outcomes we assessed maximum blood glucose levels measurement and variation from baseline within 24 hours of surgery; blood glucose levels measurement and variation from baseline at 2, 4, 8, 12, and 24 hours after dexamethasone administration. As secondary outcomes, we evaluated insulin requirements and hyperglycemic events., RESULTS: We included 23 RCTs, enrolling 11,154 participants overall. Dexamethasone was associated with a significant increment in blood glucose levels compared to control at all timepoints. The results showed an increase compared to control of 0.37 mmol L-1 (6.7 mg dL-1) at 2 hours (95% CI, 0.16-0.58 mmol L-1 or 2.9-10.5 mg dL-1), 0.97 mmol L-1 (17.5 mg dL-1) at 4 hours (95% CI, 0.67-1.25 mmol L-1 or 12.1-22.5 mg dL-1), 0.96 mmol L-1 (17.3 mg dL-1) at 8 hours (95% CI, 0.55-1.36 mmol L-1 or 9.9-24.5 mg dL-1), 0.90 mmol L-1 (16.2 mg dL-1) at 12 hours (95% CI, 0.62-1.19 mmol L-1 or 11.2-21.4 mg dL-1) and 0.59 mmol L-1 (10.6 mg dL-1) at 24 hours (95% CI, 0.22-0.96 mmol L-1 or 4.0-17.3 mg dL-1). No difference was found between subgroups regarding diabetic status (patients with diabetes versus patients without diabetes) in all the outcomes except 2 (maximum blood glucose levels variation within 24 hours and variation at 4 hours) and dexamethasone dose (4-5 mg vs 8-10 mg) in all the outcomes except 2 (blood glucose levels at 24 hours and hyperglycemic events)., CONCLUSIONS: Mean blood glucose levels rise between 0.37 and 1.63 mmol L-1 (6.7 and 29.4 mg dL-1) within 24 hours after a single dose of dexamethasone administered at induction of anesthesia compared to control, but in most patients this difference will not be clinically relevant., (C) 2024 International Anesthesia Research Society
JA  - Anesth Analg
VL  - 139
IS  - 3
SP  - 490
EP  - 508
CY  - (C) 2024 International Anesthesia Research Society 
PB  - From the (*)Department of Anesthesiology, Centro Hospitalar de Setubal E.P.E., Setubal, Portugal
PB  - (+)Department of Anesthesiology, Centro Hospitalar de Lisboa Ocidental E.P.E., Lisboa, Portugal.
SN  - 0003-2999
M1  - 4r8, 1310650
DO  - 10.1213/ANE.0000000000006933
PT  - Article
L2  - http://ovidsp.ovid.com/ovidweb.cgi?T=JS&PAGE=reference&D=yrovftz3&NEWS=N&AN=00000539-202409000-00007
ER  -  

Link to the Ovid Full Text or citation: https://ovidsp.ovid.com/ovidweb.cgi?T=JS&CSC=Y&NEWS=N&PAGE=fulltext&D=yrovftz3&AN=00000539-202409000-00007 

242. 
TY  - JOUR
DB  - Your Journals@Ovid Full Text
ID  - 00000539-202409000-00006
T1  - Perioperative Dexamethasone in Diabetic Patients:  A Systematic Review and Meta-Analysis of Randomized, Placebo-Controlled Trials.
A1  - Jones, Ian
A1  - LoBasso, Michael
A1  - Wier, Julian
A1  - Gettleman, Brandon
A1  - Richardson, Mary
A1  - Ratto, Christina
A1  - Lieberman, Jay
A1  - Heckmann, Nathanael
Y1  - 2024//
N2  - BACKGROUND: The perioperative use of dexamethasone in diabetic patients remains controversial due to concerns related to infection and adverse events. This study aimed to determine whether clinical evidence supports withholding dexamethasone in diabetic patients due to concern for infection risk. We hypothesized that there is no difference in infectious outcomes between dexamethasone-treated patients and controls., METHODS: A literature search was performed on November 22, 2022 to identify randomized, placebo-controlled trials investigating short-course (<72 hours), perioperative dexamethasone that explicitly included diabetic patients and measured at least 1 clinical outcome. Pertinent studies were independently searched in PubMed, Embase, and Cochrane. Authors for all identified studies were contacted with the aim of performing quantitative subgroup analyses of diabetic patients. The primary end point was surgical site infection and the secondary end point was a composite of adverse events. Qualitative remarks were reported based on the total available data and a quality assessment tool. Meta-analyses were performed using inverse variance with random effects. Heterogeneity was assessed via standard [chi]2 and I2 tests., RESULTS: Sixteen unique studies were included, 5 of which were analyzed quantitatively. Of the 2592 diabetic patients, 2344 (1184 randomized to dexamethasone and 1160 to placebo) were analyzed in at least 1 quantitative outcome. Quantitative analysis showed that the use of perioperative dexamethasone had no effect on the risk of surgical site infections (log odds ratio [LOR], -0.10, 95%; 95% confidence interval [CI], -0.64 to 0.44) while significantly reducing the risk of composite adverse events (LOR, -0.33; 95% CI, -0.62 to -0.05). Qualitative analysis reinforced these findings, demonstrating noninferior to superior results across all clinical outcomes. There was high heterogeneity between the included studies., CONCLUSIONS: Current evidence suggests perioperative dexamethasone may be given to diabetic patients without increasing the risk of infectious complications. Prospective investigations aimed at optimizing dose, frequency, and timing are needed, as well as studies aimed explicitly at exploring the use of dexamethasone in patients with poorly controlled diabetes., (C) 2024 International Anesthesia Research Society
JA  - Anesth Analg
VL  - 139
IS  - 3
SP  - 479
EP  - 489
CY  - (C) 2024 International Anesthesia Research Society 
PB  - (*)From the Department of Anesthesiology and Pain Medicine, University of Washington, Seattle, Washington
PB  - (+)Department of Anesthesiology and Perioperative Medicine, University of California, Los Angeles, Los Angeles, California
PB  - (++)Department of Orthopaedic Surgery, Keck School of Medicine of the University of Southern California, Los Angeles, California
PB  - ([S])Department of Anesthesiology, Keck School of Medicine of the University of Southern California, Los Angeles, California.
SN  - 0003-2999
M1  - 4r8, 1310650
DO  - 10.1213/ANE.0000000000007007
PT  - Article
L2  - http://ovidsp.ovid.com/ovidweb.cgi?T=JS&PAGE=reference&D=yrovftz3&NEWS=N&AN=00000539-202409000-00006
ER  -  

Link to the Ovid Full Text or citation: https://ovidsp.ovid.com/ovidweb.cgi?T=JS&CSC=Y&NEWS=N&PAGE=fulltext&D=yrovftz3&AN=00000539-202409000-00006 

243. 
TY  - JOUR
DB  - Your Journals@Ovid Full Text
ID  - 00003246-202409000-00011
T1  - Toward Precision in Critical Care Research:  Methods for Observational and Interventional Studies.
A1  - Graham Linck, Emma
A1  - Goligher, Ewan
A1  -  MD, PhD
A1  - Semler, Matthew
A1  -  MD, MSc
A1  - Churpek, Matthew
A1  -  MD, MPH
A1  -  PhD, ATSF
Y1  - 2024//
N2  - Critical care trials evaluate the effect of interventions in patients with diverse personal histories and causes of illness, often under the umbrella of heterogeneous clinical syndromes, such as sepsis or acute respiratory distress syndrome. Given this variation, it is reasonable to expect that the effect of treatment on outcomes may differ for individuals with variable characteristics. However, in randomized controlled trials, efficacy is typically assessed by the average treatment effect (ATE), which quantifies the average effect of the intervention on the outcome in the study population. Importantly, the ATE may hide variations of the treatment's effect on a clinical outcome across levels of patient characteristics, which may erroneously lead to the conclusion that an intervention does not work overall when it may in fact benefit certain patients. In this review, we describe methodological approaches for assessing heterogeneity of treatment effect (HTE), including expert-derived subgrouping, data-driven subgrouping, baseline risk modeling, treatment effect modeling, and individual treatment rule estimation. Next, we outline how insights from HTE analyses can be incorporated into the design of clinical trials. Finally, we propose a research agenda for advancing the field and bringing HTE approaches to the bedside., Copyright (C) by 2024 by the Society of Critical Care Medicine and Wolters Kluwer Health, Inc. All Rights Reserved.
KW  - clinical trials
KW  - critical care
KW  - machine learning
KW  - precision medicine
KW  - treatment effect heterogeneity
JA  - Crit Care Med
VL  - 52
IS  - 9
SP  - 1439
EP  - 1450
CY  - Copyright (C) by 2024 by the Society of Critical Care Medicine and Wolters Kluwer Health, Inc. All Rights Reserved.
PB  - (1) Department of Biostatistics and Medical Informatics, UW-Madison, Madison, WI.
PB  - (2) Interdepartmental Division of Critical Care Medicine, Temerty Faculty of Medicine, University of Toronto, Toronto, ON, Canada.
PB  - (3) Department of Physiology, University of Toronto, Toronto, ON, Canada.
PB  - (4) Toronto General Hospital Research Institute, University Health Network, Toronto, ON, Canada.
PB  - (5) Division of Allergy, Pulmonary, and Critical Care Medicine, Vanderbilt University Medical Center, Nashville, TN.
PB  - (6) Vanderbilt Institute for Clinical and Translational Research, Vanderbilt University Medical Center, Nashville, TN.
PB  - (7) Division of Pulmonary and Critical Care, Department of Medicine, University of Wisconsin-Madison, Madison, WI.
SN  - 0090-3493
M1  - dtf, 0355501
DO  - 10.1097/CCM.0000000000006371
PT  - Miscellaneous Article
L2  - http://ovidsp.ovid.com/ovidweb.cgi?T=JS&PAGE=reference&D=yrovftz3&NEWS=N&AN=00003246-202409000-00011
ER  -  

Link to the Ovid Full Text or citation: https://ovidsp.ovid.com/ovidweb.cgi?T=JS&CSC=Y&NEWS=N&PAGE=fulltext&D=yrovftz3&AN=00003246-202409000-00011 

244. 
TY  - JOUR
DB  - Your Journals@Ovid Full Text
ID  - 00001574-202409000-00014
T1  - Incretin mimetics and acute pancreatitis:  enemy or innocent bystander?.
A1  - Pratley, Richard
A1  - Saeed, Zeb
A1  - Casu, Anna
Y1  - 2024//
N2  - Purpose of review: The incretin enhancers and mimetics, including dipeptidyl peptidase-4 (DPP-4) inhibitors, GLP-1 receptor agonists (GLP-1RA) and GLP-1/GIP co-agonists, have become mainstays in the treatment of type 2 diabetes (T2D). Recently, the approval of certain GLP-1RA and GLP-1/GIP co-agonists for the treatment of obesity has broadened their popularity and use. In this review, we summarize the evidence for an association of these drugs with acute pancreatitis and other adverse events of special interest to gastroenterologists., Recent findings: In addition to pancreatic islets, GLP-1 receptors are expressed in the exocrine cells of the pancreas. There is inconsistent evidence for an association of DPP-4 inhibitors, GLP-1RA and co-agonists with risk for acute pancreatitis in individual trials. Meta-analyses of long-term randomized controlled trials indicate a small risk of acute pancreatitis associated with DPP-4 inhibitors but not GLP-1RA or co-agonists. Cholecystitis and cholelithiasis may be more common among those treated with GLP-1RA and GLP-1/GIP co-agonists. There is no evidence that any of these drugs are associated with an increased risk of pancreatic cancer., Summary: While drugs that leverage the incretin system are increasingly being used for patients with T2D and obesity, caution in warranted in those with a history of pancreatitis and gallbladder disease., Copyright (C) 2024 Wolters Kluwer Health, Inc. All rights reserved.
KW  - dipeptidyl peptidase-4 inhibitors
KW  - GLP-1 receptor agonists
KW  - GLP-1/GIP co-agonists
JA  - CURR. OPIN. GASTROENTEROL.
VL  - 40
IS  - 5
SP  - 404
EP  - 412
CY  - Copyright (C) 2024 Wolters Kluwer Health, Inc. All rights reserved.
PB  - (a)AdventHealth Translational Research Institute, Orlando, Florida
PB  - (b)Brigham and Women's Hospital, Boston, Massachusetts, USA
SN  - 0267-1379
M1  - 8506887
DO  - 10.1097/MOG.0000000000001057
PT  - Miscellaneous Article
L2  - http://ovidsp.ovid.com/ovidweb.cgi?T=JS&PAGE=reference&D=yrovftz3&NEWS=N&AN=00001574-202409000-00014
ER  -  

Link to the Ovid Full Text or citation: https://ovidsp.ovid.com/ovidweb.cgi?T=JS&CSC=Y&NEWS=N&PAGE=fulltext&D=yrovftz3&AN=00001574-202409000-00014 

245. 
TY  - JOUR
DB  - Your Journals@Ovid Full Text
ID  - 00001573-202409000-00008
T1  - Left main revascularization guidelines:  navigating the data.
A1  - Vallee, Aurelien
A1  - Rahmouni, Kenza
A1  - Ponnambalam, Menaka
A1  - Issa, Hugo
A1  - Ruel, Marc
Y1  - 2024//
N2  - Purpose of review: This article explores recent developments in left main revascularization, with a focus on appraising the latest American and European guidelines., Recent findings: Recent pooled data analysis from four major randomized controlled trials (RCTs) for left main coronary artery stenosis indicate an advantage for CABG over PCI in regard to freedom from major adverse cardiovascular events, despite no significant difference in mortality observed at 5 years. Additional data support the use of CABG for patients with left ventricular dysfunction, complex left main lesions, diffuse coronary disease, and diabetes., Summary: The data underpinning the guidelines on each revascularization modality (PCI versus CABG) must consider factors such as lesion complexity, diabetes, and left ventricular dysfunction. Additionally, the findings of the four major RCTs upon which the guidelines are based must be ascertained in light of the latest advancements in these revascularization techniques., Copyright (C) 2024 Wolters Kluwer Health, Inc. All rights reserved.
KW  - coronary artery bypass grafting
KW  - guidelines
KW  - left main coronary artery stenosis
KW  - myocardial revascularization
KW  - percutaneous coronary interventions
JA  - Curr Opin Cardiol
VL  - 39
IS  - 5
SP  - 437
EP  - 443
CY  - Copyright (C) 2024 Wolters Kluwer Health, Inc. All rights reserved.
PB  - (a)University of Ottawa Heart Institute, University of Ottawa, Ottawa, Ontario, Canada
PB  - (b)Cardiac and Vascular Surgery Department, Marie Lannelongue Hospital, GHPSJ, Le Plessis Robinson, France
SN  - 0268-4705
M1  - bda, 8608087
DO  - 10.1097/HCO.0000000000001160
PT  - Miscellaneous Article
L2  - http://ovidsp.ovid.com/ovidweb.cgi?T=JS&PAGE=reference&D=yrovftz3&NEWS=N&AN=00001573-202409000-00008
ER  -  

Link to the Ovid Full Text or citation: https://ovidsp.ovid.com/ovidweb.cgi?T=JS&CSC=Y&NEWS=N&PAGE=fulltext&D=yrovftz3&AN=00001573-202409000-00008 

246. 
TY  - JOUR
DB  - Your Journals@Ovid Full Text
ID  - 01241398-202409000-00010
T1  - Ipsilateral Supracondylar and Medial Epicondyle Humerus Fractures in Pediatric Patients:  A Retrospective Analysis of Incidence, Epidemiology, Treatment, and Outcomes.
A1  - McGraw-Heinrich, Jessica
A1  - Amaral, Jason
A1  - Williams, Elizabeth
A1  - Schultz, Rebecca
A1  - Rosenfeld, Scott
Y1  - 2024//
N2  - Background: Pediatric supracondylar humerus (SCH; AO/OTA13-M/3.1) and medial epicondyle fractures (AO/OTA13u-M/7.1) are common. Concomitant SCH with ipsilateral medial epicondyle fractures remain scarcely reported. We investigated the epidemiology, treatment, and outcomes of this rare, combined injury., Methods: A retrospective review of pediatric patients with concomitant SCH and medial epicondyle fractures at a level 1 hospital from 2010 to 2020 was performed. Patient data, treatments, and outcomes were assessed. Radiographs were reviewed for fracture classification and alignment. Patients aged above 18 years and those with inaccessible imaging were excluded. Descriptive statistics were performed., Results: Of 3344 patients undergoing surgery for SCH fractures, 14 (6 females, mean: 10.59 y) with concomitant SCH and medial epicondyle fractures were included. Overall, 28.6% of patients exhibited preoperative nerve palsies (3 PIN, 1 median nerve). There was 1 flexion type and 13 Gartland type III SCH fractures. Medial epicondyle fracture displacement averaged 4.13 mm (range: 2 to 7 mm). Thirteen medial epicondyle fractures occurred medial to the physis with 1 through the physis. Eight patients (57.1%) had medial fixation-7 medial pins, 1 medial screw-which captured both the medial epicondyle and medial column of the SCH fracture. Six medial epicondyles were treated closed. The average time to pin pull was 33.1 days (range: 27 to 51 d) with average follow-up of 138.6 days (range: 27 to 574 d). Overall, 50% of patients completed physical therapy (PT). Complications occurred in 4 cases: prominence of a medial pin, 1 patient required additional PT and dynamic splinting for loss of functional extension, 1 patient underwent a manipulation under anesthesia 3.5 months postoperatively for flexion contracture, and 1 patient developed medial epicondyle nonunion and SCH malunion that underwent corrective osteotomy 10.5 months postoperatively., Conclusions: Concurrent SCH and medial epicondyle fractures exhibited a high rate of nerve palsy (28.6%) and complications (28.6%) and were frequently referred to physical therapy. While patients treated without medial fixation went on to union, this combined injury might represent a relative indication for medial pinning of the SCH fracture. Further studies on this rare injury pattern are needed to determine optimal treatment methods., Level of Evidence: Level IV-therapeutic., Copyright (C) 2024 Wolters Kluwer Health, Inc. All rights reserved.
KW  - pediatric elbow fractures
KW  - medial epicondyle injury
KW  - supracondylar fracture treatment
KW  - nerve palsy in fractures
KW  - combined fractures
KW  - pediatric concomitant fractures
KW  - medial pinning
JA  - J. pediatr. orthop.
VL  - 44
IS  - 8
SP  - e705
EP  - e710
CY  - Copyright (C) 2024 Wolters Kluwer Health, Inc. All rights reserved.
PB  - (*)Division of Orthopedic Surgery, Texas Children's Hospital, Baylor College of Medicine, Houston, TX
PB  - (+)Department of Emergency Medicine, University of Texas Health Science Center at San Antonio, San Antonio, TX
SN  - 0271-6798
DO  - 10.1097/BPO.0000000000002741
PT  - Miscellaneous Article
L2  - http://ovidsp.ovid.com/ovidweb.cgi?T=JS&PAGE=reference&D=yrovftz3&NEWS=N&AN=01241398-202409000-00010
ER  -  

Link to the Ovid Full Text or citation: https://ovidsp.ovid.com/ovidweb.cgi?T=JS&CSC=Y&NEWS=N&PAGE=fulltext&D=yrovftz3&AN=01241398-202409000-00010 

247. 
TY  - JOUR
DB  - Your Journals@Ovid Full Text
ID  - 00002060-202409000-00012
T1  - Intention-to-Treat Analysis in Clinical Research: Basic Concepts for Clinicians.
A1  - Armijo-Olivo, Susan
A1  - BSc, PT
A1  -  MSc PT, PhD
A1  - Barbosa-Silva, Jordana
A1  - BSc, PT
A1  -  MSc PT, PhD
A1  - de Castro-Carletti, Ester
A1  - Moreira BSc, PT
A1  -  MSc, PhD
A1  - de Oliveira-Souza, Ana
A1  - Izabela Sobral BSc, PT
A1  -  MSc, PhD
A1  - Pelai, Elisa
A1  - Bizetti BSc, PT
A1  -  MSc, PhD
A1  - Mohamad, Norazlin
A1  - BSc, PT
A1  - Baghbaninaghadehi, Fatemeh
A1  - BSc, PT
A1  -  MSc PT, PhD
A1  - Dennett, Liz
A1  - Steen, Jeremy
A1  -  BSc, PT
A1  - Kumbhare, Dinesh
A1  - BSc, PT
A1  -  MSc PT, PhD
A1  - Ballenberger, Nikolaus
A1  - BSc, PT
A1  -  MSc PT, PhD
Y1  - 2024//
N2  - This review presents a comprehensive summary and critical evaluation of intention-to-treat analysis, with a particular focus on its application to randomized controlled trials within the field of rehabilitation. Adhering to the Preferred Reporting Items for Systematic Reviews and Meta-Analyses guidelines, we conducted a methodological review that encompassed electronic and manual search strategies to identify relevant studies. Our selection process involved two independent reviewers who initially screened titles and abstracts and subsequently performed full-text screening based on established eligibility criteria. In addition, we included studies from manual searches that were already cataloged within the first author's personal database. The findings are synthesized through a narrative approach, covering fundamental aspects of intention to treat, including its definition, common misconceptions, advantages, disadvantages, and key recommendations. Notably, the health literature offers a variety of definitions for intention to treat, which can lead to misinterpretations and inappropriate application when analyzing randomized controlled trial results, potentially resulting in misleading findings with significant implications for healthcare decision making. Authors should clearly report the specific intention-to-treat definition used in their analysis, provide details on participant dropouts, and explain upon their approach to managing missing data. Adherence to reporting guidelines, such as the Consolidated Standards of Reporting Trials for randomized controlled trials, is essential to standardize intention-to-treat information, ensuring the delivery of accurate and informative results for healthcare decision making., Copyright (C) 2024 Wolters Kluwer Health, Inc. All rights reserved.
KW  - Randomized Controlled Trials
KW  - Intention-to-Treat Analysis, Bias
KW  - Missing Data
KW  - Rehabilitation
JA  - Am J Phys Med Rehabil
VL  - 103
IS  - 9
SP  - 845
EP  - 857
CY  - Copyright (C) 2024 Wolters Kluwer Health, Inc. All rights reserved.
PB  - From the University of Applied Sciences Osnabruck, Faculty of Economics and Social Sciences, Osnabruck, Germany (SA-O, AISDO-S, NB); Faculties of Rehabilitation Medicine and Medicine and Dentistry, University of Alberta, Edmonton, Canada (SA-O) Faculty of Rehabilitation Medicine, University of Alberta, Edmonton, Canada; Post Graduate Program in Physical Therapy, Federal University of Sao Carlos-UFSCar, Sao Carlos, Brazil (JB-S); Post Graduate Program in Human Movement Sciences, Methodist University of Piracicaba-UNIMEP, Piracicaba, Brazil (EMDC-C); Post-Graduation Program in Oral and Maxillofacial Surgery, Piracicaba Dental School, State University of Campinas-UNICAMP, Piracicaba (SP), Brazil (EBP); Faculty of Rehabilitation Medicine, University of Alberta, Edmonton, Canada (NM, FB, LD); Faculty of Health Science, Center of Physiotherapy, Universiti Teknologi MARA, Puncak Alam, Malaysia (NM); Institute of Health Policy, Management and Evaluation, University of Toronto, Toronto, Canada (JPS); Toronto Rehabilitation Institute, University Health Network, Toronto, Canada (JPS); and Division of Physical Medicine and Rehabilitation, Department of Medicine, University of Toronto, Toronto, Canada (DK).
SN  - 0894-9115
M1  - 8803677, ajo
DO  - 10.1097/PHM.0000000000002444
PT  - Article
L2  - http://ovidsp.ovid.com/ovidweb.cgi?T=JS&PAGE=reference&D=yrovftz3&NEWS=N&AN=00002060-202409000-00012
ER  -  

Link to the Ovid Full Text or citation: https://ovidsp.ovid.com/ovidweb.cgi?T=JS&CSC=Y&NEWS=N&PAGE=fulltext&D=yrovftz3&AN=00002060-202409000-00012 

248. 
TY  - JOUR
DB  - Your Journals@Ovid Full Text
ID  - 00006534-202409000-00036
T1  - Fracture Patterns, Associated Injuries, Management, and Treatment Outcomes of 530 Pediatric Mandibular Fractures.
A1  - Irgebay, Zhazira
A1  - Glenney, Anne
A1  - Cheng, Lucille
A1  - Li, Runjia
A1  - Mocharnuk, Joseph
A1  - Smetona, John
A1  - Balasubramani, G.
A1  - Losee, Joseph
A1  - Goldstein, Jesse
Y1  - 2024//
N2  - Background: Mandibular fractures account for up to 48.8% of pediatric facial fractures; however, there are a wide range of available treatment modalities, and few studies describe trends in adverse outcomes of these injuries. This study describes fracture cause, pattern, management, and treatment outcomes in pediatric mandibular fracture patients., Methods: A retrospective review was performed of patients younger than 18 years who were evaluated for mandibular fractures at a pediatric level I trauma center between 2006 and 2021. Variables studied included demographics, cause, medical history, associated facial fractures, other associated injuries, treatments, and outcomes., Results: A total of 530 pediatric patients with 829 mandibular fractures were included in the analysis. Most isolated mandibular fractures were treated with physical therapy and rest (n = 253 [47.7%]). Patients with combination fractures, specifically those involving the parasymphysis and angle, were 2.63 times more likely to undergo surgical management compared with patients with a single facial fracture (P < 0.0001). Older age (P < 0.001), sex (P = 0.042), mechanism (P = 0.008) and cause of injury (P = 0.002), and specific fractures (eg, isolated angle [P = 0.001]) were more associated with adverse outcomes. The odds of adverse outcomes were higher for patients treated with closed reduction and external fixation or open reduction and internal fixation compared with conservative management (OR, 1.8, 95% CI, 1.0 to 3.2; and OR, 2.1, 95% CI, 1.2 to 3.5, respectively)., Conclusions: Fracture type, mechanism of injury, and treatment modality in pediatric mandibular fractures are associated with distinct rates and types of adverse outcomes. Large-scale studies characterizing these injuries are critical for guiding physicians in the management of these patients., CLINICAL QUESTION/LEVEL OF EVIDENCE: Risk, III., (C)2024American Society of Plastic Surgeons
JA  - Plast Reconstr Surg
VL  - 154
IS  - 3
SP  - 556e
EP  - 568e
CY  - (C)2024American Society of Plastic Surgeons
PB  - Pittsburgh, PA
PB  - From the (1)Department of Plastic Surgery, Children's Hospital of Pittsburgh, University of Pittsburgh Medical Center
PB  - (2)Department of Epidemiology, University of Pittsburgh Graduate School of Public Health.
SN  - 0032-1052
M1  - 1306050, p9s
DO  - 10.1097/PRS.0000000000010996
PT  - Article
L2  - http://ovidsp.ovid.com/ovidweb.cgi?T=JS&PAGE=reference&D=yrovftz3&NEWS=N&AN=00006534-202409000-00036
ER  -  

Link to the Ovid Full Text or citation: https://ovidsp.ovid.com/ovidweb.cgi?T=JS&CSC=Y&NEWS=N&PAGE=fulltext&D=yrovftz3&AN=00006534-202409000-00036 

249. 
TY  - JOUR
DB  - Your Journals@Ovid Full Text
ID  - 00006534-202409000-00021
T1  - Additive Orthodiagonal Rhytidoplasty of the Ergotrid:  A Novel Treatment Technique for Severe Dynamic Lip Lines.
A1  - Soares, Danny
A1  - Bowhay, Alexis
Y1  - 2024//
N2  - Summary: Dynamic lip lines pose a challenge in perioral rejuvenation despite the availability of numerous hyaluronic acid dermal filler products and techniques. In this article, the authors introduce additive orthodiagonal rhytidoplasty of the ergotrid, or ADORE, a novel technique for the treatment of severe dynamic lip lines. Based on an objective analysis of treatment outcomes, the authors' technique demonstrates the ability to confer substantial improvement in dynamic lip line severity, with a median reduction in lip line intensity of 79% (average, 70%; SD, 19%) at 1 month and 72% (average, 61%; SD, 21%) at 6 months, and a high degree of patient satisfaction., (C)2024American Society of Plastic Surgeons
JA  - Plast Reconstr Surg
VL  - 154
IS  - 3
SP  - 546
EP  - 549
CY  - (C)2024American Society of Plastic Surgeons
PB  - Fruitland Park, FL
PB  - From the American Foundation for Aesthetic Medicine (AFFAM).
SN  - 0032-1052
M1  - 1306050, p9s
DO  - 10.1097/PRS.0000000000011076
PT  - Miscellaneous Article
L2  - http://ovidsp.ovid.com/ovidweb.cgi?T=JS&PAGE=reference&D=yrovftz3&NEWS=N&AN=00006534-202409000-00021
ER  -  

Link to the Ovid Full Text or citation: https://ovidsp.ovid.com/ovidweb.cgi?T=JS&CSC=Y&NEWS=N&PAGE=fulltext&D=yrovftz3&AN=00006534-202409000-00021 

250. 
TY  - JOUR
DB  - Your Journals@Ovid Full Text
ID  - 00063198-202409000-00012
T1  - The future of clinical trials in idiopathic pulmonary fibrosis.
A1  - Spagnolo, Paolo
A1  - Maher, Toby
Y1  - 2024//
N2  - Purpose of review: Idiopathic pulmonary fibrosis (IPF) is a progressive lung disease with a poor prognosis and limited therapeutic options. A multitude of promising compounds are currently being investigated; however, the design and conductance of late-phase clinical trials in IPF has proven particularly challenging., Recent findings: Despite promising phase 2 data, ziritaxestat, an autotaxin inhibitor, pentraxin-2, an endogenous protein that regulates wound healing and fibrosis, and pamrevlumab, a human monoclonal antibody against connective tissue growth factor, failed to show efficacy in phase 3 trials. Endpoint selection is critical for the design, execution, and success of clinical trials; recently, attention has been paid to the assessment of how patients feel, function, and survive with the aim of aligning scientific objectives and patient needs in IPF. External control arms are control patients that derive from historical randomized controlled trials, registries, or electronic health records. They are increasingly used to assess treatment efficacy in clinical trials owing to their potential to reduce study duration and cost and increase generalizability of findings., Summary: Advances in study design, end point selection and statistical analysis, and innovative strategies for more efficient enrolment of study participants have the potential to increase the likelihood of success of late-phase clinical trials in IPF., Copyright (C) 2024 Wolters Kluwer Health, Inc. All rights reserved.
KW  - clinical trials
KW  - endpoints
KW  - Idiopathic pulmonary fibrosis
KW  - investigational drugs
KW  - treatment
JA  - Curr Opin Pulm Med
VL  - 30
IS  - 5
SP  - 494
EP  - 499
CY  - Copyright (C) 2024 Wolters Kluwer Health, Inc. All rights reserved.
PB  - (a)Respiratory Disease Unit, Department of Cardiac, Thoracic, Vascular Sciences and Public Health, University of Padova, Padova, Italy
PB  - (b)Department of Pulmonary, Critical Care and Sleep Medicine, University of Southern California Keck School of Medicine, Los Angeles, California, USA
PB  - (c)Section of Inflammation, Repair and Development, Imperial College London National Heart and Lung Institute, London, UK
SN  - 1070-5287
M1  - cn1, 9503765
DO  - 10.1097/MCP.0000000000001099
PT  - Miscellaneous Article
L2  - http://ovidsp.ovid.com/ovidweb.cgi?T=JS&PAGE=reference&D=yrovftz3&NEWS=N&AN=00063198-202409000-00012
ER  -  

Link to the Ovid Full Text or citation: https://ovidsp.ovid.com/ovidweb.cgi?T=JS&CSC=Y&NEWS=N&PAGE=fulltext&D=yrovftz3&AN=00063198-202409000-00012 

251. 
TY  - JOUR
DB  - Your Journals@Ovid Full Text
ID  - 00063198-202409000-00011
T1  - Evidence from recent clinical trials in fibrotic interstitial lung diseases.
A1  - Cottin, Vincent
A1  - Valenzuela, Claudia
Y1  - 2024//
N2  - Purpose of review: Idiopathic pulmonary fibrosis (IPF) is the prototype of fibrosing interstitial lung diseases. It is mirrored by progressive pulmonary fibrosis (PPF), an umbrella term which characterizes disease behavior of various fibrotic interstitial lung diseases with irreversible progression, accounting for loss of lung function, exercise intolerance and respiratory failure leading to early mortality. Pirfenidone and nintedanib halve the decline in lung function but do not halt disease progression., Recent findings: Since the publication in 2014 of pivotal pirfenidone and nintedanib studies, a number of clinical trials were conducted, many of them did not reach their primary endpoints. In IPF, promising phase 2 trials were followed by large phase 3 trials that did not confirm a favorable efficacy to tolerability favorable profile, including those with ziritaxestat, an autotaxin-1 inhibitor, zinpentraxin-alpha (human recombinant pentraxin-2), and the monoclonal antibody pamrevlumab targeting connective tissue growth factor. Nevertheless, newer compounds that hold promise are currently being evaluated in phase 3 or phase 2b randomized controlled trials, including: nerandomilast, a preferential phosphodiesterase 4B inhibitor; admilparant, a lysophosphatidic acid receptor antagonist; inhaled treprostinil, a prostacyclin agonist; and bexotegrast, a dual-selective inhibitor of [alpha]v[beta]6 and [alpha]v[beta]1 integrins. Nerandomilast, admilparant, inhaled treprostinil, and inhaled AP01 (pirfenidone), are currently studied in patients with PPF., Summary: Despite recent frustrating negative results, there is a growing portfolio of candidate drugs developed in both IPF and PPF., Copyright (C) 2024 Wolters Kluwer Health, Inc. All rights reserved.
KW  - clinical trials
KW  - lysophosphatidyl acid
KW  - monoclonal antibody
KW  - pulmonary fibrosis
JA  - Curr Opin Pulm Med
VL  - 30
IS  - 5
SP  - 484
EP  - 493
CY  - Copyright (C) 2024 Wolters Kluwer Health, Inc. All rights reserved.
PB  - (a)Department of Respiratory Medicine, National Reference Centre for Rare Pulmonary Diseases, member of ERN-LUNG, Louis Pradel Hospital, Hospices Civils de Lyon,
PB  - (b)UMR 754, INRAE, Claude Bernard University Lyon 1, Lyon, France
PB  - (c)ILD Unit, Department of Respiratory Medicine, Hospital universitario de la Princesa, Universitad autonoma de Madrid, Spain
SN  - 1070-5287
M1  - cn1, 9503765
DO  - 10.1097/MCP.0000000000001089
PT  - Miscellaneous Article
L2  - http://ovidsp.ovid.com/ovidweb.cgi?T=JS&PAGE=reference&D=yrovftz3&NEWS=N&AN=00063198-202409000-00011
ER  -  

Link to the Ovid Full Text or citation: https://ovidsp.ovid.com/ovidweb.cgi?T=JS&CSC=Y&NEWS=N&PAGE=fulltext&D=yrovftz3&AN=00063198-202409000-00011 

252. 
TY  - JOUR
DB  - Your Journals@Ovid Full Text
ID  - 00005792-202408300-00049
T1  - Clinicopathological features and treatment outcome of juvenile idiopathic inflammatory myopathies with anti-melanoma differentiation associated gene 5 antibodies:  A case series study.
A1  - Liu, Long
A1  - Hou, Ying
A1  - MD, PhD
A1  - Zhao, Dandan
Y1  - 2024//
N2  - To characterize the clinicopathological features and treatment outcomes of juvenile idiopathic inflammatory myopathies (JIIM) with anti-melanoma differentiation associated gene 5 (MDA5) antibodies in a Chinese cohort. Anti-MDA5 antibody was detected by immunodot assay and indirect immunofluorescence assay on HEK293 cells in a series of Chinese JIIM cohort between 2005 and 2022. The clinical features, histological findings, and treatment outcomes of these anti-MDA5-antibody-positive patients were summarized. Of 59 JIIM patients, 3 (5.08%) were found to be anti-MDA5-antibody-positive. The frequency of anti-MDA5 antibody did not show significant difference between adult idiopathic inflammatory myopathies and JIIM cohorts (P = .720). The disease duration in patients with anti-MDA5 antibody was 2.83 +/- 1.04 months. All 3 patients had typical skin lesions including Gottron sign and heliotrope rash, while interstitial lung disease and arthritis was only found in 1 patient. All 3 patients showed normal creatine kinase levels. On muscle biopsy, diffuse major histocompatibility complex class-I expression was seen in 3 patients and myxovirus-resistance protein A expression was found in 2 patients. All patients received long-term follow-up (6.42 +/- 4.01 years). They were all drug-free and showed favorable treatment outcome with prednisone and additional immunosuppressant. Our study indicates that anti-MDA5 antibodies may not be common in Chinese JIIM. Anti-MDA5-positive JIIMs are characterized by typical skin lesions of dermatomyositis, normal CK levels, and increased major histocompatibility complex class-I expression. JIIMs with anti-MDA5 generally have good response to immunotherapies., Copyright (C) 2024 The Authors. Published by Wolters Kluwer Health, Inc. All rights reserved.
KW  - anti-MDA5 antibodies
KW  - juvenile idiopathic inflammatory myopathies
KW  - MHC-I expression
KW  - treatment outcome
JA  - Medicine (Baltimore)
VL  - 103
IS  - 35
SP  - e39523
CY  - Copyright (C) 2024 The Authors. Published by Wolters Kluwer Health, Inc. All rights reserved.
PB  - (a)Department of Pathology, Qilu Hospital, Cheeloo College of Medicine, Shandong University, Jinan, Shandong, China
PB  - (b)Department of Neurology, Qilu Hospital of Shandong University, Jinan, Shandong, China
PB  - (c)Research Institute of Neuromuscular and Neurodegenerative Diseases and Department of Neurology, Qilu Hospital, Cheeloo College of Medicine, Shandong University, Jinan, China.
SN  - 0025-7974
M1  - mny, 2985248r
DO  - 10.1097/MD.0000000000039523
PT  - Article
L2  - http://ovidsp.ovid.com/ovidweb.cgi?T=JS&PAGE=reference&D=yrovftz3&NEWS=N&AN=00005792-202408300-00049
ER  -  

Link to the Ovid Full Text or citation: https://ovidsp.ovid.com/ovidweb.cgi?T=JS&CSC=Y&NEWS=N&PAGE=fulltext&D=yrovftz3&AN=00005792-202408300-00049 

253. 
TY  - JOUR
DB  - Your Journals@Ovid Full Text
ID  - 00006114-202408270-00006
T1  - Demonstration of Group-Level and Individual-Level Efficacy Using Time-to-Event Designs for Clinical Trials of Antiseizure Medications.
A1  - Kerr, Wesley
A1  -  MD, PhD
A1  - Kok, Neo
A1  - Reddy, Advith
A1  - McFarlane, Katherine
A1  - Stern, John
A1  - Pennell, Page
A1  - Stacey, William
A1  - MD, PhD
A1  - French, Jacqueline
Y1  - 2024//
N2  - Background and Objectives: Participants with treatment-resistant epilepsy who are randomized to add-on placebo and remain in a trial for the typical 3 to 5-month maintenance period may be at increased risk of adverse outcomes. A novel trial design has been suggested, time to prerandomization monthly seizure count (T-PSC), which would limit participants' time on ineffective therapy. We reanalyzed 11 completed trials to determine whether the primary efficacy conclusions at T-PSC matched each of the original, longer trials., Methods: A total of 11 double-blind, placebo-controlled trials of levetiracetam, brivaracetam, lacosamide, topiramate, and lamotrigine for either focal-onset or generalized-onset epilepsy were selected. We evaluated the group-level and individual-level efficacy of treatments including the median percent reduction (MPR) in seizure frequency and 50% responder rate (50RR) at T-PSC, time to second seizure, and time to first seizure compared with the full-length trial., Results: The primary efficacy conclusions of 10 of the 11 trials would have been the same with a T-PSC design compared with the traditional design (the exception of lamotrigine had a very high initial placebo response). As a proportion of the full-length effect size, 90% of the MPR and 85% of the 50RR were seen at T-PSC (95% CI 73%-113% and 65%-110%, respectively). Using the T-PSC design, the time on blinded treatment was at least 312 participant-years shorter (40% of total duration) and 142,000 seizures occurred during this time (60% of total seizures). By contrast, the time to first or second seizure designs reproduced group-level effect size, but the primary efficacy conclusions of each trial and individual-level efficacy correspondence were fair to poor., Discussion: These results support the use of this trial design for new epilepsy medication trials because this reanalysis of 11 randomized controlled trials demonstrated that observation until T-PSC was sufficient to demonstrate efficacy while potentially improving participant safety by reducing the time of exposure to placebo and inadequate treatment. Despite analysis of 11 trials including 3,619 participants, we did not observe a significant reduction in the group-level effect size, which is directly related to statistical power. The next step is to evaluate whether T-PSC is sufficient to evaluate safety as measured by adverse events., (C) 2024 American Academy of Neurology
JA  - Neurology
VL  - 103
IS  - 4
SP  - e209713
CY  - (C) 2024 American Academy of Neurology
PB  - From the Department of Neurology (W.T.K., N.K., A.S.R., K.N.M., P.B.P.), and Department of Biomedical Informatics (W.T.K.), University of Pittsburgh, PA; Department of Neurology (W.T.K., N.K., A.S.R., W.S.), University of Michigan, Ann Arbor; Department of Neurology (W.T.K., J.M.S.), University of California, Los Angeles; Department of Biomedical Engineering (W.S.), University of Michigan, Ann Arbor; and Comprehensive Epilepsy Center (J.F.), New York University Grossman School of Medicine, New York.
SN  - 0028-3878
M1  - 0401060, nz0
DO  - 10.1212/WNL.0000000000209713
PT  - Article
L2  - http://ovidsp.ovid.com/ovidweb.cgi?T=JS&PAGE=reference&D=yrovftz3&NEWS=N&AN=00006114-202408270-00006
ER  -  

Link to the Ovid Full Text or citation: https://ovidsp.ovid.com/ovidweb.cgi?T=JS&CSC=Y&NEWS=N&PAGE=fulltext&D=yrovftz3&AN=00006114-202408270-00006 

254. 
TY  - JOUR
DB  - Your Journals@Ovid Full Text
ID  - 00003017-202408060-00008
T1  - Omega-3 Fatty Acids and Arrhythmias.
A1  - Marcus, Mason
A1  - Link, Mark
Y1  - 2024//
N2  - The pro- and antiarrhythmic effects of omega-3 polyunsaturated fatty acids (n-3 PUFAs) have been extensively studied in preclinical and human trials. Despite early evidence of an antiarrhythmic role of n-3 PUFA in the prevention of sudden cardiac death and postoperative and persistent atrial fibrillation (AF), subsequent well-designed randomized trials have largely not shown an antiarrhythmic benefit. Two trials that tested moderate and high-dose n-3 PUFA demonstrated a reduction in sudden cardiac death, but these findings have not been widely replicated, and the potential of eicosapentaenoic acid (EPA) and docosahexaenoic acid (DHA) to reduce arrhythmic death in combination, or as monotherapy, remains uncertain. The accumulated clinical evidence does not support supplementation of n-3 PUFA for postoperative AF or secondary prevention of AF. Several large, contemporary, randomized controlled trials of high-dose n-3 PUFA for primary or secondary cardiovascular prevention have demonstrated a small, significant, dose-dependent increased risk of incident AF compared with mineral oil or corn oil comparator. These findings were reproduced with both icosapent ethyl monotherapy and a mixed EPA+DHA formulation. The proarrhythmic mechanism of increased AF in contemporary cohorts exposed to high-dose n-3 PUFA is unknown. EPA and DHA and their metabolites have pleiotropic cardiometabolic and pro- and antiarrhythmic effects, including modification of the lipid raft microenvironment; alteration of cell membrane structure and fluidity; modulation of sodium, potassium, and calcium currents; and regulation of gene transcription, cell proliferation, and inflammation. Further characterization of the complex association between EPA, EPA+DHA, and DHA and AF is needed. Which formulations, dose ranges, and patient subgroups are at highest risk, remain unclear., (C) 2024  by the American College of Cardiology Foundation and the American Heart Association, Inc.
KW  - atrial fibrillation
KW  - docosahexaenoic acid
KW  - eicosapentaenoic acid
KW  - fatty acids, omega-3
JA  - Circulation
VL  - 150
IS  - 6
SP  - 488
EP  - 503
CY  - (C) 2024  by the American College of Cardiology Foundation and the American Heart Association, Inc. 
PB  - Department of Medicine, Division of Cardiology, UT Southwestern Medical Center, Dallas, TX.
SN  - 0009-7322
M1  - daw, 0147763
DO  - 10.1161/CIRCULATIONAHA.123.065769
PT  - Miscellaneous Article
L2  - http://ovidsp.ovid.com/ovidweb.cgi?T=JS&PAGE=reference&D=yrovftz3&NEWS=N&AN=00003017-202408060-00008
ER  -  

Link to the Ovid Full Text or citation: https://ovidsp.ovid.com/ovidweb.cgi?T=JS&CSC=Y&NEWS=N&PAGE=fulltext&D=yrovftz3&AN=00003017-202408060-00008 

255. 
TY  - JOUR
DB  - Your Journals@Ovid Full Text
ID  - 00126334-202408010-00013
T1  - Brief Report:  Evaluating the Efficacy of Psychobehavioral Interventions for Cardiovascular Risk Among People Living With HIV:  A Systematic Review and Meta-Synthesis of Randomized Controlled Trials.
A1  - Foley, Jacklyn
A1  - Bernier, Lauren
A1  - Ngo, Long
A1  - Batchelder, Abigail
A1  -  MPH, PhD
A1  - O'Cleirigh, Conall
A1  - Lydston, Melissa
A1  - Yeh, Gloria
A1  - MD, MPH
Y1  - 2024//
N2  - People with HIV (PWH) are disproportionately affected by cardiovascular disease (CVD). Psychobehavioral therapies are capable of targeting the pathophysiology underlying HIV-CVD comorbidity. This study synthesized findings from randomized controlled trials of psychobehavioral therapies for reducing CVD risk among PWH following Preferred Reporting Items for Systematic Reviews and Meta-Analyses guidelines. Inclusion criteria were as follows: (1) used a randomized controlled trial design, (2) evaluated a cognitive-behavioral or mindfulness-based therapy, (3) sampled adults (age >=18 years) with HIV, (4) measured a behavioral (eg, diet) or biological (eg, immune functioning) CVD risk factor, and (5) published in an English-language peer-reviewed journal. Electronic searches were conducted in 6 databases (eg, MEDLINE) using controlled vocabulary and free-text synonyms for HIV, psychobehavioral therapy, and CVD risk. Data were independently extracted with consensus reached. Outcomes were immune activation, tobacco smoking, stress, inflammation, and physical activity from 33 studies. There were stronger effects for psychobehavioral interventions compared with controls on CD4 [Hedge g = 0.262, 95% confidence interval (CI) = 0.127 to 0.396] and tobacco-smoking abstinence (Hedge g = 0.537, 95% CI = 0.215 to 0.86). There were no differences or insufficient data for stress, inflammation, or physical activity. No eligible studies examined psychobehavioral interventions on blood pressure, lipids, or weight in PWH. There is increasing importance to further invest in broader CVD risk reduction effort for PWH that include psychobehavioral intervention strategies., Copyright (C) 2024 Wolters Kluwer Health, Inc. All rights reserved.
KW  - HIV
KW  - cardiovascular
KW  - cognitive-behavioral
KW  - mindfulness
KW  - meta-analysis
JA  - J Acquir Immune Defic Syndr
VL  - 96
IS  - 4
SP  - 399
EP  - 409
CY  - Copyright (C) 2024 Wolters Kluwer Health, Inc. All rights reserved.
PB  - (a)Behavioral Medicine Program, Massachusetts General Hospital, Boston, MA;
PB  - (b)Harvard Medical School, Boston, MA;
PB  - (c)The Fenway Institute, Fenway Health, Boston, MA;
PB  - (d)Department of Psychological and Brain Sciences, Boston University, Boston, MA;
PB  - (e)Department of Medicine, Beth Israel Deaconess Medical Center, Boston, MA;
PB  - (f)Boston University School of Medicine, Boston, MA;
PB  - (g)Treadwell Virtual Library for the Massachusetts General Hospital, Boston, MA; and
PB  - (h)Osher Center for Integrative Medicine, Harvard Medical School and Brigham and Women's Hospital, Boston, MA.
SN  - 1525-4135
DO  - 10.1097/QAI.0000000000003441
PT  - Article
L2  - http://ovidsp.ovid.com/ovidweb.cgi?T=JS&PAGE=reference&D=yrovftz3&NEWS=N&AN=00126334-202408010-00013
ER  -  

Link to the Ovid Full Text or citation: https://ovidsp.ovid.com/ovidweb.cgi?T=JS&CSC=Y&NEWS=N&PAGE=fulltext&D=yrovftz3&AN=00126334-202408010-00013 

256. 
TY  - JOUR
DB  - Your Journals@Ovid Full Text
ID  - 00126334-202408010-00003
T1  - Associations of Sleep Deficiency With Sexual Risk Behaviors and HIV Treatment Outcomes Among Men Who Have Sex With Men Living With or at High Risk of Acquiring HIV.
A1  - Rosen, Allison
A1  - Javanbakht, Marjan
A1  - PhD, MPH
A1  - Shoptaw, Steven
A1  - Seamans, Marissa
A1  -  PhD, MSPH
A1  - Gorbach, Pamina
A1  -  DrPH, MHS
Y1  - 2024//
N2  - Background: Associations of sleep deficiency and methamphetamine use with sexual health and HIV treatment outcomes are poorly understood., Setting: A longitudinal cohort of men who have sex with men at risk for or living with HIV (the mSTUDY) was analyzed. This analysis included 1445 study visits among 382 participants. Data were collected from June 2018 to February 2022., Methods: Semiannual study visits included self-interviews for sleep deficiency, sexual behaviors, substance use, and HIV treatment. Sleep deficiency was measured using the Pittsburgh Sleep Quality Index. Participants provided specimens for HIV viral load and sexually transmitted infection (STI) testing (chlamydia, gonorrhea, syphilis). Associations between sleep deficiency and STI/HIV outcomes were estimated using multiple logistic regression., Results: Across visits, the prevalence of sleep deficiency was 56%, with 33% reporting methamphetamine use and 55% living with HIV. Sleep deficiency was associated with reporting at least 1 new anal sex partner (aOR = 1.62, 95% CI: 1.21 to 2.15), exchange sex (aOR = 2.71, 95% CI: 1.15 to 6.39), sex party attendance (aOR = 2.60, 95% CI: 1.68 to 4.04), and missing HIV medications (aOR = 1.91, 95% CI: 1.16 to 3.14). The association between sleep deficiency and exchange sex differed for participants who did and did not report the use of methamphetamine (P = 0.09)., Conclusion: Sleep deficiency was associated with sexual health and HIV treatment behaviors after accounting for methamphetamine use. Sleep health should be considered in STI/HIV prevention, particularly for those who use methamphetamine., Copyright (C) 2024 Wolters Kluwer Health, Inc. All rights reserved.
KW  - sleep
KW  - sexually transmitted infections
KW  - methamphetamine
JA  - J Acquir Immune Defic Syndr
VL  - 96
IS  - 4
SP  - 326
EP  - 333
CY  - Copyright (C) 2024 Wolters Kluwer Health, Inc. All rights reserved.
PB  - (a)Department of Epidemiology, Fielding School of Public Health, University of California Los Angeles, Los Angeles, CA;
PB  - (b)Department of Family Medicine, David Geffen School of Medicine, University of California Los Angeles, Los Angeles, CA;
PB  - (c)Department of Psychiatry and Biobehavioral Sciences, David Geffen School of Medicine, University of California Los Angeles, Los Angeles, CA; and
PB  - (d)Division of Infectious Diseases, David Geffen School of Medicine, University of California, Los Angeles, Los Angeles, CA.
SN  - 1525-4135
DO  - 10.1097/QAI.0000000000003444
PT  - Miscellaneous Article
L2  - http://ovidsp.ovid.com/ovidweb.cgi?T=JS&PAGE=reference&D=yrovftz3&NEWS=N&AN=00126334-202408010-00003
ER  -  

Link to the Ovid Full Text or citation: https://ovidsp.ovid.com/ovidweb.cgi?T=JS&CSC=Y&NEWS=N&PAGE=fulltext&D=yrovftz3&AN=00126334-202408010-00003 

257. 
TY  - JOUR
DB  - Your Journals@Ovid Full Text
ID  - 00003086-202408000-00020
T1  - Is Limited English Proficiency Associated With Differences in Care Processes and Treatment Outcomes in Patients Undergoing Orthopaedic Surgery? A Systematic Review.
A1  - Busigo Torres, Rodnell
A1  - Yendluri, Avanish
A1  - Stern, Brocha
A1  -  PhD, MOT
A1  - Rajjoub, Rami
A1  - Restrepo Mejia, Mateo
A1  - Willson, Gloria
A1  - MLIS, MPH
A1  - Chen, Darwin
A1  - Moucha, Calin
A1  - Hayden, Brett
A1  - Poeran, Jashvant
A1  - MD, PhD
Y1  - 2024//
N2  - Background: Approximately 25 million people in the United States have limited English proficiency. Current developments in orthopaedic surgery, such as the expansion of preoperative education classes or patient-reported outcome collection in response to bundled payment models, may exacerbate language-related barriers. Currently, there are mixed findings of the associations between limited English proficiency and care processes and outcomes, warranting a cross-study synthesis to identify patterns of associations., Questions/purposes: In this systematic review, we asked: Is limited English proficiency associated with (1) differences in clinical care processes, (2) differences in care processes related to patient engagement, and (3) poorer treatment outcomes in patients undergoing orthopaedic surgery in English-speaking countries?, Methods: On June 9, 2023, a systematic search of four databases from inception through the search date (PubMed, Ovid Embase, Web of Science, and Scopus) was performed by a medical librarian. Potentially eligible articles were observational studies that examined the association between limited English proficiency and the prespecified categories of outcomes among pediatric and adult patients undergoing orthopaedic surgery or receiving care in an orthopaedic surgery setting. We identified 10,563 records, of which we screened 6966 titles and abstracts after removing duplicates. We reviewed 56 full-text articles and included 29 peer-reviewed studies (outcome categories: eight for clinical care processes, 10 for care processes related to patient engagement, and 15 for treatment outcomes), with a total of 362,746 patients or encounters. We extracted data elements including study characteristics, definition of language exposure, specific outcomes, and study results. The quality of each study was evaluated using adapted Newcastle-Ottawa scales for cohort or cross-sectional studies. Most studies had a low (48%) or moderate (45%) risk of bias, but two cross-sectional studies had a high risk of bias. To answer our questions, we synthesized associations and no-difference findings, further stratified by adjusted versus unadjusted estimates, for each category of outcomes. No meta-analysis was performed., Results: There were mixed findings regarding whether limited English proficiency is associated with differences in clinical care processes, with the strongest adjusted associations between non-English versus English as the preferred language and delayed ACL reconstruction surgery and receipt of neuraxial versus general anesthesia for other non-Spanish versus English primary language in patients undergoing THA or TKA. Limited English proficiency was also associated with increased hospitalization costs for THA or TKA but not opioid prescribing in pediatric patients undergoing surgery for fractures. For care processes related to patient engagement, limited English proficiency was consistently associated with decreased patient portal use and decreased completion of patient-reported outcome measures per adjusted estimates. The exposure was also associated with decreased virtual visit completion for other non-Spanish versus English language and decreased postoperative opioid refill requests after TKA but not differences in attendance-related outcomes. For treatment outcomes, limited English proficiency was consistently associated with increased hospital length of stay and nonhome discharge per adjusted estimates, but not hospital returns. There were mixed findings regarding associations with increased complications and worse postoperative patient-reported outcome measure scores., Conclusion: Findings specifically suggest the need to remove language-based barriers for patients to engage in care, including for patient portal use and patient-reported outcome measure completion, and to identify mechanisms and solutions for increased postoperative healthcare use. However, interpretations are limited by the heterogeneity of study parameters, including the language exposure. Future research should include more-precise and transparent definitions of limited English proficiency and contextual details on available language-based resources to support quantitative syntheses., Level of Evidence: Level III, therapeutic study, (C) 2024 Lippincott Williams & Wilkins LWW
JA  - Clin Orthop
VL  - 482
IS  - 8
SP  - 1374
EP  - 1390
CY  - (C) 2024 Lippincott Williams & Wilkins LWW
PB  - (1)Leni and Peter W. May Department of Orthopaedic Surgery, Icahn School of Medicine at Mount Sinai, New York, NY, USA
PB  - (2)Institute for Healthcare Delivery Science, Department of Population Health Science and Policy, Icahn School of Medicine at Mount Sinai, New York, NY, USA
PB  - (3)Levy Library, Icahn School of Medicine at Mount Sinai, New York, NY, USA
SN  - 0009-921X
M1  - 0075674, dfy
DO  - 10.1097/CORR.0000000000003034
PT  - Miscellaneous Article
L2  - http://ovidsp.ovid.com/ovidweb.cgi?T=JS&PAGE=reference&D=yrovftz3&NEWS=N&AN=00003086-202408000-00020
ER  -  

Link to the Ovid Full Text or citation: https://ovidsp.ovid.com/ovidweb.cgi?T=JS&CSC=Y&NEWS=N&PAGE=fulltext&D=yrovftz3&AN=00003086-202408000-00020 

258. 
TY  - JOUR
DB  - Your Journals@Ovid Full Text
ID  - 00007890-202408000-00023
T1  - Developing Guidance for Donor Intervention Randomized Controlled Trials:  Initial Discussions From the Canada-United Kingdom 2022 Workshop.
A1  - Slessarev, Marat
A1  - MD, PhD
A1  - Bain, Katie
A1  - Basmaji, John
A1  - Blydt-Hansen, Tom
A1  - Cooper, Jessie
A1  - D'Aragon, Frederick
A1  - MD, MSc
A1  - Del Sorbo, Lorenzo
A1  - Evans, Amy
A1  - Gordon, Anthony
A1  - Klein, Gail
A1  - Meade, Maureen
A1  -  MD, MSc
A1  - Murphy, Nicholas
A1  - Thomas, Helen
A1  - Weiss, Matthew
A1  - Weijer, Charles
A1  - MD, PhD
A1  - Harvey, Dan
Y1  - 2024//
N2  - Background. Donor interventions, including medications, protocols, and medical devices administered to donors, can enhance transplantable organ quality and quantity and maximize transplantation success. However, there is paucity of high-quality evidence about their effectiveness, in part because of ethical, practical, and regulatory challenges, and lack of guidance about conduct of donor intervention randomized controlled trials (RCTs)., Methods. With the vision to develop authoritative guidance for conduct of donor intervention RCTs, we convened a workshop of Canadian-United Kingdom experts in organ donation and transplantation ethics, research, and policy to identify stakeholders, explore unique challenges, and develop research agenda to inform future work in this promising field., Results. Donor intervention trials should consider perspectives of broad group of stakeholders including donors, transplant recipients, and their families; researchers in donation and transplantation; research ethics boards; and healthcare providers and administrators involved in donation and transplantation. Unique challenges include (1) research ethics (living versus deceased status of the donor at the time of intervention, intervention versus outcomes assessment in different individuals, harm-benefit analysis in donors versus recipients, consent, and impact on research bystanders); (2) outcome data standardization and linkage; and (3) regulatory and governance considerations., Conclusions. Donor intervention RCTs hold potential to benefit organ transplantation outcomes but face unique research ethics, outcome data, and regulatory challenges. By developing research agenda to address these challenges, our workshop was an important first step toward developing Canada-United Kingdom guidance for donor intervention RCTs that are poised to improve the quality and availability of transplantable organs., Copyright (C) 2024 Wolters Kluwer Health, Inc. All rights reserved.
JA  - Transplantation
VL  - 108
IS  - 8
SP  - 1776
EP  - 1781
CY  - Copyright (C) 2024 Wolters Kluwer Health, Inc. All rights reserved.
PB  - (1) Department of Medicine, Western University, London, ON, Canada.
PB  - (2) The Canadian Donation and Transplantation Research Program, Edmonton, AB, Canada.
PB  - (3) Ontario Health (Trillium Gift of Life Network), Toronto, ON, Canada.
PB  - (4) Department of Pediatrics (Nephrology), University of British Columbia, Vancouver, BC, Canada.
PB  - (5) Department of Health Services Research and Management, School of Health & Psychological Sciences, City, University of London, London, United Kingdom.
PB  - (6) Department of Anesthesiology, Universite de Sherbrooke, Sherbrooke, QC, Canada.
PB  - (7) Centre de Recherche du CHU de Sherbrooke, Centre Integre Universitaire de Sante et de Services Sociaux de l'Estrie-Centre Hospitalier Universitaire de Sherbrooke, Sherbrooke, QC, Canada.
PB  - (8) Interdepartmental Division of Critical Care Medicine, University Health Network, University of Toronto, Toronto, ON, Canada.
PB  - (9) NHS Blood and Transplant, Clinical Trials Unit, Bristol, United Kingdom.
PB  - (10) Division of Anaesthetics, Pain Medicine and Intensive Care, Imperial College London, London United Kingdom.
PB  - (11) Centre for Clinical Trial Support, Sunnybrook Research Institute, Toronto, ON, Canada.
PB  - (12) Department of Medicine, McMaster University, Hamilton, ON, Canada.
PB  - (13) Department of Philosophy, Western University, London, ON, Canada.
PB  - (14) Transplant Quebec, Montreal, QC, Canada.
PB  - (15) Division of Critical Care, Department of Pediatrics, Centre Mere-Enfant Soleil du CHU de Quebec, Quebec, QC, Canada.
PB  - (16) Department of Epidemiology & Biostatistics, Western University, London, ON, Canada.
PB  - (17) NHS Blood and Transplant, University of Nottingham, Nottingham, United Kingdom.
SN  - 0041-1337
M1  - wej, 0132144
DO  - 10.1097/TP.0000000000004983
PT  - Article
L2  - http://ovidsp.ovid.com/ovidweb.cgi?T=JS&PAGE=reference&D=yrovftz3&NEWS=N&AN=00007890-202408000-00023
ER  -  

Link to the Ovid Full Text or citation: https://ovidsp.ovid.com/ovidweb.cgi?T=JS&CSC=Y&NEWS=N&PAGE=fulltext&D=yrovftz3&AN=00007890-202408000-00023 

259. 
TY  - JOUR
DB  - Your Journals@Ovid Full Text
ID  - 00007670-202408000-00009
T1  - Statin Overuse in Cerebral Ischemia Without Indications:  Systematic Review and Annual US Burden of Adverse Events.
A1  - Sung, Eleanor
A1  - Saver, Jeffrey
Y1  - 2024//
N2  - BACKGROUND: Statin agents play a major role in secondary prevention after acute cerebral ischemia (ACI) events but are not indicated in all patients with ischemic stroke and transient ischemic attack. National guidelines recommend statins for patients with ACI of large or small vessel atherosclerotic origin and without these stroke mechanisms but coexisting coronary artery disease or primary prevention indications. The potential adverse effect burden of statin overuse in the remaining ACI patients have not been well delineated., METHODS: Per Preferred Reporting Items of Systematic Reviews and Meta-Analyses guidelines, we performed systematic meta-analyses of: (1) statin randomized clinical trials to determine absolute risk increases for 6 major adverse events; (2) large clinical series to determine the proportion of ACI events due to large or small vessel atherosclerotic disease; and (3) the proportion of remaining patients with coronary artery disease/primary prevention statin indications., RESULTS: For adverse effects, data were available from 63 randomized clinical trials enrolling 155 107 patients. Statin therapy was associated with an increased risk of the occurrence of 6 conditions: diabetes, myalgia or muscle weakness, myopathy, liver disease, renal insufficiency, and eye disease. Across 55 large series enrolling 53 501 patients, the rate of ACI due to large and small artery atherosclerosis was 45.0% (large artery atherosclerosis 21.6%, small vessel disease 23.4%), the rate of remaining patients with coronary artery disease/primary prevention statin indications was 31.8%, and the rate of patients without statin indications was 23.2%. Data synthesis indicated that, in the United States, were all patients with ACI without statin indications treated with statins, a total of 5601 patients would develop needless adverse events each year, most commonly diabetes, myopathy, and eye disease., CONCLUSIONS: More than one-fifth of patients with ACI do not have an indication for statins, and statin overuse in these patients could annually lead to over 5600 adverse events each year in the United States, including diabetes, myopathy, and eye disease. These findings emphasize the importance of adhering to guideline indications for the start of statin therapy in ACI., (C) 2024 American Heart Association, Inc.
KW  - coronary artery disease
KW  - hydroxymethylglutaryl-CoA reductase inhibitors
KW  - ischemic attack, transient
KW  - ischemic stroke
KW  - secondary prevention
JA  - Stroke
VL  - 55
IS  - 8
SP  - 2022
EP  - 2033
CY  - (C) 2024 American Heart Association, Inc.
PB  - University of Southern California, Viterbi School of Engineering, Los Angeles (E.M.S.).
PB  - Department of Neurology and Comprehensive Stroke Center, David Geffen School of Medicine, University of California Los Angeles (J.L.S.).
SN  - 0039-2499
M1  - v2j, 0235266
DO  - 10.1161/STROKEAHA.123.044071
PT  - Article
L2  - http://ovidsp.ovid.com/ovidweb.cgi?T=JS&PAGE=reference&D=yrovftz3&NEWS=N&AN=00007670-202408000-00009
ER  -  

Link to the Ovid Full Text or citation: https://ovidsp.ovid.com/ovidweb.cgi?T=JS&CSC=Y&NEWS=N&PAGE=fulltext&D=yrovftz3&AN=00007670-202408000-00009 

260. 
TY  - JOUR
DB  - Your Journals@Ovid Full Text
ID  - 00007670-202408000-00007
T1  - Projections of Endovascular Therapy-Eligible Patients With Stroke for the US Population.
A1  - Mistry, Eva
A1  -  MBBS, MSCI
A1  - Khoury, Jane
A1  - Kleindorfer, Dawn
A1  - Kissela, Brett
A1  - Alwell, Kathleen
A1  - Jasne, Adam
A1  - Ferioli, Simona
A1  - De Los Rios La Rosa, Felipe
A1  - Coleman, Elisheva
A1  - Demel, Stacie
A1  -  DO, PhD
A1  - Walsh, Kyle
A1  -  MD, MSc
A1  - Slavin, Sabreena
A1  - Star, Michael
A1  - Haverbusch, Mary
A1  - Mackey, Jason
A1  - Woo, Daniel
A1  - MD, MSc
A1  - Aziz, Yasmin
A1  - Heldner, Mirjam
A1  - Fischer, Urs
A1  - Jadhav, Ashutosh
A1  -  MD, PhD
A1  - Jovin, Tudor
A1  - Albers, Gregory
A1  - Nogueira, Raul
A1  - Khatri, Pooja
A1  - MD, MSc
Y1  - 2024//
N2  - BACKGROUND: As stroke endovascular thrombectomy (EVT) treatment indications expand, understanding population-based EVT eligibility becomes critical for resource planning. We aimed to project current and future population-based EVT eligibility in the United States., METHODS: We conducted a post hoc analysis of the physician-adjudicated GCNKSS (Greater Cincinnati Northern Kentucky Stroke Study; 2015 epoch), a population-based, cross sectional, observational study of stroke incidence, treatment, and outcomes across a 5-county region. All hospitalized patients >=18 years of age with acute ischemic stroke were ascertained using the International Classification of Diseases, Ninth Revision codes 430-436 and Tenth Revision codes I60-I67 and G45-G46 and extrapolated to the US adult census 2020. We determined the rate of EVT eligibility within the GCNKSS population using time from last known well to presentation (0-5 versus 5-23 hours), presenting National Institutes of Health Stroke Scale, and prestroke modified Rankin Scale. Both conservative and liberal estimates of prevalence of large vessel occlusion and large core were then applied based on literature review (unavailable within the 2015 GCNKSS). This eligibility was then extrapolated to the 2020 US population., RESULTS: Of the 1 057 183 adults within GCNKSS in 2015, 2741 had an ischemic stroke and 2176 had data available for analysis. We calculated that 8659 to 17 219 patients (conservative to liberal) meet the current guideline-recommended EVT criteria (nonlarge core, no prestroke disability, and National Institutes of Health Stroke Scale score >=6) in the United States. Estimates (conservative to liberal) for expanded EVT eligibility subpopulations include (1) 5316 to 10 635 by large core; (2) 10 635 to 21 270 by mild presenting deficits with low National Institutes of Health Stroke Scale score; (3) 13 572 to 27 089 by higher prestroke disability; and (4) 7039 to 14 180 by >1 criteria. These expanded eligibility subpopulations amount to 36 562 to 73 174 patients., CONCLUSIONS: An estimated 8659 to 17 219 adult patients in the United States met strict EVT eligibility criteria in 2020. A 4-fold increase in population-based EVT eligibility can be anticipated with incremental adoption of recent or future positive trials. US stroke systems need to be rapidly optimized to handle all EVT-eligible patients with stroke., (C) 2024 American Heart Association, Inc.
KW  - Kentucky
KW  - prevalence
KW  - stroke
KW  - thrombectomy
KW  - treatment outcome
JA  - Stroke
VL  - 55
IS  - 8
SP  - 2011
EP  - 2019
CY  - (C) 2024 American Heart Association, Inc.
PB  - Department of Neurology and Rehabilitation Medicine (E.A.M., B.M.K., K.S.A., S.F., S.L.D., M.H., D.W., Y.N.A., P.K.), University of Cincinnati, OH.
PB  - Department of Emergency Medicine (K.B.W.), University of Cincinnati, OH.
PB  - Division of Biostatistics and Epidemiology, Department of Pediatrics, Cincinnati Children's Hospital, University of Cincinnati Medical Center, OH (J.C.K.).
PB  - Department of Neurology, University of Michigan, Ann Arbor (D.O.K.).
PB  - Department of Neurology, Yale University, New Haven, CT (A.S.J.).
PB  - Miami Neuroscience Institute, Baptist Health South Florida (F.D.L.R.L.R.).
PB  - Department of Neurology, University of Chicago, IL (E.C.).
PB  - Department of Neurology, University of Kansas Medical Center (S.J.S.).
PB  - Department of Neurology, Soroka Medical Center, Beersheva, Israel (M.S.).
PB  - Department of Neurology, Indiana University School of Medicine, Indianapolis (J.M.).
PB  - Stroke Research Center Bern, University Hospital Bern and University of Bern, Switzerland (M.R.H.).
PB  - Department of Neurology, University Hospital Basel and University of Basel, Switzerland (U.F.).
PB  - Barrow Neurological Institute, Phoenix, AZ (A.P.J.).
PB  - Department of Neurology, Cooper University, Camden, NJ (T.G.J.).
PB  - Department of Neurology, Stanford University, CA (G.W.A.).
PB  - Department of Neurology, University of Pittsburgh, PA (R.G.N.).
SN  - 0039-2499
M1  - v2j, 0235266
DO  - 10.1161/STROKEAHA.123.045766
PT  - Article
L2  - http://ovidsp.ovid.com/ovidweb.cgi?T=JS&PAGE=reference&D=yrovftz3&NEWS=N&AN=00007670-202408000-00007
ER  -  

Link to the Ovid Full Text or citation: https://ovidsp.ovid.com/ovidweb.cgi?T=JS&CSC=Y&NEWS=N&PAGE=fulltext&D=yrovftz3&AN=00007670-202408000-00007 

261. 
TY  - JOUR
DB  - Your Journals@Ovid Full Text
ID  - 00002060-202408000-00009
T1  - Nonpharmacological Therapies for the Management of the Cognitive Dysfunctions in Poststroke Patients: A Systematic Review and Network Meta-analysis.
A1  - Liu, Yali
A1  - Liang, Yue
A1  - Gao, Wei
A1  - Dai, Tianjiao
A1  - Wang, Lezheng
A1  - Ji, Xiaoqi
A1  - Chen, Meng
A1  - Zhou, Supo
A1  - Zou, Ying
A1  - Sun, Xiaofei
A1  - Wu, Bao
Y1  - 2024//
N2  - Objective: The aim of the study is to investigate the comparative effects of nonpharmacological therapies for managing global, attention, memory, and execution cognitive functions in stroke patients., Design: We searched PubMed, Embase, CINAHL, Cochrane Library, Web of Science, PEDro, and Google Scholar for randomized controlled trials that evaluated the effects of nonpharmacological therapies for treating stroke cognitive dysfunctions. We performed a network meta-analysis to estimate the mean treatment effect of 95% credible interval., Results: Seventy-three randomized controlled trials were included in the network meta-analysis for evidence syntheses. All therapies had significant effects than control on global cognition in stroke patients. Combined therapy was superior to other therapies for global cognition of all patients (vs. cognitive task therapy: 0.71, 95% credible interval = 0.14 to 1.29; vs. exercise: 0.88, 95% credible interval = 0.31 to 1.45, vs. physical modality therapy: 0.77, 95% credible interval = 0.16 to 1.40). Different therapies have effects on specific cognitive domains in stroke patients., Conclusions: Our findings suggest that nonpharmacological therapies are effective in improving global cognitive function in stroke patients, with cognitive task therapy, exercise therapy, physical modality therapy, and combined therapy being viable options (most optimal approach: combined therapy). Precise selection of therapies based on the time since stroke onset and specific cognitive domains can further enhance treatment outcomes., Copyright (C) 2024 Wolters Kluwer Health, Inc. All rights reserved.
KW  - Nonpharmacological Therapy
KW  - Cognitive Function
KW  - Stroke
KW  - Network Meta-analysis
JA  - Am J Phys Med Rehabil
VL  - 103
IS  - 8
SP  - 724
EP  - 733
CY  - Copyright (C) 2024 Wolters Kluwer Health, Inc. All rights reserved.
PB  - From the School of Exercise and Health, Shanghai University of Sport, Shanghai, China (YL-L, BW); Department of Quality-Oriented Education, Jangsu Vocational College of Electronics and Information, Huaian, China (YL); School of Health and Rehabilitation, Jiangsu College of Nursing, Huaian, China (WG, TJ-D, LZ-W, SP-Z, YZ, XF-S); Department of Kinesiology, Beijing Sport University, Beijing, China (TJ-D); Department of Chinese Teaching and Research, The Fourth Kaiming Middle School of Huaian, Huaian, China (XQ-J); College of International Education, Jiangsu Vocational College of Finance and Economics, Huaian, China (MC); and Department of Rehabilitation, Fujian University of Traditional Chinese Medicine, Fuzhou, China (BW).
SN  - 0894-9115
M1  - 8803677, ajo
DO  - 10.1097/PHM.0000000000002435
PT  - Article
L2  - http://ovidsp.ovid.com/ovidweb.cgi?T=JS&PAGE=reference&D=yrovftz3&NEWS=N&AN=00002060-202408000-00009
ER  -  

Link to the Ovid Full Text or citation: https://ovidsp.ovid.com/ovidweb.cgi?T=JS&CSC=Y&NEWS=N&PAGE=fulltext&D=yrovftz3&AN=00002060-202408000-00009 

262. 
TY  - JOUR
DB  - Your Journals@Ovid Full Text
ID  - 00003072-202408000-00026
T1  - Evaluation of Treatment Outcomes of Prostate Cancer Patients With Lymph Node Metastasis Treated With Definitive Radiotherapy: Comparative Analysis of PSMA PET/CT and Conventional Imaging.
A1  - Onal, Cem
A1  - Guler, Ozan
A1  - Erpolat, Petek
A1  - Hurmuz, Pervin
A1  - Sutera, Philip
A1  - Deek, Matthew
A1  - Elmali, Aysenur
A1  - Yilmaz, Melek
A1  - Koken, Ummu
A1  - Yavuz, Melek
A1  - Ozyigit, Gokhan
A1  - Tran, Phuoc
Y1  - 2024//
N2  - Purpose: We investigated the impact of prostate-specific membrane antigen (PSMA) PET/CT compared with conventional imaging on treatment outcomes for node-positive prostate cancer (PCa) patients who underwent androgen deprivation therapy (ADT) and external radiotherapy (RT)., Patients and Methods: A multicentric, retrospective study recruited patients with node-positive PCa patients who underwent conventional radiological evaluation or PSMA PET/CT and received ADT and RT at 3 hospitals from 2009 to 2021 were enrolled. Patients underwent prostate and pelvis RT, accompanied by a minimum of 6 months of ADT. The primary endpoints were progression-free survival (PFS) and PCa-specific survival (PCSS). Cox regression analyzed the association of survival with potential prognostic factors, whereas logistic regression identified the predictors of bone and lymph node metastasis., Results: The median follow-up time was 64.0 months. The majority of patients (64.1%) underwent PSMA PET/CT for staging. The 5-year rates of PFS and PCSS were 63.7% and 83.7%, respectively. Disease progression was observed in 90 patients (36.3%). In multivariable analysis, ADT duration of less than 24 months and post-RT prostate-specific antigen (PSA) nadir were prognostic for PFS. Early clinical T stage and PSMA PET/CT predicted better PCSS. Patients staged with PSMA PET/CT had exhibited significantly higher 5-year PCSS rates than compared with those staged with conventional imaging (95.1% vs 76.9%; P = 0.01). Shorter ADT duration and higher PSA levels after RT independently predicted bone metastasis in multivariable logistic regression. Advanced T stage, shorter ADT duration, and higher PSA levels after neoadjuvant ADT predicted nonregional lymph node recurrence., Conclusions: ADT with pelvis RT is an effective treatment option for node-positive PCa patients. The PSMA PET/CT outperformed conventional imaging in PCSS, emphasizing the importance of precise clinical staging for patients undergoing definitive RT., Copyright (C) 2024 Wolters Kluwer Health, Inc. All rights reserved.
KW  - prostate cancer
KW  - radiotherapy
KW  - lymph node metastasis
KW  - androgen deprivation therapy
KW  - survival
JA  - Clin Nucl Med
VL  - 49
IS  - 8
SP  - e383
EP  - e389
CY  - Copyright (C) 2024 Wolters Kluwer Health, Inc. All rights reserved.
PB  - From the (*)Department of Radiation Oncology, Adana Dr Turgut Noyan Research and Treatment Center, Faculty of Medicine, Baskent University, Adana, Turkey
PB  - (+)Department of Radiation Oncology, Baskent University Faculty of Medicine, Ankara, Turkey
PB  - (++)Department of Radiation Oncology, Gazi University Faculty of Medicine, Ankara, Turkey
PB  - ([S])Department of Radiation Oncology, Hacettepe University Faculty of Medicine, Ankara, Turkey
PB  - ([//])Department of Radiation Oncology and Molecular Radiation Sciences, Johns Hopkins University School of Medicine, Baltimore, MD
PB  - ([P])Department of Radiation Oncology, Rutgers Cancer Institute of New Jersey, New Brunswick, NJ
PB  - (**)Department of Radiation Oncology, University of Maryland School of Medicine, Baltimore, MD.
SN  - 0363-9762
M1  - df6, 7611109
DO  - 10.1097/RLU.0000000000005284
PT  - Article
L2  - http://ovidsp.ovid.com/ovidweb.cgi?T=JS&PAGE=reference&D=yrovftz3&NEWS=N&AN=00003072-202408000-00026
ER  -  

Link to the Ovid Full Text or citation: https://ovidsp.ovid.com/ovidweb.cgi?T=JS&CSC=Y&NEWS=N&PAGE=fulltext&D=yrovftz3&AN=00003072-202408000-00026 

263. 
TY  - JOUR
DB  - Your Journals@Ovid Full Text
ID  - 00000658-202408000-00013
T1  - Association Between Storage Time of Transfused Red Blood Cells and Infection After Clean-contaminated Surgery: A Retrospective Cohort Study.
A1  - Xu, Xiaohan
A1  - Zhang, Yuelun
A1  - Gan, Jia
A1  - Ye, Xiangyang
A1  - Yu, Xuerong
A1  - Huang, Yuguang
Y1  - 2024//
N2  - Objective: To investigate the association between the storage time of transfused red blood cells (RBCs) and risks of infections after clean-contaminated surgery., Background: Storage lesions of RBCs can aggravate transfusion-related immunomodulation. Very few randomized controlled trials have investigated the impacts of storage time on postoperative outcomes in noncardiac patients., Methods: We included adult patients who had undergone clean-contaminated surgery from 2014 to 2018 and received allogeneic RBC transfusion. In transfusion episode-level analysis, the exposure was the storage time of each transfusion episode. In patient-level analysis, the exposures were the mean, weighted mean, maximum storage time, and Scalar Age of Blood Index of RBCs transfused into each patient. The primary outcome was infections that developed after transfusions within postoperative day 30., Results: The 4046 patients were included who received 11604 transfusion episodes. Of these, 1025 (25.3%) patients developed postoperative infections. An increased storage time of transfused RBCs was not associated with increased odds of postoperative infections in either transfusion episode-level analysis [odds ratio (OR), 1.03 per 5 days, 95% CI, 0.95-1.11] or patient-level analysis (mean: OR, 1.02, 95% CI, 0.95-1.10; weighted mean: OR, 1.02, 95% CI, 0.95-1.10; maximum: OR, 1.06, 95% CI, 0.98-1.14; Scalar Age of Blood Index: OR, 0.99, 95% CI, 0.96-1.03), after adjusting 17 confounders., Conclusions: Prolonged storage time of transfused RBCs was not associated with increased risks of infections after clean-contaminated surgery., Copyright (C) 2024 Wolters Kluwer Health, Inc. All rights reserved.
KW  - blood transfusion
KW  - clean-contaminated surgery
KW  - postoperative infection
KW  - red blood cell
KW  - storage time
JA  - Ann Surg
VL  - 280
IS  - 2
SP  - 253
EP  - 260
CY  - Copyright (C) 2024 Wolters Kluwer Health, Inc. All rights reserved.
PB  - (*)Department of Anesthesiology, Peking Union Medical College Hospital, Beijing, China
PB  - (+)Medical Research Center, Peking Union Medical College Hospital, Beijing, China
PB  - (++)Department of Blood Transfusion, Peking Union Medical College Hospital, Beijing, China
PB  - ([S])Department of Information Management, Peking Union Medical College Hospital, Beijing 100730, China
SN  - 0003-4932
M1  - 67s, 0372354
DO  - 10.1097/SLA.0000000000006155
PT  - Article
L2  - http://ovidsp.ovid.com/ovidweb.cgi?T=JS&PAGE=reference&D=yrovftz3&NEWS=N&AN=00000658-202408000-00013
ER  -  

Link to the Ovid Full Text or citation: https://ovidsp.ovid.com/ovidweb.cgi?T=JS&CSC=Y&NEWS=N&PAGE=fulltext&D=yrovftz3&AN=00000658-202408000-00013 

264. 
TY  - JOUR
DB  - Your Journals@Ovid Full Text
ID  - 00075198-202408000-00015
T1  - Beyond one-size-fits-all in cardiogenic shock:  impella, extracorporeal membrane oxygenation or tailored use of mechanical circulatory support?.
A1  - Rob, Daniel
A1  - Belohlavek, Jan
Y1  - 2024//
N2  - Purpose of review: This article offers an overview of recent randomized controlled trials (RCTs) testing the efficacy of veno-arterial extracorporeal membrane oxygenation (VA ECMO) and microaxial flow pump (mAFP) in treating cardiogenic shock, including findings from the DanGer shock trial. It summarizes the clinical implications and limitations of these studies and key decision-making considerations for cardiogenic shock device use., Recent findings: Despite important limitations in all published RCTs, the routine use of VA ECMO for acute myocardial infarction related cardiogenic shock did not demonstrate benefit and should be reserved for selected patients with extreme forms of cardiogenic shock. Conversely, mAFP (Impella CP) appears promising for cardiogenic shock due to ST elevation myocardial infarction. A stepwise approach - initial mAFP use for cardiogenic shock with left ventricular failure, supplemented by VA ECMO if mAFP is inadequate or if severe right ventricular failure is present - may be preferable, but requires validation through RCTs. High complication rates in device arms underscore the need for careful patient selection, preventive strategies, education for centers and operators, and further research., Summary: Recent trials offer insights into mechanical circulatory support in cardiogenic shock, but their real-world applicability is limited. Despite potential benefits, the use of VA ECMO and mAFP is associated with significant complication rates, emphasizing the need for personalized use., Copyright  (C) 2024 YEAR Wolters Kluwer Health, Inc. All rights reserved.
KW  - cardiogenic shock
KW  - DanGer
KW  - extracorporeal membrane oxygenation
KW  - impella
KW  - mechanical circulatory support
JA  - Curr Opin Crit Care
VL  - 30
IS  - 4
SP  - 371
EP  - 378
CY  - Copyright  (C) 2024 YEAR Wolters Kluwer Health, Inc. All rights reserved.
PB  - 2(nd) Department of Medicine - Department of Cardiovascular Medicine, First Faculty of Medicine, Charles University and General University Hospital in Prague, Prague, Czech Republic
SN  - 1070-5295
M1  - 9504454, d2j
DO  - 10.1097/MCC.0000000000001165
PT  - Miscellaneous Article
L2  - http://ovidsp.ovid.com/ovidweb.cgi?T=JS&PAGE=reference&D=yrovftz3&NEWS=N&AN=00075198-202408000-00015
ER  -  

Link to the Ovid Full Text or citation: https://ovidsp.ovid.com/ovidweb.cgi?T=JS&CSC=Y&NEWS=N&PAGE=fulltext&D=yrovftz3&AN=00075198-202408000-00015 

265. 
TY  - JOUR
DB  - Your Journals@Ovid Full Text
ID  - 00075198-202408000-00014
T1  - ICU management of cardiogenic shock before mechanical support.
A1  - Schaubroeck, Hannah
A1  - Rossberg, Michelle
A1  - Thiele, Holger
A1  - Poss, Janine
Y1  - 2024//
N2  - Purpose of review: Treatment of cardiogenic shock remains largely driven by expert consensus due to limited evidence from randomized controlled trials. In this review, we aim to summarize the approach to the management of patients with cardiogenic shock in the ICU prior to mechanical circulatory support (MCS)., Recent findings: Main topics covered in this article include diagnosis, monitoring, initial management and key aspects of pharmacological therapy in the ICU for patients with cardiogenic shock., Summary: Despite efforts to improve therapy, short-term mortality in patients with cardiogenic shock is still reaching 40-50%. Early recognition and treatment of cardiogenic shock are crucial, including early revascularization of the culprit lesion with possible staged revascularization in acute myocardial infarction (AMI)-CS. Optimal volume management and vasoactive drugs titrated to restore arterial pressure and perfusion are the cornerstone of cardiogenic shock therapy. The choice of vasoactive drugs depends on the underlying cause and phenotype of cardiogenic shock. Their use should be limited to the shortest duration and lowest possible dose. According to recent observational evidence, assessment of the complete hemodynamic profile with a pulmonary artery catheter (PAC) was associated with improved outcomes and should be considered early in patients not responding to initial therapy or with unclear shock. A multidisciplinary shock team should be involved early in order to identify potential candidates for temporary and/or durable MCS., Copyright  (C) 2024 YEAR Wolters Kluwer Health, Inc. All rights reserved.
KW  - acute myocardial infarction
KW  - cardiogenic shock
KW  - heart failure
KW  - inotropes
KW  - vasopressors
JA  - Curr Opin Crit Care
VL  - 30
IS  - 4
SP  - 362
EP  - 370
CY  - Copyright  (C) 2024 YEAR Wolters Kluwer Health, Inc. All rights reserved.
PB  - (a)Intensive Care Department, Ghent University Hospital, Ghent, Belgium
PB  - (b)Department of Cardiology, Heart Center Leipzig at University of Leipzig, Leipzig, Germany
SN  - 1070-5295
M1  - 9504454, d2j
DO  - 10.1097/MCC.0000000000001182
PT  - Miscellaneous Article
L2  - http://ovidsp.ovid.com/ovidweb.cgi?T=JS&PAGE=reference&D=yrovftz3&NEWS=N&AN=00075198-202408000-00014
ER  -  

Link to the Ovid Full Text or citation: https://ovidsp.ovid.com/ovidweb.cgi?T=JS&CSC=Y&NEWS=N&PAGE=fulltext&D=yrovftz3&AN=00075198-202408000-00014 

266. 
TY  - JOUR
DB  - Your Journals@Ovid Full Text
ID  - 01241398-202408000-00002
T1  - Treatment and Outcome of Supracondylar Humeral Fractures in Children Over 10 Years of Age at the Time of Injury:  A Review of 60 Cases.
A1  - Li, YiQiang
A1  - Wei, Sheng
A1  - Canavese, Federico
A1  - Liu, YuanZhong
A1  - Li, JingChun
A1  - Liu, YanHan
A1  - Xu, HongWen
Y1  - 2024//
N2  - Objectives: To assess the treatment and outcomes of supracondylar humeral fractures (SHFs) in children older than 10 years of age at the time of injury., Methods: The study analyzed clinical data from 60 patients who sustained SHF, all over the age of 10 years, were analyzed. The patients included 49 males and 11 females with a mean age of 10.9 +/- 0.9 years (range, 10 to 14.5). All patients underwent surgical treatment under general anesthesia. Closed reduction (CR) and percutaneous fixation were the primary treatment, with open reduction and internal fixation being employed only in cases CR was unsuccessful. The study assessed the healing of fractures by measuring the radiographic angles, including the carrying angle (RCA), Baumann's angle (BA), and metaphyseal-diaphyseal angle (MDA) on anteroposterior radiographs of the elbow joint. In addition, the study evaluated whether the anterior humeral line (AHL) appropriately passed through the middle third of the capitellum. The final follow-up visit used the Mayo Elbow Performance Index score (MEPI) and Flynn's criteria to analyze the recovery of elbow function., Results: There were 15 (25%) SHF type II, 17 (28.3%) type III and 28 (46.7%) type IV. Of the 60 patients, 56 (93.3%) underwent successful CR, whereas 4 (6.7%) required open reduction and internal fixation because of an unsuccessful CR. The final follow-up showed the average BA as 72[degrees] +/- 5.3[degrees], the average MDA as 88.3[degrees] +/- 2.8[degrees], and the average RCA as 9.6[degrees] +/- 3.9[degrees]. The AHL bisected accurately the capitellum in 59 cases (98.3%). The average range of elbow flexion-extension was 146.6[degrees] +/- 8.6[degrees], whereas the average MEPI score was 99.9 +/- 0.6; 98.3% (n=59) were rated as excellent and 1.7% (n=1) were rated as good. According to Flynn's criteria, 86.7% had an excellent outcome (n=52), 10% had a good outcome (n=6), and 3.3% had a poor outcome (n=2). Only 1 patient (1.7%) experienced redisplacement. Eight cases of nerve injury were reported, with 7 involving the radial nerve and 1 involving the ulnar nerve; all resolved spontaneously., Conclusions: CR and percutaneous fixation have been shown to be effective in treating SHF in 93.3% of children aged 10 years old and older at the time of injury, with favorable radiographic and functional outcomes and a low risk of secondary displacement. Open reduction should only be considered when CR is ineffective., Copyright (C) 2024 Wolters Kluwer Health, Inc. All rights reserved.
KW  - Older children
KW  - 10 years
KW  - supracondylar humeral fracture
KW  - closed reduction
KW  - functional outcome
JA  - J. pediatr. orthop.
VL  - 44
IS  - 7
SP  - e580
EP  - e587
CY  - Copyright (C) 2024 Wolters Kluwer Health, Inc. All rights reserved.
PB  - (*)Department of Pediatric Orthopedics, Guangzhou Women and Children's Medical Center, Guangzhou Medical University, Guangzhou, China
PB  - (+)Department of Pediatric Orthopedic Surgery, Jeanne de Flandre Hospital, Lille University Centre, Lille, France
SN  - 0271-6798
DO  - 10.1097/BPO.0000000000002710
PT  - Miscellaneous Article
L2  - http://ovidsp.ovid.com/ovidweb.cgi?T=JS&PAGE=reference&D=yrovftz3&NEWS=N&AN=01241398-202408000-00002
ER  -  

Link to the Ovid Full Text or citation: https://ovidsp.ovid.com/ovidweb.cgi?T=JS&CSC=Y&NEWS=N&PAGE=fulltext&D=yrovftz3&AN=01241398-202408000-00002 

267. 
TY  - JOUR
DB  - Your Journals@Ovid Full Text
ID  - 00006114-202407230-00010
T1  - Upper Limb Robots for Recovery of Motor Arm Function in Patients With Stroke: A Systematic Review and Meta-Analysis.
A1  - De Iaco, Luca
A1  - Veerbeek, Janne
A1  - Ket, Johannes
A1  - Kwakkel, Gert
Y1  - 2024//
N2  - Background and Objectives: Robot technology to support upper limb (UL) rehabilitation poststroke has rapidly developed over the past 3 decades. We aimed to assess the effects of UL-robots (UL-RTs) on recovery of UL motor functioning and capacity poststroke when compared with any non-UL-RT and to identify variables that are associated with the found effect sizes (ESs)., Methods: Randomized controlled trials (RCTs) comparing UL-RTs with any other intervention on patients with UL limitations poststroke were identified in electronic searches from PubMed, Wiley/Cochrane Libraries, Embase, Cumulative Index of Nursing and Allied Health Literature, Web of Science, SportDISCUS, Physiotherapy Evidence Database (PEDro), and Google Scholar from inception until August 1, 2022. Two reviewers independently extracted relevant data using a Microsoft Excel spreadsheet. Meta-analyses were performed for measures of UL-muscle synergism, muscle power, muscle tone, capacity, self-reported motor performance, and basic activities of daily living (ADLs). Subgroup, sensitivity, and meta-regression analyses were applied to identify factors potentially associated with found ESs. Analyses were performed using Review Manager version 5.4 or IBM SPSS statistics version 27., Results: Ninety RCTs (N = 4,311) were included (median PEDro score 6 [6-7]). Meta-analyses of 86 trials (N = 4,240) showed small significant improvements in UL-muscle synergism (Fugl-Meyer Assessment of the UL [FM-UL]) (mean difference 2.23 [1.11-3.35]), muscle power (standardized mean difference [SMD] 0.39 [0.16-0.61]), motor performance (SMD 0.11 [0.00-0.21]), and basic ADLs (SMD 0.28 [0.10-0.45]). No overall effects were found for muscle tone (SMD -0.1 [-0.26 to 0.07]) or UL-capacity (SMD 0.04 [-0.10 to 0.18]), except with exoskeletons (SMD 0.27 [0.10-0.43]). Meta-regressions showed a significant positive association between baseline mean FM-UL and ESs for UL-capacity (r = 0.339; p = 0.03), in particular in the acute and early-subacute phases poststroke (r = 0.65; p = 0.01). No further significant subgroup differences or associations were found in our analyses., Discussion: The small significant effects found at the level of motor impairment do not show generalization to clinically meaningful effects at the level of UL-capacity. Meta-regressions suggest that selected participants with some potential of UL-recovery may benefit most from UL-RT, especially earlier poststroke. The robustness and consistency of our findings suggest that the development of the next generation of UL-RT needs to be guided by a better mechanistic understanding about assumed underlying interaction effects between motor learning and motor recovery poststroke., Trial Registration Information: A prospectively registered study protocol is available in the PROSPERO database under ID CRD42020197450., (C) 2024 American Academy of Neurology
JA  - Neurology
VL  - 103
IS  - 2
SP  - e209495
CY  - (C) 2024 American Academy of Neurology
PB  - From the IRCCS Fondazione Don Gnocchi (L.D.I.), Milan, Italy; Neurocenter (J.M.V.), Luzerner Kantonsspital, Lucerne, Switzerland; Medical Library (J.C.F.K.), Amsterdam University Medical Centre, Department of Rehabilitation Medicine (G.K.), Amsterdam University Medical Centre, Amsterdam Movement Sciences, Amsterdam Neuroscience, the Netherlands; and Department of Physical Therapy and Human Movement Sciences (G.K.), Feinberg School of Medicine, North-Western University, Chicago, IL.
SN  - 0028-3878
M1  - 0401060, nz0
DO  - 10.1212/WNL.0000000000209495
PT  - Article
L2  - http://ovidsp.ovid.com/ovidweb.cgi?T=JS&PAGE=reference&D=yrovftz3&NEWS=N&AN=00006114-202407230-00010
ER  -  

Link to the Ovid Full Text or citation: https://ovidsp.ovid.com/ovidweb.cgi?T=JS&CSC=Y&NEWS=N&PAGE=fulltext&D=yrovftz3&AN=00006114-202407230-00010 

268. 
TY  - JOUR
DB  - Your Journals@Ovid Full Text
ID  - 00005792-202407050-00050
T1  - Quantitative measurements of dual-energy CT parameters in the diagnosis of osteoporosis - a highly sensitive and specific technique:  An observational study.
A1  - Chen, Si
A1  - Guo, Lin
A1  - Zhao, Hui
A1  - Wan, Xin
A1  - Zang, Jiacheng
Y1  - 2024//
N2  - With the aging of the population in our society, osteoporosis (OP) has become one of the chronic diseases that seriously threaten the physical health of the elderly, leading to a heavy burden on healthcare. In recent years, with the continuous development of dual-energy CT (DECT) technology, quantitative measurements of DECT parameters, which is highly sensitive to OP, provides accurate results, is convenient and cost-effective, and is expected to be widely used in bone density testing. This study was aimed to explore the value of quantitative measurements of DECT parameters in diagnosing OP, in order to better guide clinical judgments and treatment. A total of 187 patients who underwent dual-energy X-ray and DECT examinations at Tianjin hospital between January 2022 and June 2023 were included as participants in this study. The bone mineral density (BMD) values of the lumbar spine (L1-L4) were determined using dual-energy X-ray absorptiometry. Simultaneously, CT scans of the lumbar spine (L1-L4) were conducted to measure the CT values of contrast media (CM), mixed-energy image CT values (regular CT value [rCT]), calcium concentration (CaD), as well as fat fraction (FF). Pearson correlation analysis was used to examine the relationship between the quantitative measurements of L1 to L4 vertebral bodies obtained from DECT and BMD. The values of CM, rCT, and CaD in the OP group were all lower than those in the non-OP group with statistical significance (P < .001). Conversely, the fat fraction parameter value in the OP group was significantly higher in contrast with the non-OP group (P = .004); there was a positive correlation between CM, rCT, CaD, and BMD values (R = 0.579, P < .001; R = 0.604, P < .001; R = 0.563, P < .001); CM, rCT, and CaD had high diagnostic value for OP, as evidenced by AUCs of 0.935 (95% CI: 0.900-0.971), 0.956 (95% CI: 0.925-0.987), and 0.926 (95% CI: 0.858-0.954), respectively, all with P values < .001. Quantitative measurement of DECT parameters showed a high sensitivity as well as a high specificity in the diagnosis of OP. It is also highly feasible and holds significant clinical diagnostic value, making it a suitable candidate for widespread application., Copyright (C) 2024 The Authors. Published by Wolters Kluwer Health, Inc. All rights reserved.
KW  - bone mineral density
KW  - calcium concentration
KW  - dual-energy CT
KW  - dual-energy X-ray absorptiometry
KW  - osteoporosis
JA  - Medicine (Baltimore)
VL  - 103
IS  - 27
SP  - e38559
CY  - Copyright (C) 2024 The Authors. Published by Wolters Kluwer Health, Inc. All rights reserved.
PB  - (a)Radiology Department, Tianjin Hospital, Tianjin University, Tianjin, China
PB  - (b)Ultrasonic Department, Tianjin Hospital, Tianjin University, Tianjin, China
PB  - (c)Department of Hip, Tianjin Hospital, Tianjin University, Tianjin, China.
SN  - 0025-7974
M1  - mny, 2985248r
DO  - 10.1097/MD.0000000000038559
PT  - Article
L2  - http://ovidsp.ovid.com/ovidweb.cgi?T=JS&PAGE=reference&D=yrovftz3&NEWS=N&AN=00005792-202407050-00050
ER  -  

Link to the Ovid Full Text or citation: https://ovidsp.ovid.com/ovidweb.cgi?T=JS&CSC=Y&NEWS=N&PAGE=fulltext&D=yrovftz3&AN=00005792-202407050-00050 

269. 
TY  - JOUR
DB  - Your Journals@Ovid Full Text
ID  - 00007890-202407000-00021
T1  - Glucagon-like Peptide 1 Receptor Agonists and Cardiovascular Outcomes in Solid Organ Transplant Recipients With Diabetes Mellitus.
A1  - Dotan, Idit
A1  - Rudman, Yaron
A1  - Turjeman, Adi
A1  - Akirov, Amit
A1  - Steinmetz, Tali
A1  - Calvarysky, Bronya
A1  - Diker Cohen, Talia
A1  - MD, PhD
Y1  - 2024//
N2  - Background. Glucagon-like peptide 1 receptor agonists (GLP1-RAs) reduce cardiovascular events and mortality in type 2 diabetes. Limited data are available on diabetes treatment after solid organ transplantation. We aimed to explore the effect of GLP1-RAs on cardiovascular outcomes in transplanted recipients with diabetes., Methods. We extracted data on adult transplant recipients (kidney, lungs, liver, heart) insured in a large health maintenance organization. Death-censored patients with diabetes treated with GLP1-RAs were matched with nonusers. The primary outcome was a composite of major cardiovascular events (MACEs): a nonfatal cardiac event (myocardial infarction, stable/unstable angina, coronary bypass, and coronary angiography), ischemic stroke and all-cause mortality. Secondary outcomes were MACE or peripheral vascular disease (MACE-PVD), and all-cause mortality. Safety outcomes included biliopancreatic adverse events., Results. We included 318 patients (69% males, average age 58.3 +/- 11.0 y) with a 3.1-y median follow-up. The incidence of MACE was 101 of 1000 patient-years in GLP1-RAs users compared with 134 of 1000 in controls (hazard ratio [HR] 0.46; 95% confidence interval [CI], 0.27-0.78). GLP1-RAs similarly reduced the risk of MACE-PVD (HR 0.53; 95% CI, 0.33-0.88) and the risk of all-cause mortality (HR 0.39; 95% CI, 0.18-0.84). Biliopancreatic adverse events occurred less in GLP1-RA users., Conclusions. Transplant recipients with diabetes who used GLP1-RAs had lower risks for MACE and all-cause mortality. These results may profoundly implicate the daily management of posttransplant recipients with diabetes, a population with a high prevalence of cardiometabolic risk factors and cardiovascular death. Transplant patients are usually excluded from randomized controlled trials and, hence might be undertreated with disease-modifying drugs. Larger prospective studies are needed in this unique population., Copyright (C) 2024 Wolters Kluwer Health, Inc. All rights reserved.
JA  - Transplantation
VL  - 108
IS  - 7
SP  - e121
EP  - e128
CY  - Copyright (C) 2024 Wolters Kluwer Health, Inc. All rights reserved.
PB  - (1) Institute of Endocrinology, Diabetes and Metabolism, Rabin Medical Center, Beilinson Hospital, Petah Tikva, Israel.
PB  - (2) Sackler Faculty of Medicine, Tel Aviv University, Tel Aviv, Israel.
PB  - (3) Research Authority, Rabin Medical Center, Beilinson Hospital, Petah Tikva, Israel.
PB  - (4) Institute of Nephrology, Rabin Medical Center, Beilinson Hospital, Petah Tikva, Israel.
PB  - (5) Pharmacy, Rabin Medical Center, Beilinson Hospital, Petah Tikva, Israel.
PB  - (6) Faculty of Medicine, The Hebrew University of Jerusalem, Jerusalem, Israel.
SN  - 0041-1337
M1  - wej, 0132144
DO  - 10.1097/TP.0000000000004945
PT  - Article
L2  - http://ovidsp.ovid.com/ovidweb.cgi?T=JS&PAGE=reference&D=yrovftz3&NEWS=N&AN=00007890-202407000-00021
ER  -  

Link to the Ovid Full Text or citation: https://ovidsp.ovid.com/ovidweb.cgi?T=JS&CSC=Y&NEWS=N&PAGE=fulltext&D=yrovftz3&AN=00007890-202407000-00021 

270. 
TY  - JOUR
DB  - Your Journals@Ovid Full Text
ID  - 00001622-202407000-00006
T1  - Interventions aiming to improve advance care planning uptake in oncology:  a scoping review of recent randomized controlled trials.
A1  - Libert, Yves
A1  - Langhendries, Caroline
A1  - Choucroun, Lisa
A1  - Merckaert, Isabelle
Y1  - 2024//
N2  - Purpose of review: The evidence regarding the effectiveness of interventions aiming to improve ACP uptake appears mixed. The purpose of this scoping review is to summarize findings from recent RCTs assessing the efficacy of interventions designed to increase ACP uptake in cancer care., Recent findings: The PubMed database was searched for studies published between 2021 and 2023. Ten RCTs were identified that evaluated a wide range of interventions aimed at encouraging or facilitating ACP communication among patients with advanced cancer, caregivers, and HCPs. Three RCTs developed ACP facilitation tools for patients and sometimes caregivers. Six RCTs involved integrating trained ACP facilitators into patient care, and one RCT used nudges to encourage oncologists trained in ACP discussions to initiate discussions with patients at highest risk of short-term mortality. Most of the reviewed interventions were based on previously tested intervention approaches or tools., Summary: The key effects identified in this review are the facilitation of ACP discussions among patients, caregivers, and HCPs, and the documentation of patient preferences in the medical record. The direct involvement of facilitators in ACP document drafting and inclusion in patient files, as well as interventions prompting end-of-life discussions, contributed to this effect., Copyright (C) 2024 Wolters Kluwer Health, Inc. All rights reserved.
KW  - advance care planning
KW  - cancer
KW  - communication
KW  - interventions
KW  - randomized controlled trials
JA  - Curr Opin Oncol
VL  - 36
IS  - 4
SP  - 233
EP  - 247
CY  - Copyright (C) 2024 Wolters Kluwer Health, Inc. All rights reserved.
PB  - (a)Universite libre de Bruxelles (ULB), Faculte des Sciences Psychologiques et de l'Education
PB  - (b)Universite libre de Bruxelles (ULB), Hopital Universitaire de Bruxelles (H.U.B), Institut Jules Bordet, Service de Psychologie (Secteur Psycho-Oncologie)
PB  - (c)Centre de Psycho-Oncologie, Brussels, Belgium
SN  - 1040-8746
M1  - a1v, 9007265
DO  - 10.1097/CCO.0000000000001045
PT  - Miscellaneous Article
L2  - http://ovidsp.ovid.com/ovidweb.cgi?T=JS&PAGE=reference&D=yrovftz3&NEWS=N&AN=00001622-202407000-00006
ER  -  

Link to the Ovid Full Text or citation: https://ovidsp.ovid.com/ovidweb.cgi?T=JS&CSC=Y&NEWS=N&PAGE=fulltext&D=yrovftz3&AN=00001622-202407000-00006 

271. 
TY  - JOUR
DB  - Your Journals@Ovid Full Text
ID  - 00001622-202407000-00004
T1  - Current evidence of integrative oncology modalities for managing adverse effects and survivorship issues among adolescents and young adult (AYA) cancer patients and survivors.
A1  - Yusuf, Rukh
A1  - Ng, Ding
A1  - Torno, Lilibeth
A1  - Chan, Alexandre
Y1  - 2024//
N2  - Purpose of review: Symptom burden of cancer diagnosis and treatment has led adolescents and young adult cancer patients (AYAC) and survivors to seek different self-management strategies including integrative oncology (IO) modalities. IO holds great promise to improve survivorship issues in adolescents and young adult (AYA) cancer survivors. This review aims to encompass the current evidence of IO modalities and to analyze the efficacy of IO for managing survivorship issues among AYA cancer patients and survivors., Recent findings: Nineteen randomized controlled trials included in this review evaluated mind and body modalities including both physical and psychological (74%) and psychological only (26%) modalities. Most assessed IO modalities were physical activity (PA) (37%) and structured exercise (10%). Most effective IO modalities found were PA, massage, mindfulness-based stress reduction (MBSR) and light therapy for treating AYA symptom burden. The Cochrane risk of bias (RoB-2) concluded 21% studies had high risk, 58% possessed some concerns and 21% had low risk., Summary: Although evidence has shown that a number of IO modalities may improve survivorship among AYA cancer survivors, more rigorous study designs are needed in order for these modalities to be routinely recommended for use in clinical practice., Copyright (C) 2024 Wolters Kluwer Health, Inc. All rights reserved.
KW  - adolescents and young adult cancer patients
KW  - integrative oncology
KW  - randomized controlled trials
JA  - Curr Opin Oncol
VL  - 36
IS  - 4
SP  - 211
EP  - 222
CY  - Copyright (C) 2024 Wolters Kluwer Health, Inc. All rights reserved.
PB  - (a)Department of Clinical Pharmacy Practice, School of Pharmacy & Pharmaceutical Sciences, University of California, Irvine
PB  - (b)Division of Oncology, Children's Hospital of Orange County, Orange, USA
SN  - 1040-8746
M1  - a1v, 9007265
DO  - 10.1097/CCO.0000000000001033
PT  - Miscellaneous Article
L2  - http://ovidsp.ovid.com/ovidweb.cgi?T=JS&PAGE=reference&D=yrovftz3&NEWS=N&AN=00001622-202407000-00004
ER  -  

Link to the Ovid Full Text or citation: https://ovidsp.ovid.com/ovidweb.cgi?T=JS&CSC=Y&NEWS=N&PAGE=fulltext&D=yrovftz3&AN=00001622-202407000-00004 

272. 
TY  - JOUR
DB  - Your Journals@Ovid Full Text
ID  - 00006842-202407000-00009
T1  - Evidence-Based Therapist-Supported Digital Mental Health Intervention for Patients Experiencing Medical Multimorbidity:  A Retrospective Cohort Intent-to-Treat Study.
A1  - Nelson, Benjamin
A1  - Peiper, Nicholas
A1  -  PhD, MPH
A1  - Aschbacher, Kirstin
A1  - Forman-Hoffman, Valerie
A1  -  PhD, MPH
Y1  - 2024//
N2  - Objective: Multimorbidity or the co-occurrence of multiple health conditions is increasing globally and is associated with significant psychological complications. It is unclear whether digital mental health (DMH) interventions for patients experiencing multimorbidity are effective, particularly given that this patient population faces more treatment resistance. The goal of the current study was to examine the impact of smartphone-delivered DMH interventions for patients presenting with elevated internalizing symptoms that have reported multiple lifetime medical conditions., Methods: This preregistered (see  https://osf.io/vh2et/) retrospective cohort intent-to-treat study with 2819 patients enrolled in a therapist-supported DMH intervention examined the associations between medical multimorbidity (MMB) and mental health outcomes., Results: Results indicated that more MMB was significantly associated with greater presenting mental health symptom severity. MMB did not have a deleterious influence on depressive symptom trajectories across treatment, although having one medical condition was associated with a steeper decrease in anxiety symptoms compared to patients with no medical conditions. Finally, MMB was not associated with time to dropout, but was associated with higher dropout and was differentially associated with fewer beneficial treatment outcomes, although this is likely attributable to higher presenting symptom severity, rather than lesser symptom reductions during treatment., Conclusions: Overall, the Meru Health Program was associated with large effect size decreases in depressive and anxiety symptoms regardless of the number of MMB. Future DMH treatments and research might investigate tailored barrier reduction and extended treatment lengths for patients experiencing MMB to allow for greater treatment dose to reduce symptoms below clinical outcome thresholds., Copyright (C) 2024 by American Psychosomatic Society
KW  - digital mental health
KW  - depression
KW  - anxiety
KW  - multimorbidity
KW  - DMH = digital mental health
KW  - GAD-7 = Generalized Anxiety Disorder-7
KW  - MCID = minimally clinically important difference
KW  - MMB = medical multimorbidity
KW  - PHQ-9 = Patient Health Questionnaire-9
JA  - Psychosom Med
VL  - 86
IS  - 6
SP  - 547
EP  - 554
CY  - Copyright (C) 2024 by American Psychosomatic Society
PB  - From the Meru Health Inc. (Nelson, Peiper, Aschbacher, Forman-Hoffman), San Mateo, California; Department of Psychology and Neuroscience (Nelson), University of North Carolina at Chapel Hill, Chapel Hill, North Carolina; Department of Epidemiology and Population Health (Peiper), University of Louisville, Louisville, Kentucky; and Department of Psychiatry and Behavioral Sciences, Weill Institute for Neurosciences (Aschbacher), University of California San Francisco, San Francisco, California.
SN  - 0033-3174
M1  - qgr, 0376505
DO  - 10.1097/PSY.0000000000001319
PT  - Article
L2  - http://ovidsp.ovid.com/ovidweb.cgi?T=JS&PAGE=reference&D=yrovftz3&NEWS=N&AN=00006842-202407000-00009
ER  -  

Link to the Ovid Full Text or citation: https://ovidsp.ovid.com/ovidweb.cgi?T=JS&CSC=Y&NEWS=N&PAGE=fulltext&D=yrovftz3&AN=00006842-202407000-00009 

273. 
TY  - JOUR
DB  - Your Journals@Ovid Full Text
ID  - 00007670-202407000-00007
T1  - Anticoagulation Versus Antiplatelets in Spontaneous Cervical Artery Dissection:  A Systematic Review and Meta-Analysis.
A1  - Yaghi, Shadi
A1  - Shu, Liqi
A1  - Fletcher, Lauren
A1  - Fayad, Fayez
A1  - Shah, Asghar
A1  - Herning, Ana
A1  - Isho, Noail
A1  - Mansour, Perla
A1  - Joudi, Kareem
A1  - Zaidat, Bashar
A1  - Mahmoud, Noor
A1  - Abdul Khalek, Feras
A1  - Xiao, Han
A1  - Goldstein, Eric
A1  - Ghannam, Malik
A1  - Siegler, James
A1  - Salehi Omran, Setareh
A1  - Bakradze, Ekaterina
A1  - Nguyen, Thanh
A1  - Keser, Zafer
A1  - Khan, Muhib
A1  - Bavarsad Shahripour, Reza
A1  - de Havenon, Adam
A1  - Henninger, Nils
A1  - MD, PhD
A1  - Heldner, Mirjam
A1  - Field, Thalia
A1  - Aziz, Yasmin
A1  - Mistry, Eva
A1  -  MBBS, MSCI
A1  - Furie, Karen
A1  - Engelter, Stefan
A1  - Markus, Hugh
Y1  - 2024//
N2  - BACKGROUND: It is uncertain whether antiplatelets or anticoagulants are more effective in preventing early recurrent stroke in patients with cervical artery dissection. Following the publication of the observational Antithrombotic for STOP-CAD (Stroke Prevention in Cervical Artery Dissection) study, which has more than doubled available data, we performed an updated systematic review and meta-analysis comparing antiplatelets versus anticoagulation in cervical artery dissection., METHODS: The systematic review was registered in PROSPERO (CRD42023468063). We searched 5 databases using a combination of keywords that encompass different antiplatelets and anticoagulants, as well as cervical artery dissection. We included relevant randomized trials and included observational studies of dissection unrelated to major trauma. Where studies were sufficiently similar, we performed meta-analyses for efficacy (ischemic stroke) and safety (major hemorrhage, symptomatic intracranial hemorrhage, and death) outcomes using relative risks., RESULTS: We identified 11 studies (2 randomized trials and 9 observational studies) that met the inclusion criteria. These included 5039 patients (30% [1512] treated with anticoagulation and 70% [3527]) treated with antiplatelets]. In meta-analysis, anticoagulation was associated with a lower ischemic stroke risk (relative risk, 0.63 [95% CI, 0.43 to 0.94]; P=0.02; I2=0%) but higher major bleeding risk (relative risk, 2.25 [95% CI, 1.07 to 4.72]; P=0.03, I2=0%). The risks of death and symptomatic intracranial hemorrhage were similar between the 2 treatments. Effect sizes were larger in randomized trials. There are insufficient data on the efficacy and safety of dual antiplatelet therapy or direct oral anticoagulants., CONCLUSIONS: In this study of patients with cervical artery dissection, anticoagulation was superior to antiplatelet therapy in reducing ischemic stroke but carried a higher major bleeding risk. This argues for an individualized therapeutic approach incorporating the net clinical benefit of ischemic stroke reduction and bleeding risks. Large randomized clinical trials are required to clarify optimal antithrombotic strategies for management of cervical artery dissection., (C) 2024 American Heart Association, Inc.
KW  - anticoagulation
KW  - antiplatelet
KW  - cervical artery dissection
KW  - stroke
JA  - Stroke
VL  - 55
IS  - 7
SP  - 1776
EP  - 1786
CY  - (C) 2024 American Heart Association, Inc.
PB  - Department of Neurology (S.Y., L.S., F.H.F., A.S., K.J., E.G., K.F.), Providence, RI.
PB  - Brown University Library, Health and Biomedical Library Services (L.F.), Providence, RI.
PB  - Boston University Medical School, MA (A.H.).
PB  - University of Washington Medical School, Seattle (N.I.).
PB  - American University of Beirut Medical School, Lebanon (P.M.).
PB  - Mount Saini School of Medicine, New York (B.Z.).
PB  - Department of Neurology, University of Oklahoma, Norman (N.A.M.).
PB  - Department of Hematology and Oncology, Luminis Health, Annapolis, MD (F.A.K.).
PB  - Department of Economics, University of California Santa Barbara (H.X.).
PB  - Department of Neurology, University of Iowa, Iowa City (M.G.).
PB  - Department of Neurology, University of Chicago, IL (J.E.S.).
PB  - Department of Neurology, University of Colorado, Aurora (S.S.O.).
PB  - Department of Neurology, University of Alabama at Birmingham (E.B.).
PB  - Department of Neurology, Boston University, MA (T.N.N.).
PB  - Department of Neurology, Mayo Clinic, Rochester, MN (Z.K., M.K.).
PB  - Department of Neurology, University of California San Diego (R.B.S.).
PB  - Department of Neurology, Yale New Haven Hospital, CT (A.d.H.).
PB  - Department of Neurology, University of Massachusetts, Chan Medical School, Worcester (N.H.).
PB  - Department of Neurology, Inselspital, University Hospital and University of Bern, Switzerland (M.R.H.).
PB  - Division of Neurology, University of British Columbia, Vancouver, CA (T.S.F.).
PB  - Department of Neurology, University of Cincinnati, OH (Y.A., E.A.M.).
PB  - Neurology and Neurorehabilitation, University Department of Geriatric Medicine FELIX PLATTER, University of Basel, Department of Neurology and Stroke Center, and University Hospital Basel, Department of Clinical Research, Switzerland (S.E.).
PB  - Department of Clinical Neurosciences, University of Cambridge, United Kingdom (H.S.M.).
SN  - 0039-2499
M1  - v2j, 0235266
DO  - 10.1161/STROKEAHA.124.047310
PT  - Article
L2  - http://ovidsp.ovid.com/ovidweb.cgi?T=JS&PAGE=reference&D=yrovftz3&NEWS=N&AN=00007670-202407000-00007
ER  -  

Link to the Ovid Full Text or citation: https://ovidsp.ovid.com/ovidweb.cgi?T=JS&CSC=Y&NEWS=N&PAGE=fulltext&D=yrovftz3&AN=00007670-202407000-00007 

274. 
TY  - JOUR
DB  - Your Journals@Ovid Full Text
ID  - 00042737-202407000-00004
T1  - Antidepressant treatment in inflammatory bowel disease:  a systematic review and meta-analysis.
A1  - Weston, Frances
A1  - Carter, Ben
A1  - Powell, Nick
A1  - Young, Allan
A1  - Moulton, Calum
Y1  - 2024//
N2  - Around 25% of patients with inflammatory bowel disease (IBD) have depressive symptoms, yet antidepressants have been poorly studied in IBD. We systematically searched IBD studies testing antidepressants in four databases. Outcomes were depressive symptoms, anxiety, IBD disease activity, quality of life (QoL) and adverse events. For randomized controlled trials (RCTs), we performed random-effects meta-analysis of the standardized mean difference (SMD) in posttreatment scores between antidepressant and placebo groups. Risk of bias was assessed using the Cochrane Common Mental Disorders Depression Anxiety and Neurosis Group tool (clinical trials) and Newcastle-Ottawa scale (cohort studies). We included 11 studies (n = 327): three placebo-controlled RCTs, two nonrandomized trials, and six other study types. In the pooled analysis, antidepressants improved depressive symptoms [SMD = -0.71 (95% confidence interval (CI) -1.32 to -0.10), P = 0.02, I2 = 51%] and QoL [SMD = 0.88 (95% CI 0.30-1.45), P = 0.003, I2 = 44%] more than placebo. Serotonin and noradrenaline reuptake inhibitors (SNRIs) alone improved depressive symptoms [SMD = -0.95 (95% CI -1.45 to -0.45, P < 0.001, I2 = 11%], anxiety [SMD = -0.92 (95% CI 1.72 to -0.13), P = 0.023, I2 = 65%] and QoL [SMD = 1.14 (95% CI 0.66-1.62), P < 0.001, I2 = 0%]. The three RCTs were of good quality. In conclusion, based on three small but good-quality studies, antidepressants improve depressive symptoms and QoL compared to placebo in IBD. SNRI antidepressants may also improve anxiety. A fully powered study of antidepressants in IBD is needed., Copyright (C) 2024 Wolters Kluwer Health, Inc. All rights reserved.
KW  - antidepressants
KW  - depression
KW  - inflammatory bowel disease
KW  - meta-analysis
KW  - systematic review
JA  - Eur J Gastroenterol Hepatol
VL  - 36
IS  - 7
SP  - 850
EP  - 860
CY  - Copyright (C) 2024 Wolters Kluwer Health, Inc. All rights reserved.
PB  - (a)Centre for Affective Disorders
PB  - (b)Department of Biostatistics, Institute of Psychiatry, Psychology and Neuroscience, King's College London
PB  - (c)Department of Digestion, Metabolism and Reproduction, Imperial College London
PB  - (d)National Affective Disorders Service, South London and Maudsley NHS Foundation Trust
PB  - (e)Division of Psychiatry, Department of Brain Sciences, Imperial College
PB  - (f)Psychological Medicine Unit, St Mark's Hospital, London, UK
SN  - 0954-691X
M1  - 9000874, B9X
DO  - 10.1097/MEG.0000000000002768
PT  - Article
L2  - http://ovidsp.ovid.com/ovidweb.cgi?T=JS&PAGE=reference&D=yrovftz3&NEWS=N&AN=00042737-202407000-00004
ER  -  

Link to the Ovid Full Text or citation: https://ovidsp.ovid.com/ovidweb.cgi?T=JS&CSC=Y&NEWS=N&PAGE=fulltext&D=yrovftz3&AN=00042737-202407000-00004 

275. 
TY  - JOUR
DB  - Your Journals@Ovid Full Text
ID  - 00005792-202406210-00027
T1  - An analysis of clinical characteristics of rare bilateral medial medullary infarction:  An observational study.
A1  - Hu, Zhenzhu
A1  - Ban, Jin
A1  - Li, Zhaoying
A1  - Yang, Dongdong
A1  - Li, Ke
A1  - Zhang, Xuanchao
A1  - Hu, Fangfang
A1  - Li, Qingqing
A1  - Mao, Wenqi
A1  - Liang, Yanjing
A1  - Luo, Dehua
A1  - Chen, Zhenwei
A1  - Chen, Hao
A1  - Shi, Yu
Y1  - 2024//
N2  - This study aimed to characterize the risk factors, etiology, clinical manifestations, anatomical characteristics, stroke mechanisms, imaging features, and prognosis of bilateral medial medullary infarction (BMMI). A retrospective analysis was conducted on 11 patients with BMMI who met the inclusion criteria at the Affiliated Hospital of Xuzhou Medical University from January 2013 to January 2023. The patients' imaging and clinical features were analyzed and summarized. Eleven patients (7 male, 4 female), aged 46 to 62 years, met the inclusion criteria. Common clinical presentations included dysarthria (90.9%), dysphagia (90.9%), quadriplegia (81.8%), and so on. Within 72 hours of onset, 8 cases presented with quadriplegia, 2 cases with hemiplegia, and 1 case without limb paralysis. The main risk factor for BMMI was hypertension, followed by diabetes. "Heart appearance" infarcts occurred in 4 cases (36.4%), while "Y appearance" infarcts occurred in 7 cases (63.6%). Among the patients, 3 had unilateral vertebral artery stenosis or occlusion, 5 had bilateral vertebral artery stenosis or occlusion, 2 had normal vertebral basilar artery, and 1 did not undergo cerebrovascular examination. All patients received standardized treatment for cerebral infarction. The prognosis was poor, with 81.8% of patients having an unfavorable outcome, including 1 death, 9 cases of disability, and only 1 patient achieving self-care ability after recovery. BMMI is more prevalent in males aged 45 to 60 years. The main risk factors are hypertension and diabetes. Atherosclerosis is the primary etiological subtype. The main clinical manifestations are dyskinesia, dizziness, quadriplegia, and dysarthria. The prognosis of BMMI is poor. The specific imaging features of "heart appearance" or "Y appearance" infarcts aid in the diagnosis of BMMI., Copyright (C) 2024 The Authors. Published by Wolters Kluwer Health, Inc. All rights reserved.
KW  - bilateral medial medullary infarction (BMMI)
KW  - clinical features
KW  - magnetic resonance imaging (MRI)
KW  - vertebral artery
JA  - Medicine (Baltimore)
VL  - 103
IS  - 25
SP  - e38336
CY  - Copyright (C) 2024 The Authors. Published by Wolters Kluwer Health, Inc. All rights reserved.
PB  - (a)Department of Neurology, XuZhou New Healthy Geriatric Hospital, Xuzhou, Jiangsu, China
PB  - (b)Department of Neurology, The Affiliated Hospital of Xuzhou Medical University, Xuzhou, Jiangsu, China
PB  - (c)Department of Neurology, Hospital of Chengdu University of Traditional Chinese Medicine, Chengdu, China
PB  - (d)Department of Neurology, Xuzhou Cancer Hospital, Xuzhou, Jiangsu, China.
SN  - 0025-7974
M1  - mny, 2985248r
DO  - 10.1097/MD.0000000000038336
PT  - Article
L2  - http://ovidsp.ovid.com/ovidweb.cgi?T=JS&PAGE=reference&D=yrovftz3&NEWS=N&AN=00005792-202406210-00027
ER  -  

Link to the Ovid Full Text or citation: https://ovidsp.ovid.com/ovidweb.cgi?T=JS&CSC=Y&NEWS=N&PAGE=fulltext&D=yrovftz3&AN=00005792-202406210-00027 

276. 
TY  - JOUR
DB  - Your Journals@Ovid Full Text
ID  - 00002030-202406010-00011
T1  - HIV viral suppression in children and adolescents 2 years after transition to dolutegravir:  a multicentre cohort study.
A1  - Devendra, Akash
A1  - Kohler, Maurus
A1  - Letsika, Motlatsi
A1  - Khooa, Hape
A1  - Motaboli, Lipontso
A1  - Lerotholi, Malebanye
A1  - Tschumi, Nadine
A1  - Labhardt, Niklaus
A1  - Brown, Jennifer
Y1  - 2024//
N2  - Background: Treatment failure is common among children and adolescents with HIV. Antiretroviral therapy (ART) containing dolutegravir has recently been rolled out across Africa, though long-term real-world data in paediatric populations are lacking. Here, we report treatment outcomes among children and adolescents in Lesotho who transitioned from nonnucleoside reverse transcriptase inhibitor (NNRTI)-based to dolutegravir-based ART through 2 years' follow-up., Methods: Data were derived from two open cohort studies in Lesotho. Children and adolescents aged less than 18 years who transitioned from NNRTI-based to dolutegravir-based ART at least 18 months before data closure were included. We report viral load results less than 12 months before, 12 (window: 6-17) months after, and 24 (window: 18-29) months after transition to dolutegravir. Associations of pretransition demographic and clinical factors with 24-month viraemia were assessed through multivariable logistic regression., Results: Among 2126 included individuals, 1100 (51.7%) were female individuals, median age at transition to dolutegravir was 14.0 years [interquartile range (IQR) 11.5-15.8], and median time taking ART at transition was 7.6 years (IQR 4.4-10.6). Among those with a viral load result at the respective time points, viral suppression to less than 50 copies/ml was achieved by 1635 of 1973 (82.9%) less than 12 months before, 1846 of 2012 (91.8%) 12 months after, and 1725 of 1904 (90.6%) 24 months after transition to dolutegravir. Pretransition viraemia was associated with viraemia at 24 months, though more than 80% of individuals with pretransition viraemia achieved resuppression to less than 50 copies/ml at 24 months., Conclusion: The proportion of children and adolescents with viral suppression increased after transition to dolutegravir, though further progress is needed to reach global targets., Copyright (C) 2024 Wolters Kluwer Health, Inc.
KW  - dolutegravir
KW  - HIV
KW  - HIV integrase inhibitors
KW  - paediatrics
KW  - treatment outcome
KW  - viremia
JA  - AIDS
VL  - 38
IS  - 7
SP  - 1013
EP  - 1023
CY  - Copyright (C) 2024 Wolters Kluwer Health, Inc.
PB  - (a)Department of Pediatrics, Baylor College of Medicine
PB  - (b)Baylor International Pediatric AIDS Initiative, Houston, TX, USA
PB  - (c)Baylor College of Medicine Children's Foundation Lesotho, Maseru, Lesotho
PB  - (d)Division of Clinical Epidemiology, Department of Clinical Research, University Hospital Basel
PB  - (e)University of Basel, Basel, Switzerland
PB  - (f)SolidarMed, Partnerships for Health
PB  - (g)Ministry of Health of Lesotho, Maseru, Lesotho.
SN  - 0269-9370
M1  - aid, 8710219
DO  - 10.1097/QAD.0000000000003835
PT  - Miscellaneous Article
L2  - http://ovidsp.ovid.com/ovidweb.cgi?T=JS&PAGE=reference&D=yrovftz3&NEWS=N&AN=00002030-202406010-00011
ER  -  

Link to the Ovid Full Text or citation: https://ovidsp.ovid.com/ovidweb.cgi?T=JS&CSC=Y&NEWS=N&PAGE=fulltext&D=yrovftz3&AN=00002030-202406010-00011 

277. 
TY  - JOUR
DB  - Your Journals@Ovid Full Text
ID  - 01720096-202406000-00072
T1  - Fragility Index and Fragility Quotient in Statistically Significant Randomized Controlled Trials in Plastic Breast Surgery.
A1  - Skorochod, Ron
A1  - MD, MPH
A1  - Gronovich, Yoav
A1  - MD, MBA
Y1  - 2024//
N2  - Background: The fragility index (FI) was conceived as an adjunct to the P value, signifying the strength of statistically significant results. The index states the minimal number of patients whose outcome must be changed from "event" to "nonevent" for the results to be statistically nonsignificant. The FI was applied in various medical specialties to assess the robustness of results presented in studies. We aim to assess the robustness of statistically significant results in studies on plastic surgery of the breast and determine factors correlated with studies deemed fragile., Methods: A systematic literature review of PubMed databases using designated keywords was performed. Background characteristics were extracted from the studies, alongside the significance of outcomes. FI and fragility quotient were calculated for each analyzed outcome and correlated with various baseline characteristics., Results: FI and fragility quotient were both significantly correlated only with the P value of the analyzed outcomes. However, grouping studies based on the P value into three categories did not demonstrate a difference in FI. Comparisons of fragile and robust studies did not demonstrate a statistically significant change in terms of baseline variables, except for the mean P value of the outcome., Conclusion: Statistically significant results of randomized controlled trials in plastic surgery of the breast suffer from extensive fragility, and researchers should critically implement their conclusions in their practice., Copyright (C) 2024 The Authors. Published by Wolters Kluwer Health, Inc. on behalf of the American Society of Plastic Surgeons. All rights reserved.
JA  - Plast. reconstr. surg., Glob. open
VL  - 12
IS  - 6
SP  - e5916
CY  - Copyright (C) 2024 The Authors. Published by Wolters Kluwer Health, Inc. on behalf of the American Society of Plastic Surgeons. All rights reserved.
PB  - From the Department of Plastic and Reconstructive Surgery, Shaare Zedek Medical Center; Hebrew University Faculty of Medicine, Jerusalem, Israel.
SN  - 2169-7574
M1  - 101622231
DO  - 10.1097/GOX.0000000000005916
PT  - Article
L2  - http://ovidsp.ovid.com/ovidweb.cgi?T=JS&PAGE=reference&D=yrovftz3&NEWS=N&AN=01720096-202406000-00072
ER  -  

Link to the Ovid Full Text or citation: https://ovidsp.ovid.com/ovidweb.cgi?T=JS&CSC=Y&NEWS=N&PAGE=fulltext&D=yrovftz3&AN=01720096-202406000-00072 

278. 
TY  - JOUR
DB  - Your Journals@Ovid Full Text
ID  - 00042737-202406000-00003
T1  - Comparing the efficacy of vedolizumab between males and females:  a post-hoc analysis of GEMINI-1 and VARSITY.
A1  - Chhibba, Tarun
A1  - Wong, Emily
A1  - Reinisch, Walter
A1  - Targownik, Laura
A1  - Narula, Neeraj
Y1  - 2024//
N2  - Vedolizumab is a first-line treatment option for ulcerative colitis. There are differences in incidence of ulcerative colitis between males and females, but whether sex affects treatment outcomes is less clear. We examined sex-based differences in patients with ulcerative colitis initiated on vedolizumab from two major randomized controlled trials (RCTs). We conducted a post-hoc analysis on participants with ulcerative colitis from the VARSITY and GEMINI-1 RCTs who received vedolizumab. Outcomes of interest were rates of clinical improvement, clinical remission, and endoscopic improvement at weeks 6, 14, and 52 in male and female participants, as were differences in concentrations of trough vedolizumab and C-reactive protein; 1009 persons in GEMINI-1 and VARSITY trials were included. Male and female patients had similar disease characteristics aside from males being more likely to have Mayo 3 grade endoscopic severity at baseline (62.8 vs. 48.9%, P < 0.001). At week 6, females were more likely to have endoscopic improvement (47.4 vs. 35.2%, P = 0.001) and increased vedolizumab trough levels [34.0 (23.0-44.5) vs. 28.9 (19.0-34.6), P < 0.001]. The probability of achieving clinical remission (28.9 vs. 34.5%, P = 0.057) or endoscopic improvement (35.5 vs. 39.3%, P = 0.212) at week 52 was not different between males and females. Females with ulcerative colitis treated with vedolizumab appear more likely to achieve early endoscopic improvement than males, though longer-term outcomes demonstrated no difference. Further studies are required to better understand mechanisms through which sex or sex-associated factors could influence response to therapy in ulcerative colitis., Copyright (C) 2024 Wolters Kluwer Health, Inc. All rights reserved.
KW  - biologic
KW  - inflammatory bowel disease (IBD)
KW  - sex
KW  - trials
JA  - Eur J Gastroenterol Hepatol
VL  - 36
IS  - 6
SP  - 704
EP  - 711
CY  - Copyright (C) 2024 Wolters Kluwer Health, Inc. All rights reserved.
PB  - (a)Department of Medicine, Massachusetts General Hospital (Division of Gastroenterology), Harvard University, Boston, MA, USA
PB  - (b)Department of Medicine (Division of Gastroenterology) and Farncombe Family Digestive Health Research Institute, McMaster University, Hamilton, ON, Canada
PB  - (c)Department of Medicine (Division of Gastroenterology and Hepatology), Medical University of Vienna, Vienna, Austria
PB  - (d)Department of Medicine (Division of Gastroenterology), University of Toronto, Toronto, ON, Canada
SN  - 0954-691X
M1  - 9000874, B9X
DO  - 10.1097/MEG.0000000000002759
PT  - Article
L2  - http://ovidsp.ovid.com/ovidweb.cgi?T=JS&PAGE=reference&D=yrovftz3&NEWS=N&AN=00042737-202406000-00003
ER  -  

Link to the Ovid Full Text or citation: https://ovidsp.ovid.com/ovidweb.cgi?T=JS&CSC=Y&NEWS=N&PAGE=fulltext&D=yrovftz3&AN=00042737-202406000-00003 

279. 
TY  - JOUR
DB  - Your Journals@Ovid Full Text
ID  - 00005792-202405170-00018
T1  - Incretin-based drugs decrease the incidence of prostate cancer in type 2 diabetics:  A pooling-up analysis.
A1  - Lin, Yuxiang
A1  - Xu, Guangyong
A1  - Li, Liangyu
A1  - Xiang, Jingyi
A1  - Zhai, Lingyun
Y1  - 2024//
N2  - Incretin-based drugs, a class of Antidiabetic medications (ADMs) used in the treatment of type 2 diabetes, may affect the incidence of prostate cancer (PCa). But real-world evidence for this possible effect is lacking. Therefore, the aim of this study is to assess the effect of incretin-based drugs on the incidence of PCa, including glucagon-like peptide-1 (GLP-1) receptor agonists and dipeptidyl peptidase-4 (DPP-4) inhibitors. We searched PubMed, Embase, and Cochrane Library databases for eligible studies through September 2023. Two independent reviewers performed screening and data extraction. We used the Cochrane Handbook for Systematic Reviews and the Newcastle-Ottawa Scale (NOS) to assess the quality of included randomized controlled trials (RCTs) and cohort studies. We did a meta-analysis of available trial data to calculate overall risk ratios (RRs) for PCa. A total of 1238 articles were identified in our search. After screening for eligibility, 7 high-quality studies met the criteria for meta-analysis, including 2 RCTs and 5 cohort studies, with a total of 1165,738 patients. Compared with the control group, we found that incretin-based drugs reduced the relative risk of PCa by 35% (95% confidence interval (CI), 0.17-0.49; P = .0006). In subgroup analysis, the RR values for GLP-1 receptor agonists and DPP-4 inhibitors were 62% (95% CI, 0.45-0.85; P = .003) and 72% (95% CI, 0.46-1.12; P = .14), respectively. Incretin-based drugs are associated with lower incidence of prostate cancer and may have a preventive effect on prostate cancer in patients with type 2 diabetes., Copyright (C) 2024 The Authors. Published by Wolters Kluwer Health, Inc. All rights reserved.
KW  - based drugs
KW  - DPP-4
KW  - GLP-1
KW  - incretin
KW  - prostate cancer
JA  - Medicine (Baltimore)
VL  - 103
IS  - 20
SP  - e38018
CY  - Copyright (C) 2024 The Authors. Published by Wolters Kluwer Health, Inc. All rights reserved.
PB  - (a)Department of Urology, The Second Affiliated Hospital of Chongqing Medical University, Chongqing, China
PB  - (b)Department of Infectious Diseases, Key Laboratory of Molecular Biology for Infectious Diseases (Ministry of Education), Institute for Viral Hepatitis, The Second Affiliated Hospital of Chongqing Medical University, Chongqing, China.
SN  - 0025-7974
M1  - mny, 2985248r
DO  - 10.1097/MD.0000000000038018
PT  - Article
L2  - http://ovidsp.ovid.com/ovidweb.cgi?T=JS&PAGE=reference&D=yrovftz3&NEWS=N&AN=00005792-202405170-00018
ER  -  

Link to the Ovid Full Text or citation: https://ovidsp.ovid.com/ovidweb.cgi?T=JS&CSC=Y&NEWS=N&PAGE=fulltext&D=yrovftz3&AN=00005792-202405170-00018 

280. 
TY  - JOUR
DB  - Your Journals@Ovid Full Text
ID  - 00005792-202405170-00010
T1  - Evaluation of adverse reactions induced by anti-tuberculosis drugs among hospitalized patients in Wuhan, China:  A retrospective study.
A1  - Shi, Cai
A1  - Yang, Boning
A1  - Yang, Jingxiang
A1  - Song, Wei
A1  - Chen, Ying
A1  - Zhang, Shuxiao
A1  - Zhan, Hanyan
A1  - Xiong, Yuanguo
A1  - Rong, Peipei
A1  - Luo, Yi
A1  - Yang, Jian
Y1  - 2024//
N2  - The study aims to estimate the incidence and risk factors of adverse drug reactions (ADRs) induced by anti-tuberculosis (TB) drugs. A single center retrospective analysis of patients taking anti-TB therapy from January 2016 to December 2018 in the hospital was conducted. Univariate and multivariate logistic regression analysis were used to identify these risk factors of ADRs induced by anti-TB drugs. Among 1430 patients receiving anti-TB therapy, 440 (30.77%) patients showed at least 1 ADR induced by anti-TB drugs. Hyperuricemia was the most common ADR, followed by hepatic function test abnormality, liver damage and gastrointestinal reactions. Significant differences (P < .05) were also seen in diabetes, age, treatment duration, type of TB (extrapulmonary) and some therapeutic regimens between ADR group and non-ADR group, respectively. Multivariate logistic regression analysis showed that treatment duration (OR = 1.029, 95%CI[1.018-1.040], P = .000), type of TB (extrapulmonary, OR = 1.487, 95%CI[1.134-1.952], P = .004) and some therapeutic regimens (HREZ, OR = 1.425, 95%CI[0.922-2.903], P = .001; HRZS, OR = 2.063, 95% CI[1.234-3.449], P = .006; HRZ, OR = 3.623, 95%CI[2.289-5.736], P = .000) were risk factors for ADRs induced by anti-TB drugs. Anti-TB drugs usually induced the occurrence of severe and frequent adverse effects, such as hyperuricemia. Treatment duration, HREZ, HRZS and HRZ regimens, and type of TB (extrapulmonary) should be considered as high-risk factors. Thus, it should be recommended to consider optimum management during anti-TB therapy, particularly hyperuricemia monitoring and hepatic function test., Copyright (C) 2024 The Authors. Published by Wolters Kluwer Health, Inc. All rights reserved.
KW  - adverse drug reactions
KW  - anti-tuberculosis drugs
KW  - incidence
KW  - risk factor
JA  - Medicine (Baltimore)
VL  - 103
IS  - 20
SP  - e38273
CY  - Copyright (C) 2024 The Authors. Published by Wolters Kluwer Health, Inc. All rights reserved.
PB  - (a)Department of Pharmacy, Renmin Hospital of Wuhan University, Wuhan, China
PB  - (b)Sydney Pharmacy School, Faculty of Medicine and Health, The University of Sydney, Sydney, NSW, Australia
PB  - (c)Department of Pharmacy, Wuhan Children's Hospital, Tongji Medical College, Huazhong University of Science & Technology, Wuhan, China.
SN  - 0025-7974
M1  - mny, 2985248r
DO  - 10.1097/MD.0000000000038273
PT  - Article
L2  - http://ovidsp.ovid.com/ovidweb.cgi?T=JS&PAGE=reference&D=yrovftz3&NEWS=N&AN=00005792-202405170-00010
ER  -  

Link to the Ovid Full Text or citation: https://ovidsp.ovid.com/ovidweb.cgi?T=JS&CSC=Y&NEWS=N&PAGE=fulltext&D=yrovftz3&AN=00005792-202405170-00010 

281. 
TY  - JOUR
DB  - Your Journals@Ovid Full Text
ID  - 00005792-202405030-00022
T1  - Liraglutide-associated depression in a patient with type 2 diabetes:  A case report and discussion.
A1  - He, Yangliuqing
A1  - Liang, Fenrong
A1  - Wang, Yiming
A1  - Wei, Yuhan
A1  - Ma, Tianpei
Y1  - 2024//
N2  - Background: Glucagon-like peptide-1 receptor agonists (GLP-1RAs) like liraglutide are primarily used for managing blood sugar levels in type 2 diabetes and aiding weight loss. Typically, their adverse effects are gastrointestinal, with limited exploration into their impact on mental health., Case presentation: This report examines a 39-year-old male with type 2 diabetes who developed depressive symptoms after starting liraglutide for glycemic control and weight reduction. Symptoms included poor mood, irritability, decreased interest and energy, progressing to sadness, low self-esteem, and physical discomfort. A clinical diagnosis of a depressive episode was made, coinciding with the initiation of liraglutide., Intervention and outcome: The patient depressive symptoms significantly improved within a week after discontinuing liraglutide and starting antidepressant therapy. This suggests a possible link between liraglutide and depression, despite considering other factors like diabetes-related stress., Discussion: The report explores potential mechanisms, such as GLP-1RA effects on glucose fluctuations and dopamine modulation, which might contribute to depressive symptoms. The influence on the brain reward system and the reduction in cravings for addictive substances after GLP-1RA use is also discussed as a factor in mood regulation., Conclusion: This case highlights the necessity of being vigilant about potential psychiatric side effects, particularly depression, associated with GLP-1RAs. The rarity of such reports calls for more research to investigate and understand these implications further., Copyright (C) 2024 The Authors. Published by Wolters Kluwer Health, Inc. All rights reserved.
KW  - case report4
KW  - depression1
KW  - GLP-1 receptor agonists (GLP-1RA)3
KW  - liraglutide2
JA  - Medicine (Baltimore)
VL  - 103
IS  - 18
SP  - e37928
CY  - Copyright (C) 2024 The Authors. Published by Wolters Kluwer Health, Inc. All rights reserved.
PB  - (a)Clinical Medicine College of Guizhou Medical University, Guiyang, China
PB  - (b)Department of Psychiatry, Affiliated Hospital of Guizhou Medical University, Guiyang, China.
SN  - 0025-7974
M1  - mny, 2985248r
DO  - 10.1097/MD.0000000000037928
PT  - Article
L2  - http://ovidsp.ovid.com/ovidweb.cgi?T=JS&PAGE=reference&D=yrovftz3&NEWS=N&AN=00005792-202405030-00022
ER  -  

Link to the Ovid Full Text or citation: https://ovidsp.ovid.com/ovidweb.cgi?T=JS&CSC=Y&NEWS=N&PAGE=fulltext&D=yrovftz3&AN=00005792-202405030-00022 

282. 
TY  - JOUR
DB  - Your Journals@Ovid Full Text
ID  - 00005792-202405030-00007
T1  - Treatment outcomes of tuberculosis cases by HIV status in Haramaya General Hospital, Ethiopia:  A retrospective cross-sectional study.
A1  - Ahmed, Adnan
A1  - Weldegebreal, Fitsum
A1  - Tebeje, Fikru
A1  - Dessie, Yadeta
Y1  - 2024//
N2  - Tuberculosis (TB) and human immunodeficiency virus (HIV) coinfection pose significant challenges to global health, particularly in achieving the target of ending TB. However, the impact of HIV status on TB treatment outcomes remains unclear, especially in eastern Ethiopia. This study aimed to assess the treatment outcomes of TB cases by HIV status and associated factors in Haramaya General Hospital from November 15 to December 30, 2022. A retrospective cross-sectional study was conducted, reviewing the TB registry and treatment cards of patients who received anti-TB treatment between September 2017 and August 2022. Of the 420 samples addressed, 91.0% (95% CI: 88.3%-96.7%) of all TB patients had successful treatment outcomes. The treatment success rates of HIV-positive and HIV-negative TB patients were 80.0% and 91.9%, respectively. Being HIV-negative (AOR: 2.561, 95% CI: 1.002-6.542), being in the age group of 20 to 35 years (AOR: 2.950, 95% CI: 1.171-7.431), and urban residence (AOR: 2.961, 95% CI: 1.466-5.981) were associated with the TB treatment success rate. There was a high treatment success rate among all patients with TB. HIV status was associated with TB treatment outcomes. Strengthening TB-HIV collaborative activities, providing patient-centered care and support, and frequent monitoring and evaluation are recommended to improve the TB success rate., Copyright (C) 2024 The Authors. Published by Wolters Kluwer Health, Inc. All rights reserved.
KW  - coinfection
KW  - eastern Ethiopia
KW  - human immunodeficiency virus
KW  - treatment outcomes
KW  - uberculosis
JA  - Medicine (Baltimore)
VL  - 103
IS  - 18
SP  - e38034
CY  - Copyright (C) 2024 The Authors. Published by Wolters Kluwer Health, Inc. All rights reserved.
PB  - (a)Eastern Harargi Health Bureau, Oromia, Ethiopia
PB  - (b)School Medical Laboratory Sciences, College of Health and Medical Sciences, Haramaya University, Harar, Ethiopia
PB  - (c)School of Public, College of Health and Medical Sciences, Haramaya University, Harar, Ethiopia.
SN  - 0025-7974
M1  - mny, 2985248r
DO  - 10.1097/MD.0000000000038034
PT  - Article
L2  - http://ovidsp.ovid.com/ovidweb.cgi?T=JS&PAGE=reference&D=yrovftz3&NEWS=N&AN=00005792-202405030-00007
ER  -  

Link to the Ovid Full Text or citation: https://ovidsp.ovid.com/ovidweb.cgi?T=JS&CSC=Y&NEWS=N&PAGE=fulltext&D=yrovftz3&AN=00005792-202405030-00007 

283. 
TY  - JOUR
DB  - Your Journals@Ovid Full Text
ID  - 00007670-202405000-00006
T1  - Utilization and Reporting of Patient-Reported Outcome Measures in Randomized Clinical Trials of Acute Stroke (2010-2020).
A1  - Hostnik, Joseph
A1  - Strong, Brent
A1  - Reeves, Mathew
Y1  - 2024//
N2  - BACKGROUND: Patient-reported outcome measures (PROMs) describe health status from the perspective of the patient. There is growing interest in incorporating PROMs into clinical trials, but the extent that such measures are used in contemporary stroke trials is uncertain. We sought to determine how often acute stroke trials included PROMs as outcome measures and assessed the completeness of methodological reporting., METHODS: We searched MEDLINE for randomized controlled trials published in 9 high-impact journals between 2010 and 2020. Eligible studies were phase 2 or 3 trials that tested therapeutic interventions within 1 month of stroke onset. Using the trial's primary publication and protocol, we abstracted key study characteristics including all primary and secondary outcome measures. We defined PROMs as self-reported measures of quality of life, symptoms, or function collected without interpretation of an external party., RESULTS: Of 116 trials that met eligibility, 57 (49%) included at least 1 PROM. Of these, 41 trials (35%) included a PROM in its primary publication, while 16 (14%) identified a PROM in its protocol. Only 1 trial used a PROM as a primary outcome. Among the 57 total trials, the most commonly used measures were Euro-QOL (n=41, 72%), Stroke Impact Scale (n=10, 18%), and Short-Form 36 (n=6, 11%). Trials were more likely to include a PROM if they were published after 2016, were phase 3, or included only hemorrhagic stroke. Of the 41 trials that included a PROM in the primary publication, 40 (97%) provided PROM results, but only 9 (22%) found statistically significant differences between treatment groups. Quality of methodological reporting was generally poor., CONCLUSIONS: Half of contemporary acute stroke trials published in high-impact journals listed at least 1 PROM as a secondary outcome, but they played a minor role in the presentation of the final trial results. Inclusion of PROMs in acute stroke trials requires greater attention during both the design and reporting phases of the trial., REGISTRATION: URL:  https://www.crd.york.ac.uk/PROSPERO/; Unique identifier: CRD42019128727., (C) 2024 American Heart Association, Inc.
KW  - patient-reported outcome measures
KW  - randomized clinical trials
KW  - stroke
KW  - systematic review
JA  - Stroke
VL  - 55
IS  - 5
SP  - 1174
EP  - 1180
CY  - (C) 2024 American Heart Association, Inc.
PB  - College of Human Medicine (J.S.H.), Michigan State University, East Lansing.
PB  - Department of Epidemiology and Biostatistics (B.S., M.J.R.), Michigan State University, East Lansing.
SN  - 0039-2499
M1  - v2j, 0235266
DO  - 10.1161/STROKEAHA.123.046209
PT  - Article
L2  - http://ovidsp.ovid.com/ovidweb.cgi?T=JS&PAGE=reference&D=yrovftz3&NEWS=N&AN=00007670-202405000-00006
ER  -  

Link to the Ovid Full Text or citation: https://ovidsp.ovid.com/ovidweb.cgi?T=JS&CSC=Y&NEWS=N&PAGE=fulltext&D=yrovftz3&AN=00007670-202405000-00006 

284. 
TY  - JOUR
DB  - Your Journals@Ovid Full Text
ID  - 00007890-202405000-00028
T1  - Clinical Research in Renal Transplantation:  A Bibliometric Perspective on a Half-century of Innovation and Progress.
A1  - Jiang, Decan
A1  - Mantas, Anna
A1  - Studier-Fischer, Alexander
A1  - Fuchs, Juri
A1  - Uluk, Deniz
A1  - Loos, Martin
A1  - Mieth, Markus
A1  - Zeier, Martin
A1  - Husen, Peri
A1  - Golriz, Mohammad
A1  - Kahlert, Christoph
A1  - Ryschich, Eduard
A1  - Mehrabi, Arianeb
A1  - Pratschke, Johann
A1  - Michalski, Christoph
A1  - Czigany, Zoltan
A1  - MD, PhD
Y1  - 2024//
N2  - Background. Groundbreaking biomedical research has transformed renal transplantation (RT) into a widespread clinical procedure that represents the mainstay of treatment for end-stage kidney failure today. Here, we aimed to provide a comprehensive bibliometric perspective on the last half-century of innovation in clinical RT., Methods. The Web of Science Core Collection was used for a comprehensive screening yielding 123 303 research items during a 50-y period (January 1973-October 2022). The final data set of the 200 most-cited articles was selected on the basis of a citation-based strategy aiming to minimize bias., Results. Studies on clinical and immunological outcomes (n = 63 and 48), registry-based epi research (n = 38), and randomized controlled trials (n = 35) dominated the data set. Lead US authors have signed 110 of 200 articles. The overall level of evidence was high, with 84% of level1 and -2 reports. Highest numbers of these articles were published in New England Journal of Medicine, Transplantation, and American Journal of Transplantation. Increasing trend was observed in the number of female authors in the postmillennial era (26% versus 7%)., Conclusions. This study highlights important trends in RT research of the past half-century. This bibliometric perspective identifies the most intensively researched areas and shift of research interests over time; however, it also describes important imbalances in distribution of academic prolificacy based on topic, geographical aspects, and gender., Copyright (C) 2024 Wolters Kluwer Health, Inc. All rights reserved.
JA  - Transplantation
VL  - 108
IS  - 5
SP  - 1189
EP  - 1199
CY  - Copyright (C) 2024 Wolters Kluwer Health, Inc. All rights reserved.
PB  - (1) Department of Surgery, Campus Charite Mitte/Campus Virchow-Klinikum, Charite-Universitatsmedizin Berlin, Germany.
PB  - (2) Department of Surgery and Transplantation, Faculty of Medicine, University Hospital RWTH Aachen, Aachen, Germany.
PB  - (3) Department of General, Visceral, and Transplantation Surgery, Heidelberg University Hospital, Heidelberg, Germany.
PB  - (4) Department of Nephrology, University of Heidelberg, Heidelberg, Germany.
PB  - (5) Liver Cancer Center Heidelberg, University of Heidelberg, Heidelberg, Germany.
SN  - 0041-1337
M1  - wej, 0132144
DO  - 10.1097/TP.0000000000004887
PT  - Article
L2  - http://ovidsp.ovid.com/ovidweb.cgi?T=JS&PAGE=reference&D=yrovftz3&NEWS=N&AN=00007890-202405000-00028
ER  -  

Link to the Ovid Full Text or citation: https://ovidsp.ovid.com/ovidweb.cgi?T=JS&CSC=Y&NEWS=N&PAGE=fulltext&D=yrovftz3&AN=00007890-202405000-00028 

285. 
TY  - JOUR
DB  - Your Journals@Ovid Full Text
ID  - 00003246-202405000-00004
T1  - Treatment Fidelity in 94 Randomized Controlled Trials of Physical Rehabilitation in the ICU:  A Scoping Review*.
A1  - Farley, Christopher
A1  - PT, MSc
A1  - Newman, Anastasia
A1  -  PT, PhD
A1  - Hoogenes, Jen
A1  - PhD, MSc
A1  - Brooks, Dina
A1  - PT, PhD
A1  - Duffett, Mark
A1  - Kho, Michelle
A1  -  PT, PhD
Y1  - 2024//
N2  - OBJECTIVES: Recent reviews demonstrated discordant effects of ICU-based physical rehabilitation on physical function. These inconsistencies may be related to differences in treatment fidelity-the extent to which a protocol is delivered as planned. Before evaluating the association of fidelity with outcomes, we must first understand the extent of treatment fidelity reporting in ICU-based physical rehabilitation randomized controlled trials (RCTs)., DATA SOURCES: Six electronic databases from inception to December 2022., STUDY SELECTION: We included RCTs enrolling adults or children admitted to the ICU, if greater than or equal to 50% were invasively mechanically ventilated greater than 24 hours, and underwent an ICU-based physical rehabilitation intervention, with no limitation to comparators or outcomes., DATA EXTRACTION: We screened and extracted data independently and in duplicate, with a third reviewer as needed. Extracted data included study characteristics, treatment descriptions, and the presence of National Institutes of Health Behaviour Change Consortium (NIH-BCC) treatment fidelity tool components. Treatment fidelity scores were calculated as the proportion of reported (numerator) out of total NIH-BCC components (denominator). We calculated scores across studies and by treatment group (intervention vs. comparator). We used linear regression to assess for a time trend in study treatment fidelity scores., DATA SYNTHESIS: Of 20,433 citations, 94 studies met inclusion criteria. Authors reported a median (first-third quartiles) of 19% (14-26%) of treatment fidelity components across studies. Intervention group scores were higher than comparator groups (24% [19-33%] vs. 14% [5-24%], p < 0.01). We found a mean increase in study treatment fidelity scores by 0.7% (0.3 points) per year., CONCLUSIONS: Only 19% of treatment fidelity components were reported across studies, with comparator groups more poorly reported. Future research could investigate ways to optimize treatment fidelity reporting and determine characteristics associated with treatment fidelity conduct in ICU-based physical rehabilitation RCTs., Copyright (C) by 2024 by the Society of Critical Care Medicine and Wolters Kluwer Health, Inc. All Rights Reserved.
KW  - critical care
KW  - critical illness
KW  - patient compliance
KW  - rehabilitation
KW  - reproducibility of results
KW  - respiration, artificial
JA  - Crit Care Med
VL  - 52
IS  - 5
SP  - 717
EP  - 728
CY  - Copyright (C) by 2024 by the Society of Critical Care Medicine and Wolters Kluwer Health, Inc. All Rights Reserved.
PB  - (1) School of Rehabilitation Sciences, Faculty of Health Sciences, McMaster University, Hamilton, ON, Canada.
PB  - (2) Departments of Pediatrics and Health Research, Evidence, and Impact, McMaster University, Hamilton, ON, Canada.
PB  - (3) Physiotherapy Department, St. Joseph's Healthcare, Hamilton, ON, Canada.
SN  - 0090-3493
M1  - dtf, 0355501
DO  - 10.1097/CCM.0000000000006192
PT  - Article
L2  - http://ovidsp.ovid.com/ovidweb.cgi?T=JS&PAGE=reference&D=yrovftz3&NEWS=N&AN=00003246-202405000-00004
ER  -  

Link to the Ovid Full Text or citation: https://ovidsp.ovid.com/ovidweb.cgi?T=JS&CSC=Y&NEWS=N&PAGE=fulltext&D=yrovftz3&AN=00003246-202405000-00004 

286. 
TY  - JOUR
DB  - Your Journals@Ovid Full Text
ID  - 00001573-202405000-00009
T1  - Decongestion (instead of ultrafiltration?).
A1  - Schuermans, Art
A1  - Verbrugge, Frederik
Y1  - 2024//
N2  - Purpose of review: To summarize the contemporary evidence on decongestion strategies in patients with acute heart failure (AHF)., Recent findings: While loop diuretic therapy has remained the backbone of decongestive treatment in AHF, multiple randomized clinical trials suggest that early combination with other diuretic classes or molecules with diuretic properties should be considered. Mineralocorticoid receptor antagonists and sodium-glucose co-transporter-2 inhibitors are disease-modifying drugs in heart failure that favourably influence prognosis early on, advocating their start as soon as possible in the absence of any compelling contraindications. Short-term upfront use of acetazolamide in adjunction to intravenous loop diuretic therapy relieves congestion faster, avoids diuretic resistance, and may shorten hospitalization length. Thiazide-like diuretics remain a good option to break diuretic resistance. Currently, ultrafiltration in AHF remains mainly reserved for patient with an inadequate response to pharmacological treatment., Summary: In most patients with AHF, decongestion can be achieved effectively and safely through combination diuretic therapies. Appropriate diuretic therapy may shorten hospitalization length and improve quality of life, but has not yet proven to reduce death or heart failure readmissions. Ultrafiltration currently has a limited role in AHF, mainly as bail-out strategy, but evidence for a more upfront use remains inconclusive., Copyright (C) 2024 Wolters Kluwer Health, Inc. All rights reserved.
KW  - cardiac edema
KW  - diuretics
KW  - natriuresis
KW  - ultrafiltration
JA  - Curr Opin Cardiol
VL  - 39
IS  - 3
SP  - 188
EP  - 195
CY  - Copyright (C) 2024 Wolters Kluwer Health, Inc. All rights reserved.
PB  - (a)Faculty of Medicine, KU Leuven, Leuven
PB  - (b)Centre for Cardiovascular Diseases, University Hospital Brussels
PB  - (c)Faculty of Medicine and Pharmacy, Vrije Universiteit Brussel, Jette, Belgium
SN  - 0268-4705
M1  - bda, 8608087
DO  - 10.1097/HCO.0000000000001124
PT  - Miscellaneous Article
L2  - http://ovidsp.ovid.com/ovidweb.cgi?T=JS&PAGE=reference&D=yrovftz3&NEWS=N&AN=00001573-202405000-00009
ER  -  

Link to the Ovid Full Text or citation: https://ovidsp.ovid.com/ovidweb.cgi?T=JS&CSC=Y&NEWS=N&PAGE=fulltext&D=yrovftz3&AN=00001573-202405000-00009 

287. 
TY  - JOUR
DB  - Your Journals@Ovid Full Text
ID  - 00002060-202405000-00009
T1  - Efficacy of Transcranial Direct Current Stimulation on Pain Intensity and Functionality in Patients With Knee Osteoarthritis: A Systematic Review and Meta-analysis.
A1  - Comino-Suarez, Natalia
A1  - PT, MSc
A1  - Serrano-Munoz, Diego
A1  - PT, PhD
A1  - Beltran-Alacreu, Hector
A1  - PT, PhD
A1  - Belda-Perez, Patricia
A1  - Avendano-Coy, Juan
A1  - PT, PhD.
Y1  - 2024//
N2  - Objective: The aim of the study is to investigate whether transcranial direct current stimulation is superior to control groups or other interventions for pain relief and improving functionality in knee osteoarthritis patients., Methods: PubMed, the Physiotherapy Evidence Database, the Cochrane Library, ProQuest, and Scopus databases were searched from inception to July 2022 to identify randomized clinical trials. The main outcomes were subjective perception of pain intensity measured either with the visual analog scale or with the numeric rating scale; and the functionality, assessed with the Western Ontario and McMaster Universities Osteoarthritis Index. As secondary outcomes, pressure pain threshold, conditioned pain modulation, and its safety were evaluated., Results: We identified 10 randomized clinical trials (634 participants). The results showed an important effect favoring transcranial direct current stimulation for pain relief (mean difference = -1.1 cm, 95% confident interval = -2.1 to -0.2) and for improving functionality (standardized mean difference = -0.6, 95% confident interval = -1.02 to -0.26). There was also a significant improvement in pressure pain threshold (mean difference = 0.9 Kgf/cm2, 95% confident interval = 0.1 to 1.6). The certainty of evidence according to Grades of Recommendation Assessment, Development and Evaluation was generally moderate., Conclusions: Our findings suggest that transcranial direct current stimulation is a safe treatment for reducing pain intensity, improving functionality, and the pressure pain thresholds in patients with knee osteoarthritis., Copyright (C) 2024 Wolters Kluwer Health, Inc. All rights reserved.
KW  - Transcranial Direct Current Stimulation
KW  - tDCS
KW  - Knee Osteoarthritis
KW  - Knee Pain
KW  - Neuromodulation
JA  - Am J Phys Med Rehabil
VL  - 103
IS  - 5
SP  - 428
EP  - 438
CY  - Copyright (C) 2024 Wolters Kluwer Health, Inc. All rights reserved.
PB  - From the Toledo Physiotherapy Research Group (GIFTO), Faculty of Physiotherapy and Nursery, Universidad de Castilla-La Mancha, Toledo, Spain.
SN  - 0894-9115
M1  - 8803677, ajo
DO  - 10.1097/PHM.0000000000002386
PT  - Article
L2  - http://ovidsp.ovid.com/ovidweb.cgi?T=JS&PAGE=reference&D=yrovftz3&NEWS=N&AN=00002060-202405000-00009
ER  -  

Link to the Ovid Full Text or citation: https://ovidsp.ovid.com/ovidweb.cgi?T=JS&CSC=Y&NEWS=N&PAGE=fulltext&D=yrovftz3&AN=00002060-202405000-00009 

288. 
TY  - JOUR
DB  - Your Journals@Ovid Full Text
ID  - 00003017-202404230-00003
T1  - Percutaneous Coronary Intervention Versus Coronary Artery Bypass Grafting in Patients With Left Main Disease With and Without Diabetes:  Findings From a Pooled Analysis of 4 Randomized Clinical Trials.
A1  - Gaba, Prakriti
A1  - Sabik, Joseph
A1  - Murphy, Sabina
A1  - Bellavia, Andrea
A1  - O'Gara, Patrick
A1  - Smith, Peter
A1  - Serruys, Patrick
A1  - Kappetein, A.
A1  - Park, Seung-Jung
A1  - Park, Duk-Woo
A1  - Christiansen, Evald
A1  - Holm, Niels
A1  - Nielsen, Per
A1  - Sabatine, Marc
A1  -  MD, MPH
A1  - Stone, Gregg
A1  - Bergmark, Brian
Y1  - 2024//
N2  - BACKGROUND: Diabetes may be associated with differential outcomes in patients undergoing left main coronary revascularization with percutaneous coronary intervention (PCI) or coronary artery bypass grafting (CABG). The aim of this study was to investigate outcomes in patients with left main disease with and without diabetes randomized to PCI versus CABG., METHODS: Individual patient data were pooled from 4 trials (SYNTAX [Synergy Between PCI With Taxus and Cardiac Surgery], PRECOMBAT [Premier of Randomized Comparison of Bypass Surgery Versus Angioplasty Using Sirolimus-Eluting Stent in Patients With Left Main Coronary Artery Disease], NOBLE [Nordic-Baltic-British Left Main Revascularisation Study], and EXCEL [Evaluation of XIENCE Versus Coronary Artery Bypass Surgery for Effectiveness of Left Main Revascularization]) that randomized patients with left main disease to PCI or CABG. Patients were considered suitable for either approach. Patients were categorized by diabetes status. Kaplan-Meier event rates, Cox model hazard ratios, and interactions were assessed., RESULTS: Among 4393 patients, 1104 (25.1%) had diabetes. Patients with diabetes experienced higher rates of 5-year death (158/1104 [Kaplan-Meier rate, 14.7%] versus 297/3289 [9.3%]; P<0.001), spontaneous myocardial infarction (MI; 67/1104 [6.7%] versus 114/3289 [3.7%]; P<0.001), and repeat revascularization (189/1104 [18.5%] versus 410/3289 [13.2%]; P<0.001). Rates of all-cause mortality did not differ after PCI versus CABG in those with (84/563 [15.3%] versus 74/541 [14.1%]; hazard ratio, 1.11 [95% CI, 0.82-1.52]) or without (155/1634 [9.7%] versus 142/1655 [8.9%]; hazard ratio, 1.08 [95% CI, 0.86-1.36; PintHR=0.87) diabetes. Rates of stroke within 1 year were lower with PCI versus CABG in the entire population, with no heterogeneity based on diabetes status (PintHR=0.51). The 5-year rates of spontaneous MI and repeat coronary revascularization were higher after PCI regardless of diabetes status (spontaneous MI: 45/563 [8.9%] versus 22/541 [4.4%] in diabetes and 82/1634 [5.3%] versus 32/1655 [2.1%] in no diabetes, PintHR=0.47; repeat revascularization: 127/563 [24.5%] versus 62/541 [12.4%] in diabetes and 254/1634 [16.3%] versus 156/1655 [10.1%] in no diabetes, PintHR=0.18). For spontaneous MI and repeat revascularization, there were greater absolute risk differences beyond 1 year in patients with diabetes (4.9% and 9.9%) compared with those without (2.1% and 4.3%; PintARD=0.047 and 0.016)., CONCLUSIONS: In patients with left main disease considered equally suitable for PCI or CABG and with largely low to intermediate SYNTAX scores, diabetes was associated with higher rates of death and cardiovascular events through 5 years. Compared with CABG, PCI resulted in no difference in the risk of death and a lower risk of early stroke regardless of diabetes status, and a higher risk of spontaneous MI and repeat coronary revascularization, with larger late absolute excess risks in patients with diabetes., REGISTRATION: URL:  https://www.clinicaltrials.gov; Unique identifiers: NCT01205776, NCT0146651, NCT00422968, and NCT00114972., (C) 2024  by the American College of Cardiology Foundation and the American Heart Association, Inc.
KW  - coronary artery bypass grafting
KW  - diabetes
KW  - left main coronary artery disease
KW  - percutaneous coronary intervention
JA  - Circulation
VL  - 149
IS  - 17
SP  - 1328
EP  - 1338
CY  - (C) 2024  by the American College of Cardiology Foundation and the American Heart Association, Inc. 
PB  - TIMI Study Group, Brigham and Women's Hospital, Boston, MA (P.G., S.A.M., A.B., M.S.S., B.A.B.).
PB  - Division of Cardiovascular Medicine, Brigham and Women's Hospital, Harvard Medical School, Boston, MA (P.G., S.A.M., A.B., P.T.O., M.S.S., B.A.B.).
PB  - Department of Surgery, University Hospitals Cleveland Medical Center, OH (J.F.S.).
PB  - Duke University School of Medicine, Duke Clinical Research Institute, Durham, NC (P.K.S).
PB  - National Heart and Lung Institute, Imperial College London, UK (P.W.S.).
PB  - Department of Cardiothoracic Surgery, Erasmus University Medical Centre, Rotterdam, the Netherlands (A.P.K.).
PB  - Department of Cardiology, Asan Medical Center, Seoul, South Korea (S.-J.P., D.-W.P.,).
PB  - Department of Cardiology, Aarhus, Aarhus University Hospital, Denmark (E.H.C., N.R.H., P.H.N.).
PB  - The Zena and Michael A Wiener Cardiovascular Institute, Icahn School of Medicine at Mount Sinai, New York, NY (G.W.S.).
SN  - 0009-7322
M1  - daw, 0147763
DO  - 10.1161/CIRCULATIONAHA.123.065571
PT  - Article
L2  - http://ovidsp.ovid.com/ovidweb.cgi?T=JS&PAGE=reference&D=yrovftz3&NEWS=N&AN=00003017-202404230-00003
ER  -  

Link to the Ovid Full Text or citation: https://ovidsp.ovid.com/ovidweb.cgi?T=JS&CSC=Y&NEWS=N&PAGE=fulltext&D=yrovftz3&AN=00003017-202404230-00003 

289. 
TY  - JOUR
DB  - Your Journals@Ovid Full Text
ID  - 00005792-202404120-00023
T1  - Tuberculosis prevalence and demographic characteristics of population in Azad Jammu and Kashmir (Pakistan):  A retrospective study.
A1  - Khursheed, Soffia
A1  - MBBS, FCPS
A1  - Wazir, Samia
A1  - MBBS, FCPS
A1  - Saleem, Muhammad
A1  - Khurram MBBS, MRCP
A1  - Majeed, Ayesha
A1  -  FRCR, MCPS
A1  - Ahmad, Mumtaz
A1  - MBBS, FCPS
A1  - Khan, Qudsia
A1  - Umaira MBBS, FCPS
A1  - Jadoon, Arzu
A1  - Akbar, Amna
A1  - Jadoon, Sarosh
A1  - Tasneem, Sabahat
A1  - BDS-RDS, MSPH
A1  - Saleem, Humayun
A1  - Khan, Mohammad
A1  -  FACP, FPSIM
A1  -  FCPS, MCPS
A1  - Alvi, Sarosh
Y1  - 2024//
N2  - Tuberculosis (TB) remains a serious problem for public health and a leading cause of death after COVID-19 and superior to even HIV/AIDS. It is a social health issue and can cause stigma and economic loss as the person cannot perform professionally due to lethargy caused by disease. It is a retrospective study done on data from National TB program Muzaffarabad chapter. The details were noted on SPSS and analysis was done to find important demographic characteristics. The total number of patients was 3441; among which 48.76% were males. Most of them (81.11%) belonged to the Muzaffarabad division of Azad Jammu and Kahmir (AJK). The microbiologically or culture positive cases were 440. Rifampicin resistance was present in 147 cases, further categorized as high (n = 143), very high (n = 3), or true positive (n = 1) resistance. Muti drug resistance was found in 19 cases. The microscopy culture is more sensitive (AUC = 0.511) than MTB/RIF or serology (AUC = 0.502) according to ROC. The rate of positive smear results is not very satisfactory in the present study as it cannot detect dormant or latent cases. There is a need to establish more sensitive tests for detection of cases and more research to combat the disease., Copyright (C) 2024 The Authors. Published by Wolters Kluwer Health, Inc. All rights reserved.
KW  - demography
KW  - geography
KW  - incidence
KW  - prevalence
KW  - serology
KW  - tuberculosis
JA  - Medicine (Baltimore)
VL  - 103
IS  - 15
SP  - e37787
CY  - Copyright (C) 2024 The Authors. Published by Wolters Kluwer Health, Inc. All rights reserved.
PB  - (a)Pakistan Institute of Medical Science, Islamabad, Pakistan
PB  - (b)University Hospital, Bristol and Weston NHS Foundation Trust, Royal College of Physicians and Surgeons of Glasgow, Glasgow, UK
PB  - (c)Abbas Institute of Medical Sciences, Muzaffarabad, AJK, Pakistan
PB  - (d)CMH Lahore Medical College, Lahore, Pakistan
PB  - (e)Ziauddin University Hospital Karachi, Karachi, Pakistan
PB  - (f)CHPE Health Services Academy, Islamabad, Pakistan
PB  - (g)Resident Surgery, Combined Military Hospital, Muzaffarabad, Pakistan
PB  - (h)Health Services Academy, Islamabad, Pakistan
PB  - (i)MSPH Health Services Academy, Islamabad, Pakistan
PB  - (j)Chief Consultant Physician/Head of Department of Medicine DHQ Teaching, Hospital Kotli AJK, Kotli, Pakistan
PB  - (k)Teaching Faculty, University of Khartoum, Khartoum, Sudan.
SN  - 0025-7974
M1  - mny, 2985248r
DO  - 10.1097/MD.0000000000037787
PT  - Article
L2  - http://ovidsp.ovid.com/ovidweb.cgi?T=JS&PAGE=reference&D=yrovftz3&NEWS=N&AN=00005792-202404120-00023
ER  -  

Link to the Ovid Full Text or citation: https://ovidsp.ovid.com/ovidweb.cgi?T=JS&CSC=Y&NEWS=N&PAGE=fulltext&D=yrovftz3&AN=00005792-202404120-00023 

290. 
TY  - JOUR
DB  - Your Journals@Ovid Full Text
ID  - 00006114-202404090-00011
T1  - Remote Ischemic Conditioning With Medical Management or Reperfusion Therapy for Acute Ischemic Stroke: A Systematic Review and Meta-Analysis.
A1  - Li, Qi
A1  - Guo, Jinxiu
A1  - Chen, Hui-sheng
A1  - Blauenfeldt, Rolf
A1  - Hess, David
A1  - Pico, Fernando
A1  - Khatri, Pooja
A1  - MD, MSc
A1  - Campbell, Bruce
A1  - Feng, Xinggang
A1  - Abdalkader, Mohamad
A1  - Saver, Jeffrey
A1  - Nogueira, Raul
A1  - Jiang, Bingwu
A1  - Li, Bing
A1  - Yang, Min
A1  - Sang, Hongfei
A1  - Yang, Qingwu
A1  - Qiu, Zhongming
A1  - Dai, Yi
A1  - Nguyen, Thanh
Y1  - 2024//
N2  - Background and Objectives: Remote ischemic conditioning (RIC) is a low-cost, accessible, and noninvasive neuroprotective treatment strategy, but its efficacy and safety in acute ischemic stroke are controversial. With the publication of several randomized controlled trials (RCTs) and the recent results of the RESIST trial, it may be possible to identify the patient population that may (or may not) benefit from RIC. This systematic review and meta-analysis aims to evaluate the effectiveness and safety of RIC in patients with ischemic stroke receiving different treatments by pooling data of all randomized controlled studies to date., Methods: We searched the PubMed, Embase, Cochrane, Elsevier, and Web of Science databases to obtain articles in all languages from inception until May 25, 2023. The primary outcome was the modified Rankin Scale (mRS) score at the specified endpoint time in the trial. The secondary outcomes were change in NIH Stroke Scale (NIHSS) and recurrence of stroke events. The safety outcomes were cardiovascular events, cerebral hemorrhage, and mortality. The quality of articles was evaluated through the Cochrane risk assessment tool. This study was registered in PROSPERO (CRD42023430073)., Results: There were 7,657 patients from 22 RCTs included. Compared with the control group, patients who received RIC did not have improved mRS functional outcomes, regardless of whether they received medical management, reperfusion therapy with intravenous thrombolysis (IVT), or mechanical thrombectomy (MT). In the medical management group, patients who received RIC had decreased incidence of stroke recurrence (risk ratio 0.63, 95% CI 0.43-0.92, p = 0.02) and lower follow-up NIHSS score by 1.72 points compared with the control group (p < 0.00001). There was no increased risk of adverse events including death or cerebral hemorrhage in the IVT or medical management group., Discussion: In patients with ischemic stroke who are not eligible for reperfusion therapy, RIC did not affect mRS functional outcomes but significantly improved the NIHSS score at the follow-up endpoint and reduced stroke recurrence, without increasing the risk of cerebral hemorrhage or death. In patients who received IVT or MT, the benefit of RIC was not observed., (C) 2024 American Academy of Neurology
JA  - Neurology
VL  - 102
IS  - 7
SP  - e207983
CY  - (C) 2024 American Academy of Neurology
PB  - From the Department of Neurology (Q.L., X.F., B.J., B.L., M.Y., Z.Q., Y.D.), The 903rd Hospital of The Chinese People's Liberation Army, Hangzhou; Intensive Care Unit of Department of Neurology (J.G.), Ningbo Medical Center Lihuili Hospital; Department of Neurology (H.-S.C.), General Hospital of Northern Theater Command, Shenyang, China; Department of Neurology (R.A.B.), Aarhus University Hospital, Denmark; Department of Neurology (D.C.H.), Medical College of Georgia, Augusta University, Augusta; Neurology and Stroke Center (F.P.), Versailles Mignot Hospital, Paris, France; Department of Neurology (P.K.), University of Cincinnati, OH; Department of Medicine and Neurology (B.C.V.C.), Melbourne Brain Centre at the Royal Melbourne Hospital, University of Melbourne, Parkville, Australia; Boston Medical Center (M.A., T.N.N.), Boston University Chobanian and Avedisian School of Medicine, MA; Department of Neurology (J.L.S.), University of California in Los Angeles; Department of Neurology and Neurosurgery (R.G.N.), University of Pittsburgh Medical Center, PA; Department of Neurology (H.S.), Affiliated Hangzhou First People's Hospital, Zhejiang University School of Medicine, Hangzhou; and Department of Neurology (Q.Y.), Xinqiao Hospital of Army Medical University, Chongqing, China.
SN  - 0028-3878
M1  - 0401060, nz0
DO  - 10.1212/WNL.0000000000207983
PT  - Article
L2  - http://ovidsp.ovid.com/ovidweb.cgi?T=JS&PAGE=reference&D=yrovftz3&NEWS=N&AN=00006114-202404090-00011
ER  -  

Link to the Ovid Full Text or citation: https://ovidsp.ovid.com/ovidweb.cgi?T=JS&CSC=Y&NEWS=N&PAGE=fulltext&D=yrovftz3&AN=00006114-202404090-00011 

291. 
TY  - JOUR
DB  - Your Journals@Ovid Full Text
ID  - 00007670-202404000-00014
T1  - Intravenous Alteplase Versus Best Medical Therapy for Patients With Minor Stroke:  A Systematic Review and Meta-Analysis.
A1  - Zhang, Yang
A1  - Lv, Tian
A1  - Nguyen, Thanh
A1  -  MD, PhD
A1  - Wu, Simiao
A1  - MD, PhD
A1  - Li, Zhi
A1  - MD, PhD
A1  - Bai, Xue
A1  - Chen, Dan
A1  - Zhao, Chuansheng
A1  - MD, PhD
A1  - Lin, Wanyi
A1  - Chen, Shiqin
A1  - Sui, Yi
A1  - MD, PhD
Y1  - 2024//
N2  - BACKGROUND: The efficacy of thrombolysis (IVT) in minor stroke (National Institutes of Health Stroke Scale score, 0-5) remains inconclusive. The aim of this study is to compare the effectiveness and safety of IVT with best medical therapy (BMT) by means of a systematic review and meta-analysis of randomized controlled trials and observational studies., METHODS: We searched the PubMed, Embase, Cochrane Library, and Web of Science databases to obtain articles related to IVT in minor stroke from inception until August 10, 2023. The primary outcome was an excellent functional outcome, defined as a modified Rankin Scale score of 0 or 1 at 90 days. The associations were calculated for the overall and preformulated subgroups by using the odds ratios (ORs). This study was registered with PROSPERO (CRD42023445856)., RESULTS: A total of 20 high-quality studies, comprised of 13 397 patients with acute minor ischemic stroke, were included. There were no significant differences observed in the modified Rankin Scale scores of 0 to 1 (OR, 1.10 [95% CI, 0.89-1.37]) and 0 to 2 (OR, 1.16 [95% CI, 0.95-1.43]), mortality rates (OR, 0.67 [95% CI, 0.39-1.15]), recurrent stroke (OR, 0.89 [95% CI, 0.57-1.38]), and recurrent ischemic stroke (OR, 1.09 [95% CI, 0.68-1.73]) between the IVT and BMT group. There were differences between the IVT group and the BMT group in terms of early neurological deterioration (OR, 1.81 [95% CI, 1.17-2.80]), symptomatic intracranial hemorrhage (OR, 7.48 [95% CI, 3.55-15.76]), and hemorrhagic transformation (OR, 4.73 [95% CI, 2.40-9.34]). Comparison of modified Rankin Scale score of 0 to 1 remained unchanged in subgroup patients with nondisabling deficits or compared with those using antiplatelets., CONCLUSIONS: These findings indicate that IVT does not yield significant improvement in the functional prognosis of patients with acute minor ischemic stroke. Additionally, it is associated with an increased risk of symptomatic intracranial hemorrhage when compared with the BMT. Moreover, IVT may not have superiority over BMT in patients with nondisabling deficits or those using antiplatelets., (C) 2024 American Heart Association, Inc.
KW  - intracranial hemorrhage
KW  - ischemic stroke
KW  - odds ratio
KW  - prognosis
KW  - tissue plasminogen activator
JA  - Stroke
VL  - 55
IS  - 4
SP  - 883
EP  - 892
CY  - (C) 2024 American Heart Association, Inc.
PB  - School of Public Health, China Medical University, Shenyang, China (Y.Z., X.B., D.C., Y.S.).
PB  - Department of Neurology, Zhuji Affliated Hospital of WenZhou University, China (T.L.).
PB  - Department of Neurology and Radiology, Boston Medical Center, Boston University Chobanian and Avedisian School of Medicine (T.N.N.).
PB  - Department of Neurology, West China Hospital, Sichuan University, Chengdu, China (S.W.).
PB  - Department of Medical Oncology (Z.L.), The First Affiliated Hospital of China Medical University, Shenyang, China.
PB  - and Department of Neurology (C.Z., Y.S.), The First Affiliated Hospital of China Medical University, Shenyang, China.
PB  - Department of Neurology, Qingtian County Hospital, Lishui, China (W.L.).
PB  - Department of Neurology, Second People's Hospital of Yuhuan, China (S.C.).
PB  - Department of Neurology and Neurointervention, Shenyang First People's Hospital, Shenyang Medical College Affiliated Brain Hospital, China (Y.S.).
SN  - 0039-2499
M1  - v2j, 0235266
DO  - 10.1161/STROKEAHA.123.045495
PT  - Article
L2  - http://ovidsp.ovid.com/ovidweb.cgi?T=JS&PAGE=reference&D=yrovftz3&NEWS=N&AN=00007670-202404000-00014
ER  -  

Link to the Ovid Full Text or citation: https://ovidsp.ovid.com/ovidweb.cgi?T=JS&CSC=Y&NEWS=N&PAGE=fulltext&D=yrovftz3&AN=00007670-202404000-00014 

292. 
TY  - JOUR
DB  - Your Journals@Ovid Full Text
ID  - 00003086-202404000-00026
T1  - Are Dental Procedures Associated With Pyogenic Vertebral Osteomyelitis?.
A1  - Masuda, Soichiro
A1  - Fukasawa, Toshiki
A1  - Takeuchi, Masato
A1  - MD, PhD
A1  - Arai, Korenori
A1  - PhD, DDS
A1  - Fujibayashi, Shunsuke
A1  - MD, PhD
A1  - Otsuki, Bungo
A1  - MD, PhD
A1  - Murata, Koichi
A1  - MD, PhD
A1  - Shimizu, Takayoshi
A1  - MD, PhD
A1  - Matsuda, Shuichi
A1  - MD, PhD
A1  - Kawakami, Koji
A1  - MD, PhD
Y1  - 2024//
N2  - Background: Dental procedures can lead to bacteremia and have been considered a potential risk factor for pyogenic vertebral osteomyelitis (PVO). However, data on the association between dental procedures and PVO are limited., Questions/purposes: (1) After controlling for relevant confounding variables, are dental procedures associated with an increased risk of PVO? (2) Does antibiotic prophylaxis before dental procedures effectively decrease the risk of PVO?, Methods: A case-crossover study was conducted to investigate the association between dental procedures and PVO using a Japanese claims database. The advantage of this study design is that confounding factors that do not vary over time are automatically adjusted for, because cases act as their own controls. From April 2014 to September 2021, the database included 8414 patients who were hospitalized for PVO. Of these, 50% (4182 of 8414) were excluded because they had not undergone any dental procedures before the index date, a further 0.1% (10 of 8414) were excluded because they were younger than 18 years at the index date, and a further 7% (623 of 8414) were excluded because they did not have at least 20 weeks of continuous enrollment before the index date, leaving 43% (3599 of 8414) eligible for analysis here. The mean age was 77 +/- 11 years, and 55% (1985 of 3599) were men. Sixty-five percent (2356 of 3599) of patients had a diagnosis of diabetes mellitus, and 42% (1519 of 3599) of patients had a diagnosis of osteoporosis. We compared the frequency of dental procedures between a 4-week hazard period before the admission date for PVO and two control periods, 9 to 12 weeks and 17 to 20 weeks before the admission date for PVO, within individuals. We calculated odds ratios and 95% confidence intervals using conditional logistic regression analysis., Results: Comparing the hazard and matched control periods within individuals demonstrated that dental procedures were not associated with an increased risk of PVO (OR 0.81 [95% CI 0.72 to 0.92]; p < 0.001). Additional analysis stratified by antibiotic prophylaxis use showed that antibiotic prophylaxis was not associated with a lower OR of developing PVO after dental procedures (with antibiotic prophylaxis: OR 1.11 [95% CI 0.93 to 1.32]; p < 0.26, without antibiotic prophylaxis: OR 0.72 [95% CI 0.63 to 0.83]; p < 0.001). Our sensitivity analyses, in which the exposure assessment interval was extended from 4 to 8 or 12 weeks and exposure was stratified by whether the dental procedure was invasive, demonstrated results that were consistent with our main analysis., Conclusion: Dental procedures were not associated with an increased risk of subsequent PVO in this case-crossover study. The effectiveness of antibiotic prophylaxis was not demonstrated in the additional analysis that categorized exposure according to the use of antibiotic prophylaxis. Our results suggest that the association between dental procedures and PVO may have been overestimated. Maintaining good oral hygiene may be important in preventing the development of PVO. The indications for antibiotic prophylaxis before dental procedures should be reconsidered in view of the potential risk of adverse drug reactions to antibiotic prophylaxis and the emergence of drug-resistant pathogens. Larger randomized controlled trials are needed to confirm these findings and assess the role of antibiotic prophylaxis., Level of Evidence: Level III, therapeutic study., (C) 2024 Lippincott Williams & Wilkins LWW
JA  - Clin Orthop
VL  - 482
IS  - 4
SP  - 716
EP  - 723
CY  - (C) 2024 Lippincott Williams & Wilkins LWW
PB  - (1)Department of Orthopaedic Surgery, Graduate School of Medicine, Kyoto University, Kyoto, Japan
PB  - (2)Department of Pharmacoepidemiology, Graduate School of Medicine and Public Health, Kyoto University, Kyoto, Japan
PB  - (3)Department of Digital Health and Epidemiology, Graduate School of Medicine and Public Health, Kyoto University, Kyoto, Japan
PB  - (4)Department of Oral Implantology, Osaka Dental University, Hirakata, Japan
SN  - 0009-921X
M1  - 0075674, dfy
DO  - 10.1097/CORR.0000000000002871
PT  - Article
L2  - http://ovidsp.ovid.com/ovidweb.cgi?T=JS&PAGE=reference&D=yrovftz3&NEWS=N&AN=00003086-202404000-00026
ER  -  

Link to the Ovid Full Text or citation: https://ovidsp.ovid.com/ovidweb.cgi?T=JS&CSC=Y&NEWS=N&PAGE=fulltext&D=yrovftz3&AN=00003086-202404000-00026 

293. 
TY  - JOUR
DB  - Your Journals@Ovid Full Text
ID  - 01241398-202404000-00020
T1  - The Importance of Having a Single, Dedicated Medical Team to Treat Congenital Talipes Equinovarus Using the Ponseti Method:  A Retrospective Analysis of Treatment Outcomes After 3 Years of Follow-up.
A1  - Tabard-Fougere, Anne
A1  - Bonnefoy-Mazure, Alice
A1  - Dayer, Romain
A1  - Vazquez, Oscar
A1  - De Coulon, Geraldo
Y1  - 2024//
N2  - Background: Congenital talipes equinovarus (CTEV) is a relatively common pediatric orthopaedic disorder and a frequent cause of disability in adult populations. The Ponseti method has emerged as the generally preferred for treating children with CTEV. Strict adherence to this technique's basic principles is critical to achieving favorable outcomes. In 2013, our institution decided that every case of pediatric CTEV would be treated by a single dedicated medical team. The present study aimed to compare the treatment outcomes of children with CTEV treated using the Ponseti method in period I (multiple surgeons) versus those in period II (single dedicated team)., Patients and Methods: We included respectively the children with CTEV treated using the Ponseti method in Geneva University Hospitals' pediatric units from 2007 to 2018. Data on patient demographics, clinical characteristics, and the treatment outcomes were collected. The primary outcome was the number of relapsed feet (treatment failure) after 3 years of follow-up. The 2 periods' outcomes were compared using [chi]2 and independent Student t-tests. Run charts were used to report yearly rates of complications, minor and major recurrences, treatment failure, brace noncompliance, and feet that underwent tenotomy., Results: A total of 48 feet (32 patients) and 42 feet (29 patients) in periods I and II were included. The periods showed similar rates for participants' characteristics. The run charts illustrated the overall improvements in treatment outcomes in period II. A total of 8 relapsed feet (5 patients) were reported, all during period I., Conclusions: Since all the pediatric CTEV patients at our institution began to be treated by a single dedicated medical team, we have observed a decrease in all recurrences and complications and an absence of treatment failure. These results highlight the importance of the continuity of care and strict adherence to the Ponseti method., Level of Evidence: Level-III Retrospective comparative study., Copyright (C) 2024 Wolters Kluwer Health, Inc. All rights reserved.
KW  - congenital talipes equinovarus
KW  - clubfoot
KW  - ponseti
KW  - complications
KW  - continuity of care
KW  - pediatrics
JA  - J. pediatr. orthop.
VL  - 44
IS  - 4
SP  - e361
EP  - e368
CY  - Copyright (C) 2024 Wolters Kluwer Health, Inc. All rights reserved.
PB  - (*)Division of Pediatric Orthopaedics
PB  - (+)Kinesiology Laboratory, Geneva University Hospitals and University of Geneva, Geneva, Switzerland
SN  - 0271-6798
DO  - 10.1097/BPO.0000000000002613
PT  - Miscellaneous Article
L2  - http://ovidsp.ovid.com/ovidweb.cgi?T=JS&PAGE=reference&D=yrovftz3&NEWS=N&AN=01241398-202404000-00020
ER  -  

Link to the Ovid Full Text or citation: https://ovidsp.ovid.com/ovidweb.cgi?T=JS&CSC=Y&NEWS=N&PAGE=fulltext&D=yrovftz3&AN=01241398-202404000-00020 

294. 
TY  - JOUR
DB  - Your Journals@Ovid Full Text
ID  - 00002060-202404000-00001
T1  - Effect of Resistance Exercises on Function and Pain in Fibromyalgia: A Systematic Review and Meta-analysis of Randomized Controlled Trials.
A1  - Wang, Jyun-Jhe
A1  - Tam, Ka-Wai
A1  - Hsiao, Han-Yun
A1  - Liou, Tsan-Hon
A1  - Rau, Chi-Lun
A1  - Hsu, Tzu-Herng
Y1  - 2024//
N2  - Objective: This review aimed to compare the effectiveness of resistance exercise with that of other exercises in functional improvement and pain control in patients with fibromyalgia., Design: PubMed, Embase, Scopus, and Cochrane databases were searched for studies published from their inception until March 2023. The following medical search heading terms were used: "resistance OR strength OR strengthening" AND "fibromyalgia." The analysis was performed using the statistical package Review Manager, version 5.4.1., Results: This study reviewed 11 randomized controlled trials involving 530 patients. In comparison with no intervention, resistance exercise reduced the Fibromyalgia Impact Questionnaire total score, pain score, tender points, and depression and improved physical function. Compared with flexibility exercise, resistance exercise reduced the Fibromyalgia Impact Questionnaire total score. Compared with aerobic exercise, resistance exercise shows similar effects on pain control, reduction of tender points, and improvement of physical function., Conclusions: Compared with other exercises, resistance exercise demonstrated a more favorable effect on the Fibromyalgia Impact Questionnaire total score, and the effects on pain control, tender points, physical function, and depression were comparable. Thus, resistance exercise exhibits comparable or superior effects when compared with other interventions and more precise research is needed to confirm this conclusion., To Claim CME Credits: Complete the self-assessment activity and evaluation online at  http://www.physiatry.org/JournalCME, CME Objectives: Upon completion of this article, the reader should be able to: (1) Appraise the effectiveness and role of resistance exercise as a treatment option for patients with fibromyalgia; (2) Differentiate the comparative effectiveness of resistance exercise in relation to other forms of exercise for patients with fibromyalgia; and (3) Identify demographic factors commonly associated with fibromyalgia., Level: Advanced, Accreditation: The Association of Academic Physiatrists is accredited by the Accreditation Council for Continuing Medical Education to provide continuing medical education for physicians., The Association of Academic Physiatrists designates this Journal-based CME activity for a maximum of 1.0 AMA PRA Category 1 Credit(s)(TM). Physicians should only claim credit commensurate with the extent of their participation in the activity., Copyright (C) 2024 Wolters Kluwer Health, Inc. All rights reserved.
KW  - Resistance/Strengthening Exercise
KW  - Strength Training
KW  - Fibromyalgia
JA  - Am J Phys Med Rehabil
VL  - 103
IS  - 4
SP  - 275
EP  - 283
CY  - Copyright (C) 2024 Wolters Kluwer Health, Inc. All rights reserved.
PB  - From the School of Medicine, College of Medicine, Taipei Medical University, Taipei City, Taiwan (J-JW, T-HH); Division of General Surgery, Department of Surgery, Taipei Medical University-Shuang Ho Hospital, New Taipei City, Taiwan (K-WT); Department of Surgery, School of Medicine, College of Medicine, Taipei Medical University, New Taipei City, Taiwan (K-WT); Cochrane Taiwan, Taipei Medical University, Taipei City, Taiwan (K-WT); Center for Evidence-Based Medicine, College of Medicine, Taipei Medical University, Taipei City, Taiwan (K-WT); Department of Physical Medicine and Rehabilitation, Shuang Ho Hospital, Taipei Medical University, Taipei, Taiwan (H-YH, T-HL, C-LR, T-HH); and Department of Physical Medicine and Rehabilitation, School of Medicine, College of Medicine, Taipei Medical University, Taipei, Taiwan (T-HL, C-LR, T-HH).
SN  - 0894-9115
M1  - 8803677, ajo
DO  - 10.1097/PHM.0000000000002318
PT  - Article
L2  - http://ovidsp.ovid.com/ovidweb.cgi?T=JS&PAGE=reference&D=yrovftz3&NEWS=N&AN=00002060-202404000-00001
ER  -  

Link to the Ovid Full Text or citation: https://ovidsp.ovid.com/ovidweb.cgi?T=JS&CSC=Y&NEWS=N&PAGE=fulltext&D=yrovftz3&AN=00002060-202404000-00001 

295. 
TY  - JOUR
DB  - Your Journals@Ovid Full Text
ID  - 00005344-202404000-00007
T1  - The Efficacy of Traditional Chinese Herbal Medicine Across Multiple Cardiovascular Diseases:  An Umbrella Review of Systematic Reviews of Randomized Controlled Trials.
A1  - Li, Xi
A1  - Yu, Tao
A1  - Jiang, Qin
A1  - Tan, Jin
A1  - Liu, Ke
Y1  - 2024//
N2  - Traditional Chinese herbal medicine (CHM) has been extensively used in cardiovascular disease (CVD) in modern clinical practice, alone or in combination with conventional treatment. However, its efficacy has not been assessed extensively. From inception until August 2023, we systematically searched 5 public literature databases to conduct the umbrella review. The inclusion criterion is systematic reviews of randomized controlled trials investigating the effect of CHM in the contemporary management of CVDs. The quality of the included systematic reviews, the certainty of the evidence, and the potential risk of bias were assessed. Five hundred and thirty-nine systematic reviews, including 346 studies in Chinese and 193 in English, were selected before the quantitative synthesis. The methodological quality was generally moderate, with a median value of 11. The favorable efficacy of CHM was primarily presented on 5 main conditions: coronary artery disease, hypertension, heart failure, restenosis, and angina pectoris. CHM, with or without conventional treatment, showed a consistent beneficial effect in various CVDs. Nevertheless, the magnitude of the effect requires further investigation as the lack of relevant research and the complexity of the clinical practice of CHM., Copyright (C) 2024 Wolters Kluwer Health, Inc. All rights reserved.
KW  - umbrella review
KW  - cardiovascular disease
KW  - traditional Chinese medicine
JA  - J Cardiovasc Pharmacol
VL  - 83
IS  - 4
SP  - 340
EP  - 352
CY  - Copyright (C) 2024 Wolters Kluwer Health, Inc. All rights reserved.
PB  - (*)Department of Cardiac Surgery, Sichuan Provincial People's Hospital, School of Medicine, University of Electronic Science and Technology of China, Chengdu, China; and
PB  - (+)Department of Cardiac Surgery, Chinese Academy of Sciences Sichuan Translational Medicine Research Hospital.
SN  - 0160-2446
M1  - 7902492, k78
DO  - 10.1097/FJC.0000000000001535
PT  - Article
L2  - http://ovidsp.ovid.com/ovidweb.cgi?T=JS&PAGE=reference&D=yrovftz3&NEWS=N&AN=00005344-202404000-00007
ER  -  

Link to the Ovid Full Text or citation: https://ovidsp.ovid.com/ovidweb.cgi?T=JS&CSC=Y&NEWS=N&PAGE=fulltext&D=yrovftz3&AN=00005344-202404000-00007 

296. 
TY  - JOUR
DB  - Your Journals@Ovid Full Text
ID  - 00000658-202404000-00012
T1  - Outcomes of Early Versus Standard Closure of Diverting Ileostomy After Proctectomy: Meta-analysis and Meta-regression Analysis of Randomized Controlled Trials.
A1  - Emile, Sameh
A1  - Hany MBBCh, MSc
A1  - Horesh, Nir
A1  - Garoufalia, Zoe
A1  - Gefen, Rachel
A1  - Ray-Offor, Emeka
A1  - Wexner, Steven
A1  -  MD, PhD
Y1  - 2024//
N2  - Objective: We aimed to compare outcomes of early and standard closure of diverting loop ileostomy (DLI) after proctectomy and determine risk factors for anastomotic leak (AL) and complications., Background: Formation of DLI has been a routine practice after proctectomy to decrease the incidence and potential adverse sequela of AL., Methods: PubMed, Scopus, and Web of Science were searched for randomized controlled trials (RCTs) that compared outcomes of early versus standard closure of DLI after proctectomy. Main outcome measures were postoperative complications, AL, ileus, surgical site infection, reoperation, readmission, and hospital stay following DLI closure., Results: Eleven RCTs (932 patients; 57% male) were included. Early closure group included 474 patients and standard closure 458 patients. Early closure was associated with higher odds of AL [odds ratio (OR): 2.315, P=0.013] and similar odds of complications (OR: 1.103, P=0.667), ileus (OR: 1.307, P=0.438), surgical site infection (OR: 1.668, P=0.079), reoperation (OR: 1.896, P=0.062), and readmission (OR: 3.431, P=0.206). Hospital stay was similar (weighted mean difference: 1.054, P=0.237). Early closure had higher odds of AL than standard closure when early closure was done <=2 weeks (OR: 2.12, P=0.047) but not within 3 to 4 weeks (OR: 2.98, P=0.107). Factors significantly associated with complications after early closure were diabetes mellitus, smoking, and closure of DLI <=2 weeks, whereas factors associated with AL were >= American Society of Anesthesiologists II classification and diabetes mellitus., Conclusions: Early closure of DLI after proctectomy has a higher risk of AL, particularly within 2 weeks of DLI formation. On the basis of this study, routine early ileostomy closure cannot be recommended., Copyright (C) 2024 Wolters Kluwer Health, Inc. All rights reserved.
KW  - diverting ileostomy
KW  - early closure
KW  - meta-analysis
KW  - proctectomy
KW  - randomized trials
KW  - standard closure
JA  - Ann Surg
VL  - 279
IS  - 4
SP  - 613
EP  - 619
CY  - Copyright (C) 2024 Wolters Kluwer Health, Inc. All rights reserved.
PB  - (*)Ellen Leifer Shulman and Steven Shulman Digestive Disease Center, Cleveland Clinic Florida, Weston, FL
PB  - (+)Colorectal Surgery Unit, General Surgery Department, Mansoura University Hospitals, Mansoura, Egypt
PB  - (++)Department of Surgery and Transplantation, Sheba Medical Center, Ramat-Gan, Israel
PB  - ([S])Department of General Surgery, Faculty of Medicine, Hadassah Medical Organization, Hebrew University of Jerusalem, Israel
PB  - ([//])Department of Surgery, University of Port Harcourt, Choba, Rivers State, Nigeria
SN  - 0003-4932
M1  - 67s, 0372354
DO  - 10.1097/SLA.0000000000006109
PT  - Miscellaneous Article
L2  - http://ovidsp.ovid.com/ovidweb.cgi?T=JS&PAGE=reference&D=yrovftz3&NEWS=N&AN=00000658-202404000-00012
ER  -  

Link to the Ovid Full Text or citation: https://ovidsp.ovid.com/ovidweb.cgi?T=JS&CSC=Y&NEWS=N&PAGE=fulltext&D=yrovftz3&AN=00000658-202404000-00012 

297. 
TY  - JOUR
DB  - Your Journals@Ovid Full Text
ID  - 00005792-202403150-00006
T1  - The reporting quality of randomized controlled trials in pharmacotherapy for pituitary adenomas.
A1  - Yan, Hongmei
A1  - Wang, Daiyan
A1  - Zhao, Yujing
A1  - Miao, Junjie
A1  - Wang, Zhe
Y1  - 2024//
N2  - Background: Medical therapy has become an increasingly important intervention owing to improvements in the multidisciplinary care for pituitary adenomas (PAs). This study aimed to assess the reporting quality of randomized controlled trials (RCTs) on PAs pharmacotherapy., Methods: RCTs evaluating the efficacy of pharmacotherapy in PAs published in English between January 1, 1974, and December 31, 2022, were searched for and collected from PubMed and MEDLINE. The 2010 Consolidated Standards for Test Reports (CONSORT) statement-based 28 items overall quality score (OQS) was used to evaluate the overall quality of each report., Results: Twenty-seven related RCTs including 1816 patients were retrieved. The median OQS score was 12 (range, 6-19) on a scale of 0 to 28. Important items, such as background, objectives, participants, interventions, and outcomes, were sufficiently reported in 100% (27/27) of the articles. Statistical methods were adequately described in 93% (25/27) of patients. However, RCTs underreported identification as randomized trials in the title (3/27, 11%), sample size, allocation concealment, implementation, ancillary analysis method, and Diagram and Ancillary analyses (1/27, 4%). The OQS of published RCTs has significantly increased since 2010 (P = .012). The multivariate final model showed significant associations between higher OQS and publication since 2010 and enrollment of more than 100 patients., Conclusions: The overall reporting quality of RCTs on pharmacotherapy in PAs was poor, based on the 2010 CONSORT statement. However, we noticed an improvement in the OQS over the years and identified the factors associated with a better report. Increased effort is necessary to raise awareness of these issues among writers, readers, reviewers, and editors., Copyright (C) 2024 The Authors. Published by Wolters Kluwer Health, Inc. All rights reserved.
KW  - CONSORT statement
KW  - pharmacotherapy
KW  - pituitary adenoma
KW  - randomized controlled trial
KW  - reporting quality
JA  - Medicine (Baltimore)
VL  - 103
IS  - 11
SP  - e37518
CY  - Copyright (C) 2024 The Authors. Published by Wolters Kluwer Health, Inc. All rights reserved.
PB  - (a)Department of Neurosurgery, Weifang People's Hospital, Weifang, China
PB  - (b)The First Clinical Medical School of Shangdong University, Jinan, China.
SN  - 0025-7974
M1  - mny, 2985248r
DO  - 10.1097/MD.0000000000037518
PT  - Article
L2  - http://ovidsp.ovid.com/ovidweb.cgi?T=JS&PAGE=reference&D=yrovftz3&NEWS=N&AN=00005792-202403150-00006
ER  -  

Link to the Ovid Full Text or citation: https://ovidsp.ovid.com/ovidweb.cgi?T=JS&CSC=Y&NEWS=N&PAGE=fulltext&D=yrovftz3&AN=00005792-202403150-00006 

298. 
TY  - JOUR
DB  - Your Journals@Ovid Full Text
ID  - 00003453-202403000-00012
T1  - Fragility of Statistically Significant Outcomes in Colonic Diverticular Disease Randomized Trials:  A Systematic Review.
A1  - McKechnie, Tyler
A1  - Yang, Shuling
A1  - Wu, Kathy
A1  - Sharma, Sahil
A1  - Lee, Yung
A1  - Park, Lily
A1  - Passos, Edward
A1  - Doumouras, Aristithes
A1  - Hong, Dennis
A1  - Parpia, Sameer
A1  - Bhandari, Mohit
A1  - Eskicioglu, Cagla
Y1  - 2024//
N2  - BACKGROUND: The p value has been criticized as an oversimplified determination of whether a treatment effect exists. One alternative is the fragility index. It is a representation of the minimum number of nonevents that would need to be converted to events to increase the p value above 0.05., OBJECTIVE: To determine the fragility index of randomized controlled trials assessing the efficacy of interventions for patients with diverticular disease since 2010 to assess the robustness of current evidence., DESIGN: MEDLINE, Embase, and Cochrane Central Register of Controlled Trials were searched from inception to August 2022., SETTINGS: Articles were eligible for inclusion if they were randomized trials conducted between 2010 and 2022 with parallel, superiority designs evaluating interventions in patients with diverticular disease. Only randomized trials with dichotomous primary outcomes with an associated p value of <0.05 were considered for inclusion., PARTICIPANTS: Any surgical or medical intervention for patients with diverticular disease., MAIN OUTCOME MEASURES: The fragility index was determined by adding events and subtracting nonevents from the groups with the smaller number of events. Events were added until the p value exceeded 0.05. The smallest number of events required was considered the fragility index., RESULTS: After screening 1271 citations, 15 randomized trials met the inclusion criteria. Nine of the studies evaluated surgical interventions and 6 evaluated medical interventions. The mean number of patients randomly assigned and lost to follow-up per randomized controlled trial was 92 (SD 35.3) and 9 (SD 11.4), respectively. The median fragility index was 1 (range, 0-5). The fragility indices for the included studies did not correlate significantly with any study characteristics., LIMITATIONS: Small sample, heterogeneity, and lack of inclusion of studies with continuous outcomes., CONCLUSIONS: The randomized trials evaluating surgical and medical interventions for diverticular disease are not robust. Changing a single-outcome event in most studies was sufficient to make a statistically significant study finding not significant. See Video Abstract., FRAGILIDAD DE LOS RESULTADOS ESTADISTICAMENTE SIGNIFICATIVOS EN ENSAYOS ALEATORIOS DE ENFERMEDAD DIVERTICULAR DEL COLON: UNA REVISION SISTEMATICA: ANTECEDENTES:, El valor p ha sido criticado por una determinacion demasiado simplificada de si existe un efecto del tratamiento. Una alternativa es el Indice de Fragilidad. Es una representacion del numero minimo de no eventos que deberian convertirse en eventos para aumentar el valor p por encima de 0,05., OBJETIVO:, Determinar el IF de ensayos controlados aleatorios que evaluan la eficacia de las intervenciones para pacientes con enfermedad diverticular desde 2010 para evaluar la solidez de la evidencia actual., FUENTES DE DATOS:, Se realizaron busquedas en MEDLINE, Embase y CENTRAL desde el inicio hasta agosto de 2022., SELECCION DE ESTUDIOS:, Los articulos eran elegibles para su inclusion si eran ensayos aleatorizados realizados entre 2010 y 2022 con disenos paralelos de superioridad que evaluaran intervenciones en pacientes con enfermedad diverticular. Solo se consideraron para su inclusion los ensayos aleatorizados con resultados primarios dicotomicos con un valor de p asociado menor que 0,05., INTERVENCIONES:, Cualquier intervencion quirurgica o medica para pacientes con enfermedad diverticular., PRINCIPALES MEDIDAS DE VALORACION:, El indice de fragilidad se determino sumando eventos y restando no eventos de los grupos con el menor numero de eventos. Se agregaron eventos hasta que el valor p supero 0,05. El menor numero de eventos requeridos se considero indice de fragilidad., RESULTADOS:, Despues de examinar 1271 citas, 15 ensayos aleatorios cumplieron los criterios de inclusion. Nueve de los estudios evaluaron intervenciones quirurgicas y seis evaluaron intervenciones medicas. El numero medio de pacientes aleatorizados y perdidos durante el seguimiento por ECA fue 92 (DE 35,3) y 9 (DE 11,4), respectivamente. La mediana del indice de fragilidad fue 1 (rango: 0-5). Los indices de fragilidad de los estudios incluidos no se correlacionaron significativamente con ninguna caracteristica del estudio., LIMITACIONES:, Muestra pequena, heterogeneidad y falta de inclusion de estudios con resultados continuos., CONCLUSIONES:, Los ensayos aleatorios que evaluan las intervenciones quirurgicas y medicas para la enfermedad diverticular no son solidos. Cambiar un solo evento de resultado en la mayoria de los estudios fue suficiente para que un hallazgo estadisticamente significativo del estudio no fuera significativo. (Traduccion- Dr. Ingrid Melo), (C) 2024 The American Society of Colon and Rectal Surgeons
KW  - Clinical trials
KW  - Colorectal surgery
KW  - Diverticular disease
KW  - Fragility index
KW  - Randomized controlled trials
JA  - Dis Colon Rectum
VL  - 67
IS  - 3
SP  - 414
EP  - 426
CY  - (C) 2024 The American Society of Colon and Rectal Surgeons
PB  - (1) Division of General Surgery, Department of Surgery, McMaster University, Hamilton, Ontario, Canada
PB  - (2) Faculty of Health Sciences, Michael G. DeGroote School of Medicine, McMaster University, Hamilton, Ontario, Canada
PB  - (3) Division of General Surgery, Department of Surgery, St. Joseph Healthcare, Hamilton, Ontario, Canada
PB  - (4) Department of Health Research Methods, Evidence, and Impact, McMaster University, Hamilton, Ontario, Canada
SN  - 0012-3706
M1  - eab, 0372764
DO  - 10.1097/DCR.0000000000003014
PT  - Article
L2  - http://ovidsp.ovid.com/ovidweb.cgi?T=JS&PAGE=reference&D=yrovftz3&NEWS=N&AN=00003453-202403000-00012
ER  -  

Link to the Ovid Full Text or citation: https://ovidsp.ovid.com/ovidweb.cgi?T=JS&CSC=Y&NEWS=N&PAGE=fulltext&D=yrovftz3&AN=00003453-202403000-00012 

299. 
TY  - JOUR
DB  - Your Journals@Ovid Full Text
ID  - 00000658-202403000-00010
T1  - Impact of Perioperative Immunonutrition on Postoperative Outcomes for Patients Undergoing Head and Neck or Gastrointestinal Cancer Surgeries: A Systematic Review and Meta-analysis of Randomized Controlled Trials.
A1  - Matsui, Ryota
A1  - MD, PhD
A1  - Sagawa, Masano
A1  - RD, PhD
A1  - Sano, Akihiko
A1  - MD, PhD
A1  - Sakai, Makoto
A1  - MD, PhD
A1  - Hiraoka, Shin-ichiro
A1  - DDS, PhD
A1  - Tabei, Isao
A1  - MD, PhD
A1  - Imai, Takayuki
A1  - MD, PhD
A1  - Matsumoto, Hideo
A1  - MD, PhD
A1  - Onogawa, Seiji
A1  - MD, PhD
A1  - Sonoi, Norihiro
A1  - DDS, PhD
A1  - Nagata, Shigeyuki
A1  - MD, PhD
A1  - Ogawa, Ryo
A1  - MD, PhD
A1  - Wakiyama, Shigeki
A1  - MD, PhD
A1  - Miyazaki, Yasuhiro
A1  - MD, PhD
A1  - Kumagai, Koshi
A1  - MD, PhD
A1  - Tsutsumi, Rie
A1  - RD, PhD
A1  - Okabayashi, Takehiro
A1  - MD, PhD
A1  - Uneno, Yu
A1  - MD, PhD
A1  - Higashibeppu, Naoki
A1  - MD, PhD
A1  - Kotani, Joji
A1  - MD, PhD
Y1  - 2024//
N2  - Objective: To clarify whether perioperative immunonutrition is effective in adult patients with or without malnutrition undergoing elective surgery for head and neck (HAN) or gastrointestinal (GI) cancers., Background: It is important to avoid postoperative complications in patients with cancer as they can compromise clinical outcomes. There is no consensus on the efficacy of perioperative immunonutrition in patients with or without malnutrition undergoing HAN or GI cancer surgery., Materials and Methods: We searched MEDLINE (PubMed), MEDLINE (OVID), EMBASE, Cochrane Central Register of Controlled Trials, Web of Science Core Selection, and Emcare from 1981 to 2022 using search terms related to immunonutrition and HAN or GI cancer. We included randomized controlled trials. Intervention was defined as immunonutritional therapy including arginine, n-3 omega fatty acids, or glutamine during the perioperative period. The control was defined as standard nutritional therapy. The primary outcomes were total postoperative and infectious complications, defined as events with a Clavien-Dindo classification grade >= II that occurred within 30 days after surgery., Results: Of the 4825 patients from 48 included studies, 19 had upper GI cancer, 9 had lower, and 8 had mixed cancer, whereas 12 had HAN cancers. Immunonutrition reduced the total postoperative complications (relative risk ratio: 0.78; 95% CI, 0.66-0.93; certainty of evidence: high) and infectious complications (relative risk ratio: 0.71; 95% CI, 0.61-0.82; certainty of evidence: high) compared with standard nutritional therapy., Conclusions: Nutritional intervention with perioperative immunonutrition in patients with HAN and GI cancers significantly reduced total postoperative complications and infectious complications., Copyright (C) 2024 Wolters Kluwer Health, Inc. All rights reserved.
KW  - gastrointestinal cancer
KW  - head and neck cancer
KW  - immunonutrition
KW  - nutritional intervention
KW  - perioperative nutrition
JA  - Ann Surg
VL  - 279
IS  - 3
SP  - 419
EP  - 428
CY  - Copyright (C) 2024 Wolters Kluwer Health, Inc. All rights reserved.
PB  - (*)The Guidelines Committee, Japanese Society for Clinical Nutrition and Metabolism, Chuo-ku, Tokyo, Japan
PB  - (+)Department of Gastroenterological Surgery, Cancer Institute Hospital of Japanese Foundation for Cancer Research, Ariake, Koto, Tokyo, Japan
PB  - (++)Department of Surgery, Tokyo Women's Medical University Adachi Medical Center, Kawada-cho, Shinjuku-ku, Tokyo, Japan
PB  - ([S])Department of General Surgical Science, Division of Gastroenterological Surgery, Gunma University, Graduate School of Medicine, Maebashi, Gunma, Japan
PB  - ([//])1st Department of Oral and Maxillofacial Surgery, Graduate School of Dentistry, Osaka University, Suita, Osaka, Japan
PB  - ([P])Department of Surgery, The Jikei University School of Medicine, Daisan Hospital, Minato-ku, Tokyo, Japan
PB  - (#)Department of Head and Neck Surgery, Miyagi Cancer Center, Natori, Miyagi, Japan
PB  - (**)Department of Surgery, Public Mitsugi General Hospital, Onomichi, Hiroshima, Japan
PB  - (++)Department of Gastroenterology, Onomichi General Hospital, Onomichi, Hiroshima, Japan
PB  - (++++)Center for Education in Medicine and Health Sciences, Okayama University Kita Ward, Okayama, Japan
PB  - ([S][S])Department of Surgery, Hiroshima Red Cross Hospital and Atomic-bomb Survivors Hospital, Naka Ward, Hiroshima, Japan
PB  - ([//][//])Department of Gastroenterological Surgery, Nagoya City University Graduate School of Medical Sciences, Mizuho-cho, Mizuho-ku Nagoya, Japan
PB  - ([P][P])Department of Surgery, Machida Municipal Hospital, Nagoya-shi, Aichi, Japan
PB  - (##)Department of Gastroenterological Surgery, Osaka General Medical Center, Sumiyoshi Ward, Osaka, Japan
PB  - (***)Department of Nutrition and Metabolism, Institute of Health Biosciences, Tokushima University Graduate School, Kuramoto-cho, Tokushima, Japan
PB  - (+++)Department of Gastroenterological Surgery, Kochi Health Sciences Center, Kohasu, Oko-cho, Nankoku-shi, Kochi, Japan
PB  - (++++++)Department of Therapeutic Oncology, Graduate School of Medicine, Kyoto University, Yoshida-Konoe-cho, Sakyo-ku, Kyoto, Japan
PB  - ([S][S][S])Department of Anesthesia and Critical Care, Kobe City Medical Center General Hospital, Minatojima Minamimachi, Chuo-ku, Kobe City, Japan
PB  - ([//][//][//])Department of Surgery Related, Division of Disaster and Emergency Medicine, Kobe University Graduate School of Medicine, Chuo-ward, Kobe, Japan
SN  - 0003-4932
M1  - 67s, 0372354
DO  - 10.1097/SLA.0000000000006116
PT  - Miscellaneous Article
L2  - http://ovidsp.ovid.com/ovidweb.cgi?T=JS&PAGE=reference&D=yrovftz3&NEWS=N&AN=00000658-202403000-00010
ER  -  

Link to the Ovid Full Text or citation: https://ovidsp.ovid.com/ovidweb.cgi?T=JS&CSC=Y&NEWS=N&PAGE=fulltext&D=yrovftz3&AN=00000658-202403000-00010 

300. 
TY  - JOUR
DB  - Your Journals@Ovid Full Text
ID  - 00000658-202403000-00007
T1  - Evolution in Laparoscopic Gastrectomy From a Randomized Controlled Trial Through National Clinical Practice.
A1  - Markar, Sheraz
A1  - Visser, Maurits
A1  - van der Veen, Arjen
A1  - Luyer, Misha
A1  - Nieuwenhuijzen, Grard
A1  - Stoot, Jan
A1  - Tegels, Juul
A1  - Wijnhoven, Bas
A1  - Lagarde, Sjoerd
A1  - de Steur, Wobbe
A1  - Hartgrink, Henk
A1  - Kouwenhoven, Ewout
A1  - Wassenaar, Eelco
A1  - Draaisma, Werner
A1  - Gisbertz, Suzanne
A1  - van Berge Henehouwen, Mark
A1  - van der Peet, Donald
A1  - Ruurda, Jelle
A1  - van Hillegersberg, Richard
A1  - LOGICA Study Group, Dutch
Y1  - 2024//
N2  - Objective: To examine the influence of the LOGICA RCT (randomized controlled trial) upon the practice and outcomes of laparoscopic gastrectomy within the Netherlands., Background: Following RCTs the dissemination of complex interventions has been poorly studied. The LOGICA RCT included 10 Dutch centers and compared laparoscopic to open gastrectomy., Methods: Data were obtained from the Dutch Upper Gastrointestinal Cancer Audit (DUCA) on all gastrectomies performed in the Netherlands (2012-2021), and the LOGICA RCT from 2015 to 2018. Multilevel multivariable logistic regression analyses were performed to assess the effect of laparoscopic versus open gastrectomy upon clinical outcomes before, during, and after the LOGICA RCT., Results: Two hundred eleven patients from the LOGICA RCT (105 open vs 106 laparoscopic) and 4131 patients from the DUCA data set (1884 open vs 2247 laparoscopic) were included. In 2012, laparoscopic gastrectomy was performed in 6% of patients, increasing to 82% in 2021. No significant effect of laparoscopic gastrectomy on postoperative clinical outcomes was observed within the LOGICA RCT. Nationally within DUCA, a shift toward a beneficial effect of laparoscopic gastrectomy upon complications was observed, reaching a significant reduction in overall [adjusted odds ratio (aOR):0.62; 95% CI: 0.46-0.82], severe (aOR: 0.64; 95% CI: 0.46-0.90) and cardiac complications (aOR: 0.51; 95% CI: 0.30-0.89) after the LOGICA trial., Conclusions: The wider benefits of the LOGICA trial included the safe dissemination of laparoscopic gastrectomy across the Netherlands. The robust surgical quality assurance program in the design of the LOGICA RCT was crucial to facilitate the national dissemination of the technique following the trial and reducing potential patient harm during surgeons learning curve., Copyright (C) 2024 Wolters Kluwer Health, Inc. All rights reserved.
KW  - gastric cancer
KW  - gastrectomy
KW  - laparoscopy
JA  - Ann Surg
VL  - 279
IS  - 3
SP  - 394
EP  - 401
CY  - Copyright (C) 2024 Wolters Kluwer Health, Inc. All rights reserved.
PB  - (*)Nuffield Department of Surgery, University of Oxford, UK
PB  - (+)Department of Upper Gastrointestinal Surgery, University Medical Center Utrecht, The Netherlands
PB  - (++)Scientific Bureau, Dutch Institute for Clinical Auditing, Leiden, The Netherlands
PB  - ([S])Department of Surgery, Catharina Hospital, Eindhoven, The Netherlands
PB  - ([//])Department of Surgery, Zuyderland Medical Center, Heerlen and Sittard-Geleen, The Netherlands
PB  - ([P])Department of Surgery, Erasmus University Medical Center, Rotterdam, The Netherlands
PB  - (#)Department of Surgery, Leiden University Medical Center, Leiden, The Netherlands
PB  - (**)Department of Surgery, ZGT Hospitals, Almelo, The Netherlands
PB  - (++)Department of Surgery, Gelre Hospitals, Apeldoorn, The Netherlands
PB  - (++++)Department of Surgery, Meander Medical Center, Amersfoort, The Netherlands
PB  - ([S][S])Department of Surgery, Amsterdam UMC location University of Amsterdam, Amsterdam, The Netherlands
PB  - ([//][//])Cancer Treatment and Quality of Life, Cancer Center Amsterdam, Amsterdam, The Netherlands
PB  - ([P][P])Department of Surgery, Amsterdam UMC location Vrije Universiteit, Amsterdam, The Netherlands
SN  - 0003-4932
M1  - 67s, 0372354
DO  - 10.1097/SLA.0000000000006162
PT  - Miscellaneous Article
L2  - http://ovidsp.ovid.com/ovidweb.cgi?T=JS&PAGE=reference&D=yrovftz3&NEWS=N&AN=00000658-202403000-00007
ER  -  

Link to the Ovid Full Text or citation: https://ovidsp.ovid.com/ovidweb.cgi?T=JS&CSC=Y&NEWS=N&PAGE=fulltext&D=yrovftz3&AN=00000658-202403000-00007 
