# Supplementary material for: Effect of glycemic control and type of diabetes treatment on TB treatment outcomes among people with TB-diabetes: A systematic review (updated August 2024)
Source: PLoS One. 2025 Jul 18;20(7):e0328619. doi: 10.1371/journal.pone.0328619 (PMC12273911; doi:10.1371/journal.pone.0328619)
Supplement: S1A Appendix — (ZIP) [file pone.0328619.s005.zip › S1A appendix/S1A_22 Aug 2023-31 Aug 2024/ovid/Ovid rct 301-400.ris]

301. 
TY  - JOUR
DB  - Your Journals@Ovid Full Text
ID  - 00001648-202403000-00006
T1  - Estimated rates of progression to tuberculosis disease for persons infected with Mycobacterium tuberculosis in the United States.
A1  - Ekramnia, Mina
A1  - Li, Yunfei
A1  - Haddad, Maryam
A1  - Marks, Suzanne
A1  - Kammerer, J.
A1  - Swartwood, Nicole
A1  - Cohen, Ted
A1  - Miller, Jeffrey
A1  - Horsburgh, C
A1  - Salomon, Joshua
A1  - Menzies, Nicolas
Y1  - 2024//
N2  - Background: In the United States, over 80% of tuberculosis (TB) disease cases are estimated to result from reactivation of latent TB infection (LTBI) acquired more than 2 years previously ("reactivation TB"). We estimated reactivation TB rates for the US population with LTBI, overall, by age, sex, race-ethnicity, and US-born status, and for selected comorbidities (diabetes, end-stage renal disease, and HIV)., Methods: We collated nationally representative data for 2011-2012. Reactivation TB incidence was based on TB cases reported to the National TB Surveillance System that were attributed to LTBI reactivation. Person-years at risk of reactivation TB were calculated using interferon-gamma release assay (IGRA) positivity from the National Health and Nutrition Examination Survey, published values for interferon-gamma release assay sensitivity and specificity, and population estimates from the American Community Survey., Results: For persons aged >=6 years with LTBI, the overall reactivation rate was estimated as 0.072 (95% uncertainty interval: 0.047, 0.12) per 100 person-years. Estimated reactivation rates declined with age. Compared to the overall population, estimated reactivation rates were higher for persons with diabetes (adjusted rate ratio [aRR] = 1.6 [1.5, 1.7]), end-stage renal disease (aRR = 9.8 [5.4, 19]), and HIV (aRR = 12 [10, 13])., Conclusions: In our study, individuals with LTBI faced small, non-negligible risks of reactivation TB. Risks were elevated for individuals with medical comorbidities that weaken immune function., Copyright (C) 2024 Wolters Kluwer Health, Inc. All rights reserved.
KW  - Chronic
KW  - Diabetes mellitus
KW  - HIV
KW  - Kidney failure
KW  - Latent tuberculosis
KW  - Tuberculosis
KW  - United States
JA  - Epidemiology
VL  - 35
IS  - 2
SP  - 164
EP  - 173
CY  - Copyright (C) 2024 Wolters Kluwer Health, Inc. All rights reserved.
PB  - From the (a)Department of Global Health and Population, Harvard TH Chan School of Public Health, Boston MA
PB  - (b)Division of Tuberculosis Elimination, National Center for HIV, Viral Hepatitis, STD, and TB Prevention, US Centers for Disease Control and Prevention, Atlanta GA
PB  - (c)Department of Epidemiology of Microbial Diseases, Yale School of Public Health, New Haven CT
PB  - (d)Department of Biostatistics, Harvard TH Chan School of Public Health, Boston MA
PB  - (e)Departments of Epidemiology, Biostatistics, and Global Health, Boston University School of Public Health and Department of Medicine, Boston University School of Medicine, Boston, MA
PB  - (f)Center for Health Policy/Center for Primary Care and Outcomes Research, Stanford University, Stanford CA
PB  - (g)Center for Health Decision Science, Harvard TH Chan School of Public Health, Boston MA.
SN  - 1044-3983
M1  - a2t, 9009644
DO  - 10.1097/EDE.0000000000001707
PT  - Miscellaneous Article
L2  - http://ovidsp.ovid.com/ovidweb.cgi?T=JS&PAGE=reference&D=yrovftz3&NEWS=N&AN=00001648-202403000-00006
ER  -  

Link to the Ovid Full Text or citation: https://ovidsp.ovid.com/ovidweb.cgi?T=JS&CSC=Y&NEWS=N&PAGE=fulltext&D=yrovftz3&AN=00001648-202403000-00006 

302. 
TY  - JOUR
DB  - Your Journals@Ovid Full Text
ID  - 00007670-202403000-00042
T1  - Treatment and Outcomes of Cervical Artery Dissection in Adults:  A Scientific Statement From the American Heart Association.
A1  - Yaghi, Shadi
A1  - MD, Chair
A1  - Engelter, Stefan
A1  - MD, Vice
A1  - Del Brutto, Victor
A1  -  MD, MS
A1  - Field, Thalia
A1  -  MD, MHSc
A1  - Jadhav, Ashutosh
A1  -  MD, PhD
A1  - Kicielinski, Kimberly
A1  - Madsen, Tracy
A1  -  MD, PhD
A1  - Mistry, Eva
A1  -  MBBS, MSCI
A1  - Salehi Omran, Setareh
A1  - Pandey, Aditya
A1  - Raz, Eytan
A1  - MD, PhD
Y1  - 2024//
N2  - Cervical artery dissection is an important cause of stroke, particularly in young adults. Data conflict on the diagnostic evaluation and treatment of patients with suspected cervical artery dissection, leading to variability in practice. We aim to provide an overview of cervical artery dissection in the setting of minor or no reported mechanical trigger with a focus on summarizing the available evidence and providing suggestions on the diagnostic evaluation, treatment approaches, and outcomes. Writing group members drafted their sections using a literature search focused on publications between January 1, 1990, and December 31, 2022, and included randomized controlled trials, prospective and retrospective observational studies, meta-analyses, opinion papers, case series, and case reports. The writing group chair and vice chair compiled the manuscript and obtained writing group members' approval. Cervical artery dissection occurs as a result of the interplay among risk factors, minor trauma, anatomic and congenital abnormalities, and genetic predisposition. The diagnosis can be challenging both clinically and radiologically. In patients with acute ischemic stroke attributable to cervical artery dissection, acute treatment strategies such as thrombolysis and mechanical thrombectomy are reasonable in otherwise eligible patients. We suggest that the antithrombotic therapy choice be individualized and continued for at least 3 to 6 months. The risk of recurrent dissection is low, and preventive measures may be considered early after the diagnosis and continued in high-risk patients. Ongoing longitudinal and population-based observational studies are needed to close the present gaps on preferred antithrombotic regimens considering clinical and radiographic prognosticators of cervical artery dissection., (C) 2024 American Heart Association, Inc.
KW  - carotid artery
KW  - internal
KW  - dissection
KW  - diagnosis
KW  - dissection
KW  - prevention and control
KW  - stroke
KW  - vertebral artery dissection
JA  - Stroke
VL  - 55
IS  - 3
SP  - e91
EP  - e106
CY  - (C) 2024 American Heart Association, Inc.
SN  - 0039-2499
M1  - v2j, 0235266
DO  - 10.1161/STR.0000000000000457
PT  - Miscellaneous Article
L2  - http://ovidsp.ovid.com/ovidweb.cgi?T=JS&PAGE=reference&D=yrovftz3&NEWS=N&AN=00007670-202403000-00042
ER  -  

Link to the Ovid Full Text or citation: https://ovidsp.ovid.com/ovidweb.cgi?T=JS&CSC=Y&NEWS=N&PAGE=fulltext&D=yrovftz3&AN=00007670-202403000-00042 

303. 
TY  - JOUR
DB  - Your Journals@Ovid Full Text
ID  - 01960901-202403000-00012
T1  - The Rising Quality of Randomized Controlled Trials in The Journal of Bone & Joint Surgery: An Updated Analysis from 2014 to 2022.
A1  - Imam, Nareena
A1  - Sudah, Suleiman
A1  - Shaikh, Siraj
A1  - Bonney, Ashley
A1  - Nicholson, Allen
A1  - Namdari, Surena
A1  - Menendez, Mariano
Y1  - 2024//
N2  - Background: Previous reports found that 40% of randomized controlled trials (RCTs) published in The Journal of Bone & Joint Surgery (JBJS) from 1988 to 2000 and 47% of those published from 2001 to 2013 were of high quality. The purpose of this study was to assess the quality of RCTs published from 2014 to 2022 in JBJS and to compare these findings with those of prior analyses in order to identify trends over time and areas for continued improvement., Methods: PubMed was searched for the term "randomized controlled trial" to identify studies published in JBJS from 2014 to 2022. Each included RCT was evaluated with use of the Detsky score and a risk-of-bias assessment modified from the Cochrane tool. These evaluations were then compared with previous evaluations of RCTs from the 1988 to 2000 and 2001 to 2013 periods with use of independent-sample t tests. A transformed Detsky score of >75% and a modified risk-of-bias score of >=8 were defined as being indicative of high quality., Results: A total of 218 RCTs were published in JBJS from 2014 to 2022. An a priori sample size was calculated in 183 studies (83.9%). A total of 152 (83.1%) of the 183 studies enrolled the calculated number of patients, of which 126 (82.9%) maintained an adequate number at the time of final follow-up. Most RCTs were conducted at a single center (146 of 218; 67%), evaluated a surgical intervention (162 of 218; 74%), and reported positive results (142 of 218; 65%). The mean transformed Detsky score was 85% +/- 10% (95% confidence interval, 83.7% to 86.3%), with 82% of trials (179 of 218) scored as high quality. The mean transformed Detsky score from 2014 to 2022 was higher than that from 1988 to 2000 and that from 2001 to 2013 (85% versus 76% and 68%, respectively; p < 0.001). The mean modified risk-of-bias score was 7 +/- 1, with 42% of trials (92 of 218) scored as high quality. RCTs published from 2014 to 2022 had a higher mean modified risk-of-bias score than those published from 2001 to 2013 (7 +/- 1 versus 6 +/- 1; p < 0.001). Compared with the 2001 to 2013 and 2014 to 2022 periods, the 1988 to 2000 period had a greater proportion of trials that reported positive results (51% and 65% versus 82%, respectively; p < 0.001) and that included data from multiple centers (31% and 33% versus 67%; p < 0.001)., Conclusions: The quality of RCTs published in JBJS from 2014 to 2022 has improved from that reported previously, as demonstrated by the increases in the modified risk-of-bias score and transformed Detsky score from prior periods. This may be the result of journal policies such as the requirements of CONSORT adherence and prospective trial registration. Investigators should focus on improving the clarity of reporting, limiting attrition bias, and making efforts to blind support staff in order to increase the quality of future RCTs., Clinical Relevance: Improving the quality of RCTs is crucial given their potential to influence current clinical practice., (C) 2024 The Authors. Published by Wolters Kluwer Health, Inc. on behalf of The Journal of Bone and Joint Surgery, Incorporated.
VL  - 9
IS  - 1
CY  - (C) 2024 The Authors. Published by Wolters Kluwer Health, Inc. on behalf of The Journal of Bone and Joint Surgery, Incorporated.
PB  - (1)Department of Orthopedic Surgery, Rutgers Robert Wood Johnson Medical School, New Brunswick, New Jersey
PB  - (2)Department of Orthopedic Surgery, Monmouth Medical Center, Long Branch, New Jersey
PB  - (3)Department of Orthopedic Surgery, Rutgers New Jersey Medical School, Newark, New Jersey
PB  - (4)Department of Orthopedic Surgery, Hackensack Meridian School of Medicine, Nutley, New Jersey
PB  - (5)Department of Orthopaedic Surgery, Rothman Orthopaedic Institute, Sidney Kimmel Medical College, Thomas Jefferson University, Philadelphia, Pennsylvania
PB  - (6)Oregon Shoulder Institute, Medford, Oregon
SN  - 2472-7245
DO  - 10.2106/JBJS.OA.23.00079
PT  - Article
L2  - http://ovidsp.ovid.com/ovidweb.cgi?T=JS&PAGE=reference&D=yrovftz3&NEWS=N&AN=01960901-202403000-00012
ER  -  

Link to the Ovid Full Text or citation: https://ovidsp.ovid.com/ovidweb.cgi?T=JS&CSC=Y&NEWS=N&PAGE=fulltext&D=yrovftz3&AN=01960901-202403000-00012 

304. 
TY  - JOUR
DB  - Your Journals@Ovid Full Text
ID  - 01720096-202403000-00060
T1  - Efficacy of Orthoplastic Management in the Treatment of Traumatic Popliteal Artery Injury.
A1  - Izawa, Yuta
A1  - Futamura, Kentaro
A1  - MD, PhD
A1  - Murakami, Hiroko
A1  - Sato, Kazuo
A1  - Tsuchida, Yoshihiko
A1  - MD, PhD
Y1  - 2024//
N2  - Background: Popliteal artery injury (PAI) is a challenging condition. Even with appropriate initial treatment and reconstruction of the associated injuries, extensive soft-tissue necrosis may occur, requiring lower leg amputation. There are no reports on the effectiveness of orthoplastic surgery in treating traumatic PAI. However, orthoplastic surgery is also considered very effective in PAI treatment, which requires delicate handling of soft-tissue and blood vessels. This study aimed to examine the treatment outcomes of traumatic PAI at a trauma center with the capacity for orthoplastic management., Methods: Patients with PAI who were treated at our institution between August 2013 and December 2021 were included in this study. The surgeons included multiple orthoplastic surgeons with capabilities in vascular repair, bone and ligament reconstruction, and soft-tissue reconstruction. Patient demographics, injury characteristics, degree of ischemia, and treatment were investigated. We also investigated whether soft-tissue reconstruction and lower limb amputation were necessary as outcomes of treatment., Results: Fifteen limbs of 14 patients with PAI met the inclusion criteria. Extensive soft-tissue necrosis was observed in three limbs. Two of these limbs were covered with a free latissimus dorsi flap and could be salvaged. In the remaining limb, lower limb amputation was unavoidable because of unexplained cardiac arrest during the initial surgery, but a fillet flap was used to successfully preserve the knee joint., Conclusion: Orthoplastic management has the potential to improve limb salvage rates and provide good outcomes for the treatment of traumatic PAI., Copyright (C) 2024 The Authors. Published by Wolters Kluwer Health, Inc. on behalf of the American Society of Plastic Surgeons. All rights reserved.
JA  - Plast. reconstr. surg., Glob. open
VL  - 12
IS  - 3
SP  - e5696
CY  - Copyright (C) 2024 The Authors. Published by Wolters Kluwer Health, Inc. on behalf of the American Society of Plastic Surgeons. All rights reserved.
PB  - From the (*)Department of Orthopaedic Trauma Center, Sapporo Higashi Tokushukai Hospital, Hokkaido, Japan
PB  - (+)Department of Trauma Center, Shonan Kamakura General Hospital, Kanagawa, Japan.
SN  - 2169-7574
M1  - 101622231
DO  - 10.1097/GOX.0000000000005696
PT  - Article
L2  - http://ovidsp.ovid.com/ovidweb.cgi?T=JS&PAGE=reference&D=yrovftz3&NEWS=N&AN=01720096-202403000-00060
ER  -  

Link to the Ovid Full Text or citation: https://ovidsp.ovid.com/ovidweb.cgi?T=JS&CSC=Y&NEWS=N&PAGE=fulltext&D=yrovftz3&AN=01720096-202403000-00060 

305. 
TY  - JOUR
DB  - Your Journals@Ovid Full Text
ID  - 01720096-202403000-00059
T1  - Hyperbaric Oxygen Therapy for Diabetic Foot Ulcers Based on Wagner Grading:  A Systematic Review and Meta-analysis.
A1  - Oley, Mendy
A1  - Hatibie MD, PhD
A1  - Oley, Maximillian
A1  - Christian MD, PhD
A1  - Kepel, Billy
A1  - Johnson MD, PhD
A1  - Faruk, Muhammad
A1  - Wagiu, Angelica
A1  - Sukarno, Irawan
A1  - Tulong, Marcella
A1  - Sukarno, Vania
Y1  - 2024//
N2  - Background: Diabetic foot ulcers (DFUs) are common complications of uncontrolled diabetes mellitus that can result in infection and amputation of the lower extremities. This study compared the benefits and risks of hyperbaric oxygen therapy with those of other DFU treatments, based on the Wagner grading system., Methods: Systematic searches for randomly controlled trials using hyperbaric oxygen therapy for DFUs were performed using PubMed, the Cochrane Library, and Embase. Data regarding demographics, wound healing, minor and major amputations, operative debridement, nonhealing wounds, and adverse effects were analyzed based on Wagner grades, using RevMan 5.4.1 and Microsoft Excel., Results: Hyperbaric oxygen therapy was significantly superior to other treatments for wound healing rates 8 or more weeks after the final treatment (RR = 2.39; 1.87-3.05; P < 0.00001) minor/distal amputations (RR = 0.58; 0.43-0.80; P < 0.007), and major/proximal amputations (RR = 0.31; 0.18-0.52; P < 0.00001) for the 14 studies analyzed. In addition, this therapy increased the rate of complete wound healing for Wagner grades II (RR = 21.11; 3.05-146.03; P = 0.002), III (RR = 19.58; 2.82-135.94, P = 0.003), and IV (RR = 17.53; 2.45-125.44; P = 0.004); decreased the minor/distal amputation rate for grade III (RR = 0.06; 0.01-0.29; P = 0.0004) and the major/proximal amputation rate on for grade IV (RR = 0.08; 0.03-0.25; P < 0.0001); and decreased the operative debridement rate for Wagner grade II (RR = 0.09; 0.01-0.60; P = 0.01)., Conclusions: Moderate-quality evidence revealed that adjunctive hyperbaric oxygen therapy improved DFU wound healing for Wagner grades II, III, and IV; prevented minor and major amputations for grades III and IV, respectively; and prevented operative debridement in grade II wounds., Copyright (C) 2024 The Authors. Published by Wolters Kluwer Health, Inc. on behalf of the American Society of Plastic Surgeons. All rights reserved.
JA  - Plast. reconstr. surg., Glob. open
VL  - 12
IS  - 3
SP  - e5692
CY  - Copyright (C) 2024 The Authors. Published by Wolters Kluwer Health, Inc. on behalf of the American Society of Plastic Surgeons. All rights reserved.
PB  - From the (*)Plastic Reconstructive and Aesthetic Surgery Division, Department of Surgery, Faculty of Medicine, Sam Ratulangi University, Manado, Indonesia
PB  - (+)Plastic Reconstructive and Aesthetic Surgery Division, Department of Surgery, Kandou Hospital, Manado, Indonesia
PB  - (++)Hyperbaric Centre Siloam Hospital, Manado, Indonesia
PB  - ([S])Neurosurgery Division, Department of Surgery, Faculty of Medicine, Sam Ratulangi University, Manado, Indonesia
PB  - ([P])Neurosurgery Division, Department of Surgery, Kandou Hospital, Manado, Indonesia
PB  - ([//])Department of Chemistry, Faculty of Medicine, Sam Ratulangi University, Manado, Indonesia
PB  - (**)Department of Surgery, Faculty of Medicine, Hasanuddin University, Makassar, Indonesia
PB  - (++)Department of Surgery, Faculty of Medicine, Sam Ratulangi University, Manado, Indonesia
PB  - (++++)Bangli General Hospital, Bangli, Indonesia.
SN  - 2169-7574
M1  - 101622231
DO  - 10.1097/GOX.0000000000005692
PT  - Article
L2  - http://ovidsp.ovid.com/ovidweb.cgi?T=JS&PAGE=reference&D=yrovftz3&NEWS=N&AN=01720096-202403000-00059
ER  -  

Link to the Ovid Full Text or citation: https://ovidsp.ovid.com/ovidweb.cgi?T=JS&CSC=Y&NEWS=N&PAGE=fulltext&D=yrovftz3&AN=01720096-202403000-00059 

306. 
TY  - JOUR
DB  - Your Journals@Ovid Full Text
ID  - 00005344-202403000-00009
T1  - Efficacy and Safety of Colchicine for the Prevention of Postoperative Atrial Fibrillation Among Patients Undergoing Major Cardiothoracic Surgery:  A Meta-analysis and Meta-regression of Randomized Controlled Trials.
A1  - Rivera, Frederick
A1  - Whoy Cha, Sung
A1  - Aparece, John
A1  - Jariyatamkitti, Sathika
A1  - Mamas, Mamas
A1  - Andreas MD, DPhil
Y1  - 2024//
N2  - The role of colchicine for the prevention of postoperative atrial fibrillation (POAF) after cardiothoracic surgery is not well-established. We aimed to evaluate its potential in preventing POAF using data from randomized controlled trials (RCTs). A literature search was performed to identify studies reporting POAF as an outcome after cardiac or thoracic surgery in adult patients randomized to either colchicine or placebo. Primary outcome measured was incidence of POAF. Secondary outcomes included gastrointestinal (GI) adverse effects, sepsis, and length of stay. Subgroup analyses based on treatment durations and type of surgery were also performed, as well as regression analyses to control for covariates. We identified a total of 5377 patients (colchicine = 2,689, placebo = 2688). Although colchicine use was associated with a significantly reduced risk of POAF, risk of GI adverse effects were significantly higher. The rates of infection and length of stay were similar across the groups. Subgroup analyses showed that colchicine was effective for POAF prevention in cardiac surgery, but not in thoracic surgery. Prevention of POAF and incidence of GI adverse effects were similar in short-term and long-term colchicine treatment. Colchicine significantly reduces the incidence of POAF in patients undergoing cardiac surgery, but not in thoracic surgery., Copyright (C) 2024 Wolters Kluwer Health, Inc. All rights reserved.
KW  - postoperative atrial fibrillation
KW  - POAF
KW  - colchicine
JA  - J Cardiovasc Pharmacol
VL  - 83
IS  - 3
SP  - 265
EP  - 270
CY  - Copyright (C) 2024 Wolters Kluwer Health, Inc. All rights reserved.
PB  - (*)Lincoln Medical Center, New York, NY;
PB  - (+)Cebu Institute of Medicine, Cebu City, Cebu, Philippines;
PB  - (++)Texas Tech University Health Sciences Center, El Paso, TX;
PB  - ([S])Makarak Hospital, Kanchanaburi, Thailand; and
PB  - ([P])Keele Cardiovascular Research Group, Center for Prognosis Research, Keele University, Stoke-on-Trent, United Kingdom.
SN  - 0160-2446
M1  - 7902492, k78
DO  - 10.1097/FJC.0000000000001533
PT  - Article
L2  - http://ovidsp.ovid.com/ovidweb.cgi?T=JS&PAGE=reference&D=yrovftz3&NEWS=N&AN=00005344-202403000-00009
ER  -  

Link to the Ovid Full Text or citation: https://ovidsp.ovid.com/ovidweb.cgi?T=JS&CSC=Y&NEWS=N&PAGE=fulltext&D=yrovftz3&AN=00005344-202403000-00009 

307. 
TY  - JOUR
DB  - Your Journals@Ovid Full Text
ID  - 00003017-202402200-00011
T1  - 2024 Heart Disease and Stroke Statistics:  A Report of US and Global Data From the American Heart Association.
A1  - Martin, Seth
A1  -  MD, MHS
A1  -  FAHA, Chair
A1  - Aday, Aaron
A1  -  MD, MSc
A1  - Almarzooq, Zaid
A1  -  MBBCh, MPH
A1  - Anderson, Cheryl
A1  -  PhD, MPH
A1  - Arora, Pankaj
A1  - MD, FAHA
A1  - Avery, Christy
A1  -  PhD, MPH
A1  - Baker-Smith, Carissa
A1  -  MD, MPH
A1  - Barone Gibbs, Bethany
A1  - PhD, MSc
A1  - Beaton, Andrea
A1  -  MD, MS
A1  - Boehme, Amelia
A1  -  PhD, MSPH
A1  - Commodore-Mensah, Yvonne
A1  - PhD, MHS
A1  -  RN, FAHA
A1  - Currie, Maria
A1  -  MD, PhD
A1  - Elkind, Mitchell
A1  -  MD, MS
A1  - Evenson, Kelly
A1  -  PhD, MS
A1  - Generoso, Giuliano
A1  - MD, PhD
A1  - Heard, Debra
A1  - Hiremath, Swapnil
A1  - MD, MPH
A1  - Johansen, Michelle
A1  -  MD, PhD
A1  - Kalani, Rizwan
A1  - Kazi, Dhruv
A1  -  MD, MSc
A1  -  MS, FAHA
A1  - Ko, Darae
A1  - MD, MSc
A1  - Liu, Junxiu
A1  - Magnani, Jared
A1  -  MD, MS
A1  - Michos, Erin
A1  -  MD, MHSc
A1  - Mussolino, Michael
A1  -  PhD, FAHA
A1  - Navaneethan, Sankar
A1  -  MD, MS
A1  - Parikh, Nisha
A1  -  MD, MPH
A1  - Perman, Sarah
A1  -  MD, MSCE
A1  -  MS, FAHA
A1  - Poudel, Remy
A1  - MS, MPH
A1  - Rezk-Hanna, Mary
A1  - PhD, FAHA
A1  - Roth, Gregory
A1  -  MD, MPH
A1  - Shah, Nilay
A1  -  MD, MPH
A1  - St-Onge, Marie-Pierre
A1  - PhD, FAHA
A1  - Thacker, Evan
A1  - Tsao, Connie
A1  -  MD, MPH
A1  - Urbut, Sarah
A1  -  MD, PhD
A1  - Van Spall, Harriette
A1  -  MD, MPH
A1  - Voeks, Jenifer
A1  -  PhD, FAHA
A1  - Wang, Nae-Yuh
A1  - PhD, MS
A1  - Wong, Nathan
A1  -  PhD, MPH
A1  - Wong, Sally
A1  -  PhD, RD
A1  -  CDN, FAHA
A1  - Yaffe, Kristine
A1  - Palaniappan, Latha
A1  -  MD, MS
A1  -  FAHA, Vice
Y1  - 2024//
N2  - BACKGROUND: The American Heart Association (AHA), in conjunction with the National Institutes of Health, annually reports the most up-to-date statistics related to heart disease, stroke, and cardiovascular risk factors, including core health behaviors (smoking, physical activity, nutrition, sleep, and obesity) and health factors (cholesterol, blood pressure, glucose control, and metabolic syndrome) that contribute to cardiovascular health. The AHA Heart Disease and Stroke Statistical Update presents the latest data on a range of major clinical heart and circulatory disease conditions (including stroke, brain health, complications of pregnancy, kidney disease, congenital heart disease, rhythm disorders, sudden cardiac arrest, subclinical atherosclerosis, coronary heart disease, cardiomyopathy, heart failure, valvular disease, venous thromboembolism, and peripheral artery disease) and the associated outcomes (including quality of care, procedures, and economic costs)., METHODS: The AHA, through its Epidemiology and Prevention Statistics Committee, continuously monitors and evaluates sources of data on heart disease and stroke in the United States and globally to provide the most current information available in the annual Statistical Update with review of published literature through the year before writing. The 2024 AHA Statistical Update is the product of a full year's worth of effort in 2023 by dedicated volunteer clinicians and scientists, committed government professionals, and AHA staff members. The AHA strives to further understand and help heal health problems inflicted by structural racism, a public health crisis that can significantly damage physical and mental health and perpetuate disparities in access to health care, education, income, housing, and several other factors vital to healthy lives. This year's edition includes additional global data, as well as data on the monitoring and benefits of cardiovascular health in the population, with an enhanced focus on health equity across several key domains., RESULTS: Each of the chapters in the Statistical Update focuses on a different topic related to heart disease and stroke statistics., CONCLUSIONS: The Statistical Update represents a critical resource for the lay public, policymakers, media professionals, clinicians, health care administrators, researchers, health advocates, and others seeking the best available data on these factors and conditions., (C) 2024  by the American College of Cardiology Foundation and the American Heart Association, Inc.
KW  - AHA Scientific Statements
KW  - cardiovascular diseases
KW  - epidemiology
KW  - risk factors
KW  - statistics
KW  - stroke
JA  - Circulation
VL  - 149
IS  - 8
SP  - e347
EP  - e913
CY  - (C) 2024  by the American College of Cardiology Foundation and the American Heart Association, Inc. 
SN  - 0009-7322
M1  - daw, 0147763
DO  - 10.1161/CIR.0000000000001209
PT  - Miscellaneous Article
L2  - http://ovidsp.ovid.com/ovidweb.cgi?T=JS&PAGE=reference&D=yrovftz2&NEWS=N&AN=00003017-202402200-00011
ER  -  

Link to the Ovid Full Text or citation: https://ovidsp.ovid.com/ovidweb.cgi?T=JS&CSC=Y&NEWS=N&PAGE=fulltext&D=yrovftz2&AN=00003017-202402200-00011 

308. 
TY  - JOUR
DB  - Your Journals@Ovid Full Text
ID  - 00003017-202402060-00006
T1  - Estimated Lifetime Cardiovascular, Kidney, and Mortality Benefits of Combination Treatment With SGLT2 Inhibitors, GLP-1 Receptor Agonists, and Nonsteroidal MRA Compared With Conventional Care in Patients With Type 2 Diabetes and Albuminuria.
A1  - Neuen, Brendon
A1  -  MBBS, MSc
A1  - Heerspink, Hiddo
A1  - Vart, Priya
A1  - Claggett, Brian
A1  - Fletcher, Robert
A1  - Arnott, Clare
A1  - MBBS, PhD
A1  - de Oliveira Costa, Julianna
A1  - Falster, Michael
A1  - Pearson, Sallie-Anne
A1  - Mahaffey, Kenneth
A1  - Neal, Bruce
A1  - MB ChB, PhD
A1  - Agarwal, Rajiv
A1  - Bakris, George
A1  - Perkovic, Vlado
A1  - MBBS, PhD
A1  - Solomon, Scott
A1  - Vaduganathan, Muthiah
A1  - MD, MPH
Y1  - 2024//
N2  - BACKGROUND: Sodium glucose cotransporter 2 inhibitors (SGLT2i), glucagon-like peptide-1 receptor agonists (GLP-1 RA), and the nonsteroidal mineralocorticoid receptor antagonist (ns-MRA) finerenone all individually reduce cardiovascular, kidney, and mortality outcomes in patients with type 2 diabetes and albuminuria. However, the lifetime benefits of combination therapy with these medicines are not known., METHODS: We used data from 2 SGLT2i trials (CANVAS [Canagliflozin Cardiovascular Assessment] and CREDENCE [Canagliflozin and Renal Events in Diabetes with Established Nephropathy Clinical Evaluation]), 2 ns-MRA trials (FIDELIO-DKD [Finerenone in Reducing Kidney Failure and Disease Progression in Diabetic Kidney Disease] and FIGARO-DKD [Efficacy and Safety of Finerenone in Subjects With Type 2 Diabetes Mellitus and the Clinical Diagnosis of Diabetic Kidney Disease]), and 8 GLP-1 RA trials to estimate the relative effects of combination therapy versus conventional care (renin-angiotensin system blockade and traditional risk factor control) on cardiovascular, kidney, and mortality outcomes. Using actuarial methods, we then estimated absolute risk reductions with combination SGLT2i, GLP-1 RA, and ns-MRA in patients with type 2 diabetes and at least moderately increased albuminuria (urinary albumin:creatinine ratio >=30 mg/g) by applying estimated combination treatment effects to participants receiving conventional care in CANVAS and CREDENCE., RESULTS: Compared with conventional care, the combination of SGLT2i, GLP-1 RA, and ns-MRA was associated with a hazard ratio of 0.65 (95% CI, 0.55-0.76) for major adverse cardiovascular events (nonfatal myocardial infarction, nonfatal stroke, or cardiovascular death). The corresponding estimated absolute risk reduction over 3 years was 4.4% (95% CI, 3.0-5.7), with a number needed to treat of 23 (95% CI, 18-33). For a 50-year-old patient commencing combination therapy, estimated major adverse cardiovascular event-free survival was 21.1 years compared with 17.9 years for conventional care (3.2 years gained [95% CI, 2.1-4.3]). There were also projected gains in survival free from hospitalized heart failure (3.2 years [95% CI, 2.4-4.0]), chronic kidney disease progression (5.5 years [95% CI, 4.0-6.7]), cardiovascular death (2.2 years [95% CI, 1.2-3.0]), and all-cause death (2.4 years [95% CI, 1.4-3.4]). Attenuated but clinically relevant gains in event-free survival were observed in analyses assuming 50% additive effects of combination therapy, including for major adverse cardiovascular events (2.4 years [95% CI, 1.1-3.5]), chronic kidney disease progression (4.5 years [95% CI, 2.8-5.9]), and all-cause death (1.8 years [95% CI, 0.7-2.8])., CONCLUSIONS: In patients with type 2 diabetes and at least moderately increased albuminuria, combination treatment of SGLT2i, GLP-1 RA, and ns-MRA has the potential to afford relevant gains in cardiovascular and kidney event-free and overall survival., (C) 2024  by the American College of Cardiology Foundation and the American Heart Association, Inc.
KW  - diabetes mellitus, type 2
KW  - heart failure
KW  - mortality
KW  - renal insufficiency, chronic
KW  - treatment outcome
JA  - Circulation
VL  - 149
IS  - 6
SP  - 450
EP  - 462
CY  - (C) 2024  by the American College of Cardiology Foundation and the American Heart Association, Inc. 
PB  - The George Institute for Global Health, University of New South Wales, Sydney, Australia (B.L.N., H.J.L.H., R.A.F., C.A., B.N., V.P.).
PB  - Department of Renal Medicine, Royal North Shore Hospital, Sydney, Australia (B.L.N.).
PB  - Cardiovascular Division, Brigham and Women's Hospital, Harvard Medical School, Boston, MA (B.L.N., B.L.C., S.D.S., M.V.).
PB  - Department of Clinical Pharmacy and Pharmacology, University of Groningen, The Netherlands (H.J.L.H., P.V.).
PB  - Department of Cardiology, Royal Prince Alfred Hospital, Sydney, Australia (C.A.).
PB  - Medicines Intelligence Research Program, School of Population Health, Faculty of Medicine and Health, UNSW Sydney, Australia (J.d.O.C., M.O.F., S.-A.P.).
PB  - Stanford Center for Clinical Research, Stanford University School of Medicine, CA (K.W.M.).
PB  - Department of Epidemiology and Biostatistics, Imperial College London, United Kingdom (B.N.).
PB  - Indiana University School of Medicine and VA Medical Center, Indianapolis (R.A.).
PB  - Department of Medicine, University of Chicago, IL (G.B.).
SN  - 0009-7322
M1  - daw, 0147763
DO  - 10.1161/CIRCULATIONAHA.123.067584
PT  - Article
L2  - http://ovidsp.ovid.com/ovidweb.cgi?T=JS&PAGE=reference&D=yrovftz2&NEWS=N&AN=00003017-202402060-00006
ER  -  

Link to the Ovid Full Text or citation: https://ovidsp.ovid.com/ovidweb.cgi?T=JS&CSC=Y&NEWS=N&PAGE=fulltext&D=yrovftz2&AN=00003017-202402060-00006 

309. 
TY  - JOUR
DB  - Your Journals@Ovid Full Text
ID  - 00002030-202402010-00011
T1  - Bridging the gap:  identifying factors impacting mRNA severe acute respiratory syndrome coronavirus 2 vaccine booster response in people with HIV-1.
A1  - Chammartin, Frederique
A1  - Griessbach, Alexandra
A1  - Kusejko, Katharina
A1  - Audige, Annette
A1  - Epp, Selina
A1  - Stoeckle, Marcel
A1  - Eichenberger, Anna
A1  - Amstutz, Alain
A1  - Schoenenberger, Christof
A1  - Hasse, Barbara
A1  - Braun, Dominique
A1  - Rauch, Andri
A1  - Trkola, Alexandra
A1  - Briel, Matthias
A1  - Bucher, Heiner
A1  - Gunthard, Huldrych
A1  - Speich, Benjamin
A1  - Abela, Irene
Y1  - 2024//
N2  - Objectives: This study aimed to investigate the association of demographic and clinical characteristics, including HIV-specific parameters with the antibody response to a third dose of a severe acute respiratory syndrome coronavirus 2 (SARS-CoV-2) mRNA vaccine in people with HIV-1 (PWH)., Design: Post hoc analysis of data collected during the observational extension of the COrona VaccinE tRiAL pLatform trial (COVERALL-2) nested into the Swiss HIV Cohort Study (SHCS)., Methods: Serological measurements were conducted on a total of 439 PWH who had received a third dose of either mRNA-1273 (Moderna) or BNT162b2 (Pfizer-BioNTech) SARS-CoV-2 vaccine. Antibody reactivity was assessed using the multifactorial ABCORA immunoassay that defines SARS-CoV-2 seroconversion and predicts neutralization activity. The association between log transformed antibody reactivity and various baseline factors, including vaccine type, demographics, immune and viral status, smoking status, comorbidities, infection history, and co-medication with chemotherapy and immunosuppressive drugs, was investigated using a multivariable linear regression model., Results: Antibody response to third SARS-CoV-2 vaccination was significantly lower among PWH with CD4+ cell count less than 350 cells/[mu]l [ratio of means 0.79; 95% confidence interval (CI) 0.65-0.95]. Having a detectable HIV-1 viral load at least 50 copies/ml and being on concurrent chemotherapy was associated with an overall lower humoral immune response (ratio of means 0.75; 95% CI 0.57-1.00 and 0.34; 95% CI 0.22-0.52, respectively)., Conclusion: The study highlights the importance of optimal antiretroviral treatment for PWH, emphasizing the need for timely intervention to enhance the vaccine immunogenicity in this population. Moreover, it underscores the significance of sequential mRNA vaccination and provides important evidence for informing vaccine guidelines., Copyright (C) 2024 Wolters Kluwer Health, Inc.
KW  - HIV
KW  - severe acute respiratory syndrome coronavirus 2
KW  - vaccine
JA  - AIDS
VL  - 38
IS  - 2
SP  - 217
EP  - 222
CY  - Copyright (C) 2024 Wolters Kluwer Health, Inc.
PB  - (a)Division of Clinical Epidemiology, Department of Clinical Research, University Hospital of Basel and University of Basel, Basel, Switzerland
PB  - (b)Department of Infectious Diseases and Hospital Epidemiology, University Hospital Zurich, Zurich, Switzerland
PB  - (c)Institute of Medical Virology, University of Zurich, Zurich, Switzerland
PB  - (d)Division of Infectious Diseases and Hospital Epidemiology, University Hospital Basel, University of Basel, Basel, Switzerland
PB  - (e)Department of Infectious Diseases, Inselspital, Bern University Hospital, University of Bern, Bern, Switzerland.
SN  - 0269-9370
M1  - aid, 8710219
DO  - 10.1097/QAD.0000000000003751
PT  - Article
L2  - http://ovidsp.ovid.com/ovidweb.cgi?T=JS&PAGE=reference&D=yrovftz2&NEWS=N&AN=00002030-202402010-00011
ER  -  

Link to the Ovid Full Text or citation: https://ovidsp.ovid.com/ovidweb.cgi?T=JS&CSC=Y&NEWS=N&PAGE=fulltext&D=yrovftz2&AN=00002030-202402010-00011 

310. 
TY  - JOUR
DB  - Your Journals@Ovid Full Text
ID  - 00006254-202402000-00018
T1  - Postnatal Care:  A Comparative Review of Guidelines.
A1  - Giouleka, Sonia
A1  - Tsakiridis, Ioannis
A1  - Kostakis, Nikolaos
A1  - Boureka, Eirini
A1  - Mamopoulos, Apostolos
A1  - Kalogiannidis, Ioannis
A1  - Athanasiadis, Apostolos
A1  - Dagklis, Themistoklis
Y1  - 2024//
N2  - Importance: Postnatal care refers to the ongoing health care provision of both the mother and her offspring and contributes to the timely identification and effective management of complications in the postpartum period, to secure maternal and infant short- and long-term well-being., Objective: The aim of this study was to review and compare the most recently published influential guidelines on postnatal care practices., Evidence Acquisition: A comparative review of guidelines from the American College of Obstetricians and Gynecologists, the World Health Organization, the National Institute for Health and Care Excellence, and the Public Health Agency of Canada regarding postnatal care was conducted., Results: There is a consensus among the reviewed guidelines regarding the importance of health care provision in the postpartum period, including home visits and midwifery services, the use of telemedicine for the facilitation of communication with the patient, and the appropriate preparation for discharge, as well as the discharge criteria. All medical societies also agree on the clinical aspects that should be evaluated at each postnatal visit, although discrepancies exist with regard to the contact schedule. In addition, there is consistency regarding the management of postpartum infections, perineal pain, fecal and urinary incontinence, and physical activity guidance. Mental health issues should be addressed at each postnatal visit, according to all guidelines, but there is disagreement regarding routine screening for depression. As for the optimal interpregnancy interval, the American College of Obstetricians and Gynecologists recommends avoiding pregnancy for at least 6 months postpartum, whereas the National Institute for Health and Care Excellence recommends a 12-month interval. There is no common pathway regarding the recommended contraceptive methods, the nutrition guidance, and the postpartum management of pregnancy complications. Of note, the World Health Organization alone provides recommendations concerning the prevention of specific infections during the postnatal period., Conclusions: Postnatal care remains a relatively underserved aspect of maternity care, although the puerperium is a critical period for the establishment of motherhood and the transition to primary care. Thus, the development of consistent international protocols for the optimal care and support of women during the postnatal period seems of insurmountable importance to safely guide clinical practice and subsequently reduce maternal and neonatal morbidity., Target Audience: Obstetricians and gynecologists, family physicians, Learning Objectives: After participating in this activity, the learner should be better able to describe all the aspects of postnatal care; explain the appropriate clinical evaluation plan during the postnatal period; and assess the available postpartum care promotion techniques., Copyright (C) 2024 Wolters Kluwer Health, Inc. All rights reserved.
JA  - Obstet Gynecol Surv
VL  - 79
IS  - 2
SP  - 105
EP  - 121
CY  - Copyright (C) 2024 Wolters Kluwer Health, Inc. All rights reserved.
PB  - (*)Resident
PB  - (+)Assistant Professor
PB  - (++)Professor
PB  - ([S])Associate Professor, Third Department of Obstetrics and Gynaecology, School of Medicine, Faculty of Health Sciences, Aristotle University of Thessaloniki, Thessaloniki, Greece
SN  - 0029-7828
M1  - ocm, 0401007
DO  - 10.1097/OGX.0000000000001224
PT  - Article
L2  - http://ovidsp.ovid.com/ovidweb.cgi?T=JS&PAGE=reference&D=yrovftz2&NEWS=N&AN=00006254-202402000-00018
ER  -  

Link to the Ovid Full Text or citation: https://ovidsp.ovid.com/ovidweb.cgi?T=JS&CSC=Y&NEWS=N&PAGE=fulltext&D=yrovftz2&AN=00006254-202402000-00018 

311. 
TY  - JOUR
DB  - Your Journals@Ovid Full Text
ID  - 00006250-202402000-00007
T1  - Continuous Glucose Monitoring in Pregnancy.
A1  - Horgan, Rebecca
A1  - Hage Diab, Yara
A1  - Fishel Bartal, Michal
A1  - Sibai, Baha
A1  - Saade, George
Y1  - 2024//
N2  - Diabetes mellitus in pregnancy is associated with adverse maternal and neonatal outcomes. Optimal glycemic control is associated with improved outcomes. Continuous glucose monitoring is a less invasive alternative to blood glucose measurements. Two types of continuous glucose monitoring are available in the market: real time and intermittently scanned. Continuous glucose monitoring is gaining popularity and is now recommended by some societies for glucose monitoring in pregnant women. In this review, we discuss the differences between the two types of continuous glucose monitoring, optimal treatment goals, and whether there is an improvement in maternal or neonatal outcomes., (C) 2024 by The American College of Obstetricians and Gynecologists. Published by Wolters Kluwer Health, Inc.  All rights reserved.
JA  - Obstet Gynecol
VL  - 143
IS  - 2
SP  - 195
EP  - 203
CY  - (C) 2024 by The American College of Obstetricians and Gynecologists. Published by Wolters Kluwer Health, Inc.  All rights reserved.
PB  - Division of Maternal Fetal Medicine, Department of Obstetrics and Gynecology, Eastern Virginia Medical School, Norfolk, Virginia; and the Department of Obstetrics, Gynecology and Reproductive Sciences, UTHealth Houston, Houston, Texas.
SN  - 0029-7844
M1  - oc2, 0401101
DO  - 10.1097/AOG.0000000000005374
PT  - Miscellaneous Article
L2  - http://ovidsp.ovid.com/ovidweb.cgi?T=JS&PAGE=reference&D=yrovftz2&NEWS=N&AN=00006250-202402000-00007
ER  -  

Link to the Ovid Full Text or citation: https://ovidsp.ovid.com/ovidweb.cgi?T=JS&CSC=Y&NEWS=N&PAGE=fulltext&D=yrovftz2&AN=00006250-202402000-00007 

312. 
TY  - JOUR
DB  - Your Journals@Ovid Full Text
ID  - 00003453-202402000-00011
T1  - Challenges and Opportunities in the Elective Management of Diverticulitis:  Perspectives From a National Sample of Colorectal Surgeons.
A1  - Williamson, Andrea
A1  - Cain, Brian
A1  - Hoggan, Trevor
A1  - Larsen, Madison
A1  - Kimball, Elisabeth
A1  - Bloomquist, Kennedi
A1  - Galyean, Patrick
A1  - Zickmund, Susan
A1  - Cohan, Jessica
Y1  - 2024//
N2  - BACKGROUND: Diverticulitis is a complex, heterogeneous disease process that affects a diverse population of patients. In the elective management of this disease, treatment guidelines have shifted toward patient-centered, individualized decision-making. It is not known what challenges surgeons face as they approach these nuanced treatment decisions in practice., OBJECTIVE: This study aimed to identify opportunities to support colorectal surgeons in elective diverticulitis treatment., DESIGN: This was a qualitative study using standardized, semistructured interviews to explore the perspectives of 29 colorectal surgeons recruited using a purposive sampling technique. Data were analyzed using an "open-coding" approach., SETTINGS: Interviews with a national sample of colorectal surgeons were conducted from a single center using an online video platform., PATIENTS: This study did not involve patients., MAIN OUTCOME MEASURES: Interviews explored surgeons' experiences treating diverticulitis in the elective setting, focusing on perceived challenges in providing patient-centered care as well as opportunities to improve treatment decisions., RESULTS: Our qualitative analysis identified an overarching challenge in elective diverticulitis management for surgeons: difficulty ensuring adequate patient understanding of the risks and benefits of various treatments. This was thought to be due to 1) preexisting patient expectations about treatment and 2) lack of data regarding long-term treatment outcomes. Surgeons identified 2 potential opportunities to combat these challenges: 1) patient education and 2) additional research regarding treatment outcomes, with potential for the development of diverticulitis-specific decision support tools., LIMITATIONS: These results are based on a national sample of colorectal surgeons, but they capture qualitative data that is not intended to provide generalizable findings., CONCLUSIONS: As surgeons work toward providing individualized care for diverticulitis patients, they find it difficult to adequately counsel patients regarding the patient-specific risks of various treatments. The results of this study identify specific contributors to this problem as well as potential targets for intervention, which can guide future efforts to support surgeons in providing patient-centered care. See Video Abstract., DESAFIOS Y OPORTUNIDADES EN EL MANEJO ELECTIVO DE LA DIVERTICULITIS: PERSPECTIVAS DE UNA MUESTRA NACIONAL DE CIRUJANOS COLORRECTALES: ANTECEDENTES:, La diverticulitis es un proceso patologico complejo y heterogeneo que afecta a una poblacion diversa de pacientes. En el manejo electivo de esta enfermedad, las pautas de tratamiento se han desplazado hacia una toma de decisiones individualizada y centrada en el paciente. No se sabe que desafios enfrentan los cirujanos al abordar estas decisiones de tratamiento matizadas en la practica., OBJETIVO:, Identificar oportunidades para apoyar a los cirujanos colorrectales en el tratamiento electivo de la diverticulitis., DISENO:, Este fue un estudio cualitativo que utilizo entrevistas semiestructuradas estandarizadas para explorar las perspectivas de 29 cirujanos colorrectales reclutados mediante una tecnica de muestreo intencional. Los datos se analizaron utilizando un enfoque de "codificacion abierta"., ESCENARIO:, Las entrevistas con una muestra nacional de cirujanos colorrectales se realizaron desde un solo centro utilizando una plataforma de video en linea., PRINCIPALES MEDIDAS DE RESULTADO:, Las entrevistas exploraron las experiencias de los cirujanos en el tratamiento de la diverticulitis en el entorno electivo, centrandose en los desafios percibidos en la prestacion de atencion centrada en el paciente, asi como en las oportunidades para mejorar las decisiones de tratamiento., RESULTADOS:, Nuestro analisis cualitativo identifico un desafio general en el manejo de la diverticulitis electiva para los cirujanos: la dificultad para asegurar que el paciente comprenda adecuadamente los riesgos y beneficios de los diversos tratamientos. Se penso que esto se debia a 1) las expectativas preexistentes del paciente sobre el tratamiento y 2) la falta de datos sobre los resultados del tratamiento a largo plazo. Los cirujanos identificaron dos oportunidades potenciales para combatir estos desafios: 1) educacion del paciente y 2) investigacion adicional sobre los resultados del tratamiento, con potencial para el desarrollo de herramientas de apoyo a la toma de decisiones especificas para la diverticulitis., LIMITACIONES:, Estos resultados se basan en una muestra nacional de cirujanos colorrectales, pero capturan datos cualitativos que no pretenden proporcionar hallazgos generalizables., CONCLUSIONES:, A medida que los cirujanos trabajan para brindar atencion individualizada a los pacientes con diverticulitis, les resulta dificil aconsejar adecuadamente a los pacientes sobre los riesgos especificos de los pacientes para los diversos tratamientos. Los resultados de este estudio identifican contribuyentes especificos a este problema, asi como objetivos potenciales para la intervencion, que pueden guiar los esfuerzos futuros para ayudar a los cirujanos a brindar atencion centrada en el paciente. (Traduccion-Dr. Felipe Bellolio), (C) 2024 The American Society of Colon and Rectal Surgeons
KW  - Colectomy
KW  - Decision-making
KW  - Diverticulitis
JA  - Dis Colon Rectum
VL  - 67
IS  - 2
SP  - 264
EP  - 272
CY  - (C) 2024 The American Society of Colon and Rectal Surgeons
PB  - (1) Division of General Surgery, University of Utah, Salt Lake City, Utah
PB  - (2) University of Utah School of Medicine, Salt Lake City, Utah
PB  - (3) Qualitative Research Core, Division of Epidemiology, University of Utah, Salt Lake City, Utah
SN  - 0012-3706
M1  - eab, 0372764
DO  - 10.1097/DCR.0000000000002941
PT  - Article
L2  - http://ovidsp.ovid.com/ovidweb.cgi?T=JS&PAGE=reference&D=yrovftz2&NEWS=N&AN=00003453-202402000-00011
ER  -  

Link to the Ovid Full Text or citation: https://ovidsp.ovid.com/ovidweb.cgi?T=JS&CSC=Y&NEWS=N&PAGE=fulltext&D=yrovftz2&AN=00003453-202402000-00011 

313. 
TY  - JOUR
DB  - Your Journals@Ovid Full Text
ID  - 00002060-202402000-00001
T1  - Efficacy of Extracorporeal Shockwave Therapy on Pain and Function in Myofascial Pain Syndrome: A Systematic Review and Meta-analysis of Randomized Clinical Trials.
A1  - Avendano-Lopez, Carlos
A1  - Megia-Garcia, Alvaro
A1  - Beltran-Alacreu, Hector
A1  - Serrano-Munoz, Diego
A1  - Arroyo-Fernandez, Ruben
A1  - Comino-Suarez, Natalia
A1  - Avendano-Coy, Juan
Y1  - 2024//
N2  - Objective: The aim of the study is to examine the effectiveness of extracorporeal shockwave therapy in reducing pain, improving functionality, joint range of motion, quality of life, fatigue, and health status self-perception in people with myofascial pain syndrome., Methods: PubMed, the Cochrane Library, CINAHL, the Physiotherapy Evidence Database, and SPORTDiscus were systematically searched for only randomized clinical trials published up to June 2, 2022. The main outcome variables were pain, as reported on the visual analog scale and pressure pain threshold, and functionality. A quantitative analysis was conducted using the inverse variance method and the random effects model., Results: Twenty-seven studies were included (N = 595 participants in the extracorporeal shockwave therapy group). The effectiveness of extracorporeal shockwave therapy for relieving pain was superior for the extracorporeal shockwave therapy group compared with the control group on the visual analog scale (MD = -1.7 cm; 95% confidence interval = -2.2 to -1.1) and pressure pain threshold (mean difference = 1.1 kg/cm2; 95% confidence interval = 0.4 to 1.7) and functionality (standardized mean difference = -0.8; 95% confidence interval = -1.6 to -0.04) with high heterogeneity. However, no differences were found between extracorporeal shockwave therapy and other interventions as dry needling, exercises, infiltrations, and lasers interventions., Conclusions: Extracorporeal shockwave therapy is effective in relieving pain and improving functionality in patients with myofascial pain syndrome compared with control and ultrasound therapy., To Claim CME Credits: Complete the self-assessment activity and evaluation online at  http://www.physiatry.org/JournalCME, To Claim CME Credits: Complete the self-assessment activity and evaluation online at  http://www.physiatry.org/JournalCME, CME Objectives: Upon completion of this article, the reader should be able to: (1) Determine the effectiveness of radial and focal extracorporeal shockwaves on pain perception, the pressure pain threshold, and functionality in people with myofascial pain syndrome; (2) Describe the intervention protocol of extracorporeal shockwave therapy to improve pain perception in people with myofascial pain syndrome; and (3) Describe the advantages and disadvantages of extracorporeal shockwave therapy versus other intervention such as dry needling., Level: Advanced, Accreditation: The Association of Academic Physiatrists is accredited by the Accreditation Council for Continuing Medical Education to provide continuing medical education for physicians., The Association of Academic Physiatrists designates this Journal-based CME activity for a maximum of 1.0 AMA PRA Category 1 Credit(s)(TM). Physicians should only claim credit commensurate with the extent of their participation in the activity., Level: Advanced, Accreditation: The Association of Academic Physiatrists is accredited by the Accreditation Council for Continuing Medical Education to provide continuing medical education for physicians. The Association of Academic Physiatrists designates this Journal-based CME activity for a maximum of 1.0 AMA PRA Category 1 Credit(s)(TM). Physicians should only claim credit commensurate with the extent of their participation in the activity., Copyright (C) 2024 Wolters Kluwer Health, Inc. All rights reserved.
KW  - Extracorporeal Shockwave Therapy
KW  - Myofascial Pain Syndromes
KW  - Trigger Points
KW  - Pain
JA  - Am J Phys Med Rehabil
VL  - 103
IS  - 2
SP  - 89
EP  - 98
CY  - Copyright (C) 2024 Wolters Kluwer Health, Inc. All rights reserved.
PB  - From the Centre Hospitalier de Niort, Niort, France (CA-L); Toledo Physiotherapy Research Group (GIFTO), Faculty of Physiotherapy and Nursing of Toledo, Universidad de Castilla-La Mancha, Toledo, Spain (AM-G, HB-A, DS-M, NC-S, JA-C); Biomechanical and Technical Aids Unit, National Hospital for Paraplegia, Finca La Peraleda, Spain (AM-G); and Water & Health Research Group (GIAS), Spain (RA-F).
SN  - 0894-9115
M1  - 8803677, ajo
DO  - 10.1097/PHM.0000000000002286
PT  - Article
L2  - http://ovidsp.ovid.com/ovidweb.cgi?T=JS&PAGE=reference&D=yrovftz2&NEWS=N&AN=00002060-202402000-00001
ER  -  

Link to the Ovid Full Text or citation: https://ovidsp.ovid.com/ovidweb.cgi?T=JS&CSC=Y&NEWS=N&PAGE=fulltext&D=yrovftz2&AN=00002060-202402000-00001 

314. 
TY  - JOUR
DB  - Your Journals@Ovid Full Text
ID  - 00006534-202402000-00007
T1  - To Ablate or Not to Ablate:  Does Umbilectomy Decrease Donor-Site Complications in DIEP Flap Breast Reconstruction?.
A1  - Perez, Kevin
A1  - Teotia, Sumeet
A1  - Haddock, Nicholas
Y1  - 2024//
N2  - Background: Improving outcomes for deep inferior epigastric perforator (DIEP) flap breast reconstruction is an evolving area of interest. The aim of this study was to evaluate the effect of umbilectomy in abdominally based breast reconstruction., Methods: This retrospective study evaluated postoperative outcomes of patients who underwent autologous DIEP flap breast reconstruction at an academic center between January of 2015 and December of 2021 performed by one of two reconstructive surgeons. The primary outcome variable was abdominal donor-site complications. A secondary outcome variable was treatment outcomes for complications. Covariates included demographic information, comorbidities, cancer treatment, and smoking., Results: A total of 408 patients underwent DIEP flap breast reconstruction, with 194 (47.5%) undergoing umbilectomy. Umbilectomy resulted in decreased number of total wounds per patient (0.35 +/- 0.795) compared with umbilical preservation (0.75 +/- 1.322; P < 0.001), as well as decreased associated risk of any reported wounds (OR, 0.530; P = 0.009). Associations that trended toward significance occurred between umbilectomy and minor wound separation and partial necrosis, with both showing decreased risk. A significant association was noted between umbilectomy and donor-site seroma [[chi]2(1) = 6.348; P = 0.016], showing an increased risk (OR, 5.761)., Conclusions: Umbilectomy should be discussed with patients and considered as a part of DIEP flap breast reconstruction given the reduction in the risk of abdominal donor-site wounds. Although umbilectomy decreases the rate of wounds, it can increase the risk of seroma; therefore, other interventions, such as progressive tension sutures, may be explored to aid in reducing seroma and improving wound healing., CLINICAL QUESTION/LEVEL OF EVIDENCE: Therapeutic, III., (C)2024American Society of Plastic Surgeons
JA  - Plast Reconstr Surg
VL  - 153
IS  - 2
SP  - 305
EP  - 314
CY  - (C)2024American Society of Plastic Surgeons
PB  - Dallas, TX
PB  - From the Department of Plastic Surgery, University of Texas Southwestern Medical Center.
SN  - 0032-1052
M1  - 1306050, p9s
DO  - 10.1097/PRS.0000000000010617
PT  - Article
L2  - http://ovidsp.ovid.com/ovidweb.cgi?T=JS&PAGE=reference&D=yrovftz2&NEWS=N&AN=00006534-202402000-00007
ER  -  

Link to the Ovid Full Text or citation: https://ovidsp.ovid.com/ovidweb.cgi?T=JS&CSC=Y&NEWS=N&PAGE=fulltext&D=yrovftz2&AN=00006534-202402000-00007 

315. 
TY  - JOUR
DB  - Your Journals@Ovid Full Text
ID  - 00000658-202402000-00013
T1  - Prognostic Relevance of Primary Tumor Sidedness in Early-stage Colorectal Cancer: An Integrated Analysis of 4 Randomized Controlled Trials (JCOG2003A).
A1  - Ouchi, Akira
A1  - MD, PhD
A1  - Sadachi, Ryo
A1  - Hamaguchi, Tetsuya
A1  - MD, PhD
A1  - Tsukamoto, Shunsuke
A1  - MD, PhD
A1  - Shimada, Yasuhiro
A1  - Inomata, Masafumi
A1  - MD, PhD
A1  - Takii, Yasumasa
A1  - Komori, Koji
A1  - MD, PhD
A1  - Shiomi, Akio
A1  - MD, PhD
A1  - Shiozawa, Manabu
A1  - MD, PhD
A1  - Ohue, Masayuki
A1  - MD, PhD
A1  - Watanabe, Jun
A1  - MD, PhD
A1  - Ito, Masaaki
A1  - MD, PhD
A1  - Kawashima, Yoshiyuki
A1  - MD, PhD
A1  - Kobatake, Takaya
A1  - MD, PhD
A1  - Souda, Hiroaki
A1  - MD, PhD
A1  - Saida, Yoshihisa
A1  - MD, PhD
A1  - Hashimoto, Tadayoshi
A1  - MD, PhD
A1  - Sano, Yusuke
A1  - Kanemitsu, Yukihide
Y1  - 2024//
N2  - Objective: The aim of this study was to determine the genuine prognostic relevance of primary tumor sidedness (PTS) in patients with early-stage colorectal cancer (CRC)., Background: The prognostic relevance of PTS in early-stage CRC remains a topic of debate. Several large epidemiological studies investigated survival only and did not consider the risk of recurrence so far., Methods: Patients with stage II/III adenocarcinoma of the colon and upper rectum from 4 randomized controlled trials were analyzed. Survival outcomes were compared according to the tumor location: right-sided (cecum to transverse colon) or left-sided (descending colon to upper rectum)., Results: A total of 4113 patients were divided into a right-sided group (N=1349) and a left-sided group (N=2764). Relapse-free survival after primary surgery was not associated with PTS in all patients and each stage [hazard ratio (HR)adjusted=1.024 (95% CI: 0.886-1.183) in all patients; 1.327 (0.852-2.067) in stage II; and 0.990 (0.850-1.154) in stage III]. Also, overall survival after primary surgery was not associated with PTS in all patients and each stage [HRadjusted=0.879 (95% CI: 0.726-1.064) in all patients; 1.517 (0.738-3.115) in stage II; and 0.840 (0.689-1.024) in stage III]. In total, 795 patients (right-sided, N=257; left-sided, N=538) developed recurrence after primary surgery. PTS was significantly associated with overall survival after recurrence (HRadjusted=0.773, 95% CI: 0.627-0.954)., Conclusions: PTS had no impact on the risk of recurrence for stage II/III CRC. Treatment stratification based on PTS is unnecessary for early-stage CRC., Copyright (C) 2024 Wolters Kluwer Health, Inc. All rights reserved.
KW  - early-stage colorectal cancer
KW  - primary tumor sidedness
KW  - recurrence
KW  - survival
JA  - Ann Surg
VL  - 279
IS  - 2
SP  - 283
EP  - 289
CY  - Copyright (C) 2024 Wolters Kluwer Health, Inc. All rights reserved.
PB  - (*)Department of Gastroenterological Surgery, Aichi Cancer Center Hospital, Aichi, Japan
PB  - (+)Japan Clinical Oncology Group Data Center/Operations Office, National Cancer Center Hospital, Tokyo, Japan
PB  - (++)Department of Medical Oncology, Saitama Medical University International Medical Center, Saitama, Japan
PB  - ([S])Department of Colorectal Surgery, National Cancer Center Hospital, Tokyo, Japan
PB  - ([//])Clinical Oncology Division, Kochi Health Sciences Center, Kochi, Japan
PB  - ([P])Department of Gastroenterological and Pediatric Surgery, Oita University Faculty of Medicine, Oita, Japan
PB  - (#)Department of Gastroenterological Surgery, Niigata Cancer Center Hospital, Niigata, Japan
PB  - (**)Division of Colon and Rectal Surgery, Shizuoka Cancer Center Hospital, Shizuoka, Japan
PB  - (++)Department of Gastrointestinal Surgery, Kanagawa Cancer Center, Kanagawa, Japan
PB  - (++++)Department of Gastroenterological Surgery, Osaka International Cancer Institute, Osaka, Japan
PB  - ([S][S])Department of Surgery, Gastroenterological Center, Yokohama City University Medical Center, Kanagawa, Japan
PB  - ([//][//])Department of Colorectal Surgery, National Cancer Center Hospital East, Chiba, Japan
PB  - ([P][P])Division of Gastroenterological Surgery, Saitama Cancer Center, Saitama, Japan
PB  - (##)Department of Surgery, National Hospital Organization Shikoku Cancer Center, Ehime, Japan
PB  - (***)Department of Gastrointestinal Surgery, Chiba Cancer Center, Chiba, Japan
PB  - (+++)Departments of Surgery, Toho University Ohashi Medical Center, Tokyo, Japan
SN  - 0003-4932
M1  - 67s, 0372354
DO  - 10.1097/SLA.0000000000006076
PT  - Article
L2  - http://ovidsp.ovid.com/ovidweb.cgi?T=JS&PAGE=reference&D=yrovftz2&NEWS=N&AN=00000658-202402000-00013
ER  -  

Link to the Ovid Full Text or citation: https://ovidsp.ovid.com/ovidweb.cgi?T=JS&CSC=Y&NEWS=N&PAGE=fulltext&D=yrovftz2&AN=00000658-202402000-00013 

316. 
TY  - JOUR
DB  - Your Journals@Ovid Full Text
ID  - 00003017-202401020-00012
T1  - 2023 ACC/AHA/ACCP/HRS Guideline for the Diagnosis and Management of Atrial Fibrillation:  A Report of the American College of Cardiology/American Heart Association Joint Committee on Clinical Practice Guidelines.
A1  - Joglar, Jose
A1  -  MD, FACC
A1  -  FAHA, FHRS
A1  - Chung, Mina
A1  -  MD, FACC
A1  -  FAHA, FHRS
A1  - Armbruster, Anastasia
A1  -  PharmD, FACC
A1  - Benjamin, Emelia
A1  -  MD, ScM
A1  -  FACC, FAHA
A1  - Chyou, Janice
A1  -  MD, FACC
A1  -  FAHA, FHRS
A1  - Cronin, Edmond
A1  -  MB, BCh
A1  -  BAO, FHRS
A1  - Deswal, Anita
A1  - MD, MPH
A1  -  FACC, FAHA
A1  - Eckhardt, Lee
A1  -  MD, MS
A1  - Goldberger, Zachary
A1  -  MD, FACC
A1  -  FAHA, FHRS
A1  - Gopinathannair, Rakesh
A1  - MD, MA
A1  -  FACC, FAHA
A1  - Gorenek, Bulent
A1  - MD, FACC
A1  - Hess, Paul
A1  -  MD, MHS
A1  - Hlatky, Mark
A1  - MD, FACC
A1  - Hogan, Gail
A1  - Ibeh, Chinwe
A1  - Indik, Julia
A1  -  MD, PhD
A1  -  FACC, FAHA
A1  - Kido, Kazuhiko
A1  - PharmD, PhD
A1  -  MS, FCCP
A1  - Kusumoto, Fred
A1  - MD, FACC
A1  -  FAHA, FHRS
A1  - Link, Mark
A1  -  MD, FACC
A1  -  FAHA, FHRS
A1  - Linta, Kathleen
A1  - Marcus, Gregory
A1  -  MD, MAS
A1  -  FACC, FAHA
A1  - McCarthy, Patrick
A1  -  MD, FACC
A1  - Patel, Nimesh
A1  - Patton, Kristen
A1  -  MD, FACC
A1  -  FAHA, FHRS
A1  - Perez, Marco
A1  -  MD, FAHA
A1  - Piccini, Jonathan
A1  -  MD, MHS
A1  -  FACC, FAHA
A1  - Russo, Andrea
A1  -  MD, FACC
A1  -  FAHA, FHRS
A1  - Sanders, Prashanthan
A1  - MBBS, PhD
A1  -  FAHA, FHRS
A1  - Streur, Megan
A1  -  PhD, MN
A1  - Thomas, Kevin
A1  -  MD, FACC
A1  - Times, Sabrina
A1  - DHSC, MPH
A1  - Tisdale, James
A1  -  PharmD, FACC
A1  -  FAHA, FCCP
A1  - Valente, Anne
A1  - Marie MD, FACC
A1  - Van Wagoner, David
A1  -  PhD, FAHA
Y1  - 2024//
N2  - AIM: The "2023 ACC/AHA/ACCP/HRS Guideline for the Diagnosis and Management of Atrial Fibrillation" provides recommendations to guide clinicians in the treatment of patients with atrial fibrillation., METHODS: A comprehensive literature search was conducted from May 12, 2022, to November 3, 2022, encompassing studies, reviews, and other evidence conducted on human subjects that were published in English from PubMed, EMBASE, the Cochrane Library, the Agency for Healthcare Research and Quality, and other selected databases relevant to this guideline. Additional relevant studies, published through November 2022, during the guideline writing process, were also considered by the writing committee and added to the evidence tables, where appropriate., STRUCTURE: Atrial fibrillation is the most sustained common arrhythmia, and its incidence and prevalence are increasing in the United States and globally. Recommendations from the "2014 AHA/ACC/HRS Guideline for the Management of Patients With Atrial Fibrillation" and the "2019 AHA/ACC/HRS Focused Update of the 2014 AHA/ACC/HRS Guideline for the Management of Patients With Atrial Fibrillation" have been updated with new evidence to guide clinicians. In addition, new recommendations addressing atrial fibrillation and thromboembolic risk assessment, anticoagulation, left atrial appendage occlusion, atrial fibrillation catheter or surgical ablation, and risk factor modification and atrial fibrillation prevention have been developed., (C) 2024  by the American College of Cardiology Foundation and the American Heart Association, Inc.
KW  - AHA Scientific Statements
KW  - acute coronary syndrome
KW  - alcohol
KW  - anticoagulants
KW  - anticoagulation agents
KW  - antiplatelet agents
KW  - apixaban
KW  - atrial fibrillation
KW  - atrial flutter
KW  - cardioversion
KW  - catheter ablation
KW  - coronary artery disease
KW  - coronary heart disease
KW  - dabigatran
KW  - edoxaban
KW  - exercise
KW  - heart failure
KW  - hypertension
KW  - idarucizumab
KW  - left atrial appendage occlusion
KW  - myocardial infarction
KW  - obesity
KW  - percutaneous coronary intervention
KW  - pulmonary vein isolation
KW  - risk factors
KW  - rivaroxaban
KW  - sleep apnea
KW  - stents
KW  - stroke
KW  - surgical ablation
KW  - thromboembolism
KW  - warfarin
JA  - Circulation
VL  - 149
IS  - 1
SP  - e1
EP  - e156
CY  - (C) 2024  by the American College of Cardiology Foundation and the American Heart Association, Inc. 
PB  - (*)Writing committee members are required to recuse themselves from voting on sections to which their specific relationships with industry may apply; see Appendix 1 for detailed information.
PB  - (+)ACC/AHA Joint Committee on Clinical Practice Guidelines liaison.
PB  - (++)ACC/AHA Joint Committee on Performance Measures liaison.
PB  - ([S])Lay stakeholder representative.
PB  - (||)American College of Clinical Pharmacy representative.
PB  - ([P])Heart Rhythm Society representative.
PB  - (#)Joint ACC/AHA staff representative.
PB  - (**)ACC/AHA Joint Committee on Clinical Data Standards liaison.
SN  - 0009-7322
M1  - daw, 0147763
DO  - 10.1161/CIR.0000000000001193
PT  - Miscellaneous Article
L2  - http://ovidsp.ovid.com/ovidweb.cgi?T=JS&PAGE=reference&D=yrovftz2&NEWS=N&AN=00003017-202401020-00012
ER  -  

Link to the Ovid Full Text or citation: https://ovidsp.ovid.com/ovidweb.cgi?T=JS&CSC=Y&NEWS=N&PAGE=fulltext&D=yrovftz2&AN=00003017-202401020-00012 

317. 
TY  - JOUR
DB  - Your Journals@Ovid Full Text
ID  - 01720096-202401000-00018
T1  - The Fragility of Landmark Randomized Controlled Trials in the Plastic Surgery Literature.
A1  - Ormseth, Benjamin
A1  - ElHawary, Hassan
A1  - MD, MSc
A1  - Janis, Jeffrey
A1  -  MD, FACS
Y1  - 2024//
N2  - Background: Randomized controlled trials (RCTs) are integral to the progress of evidenced-based medicine and help guide changes in the standards of care. Although results are traditionally evaluated according to their corresponding P value, the universal utility of this statistical metric has been called into question. The fragility index (FI) has been developed as an adjunct method to provide additional statistical perspective. In this study, we aimed to determine the fragility of 25 highly cited RCTs in the plastic surgery literature., Methods: A PubMed search was used to identify the 25 highest cited RCTs with statistically significant dichotomous outcomes across 24 plastic surgery journals. Article characteristics were extracted, and the FI of each article was calculated. Additionally, Altmetric scores were determined for each study to determine article attention across internet platforms., Results: The median FI score across included studies was 4 (2-7.5, interquartile range). The two highest FI scores were 208 and 58, respectively. Four studies (16%) had scores of 0 or 1. Three studies (12%) had scores of 2. All other studies (72%) had FI scores of 3 or higher. The median Altmetric score was 0 (0-3)., Conclusion: The FI can provide additional perspective on the robustness of study results, but like the P value, it should be interpreted in the greater context of other study elements., Copyright (C) 2024 The Authors. Published by Wolters Kluwer Health, Inc. on behalf of the American Society of Plastic Surgeons. All rights reserved.
JA  - Plast. reconstr. surg., Glob. open
VL  - 12
IS  - 1
SP  - e5352
CY  - Copyright (C) 2024 The Authors. Published by Wolters Kluwer Health, Inc. on behalf of the American Society of Plastic Surgeons. All rights reserved.
PB  - From the (*)Department of Plastic and Reconstructive Surgery, The Ohio State University Wexner Medical Center, Columbus, Ohio
PB  - (+)Division of Plastic and Reconstructive Surgery, McGill University Health Center, Montreal, Canada.
SN  - 2169-7574
M1  - 101622231
DO  - 10.1097/GOX.0000000000005352
PT  - Article
L2  - http://ovidsp.ovid.com/ovidweb.cgi?T=JS&PAGE=reference&D=yrovftz2&NEWS=N&AN=01720096-202401000-00018
ER  -  

Link to the Ovid Full Text or citation: https://ovidsp.ovid.com/ovidweb.cgi?T=JS&CSC=Y&NEWS=N&PAGE=fulltext&D=yrovftz2&AN=01720096-202401000-00018 

318. 
TY  - JOUR
DB  - Your Journals@Ovid Full Text
ID  - 00001622-202401000-00008
T1  - Is there role of adjuvant radiotherapy after complete resection of locally advanced nonsmall cell lung cancer?.
A1  - Jiang, Liyang
A1  - Meng, Xiangjiao
Y1  - 2024//
N2  - Purpose of review: This review aims to provide a timely and relevant overview of the role of postoperative radiotherapy (PORT) in completely resected stage IIIA-N2 nonsmall cell lung cancer (NSCLC). Given the controversy surrounding the use of PORT and the emergence of advanced radiation techniques and therapies, this review provides valuable insight into current and potential treatment strategies., Recent findings: The Lung ART and PORT-C trials have provided valuable insights into the efficacy of PORT in stage IIIA-N2 NSCLC. While the results have been mixed, studies have shown that advanced radiation techniques, such as intensity-modulated radiotherapy (IMRT) and proton therapy, can reduce cardiopulmonary toxicities associated with PORT. Molecular targeted therapies and immunotherapies have also shown potential in improving NSCLC treatment outcomes., Summary: The role of radiotherapy becomes smaller and smaller in new era. However, it is too early to abolish radiotherapy for all the patients after complete resection of locally advanced NSCLC. Nowadays, it is recommended to adopt individualized treatment approaches guided by multidisciplinary team consultations. The integration of IMRT, proton therapy, and emerging therapies offers the potential to enhance treatment efficacy while minimizing toxicity. Further research is needed to optimize the use of PORT and explore the method to identify the patients who can really benefit from PORT., Copyright (C) 2024 Wolters Kluwer Health, Inc. All rights reserved.
KW  - IIIA-N2 disease
KW  - nonsmall cell lung cancer
KW  - postoperative radiotherapy
KW  - radiation therapy
JA  - Curr Opin Oncol
VL  - 36
IS  - 1
SP  - 44
EP  - 50
CY  - Copyright (C) 2024 Wolters Kluwer Health, Inc. All rights reserved.
PB  - Department of Radiation Oncology, Shandong Cancer Hospital and Institute, Shandong First Medical University and Shandong Academy of Medical Sciences, Jinan, China
SN  - 1040-8746
M1  - a1v, 9007265
DO  - 10.1097/CCO.0000000000001004
PT  - Miscellaneous Article
L2  - http://ovidsp.ovid.com/ovidweb.cgi?T=JS&PAGE=reference&D=yrovftz2&NEWS=N&AN=00001622-202401000-00008
ER  -  

Link to the Ovid Full Text or citation: https://ovidsp.ovid.com/ovidweb.cgi?T=JS&CSC=Y&NEWS=N&PAGE=fulltext&D=yrovftz2&AN=00001622-202401000-00008 

319. 
TY  - JOUR
DB  - Your Journals@Ovid Full Text
ID  - 00004872-202401000-00020
T1  - Antihypertensive drug concentration measurement combined with personalized feedback in resistant hypertension:  a randomized controlled trial.
A1  - Peeters, Laura
A1  - Kappers, M.H.W.
A1  - Hesselink, D.A.
A1  - van der Net, J.B.
A1  - Hartong, S.C.C.
A1  - van de Laar, R.
A1  - Ezzahti, M.
A1  - van de Ven, P.J.G.
A1  - van der Meer, I.M.
A1  - de Bruijne, E.L.E.
A1  - Kroon, A.A.
A1  - Indhirajanti-Tomasoa, S.
A1  - van der Linde, N.A.J.
A1  - Bahmany, S.
A1  - Boersma, E.
A1  - Massey, E.
A1  - van Dijk, L.
A1  - van Gelder, T.
A1  - Koch, Birgit
A1  - Versmissen, Jorie
Y1  - 2024//
N2  - Background: Adherence to antihypertensive drugs (AHDs) is crucial for controlling blood pressure (BP). We aimed to determine the effectiveness of measuring AHD concentrations using a dried blood spot (DBS) sampling method to identify nonadherence, combined with personalized feedback, in reducing resistant hypertension., Methods: We conducted a multicenter, randomized, controlled trial (RHYME-RCT, ICTRP NTR6914) in patients with established resistant hypertension. Patients were randomized to receive either an intervention with standard of care (SoC) or SoC alone. SoC consisted of BP measurement and DBS sampling at baseline, 3 months (t3), 6 months (t6), and 12 months (t12); AHD concentrations were measured but not reported in this arm. In the intervention arm, results on AHD concentrations were discussed during a personalized feedback conversation at baseline and t3. Study endpoints included the proportion of patients with RH and AHD adherence at t12., Results: Forty-nine patients were randomized to receive the intervention+SoC, and 51 were randomized to receive SoC alone. The proportion of adherent patients improved from 70.0 to 92.5% in the intervention+SoC arm (P = 0.008, n = 40) and remained the same in the SoC arm (71.4%, n = 42). The difference in adherence between the arms was statistically significant (P = 0.014). The prevalence of resistant hypertension decreased to 75.0% in the intervention+SoC arm (P < 0.001, n = 40) and 59.5% in the SoC arm (P < 0.001, n = 42) at t12; the difference between the arms was statistically nonsignificant (P = 0.14)., Conclusion: Personalized feedback conversations based on DBS-derived AHD concentrations improved AHD adherence but did not reduce the prevalence of RH., Copyright (C) 2024 Wolters Kluwer Health, Inc. All rights reserved.
KW  - adherence
KW  - antihypertensive drugs
KW  - hypertension
KW  - intervention
KW  - therapeutic drug monitoring
JA  - J Hypertens
VL  - 42
IS  - 1
SP  - 169
EP  - 178
CY  - Copyright (C) 2024 Wolters Kluwer Health, Inc. All rights reserved.
PB  - (a)Erasmus MC, University Medical Center Rotterdam, Department of Hospital Pharmacy
PB  - (b)Erasmus MC, University Medical Center Rotterdam, Department of Internal Medicine, Rotterdam
PB  - (c)Amphia Hospital, Department of Internal Medicine, Breda
PB  - (d)Albert Schweitzer Hospital, Department of Internal Medicine, Dordrecht
PB  - (e)Ikazia Hospital, Department of Internal Medicine, Rotterdam
PB  - (f)Bravis Hospital, Department of Internal Medicine, Bergen op Zoom
PB  - (g)Maasstad Hospital, Department of Internal Medicine, Rotterdam
PB  - (h)HAGA Hospital, Department of Internal Medicine, The Hague
PB  - (i)IJsselland Hospital, Department of Internal Medicine, Capelle aan den Ijssel
PB  - (j)Maastricht University Medical Center, Department of Internal Medicine, Maastricht
PB  - (k)Franciscus gasthuis & Vlietland, Department of Internal Medicine, Rotterdam
PB  - (l)Reinier de Graaf Hospital, Department of Internal Medicine, Delft
PB  - (m)Erasmus MC, University Medical Center Rotterdam, Department of Cardiology, Rotterdam
PB  - (n)Nivel, Netherlands Institute for Health Services Research, Department Pharmaceutical Care, Utrecht
PB  - (o)Unit of PharmacoTherapy, Epidemiology & Economics, Groningen Research Institute of Pharmacy, University of Groningen, Groningen, The Netherlands
SN  - 0263-6352
M1  - iew, 8306882
DO  - 10.1097/HJH.0000000000003585
PT  - Article
L2  - http://ovidsp.ovid.com/ovidweb.cgi?T=JS&PAGE=reference&D=yrovftz2&NEWS=N&AN=00004872-202401000-00020
ER  -  

Link to the Ovid Full Text or citation: https://ovidsp.ovid.com/ovidweb.cgi?T=JS&CSC=Y&NEWS=N&PAGE=fulltext&D=yrovftz2&AN=00004872-202401000-00020 

320. 
TY  - JOUR
DB  - Your Journals@Ovid Full Text
ID  - 00042737-202401000-00020
T1  - Paper Alert.
Y1  - 2024//
N2  - A selection of interesting papers that were published in the month before our press date in major journals likely to report important results in gastroenterology and hepatology., Peter Hayes and John Plevris, The Royal Infirmary, Edinburgh EH3 9YW, UK, Copyright (C) 2024 Wolters Kluwer Health, Inc. All rights reserved.
JA  - Eur J Gastroenterol Hepatol
VL  - 36
IS  - 1
SP  - 142
EP  - 146
CY  - Copyright (C) 2024 Wolters Kluwer Health, Inc. All rights reserved.
SN  - 0954-691X
M1  - 9000874, B9X
DO  - 10.1097/MEG.0000000000002692
PT  - Article
L2  - http://ovidsp.ovid.com/ovidweb.cgi?T=JS&PAGE=reference&D=yrovftz2&NEWS=N&AN=00042737-202401000-00020
ER  -  

Link to the Ovid Full Text or citation: https://ovidsp.ovid.com/ovidweb.cgi?T=JS&CSC=Y&NEWS=N&PAGE=fulltext&D=yrovftz2&AN=00042737-202401000-00020 

321. 
TY  - JOUR
DB  - Your Journals@Ovid Full Text
ID  - 00042737-202401000-00008
T1  - Preventive effects of chemical drugs on recurrence of colorectal adenomas:  systematic review and Bayesian network meta-analysis.
A1  - Tan, Shufa
A1  - Ou, Yan
A1  - Yang, Yunyi
A1  - Huang, Shuilan
A1  - Chen, Shikai
A1  - Gao, Qiangqiang
Y1  - 2024//
N2  - Background: The onset of colorectal adenomas (CRAs) is significantly associated with colorectal cancer. The preventive effects of chemical drugs on the recurrence of CRAs have been evaluated in a large number of randomized controlled trials (RCTs). However, there are still uncertainties about the relative effectiveness of such chemical drugs., Methods: We searched relevant RCTs published in six databases up to February 2023. The quality of the included studies was assessed by using the Cochrane risk of bias assessment tool and Review Manager 5.4. Pairwise comparison and network meta-analysis (NMA) were conducted using RStudio to compare the effects of chemical drugs on the recurrence of CRAs., Results: Forty-five high-quality RCTs were included. A total of 35 590 (test group: 20 822; control group: 14 768) subjects with a history of CRAs have been enrolled and randomized to receive placebo treatment or one of 24 interventions. Based on surface under the cumulative ranking values and NMA results, difluoromethylornithine (DFMO) + Sulindac significantly reduced the recurrence of CRAs, followed by berberine and nonsteroidal antiinflammatory drugs., Conclusion: DFMO + Sulindac is more effective in reducing the recurrence of CRAs but has a high risk of adverse events. Considering drug safety, tolerance, and compliance, berberine has a brighter prospect of clinical development. However, further studies are needed to verify our findings., Copyright (C) 2024 Wolters Kluwer Health, Inc. All rights reserved.
KW  - chemical drugs
KW  - colorectal adenomas
KW  - network meta-analysis
KW  - randomized controlled trials
KW  - systematic review
JA  - Eur J Gastroenterol Hepatol
VL  - 36
IS  - 1
SP  - 62
EP  - 75
CY  - Copyright (C) 2024 Wolters Kluwer Health, Inc. All rights reserved.
PB  - (a)Shaanxi University of Traditional Chinese Medicine, Xianyang
PB  - (b)Shanghai University of Traditional Chinese Medicine, Shanghai
PB  - (c)Affiliated Hospital of Shaanxi University of Traditional Chinese Medicine, Xianyang, China
SN  - 0954-691X
M1  - 9000874, B9X
DO  - 10.1097/MEG.0000000000002676
PT  - Article
L2  - http://ovidsp.ovid.com/ovidweb.cgi?T=JS&PAGE=reference&D=yrovftz2&NEWS=N&AN=00042737-202401000-00008
ER  -  

Link to the Ovid Full Text or citation: https://ovidsp.ovid.com/ovidweb.cgi?T=JS&CSC=Y&NEWS=N&PAGE=fulltext&D=yrovftz2&AN=00042737-202401000-00008 

322. 
TY  - JOUR
DB  - Your Journals@Ovid Full Text
ID  - 00061198-202401000-00002
T1  - Examining Bias in Published Surgical Glaucoma Clinical Trials.
A1  - Michael, Reinemary
A1  - Zhang, Hiuxin
A1  - McIntyre, Sarah
A1  - Cape, Leila
A1  - Toren, Andrew
Y1  - 2024//
N2  - Precis: Our results demonstrate that, among randomized clinical trials examining the use of surgical treatments for glaucoma, the majority were not registered. Publication bias (PB) was less likely. More than a third of registered trials presented outcome reporting bias (ORB)., Purpose: Despite the optimum of quality evidence provided by randomized controlled trials (RCTs), biases may be introduced and hinder their application. The primary objective of this study was to investigate ORB and PB in RCTs assessing surgical treatments of glaucoma, as well as their registration status., Materials and Methods: A literature review was conducted in MEDLINE, EMBASE, and CENTRAL databases. Inclusion criteria were RCTs published in English between 2007 and 2021 that focused on surgical treatments of patients of all ages with glaucoma or elevated intraocular pressure. Exclusion criteria included cadaveric and animal studies. Registration status was correlated with entries from clinical trial registries. PB was determined by the proportion of trials presenting statistically significant results. ORB was evaluated by comparing the study's primary outcome with that listed in the trial registry. Trials quality was assessed using the Jadad score., Results: After deleting duplicates, 7561 citations were screened. One hundred sixty-one RCTs were eligible and included between 13 and 556 participants. Of the total, 91% studied an adult population and 71% included patients suffering from primary open angle glaucoma. Among included studies, 63% were not registered and 47% had statistically significant results. An upward trend in registration was observed with time. However, 37% of the studies showed discrepancies between objectives in cited clinical trial registries and the published results., Conclusion: PB in surgical glaucoma trials was not obvious. Among the minority of trials that were registered, more than a third presented ORB. Unregistered trials had lower quality. RCT registration is crucial for the transparent interpretation of studies, improved patient care in surgery, and informed decision-making., Copyright (C) 2024 Wolters Kluwer Health, Inc. All rights reserved.
KW  - outcome reporting bias
KW  - publication bias
KW  - registration
KW  - randomized clinical trials
KW  - glaucoma surgery
JA  - J Glaucoma
VL  - 33
IS  - 1
SP  - 8
EP  - 14
CY  - Copyright (C) 2024 Wolters Kluwer Health, Inc. All rights reserved.
PB  - (*)Department of Ophthalmology and ORL, Faculty of Medicine
PB  - (+)Faculty of Medicine, Laval University
PB  - (++)CUO Research Center of Quebec, Saint- Sacrement Hospital, Quebec, Quebec, Canada
SN  - 1057-0829
M1  - cma
DO  - 10.1097/IJG.0000000000002262
PT  - Article
L2  - http://ovidsp.ovid.com/ovidweb.cgi?T=JS&PAGE=reference&D=yrovftz2&NEWS=N&AN=00061198-202401000-00002
ER  -  

Link to the Ovid Full Text or citation: https://ovidsp.ovid.com/ovidweb.cgi?T=JS&CSC=Y&NEWS=N&PAGE=fulltext&D=yrovftz2&AN=00061198-202401000-00002 

323. 
TY  - JOUR
DB  - Your Journals@Ovid Full Text
ID  - 00043605-202401000-00009
T1  - Fish and Omega-3 Fatty Acids:  Sex and Racial Differences in Cardiovascular Outcomes and Cognitive Function.
A1  - Welty, Francine
A1  - Daher, Ralph
A1  - Garelnabi, Mahdi
Y1  - 2024//
N2  - Both cardiovascular disease (CVD) and cognitive decline are common features of aging. One in 5 deaths is cardiac for both men and women in the United States, and an estimated 50 million are currently living with dementia worldwide. In this review, we summarize sex and racial differences in the role of fish and its very long chain omega-3 polyunsaturated fatty acids, eicosapentaenoic acid (EPA) and docosahexaenoic acid (DHA), in preventing CVD events and cognitive decline. In prospective studies, women with higher nonfried and fatty fish intake and women and Black individuals with higher plasma levels of EPA and DHA had a lower risk of CVD. In randomized controlled trials of EPA and DHA supplementation in primary CVD prevention, Black subjects benefited in a secondary outcome. In secondary CVD prevention, both men and women benefited, and Asians benefited as a prespecified subgroup. Fish and omega-3 polyunsaturated fatty acids are associated with prevention of cognitive decline in prospective studies. In randomized controlled trials of EPA and DHA supplementation, women have cognitive benefit. DHA seems more beneficial than EPA, and supplementation is more beneficial when started before cognitive decline. Although studies in women and racial groups are limited, life-long intake of nonfried and fatty fish lowers the risk of CVD and cognitive decline, and randomized controlled trials also show the benefit of EPA and DHA supplementation. These findings should be factored into recommendations for future research and clinical recommendations as dietary modalities could be cost-effective for disease prevention., (C) 2024 American Heart Association, Inc.
KW  - cardiovascular
KW  - cognition
KW  - docosahexaenoic acid
KW  - eicosapentaenoic acid
KW  - omega-3 fatty acids
JA  - Arterioscler Thromb Vasc Biol
VL  - 44
IS  - 1
SP  - 89
EP  - 107
CY  - (C) 2024 American Heart Association, Inc.
PB  - Division of Cardiology, Beth Israel Deaconess Medical Center, Harvard Medical School, Boston (F.K.W.).
PB  - Department of Internal Medicine, Cooper University Healthcare, Camden, NJ (R.D.).
PB  - Department of Biomedical and Nutritional Sciences, U Mass Lowell Center for Population Health, University of Massachusetts (M.G.).
SN  - 1079-5642
M1  - 9505803, B89
DO  - 10.1161/ATVBAHA.122.318125
PT  - Miscellaneous Article
L2  - http://ovidsp.ovid.com/ovidweb.cgi?T=JS&PAGE=reference&D=yrovftz2&NEWS=N&AN=00043605-202401000-00009
ER  -  

Link to the Ovid Full Text or citation: https://ovidsp.ovid.com/ovidweb.cgi?T=JS&CSC=Y&NEWS=N&PAGE=fulltext&D=yrovftz2&AN=00043605-202401000-00009 

324. 
TY  - JOUR
DB  - Your Journals@Ovid Full Text
ID  - 00005344-202401000-00010
T1  - Duration of Dual Antiplatelet Treatment After Percutaneous Coronary Intervention in Patients With Diabetes:  A Systematic Review and Meta-analysis.
A1  - Apostolos, Anastasios
A1  - MD, MSc
A1  - Travlos, Christofer
A1  - Tsioulos, Georgios
A1  - Chlorogiannis, Dimitrios-David
A1  - Karanasos, Antonios
A1  - MD, PhD
A1  - Papafaklis, Michail
A1  - MD, PhD
A1  - Alexopoulos, Dimitrios
A1  - MD, PhD
A1  - Toutouzas, Konstantinos
A1  - MD, PhD
A1  - Davlouros, Periklis
A1  - MD, PhD
A1  - Tsigkas, Grigorios
A1  - MD, PhD
Y1  - 2024//
N2  - Aim of our systematic review and meta-analysis is to compare shortened (<=3 months) dual antiplatelet therapy (DAPT) with longer DAPT in diabetic patients undergoing percutaneous coronary interventions., We systematically screened 3 major databases (MEDLINE, Cochrane Central Register of Controlled Trials, and Scopus) searching for randomized-controlled trials or subanalyses of them, which compared shortened DAPT (S-DAPT) with longer DAPT regimens of DAPT. Primary end point of systematic review and meta-analysis is the net adverse clinical events (NACE), and secondary are major adverse cardiac events (MACE), mortality, bleedings, myocardial infarction, and stent thrombosis. Subgroup analyses included studies using only ticagrelor-based regimens and 3-month duration of DAPT., A total of 8 studies and 12,665 patients were included in our analysis. Our meta-analysis met its primary end point because S-DAPT was associated significantly with a reduced risk ratio (RR) by 17% [RR: 0.83, 95% confidence intervals (CI), 0.72-0.96]. Nonsignificant difference among the rest end points was detected between the 2 groups. Subgroup analyses showed that ticagrelor-based regimens were associated with a significant reduction of mortality (RR: 0.67, 95% CI, 0.48-0.93) and 3-month DAPT reduced furtherly NACE by 27% (RR: 0.73, 95% CI, 0.60-0.89)., In conclusion, our systematic review and meta-analysis showed that (i) S-DAPT was significantly associated with a lower incidence of NACE, (ii) ticagrelor-based S-DAPT was associated with decreased mortality rates, and (iii) the benefit of 3-month duration of DAPT achieved an even greater NACE reduction. Thus, S-DAPT could be considered as a safe and feasible option in diabetic patients., Copyright (C) 2024 Wolters Kluwer Health, Inc. All rights reserved.
KW  - dual antiplatelet treatment
KW  - diabetes mellitus
KW  - abbreviated DAPT
KW  - meta-analysis
JA  - J Cardiovasc Pharmacol
VL  - 83
IS  - 1
SP  - 64
EP  - 72
CY  - Copyright (C) 2024 Wolters Kluwer Health, Inc. All rights reserved.
PB  - (*)First Department of Cardiology, Medical School, National and Kapodistrian University of Athens, "Hippokration" General Hospital of Athens, Athens, Greece;
PB  - (+)Department of Cardiology, Faculty of Medicine, University of Patras, University Hospital of Patras, Patras, Greece;
PB  - (++)Department of Radiology, Brigham and Women's Hospital, Boston, MA; and
PB  - ([S])Second Department of Cardiology, Medical School, National and Kapodistrian University of Athens, "Attikon" University Hospital of Patras, Athens, Greece.
SN  - 0160-2446
M1  - 7902492, k78
DO  - 10.1097/FJC.0000000000001503
PT  - Article
L2  - http://ovidsp.ovid.com/ovidweb.cgi?T=JS&PAGE=reference&D=yrovftz2&NEWS=N&AN=00005344-202401000-00010
ER  -  

Link to the Ovid Full Text or citation: https://ovidsp.ovid.com/ovidweb.cgi?T=JS&CSC=Y&NEWS=N&PAGE=fulltext&D=yrovftz2&AN=00005344-202401000-00010 

325. 
TY  - JOUR
DB  - Your Journals@Ovid Full Text
ID  - 00005792-202312220-00008
T1  - Knowledge, attitude and practices towards surgical wound care and healing among the public in the Jazan Region, Saudi Arabia.
A1  - Mashbari, Hassan
A1  - Hamdi, Sulaiman
A1  - Darraj, Hussam
A1  - Awaf, Mohammed
A1  - Zaalah, Shaden
A1  - Hakami, Faisal
A1  - Hakami, Khalid
A1  - Alhazmi, Essam
A1  - Al khairat, Layla
A1  - Hakami, Shatha
A1  - Aburasain, Amani
A1  - Hakami, Ibrahim
A1  - Arishi, Abdulaziz
Y1  - 2023//
N2  - The purpose of this research was to evaluate how much the people in the Jazan region know about the care and healing of surgical wounds. Proper care of surgical wounds is very important to achieve the best treatment outcomes and to avoid negative consequences. However, factors like obesity, diabetes, and certain medications can impair wound healing, with surgical site infections being a major problem in the healthcare system. Therefore, this study aimed to determine public awareness and perceptions of surgical wound care to help improve education and raise awareness of the importance of proper wound care for better results. We run an observational cross-sectional study among adults above 18 years in the Jazan region. An online self-administered questionnaire was used in the collection of data. Simple random sampling was the used technique and 384 participants were calculated. The study used Statistical Package for the Social Sciences (SPSS) for data analysis and employed descriptive statistics, independent t test, Analysis of Variance (ANOVA), Pearson's correlation, and multivariate logistic regression to identify factors associated with knowledge of surgical site infection and wound care. This study analyzed 599 participants' knowledge, attitude, and practice about surgical site infection and wound management. While participants had a strong general understanding of surgical wounds, only 17% had a high degree of knowledge about surgical site infection and wound management. Medical students had the highest degree of knowledge, and being a medical student was the only significant predictor of having a high level of knowledge about surgical site infection (SSI) and wound care. The study emphasizes the necessity of enhanced patient education and investment in medical education quality. The participants in this study had high overall knowledge regarding surgical wounds but lacked particular knowledge concerning surgical site infection and wound management. Medical education was discovered to be a strong predictor of having a high level of knowledge about surgical site infection and wound management. Healthcare professionals should take the lead in giving accurate and reliable information regarding wound care techniques to patients, and legislators should invest in enhancing medical education quality., Copyright (C) 2023 The Authors. Published by Wolters Kluwer Health, Inc. All rights reserved.
KW  - healing
KW  - Jazan
KW  - Saudi Arabia
KW  - surgical sites infection
KW  - wound
JA  - Medicine (Baltimore)
VL  - 102
IS  - 51
SP  - e36776
CY  - Copyright (C) 2023 The Authors. Published by Wolters Kluwer Health, Inc. All rights reserved.
PB  - (a) Department of Surgery, Faculty of Medicine, Jazan University, Jazan, Saudi Arabia
PB  - (b) Jazan University, Faculty of Medicine, Jazan, Saudi Arabia.
SN  - 0025-7974
M1  - mny, 2985248r
DO  - 10.1097/MD.0000000000036776
PT  - Article
L2  - http://ovidsp.ovid.com/ovidweb.cgi?T=JS&PAGE=reference&D=yrovftz2&NEWS=N&AN=00005792-202312220-00008
ER  -  

Link to the Ovid Full Text or citation: https://ovidsp.ovid.com/ovidweb.cgi?T=JS&CSC=Y&NEWS=N&PAGE=fulltext&D=yrovftz2&AN=00005792-202312220-00008 

326. 
TY  - JOUR
DB  - Your Journals@Ovid Full Text
ID  - 00005792-202312150-00023
T1  - Multidisciplinary approach to diagnosis and management of fever of unknown origin:  A case report.
A1  - Chen, Kai
A1  - Guo, Meizi
A1  - Chen, Jun
A1  - Zheng, Shuqian
A1  - Deng, Quanwen
Y1  - 2023//
N2  - Introduction: Fever of unknown origin (FUO) poses a diagnostic challenge, often requiring a systematic evaluation to uncover its elusive cause. This case study delves into the presentation of a 42-year-old Chinese male with persistent fever, muscle pain, and a perplexing rash., Patient concerns: The patient's symptoms included a prolonged fever, chills, muscle pain, and throat discomfort, with a history of pulmonary tuberculosis. Initial diagnoses of upper respiratory infection and unspecified infection were followed by antibiotic treatments, yet the fever persisted, accompanied by an exacerbating rash., Diagnosis: Extensive diagnostic investigations, including laboratory tests, imaging studies, and skin dermoscopy, provided valuable insights. The patient exhibited elevated inflammatory markers, hepatosplenomegaly, lymphadenopathy, and lung nodules. Differential diagnoses included adult-onset Still disease and drug-induced hypersensitivity syndrome., Interventions: The patient received a series of antibiotic treatments, which initially had limited success. Upon considering an autoimmune etiology, corticosteroids were introduced, followed by cyclosporine. The patient exhibited a positive response to this immunosuppressive therapy., Outcomes: Treatment adjustments were made, and the patient responded positively to a combination of corticosteroids and cyclosporine. His fever subsided, and laboratory markers normalized. One month after discharge, the patient showed continued improvement., Conclusion: FUO cases often demand a multidisciplinary approach, considering rare and uncommon diseases. This case underscores the importance of thorough evaluation, collaboration between specialties, and vigilant monitoring of treatment responses. The patient's unique presentation emphasizes the need to consider drug-induced reactions, even when symptoms deviate from typical disease patterns, highlighting the complexities in diagnosing and managing FUO., Copyright (C) 2023 The Authors. Published by Wolters Kluwer Health, Inc. All rights reserved.
KW  - adult-onset Still disease
KW  - drug-induced hypersensitivity syndrome
KW  - fever of unknown origin
KW  - interdisciplinary collaboration
JA  - Medicine (Baltimore)
VL  - 102
IS  - 50
SP  - e36628
CY  - Copyright (C) 2023 The Authors. Published by Wolters Kluwer Health, Inc. All rights reserved.
PB  - (a) Department of General Practice, Shenzhen Hospital of Southern Medical University, Shenzhen, China.
SN  - 0025-7974
M1  - mny, 2985248r
DO  - 10.1097/MD.0000000000036628
PT  - Article
L2  - http://ovidsp.ovid.com/ovidweb.cgi?T=JS&PAGE=reference&D=yrovftz2&NEWS=N&AN=00005792-202312150-00023
ER  -  

Link to the Ovid Full Text or citation: https://ovidsp.ovid.com/ovidweb.cgi?T=JS&CSC=Y&NEWS=N&PAGE=fulltext&D=yrovftz2&AN=00005792-202312150-00023 

327. 
TY  - JOUR
DB  - Your Journals@Ovid Full Text
ID  - 00003246-202312000-00004
T1  - The Effect of CytoSorb on Inflammatory Markers in Critically Ill Patients:  A Systematic Review and Meta-Analysis of Randomized Controlled Trials*.
A1  - Heymann, Marc
A1  - MD, MPH
A1  - Schorer, Raoul
A1  - Putzu, Alessandro
Y1  - 2023//
N2  - OBJECTIVES: The effectiveness of CytoSorb at removing inflammatory mediators in critically ill patients is controversial., DATA SOURCES: Electronic databases were searched from inception to May 2023., STUDY SELECTION: Randomized controlled trials reporting the effects of CytoSorb therapy on inflammatory parameters in critically ill patients with hyperinflammatory conditions were included., DATA EXTRACTION: Two authors screened articles for eligibility, extracted data, and assessed the risk of bias, conflicts of interest, and certainty of evidence (CoE). The primary outcome was interleukin (IL)-6 at 1 day after initiation of the therapy. Secondary outcomes included various inflammatory markers at 1, 2, 3, and 5 days and mortality. Data were pooled if at least three trials reported the outcome of interest. We conducted meta-analyses of the data using a random-effects model., DATA SYNTHESIS: Seventeen trials (n = 855) were included. Fourteen trials were judged to have notable concern about conflicts of interest. Seven trials were performed in medical ICU patients with hyperinflammatory conditions and 10 in complex cardiovascular surgery under cardiopulmonary bypass. Hemoadsorption with CytoSorb was not associated with lower IL-6 at 1 day (mean difference -5.98 [95% CI, -30.44 to 18.48] pg/mL), 2 days, 3 days, or 5 days after initiation of the treatment, as well as the concentration of procalcitionin. The levels of C-reactive protein were not lower with CytoSorb at 1, 2, and 3 days. The use of CytoSorb was associated with higher mortality at latest follow-up (relative risk = 1.22 [95% CI, 1.02-1.45]) and at 30 days. CoE ranged from low to very low., CONCLUSIONS: The use of CytoSorb hemoadsorption in a mixed population of critically ill patients with hyperinflammatory conditions does not exhibit a consistent decrease in IL-6 and other inflammatory parameters within the first 5 days of treatment. The significant uncertainty surrounding these findings highlights the need for further investigations., Copyright (C) by 2023 by the Society of Critical Care Medicine and Wolters Kluwer Health, Inc. All Rights Reserved.
KW  - acute-phase proteins
KW  - critically illness
KW  - hemoperfusion
KW  - inflammation
KW  - sorption detoxification
JA  - Crit Care Med
VL  - 51
IS  - 12
SP  - 1659
EP  - 1673
CY  - Copyright (C) by 2023 by the Society of Critical Care Medicine and Wolters Kluwer Health, Inc. All Rights Reserved.
PB  - Division of Anesthesiology, Department of Anesthesiology, Pharmacology, Intensive Care and Emergency Medicine, Geneva University Hospitals, Geneva, Switzerland
SN  - 0090-3493
M1  - dtf, 0355501
DO  - 10.1097/CCM.0000000000006007
PT  - Article
L2  - http://ovidsp.ovid.com/ovidweb.cgi?T=JS&PAGE=reference&D=yrovftz2&NEWS=N&AN=00003246-202312000-00004
ER  -  

Link to the Ovid Full Text or citation: https://ovidsp.ovid.com/ovidweb.cgi?T=JS&CSC=Y&NEWS=N&PAGE=fulltext&D=yrovftz2&AN=00003246-202312000-00004 

328. 
TY  - JOUR
DB  - Your Journals@Ovid Full Text
ID  - 00004872-202312000-00002
T1  - 2023 ESH Guidelines for the management of arterial hypertension The Task Force for the management of arterial hypertension of the European Society of Hypertension: Endorsed by the International Society of Hypertension (ISH) and the European Renal Association (ERA).
A1  - Mancia, Giuseppe
A1  - Kreutz, Reinhold
A1  - Brunstrom, Mattias
A1  - Burnier, Michel
A1  - Grassi, Guido
A1  - Januszewicz, Andrzej
A1  - Muiesan, Maria
A1  - Tsioufis, Konstantinos
A1  - Agabiti-Rosei, Enrico
A1  - Algharably, Engi
A1  - Azizi, Michel
A1  - Benetos, Athanase
A1  - Borghi, Claudio
A1  - Hitij, Jana
A1  - Cifkova, Renata
A1  - Coca, Antonio
A1  - Cornelissen, Veronique
A1  - Cruickshank, J.
A1  - Cunha, Pedro
A1  - Danser, A.H.
A1  - Pinho, Rosa
A1  - Delles, Christian
A1  - Dominiczak, Anna
A1  - Dorobantu, Maria
A1  - Doumas, Michalis
A1  - Fernandez-Alfonso, Maria
A1  - Halimi, Jean-Michel
A1  - Jarai, Zoltan
A1  - Jelakovic, Bojan
A1  - Jordan, Jens
A1  - Kuznetsova, Tatiana
A1  - Laurent, Stephane
A1  - Lovic, Dragan
A1  - Lurbe, Empar
A1  - Mahfoud, Felix
A1  - Manolis, Athanasios
A1  - Miglinas, Marius
A1  - Narkiewicz, Krzystof
A1  - Niiranen, Teemu
A1  - Palatini, Paolo
A1  - Parati, Gianfranco
A1  - Pathak, Atul
A1  - Persu, Alexandre
A1  - Polonia, Jorge
A1  - Redon, Josep
A1  - Sarafidis, Pantelis
A1  - Schmieder, Roland
A1  - Spronck, Bart
A1  - Stabouli, Stella
A1  - Stergiou, George
A1  - Taddei, Stefano
A1  - Thomopoulos, Costas
A1  - Tomaszewski, Maciej
A1  - Van de Borne, Philippe
A1  - Wanner, Christoph
A1  - Weber, Thomas
A1  - Williams, Bryan
A1  - Zhang, Zhen-Yu
A1  - Kjeldsen, Sverre
Y1  - 2023//
N2  - Document Reviewers: Luis Alcocer (Mexico), Christina Antza (Greece), Mustafa Arici (Turkey), Eduardo Barbosa (Brazil), Adel Berbari (Lebanon), Luis Bronze (Portugal), John Chalmers (Australia), Tine De Backer (Belgium), Alejandro de la Sierra (Spain), Kyriakos Dimitriadis (Greece), Dorota Drozdz (Poland), Beatrice Duly-Bouhanick (France), Brent M. Egan (USA), Serap Erdine (Turkey), Claudio Ferri (Italy), Slavomira Filipova (Slovak Republic), Anthony Heagerty (UK), Michael Hecht Olsen (Denmark), Dagmara Hering (Poland), Sang Hyun Ihm (South Korea), Uday Jadhav (India), Manolis Kallistratos (Greece), Kazuomi Kario (Japan), Vasilios Kotsis (Greece), Adi Leiba (Israel), Patricio Lopez-Jaramillo (Colombia), Hans-Peter Marti (Norway), Terry McCormack (UK), Paolo Mulatero (Italy), Dike B. Ojji (Nigeria), Sungha Park (South Korea), Priit Pauklin (Estonia), Sabine Perl (Austria), Arman Postadzhian (Bulgaria), Aleksander Prejbisz (Poland), Venkata Ram (India), Ramiro Sanchez (Argentina), Markus Schlaich (Australia), Alta Schutte (Australia), Cristina Sierra (Spain), Sekib Sokolovic (Bosnia and Herzegovina), Jonas Spaak (Sweden), Dimitrios Terentes-Printzios (Greece), Bruno Trimarco (Italy), Thomas Unger (The Netherlands), Bert-Jan van den Born (The Netherlands), Anna Vachulova (Slovak Republic), Agostino Virdis (Italy), Jiguang Wang (China), Ulrich Wenzel (Germany), Paul Whelton (USA), Jiri Widimsky (Czech Republic), Jacek Wolf (Poland), Gregoire Wuerzner (Switzerland), Eugene Yang (USA), Yuqing Zhang (China)., Copyright (C) 2023 Wolters Kluwer Health, Inc. All rights reserved.
KW  - antihypertensive device interventions
KW  - antihypertensive drug therapy
KW  - blood pressure
KW  - cardiac disease
KW  - cardiovascular disease
KW  - drug combinations
KW  - guidelines
KW  - heart failure
KW  - hypertension
KW  - kidney disease
KW  - lifestyle interventions
KW  - patient's follow-up
KW  - organ damage
KW  - secondary hypertension
KW  - stroke
KW  - AASK
KW  - African American study on kidney disease
KW  - ACC
KW  - American College of Cardiology
KW  - ACCOMPLISH
KW  - Avoiding Cardiovascular Events through Combination Therapy in Patients Living with Systolic Hypertension
KW  - ACCORD
KW  - Action to control cardiovascular risk in diabetes
KW  - ADVANCE
KW  - Action in Diabetes and VAscular Disease - PreterAx and DiamicroN Controlled Evaluation
KW  - AHA
KW  - American Heart Association
KW  - ALLHAT
KW  - Antihypertensive and Lipid-Lowering Treatment to Prevent Heart Attack Trial
KW  - ALTITUDE
KW  - Aliskiren Trial in Type 2 Diabetes Using Cardiorenal Endpoints
KW  - AMBER
KW  - Spironolactone With Patiromer in the Treatment of Resistant Hypertension in Chronic Kidney Disease
KW  - AMI
KW  - US Association for Advance in Medical Instrumentation
KW  - ANBP-2
KW  - Second Australian National Blood Pressure Study
KW  - ASCOT
KW  - Anglo-Scandinavian Cardiac Outcomes Trial
KW  - ATTACH-2
KW  - Antihypertensive Treatment of Acute Cerebral Hemorrhage II
KW  - BUMP-1
KW  - Blood Pressure Monitoring in High Risk Pregnancy to Improve the Detection and Monitoring of Hypertension-1
KW  - BUMP-2
KW  - Blood Pressure Monitoring in High Risk Pregnancy to Improve the Detection and Monitoring of Hypertension-2
KW  - CALM-FIM
KW  - Controlling and Lowering Blood Pressure With the MobiusHD - First in Man
KW  - CAPP
KW  - The Captopril Prevention Project Study
KW  - CARDIA
KW  - Coronary Artery Risk Development in Young Adults
KW  - CHAP
KW  - Chronic Hypertension and Pregnancy
KW  - CHIPS
KW  - Control of Hypertension in Pregnancy Study
KW  - CLICK
KW  - Chlorthalidone in Chronic Kidney disease trial
KW  - COLM
KW  - Combination of OLMesartan and a calcium channel blocker or diuretic in Japanese elderly patients trial
KW  - CONVINCE
KW  - Controlled ONset Verapamil INvestigation of Cardiovascular Endpoints
KW  - COPE
KW  - Combination Therapy of Hypertension to Prevent Cardiovascular Events
KW  - CREDENCE
KW  - Canagliflozin and Renal Events in Diabetes with Established Nephropathy Clinical Evaluation
KW  - CREOLE
KW  - Comparison of Three Combination Therapies in Lowering Blood Pressure in Black Africans
KW  - DAPA-CKD
KW  - Dapagliflozin and Prevention of Adverse Outcomes in Chronic Kidney Disease
KW  - DASH
KW  - Dietary Approaches to Stop Hypertension
KW  - DCP
KW  - Diuretic Comparison Project
KW  - EASD
KW  - European Association for the Study of Diabetes
KW  - ELSA
KW  - European Lacidipine Study on Atherosclerosis
KW  - EMPA KIDNEY TRIAL
KW  - The Study of Heart and Kidney Protection With Empagliflozin trial
KW  - ESC
KW  - European Society of Cardiology
KW  - ESH
KW  - European Society of Hypertension
KW  - EUCLID
KW  - EURODIAB Controlled Trial of Lisinopril in Insulin-dependent Diabetes Mellitus
KW  - EUROPA
KW  - Efficacy of perindopril in reduction of cardiovascular events among patients with stable coronary artery disease
KW  - FEVER
KW  - Felodipine Event Reduction
KW  - FIDELIO DKD
KW  - Finerenone in Reducing Kidney Failure and Disease Progression in Diabetic Kidney Disease
KW  - FIDELITY
KW  - The Finerenone in chronic kiDney disease and type 2 diabetes: Combined FIDELIO-DKD and FIGARO-DKD Trial programme analysis
KW  - FIGARO DKD
KW  - Finerenone in Reducing Cardiovascular Mortality and Morbidity in Diabetic Kidney Disease
KW  - GATEWAY
KW  - Gastric Bypass to Treat Obese Patients With Steady Hypertension
KW  - GRADE
KW  - Grade of Recommendation, Assessment, Development and Evaluation
KW  - HAS-BLED
KW  - Hypertension, Abnormal Renal/Liver Function, Stroke, Bleeding History or Predisposition, Labile INR, Elderly, Drugs/Alcohol Concomitantly
KW  - HOPE-3
KW  - Heart Outcomes Prevention Evaluation-3
KW  - HOT
KW  - Hypertension Optimal Treatment
KW  - HYVET
KW  - Hypertension in the Very Elderly Trial
KW  - IDACO
KW  - International Database of Ambulatory blood pressure in relation to Cardiovascular Outcome.
KW  - IDNT
KW  - Irbesartan diabetic nephropathy trial
KW  - INTERACT-2
KW  - Second Intensive Blood Pressure Reduction in Acute Cerebral Haemorrhage Trial
KW  - INVEST
KW  - INternational Verapamil SR TRandolapril STudy
KW  - ISO
KW  - International Organization for Standardization
KW  - LEGEND
KW  - Large-scale Evidence Generation and Evaluation across a Network of Databases
KW  - LIFE
KW  - Losartan Intervention For Endpoint reduction in hypertension
KW  - MATCH
KW  - Is Metomidate PET-CT superior to Adrenal vein sampling in predicting ouTCome from adrenalectomy in patients with primary Hyperaldosteronism
KW  - MDRD
KW  - Modification of diet in renal disease
KW  - MODERATO I
KW  - Moderato System in Patients With Hypertension I
KW  - MODERATO II
KW  - Moderato System in Patients With Hypertension II
KW  - NORDIL
KW  - Nordic Diltiazem
KW  - ONTARGET
KW  - Ongoing Telmisartan Alone and in Combination with Ramipril Global Endpoint Trial
KW  - OSCAR
KW  - The OlmeSartan and Calcium Antagonists Randomized study
KW  - PAMELA
KW  - Pressioni Arteriose Monitorate e Loro Associazioni
KW  - PATHWAY-1
KW  - Optimum Treatment for Drug-Resistant Hypertension -1
KW  - PATHWAY-2
KW  - Optimum Treatment for Drug-Resistant Hypertension -2
KW  - PATS
KW  - Post-stroke Antihypertensive Treatment Study
KW  - PEACE
KW  - Prevention of Events with Angiotensin Converting Enzyme Inhibition
KW  - PHYLLIS
KW  - Plaque Hypertension Lipid Lowering Italian Study
KW  - PRAISE
KW  - Prospective Randomized Amlodipine Survival Evaluation study
KW  - PREDIVA
KW  - Prevention of dementia by intensive vascular care
KW  - PROGRESS
KW  - perindopril protection against recurrent stroke study
KW  - PROSIT
KW  - Project on Stroke Services in Italy
KW  - RADIANCE HTN SOLO
KW  - A Study of the ReCor Medical Paradise System in Clinical Hypertension - SOLO
KW  - RADIANCE HTN-TRIO
KW  - A Study of the ReCor Medical Paradise System in Clinical Hypertension -TRIO
KW  - RE-HOT
KW  - Resistant Hypertension Optimal Treatment
KW  - RENAAL
KW  - Reduction of endpoints in NIDDM with angiotensin II antagonist losartan
KW  - REQUIRE
KW  - Renal Denervation on Quality of 24-hr BP Control by Ultrasound In Resistant Hypertension
KW  - ROX CONTROL HTN
KW  - ROX Coupler in Patients With Resistant Hypertension study
KW  - SCOPE
KW  - Study on Cognition and Prognosis in the Elderly
KW  - SCORE-2
KW  - Systemic coronary risk evaluation
KW  - SCORE-2-OP
KW  - Systemic coronary risk evaluation - Older Persons
KW  - SHEP
KW  - Systolic Hypertension in the Elderly Program
KW  - SOS
KW  - Swedish obese individual study
KW  - SPRINT
KW  - Systolic Blood Pressure Intervention Trial
KW  - SPRINT-MIND
KW  - Systolic Blood Pressure Intervention Trial - Memory and Cognition in Decreased Hypertension
KW  - SPYRAL HTN Off Med
KW  - catheter-based renal denervation in the absence of antihypertensive medications, multicentre, randomised, sham-controlled trial
KW  - SPYRAL HTN - On Med
KW  - catheter-based renal denervation in the presence of antihypertensive medications, multicentre, randomised, sham-controlled trial
KW  - SSa
KW  - Subsaharian Africa
KW  - STOP-1
KW  - Swedish Trial in Old Patients-1
KW  - STOP-2
KW  - Swedish Trial in Old Patients-2
KW  - STRIDE BP
KW  - Science and Technology for Regional Innovation and Development in Europe - Blood Pressure
KW  - SYMPLICITY-3 HTN
KW  - Renal Denervation in Patients With Uncontrolled Hypertension trial
KW  - SYST-CHINA
KW  - Systolic Hypertension in China
KW  - SYST-EUR
KW  - Systolic Hypertension in Europe
KW  - TAIM
KW  - Trial on antihypertensive intervention and management
KW  - TIME
KW  - Treatment in Morning vs Evening study
KW  - TOMHS
KW  - Treatment of Mild Hypertension Study
KW  - TONE
KW  - Trial on nonpharmacological intervention in the elderly
KW  - TOPCAT
KW  - Treatment of Preserved Cardiac Function Heart Failure With an Aldosterone Antagonist
KW  - TOPH
KW  - Trials of Hypertension Prevention
KW  - TRANSCEND
KW  - Telmisartan Randomized AssessmeNt Study in ACE iNtolerant subjects with cardiovascular Disease
KW  - UKPDS
KW  - United Kingdom prospective diabetes study
KW  - VALISH
KW  - Valsartan in elderly isolated systolic hypertension study
KW  - VALUE
KW  - Valsartan Antihypertensive Long-Term Use Evaluation
KW  - WHL
KW  - World Heart Federation
KW  - WHO
KW  - World Health Organization
JA  - J Hypertens
VL  - 41
IS  - 12
SP  - 1874
EP  - 2071
CY  - Copyright (C) 2023 Wolters Kluwer Health, Inc. All rights reserved.
PB  - (a)University of Milano-Bicocca, Milan, Italy
PB  - (b)Charite - Universitatsmedizin Berlin, Corporate Member of Freie Universitat Berlin and Humboldt-Universitat zu Berlin, Institute of Clinical Pharmacology and Toxicology, Berlin, Germany
PB  - (c)Department of Public Health and Clinical Medicine, Umea University, Umea, Sweden
PB  - (d)Faculty of Biology and Medicine, University of Lausanne, Lausanne, Switzerland
PB  - (e)Clinica Medica, University Milano-Bicocca, Milan, Italy
PB  - (f)Department of Hypertension, National Institute of Cardiology, Warsaw, Poland
PB  - (g)UOC 2 Medicina, ASST Spedali Civili di Brescia, Department of Clinical and Experimental Sciences, University of Brescia, Brescia, Italy
PB  - (h)First Department of Cardiology, Medical School, University of Athens, Hippokration Hospital, Athens, Greece
PB  - (i)Department of Clinical and Experimental Sciences, University of Brescia, Italy
PB  - (j)Universite Paris Cite, Paris, France; AP-HP Hopital Europeen Georges-Pompidou, Hypertension Department and DMU CARTE
PB  - (k)INSERM, Paris
PB  - (l)Universite de Lorraine, CHRU-Nancy, Department of Geriatric Medicine and INSERM DCAC, Nancy, France
PB  - (m)Department of Medical and Surgical Sciences-IRCCS AOU S. Orsola di Bologna, Bologna, Italy
PB  - (n)University Medical Centre Ljubljana, Department of Hypertension, Medical University Ljubljana, Ljubljana, Slovenia
PB  - (o)Center for Cardiovascular Prevention, Thomayer University Hospital
PB  - (p)Department of Medicine II, Charles University in Prague, First Faculty of Medicine, Prague, Czech Republic
PB  - (q)Hypertension and Vascular Risk Unit, Department of Internal Medicine, Hospital Clinic, University of Barcelona, Spain
PB  - (r)Department of Rehabilitation Sciences, KU Leuven, Leuven, Belgium
PB  - (s)King's College, London, UK
PB  - (t)Center for the Research and Treatment of Arterial Hypertension and Cardiovascular Risk, Internal Medicine Department, Hospital Senhora da Oliveira, Guimaraes/Minho University
PB  - (u)Life and Health Science Research Institute (ICVS), School of Medicine, University of Minho; ICVS/3B's - PT Government Associate Laboratory, Braga/Guimaraes, Portugal
PB  - (v)Department of Internal Medicine, Erasmus MC, Rotterdam, The Netherlands
PB  - (w)Family and general practitioner, Sao Joao da Madeira, Portugal
PB  - (x)School of Cardiovascular and Metabolic Health, University of Glasgow, Glasgow, UK
PB  - (y)Regius Professor of Medicine, University of Glasgow, Glasgow, UK
PB  - (z)University of Medicine and Pharmacy 'Carol Davila', The Romanian Academy
PB  - (aa)2nd Prop Department of Internal Medicine, Aristotle University, Thessaloniki, Greece
PB  - (bb)Instituto Pluridisciplinar and Facultad de Farmacia, Universidad Complutense de Madrid
PB  - (cc)Instituto de Investigacion Sanitaria del Hospital Clinico San Carlos (IdISSC), Madrid, Spain
PB  - (dd)Service de Nephrologie-Hypertension, Dialyses, Transplantation Renale, CHRU Tours
PB  - (ee)Equipe d'Accueil EA4245, Universite de Tours
PB  - (ff)INI-CRCT, Tours, France
PB  - (gg)South-Buda Center Hospital St. Imre University Hospital, Budapest & Semmelweis University, Budapest, Hungary
PB  - (hh)UHC Zagreb, Dept for Nephrology, Hypertension, Dialysis and Transplantation, School of Medicine, University of Zagreb, Zagreb, Croatia
PB  - (ii)Institute of Aerospace Medicine, German Aerospace Center
PB  - (jj)Medical Faculty, University of Cologne, Cologne, Germany
PB  - (kk)Research Unit Hypertension and Cardiovascular Epidemiology, KU Leuven, Department of Cardiovascular Sciences, University of Leuven, Leuven, Belgium
PB  - (ll)Paris-Cite University, Paris, France
PB  - (mm)Singidunum University, Clinic for internal Disease Intermedica Cardiology Department, Hypertension Centre, Nis, Serbia
PB  - (nn)Consorcio Hospital General Universitario de Valencia, Valencia
PB  - (oo)Biomedical Research Networking Center for Physiopathology of Obesity and Nutrition (CIBEROBN), Institute of Health Carlos III (ISCIII), Madrid
PB  - (pp)University of Valencia, Valencia, Spain
PB  - (qq)Cardiology, Angiology and Intensive Care Medicine, Saarland University Hospital and Saarland University, Homburg, Germany
PB  - (rr)Institute for Medical Engineering and Science, Massachusetts Institute of Technology, Cambridge, Massachusetts, USA
PB  - (ss)Metropolitan Hospital, Piraeus, Greece
PB  - (tt)Institute of Clinical Medicine, Faculty of Medicine, Vilnius University
PB  - (uu)Vilnius University Hospital Santaros Klinikos, Vilnius, Lithuania
PB  - (vv)Department of Hypertension and Diabetology, Medical University of Gdansk, Gdansk, Poland
PB  - (ww)Department of Internal Medicine, Turku University Hospital and University of Turku, Turku
PB  - (xx)Finnish Institute for Health and Welfare, Helsinki, Finland
PB  - (yy)Studium Patavinum, Department of Medicine, University of Padova, Padova, Italy
PB  - (zz)IRCCS, Istituto Auxologico Italiano, Ospedale San Luca
PB  - (aaa)Department of Medicine and Surgery, University of Milano-Bicocca, Milan, Italy
PB  - (bbb)Princess Grace Hospital Monaco (Centre Hospitalier Princesse Grace, CHPG)
PB  - (ccc)Division of Cardiology, Department of Cardiovascular Diseases, Cliniques Universitaires Saint-Luc and Pole of Cardiovascular Research, Institut de Recherche Experimentale et Clinique, Universite Catholique de Louvain, Brussels, Belgium
PB  - (ddd)CINTESIS; Faculty of Medicine of Porto, Portugal
PB  - (eee)Incliva Research Institute, University of Valencia
PB  - (fff)CIBEROBN, Institute of Health Carlos III (ISCIII), Madrid, Spain
PB  - (ggg)1st Department of Nephrology, Hippokration Hospital, Aristotle University of Thessaloniki, Greece
PB  - (hhh)University Hospital Erlangen, Friedrich Alexander University Erlangen/Nurnberg, Germany
PB  - (iii)Department of Biomedical Engineering, CARIM School for Cardiovascular Diseases, Maastricht University, Maastricht, The Netherlands
PB  - (jjj)First Department of Pediatrics, Aristotle University Thessaloniki, Hippokratio Hospital, Thessaloniki
PB  - (kkk)Hypertension Center STRIDE-7, School of Medicine, Third Department of Medicine, Sotiria Hospital, National and Kapodistrian University of Athens, Athens, Greece
PB  - (lll)Department of Clinical and Experimental Medicine, University of Pisa, Pisa, Italy
PB  - (mmm)Department of Cardiology, Helena Venizelou Hospital, Athens, Greece
PB  - (nnn)Division of Cardiovascular Sciences, Faculty of Medicine, Biology and Health, University of Manchester
PB  - (ooo)Manchester Royal Infirmary, Manchester Academic Health Science Centre, Manchester University NHS Foundation Trust, Manchester, UK
PB  - (ppp)Department of Cardiology, Erasme Hospital-ULB, Brussels, Belgium
PB  - (qqq)Division of Nephrology, Wuerzburg University Clinic, Wuerzburg, Germany
PB  - (rrr)Cardiology Department, Klinikum Wels-Grieskirchen, Wels, Austria
PB  - (sss)Institute of Cardiovascular Sciences, University College London (UCL); National Institute for Health Research UCL Hospitals Biomedical Research Centre, London, UK
PB  - (ttt)Hypertension and Cardiovascular Epidemiology, Department of Cardiovascular Sciences, KU Leuven, Leuven, Belgium
PB  - (uuu)Departments of Cardiology and Nephrology, Institute for Clinical Medicine, and Ulleval Hospital, University of Oslo, Oslo, Norway
SN  - 0263-6352
M1  - iew, 8306882
DO  - 10.1097/HJH.0000000000003480
PT  - Miscellaneous Article
L2  - http://ovidsp.ovid.com/ovidweb.cgi?T=JS&PAGE=reference&D=yrovftz2&NEWS=N&AN=00004872-202312000-00002
ER  -  

Link to the Ovid Full Text or citation: https://ovidsp.ovid.com/ovidweb.cgi?T=JS&CSC=Y&NEWS=N&PAGE=fulltext&D=yrovftz2&AN=00004872-202312000-00002 

329. 
TY  - JOUR
DB  - Your Journals@Ovid Full Text
ID  - 00006534-202312000-00006
T1  - The Effects of Tranexamic Acid in Breast Surgery:  A Systematic Review and Meta-Analysis.
A1  - Huynh, Minh
A1  - Wong, Chloe
A1  - McRae, Matthew
A1  -  MD, MHS
A1  - Voineskos, Sophocles
A1  - MD, MSc
A1  - McRae, Mark
A1  -  MD, MScCH
Y1  - 2023//
N2  - Background: Tranexamic acid (TXA) is used in trauma and surgical settings. Its role in reducing postoperative blood loss in breast surgery remains unclear. The primary objective of this study was to determine the effect of TXA on postoperative blood loss in breast surgery., Methods: Searches of the PubMed, Ovid MEDLINE, Embase, CINAHL, and Cochrane Central Register of Controlled Trials databases were performed from inception to April 3, 2020. Inclusion criteria were any retrospective reviews, prospective cohort studies, and randomized controlled trials that administered TXA (topical or intravenously) in the context of breast surgery. Quality of studies were evaluated using the risk of bias in randomized trials tool and the risk of bias in nonrandomized studies of interventions tool. Data were pooled, and a meta-analysis was performed., Results: In total, seven studies were included, representing 1226 patients (TXA, 632 patients; control, 622 patients). TXA was administered as follows: topically (20 mL of 25 mg/mL TXA intraoperatively; n =258 patients), intravenously (1 to 3 g perioperatively; n = 743 patients), or both (1 to 3 g daily up to 5 days postoperatively; n = 253 patients). TXA administration reduced hematoma formation in breast surgery (risk ratio, 0.48; 95% CI, 0.32 to 0.73), with no effect on drain output (mean difference, -84.12 mL; 95% CI, -206.53 to 38.29 mL), seroma formation (risk ratio, 0.92; 95% CI, 0.60 to 1.40), or infection rates (risk ratio, 1.01; 95% CI, 0.46 to 2.21). No adverse effects were reported., Conclusion: The use of TXA in breast surgery is a safe and effective modality with low-level evidence that it reduces hematoma rates without affecting seroma rates, postoperative drain output, or infection rates., (C)2023American Society of Plastic Surgeons
JA  - Plast Reconstr Surg
VL  - 152
IS  - 6
SP  - 993e
EP  - 1004e
CY  - (C)2023American Society of Plastic Surgeons
PB  - Hamilton, Ontario, Canada
PB  - From the (1)Division of Plastic Surgery
PB  - (2)Michael G. DeGroote School of Medicine, McMaster University.
SN  - 0032-1052
M1  - 1306050, p9s
DO  - 10.1097/PRS.0000000000010479
PT  - Article
L2  - http://ovidsp.ovid.com/ovidweb.cgi?T=JS&PAGE=reference&D=yrovftz2&NEWS=N&AN=00006534-202312000-00006
ER  -  

Link to the Ovid Full Text or citation: https://ovidsp.ovid.com/ovidweb.cgi?T=JS&CSC=Y&NEWS=N&PAGE=fulltext&D=yrovftz2&AN=00006534-202312000-00006 

330. 
TY  - JOUR
DB  - Your Journals@Ovid Full Text
ID  - 00004268-202312000-00015
T1  - Potassium Magnesium Citrate Is Superior to Potassium Chloride in Reversing Metabolic Side Effects of Chlorthalidone.
A1  - Vongpatanasin, Wanpen
A1  - Giacona, John
A1  - Pittman, Danielle
A1  - Murillo, Ashley
A1  - Khan, Ghazi
A1  - Wang, Jijia
A1  - Johnson, Talon
A1  - Ren, Jimin
A1  - Moe, Orson
A1  - Pak, Charles
Y1  - 2023//
N2  - BACKGROUND: Thiazide diuretics (TD) are the first-line treatment of hypertension because of its consistent benefit in lowering blood pressure and cardiovascular risk. TD is also known to cause an excess risk of diabetes, which may limit long-term use. Although potassium (K) depletion was thought to be the main mechanism of TD-induced hyperglycemia, TD also triggers magnesium (Mg) depletion. However, the role of Mg supplementation in modulating metabolic side effects of TD has not been investigated. Therefore, we aim to determine the effect of potassium magnesium citrate (KMgCit) on fasting plasma glucose and liver fat by magnetic resonance imaging during TD therapy., METHODS: Accordingly, we conducted a double-blinded RCT in 60 nondiabetic hypertension patients to compare the effects of KCl versus KMgCit during chlorthalidone treatment. Each patient received chlorthalidone alone for 3 weeks before randomization. Primary end point was the change in fasting plasma glucose after 16 weeks of KCl or KMgCit supplementation from chlorthalidone alone., RESULTS: The mean age of subjects was 59+/-11 years (30% Black participants). Chlorthalidone alone induced a significant rise in fasting plasma glucose, and a significant fall in serum K, serum Mg, and 24-hour urinary citrate excretion (all P<0.05). KMgCit attenuated the rise in fasting plasma glucose by 7.9 mg/dL versus KCl (P<0.05), which was not observed with KCl. There were no significant differences in liver fat between the 2 groups., CONCLUSIONS: KMgCit is superior to KCl, the common form of K supplement used in clinical practice, in preventing TD-induced hyperglycemia. This action may improve tolerability and cardiovascular safety in patients with hypertension treated with this drug class., (C) 2023 American Heart Association, Inc
KW  - chlorthalidone
KW  - hyperglycemia
KW  - thiazide diuretics
JA  - Hypertension
VL  - 80
IS  - 12
SP  - 2611
EP  - 2620
CY  - (C) 2023 American Heart Association, Inc
PB  - Department of Internal Medicine, Hypertension Section (W.V., J.M.G., D.P., A.M., G.K.), University of Texas Southwestern Medical Center, Dallas.
PB  - Charles and Jane Pak Center for Mineral Metabolism and Clinical Research (W.V., O.W.M., C.C.Y.P.), University of Texas Southwestern Medical Center, Dallas.
PB  - Department of Applied Clinical Research (J.M.G., J.W.), University of Texas Southwestern Medical Center, Dallas.
PB  - Advanced Imaging Research Center (T.J., J.R.), University of Texas Southwestern Medical Center, Dallas.
PB  - Department of Internal Medicine, Division of Nephrology (O.W.M.), University of Texas Southwestern Medical Center, Dallas.
PB  - Department of Physiology (O.W.M.), University of Texas Southwestern Medical Center, Dallas.
SN  - 0194-911X
M1  - gk7, 7906255
DO  - 10.1161/HYPERTENSIONAHA.123.21932
PT  - Article
L2  - http://ovidsp.ovid.com/ovidweb.cgi?T=JS&PAGE=reference&D=yrovftz2&NEWS=N&AN=00004268-202312000-00015
ER  -  

Link to the Ovid Full Text or citation: https://ovidsp.ovid.com/ovidweb.cgi?T=JS&CSC=Y&NEWS=N&PAGE=fulltext&D=yrovftz2&AN=00004268-202312000-00015 

331. 
TY  - JOUR
DB  - Your Journals@Ovid Full Text
ID  - 00042737-202312000-00010
T1  - Granulocyte-colony stimulating factor in decompensated liver cirrhosis:  a meta-analysis of four randomized controlled trials.
A1  - Dimachkie, Reem
A1  - Hamadi, Rachelle
A1  - Alameddine, Zakaria
A1  - Aridi, Hussam
A1  - Sakr, Fouad
A1  - Asmar, Samer
A1  - Deeb, Liliane
Y1  - 2023//
N2  - Background: Decompensated liver cirrhosis (DC) has high mortality, but liver transplantation is limited due to organ scarcity and contraindications for transplantation. Granulocyte-colony stimulating factor (GCSF) shows potential for liver disease treatment with its regenerative and immunomodulatory properties. To assess the controversial use of GCSF in DC, a meta-analysis of randomized controlled trials (RCTs) compared survival benefits in patients receiving GCSF plus standard medical therapy (SMT) versus SMT alone., Methods: A literature search was performed in four databases from data inception up to December 2022, and all registered randomized controlled (RCTs) evaluating GCSF-based therapies for cirrhotic patients were included., Results: A study combining four RCTs assessed the impact of GCSF with SMT in 595 patients with decompensated cirrhosis. The results indicated that GCSF + SMT led to higher odds of survival compared to SMT alone [risk ratio 1.28, 95% CI (1.08-1.5)]. Heterogeneity existed among the studies, but overall, GCSF showed potential in improving survival. The intervention group exhibited improved Child-Pugh-Turcotte scores [-2.51, CI (-4.33 to -0.70)], and increased CD34 levels, but no significant improvement in MELD scores. These findings suggest GCSF may benefit patients with decompensated cirrhosis in terms of survival and liver function., Conclusion: These results suggest that the combination of GCSF and SMT may have a positive impact on the survival rate and improvement in CPT score in patients with DC. Further RCTs are needed to shed more light on this promising modality in end-stage liver disease., Copyright (C) 2023 Wolters Kluwer Health, Inc. All rights reserved.
KW  - decompensated liver cirrhosis
KW  - GCSF
KW  - MELD score
KW  - survival
JA  - Eur J Gastroenterol Hepatol
VL  - 35
IS  - 12
SP  - 1382
EP  - 1388
CY  - Copyright (C) 2023 Wolters Kluwer Health, Inc. All rights reserved.
PB  - (a)Internal medicine department, Staten Island University Hospital
PB  - (b)Gastroenterology and Hepatology department, Staten Island University Hospital, Staten Island, New York, USA
SN  - 0954-691X
M1  - 9000874, B9X
DO  - 10.1097/MEG.0000000000002637
PT  - Article
L2  - http://ovidsp.ovid.com/ovidweb.cgi?T=JS&PAGE=reference&D=yrovftz2&NEWS=N&AN=00042737-202312000-00010
ER  -  

Link to the Ovid Full Text or citation: https://ovidsp.ovid.com/ovidweb.cgi?T=JS&CSC=Y&NEWS=N&PAGE=fulltext&D=yrovftz2&AN=00042737-202312000-00010 

332. 
TY  - JOUR
DB  - Your Journals@Ovid Full Text
ID  - 00007670-202312000-00005
T1  - Exploring Hematoma Expansion Shift With Recombinant Factor VIIa:  A Pooled Analysis of 4 Randomized Controlled Trials.
A1  - Yogendrakumar, Vignan
A1  - MD, MSc
A1  - Mayer, Stephan
A1  - Steiner, Thorsten
A1  - MD, PhD
A1  - Broderick, Joseph
A1  - Dowlatshahi, Dar
A1  - MD, PhD
Y1  - 2023//
N2  - BACKGROUND: Hematoma expansion shift (HES) analysis can be used to assess the biological effect of a hemostatic therapy for intracerebral hemorrhage. In this study, we applied HES analysis to individual patient data from 4 randomized controlled trials evaluating rFVIIa (recombinant factor VIIa) 80 [mu]g/kg to placebo., METHODS: We generated polychotomous strata of HES using absolute growth thresholds (<=0/<6/>=6 mL) and quintiles of percent volume change. The relationship between treatment and HES was assessed using proportional odds models. Differences in subgroups based on baseline volume (>= or <20 mL), and time from symptom onset to treatment (<= or >2 hours) were explored with testing for interactions., RESULTS: The primary analysis included 721 patients. At 24 hours, 36% (134/369) of rFVIIa-treated patients exhibited no hematoma expansion as compared with 25% of placebo (88/352)-treated patients. Significant expansion (>=6 mL) was reduced by 10% in those treated with rFVIIa-(adjusted common odds ratio [acOR], 0.57 [95% CI, 0.43-0.75]). An examination of percent change similarly showed a shift across the spectrum of expansion (acOR, 0.61 [95% CI, 0.47-0.80]). In both groups, mild-to-moderate expansion was observed in 38% to 47% of patients, depending on the threshold used. Differences in absolute HES between the rFVIIa and placebo groups were more pronounced in patients with baseline hemorrhage volumes >=20 mL (acOR, 0.48 [95% CI, 0.30-0.76] versus <20 mL: acOR, 0.67 [95% CI, 0.47-0.95]; Pinteraction=0.02). No treatment interaction in patients treated within 2 or after 2 hours from onset was observed (acOR, 0.42 [95% CI, 0.19-0.91 versus >2 hours: acOR, 0.59 [95% CI, 0.44-0.79]; Pinteraction=0.30)., CONCLUSIONS: The association between rFVIIa and hematoma growth arrest is most pronounced in patients with larger baseline volumes but is evident across the full spectrum of treated patients., (C) 2023 American Heart Association, Inc.
KW  - hematoma
KW  - hemostatics
KW  - cerebral hemorrhage
KW  - patients
KW  - clinical trial
JA  - Stroke
VL  - 54
IS  - 12
SP  - 2990
EP  - 2998
CY  - (C) 2023 American Heart Association, Inc.
PB  - Department of Neurology, Royal Melbourne Hospital, University of Melbourne, Parkville, Victoria, Australia (V.Y.)
PB  - Departments of Neurology and Neurosurgery, New York Medical College, Valhalla, NY (S.A.M.).
PB  - Department of Neurology, Klinikum Frankfurt Hochst, Germany (T.H.).
PB  - Department of Neurology, Heidelberg University Hospital, Germany (T.H.).
PB  - University of Cincinnati Gardner Neuroscience Institute, OH (J.P.B.).
PB  - Department of Medicine (Neurology), University of Ottawa and Ottawa Hospital Research Institute, Ontario, Canada (D.D.).
SN  - 0039-2499
M1  - v2j, 0235266
DO  - 10.1161/STROKEAHA.123.043209
PT  - Article
L2  - http://ovidsp.ovid.com/ovidweb.cgi?T=JS&PAGE=reference&D=yrovftz2&NEWS=N&AN=00007670-202312000-00005
ER  -  

Link to the Ovid Full Text or citation: https://ovidsp.ovid.com/ovidweb.cgi?T=JS&CSC=Y&NEWS=N&PAGE=fulltext&D=yrovftz2&AN=00007670-202312000-00005 

333. 
TY  - JOUR
DB  - Your Journals@Ovid Full Text
ID  - 00003017-202311280-00003
T1  - Portfolio Diet Score and Risk of Cardiovascular Disease:  Findings From 3 Prospective Cohort Studies.
A1  - Glenn, Andrea
A1  -  PhD, RD
A1  - Guasch-Ferre, Marta
A1  - Malik, Vasanti
A1  - Kendall, Cyril
A1  - Manson, JoAnn
A1  -  MD, DrPH
A1  - Rimm, Eric
A1  - Willett, Walter
A1  -  MD, DrPH
A1  - Sun, Qi
A1  - MD, ScD
A1  - Jenkins, David
A1  -  MD, PhD
A1  - Hu, Frank
A1  -  MD, PhD
A1  - Sievenpiper, John
A1  -  MD, PhD
Y1  - 2023//
N2  - BACKGROUND: The plant-based Portfolio dietary pattern includes recognized cholesterol-lowering foods (ie, plant protein, nuts, viscous fiber, phytosterols, and plant monounsaturated fats) shown to improve several cardiovascular disease (CVD) risk factors in randomized controlled trials. However, there is limited evidence on the role of long-term adherence to the diet and CVD risk. The primary objective was to examine the relationship between the Portfolio Diet Score (PDS) and the risk of total CVD, coronary heart disease (CHD), and stroke., METHODS: We prospectively followed 73 924 women in the Nurses' Health Study (1984-2016), 92 346 women in the Nurses' Health Study II (1991-2017), and 43 970 men in the Health Professionals Follow-up Study (1986-2016) without CVD or cancer at baseline. Diet was assessed using validated food frequency questionnaires at baseline and every 4 years using a PDS that positively ranks plant protein (legumes), nuts and seeds, viscous fiber sources, phytosterols (mg/day), and plant monounsaturated fat sources, and negatively ranks foods high in saturated fat and cholesterol., RESULTS: During up to 30 years of follow-up, 16 917 incident CVD cases, including 10 666 CHD cases and 6473 strokes, were documented. After multivariable adjustment for lifestyle factors and a modified Alternate Healthy Eating Index (excluding overlapping components), comparing the highest with the lowest quintile, participants with a higher PDS had a lower risk of total CVD (pooled hazard ratio [HR], 0.86 [95% CI, 0.81-0.92]; Ptrend<0.001), CHD (pooled HR, 0.86 [95% CI, 0.80-0.93]; Ptrend=0.0001), and stroke (pooled HR, 0.86 [95% CI, 0.78-0.95]; Ptrend=0.0003). In addition, a 25-percentile higher PDS was associated with a lower risk of total CVD (pooled HR, 0.92 [95% CI, 0.89-0.95]), CHD (pooled HR, 0.92 [95% CI, 0.88-0.95]), and stroke (pooled HR, 0.92 [95% CI, 0.87-0.96]). Results remained consistent across sensitivity and most subgroup analyses, and there was no evidence of departure from linearity for CVD, CHD, or stroke. In a subset of participants, a higher PDS was associated with a more favorable blood lipid and inflammatory profile., CONCLUSIONS: The PDS was associated with a lower risk of CVD, including CHD and stroke, and a more favorable blood lipid and inflammatory profile, in 3 large prospective cohorts., (C) 2023  by the American College of Cardiology Foundation and the American Heart Association, Inc.
KW  - cardiovascular diseases
KW  - diet
KW  - diet, plant-based
JA  - Circulation
VL  - 148
IS  - 22
SP  - 1750
EP  - 1763
CY  - (C) 2023  by the American College of Cardiology Foundation and the American Heart Association, Inc. 
PB  - Departments of Nutrition (A.J.G., M.G.-F., V.S.M., E.B.R., W.C.W., Q.S., F.B.H.), Harvard T.H. Chan School of Public Health, Boston, MA.
PB  - Epidemiology (J.E.M., E.B.R., W.C.W., Q.S., F.B.H.), Harvard T.H. Chan School of Public Health, Boston, MA.
PB  - Departments of Nutritional Sciences (A.J.G., V.S.M., C.W.C.K., D.J.A.J., J.L.S.), Temerty Faculty of Medicine, University of Toronto, Canada.
PB  - Medicine (D.J.A.J., J.L.S.), Temerty Faculty of Medicine, University of Toronto, Canada.
PB  - Toronto 3D Knowledge Synthesis and Clinical Trials Unit, Clinical Nutrition and Risk Factor Modification Centre (A.J.G., C.W.C.K., D.J.A.J., J.L.S.), St Michael's Hospital, Toronto, Canada.
PB  - Li Ka Shing Knowledge Institute (D.J.A.J., J.L.S.), St Michael's Hospital, Toronto, Canada.
PB  - Division of Endocrinology and Metabolism (D.J.A.J., J.L.S.), St Michael's Hospital, Toronto, Canada.
PB  - Department of Public Health, Novo Nordisk Foundation Center for Basic Metabolic Research, Health and Medical Sciences, University of Copenhagen, Denmark (M.G.-F.).
PB  - College of Pharmacy and Nutrition, University of Saskatchewan, Saskatoon, Canada (C.W.C.K.).
PB  - Channing Division of Network Medicine, Department of Medicine (J.E.M., E.B.R., Q.S., F.B.H.), Brigham and Women's Hospital and Harvard Medical School, Boston, MA.
PB  - Division of Preventive Medicine (J.E.M.), Brigham and Women's Hospital and Harvard Medical School, Boston, MA.
SN  - 0009-7322
M1  - daw, 0147763
DO  - 10.1161/CIRCULATIONAHA.123.065551
PT  - Article
L2  - http://ovidsp.ovid.com/ovidweb.cgi?T=JS&PAGE=reference&D=yrovftz2&NEWS=N&AN=00003017-202311280-00003
ER  -  

Link to the Ovid Full Text or citation: https://ovidsp.ovid.com/ovidweb.cgi?T=JS&CSC=Y&NEWS=N&PAGE=fulltext&D=yrovftz2&AN=00003017-202311280-00003 

334. 
TY  - JOUR
DB  - Your Journals@Ovid Full Text
ID  - 00006114-202311070-00007
T1  - Pretreatment Neurofilament Light Chain Serum Levels, Early Disease Severity, and Treatment Response in Pediatric Multiple Sclerosis.
A1  - Huppke, Brenda
A1  - Reinert, Marie-Christine
A1  - Hummel-Abmeier, Hannah
A1  - Stark, Wiebke
A1  - Gartner, Jutta
A1  - Huppke, Peter
Y1  - 2023//
N2  - Background and Objectives: High disease activity and frequent therapy failure in pediatric multiple sclerosis (MS) make prognostic biomarkers urgently needed. We investigated whether serum neurofilament light chain (sNfL) levels in treatment-naive pediatric patients with MS are associated with early disease severity and indicate treatment outcomes., Methods: A retrospective cohort study of patients seen in the Gottingen Center for MS in Childhood and Adolescence, Germany. Inclusion criteria were MS diagnosis according to the McDonald criteria, MS onset <18 years, and available pretreatment serum sample. sNfL levels were analyzed using a single-molecule array assay. Associations with clinical and MRI evidence of disease severity at sampling were evaluated using the Spearman correlations and nonparametric tests for group comparisons. Correlations between pretreatment sNfL and annualized relapse and new T2 lesion rate on first-line therapy, and odd ratios for switch to high-efficacy therapy were assessed., Results: A total of 178 patients (116 women [65%]) with a mean sampling age of 14.3 years were included in the study. Pretreatment sNfL levels were above the >=90th percentile reported for healthy controls in 80% of patients (median 21.1 pg/mL) and correlated negatively with age, but no correlation was seen with sex, oligoclonal band status, or body mass index. High pretreatment sNfL levels correlated significantly with a high number of preceding relapses, a shorter first interattack interval, a high T2 lesion count, and recent gadolinium-enhancing lesions. Of interest, sNfL levels reflected more strongly MRI activity rather than clinical activity. Pretreatment sNfL levels also correlated significantly with the relapse rate and occurrence of new/enlarging T2 lesions while on first-line injectable therapy. Odds of future therapy escalation increased from 0.14 for sNfL below 7.5 pg/mL to 6.38 for sNfL above 15 pg/mL. In patients with a recent relapse, higher sNfL levels were associated with poorer recovery 3 months after attack., Discussion: The results of this study have 3 important implications: First, pretreatment sNfL levels are a valuable biomarker for underlying disease activity in pediatric patients with MS. Second, pretreatment sNfL levels in pediatric patients with MS have a predictive value for the response to first-line therapy and the necessity of future therapy escalation. Third, high sNfL levels during a relapse are associated with poor recovery in this age group., (C) 2023 American Academy of Neurology
JA  - Neurology
VL  - 101
IS  - 19
SP  - e1873
EP  - e1883
CY  - (C) 2023 American Academy of Neurology
PB  - From the Department of Pediatric Neurology (B.H.), University Hospital Jena; Department of Pediatrics and Adolescent Medicine (M.-C.R., H.H.-A., W.S., J.G.), Pediatric Neurology, University Medical Center Gottingen, Georg August University Gottingen; and Department of Neuropediatrics (P.H.), University Hospital Jena, Germany.
SN  - 0028-3878
M1  - 0401060, nz0
DO  - 10.1212/WNL.0000000000207791
PT  - Article
L2  - http://ovidsp.ovid.com/ovidweb.cgi?T=JS&PAGE=reference&D=yrovftz2&NEWS=N&AN=00006114-202311070-00007
ER  -  

Link to the Ovid Full Text or citation: https://ovidsp.ovid.com/ovidweb.cgi?T=JS&CSC=Y&NEWS=N&PAGE=fulltext&D=yrovftz2&AN=00006114-202311070-00007 

335. 
TY  - JOUR
DB  - Your Journals@Ovid Full Text
ID  - 00126334-202311010-00011
T1  - Successful Multidrug-Resistant Tuberculosis Treatment Without HIV Viral Suppression:  A Missed Opportunity.
A1  - Geiger, Keri
A1  - PhD, BSN
A1  - Patil, Amita
A1  - MPH, CPH
A1  - Budhathoki, Chakra
A1  - Dooley, Kelly
A1  -  MD, PhD
A1  - Lowensen, Kelly
A1  - MSN, RN
A1  - Ndjeka, Norbert
A1  - MD, DHSM
A1  -  MMed, Dip
A1  - HIV Man, DSc
A1  - Ngozo, Jacqueline
A1  - Farley, Jason
A1  -  PhD, MPH
A1  -  ANP-BC, FAAN
Y1  - 2023//
N2  - Background: Coinfection with multidrug-resistant tuberculosis (MDR-TB) and HIV is common, but few published studies examine how undergoing MDR-TB treatment affects HIV disease indicators., Methods: Using data from a nested, retrospective cohort of people with HIV (PWH) and successful MDR-TB treatment outcomes, we built multivariable regression models to explore correlates of HIV viral suppression at MDR-TB treatment completion., Results: Among 531 PWH successfully treated for MDR-TB, mean age was 37.4 years (SD 10.2, interquartile range 30-43), 270 (50.8%) were male, 395 (74.4%) were virally suppressed at MDR-TB outcome, and 259 (48.8%) took bedaquiline. Older age (adjusted odds ratio [aOR] 1.04, 95% confidence interval [CI]: 1.01 to 1.06) increased odds of viral suppression, while having a prior TB episode (aOR 0.45, 95% CI: 0.31 to 0.64), having a detectable viral load at MDR-TB treatment initiation (aOR 0.17, 95% CI: 0.09 to 0.30), living in a township (aOR 0.49, 95% CI: 0.28 to 0.87), and being changed from efavirenz-based antiretroviral therapy (ART) to a protease inhibitor due to bedaquiline usage (aOR 0.19, 95% CI: 0.04 to 0.82) or not having an ART change while on bedaquiline (aOR 0.29, 95% CI: 0.11 to 0.75) lowered odds of viral suppression. Changing from efavirenz to nevirapine due to bedaquiline usage did not significantly affect odds of viral suppression (aOR 0.41, 95% CI: 0.16 to 1.04)., Conclusions: Increased pill burden and adverse treatment effects did not significantly affect HIV viral suppression while switching ART to a protease inhibitor to accommodate bedaquiline or not changing ART while taking bedaquiline did, suggesting that PWH and MDR-TB may benefit from additional support if they must switch ART., Copyright (C) 2023 Wolters Kluwer Health, Inc. All rights reserved.
KW  - MDR-TB
KW  - HIV
KW  - ART regimens
KW  - South Africa
JA  - J Acquir Immune Defic Syndr
VL  - 94
IS  - 3
SP  - 253
EP  - 261
CY  - Copyright (C) 2023 Wolters Kluwer Health, Inc. All rights reserved.
PB  - (a)Johns Hopkins University School of Nursing, Baltimore, MD;
PB  - (b)Center for Infectious Disease and Nursing Innovation, Johns Hopkins University, Baltimore, MD;
PB  - (c)Division of Infectious Diseases, Vanderbilt University Medical Center, Nashville, TN;
PB  - (d)National Department of Health, TB Control and Management, Pretoria, Republic of South Africa;
PB  - (e)University of Cape Town, Cape Town, Republic of South Africa; and
PB  - (f)KwaZulu Natal Department of Health, Tuberculosis Programme, Pietermaritzburg, Republic of South Africa.
SN  - 1525-4135
DO  - 10.1097/QAI.0000000000003268
PT  - Article
L2  - http://ovidsp.ovid.com/ovidweb.cgi?T=JS&PAGE=reference&D=yrovftz2&NEWS=N&AN=00126334-202311010-00011
ER  -  

Link to the Ovid Full Text or citation: https://ovidsp.ovid.com/ovidweb.cgi?T=JS&CSC=Y&NEWS=N&PAGE=fulltext&D=yrovftz2&AN=00126334-202311010-00011 

336. 
TY  - JOUR
DB  - Your Journals@Ovid Full Text
ID  - 00002281-202311000-00007
T1  - Composite measures to assess disease damage, disease severity and treatment response in systemic sclerosis clinical trials.
A1  - Ross, Laura
A1  - Nikpour, Mandana
Y1  - 2023//
N2  - Purpose of review: The aim of this study was to summarize the composite outcome measures available to assess disease damage, severity and treatment response in systemic sclerosis (SSc)., Recent findings: There have been many recent efforts to rigorously develop and validate composite outcome measures to assess the totality of the impact of SSc on patients. All initiatives have used both consensus and data-driven methods. Recently developed are a SSc-specific damage index, a patient-reported disease impact questionnaire (ScleroID) and a treatment response index (ACR-CRISS)., Summary: Multiorgan, composite measures are being increasingly applied to assess treatment efficacy in clinical trials. Although a fully validated, disease-specific composite measure is not yet available, there has been significant recent progress towards developing measures of treatment response, damage and overall impact of SSc for application in randomized controlled trials., Copyright (C) 2023 Wolters Kluwer Health, Inc. All rights reserved.
KW  - damage
KW  - outcome measure
KW  - severity
KW  - systemic sclerosis
KW  - treatment response
JA  - Curr Opin Rheumatol
VL  - 35
IS  - 6
SP  - 334
EP  - 340
CY  - Copyright (C) 2023 Wolters Kluwer Health, Inc. All rights reserved.
PB  - (a)Department of Medicine at St Vincent's Hospital, University of Melbourne
PB  - (b)Department of Rheumatology, St Vincent's Hospital Melbourne, Melbourne, Victoria, Australia
SN  - 1040-8711
M1  - 9000851, avg, 9000851
DO  - 10.1097/BOR.0000000000000971
PT  - Miscellaneous Article
L2  - http://ovidsp.ovid.com/ovidweb.cgi?T=JS&PAGE=reference&D=yrovftz2&NEWS=N&AN=00002281-202311000-00007
ER  -  

Link to the Ovid Full Text or citation: https://ovidsp.ovid.com/ovidweb.cgi?T=JS&CSC=Y&NEWS=N&PAGE=fulltext&D=yrovftz2&AN=00002281-202311000-00007 

337. 
TY  - JOUR
DB  - Your Journals@Ovid Full Text
ID  - 00004836-202311000-00013
T1  - Efficacy of Endoscopic Ultrasound-guided Celiac Plexus Neurolysis for Abdominal Pain in Patients With Unresectable Pancreatic Cancer: Network Meta-analysis of Randomized Controlled Trials.
A1  - Okita, Muneyori
A1  - Otani, Kazuki
A1  - Matsui, Shigeyuki
Y1  - 2023//
N2  - Goals: We conducted a systematic review and network meta-analysis to investigate the effect of endoscopic ultrasound-guided celiac plexus neurolysis added to medical management (EUS-CPN+MM) compared with MM, percutaneous CPN (P-CPN)+MM, or intraoperative CPN (I-CPN)+MM for abdominal pain associated with unresectable pancreatic cancer., Background: Many approaches to CPN have been proposed since 1919. EUS-CPN, which is less invasive and safer than traditional procedures, has been preferred recently, but the superiority of EUS-CPN+MM has not been fully investigated., Study: We performed searches of PubMed, Web of Science, and the Cochrane Central Register of Controlled Trials for randomized controlled trials (RCTs) on March 16, 2021. We conducted the network meta-analysis using a frequentist weighted least-squares approach. We used a random-effects model to synthesize the primary outcome, defined as the mean difference between treatment groups in standardized pain intensity scores at 4 and 12 weeks., Results: We selected 10 RCTs involving 662 individuals. At 4 weeks, the estimated mean difference between the EUS-CPN+MM and MM groups was -1.30 (95% CI: -2.19 to -0.41) in favor of EUS-CPN+MM, and that between the EUS-CPN+MM and P-CPN+MM groups was -0.88 (95% CI: -1.82 to 0.06). At 12 weeks, the estimated mean difference between the EUS-CPN+MM and MM groups was -2.58 (95% CI: -3.68 to -1.48), and that between the EUS-CPN+MM and P-CPN+MM groups was -2.44 (95% CI: -4.03 to -0.84), both in favor of EUS-CPN+MM., Conclusions: The combination of EUS-CPN+MM was effective at 4 and 12 weeks, although the risk of bias in synthesized studies was generally high, necessitating careful interpretation., Copyright (C) 2023 Wolters Kluwer Health, Inc. All rights reserved.
KW  - endoscopic ultrasound-guided celiac plexus neurolysis
KW  - EUS-CPN
KW  - network meta-analysis
KW  - pancreatic cancer
KW  - pain
JA  - J Clin Gastroenterol
VL  - 57
IS  - 10
SP  - 1054
EP  - 1062
CY  - Copyright (C) 2023 Wolters Kluwer Health, Inc. All rights reserved.
PB  - Department of Biostatistics, Nagoya University Graduate School of Medicine, Japan
SN  - 0192-0790
M1  - ibg, 7910017
DO  - 10.1097/MCG.0000000000001773
PT  - Article
L2  - http://ovidsp.ovid.com/ovidweb.cgi?T=JS&PAGE=reference&D=yrovftz2&NEWS=N&AN=00004836-202311000-00013
ER  -  

Link to the Ovid Full Text or citation: https://ovidsp.ovid.com/ovidweb.cgi?T=JS&CSC=Y&NEWS=N&PAGE=fulltext&D=yrovftz2&AN=00004836-202311000-00013 

338. 
TY  - JOUR
DB  - Your Journals@Ovid Full Text
ID  - 00000658-202311000-00038
T1  - Meta-analysis of Randomized Clinical Trials on Long-term Outcomes of Surgical Treatment of Perforated Diverticulitis.
A1  - Horesh, Nir
A1  - Emile, Sameh
A1  - Hany MBBCh, MSc
A1  - Khan, Sualeh
A1  - Freund, Michael
A1  - Garoufalia, Zoe
A1  - Silva-Alvarenga, Emanuela
A1  - Gefen, Rachel
A1  - Wexner, Steven
Y1  - 2023//
N2  - Objective: To assess long-term outcomes of patients with perforated diverticulitis treated with resection or laparoscopic lavage (LL)., Background: Surgical treatment of perforated diverticulitis has changed in the last few decades. LL and increasing evidence that primary anastomosis (PRA) is feasible in certain patients have broadened surgical options. However, debate about the optimal surgical strategy lingers., Methods: PubMed, Scopus, and Web of Science were searched for randomized clinical trials (RCT) on surgical treatment of perforated diverticulitis from inception to October 2022. Long-term reports of RCT comparing surgical interventions for the treatment of perforated diverticulitis were selected. The main outcome measures were long-term ostomy, long-term complications, recurrence, and reintervention rates., Results: After screening 2431 studies, 5 long-term follow-up studies of RCT comprising 499 patients were included. Three studies, excluding patients with fecal peritonitis, compared LL and colonic resection, and 2 compared PRA and Hartmann procedures. LL had lower odds of long-term ostomy [odds ratio (OR) = 0.133, 95% CI: 0.278-0.579; P < 0.001] and reoperation (OR = 0.585, 95% CI: 0.365-0.937; P = 0.02) compared with colonic resection but higher odds of diverticular disease recurrence (OR = 5.8, 95% CI: 2.33-14.42; P < 0.001). Colonic resection with PRA had lower odds of long-term ostomy (OR = 0.02, 95% CI: 0.003-0.195; P < 0.001), long-term complications (OR = 0.195, 95% CI: 0.113-0.335; P < 0.001), reoperation (OR = 0.2, 95% CI: 0.108-0.384; P < 0.001), and incisional hernia (OR = 0.184, 95% CI: 0.102-0.333; P < 0.001). There was no significant difference in odds of mortality among the procedures., Conclusions: Long-term follow-up of patients who underwent emergency surgery for perforated diverticulitis showed that LL had lower odds of long-term ostomy and reoperation, but more risk for disease recurrence when compared with resection in purulent peritonitis. Colonic resection with PRA had better long-term outcomes than the Hartmann procedure for fecal peritonitis., Copyright (C) 2023 Wolters Kluwer Health, Inc. All rights reserved.
KW  - emergency surgery
KW  - Hartmann procedure
KW  - laparoscopic lavage
KW  - perforated diverticulitis
KW  - resection
JA  - Ann Surg
VL  - 278
IS  - 5
SP  - e966
EP  - e972
CY  - Copyright (C) 2023 Wolters Kluwer Health, Inc. All rights reserved.
PB  - (*)Ellen Leifer Shulman and Steven Shulman Digestive Disease Center, Cleveland Clinic Florida, Weston, FL
PB  - (+)Department of Surgery and Transplantations, Sheba Medical Center, Ramat Gan, Tel Aviv University, Israel
PB  - (++)General Surgery Department, Colorectal Surgery Unit, Mansoura University Hospitals, Mansoura, Egypt
PB  - ([S])Dow Medical College, Dow University of Health Sciences, Karachi, Pakistan
PB  - ([//])Department of General Surgery Shaare Zedek Medical Center, Hebrew University of Jerusalem, Israel
PB  - ([P])Department of Surgery, Cleveland Clinic Martin Health at Tradition, Port St. Lucie, FL
PB  - (#)Department of General Surgery, Hadassah Medical Organization, Hebrew University of Jerusalem, Israel
SN  - 0003-4932
M1  - 67s, 0372354
DO  - 10.1097/SLA.0000000000005909
PT  - Miscellaneous Article
L2  - http://ovidsp.ovid.com/ovidweb.cgi?T=JS&PAGE=reference&D=yrovftz2&NEWS=N&AN=00000658-202311000-00038
ER  -  

Link to the Ovid Full Text or citation: https://ovidsp.ovid.com/ovidweb.cgi?T=JS&CSC=Y&NEWS=N&PAGE=fulltext&D=yrovftz2&AN=00000658-202311000-00038 

339. 
TY  - JOUR
DB  - Your Journals@Ovid Full Text
ID  - 00002060-202311000-00007
T1  - Core Stabilization Exercise in Prenatal and Postnatal Women With Urinary Incontinence: A Systematic Review and Meta-analysis of Randomized Controlled Trials.
A1  - Yu, Chin-Yin
A1  - MS, PT
A1  - Yu, Tzu-Yin
A1  - Chen, Yi-Wen
A1  - Lin, Li-Fong
A1  - PT, PhD
A1  - Peng, Chih-Wei
A1  - PT, PhD
A1  - Chen, Hung-Chou
Y1  - 2023//
N2  - Objective: The aim of the study is to evaluate the effect size of core stabilization exercise for prenatal and postnatal women through measures of urinary symptoms, voiding function, pelvic floor muscle strength and endurance, quality of life, and pain scores., Design: The PubMed, Embase, Cochrane Library, and Scopus databases were searched. Randomized controlled trials were selected and subjected to meta-analysis and risk of bias assessment., Results: Ten randomized controlled trials were selected, and 720 participants were included. Ten articles using seven outcomes were analyzed. Relative to the control groups, the core stabilization exercise groups exhibited superior results for urinary symptoms (standardized mean difference = -0.65, 95% confidence interval = -0.97 to 0.33), pelvic floor muscle strength (standardized mean difference = 0.96, 95% confidence interval = 0.53 to 1.39), pelvic floor muscle endurance (standardized mean difference = 0.71, 95% confidence interval = 0.26 to 1.16), quality of life (standardized mean difference = -0.9, 95% confidence interval = -1.23 to 0.58), transverse muscle strength (standardized mean difference = -0.45, 95% confidence interval = -0.9 to -0.01), and voiding function (standardized mean difference = -1.07, 95% confidence interval = -1.87 to 0.28)., Conclusions: Core stabilization exercises are safe and beneficial for alleviating urinary symptoms, improving quality of life, strengthening pelvic floor muscles, and improving transverse muscle function in prenatal and postnatal women with urinary incontinence., Copyright (C) 2023 Wolters Kluwer Health, Inc. All rights reserved.
KW  - Core Stabilization Exercise
KW  - Urinary Incontinence
KW  - Pregnant
KW  - Prenatal
KW  - Postnatal
JA  - Am J Phys Med Rehabil
VL  - 102
IS  - 11
SP  - 990
EP  - 999
CY  - Copyright (C) 2023 Wolters Kluwer Health, Inc. All rights reserved.
PB  - From the Department of Physical Medicine and Rehabilitation, Shuang Ho Hospital, Taipei Medical University, New Taipei City, Taiwan (C-YY, Y-WC, L-FL, H-CC); School of Medicine, College of Medicine, Taipei Medical University, Taipei, Taiwan (T-YY); Department of Physical Medicine and Rehabilitation, School of Medicine, College of Medicine, Taipei Medical University, Taipei, Taiwan (Y-WC, H-CC); School of Gerontology and Long-Term Care, College of Nursing, Taipei Medical University, Taipei, Taiwan (L-FL, C-WP); School of Biomedical Engineering, College of Biomedical Engineering, Taipei Medical University, Taipei, Taiwan (C-WP); and Center for Evidence-Based Health Care, Shuang Ho Hospital, Taipei Medical University, New Taipei City, Taiwan (HC-C).
SN  - 0894-9115
M1  - 8803677, ajo
DO  - 10.1097/PHM.0000000000002260
PT  - Article
L2  - http://ovidsp.ovid.com/ovidweb.cgi?T=JS&PAGE=reference&D=yrovftz2&NEWS=N&AN=00002060-202311000-00007
ER  -  

Link to the Ovid Full Text or citation: https://ovidsp.ovid.com/ovidweb.cgi?T=JS&CSC=Y&NEWS=N&PAGE=fulltext&D=yrovftz2&AN=00002060-202311000-00007 

340. 
TY  - JOUR
DB  - Your Journals@Ovid Full Text
ID  - 00006534-202311000-00034
T1  - Nonpharmacologic Treatments for Chronic and Episodic Migraine:  A Systematic Review and Meta-Analysis.
A1  - Chang, Irene
A1  - Wells, Michael
A1  -  MD, MEng
A1  - Wang, Gi-Ming
A1  - Tatsuoka, Curtis
A1  - Guyuron, Bahman
Y1  - 2023//
N2  - Background: Minimally invasive techniques for treatment-resistant migraine have been developed on recent insights into the peripheral pathogenesis of migraines. Although there is a growing body of evidence supporting these techniques, no study has yet compared the effects of these treatments on headache frequency, severity, duration, and cost., Methods: PubMed, Embase, and Cochrane Library databases were searched to identify randomized placebo-controlled trials that compared radiofrequency ablation, botulinum toxin type A (BT-A), nerve block, neurostimulation, or migraine surgery to placebo for preventive treatment. Data on changes from baseline to follow-up in headache frequency, severity, duration, and quality of life were analyzed., Results: A total of 30 randomized controlled trials and 2680 patients were included. Compared with placebo, there was a significant decrease in headache frequency in patients with nerve block (P = 0.04) and surgery (P < 0.001). Headache severity decreased in all treatments. Duration of headaches was significantly reduced in the BT-A (P < 0.001) and surgery cohorts (P = 0.01). Quality of life improved significantly in patients with BT-A, nerve stimulator, and migraine surgery. Migraine surgery had the longest lasting effects (11.5 months) compared with nerve ablation (6 months), BT-A (3.2 months), and nerve block (11.9 days)., Conclusions: Migraine surgery is a cost-effective, long-term treatment to reduce headache frequency, severity, and duration without significant risk of complication. BT-A reduces headache severity and duration, but it is short-lasting and associated with greater adverse events and lifetime cost. Although efficacious, radiofrequency ablation and implanted nerve stimulators have high risks of adverse events and explantation, whereas benefits of nerve blocks are short in duration., (C)2023American Society of Plastic Surgeons
JA  - Plast Reconstr Surg
VL  - 152
IS  - 5
SP  - 1087
EP  - 1098
CY  - (C)2023American Society of Plastic Surgeons
PB  - Cleveland, OH
PB  - From the Departments of (1)Plastic Surgery
PB  - (2)Population and Quantitative Health Sciences, Case Western Reserve University School of Medicine.
SN  - 0032-1052
M1  - 1306050, p9s
DO  - 10.1097/PRS.0000000000010429
PT  - Article
L2  - http://ovidsp.ovid.com/ovidweb.cgi?T=JS&PAGE=reference&D=yrovftz2&NEWS=N&AN=00006534-202311000-00034
ER  -  

Link to the Ovid Full Text or citation: https://ovidsp.ovid.com/ovidweb.cgi?T=JS&CSC=Y&NEWS=N&PAGE=fulltext&D=yrovftz2&AN=00006534-202311000-00034 

341. 
TY  - JOUR
DB  - Your Journals@Ovid Full Text
ID  - 00061198-202311000-00010
T1  - Treatment Outcomes for Juvenile Open Angle Glaucoma in Thailand.
A1  - Seresirikachorn, Kasem
A1  - Thiamthat, Warakorn
A1  - Annopawong, Kornkamol
A1  - Wanichwecharungruang, Boonsong
A1  - Friedman, David
A1  -  MD, PhD
A1  - Vu, Daniel
Y1  - 2023//
N2  - Precis: Juvenile open angle glaucoma (JOAG) patients with thick central corneas and negative family history were more likely to undergo surgery, mainly trabeculectomy with half requiring additional surgery within 10 years., Purpose: To assess the characteristics and treatment outcomes of patients with JOAG in Thailand., Patients and Methods: This retrospective, multicenter study included all patients diagnosed with JOAG over 12 years from 2 tertiary hospitals in Bangkok, Thailand., Results: A total of 200 eyes from 104 patients were included in this study. The mean age of onset was 24.0+/-10.1 years (range: 5-40 y), with male predominance (60.5%). Over 90% of patients had bilateral JOAG and 25% had a positive family history. Negative family history (adjusted odds ratio=4.59, P=0.02) and thick central corneal thickness were surgical predictors (every 10 [micro]m adjusted odds ratio=1.29, P=0.01). Over 70% of cases needed glaucoma surgery. Trabeculectomy with Mitomycin-C was performed on 131 eyes (65.5%) with a cumulative probability of complete success of 71.0%, 57.8%, 39.2%, and 26.9% and qualified success of 86.3%, 73.6%, 64.8%, and 45.7% at 1, 3, 5, and 10 years, respectively. The mean follow-up after surgery was 94.9 +/- 69.8 months (range: 13-153 mo). There were no serious postoperative complications. Myopia and the number of baseline glaucoma medications were significantly associated with surgical failure., Conclusions: Trabeculectomy with mitomycin C was the most common primary surgery performed in Thai patients with JOAG, and successfully reduced intraocular pressure without significant complications. Patients with thicker corneas were more likely to undergo surgery. By 10 years, half of the patients required additional surgery and risk factors for failure included myopia and the number of medications., Copyright (C) 2023 Wolters Kluwer Health, Inc. All rights reserved.
KW  - juvenile open angle glaucoma (JOAG)
KW  - childhood glaucoma
KW  - glaucoma surgery
KW  - trabeculectomy
KW  - central corneal thickness (CCT)
JA  - J Glaucoma
VL  - 32
IS  - 11
SP  - 976
EP  - 982
CY  - Copyright (C) 2023 Wolters Kluwer Health, Inc. All rights reserved.
PB  - (*)Department of Ophthalmology, College of Medicine, Rangsit University, Rajavithi Hospital
PB  - (+)Department of Ophthalmology, Queen Sirikit National Institute of Child Health, Bangkok, Thailand
PB  - (++)Department of Ophthalmology, Massachusetts Eye and Ear, Harvard Medical School
PB  - ([S])Department of Ophthalmology, Boston Children's Hospital, Harvard Medical School, Boston, MA
SN  - 1057-0829
M1  - cma
DO  - 10.1097/IJG.0000000000002309
PT  - Article
L2  - http://ovidsp.ovid.com/ovidweb.cgi?T=JS&PAGE=reference&D=yrovftz2&NEWS=N&AN=00061198-202311000-00010
ER  -  

Link to the Ovid Full Text or citation: https://ovidsp.ovid.com/ovidweb.cgi?T=JS&CSC=Y&NEWS=N&PAGE=fulltext&D=yrovftz2&AN=00061198-202311000-00010 

342. 
TY  - JOUR
DB  - Your Journals@Ovid Full Text
ID  - 01787401-202311000-00006
T1  - Prevalence, Clinical Profiles, and Prognosis of Stiff-Person Syndrome in a Japanese Nationwide Survey.
A1  - Matsui, Naoko
A1  - MD, PhD
A1  - Tanaka, Keiko
A1  - MD, PhD
A1  - Ishida, Mitsuyo
A1  - Yamamoto, Yohei
A1  - MD, PhD
A1  - Matsubara, Yuri
A1  - MD, MPH
A1  - Saika, Reiko
A1  - MD, PhD
A1  - Iizuka, Takahiro
A1  - MD, PhD
A1  - Nakamura, Koshi
A1  - MD, PhD
A1  - Kuriyama, Nagato
A1  - MD, PhD
A1  - Matsui, Makoto
A1  - MD, PhD
A1  - Arisawa, Kokichi
A1  - MD, PhD
A1  - Nakamura, Yosikazu
A1  - MD, MPH
A1  - Kaji, Ryuji
A1  - MD, PhD
A1  - Kuwabara, Satoshi
A1  - MD, PhD
A1  - Izumi, Yuishin
A1  - MD, PhD
Y1  - 2023//
N2  - Background and Objectives: To elucidate current epidemiologic, clinical, and immunologic profiles and treatments of stiff-person syndrome (SPS) in Japan., Methods: A nationwide mail survey was conducted using an established method. Data processing sheets were sent to randomly selected departments of internal medicine, neurology, pediatrics, psychiatry, and neurosurgery in hospitals and clinics throughout Japan to identify patients with SPS who were seen between January 2015 and December 2017., Results: Thirty cases were identified as glutamic acid decarboxylase 65 (GAD65)-positive SPS cases on the basis of detailed clinical data of 55 cases. Four patients had [alpha]1 subunit of glycine receptor (GlyR) antibodies, and 1 patient had both GAD65 and GlyR antibodies. The total estimated number of patients with GAD65-positive SPS was 140, and the estimated prevalence was 0.11 per 100,000 population. The median age at onset was 51 years (range, 26-83 years), and 23 (76%) were female. Of these, 70% had classic SPS, and 30% had stiff-limb syndrome. The median time from symptom onset to diagnosis was significantly longer in the high-titer GAD65 antibody group than in the low-titer group (13 months vs 2.5 months, p = 0.01). The median modified Rankin Scale (mRS) at baseline was 4, and the median mRS at the last follow-up was 2. Among the 29 GAD65-positive patients with >=1 year follow-up, 7 received only symptomatic treatment, 9 underwent immunotherapy without long-term immunotherapy, and 13 received long-term immunotherapy such as oral prednisolone. The coexistence of type 1 diabetes mellitus and the lack of long-term immunotherapy were independent risk factors for poor outcome (mRS >=3) in the GAD65-positive patients (odds ratio, 15.0; 95% CI 2.6-131.6; p = 0.001; odds ratio, 19.8; 95% CI 3.2-191.5; p = 0.001, respectively)., Discussion: This study provides the current epidemiologic and clinical status of SPS in Japan. The symptom onset to the diagnosis of SPS was longer in patients with high-titer GAD65 antibodies than in those with low-titer GAD65 antibodies. The outcome of patients with SPS was generally favorable, but more aggressive immunotherapies are necessary for GAD65-positive patients with SPS., (C) 2023 American Academy of Neurology
JA  - Neurol. neuroimmunol. neuroinflammation
VL  - 10
IS  - 6
SP  - e200165
CY  - (C) 2023 American Academy of Neurology
PB  - From the Department of Neurology (N.M., M.I., Y.I.), Tokushima University Graduate School of Biomedical Sciences; Department of Animal Model Development (K.T.), Brain Research Institute, Niigata University; Department of Multiple Sclerosis Therapeutics (K.T.), Fukushima Medical University, School of Medicine; Department of Neurology (Y.Y.), Tokushima University Hospital; Department of Public Health (Y.M., Y.N.), Jichi Medical University, Shimotsuke; Department of Neurology (R.S.), National Institute of Neuroscience, National Center of Neurology and Psychiatry, Tokyo; Department of Neurology (T.I.), Kitasato University School of Medicine, Sagamihara; Department of Public Health and Hygiene (K.N.), Graduate School of Medicine, University of the Ryukyus, Okinawa; Department of Epidemiology for Community Health and Medicine (N.K.), Kyoto Prefectural University of Medicine; Department of Social Health Medicine (N.K.), Shizuoka Graduate University of Public Health; Department of Neurology (M.M.), Kanazawa Medical University, Ishikawa; Department of Preventive Medicine (K.A.), Tokushima University Graduate School of Biomedical Sciences; National Hospital Organization Utano Hospital (R.K.), Kyoto; and Department of Neurology (S.K.), Graduate School of Medicine, Chiba University, Japan.
SN  - 2332-7812
DO  - 10.1212/NXI.0000000000200165
PT  - Article
L2  - http://ovidsp.ovid.com/ovidweb.cgi?T=JS&PAGE=reference&D=yrovftz2&NEWS=N&AN=01787401-202311000-00006
ER  -  

Link to the Ovid Full Text or citation: https://ovidsp.ovid.com/ovidweb.cgi?T=JS&CSC=Y&NEWS=N&PAGE=fulltext&D=yrovftz2&AN=01787401-202311000-00006 

343. 
TY  - JOUR
DB  - Your Journals@Ovid Full Text
ID  - 00004714-202311000-00003
T1  - The Relationship of Early Sleep Improvement With Response to Pharmacotherapy in Unipolar Psychotic Depression.
A1  - Vos, Cornelis
A1  - Birkenhager, Tom
A1  -  MD, PhD
A1  - Nolen, Willem
A1  -  MD, PhD
A1  - van den Broek, Walter
A1  -  MD, PhD
A1  - ter Hark, Sophie
A1  - Schellekens, Arnt
A1  -  MD, PhD
A1  - Verkes, Robbert-Jan
A1  - MD, PhD
A1  - Janzing, Joost
A1  -  MD, PhD
Y1  - 2023//
N2  - Background: Since insomnia and depression are interrelated, improved sleep early in antidepressant pharmacotherapy may predict a positive treatment outcome. We investigated whether early insomnia improvement (EII) predicted treatment outcome in psychotic depression (PD) and examined if there was an interaction effect between EII and treatment type to assess if findings were treatment-specific., Methods: This study is a secondary analysis of a randomized trial comparing 7 weeks treatment with the antidepressants venlafaxine, imipramine and venlafaxine plus the antipsychotic quetiapine in PD (n = 114). Early insomnia improvement, defined as >=20% reduced insomnia after 2 weeks, was assessed by the Hamilton Rating Scale for Depression (HAM-D-17). Associations between EII and treatment outcome were examined using logistic regressions. Subsequently, we added interaction terms between EII and treatment type to assess interaction effects. The predictive value of EII was compared with early response on overall depression (>=20% reduced HAM-D-17 score after 2 weeks)., Results: EII was associated with response (odds ratio [OR], 7.9; 95% confidence interval [CI], 2.7-23.4; P = <0.001), remission of depression (OR, 6.1; 95% CI, 1.6-22.3; P = 0.009), and remission of psychosis (OR, 4.1; 95% CI, 1.6-10.9; P = 0.004). We found no interaction effects between EII and treatment type on depression outcome. Early insomnia improvement and early response on overall depression had a comparable predictive ability for treatment outcome., Conclusions: Early insomnia improvement was associated with a positive outcome in pharmacotherapy of PD, regardless of the medication type. Future studies are needed to confirm our findings and to examine the generalizability of EII as predictor in treatment of depression., Copyright  (C) 2023  Wolters Kluwer Health, Inc. All rights reserved.
KW  - psychotic depression
KW  - insomnia
KW  - early antidepressant response
KW  - antidepressant medication
JA  - J Clin Psychopharmacol
VL  - 43
IS  - 6
SP  - 486
EP  - 492
CY  - Copyright  (C) 2023  Wolters Kluwer Health, Inc. All rights reserved.
PB  - From the (1)Department of Psychiatry, Radboud University Medical Center, Nijmegen, the Netherlands
PB  - (2)Donders Institute for Brain, Cognition and Behaviour, Radboud University, Nijmegen, the Netherlands
PB  - (3)Department of Psychiatry, Erasmus University Medical Centre, Rotterdam, the Netherlands
PB  - (4)Collaborative Antwerp Psychiatric Research Institute (CAPRI), University of Antwerp, Antwerp, Belgium
PB  - (5)Department of Psychiatry, University Medical Center Groningen, University of Groningen, Groningen, the Netherlands.
SN  - 0271-0749
M1  - hud, 8109496
DO  - 10.1097/JCP.0000000000001756
PT  - Article
L2  - http://ovidsp.ovid.com/ovidweb.cgi?T=JS&PAGE=reference&D=yrovftz2&NEWS=N&AN=00004714-202311000-00003
ER  -  

Link to the Ovid Full Text or citation: https://ovidsp.ovid.com/ovidweb.cgi?T=JS&CSC=Y&NEWS=N&PAGE=fulltext&D=yrovftz2&AN=00004714-202311000-00003 

344. 
TY  - JOUR
DB  - Your Journals@Ovid Full Text
ID  - 00005792-202310270-00031
T1  - Primary mesenteric abscess caused by Klebsiella pneumoniae:  A case report.
A1  - Wang, Peng
A1  - Zhu, Fengfeng
A1  - Wang, Mingming
A1  - Niu, Bingxu
A1  - Ma, Bin
A1  - Du, Jundong
Y1  - 2023//
N2  - Rationale: Mesenteric abscess, a rare abdominal infection, is regularly mostly secondary to inflammatory bowel disease, diverticula of the small intestine, or tuberculosis. Primary mesenteric abscesses are extremely rare. If not diagnosed and treated in a timely manner, it may lead to serious consequences; computerized tomography is highly beneficial for the diagnosis of this disease; timely surgical intervention, judicious use of antibiotics, and adequate nutritional support are crucial in the management of this disease., Patient concerns: A 59-year-old male patient from China was admitted to hospital for intermittent abdominal pain accompanied by poor appetite for 10 days. One week before admission, the patient had been infected with corona virus disease 2019. Past history includes type 2 diabetes and post-operative gastric cancer., Diagnosis: The emergency abdominal computerized tomography examination results of the patient suggested that the mesentery was cloudy with a large amount of effusion and visible bubble. Mesentery abscess was considered, but duodenal perforation could not be excluded., Interventions: We adopted exploratory laparotomy to further clarify the diagnosis. Intraoperatically, after fully exposing the duodenum, we found extensive abscess formation in the mesentery, but no duodenal perforation. After operation, the patient developed duodenal leakage and was treated with gastric tube and jejunal nutrition tube., Outcomes: Postoperatively, due to poor general condition, the patient was transferred to intensive care unit; after anti-infective treatment, the condition improved on the 5th postoperative day, and duodenal leakage appeared on the 9th postoperative day, and conservative treatment was ineffective, and the patient eventually died., Lessons: Primary mesenteric abscess is a local tissue infectious disease. Whereas we should consider the physical basic condition of the patient during therapeutic process. We believe adequate postoperative drainage, rational use of antibiotics based on bacterial culture, early ambulation after surgery, and adequate nutritional support might be key points for successful therapy., Copyright (C) 2023 The Authors. Published by Wolters Kluwer Health, Inc. All rights reserved.
KW  - mesenteric abscess
KW  - Klebsiella pneumoniae
KW  - intraperitoneal infection
KW  - complications
JA  - Medicine (Baltimore)
VL  - 102
IS  - 43
SP  - e35774
CY  - Copyright (C) 2023 The Authors. Published by Wolters Kluwer Health, Inc. All rights reserved.
PB  - (a) Department of General Surgery, Jincheng General Hospital, Shanxi Medical University, Jincheng, China
PB  - (b) Department of General Surgery, Jincheng People's Hospital, Jincheng, China
PB  - (c) Graduate School, Changzhi Medical College, Changzhi, China
PB  - (d) Department of Oncologic Surgery, Lanzhou University Second Hospital, Lan zhou, China.
SN  - 0025-7974
M1  - mny, 2985248r
DO  - 10.1097/MD.0000000000035774
PT  - Article
L2  - http://ovidsp.ovid.com/ovidweb.cgi?T=JS&PAGE=reference&D=yrovftz2&NEWS=N&AN=00005792-202310270-00031
ER  -  

Link to the Ovid Full Text or citation: https://ovidsp.ovid.com/ovidweb.cgi?T=JS&CSC=Y&NEWS=N&PAGE=fulltext&D=yrovftz2&AN=00005792-202310270-00031 

345. 
TY  - JOUR
DB  - Your Journals@Ovid Full Text
ID  - 00005792-202310130-00012
T1  - Tuberculosis presentation and outcomes in older Hispanic adults from Tamaulipas, Mexico.
A1  - Medrano, Belinda
A1  - Lee, Miryoung
A1  - Gemeinhardt, Gretchen
A1  - Rodriguez-Herrera, Javier
A1  - Garcia-Viveros, Moncerrato
A1  - Restrepo, Blanca
Y1  - 2023//
N2  - Older people are at high risk of developing and dying from pulmonary infections like tuberculosis (TB), but there are few studies among them, particularly in Hispanics. To address these gaps, we sought to identify host factors associated with TB and adverse treatment outcomes in older Hispanics by conducting a cross-sectional study of TB surveillance data from Tamaulipas, Mexico (2006-2013; n = 8381). Multivariable logistic regressions were assessed for older adults (OA >=65 years) when compared to young (YA, 18-39 years) and middle-aged adults (40-64 years). We found that the OA had features associated with a less complicated TB (e.g., lower prevalence of extra-pulmonary TB and less likely to abandon treatment or have drug resistant TB), and yet, were more likely to die during TB treatment (adj-OR 3.9, 95% 2.5, 5.25). Among the OA, excess alcohol use and low body mass index increased their odds of death during TB treatment, while a higher number of reported contacts (social support) was protective. Diabetes was not associated with adverse outcomes in OA. Although older age is a predictor of death during TB disease, OA are not prioritized by the World Health Organization for latent TB infection screening and treatment during contact investigations. With safer, short-course latent TB infection treatment available, we propose the inclusion of OA as a high-risk group in latent TB management guidelines., Copyright (C) 2023 The Authors. Published by Wolters Kluwer Health, Inc. All rights reserved.
KW  - BMI
KW  - death
KW  - diabetes
KW  - gerontology
KW  - Hispanics
KW  - older adults
KW  - older people
KW  - social support
KW  - TB
KW  - treatment outcomes
KW  - tuberculosis
JA  - Medicine (Baltimore)
VL  - 102
IS  - 41
SP  - e35458
CY  - Copyright (C) 2023 The Authors. Published by Wolters Kluwer Health, Inc. All rights reserved.
PB  - (a) Department of Epidemiology, Human Genetics and Environmental Sciences, School of Public Health, University of Texas Health Science Center at Houston, Brownsville campus, Brownsville, TX, USA
PB  - (b) Department of Management, Policy and Community Health, School of Public Health, University of Texas Health Science Center at Houston, Houston, TX, USA
PB  - (c) Secretaria de Salud de Tamaulipas, Tamaulipas, Mexico, USA
PB  - (d) Population Health Program, Texas Biomedical Research Institute, San Antonio, TX, USA
PB  - (e) School of Medicine, South Texas Diabetes and Obesity Institute, University of Texas Rio Grande Valley, Edinburg, TX, USA.
SN  - 0025-7974
M1  - mny, 2985248r
DO  - 10.1097/MD.0000000000035458
PT  - Miscellaneous Article
L2  - http://ovidsp.ovid.com/ovidweb.cgi?T=JS&PAGE=reference&D=yrovftz2&NEWS=N&AN=00005792-202310130-00012
ER  -  

Link to the Ovid Full Text or citation: https://ovidsp.ovid.com/ovidweb.cgi?T=JS&CSC=Y&NEWS=N&PAGE=fulltext&D=yrovftz2&AN=00005792-202310130-00012 

346. 
TY  - JOUR
DB  - Your Journals@Ovid Full Text
ID  - 00004623-202310040-00004
T1  - NAMPT-Improved Mitochondrial Function Alleviates Degenerative Rotator Cuff Tendinopathy in Aged Mice.
A1  - Zhang, Yao
A1  - Lu, Shuai
A1  - Yu, Gang
A1  - Wang, Chongyang
A1  - Zhao, Qichun
Y1  - 2023//
N2  - Background: Age-related rotator cuff tendinopathy (RCT) is associated with increased rotator cuff tear and postoperative retear rates. This study aimed to determine whether nicotinamide phosphoribosyltransferase (NAMPT) can alleviate degenerative RCT and prevent postoperative retears by reversing mitochondrial dysfunction in aged mice., Methods: We assigned 32 young (4 months) and 64 aged (19 to 20 months) male wild-type C57BL/6 mice to young, aged, and aged NAMPT-treated (ANAMPT) groups (n = 32 each). Mice in the ANAMPT group underwent subacromial injection with NAMPT-loaded fibrin gel, whereas the other 2 groups were injected with fibrin gel alone. Histological staining and each of the biomechanical and mitochondrial function tests were performed using 8 samples each., Results: Histological staining in the aged group revealed decreased cellularity, disrupted fiber architecture, and reduced type-I collagen content inside tendon tissues proximal to the enthesis, demonstrating the spontaneous development of age-related degenerative RCT. Compared with the young group, the maximum tendon-to-bone failure load (4.22 +/- 0.81 versus 5.52 +/- 0.81 N, p = 0.0106) and maximum suture cut-through force (0.83 +/- 0.08 versus 1.07 +/- 0.10 N, p = 0.0006) of degenerated tendon tissues in the aged group were significantly lower. Significantly reduced nicotinamide adenine dinucleotide (NAD+) levels, adenosine triphosphate (ATP) production, and citrate synthase activity indicated that mitochondrial dysfunction was closely related to the development of the degenerative RCT. Furthermore, NAMPT-improved mitochondrial function alleviated age-induced degenerative histological changes and increased the maximum failure load (5.32 +/- 0.68 N, p = 0.0375) and maximum suture cut-through force (0.99 +/- 0.13 N, p = 0.0285)., Conclusions: Spontaneously developed degenerative RCT in aged mice mimicked the clinical situation in elderly patients. NAMPT-improved mitochondrial function could alleviate age-induced degenerative RCT and prevent postoperative suture cut-through of tendons with degenerative RCT., Clinical Relevance: This study confirmed the spontaneous development of degenerative RCT in aged mice, which will facilitate future studies of this condition. The results also suggest that NAMPT offers a novel therapeutic approach for treating age-related degenerative RCT., Copyright 2023 by The Journal of Bone and Joint Surgery, Incorporated
JA  - J Bone Joint Surg Am
VL  - 105
IS  - 19
SP  - 1502
EP  - 1511
CY  - Copyright 2023 by The Journal of Bone and Joint Surgery, Incorporated
PB  - (1)Department of Orthopedics, The First Affiliated Hospital of USTC, Division of Life Sciences and Medicine, University of Science and Technology of China, Hefei, People's Republic of China
PB  - (2)Department of Orthopedics, Affiliated Provincial Hospital of Anhui Medical University, Hefei, People's Republic of China
PB  - (3)Department of Orthopedics, Shanghai Sixth People's Hospital Affiliated to Shanghai Jiao Tong University School of Medicine, Shanghai, People's Republic of China
SN  - 0021-9355
M1  - hjr, 0014030
DO  - 10.2106/JBJS.22.00894
PT  - Article
L2  - http://ovidsp.ovid.com/ovidweb.cgi?T=JS&PAGE=reference&D=yrovftz2&NEWS=N&AN=00004623-202310040-00004
ER  -  

Link to the Ovid Full Text or citation: https://ovidsp.ovid.com/ovidweb.cgi?T=JS&CSC=Y&NEWS=N&PAGE=fulltext&D=yrovftz2&AN=00004623-202310040-00004 

347. 
TY  - JOUR
DB  - Your Journals@Ovid Full Text
ID  - 00002030-202310010-00010
T1  - Virologic response to antiretroviral therapy in people with HIV and tuberculosis in high tuberculosis burden countries.
A1  - De Castro, Nathalie
A1  - Chazallon, Corine
A1  - Brites, Carlos
A1  - Messou, Eugene
A1  - Khosa, Celso
A1  - Laureillard, Didier
A1  - Chau, Giang
A1  - Pilotto, Jose
A1  - Eholie, Serge
A1  - Delaugerre, Constance
A1  - Molina, Jean-Michel
A1  - Wittkop, Linda
A1  - Grinsztejn, Beatriz
A1  - Marcy, Olivier
Y1  - 2023//
N2  - Objective: We sought to compare virologic outcomes on antiretroviral therapy (ART) between people with HIV (PWH) also treated for tuberculosis in the different countries who participated to two randomized trials., Design: Pooled analysis of two randomized clinical trials., Methods: In the phase II Reflate TB and phase III Reflate TB2 trials conducted in Brazil, Cote d'Ivoire, Mozambique and Vietnam, ART-naive PWH treated for tuberculosis were randomized to receive raltegravir or efavirenz. We assessed country differences in baseline characteristic using Wilcoxon tests and chi-square, or Fisher's exact test. We used logistic regression to analyze determinants of virologic success, defined as week-48 plasma HIV-1 RNA <50 copies/ml., Results: Of 550 participants (140 from Brazil, 170 from Cote d'Ivoire, 129 from Mozambique and 111 from Vietnam) with median baseline HIV-1 RNA of 5.4 log10 copies/ml, 362 (65.8%) achieved virologic success at week 48. Virologic success rates were: 105/140 (75.0%) in Brazil, 99/170 (58.2%) in Cote d'Ivoire, 84/129 (65.1%) in Mozambique and 74/111 (66.7%) in Vietnam (P = 0.0233). Baseline HIV-1 RNA, but not the country, was independently associated with virologic success: baseline HIV-1 RNA >=500 000 copies/ml (reference), HIV RNA <100 000 copies/ml odds ratio 3.12 [95% confidence interval (CI) 1.94; 5.01] and HIV-1 RNA 100 000-499 999 copies/ml odds ratio: 1.80 (95% CI 1.19; 2.73). Overall, 177/277 (63.9%) patients treated with raltegravir and 185/273 (67.9%) patients treated with efavirenz had a plasma HIV-1 RNA <50 copies/ml at week 48., Conclusions: Virologic response to antiretroviral therapy in PWH with TB varied across countries but was mainly driven by levels of pretreatment HIV-1 RNA., Copyright (C) 2023 Wolters Kluwer Health, Inc.
KW  - HIV viral load
KW  - tuberculosis
KW  - virologic success
JA  - AIDS
VL  - 37
IS  - 12
SP  - 1837
EP  - 1842
CY  - Copyright (C) 2023 Wolters Kluwer Health, Inc.
PB  - (a)University of Bordeaux, National Institute for Health and Medical Research (INSERM) UMR 1219, Research Institute for Sustainable Development (IRD) EMR 271, Bordeaux Population Health Centre, Bordeaux, France
PB  - (b)Infectious Diseases Department, AP-HP-Hopital Saint-Louis Lariboisiere, Paris, France
PB  - (c)Laboratorio de Pesquisa em Doencas Infecciosas, Hospital Universitario Prof Edgar Santos, Bahia, Brazil
PB  - (d)Programme PACCI/ANRS Research Center
PB  - (e)Centre de Prise en Charge de Recherche et de Formation, CePReF-Aconda-VS, Abidjan, Cote D'Ivoire
PB  - (f)Departement de Dermatologie et d'Infectiologie, UFR des Sciences Medicales, Universite Felix Houphouet Boigny, Abidjan, Cote d'Ivoire
PB  - (g)Instituto Nacional de Saude, Marracuene, Mozambique
PB  - (h)Department of Infectious and Tropical Diseases, Nimes University Hospital, Nimes
PB  - (i)Research Unit 1058, Pathogenesis and Control Chronical Infections, INSERM, French Blood Center, University of Montpellier, Montpellier, France
PB  - (j)Pham Ngoc Thach Hospital, Ho Chi Minh City, Vietnam
PB  - (k)Laboratorio de AIDS e Imunologia Molecular-IOC/Fiocruz, Rio de Janeiro, Brazil
PB  - (l)Virology department, APHP-Hopital Saint-Louis
PB  - (m)INSERM U944
PB  - (n)Universite Paris Cite, Paris
PB  - (o)University Bordeaux, INSERM, Institut Bergonie, Bordeaux
PB  - (p)INRIA SISTM team, Talence
PB  - (q)CHU de Bordeaux, Service d'information medicale, INSERM, Institut Bergonie, Bordeaux, France
PB  - (r)National Institute of Infectious Diseases Evandro Chagas, Oswaldo Cruz Foundation, Rio de Janeiro, Brazil.
SN  - 0269-9370
M1  - aid, 8710219
DO  - 10.1097/QAD.0000000000003521
PT  - Article
L2  - http://ovidsp.ovid.com/ovidweb.cgi?T=JS&PAGE=reference&D=yrovftz2&NEWS=N&AN=00002030-202310010-00010
ER  -  

Link to the Ovid Full Text or citation: https://ovidsp.ovid.com/ovidweb.cgi?T=JS&CSC=Y&NEWS=N&PAGE=fulltext&D=yrovftz2&AN=00002030-202310010-00010 

348. 
TY  - JOUR
DB  - Your Journals@Ovid Full Text
ID  - 00126334-202310010-00004
T1  - Pathways From HIV-Related Stigma, Racial Discrimination, and Gender Discrimination to HIV Treatment Outcomes Among Women Living With HIV in Canada:  Longitudinal Cohort Findings.
A1  - Malama, Kalonde
A1  - Logie, Carmen
A1  - Sokolovic, Nina
A1  - Skeritt, Lashanda
A1  - O'Brien, Nadia
A1  - Cardinal, Claudette
A1  - Gagnier, Brenda
A1  - Loutfy, Mona
A1  - MD, MPH
A1  - Kaida, Angela
A1  - de Pokomandy, Alexandra
A1  - MDCM, MSc
Y1  - 2023//
N2  - Background: HIV-related stigma, gender discrimination, and racial discrimination harm mental health and hamper HIV treatment access for women living with HIV. Maladaptive coping strategies, such as substance use, can further worsen HIV treatment outcomes, whereas resilience can improve HIV outcomes. We examined resilience and depression as mediators of the relationship between multiple stigmas and HIV treatment outcomes among women living with HIV., Setting: Ontario, British Columbia, and Quebec, Canada., Methods: We conducted a longitudinal study with 3 waves at 18-month intervals. We used structural equation modeling to test the associations of multiple stigmas (HIV-related stigma, racial discrimination, and gender discrimination) or an intersectional construct of all 3 stigmas at wave 1 on self-reported HIV treatment cascade outcomes (>=95% antiretroviral treatment [ART] adherence, undetectable viral load) at wave 3. We tested depression and resilience at wave 2 as potential mediators and adjusted for sociodemographic factors., Results: There were 1422 participants at wave 1, half of whom were Black (29%) or Indigenous (20%). Most participants reported high ART adherence (74%) and viral suppression (93%). Racial discrimination was directly associated with having a detectable viral load, while intersectional stigma was directly associated with lower ART adherence. Resilience mediated associations between individual and intersectional stigmas and HIV treatment cascade outcomes, but depression did not. Racial discrimination was associated with increased resilience, while intersectional and other individual stigmas were associated with reduced resilience., Conclusion: Race, gender and HIV-related stigma reduction interventions are required to address intersectional stigma among women living with HIV. Including resilience-building activities in these interventions may improve HIV treatment outcomes., Copyright (C) 2023 Wolters Kluwer Health, Inc. All rights reserved.
KW  - stigma
KW  - women living with HIV
KW  - racism
KW  - sexism
KW  - resilience
KW  - CHIWOS
JA  - J Acquir Immune Defic Syndr
VL  - 94
IS  - 2
SP  - 116
EP  - 123
CY  - Copyright (C) 2023 Wolters Kluwer Health, Inc. All rights reserved.
PB  - (a)Factor-Inwentash Faculty of Social Work, University of Toronto, Toronto, Canada;
PB  - (b)Centre for Outcomes Research and Evaluation, McGill University, Montreal, Canada;
PB  - (c)Department of Family Medicine, McGill University, Montreal, Canada;
PB  - (d)British Columbia Centre for Excellence in HIV/AIDS, Vancouver, Canada;
PB  - (e)Women's College Hospital, Toronto, Canada;
PB  - (f)Simon Fraser University, Burnaby, Canada; and
PB  - (g)Centre for Viral Diseases, McGill University, Montreal, Canada.
SN  - 1525-4135
DO  - 10.1097/QAI.0000000000003241
PT  - Miscellaneous Article
L2  - http://ovidsp.ovid.com/ovidweb.cgi?T=JS&PAGE=reference&D=yrovftz2&NEWS=N&AN=00126334-202310010-00004
ER  -  

Link to the Ovid Full Text or citation: https://ovidsp.ovid.com/ovidweb.cgi?T=JS&CSC=Y&NEWS=N&PAGE=fulltext&D=yrovftz2&AN=00126334-202310010-00004 

349. 
TY  - JOUR
DB  - Your Journals@Ovid Full Text
ID  - 00006454-202310000-00002
T1  - Prevalence and Clinical Characteristics of Children With Nonsevere Tuberculosis in Spain.
A1  - Hernanz-Lobo, Alicia
A1  - Noguera-Julian, Antoni
A1  - MD, PhD
A1  - Minguell, Laura
A1  - Lopez-Suarez, Andrea
A1  - Soriano-Arandes, Antoni
A1  - MD, PhD
A1  - Espiau, Maria
A1  - MD, PhD
A1  - Colino Gil, Elena
A1  - Lopez Medina, Eva
A1  - Bustillo-Alonso, Matilde
A1  - Aguirre-Pascual, Elisa
A1  - Baquero-Artigao, Fernando
A1  - Calavia Garsaball, Olga
A1  - Gomez-Pastrana, David
A1  - MD, PhD
A1  - Falcon-Neyra, Lola
A1  - MD, PhD
A1  - Santiago-Garcia, Begona
A1  - MD, PhD
Y1  - 2023//
N2  - Background: To assess the prevalence and characteristics of nonsevere TB among children in Spain. It has been recently demonstrated that these children can be treated with a 4-month regimen instead of the classical 6-month treatment regimen, with the same effectivity and outcomes, decreasing toxicity and improving adherence., Methods: We conducted a retrospective cohort study in a cohort of children <=16 years of age with TB. Nonsevere TB cases included smear-negative children with respiratory TB confined to 1 lobe, with no significant airway obstruction, no complex pleural effusion, no cavities and no signs of miliary disease, or with peripheral lymph-node disease. The remaining children were considered to have severe TB. We estimated the prevalence of nonsevere TB and compared the clinical characteristics and outcomes between children with nonsevere and severe TB., Results: A total of 780 patients were included [46.9% males, median age 5.5 years (IQR: 2.6-11.1)], 477 (61.1%) of whom had nonsevere TB. Nonsevere TB was less frequent in children <1 year (33% vs 67%; P < 0.001), and >14 years of age (35% vs 65%; P = 0.002), mostly diagnosed in contact tracing studies (60.4% vs 29.2%; P < 0.001) and more frequently asymptomatic (38.3% vs 17.7%; P < 0.001). TB confirmation in nonsevere disease was less frequent by culture (27.0% vs 57.1%; P < 0.001) and by molecular tests (18.2% vs 48.8%; P < 0.001). Sequelae were less frequent in children with nonsevere disease (1.7 vs 5.4%; P < 0.001). No child with nonsevere disease died., Conclusions: Two-thirds of children had nonsevere TB, mostly with benign clinical presentation and negative microbiologic results. In low-burden countries, most children with TB might benefit from short-course regimens., Copyright (C) 2023 Wolters Kluwer Health, Inc. All rights reserved.
KW  - nonsevere tuberculosis
KW  - pediatric tuberculosis
KW  - chest radiograph
KW  - adenopathy
KW  - short treatment
JA  - Pediatr Infect Dis J
VL  - 42
IS  - 10
SP  - 837
EP  - 843
CY  - Copyright (C) 2023 Wolters Kluwer Health, Inc. All rights reserved.
PB  - From the (*)Pediatric Infectious Diseases Department, Gregorio Maranon University Hospital, Madrid, Spain
PB  - (+)Gregorio Maranon Research Health Institute (IiSGM), Madrid, Spain
PB  - (++)Centro de Investigacion Biomedica en Red de Enfermedades Infecciosas (CIBERINFEC), Instituto de Salud Carlos III, Madrid, Spain
PB  - ([S])RITIP Translational Research Network in Pediatric Infectious Diseases, Madrid, Spain
PB  - ([P])Malalties Infeccioses i Resposta Inflamatoria Sistemica en Pediatria, Unitat d'Infeccions, Servei de Pediatria, Hospital Sant Joan de Deu
PB  - (||)Institut de Recerca Pediatrica Hospital Sant Joan de Deu, Barcelona, Spain
PB  - (**)Departament de Pediatria, Universitat de Barcelona, Barcelona, Spain
PB  - (++)Centro de Investigacion Biomedica en Red de Epidemiologia y Salud Publica, Madrid, Spain
PB  - (++++)Department of Paediatrics, Hospital Universitari Arnau de Vilanova, Lleida, Spain
PB  - ([S][S])Pediatrics Department, Drassanes-Vall d'Hebron Center for International Health and Communicable Diseases, Barcelona, Spain
PB  - ([P][P])Pediatric Infectious Diseases Unit, Complejo Hospitalario Insular Materno Infantil Las Palmas, Las Palmas de Gran Canaria, Spain
PB  - (||||)Pediatrics Department, Hospital Universitario La Fe, Valencia, Spain
PB  - (***)Pediatrics Infectious Diseases Department, Hospital Universitario Miguel Servet, Zaragoza, Spain
PB  - (+++)Radiology Department, Hospital 12 de Octubre, Madrid, Spain
PB  - (++++++)Department of Infectious Diseases and Tropical Pediatrics, La Paz Hospital, Madrid, Spain
PB  - ([S][S][S])Pediatrics Department, Hospital Universitari Joan XXIII, Tarragona, Spain
PB  - ([P][P][P])Unidad de Neumologia Infantil, Servicio de Pediatria, Hospital Universitario Materno-Infantil de Jerez, Jerez de la Frontera, Spain
PB  - (||||||)Grupo de investigacion UNAIR, Jerez de la Frontera, Cadiz, Spain
PB  - (****)Pediatric Infectious Diseases, Rheumatology and Immunology Unit, Hospital Universitario Virgen del Rocio, Institute of Biomedicine, Seville, Spain
SN  - 0891-3668
M1  - oxj, 8701858
DO  - 10.1097/INF.0000000000004016
PT  - Article
L2  - http://ovidsp.ovid.com/ovidweb.cgi?T=JS&PAGE=reference&D=yrovftz2&NEWS=N&AN=00006454-202310000-00002
ER  -  

Link to the Ovid Full Text or citation: https://ovidsp.ovid.com/ovidweb.cgi?T=JS&CSC=Y&NEWS=N&PAGE=fulltext&D=yrovftz2&AN=00006454-202310000-00002 

350. 
TY  - JOUR
DB  - Your Journals@Ovid Full Text
ID  - 00075198-202310000-00016
T1  - Physical rehabilitation, mobilization and patient-centred outcomes:  what is new?.
A1  - Broadley, Tessa
A1  - Higgins, Alisa
A1  - Hodgson, Carol
Y1  - 2023//
N2  - Purpose of review: Physical rehabilitation and mobilization interventions aim to reduce the incidence of intensive care unit (ICU)-acquired weakness and subsequently reduce morbidity in critically ill patients. This chapter will explore the evidence for physical rehabilitation and mobilization with an emphasis on patient-centred outcomes selected in randomized controlled trials. This is particularly pertinent at a time when clinicians are deciding how to implement physical rehabilitation and mobilization into the treatment of critically ill patients., Recent findings: Multiple trials of physical rehabilitation and mobilization were published in 2022 and 2023 with conflicting results. Analysing the complexities of physical rehabilitation research provides an insight into these results and will aid in the interpretation of trials of physical rehabilitation and mobilization., Summary: Patient-centred outcomes are often utilized in physical rehabilitation and mobilization research, but this does not automatically correspond to an increase in research quality. Improving consistency in trials of physical rehabilitation will aid in the interpretation and translation of physical rehabilitation research., Copyright  (C) 2023 YEAR Wolters Kluwer Health, Inc. All rights reserved.
KW  - critical illness
KW  - mobilization
KW  - outcome measures
KW  - recovery
KW  - rehabilitation
JA  - Curr Opin Crit Care
VL  - 29
IS  - 5
SP  - 505
EP  - 512
CY  - Copyright  (C) 2023 YEAR Wolters Kluwer Health, Inc. All rights reserved.
PB  - (a)Department of Epidemiology and Preventive Medicine, Australian and New Zealand Intensive Care Research Centre
PB  - (b)Alfred Health, Melbourne
PB  - (c)The George Institute for Global Health, Sydney
PB  - (d)Department of Critical Care, The University of Melbourne, Melbourne, Australia
SN  - 1070-5295
M1  - 9504454, d2j
DO  - 10.1097/MCC.0000000000001081
PT  - Miscellaneous Article
L2  - http://ovidsp.ovid.com/ovidweb.cgi?T=JS&PAGE=reference&D=yrovftz2&NEWS=N&AN=00075198-202310000-00016
ER  -  

Link to the Ovid Full Text or citation: https://ovidsp.ovid.com/ovidweb.cgi?T=JS&CSC=Y&NEWS=N&PAGE=fulltext&D=yrovftz2&AN=00075198-202310000-00016 

351. 
TY  - JOUR
DB  - Your Journals@Ovid Full Text
ID  - 00004872-202310000-00012
T1  - The effect of bedtime versus morning dosing of antihypertensive drugs on the cardiovascular outcomes:  a systematic review and meta-analysis of randomized controlled trials.
A1  - Abuelazm, Mohamed
A1  - Saleh, Othman
A1  - Albarakat, Majd
A1  - Katamesh, Basant
A1  - Abdalshafy, Hassan
A1  - Mahmoud, Abdelrahman
A1  - Abdelazeem, Basel
Y1  - 2023//
N2  - Background and objective: Antihypertensive drugs are one of the most effective strategies to prevent disability and mortality; however, there have been contradictory findings about the best dosing time for antihypertensive drugs. Therefore, we aim to evaluate the effect of bedtime versus morning dosing of antihypertensive drugs on cardiovascular outcomes., Methods: We synthesized randomized controlled studies (RCTs) from the Web of Science, SCOPUS, EMBASE, PubMed, and CENTRAL until 13 October 2022. The risk ratio (RR) for dichotomous outcomes with the corresponding 95% confidence interval (CI) was used. The study protocol was registered in PROSPERO with ID: CRD42022368612., Results: Five RCTs with 59 200 participants were included. Bedtime dosing was significantly associated with less incidence of myocardial infarction (MI) [RR: 0.80 with 95% CI (0.70-0.91), P = 0.0007] compared with morning dosing; however, there was no statistically significant difference between bedtime and morning dosing, regarding all-cause mortality [RR: 0.77 with 95% CI (0.51-1.16), P = 0.21], cardiovascular mortality [RR: 0.65 with 95% CI (0.35-1.21), P = 0.17], major adverse cardiac events (MACE) [RR: 0.79 with 95% CI (0.56-1.10), P = 0.16], heart failure [RR: 0.68 with 95% CI (0.42-1.09), P = 0.11], cerebrovascular accidents [RR: 0.80 with 95% CI (0.53-1.22), P = 0.30], coronary revascularization [RR: 0.79 with 95% CI (0.50-1.24), P = 0.30}, and angina [RR: 0.91 with 95% CI (0.55-1.50), P = 0.70]., Conclusion: Evidence about the comparative efficacy of bedtime versus morning dosing of antihypertensives is still uncertain. However, bedtime dosing significantly reduced MI, which warrants more robust RCTs to validate., Copyright (C) 2023 Wolters Kluwer Health, Inc. All rights reserved.
KW  - bedtime
KW  - evening
KW  - hypertension
KW  - major adverse cardiac events
KW  - meta-analysis
KW  - morning
KW  - mortality
KW  - systematic review
JA  - J Hypertens
VL  - 41
IS  - 10
SP  - 1595
EP  - 1605
CY  - Copyright (C) 2023 Wolters Kluwer Health, Inc. All rights reserved.
PB  - (a)Faculty of Medicine, Tanta University, Tanta, Egypt
PB  - (b)Faculty of Medicine, The Hashemite University, Zarqa
PB  - (c)Faculty of Medicine, Jordan University of Science and Technology, Irbid, Jordan
PB  - (d)Faculty of Medicine, Cairo University, Cairo
PB  - (e)Faculty of Medicine, Minia University, Minia, Egypt
PB  - (f)Department of Internal Medicine, McLaren Healthcare, Flint
PB  - (g)Department of Internal Medicine, Michigan State University, East Lansing, Michigan, USA
SN  - 0263-6352
M1  - iew, 8306882
DO  - 10.1097/HJH.0000000000003508
PT  - Article
L2  - http://ovidsp.ovid.com/ovidweb.cgi?T=JS&PAGE=reference&D=yrovftz2&NEWS=N&AN=00004872-202310000-00012
ER  -  

Link to the Ovid Full Text or citation: https://ovidsp.ovid.com/ovidweb.cgi?T=JS&CSC=Y&NEWS=N&PAGE=fulltext&D=yrovftz2&AN=00004872-202310000-00012 

352. 
TY  - JOUR
DB  - Your Journals@Ovid Full Text
ID  - 00006534-202310000-00005
T1  - Predictors of Complications in Autologous Breast Reconstruction Using DIEP Flaps:  Implications for Management.
A1  - Wu, Shannon
A1  - Raymer, Charles
A1  - Culbert, August
A1  - Schafer, Rachel
A1  - Bernard, Steven
A1  - Djohan, Risal
A1  - Schwarz, Graham
A1  - Bishop, Sarah
A1  - Gurunian, Raffi
A1  - MD, PhD
Y1  - 2023//
N2  - Background: Deep inferior epigastric perforator (DIEP) flaps are the standard for autologous breast reconstruction. This study investigated risk factors for DIEP complications in a large, contemporary cohort to optimize surgical evaluation and planning., Methods: This retrospective study included patients who underwent DIEP breast reconstruction between 2016 and 2020 at an academic institution. Demographics, treatment, and outcomes were evaluated in univariable and multivariable regression models for postoperative complications., Results: In total, 802 DIEP flaps were performed in 524 patients (mean age, 51.2 +/- 9.6 years; mean body mass index, 29.3 +/- 4.5). Most patients (87%) had breast cancer; 15% were BRCA-positive. There were 282 (53%) delayed and 242 (46%) immediate reconstructions and 278 (53%) bilateral and 246 (47%) unilateral reconstructions. Overall complications occurred in 81 patients (15.5%), including venous congestion (3.4%), breast hematoma (3.6%), infection (3.6%), partial flap loss (3.2%), total flap loss (2.3%), and arterial thrombosis (1.3%). Longer operative time was significantly associated with bilateral immediate reconstructions and higher body mass index. Prolonged operative time (OR, 1.16; P = 0.001) and immediate reconstruction (OR, 1.92; P = 0.013) were significant predictors of overall complications. Partial flap loss was associated with bilateral immediate reconstructions, higher body mass index, current smoking status, and longer operative time., Conclusions: Prolonged operative time is a significant risk factor for overall complications and partial flap loss in DIEP breast reconstruction. For each additional hour of surgical time, the risk of developing overall complications increases by 16%. These findings suggest that reducing operative time through co-surgeon approaches, consistency in surgical teams, and counseling patients with more risk factors toward delayed reconstructions may mitigate complications., CLINICAL QUESTION/LEVEL OF EVIDENCE: Risk, III., (C)2023American Society of Plastic Surgeons
JA  - Plast Reconstr Surg
VL  - 152
IS  - 4
SP  - 566e
EP  - 577e
CY  - (C)2023American Society of Plastic Surgeons
PB  - Cleveland, OH; and Abu Dhabi, United Arab Emirates
PB  - From the (1)Cleveland Clinic Lerner College of Medicine of Case Western Reserve University
PB  - (2)Department of Plastic Surgery, Cleveland Clinic, Cleveland
PB  - (3)Department of Plastic Surgery, Cleveland Clinic, Abu Dhabi.
SN  - 0032-1052
M1  - 1306050, p9s
DO  - 10.1097/PRS.0000000000010343
PT  - Article
L2  - http://ovidsp.ovid.com/ovidweb.cgi?T=JS&PAGE=reference&D=yrovftz2&NEWS=N&AN=00006534-202310000-00005
ER  -  

Link to the Ovid Full Text or citation: https://ovidsp.ovid.com/ovidweb.cgi?T=JS&CSC=Y&NEWS=N&PAGE=fulltext&D=yrovftz2&AN=00006534-202310000-00005 

353. 
TY  - JOUR
DB  - Your Journals@Ovid Full Text
ID  - 00005176-202310000-00011
T1  - Venous Thromboembolism in Pediatric Inflammatory Bowel Disease:  A Scoping Review.
A1  - Gandhi, Jermie
A1  - MD, MPH
A1  - Mages, Keith
A1  - PhD, MLS
A1  - Kucine, Nicole
A1  - MD, MS
A1  - Chien, Kimberley
Y1  - 2023//
N2  - Objectives: In addition to gastrointestinal symptoms, pediatric inflammatory bowel disease (pIBD) may present with extra-intestinal manifestations including venous thromboembolism (VTE). Prevention and treatment guidelines for VTE in pediatric patients are needed. In this scoping review, we sought to detail the available data on the prevention and management of VTE in pIBD., Methods: Using PRISMA extension for Scoping Reviews (PRISMA-ScR), we identified, screened, graded quality of, and analyzed, literature on VTE in pediatric IBD, published between 1967 and 2023., Results: Data were extracted from 107 studies (including 216 patients). IBD patients with VTE had a median age of 14 years. Children with VTE more frequently had ulcerative colitis (70%, n = 216), developed their VTE within the first year of IBD diagnosis (52%, n = 97), had recent steroid use (62%, n = 50), and had central venous catheters (38%, n = 42). Cerebral venous sinus thrombus was the most common VTE type (34% of all VTE). Testing for thrombophilia conditions was rarely available but 65% (n = 23) of subjects tested had elevated Factor VIII activity. While most patients made a full recovery, 5% (n = 11) died secondary to their VTE., Conclusions: While randomized clinical trials assessing interventions to prevent and treat VTE in pIBD would be ideal, the feasibility of doing such studies is low. However, there has been an increase in interest in this topic and an increase in literature over the past decade. As such, a consensus statement from a multidisciplinary group of experts based on available literature and clinical experience would be valuable for practicing clinicians., (C) 2023 by European Society for Pediatric Gastroenterology, Hepatology, and Nutrition and North American Society for Pediatric Gastroenterology,
KW  - Crohn disease
KW  - pediatric inflammatory bowel disease
KW  - ulcerative colitis
KW  - venous thromboembolism
JA  - J Pediatr Gastroenterol Nutr
VL  - 77
IS  - 4
SP  - 491
EP  - 498
CY  - (C) 2023 by European Society for Pediatric Gastroenterology, Hepatology, and Nutrition and North American Society for Pediatric Gastroenterology,
PB  - From the (*)Division of Pediatric Gastroenterology, Hepatology, and Nutrition, Weill Cornell Medicine, New York, NY
PB  - (+)Abbott Library, B5 Abbott Hall, University at Buffalo, Buffalo, NY
PB  - the (++)Division of Pediatric Hematology and Oncology, Weill Cornell Medicine, New York, NY. Email address:  kac9091@med.cornell.edu
SN  - 0277-2116
M1  - jl6, 8211545
DO  - 10.1097/MPG.0000000000003889
PT  - Article
L2  - http://ovidsp.ovid.com/ovidweb.cgi?T=JS&PAGE=reference&D=yrovftz2&NEWS=N&AN=00005176-202310000-00011
ER  -  

Link to the Ovid Full Text or citation: https://ovidsp.ovid.com/ovidweb.cgi?T=JS&CSC=Y&NEWS=N&PAGE=fulltext&D=yrovftz2&AN=00005176-202310000-00011 

354. 
TY  - JOUR
DB  - Your Journals@Ovid Full Text
ID  - 00005792-202309080-00046
T1  - Effects of emergency medical services on timely treatment and outcome in stroke patients with intravenous thrombolysis among the severity of neurologic deficits:  A retrospective observational study.
A1  - Chen, Hongfang
A1  - Wang, Jianwei
A1  - Pan, Xiaoling
A1  - Zhang, Meixia
Y1  - 2023//
N2  - Whether emergency medical service (EMS) improves the outcome of acute ischemic stroke (AIS) patients after intravenous thrombolysis (IVT) is still unknown among the severity of neurologic deficits. This study is to investigate the impact of EMS use on timely treatment and outcomes of AIS with IVT. This is a retrospective observational study. Clinical data after IVT from January 2017 to May 2020 were retrospectively analyzed, including onset-to-needle time (ONT), onset-to-door time (ODT). The patients were divided into EMS and non-EMS groups according to the method of admission. A good outcome was defined as a modified Rankin scale score of <=2 at 3 months. The severity of neurological deficits was assessed using the national institutes of health stroke scale. A total of 2303 patients were analyzed (906 [(39.3%] female; mean age, 68 +/- 13 year), and 1028 (44.6%) patients were transported by EMS and 1418 (67.9%) patients achieved good outcome. Among all patients, compared with non-EMS patients, EMS patients had shorter ONT (148 minutes vs 155 minutes, P = .002) and ODT (95 minutes vs 104 minutes, P < .001), but lower rate of good outcome (61.7% vs 73.0%, P < .001). The multivariate analysis showed that the use of EMS was negatively associated with ONT ([rho] = -0.041, P = .048) and ODT ([rho] = -0.051, P = .014). Among moderate to severe stroke patients, EMS was related with good outcome independently (OR: 3.101, 95%CI: 1.367-7.038, P = .007). In ischemic stroke, EMS can shorten the pre-hospital delay. Among moderate to severe stroke patients, EMS can further improve the outcome. But the study needs further validation., Copyright (C) 2023 The Authors. Published by Wolters Kluwer Health, Inc. All rights reserved.
KW  - acute ischemic stroke
KW  - emergency medical services
KW  - onset to door time
KW  - outcome
KW  - thrombolytic therapy
JA  - Medicine (Baltimore)
VL  - 102
IS  - 36
SP  - e35053
CY  - Copyright (C) 2023 The Authors. Published by Wolters Kluwer Health, Inc. All rights reserved.
PB  - (a) Department of Neurology, Affiliated Jinhua Hospital, Zhejiang University School of Medicine, Jinhua, China.
SN  - 0025-7974
M1  - mny, 2985248r
DO  - 10.1097/MD.0000000000035053
PT  - Article
L2  - http://ovidsp.ovid.com/ovidweb.cgi?T=JS&PAGE=reference&D=yrovftz2&NEWS=N&AN=00005792-202309080-00046
ER  -  

Link to the Ovid Full Text or citation: https://ovidsp.ovid.com/ovidweb.cgi?T=JS&CSC=Y&NEWS=N&PAGE=fulltext&D=yrovftz2&AN=00005792-202309080-00046 

355. 
TY  - JOUR
DB  - Your Journals@Ovid Full Text
ID  - 00000658-202309000-00020
T1  - Efficacy of Strategies Intended to Prevent Surgical Site Infection After Lower Limb Revascularization Surgery: A Systematic Review and Meta-Analysis of Randomized Controlled Trials.
A1  - Kirkham, Aidan
A1  - Candeliere, Jasmine
A1  - McIsaac, Daniel
A1  -  MD, MPH
A1  - Stelfox, Henry
A1  -  MD, PhD
A1  - Dubois, Luc
A1  - MD, MSc
A1  - Gill, Heather
A1  -  MD, MPH
A1  - Brandys, Timothy
A1  - Nagpal, Sudhir
A1  - Roberts, Derek
A1  -  MD, PhD
Y1  - 2023//
N2  - Objective: The objective of this study is to evaluate the efficacy of strategies intended to prevent surgical site infection (SSI) after lower limb revascularization surgery., Background: SSIs are common, costly complications of lower limb revascularization surgery associated with significant morbidity and mortality., Methods: We searched MEDLINE, EMBASE, CENTRAL, and Evidence-Based Medicine Reviews (inception to April 28, 2022). Two investigators independently screened abstracts and full-text articles, extracted data, and assessed the risk of bias. We included randomized controlled trials (RCTs) that evaluated strategies intended to prevent SSI after lower limb revascularization surgery for peripheral artery disease. We used random-effects models to pool data and GRADE to assess certainty., Results: Among 6258 identified citations, we included 26 RCTs (n=4752 patients) that evaluated 12 strategies to prevent SSI. Preincision antibiotics [risk ratio (RR)=0.25; 95% CI, 0.11-0.57; n=4 studies; I 2 statistic=7.1%; high certainty] and incisional negative-pressure wound therapy (iNPWT) (RR=0.54; 95% CI, 0.38-0.78; n=5 studies; I 2 statistic=7.2%; high certainty) reduced pooled risk of early (<=30 days) SSI. iNPWT also reduced the risk of longer-term (>30 days) SSI (pooled-RR=0.44; 95% CI, 0.26-0.73; n=2 studies; I 2=0%; low certainty). Strategies with uncertain effects on risk of SSI included preincision ultrasound vein mapping (RR=0.58; 95% CI, 0.33-1.01; n=1 study); transverse groin incisions (RR=0.33; 95% CI, 0.097-1.15; n=1 study), antibiotic-bonded prosthetic bypass grafts (RR=0.74; 95% CI, 0.44-1.25; n=1 study; n=257 patients), and postoperative oxygen administration (RR=0.66; 95% CI, 0.42-1.03; n=1 study) (low certainty for all)., Conclusions: Preincision antibiotics and iNPWT reduce the risk of early SSI after lower limb revascularization surgery. Confirmatory trials are required to determine whether other promising strategies also reduce SSI risk., Copyright (C) 2023 Wolters Kluwer Health, Inc. All rights reserved.
KW  - lower limb revascularization surgery
KW  - meta-analysis
KW  - peripheral artery disease
KW  - surgical site infection
KW  - systematic review
JA  - Ann Surg
VL  - 278
IS  - 3
SP  - e447
EP  - e456
CY  - Copyright (C) 2023 Wolters Kluwer Health, Inc. All rights reserved.
PB  - (*)School of Epidemiology and Public Health, Faculty of Medicine, University of Ottawa, Ottawa, ON, Canada
PB  - (+)Division of Vascular and Endovascular Surgery, Department of Surgery, University of Ottawa, Ottawa, ON, Canada
PB  - (++)Clinical Epidemiology Program, The Ottawa Hospital Research Institute, The Ottawa Hospital, Ottawa, ON, Canada
PB  - ([S])Departments of Anesthesiology and Pain Medicine, The Ottawa Hospital, University of Ottawa, Ottawa, ON, Canada
PB  - ([//])Institute for Clinical Evaluative Sciences, Toronto, ON, Canada
PB  - ([P])Department of Critical Care Medicine, O'Brien Institute for Public Health, University of Calgary, Calgary, AB, Canada
PB  - (#)Division of Vascular Surgery, Department of Surgery, Western University, London, ON, Canada
PB  - (**)Department of Epidemiology and Biostatistics, Faculty of Medicine, Western University, London, ON, Canada
PB  - (++)Division of Vascular Surgery, Department of Surgery, McGill University, Montreal, QC, Canada
SN  - 0003-4932
M1  - 67s, 0372354
DO  - 10.1097/SLA.0000000000005867
PT  - Miscellaneous Article
L2  - http://ovidsp.ovid.com/ovidweb.cgi?T=JS&PAGE=reference&D=yrovftz2&NEWS=N&AN=00000658-202309000-00020
ER  -  

Link to the Ovid Full Text or citation: https://ovidsp.ovid.com/ovidweb.cgi?T=JS&CSC=Y&NEWS=N&PAGE=fulltext&D=yrovftz2&AN=00000658-202309000-00020 

356. 
TY  - JOUR
DB  - Your Journals@Ovid Full Text
ID  - 00001504-202309000-00005
T1  - Challenges in the management of depressive disorders comorbid with tuberculosis and type 2 diabetes.
A1  - Caceres-Cardenas, Guillermo
A1  - Ruiz-Grosso, Paulo
A1  - Ugarte-Gil, Cesar
Y1  - 2023//
N2  - Purpose of review: The aim of this study was to address the most relevant diagnostic and therapeutic challenges in the management of depressive disorders among patients with diabetes mellitus and tuberculosis (TB)., Recent findings: Depressive disorder, diabetes mellitus and TB are considered important contributors to the global burden of diseases with an emphasis on developing countries. Depressive disorder increases the chance of negative outcomes during the treatment of both diabetes mellitus and TB, while biological and adaptive changes due to diabetes mellitus and TB increase in turn the chance of depressive disorder., Summary: In this review, we present major challenges in the management of depressive disorder among patients with TB and diabetes mellitus, from detection and clinical diagnosis using appropriate diagnostic tools, to selecting the best psychotherapeutic and/or pharmacological intervention, considering the potential, adverse events and interactions due to potential polypharmacy., Copyright (C) 2023 Wolters Kluwer Health, Inc. All rights reserved.
KW  - depression
KW  - depressive disorders
KW  - diabetes
KW  - psychotherapy
KW  - tuberculosis
JA  - Curr Opin Psychiatry
VL  - 36
IS  - 5
SP  - 360
EP  - 365
CY  - Copyright (C) 2023 Wolters Kluwer Health, Inc. All rights reserved.
PB  - (a)Instituto de Medicina Tropical 'Alexander von Humboldt', Universidad Peruana Cayetano Heredia
PB  - (b)Instituto Nacional de Salud Mental Honorio Delgado-Hideyo Noguchi
PB  - (c)School of Medicine, Universidad Peruana Cayetano Heredia, Lima, Peru
SN  - 0951-7367
M1  - 8809880
DO  - 10.1097/YCO.0000000000000885
PT  - Miscellaneous Article
L2  - http://ovidsp.ovid.com/ovidweb.cgi?T=JS&PAGE=reference&D=yrovftz2&NEWS=N&AN=00001504-202309000-00005
ER  -  

Link to the Ovid Full Text or citation: https://ovidsp.ovid.com/ovidweb.cgi?T=JS&CSC=Y&NEWS=N&PAGE=fulltext&D=yrovftz2&AN=00001504-202309000-00005 

357. 
TY  - JOUR
DB  - Your Journals@Ovid Full Text
ID  - 00063198-202309000-00011
T1  - Interstitial lung disease-associated pulmonary hypertension - what the future holds.
A1  - Cottin, Vincent
A1  - Diesler, Remi
A1  - Turquier, Segolene
A1  - Valenzuela, Claudia
Y1  - 2023//
N2  - Purpose of review: Pulmonary hypertension associated with interstitial lung disease (ILD-PH) is associated with significant alteration of quality of life, exercise capacity, and survival. Over the past 2 years, there were changes in the guideline definition and classification of ILD-PH, and positive randomized controlled trials were published., Recent findings: Pulmonary hypertension associated with chronic lung disease is now hemodynamically defined as a mean pulmonary artery pressure more than 20 mmHg, with pulmonary artery wedge pressure 15 mmHg or less, and pulmonary vascular resistance (PVR) at least 2 Wood units. Severe ILD-PH is defined by PVR more than 5 Wood units. In the INCREASE trial, patients receiving inhaled treprostinil had favorable significant changes in 6-min walk distance, NT-proBNP level, clinical worsening events, and forced vital capacity, which were maintained in the open label extension study. Promising results were obtained in a placebo-controlled pilot trial using escalated doses of inhaled nitric oxide. According to European guidelines, patients with ILD-PH should be referred to pulmonary hypertension centers, where inhaled treprostinil may be considered; phosphodiesterase type-5 inhibitors may also be considered in patients with severe ILD-PH., Summary: Recent changes in the definitions and a new therapeutic option have an impact on the diagnosis and management of ILD-PH., Copyright (C) 2023 Wolters Kluwer Health, Inc. All rights reserved.
KW  - inhaled therapy
KW  - interstitial lung disease
KW  - pulmonary fibrosis
KW  - pulmonary hypertension
JA  - Curr Opin Pulm Med
VL  - 29
IS  - 5
SP  - 406
EP  - 415
CY  - Copyright (C) 2023 Wolters Kluwer Health, Inc. All rights reserved.
PB  - (a)National Reference Centre for Rare Pulmonary Diseases and Centre for Pulmonary Hypertension, Louis Pradel Hospital, Hospices Civils de Lyon, ERN-LUNG, UMR 754, INRAE, Claude Bernard University Lyon 1
PB  - (b)Lung Physiology unit, Louis Pradel Hospital, Hospices Civils de Lyon, Lyon, France
PB  - (c)Hospital universitario de la Princesa, Universidad Autonoma de Madrid, Madrid, Spain
SN  - 1070-5287
M1  - cn1, 9503765
DO  - 10.1097/MCP.0000000000000992
PT  - Miscellaneous Article
L2  - http://ovidsp.ovid.com/ovidweb.cgi?T=JS&PAGE=reference&D=yrovftz2&NEWS=N&AN=00063198-202309000-00011
ER  -  

Link to the Ovid Full Text or citation: https://ovidsp.ovid.com/ovidweb.cgi?T=JS&CSC=Y&NEWS=N&PAGE=fulltext&D=yrovftz2&AN=00063198-202309000-00011 

358. 
TY  - JOUR
DB  - Your Journals@Ovid Full Text
ID  - 00063198-202309000-00008
T1  - Scleroderma pulmonary arterial hypertension:  the same as idiopathic pulmonary arterial hypertension?.
A1  - Khan, Sarah
A1  - Mathai, Stephen
Y1  - 2023//
N2  - Purpose of review: Pulmonary arterial hypertension (PAH) is a common complication of systemic sclerosis (SSc), which confers significant morbidity and mortality. The current therapies and treatment strategies for SSc-associated PAH (SSc-PAH) are informed by those used to treat patients with idiopathic PAH (IPAH). There are, however, important differences between these two diseases that impact diagnosis, treatment, and outcomes., Recent findings: Both SSc-PAH and IPAH are incompletely understood with ongoing research into the underlying cellular biology that characterize and differentiate the two diseases. Additional research seeks to improve identification among SSc patients in order to diagnose patients earlier in the course of their disease. Novel therapies specifically for SSc-PAH such as rituximab and dimethyl fumarate are under investigation., Summary: Although patients with SSc-PAH and IPAH present with similar symptoms, there are significant differences between these two forms of PAH that warrant further investigation and characterization of optimal detection strategies, treatment algorithms, and outcomes assessment., Copyright (C) 2023 Wolters Kluwer Health, Inc. All rights reserved.
KW  - idiopathic pulmonary arterial hypertension
KW  - pulmonary arterial hypertension
KW  - scleroderma
KW  - systemic sclerosis-associated pulmonary arterial hypertension
KW  - systemic sclerosis
JA  - Curr Opin Pulm Med
VL  - 29
IS  - 5
SP  - 380
EP  - 390
CY  - Copyright (C) 2023 Wolters Kluwer Health, Inc. All rights reserved.
PB  - Division of Pulmonary and Critical Care Medicine, Johns Hopkins University School of Medicine, Baltimore, Maryland, USA
SN  - 1070-5287
M1  - cn1, 9503765
DO  - 10.1097/MCP.0000000000001001
PT  - Miscellaneous Article
L2  - http://ovidsp.ovid.com/ovidweb.cgi?T=JS&PAGE=reference&D=yrovftz2&NEWS=N&AN=00063198-202309000-00008
ER  -  

Link to the Ovid Full Text or citation: https://ovidsp.ovid.com/ovidweb.cgi?T=JS&CSC=Y&NEWS=N&PAGE=fulltext&D=yrovftz2&AN=00063198-202309000-00008 

359. 
TY  - JOUR
DB  - Your Journals@Ovid Full Text
ID  - 00004850-202309000-00006
T1  - Antidepressant emergent mood switch in major depressive disorder:  onset, clinical correlates and impact on suicidality.
A1  - Olgiati, Paolo
A1  - Serretti, Alessandro
Y1  - 2023//
N2  - Antidepressant (AD)- emergent mood switch (AEMS) is a common complication of bipolar depression. This study aimed to investigate the prevalence and clinical correlates of subthreshold AEMS (i.e. not fulfilling DSM criteria for hypomanic episodes) in major depressive disorder (MDD) and, prognostically, its impact on AD treatment outcome and suicidality. The study involved 425 outpatients with MDD followed during the acute phase (12 weeks) and continuation (weeks 13-28) AD treatment. AEMS was assessed through the Altman Self-Rating Mania scale (ASRM >= 6). Several clinical features differentiated individuals with or without subthreshold AEMS (n = 204 vs. 221): negative self-perception [odds ratio (OR) 1.017-1.565]; panic disorder (OR 1.000-1.091); subthreshold hypomanic episodes (OR 1.466-13.352); childhood emotional abuse (OR 1.053-2.447); lifetime suicidal behaviour (OR 1.027-1.236); AD-related remission ([chi]2 = 22.903 P < 0.0001) and suicide ideation ([chi]2 = 16.701 P < 0.0001). In AEMS earlier onset showed a strong correlation with bipolar spectrum disorder (overall score: P = 0.0053; mixed depression: P = 0.0154; subthreshold hypomania: P = 0.0150) whereas late-onset was associated with more severe suicidal behaviour (P < 0.001). In conclusion, our results demonstrate that subthreshold mood switches occur frequently in unipolar depression during acute AD treatment as well as in continuation phase. Time of switch onset seems to have the greatest diagnostic and prognostic value., Copyright (C) 2023 Wolters Kluwer Health, Inc. All rights reserved.
KW  - bipolar spectrum
KW  - hypomanic switch
KW  - major depressive disorder
KW  - suicide attempt
KW  - suicide ideation
JA  - Int Clin Psychopharmacol
VL  - 38
IS  - 5
SP  - 342
EP  - 351
CY  - Copyright (C) 2023 Wolters Kluwer Health, Inc. All rights reserved.
PB  - Department of Biomedical and Neuromotor Sciences, University of Bologna, Bologna, Italy
SN  - 0268-1315
M1  - icp, 8609061
DO  - 10.1097/YIC.0000000000000479
PT  - Article
L2  - http://ovidsp.ovid.com/ovidweb.cgi?T=JS&PAGE=reference&D=yrovftz2&NEWS=N&AN=00004850-202309000-00006
ER  -  

Link to the Ovid Full Text or citation: https://ovidsp.ovid.com/ovidweb.cgi?T=JS&CSC=Y&NEWS=N&PAGE=fulltext&D=yrovftz2&AN=00004850-202309000-00006 

360. 
TY  - JOUR
DB  - Your Journals@Ovid Full Text
ID  - 00003017-202308290-00011
T1  - 2023 AHA/ACC/ACCP/ASPC/NLA/PCNA Guideline for the Management of Patients With Chronic Coronary Disease:  A Report of the American Heart Association/American College of Cardiology Joint Committee on Clinical Practice Guidelines.
A1  - Virani, Salim
A1  -  MD, PhD
A1  -  FACC, FAHA
A1  - Newby, L.
A1  - Kristin MD, MHS
A1  -  FACC, FAHA
A1  - Arnold, Suzanne
A1  -  MD, MHA
A1  - Bittner, Vera
A1  - MD, MSPH
A1  -  FACC, FAHA
A1  - Brewer, LaPrincess
A1  -  MD, MPH
A1  -  FACC, FASPC
A1  - Demeter, Susan
A1  - Halli DNP, FNLA
A1  - Dixon, Dave
A1  -  PharmD, FAHA
A1  -  FACC, FCCP
A1  - Fearon, William
A1  -  MD, FAHA
A1  -  FACC, FSCAI
A1  - Hess, Beverly
A1  - Johnson, Heather
A1  -  MD, MS
A1  -  FAHA, FACC
A1  - Kazi, Dhruv
A1  -  MD, MSc
A1  -  MS, FAHA
A1  - Kolte, Dhaval
A1  - MD, PhD
A1  -  FACC, FSCAI
A1  - Kumbhani, Dharam
A1  -  MD, SM
A1  -  FAHA, FACC
A1  - LoFaso, Jim
A1  - Mahtta, Dhruv
A1  - DO, MBA
A1  - Mark, Daniel
A1  -  MD, MPH
A1  -  FACC, FAHA
A1  - Minissian, Margo
A1  - PhD, ACNP
A1  - Navar, Ann
A1  - Marie MD, PhD
A1  -  FAHA, FACC
A1  - Patel, Amit
A1  -  MD, FACC
A1  - Piano, Mariann
A1  -  RN, PhD
A1  - Rodriguez, Fatima
A1  - MD, MPH
A1  -  FACC, FAHA
A1  - Talbot, Amy
A1  - Taqueti, Viviany
A1  -  MD, MPH
A1  -  FACC, FAHA
A1  - Thomas, Randal
A1  -  MD, MS
A1  -  FACC, FAHA
A1  - van Diepen, Sean
A1  - MD, MSc
A1  - Wiggins, Barbara
A1  - PharmD, MBA
A1  -  FACC, FNLA
A1  - Williams, Marlene
A1  -  MD, FACC
Y1  - 2023//
N2  - AIM: The "2023 AHA/ACC/ACCP/ASPC/NLA/PCNA Guideline for the Management of Patients With Chronic Coronary Disease" provides an update to and consolidates new evidence since the "2012 ACCF/AHA/ACP/AATS/PCNA/SCAI/STS Guideline for the Diagnosis and Management of Patients With Stable Ischemic Heart Disease" and the corresponding "2014 ACC/AHA/AATS/PCNA/SCAI/STS Focused Update of the Guideline for the Diagnosis and Management of Patients With Stable Ischemic Heart Disease.", METHODS: A comprehensive literature search was conducted from September 2021 to May 2022. Clinical studies, systematic reviews and meta-analyses, and other evidence conducted on human participants were identified that were published in English from MEDLINE (through PubMed), EMBASE, the Cochrane Library, Agency for Healthcare Research and Quality, and other selected databases relevant to this guideline., STRUCTURE: This guideline provides an evidenced-based and patient-centered approach to management of patients with chronic coronary disease, considering social determinants of health and incorporating the principles of shared decision-making and team-based care. Relevant topics include general approaches to treatment decisions, guideline-directed management and therapy to reduce symptoms and future cardiovascular events, decision-making pertaining to revascularization in patients with chronic coronary disease, recommendations for management in special populations, patient follow-up and monitoring, evidence gaps, and areas in need of future research. Where applicable, and based on availability of cost-effectiveness data, cost-value recommendations are also provided for clinicians. Many recommendations from previously published guidelines have been updated with new evidence, and new recommendations have been created when supported by published data., (C) 2023  by the American College of Cardiology Foundation and the American Heart Association, Inc.
KW  - AHA Scientific Statements
KW  - acute coronary syndrome
KW  - air pollution
KW  - angina
KW  - antiplatelet therapy
KW  - aspirin
KW  - atherosclerosis
KW  - autoimmune diseases
KW  - cardiac events
KW  - cardiac rehabilitation
KW  - cardiovascular diseases
KW  - colchicine
KW  - coronary artery disease
KW  - coronary disease
KW  - cost-benefit analysis
KW  - depression
KW  - diabetes
KW  - type 2 diabetes
KW  - diet
KW  - diet therapy
KW  - dietary supplements
KW  - drug therapy
KW  - dual antiplatelet therapy
KW  - environmental exposure
KW  - exercise tolerance
KW  - factor Xa inhibitors
KW  - fibrinolytic agents
KW  - glucagon-like peptide-1 receptor agonists
KW  - guideline-directed management and therapy
KW  - health equity
KW  - heart disease risk factors
KW  - heart failure
KW  - health care outcome assessments
KW  - hormone replacement therapy
KW  - hypercholesterolemia
KW  - hypertension
KW  - immunization
KW  - ischemic heart disease
KW  - mental health
KW  - multidisciplinary
KW  - myocardial ischemia
KW  - outcomes
KW  - outpatient
KW  - patient care team
KW  - pharmacology
KW  - pregnancy
KW  - proton pump inhibitors
KW  - quality of life
KW  - safety
KW  - secondary prevention
KW  - sexual behavior
KW  - sexual health
KW  - smoking cessation
KW  - shared decision-making
KW  - social determinants of health
KW  - sodium-glucose cotransporter 2 inhibitors
KW  - spontaneous coronary artery dissection
KW  - stress
KW  - therapeutic use
KW  - therapy
KW  - vaccination
JA  - Circulation
VL  - 148
IS  - 9
SP  - e9
EP  - e119
CY  - (C) 2023  by the American College of Cardiology Foundation and the American Heart Association, Inc. 
PB  - (*)Writing committee members are required to recuse themselves from voting on sections to which their specific relationships with industry may apply; see Appendix 1 for detailed information.
PB  - (+)ACC/AHA representative.
PB  - (++)National Lipid Association representative.
PB  - ([S])Preventive Cardiovascular Nurses Association representative.
PB  - (||)Former Joint Committee on Clinical Practice Guideline member; current member during the writing effort.
PB  - ([P])Society for Cardiovascular Angiography and Interventions representative.
PB  - (#)Patient representative/lay stakeholder.
PB  - (**)American Society for Preventive Cardiology representative.
PB  - (++)AHA/ACC Joint Committee on Clinical Data Standards.
PB  - (++++)American College of Clinical Pharmacy representative.
PB  - ([S][S])AHA/ACC Joint Committee on Performance Measures.
SN  - 0009-7322
M1  - daw, 0147763
DO  - 10.1161/CIR.0000000000001168
PT  - Miscellaneous Article
L2  - http://ovidsp.ovid.com/ovidweb.cgi?T=JS&PAGE=reference&D=yrovftz1&NEWS=N&AN=00003017-202308290-00011
ER  -  

Link to the Ovid Full Text or citation: https://ovidsp.ovid.com/ovidweb.cgi?T=JS&CSC=Y&NEWS=N&PAGE=fulltext&D=yrovftz1&AN=00003017-202308290-00011 

361. 
TY  - JOUR
DB  - Your Journals@Ovid Full Text
ID  - 00006114-202308290-00013
T1  - Mechanical Thrombectomy for Large Ischemic Stroke: A Systematic Review and Meta-analysis.
A1  - Li, Qi
A1  - Abdalkader, Mohamad
A1  - Siegler, James
A1  - Yaghi, Shadi
A1  - Sarraj, Amrou
A1  - Campbell, Bruce
A1  -  MBBS, PhD
A1  - Yoo, Albert
A1  -  MD, PhD
A1  - Zaidat, Osama
A1  - Kaesmacher, Johannes
A1  - MD, PhD
A1  - Pujara, Deep
A1  - MBBS, MPH
A1  - Nogueira, Raul
A1  - Saver, Jeffrey
A1  - Li, Lei
A1  - Han, Qin
A1  - Dai, Yi
A1  - Sang, Hongfei
A1  - Yang, Qingwu
A1  - Nguyen, Thanh
A1  -  MD, FRCPC
A1  - Qiu, Zhongming
Y1  - 2023//
N2  - Background and Objectives: There is growing evidence for endovascular thrombectomy (EVT) in patients with large ischemic core infarct and large vessel occlusion (LVO). The objective of this study was to compare the efficacy and safety of EVT vs medical management (MM) using a systematic review and meta-analysis of observational studies and randomized controlled trials (RCTs)., Methods: We searched the PubMed, Embase, Cochrane Library, and Web of Science databases to obtain articles related to mechanical thrombectomy for large ischemic core from inception until February 10, 2023. The primary outcome was independent ambulation (modified Rankin Scale [mRS] 0-3). Effect sizes were computed as risk ratio (RR) with random-effect or fixed-effect models. The quality of articles was evaluated through the Cochrane risk assessment tool and the Newcastle-Ottawa Scale. This study was registered in PROSPERO (CRD42023396232)., Results: A total of 5,395 articles were obtained through the search and articles that did not meet the inclusion criteria were excluded by review of the title, abstract, and full text. Finally, 3 RCTs and 10 cohort studies met the inclusion criteria. The RCT analysis showed that EVT improved the 90-day functional outcomes of patients with large ischemic core with high-quality evidence, including independent ambulation (mRS 0-3: RR 1.78, 95% CI 1.28-2.48, p < 0.001) and functional independence (mRS 0-2: RR 2.59, 95% CI 1.89-3.57, p < 0.001), but without significantly increasing the risk of symptomatic intracranial hemorrhage (sICH: RR 1.83, 95% CI 0.95-3.55, p = 0.07) or early mortality (RR 0.95, 95% CI 0.78-1.16, p = 0.61). Analysis of the cohort studies showed that EVT improved functional outcomes of patients without an increase in the incidence in sICH., Discussion: This systematic review and meta-analysis indicates that in patients with LVO stroke with a large ischemic core, EVT was associated with improved functional outcomes over MM without increasing sICH risk. The results of ongoing RCTs may provide further insight in this patient population., (C) 2023 American Academy of Neurology
JA  - Neurology
VL  - 101
IS  - 9
SP  - e922
EP  - e932
CY  - (C) 2023 American Academy of Neurology
PB  - From the Department of Neurology (Q.L., Q.H., Y.D., Z.Q.), the 903rd Hospital of The Chinese People's Liberation Army, Hangzhou, China; Department of Radiology (M.A.), Boston Medical Center, Boston University Chobanian and Avedisian School of Medicine, MA; Cooper Neurological Institute (J.E.S.), Cooper University Hospital, Camden, NJ; Rhode Island Hospital (S.Y.), Brown University, Providence; University Hospitals Cleveland Medical Center (A.S., D.P.), Case Western Reserve University, OH; Medicine and Neurology (B.C.V.C.), Melbourne Brain Centre at the Royal Melbourne Hospital, University of Melbourne, Parkville, VIC, Australia; Texas Stroke Institute (A.J.Y.), Dallas Fort Worth; Neuroscience and Stroke Program (O.O.Z.), Bon Secours Mercy Health St Vincent Hospital, Toledo, OH; University Institute of Diagnostic and Interventional Neuroradiology (J.K.), Inselspital, Bern University Hospital, University of Bern, Switzerland; Neurology and Neurosurgery (R.G.N.), University of Pittsburgh Medical Center, PA; Neurology (J.L.S.), University of California in Los Angeles; Neurology (L.L.), The Second Affiliated Hospital of Harbin Medical University, China; Neurology (H.S.), Affiliated Hangzhou First People's Hospital, Zhejiang University School of Medicine, Hangzhou; Neurology (Q.Y.), Xinqiao Hospital and The Second Affiliated Hospital, Army Medical University, Chongqinq, China; and Department of Neurology (T.N.N.), Boston Medical Center, Boston University Chobanian and Avedisian School of Medicine, MA.
SN  - 0028-3878
M1  - 0401060, nz0
DO  - 10.1212/WNL.0000000000207536
PT  - Article
L2  - http://ovidsp.ovid.com/ovidweb.cgi?T=JS&PAGE=reference&D=yrovftz1&NEWS=N&AN=00006114-202308290-00013
ER  -  

Link to the Ovid Full Text or citation: https://ovidsp.ovid.com/ovidweb.cgi?T=JS&CSC=Y&NEWS=N&PAGE=fulltext&D=yrovftz1&AN=00006114-202308290-00013 

362. 
TY  - JOUR
DB  - Your Journals@Ovid Full Text
ID  - 00005792-202308250-00027
T1  - Efficacy of 3rd generation TKI in patients with EGFR mutation lung adenocarcinoma with bone metastases:  A review of 3 case reports and literature.
A1  - Guo, Qiang
A1  - Feng, Weiqiang
A1  - Hu, Sheng
A1  - Ye, Jiayue
A1  - Wang, Silin
A1  - Su, Lang
A1  - Zhang, Yang
A1  - Zhang, Deyuan
A1  - Zhang, Wenxiong
A1  - Xu, Jianjun
A1  - Wei, Yiping
A1  - PhD, MD
Y1  - 2023//
N2  - Rationale: With the advancement of targeted therapies, epidermal growth factor receptor tyrosine kinase inhibitors have become the preferred initial treatment for patients with advanced epidermal growth factor receptor (EGFR)-mutated non-small cell lung cancer. Osimertinib, a third-generation epidermal growth factor receptor tyrosine kinase inhibitor, is effective against exon 19 and 21 mutations as well as the T790M mutation. It has been approved by both the food and drug administration and European Medicines Agency for the treatment of non-small cell lung cancer patients with locally advanced or metastatic EGFR-mutated tumors, including those who have acquired T790M mutations., Patient concerns: To evaluate the effectiveness of osimertinib in treating patients with EGFR-mutated advanced lung adenocarcinoma and bone metastases, we present the treatment outcomes of 3 patients with EGFR 19 deletion-mutated advanced lung adenocarcinoma and bone metastases who received osimertinib treatment in recent years. All 3 cases involved elderly female patients, aged 62, 62, and 54, respectively., Diagnoses: All 3 cases exhibited a diagnosis of pulmonary adenocarcinoma accompanied by osseous metastases, with genetic testing revealing the presence of an EGFR 19del mutation., Interventions: In the first case, following 17 months of gefitinib therapy, disease progression prompted a switch to osimertinib treatment. In the second case, bone metastases were detected after 20 months of pemetrexed-carboplatin chemotherapy, leading to a transition to osimertinib therapy. In the third case, after 11 months of erlotinib treatment, bone metastases were identified. Subsequent interventions, including radiation therapy, pemetrexed-carboplatin chemotherapy, pemetrexed-bevacizumab maintenance therapy, and docetaxel chemotherapy, failed to arrest the progression of bone metastases. As a result, a combination of osimertinib and anlotinib targeted therapy was administered., Outcomes: All 3 patients experienced relatively good and favorable survival outcomes, with a progression-free survival of 22.7 months, 12 months, and 17.7 months, respectively., Lessons: These cases suggest that osimertinib is a promising treatment option for patients with EGFR 19 deletion-mutated lung adenocarcinoma and bone metastases, although further clinical studies are needed to confirm its efficacy., Copyright (C) 2023 The Authors. Published by Wolters Kluwer Health, Inc. All rights reserved.
KW  - bone metastases
KW  - EGFR 19del mutation
KW  - lung adenocarcinoma
KW  - osimertinib
KW  - third-generation EGFR-TKIs
JA  - Medicine (Baltimore)
VL  - 102
IS  - 34
SP  - e34545
CY  - Copyright (C) 2023 The Authors. Published by Wolters Kluwer Health, Inc. All rights reserved.
PB  - (a) Department of Thoracic Surgery, The Second Affiliated Hospital of Nanchang University, Nanchang, China.
SN  - 0025-7974
M1  - mny, 2985248r
DO  - 10.1097/MD.0000000000034545
PT  - Article
L2  - http://ovidsp.ovid.com/ovidweb.cgi?T=JS&PAGE=reference&D=yrovftz1&NEWS=N&AN=00005792-202308250-00027
ER  -  

Link to the Ovid Full Text or citation: https://ovidsp.ovid.com/ovidweb.cgi?T=JS&CSC=Y&NEWS=N&PAGE=fulltext&D=yrovftz1&AN=00005792-202308250-00027 

363. 
TY  - JOUR
DB  - Your Journals@Ovid Full Text
ID  - 00003453-202308000-00014
T1  - Transanal Hemorrhoidal Dearterialization With Mucopexy Versus Vessel-Sealing Device Hemorrhoidectomy for Grade III to IV Hemorrhoids:  Long-term Outcomes From the THDLIGA Randomized Controlled Trial.
A1  - Trenti, Loris
A1  - Biondo, Sebastiano
A1  - Espin-Basany, Eloy
A1  - Barrios, Oriana
A1  - Sanchez-Garcia, Jose
A1  - Bermejo-Marcos, Elena
A1  - Alias Jimenez, David
A1  - Jimenez, Fernando
A1  - Alonso, Adolfo
A1  - Manso, Maria
A1  - Kreisler, Esther
A1  - Frago, Ricardo
A1  - Fraccalvieri, Domenico
A1  - Golda, Thomas
A1  - Galvez, Ana
A1  - Moreno, Ana
A1  - Currel, Anna
A1  - Tapiolas, Ingrid
A1  - Garcia, Manuel
A1  - Langara, Elena
A1  - Miguel-Huguet, Bernat
A1  - Moreno, Ramon
Y1  - 2023//
N2  - BACKGROUND: Both transanal hemorrhoidal dearterialization and vessel-sealing device hemorrhoidectomy are safe for grade III to IV hemorrhoid treatment. Whether one of them is superior regarding long-term results remains unclear., OBJECTIVE: To compare long-term results after transanal hemorrhoidal dearterialization and vessel-sealing device hemorrhoidectomy., DESIGN: Multicenter randomized controlled trial., SETTINGS: This study was conducted at 6 centers., PATIENTS: Patients >=18 years of age with grade III to IV hemorrhoids were included in the study., INTERVENTIONS: Patients were randomly assigned to transanal hemorrhoidal dearterialization (n = 39) or vessel-sealing device hemorrhoidectomy (n = 41)., MAIN OUTCOME MEASURES: The primary outcome was hemorrhoid symptom recurrence assessed by a specific questionnaire 2 years postoperatively. Secondary outcomes included long-term complications, reoperations, fecal continence, and patient satisfaction and quality of life., RESULTS: Five of the 80 patients included in the study were lost to follow-up. Thirty-six patients randomly assigned to transanal hemorrhoidal dearterialization and 39 patients randomly assigned to vessel-sealing device hemorrhoidectomy were included in the long-term analysis. The differences between mean baseline and mean 2-year score in the 2 groups were similar (-11.0, SD 3.8 vs -12.5, SD 3.6; p = 0.080). Three patients in the transanal hemorrhoidal dearterialization group underwent supplementary procedures for hemorrhoid symptoms, compared with none in the vessel-sealing device hemorrhoidectomy group (p = 0.106). Four patients in the vessel-sealing hemorrhoidectomy group and none in the transanal hemorrhoidal dearterialization group experienced chronic opened wound (p = 0.116)., LIMITATIONS: Lack of stratification for hemorrhoid grade and power calculation based on the main outcome trial but not on the end point of this long-term study., CONCLUSIONS: Transanal hemorrhoidal dearterialization with mucopexy is associated with hemorrhoid symptom recurrence similar to vessel-sealing device hemorrhoidectomy at 2 years. See Video Abstract at  http://links.lww.com/DCR/B933., REGISTRATION:  Clinicaltrials.gov; ID: NCT02654249., DESARTERIALIZACION HEMORROIDAL TRANSANAL CON MUCOPEXIA VERSUS HEMORROIDECTOMIA CON DISPOSITIVO DE SELLADO DE VASOS PARA HEMORROIDES DE GRADO III-IV: RESULTADOS A LARGO PLAZO DEL ENSAYO CLINICO ALEATORIZADO THDLIGA-RCT: ANTECEDENTES:, Tanto la desarterializacion hemorroidal transanal como la hemorroidectomia con dispositivo de sellado de vasos son seguras y bien toleradas para el tratamiento de las hemorroides de grado III-IV. La primera se asocia con una necesidad mas breve de analgesia posoperatoria que la hemorroidectomia con dispositivo de sellado de vasos. No esta claro si uno de ellos es superior con respecto a los resultados a largo plazo., OBJETIVO:, El objetivo fue comparar los resultados a largo plazo despues de la desarterializacion hemorroidal transanal y la hemorroidectomia con dispositivo de sellado de vasos., DISENO:, Se realizo un ensayo clinico aleatorizado multicentrico., AJUSTE:, Este estudio se realizo en 6 centros., PACIENTES:, Se incluyeron en el estudio pacientes de >=18 anos con hemorroides de grado III-IV., INTERVENCIONES:, Los pacientes fueron asignados al azar a desarterializacion hemorroidal transanal (n = 39) o hemorroidectomia con dispositivo de sellado de vasos (n = 41)., PRINCIPALES MEDIDAS DE RESULTADO:, El resultado primario fue la recurrencia de los sintomas de hemorroides evaluada mediante un cuestionario especifico 2 anos despues de la operacion. Los resultados secundarios incluyeron complicaciones a largo plazo, reoperaciones, continencia fecal, satisfaccion del paciente y calidad de vida., RESULTADOS:, Cinco de los 80 pacientes incluidos en el estudio se perdieron durante el seguimiento. En el analisis a largo plazo se incluyeron 36 pacientes aleatorizados a desarterializacion hemorroidal transanal y 39 aleatorizados a hemorroidectomia con dispositivo de sellado de vasos. Las diferencias entre la puntuacion inicial media y la puntuacion media a los 2 anos en los dos grupos fueron similares (-11,0, DE 3,8 frente a -12,5, DE 3,6; p = 0,080). Tres pacientes en el grupo de desarterializacion hemorroidal transanal se sometieron a procedimientos complementarios por sintomas de hemorroides, en comparacion con ninguno en el grupo de hemorroidectomia con dispositivo de sellado de vasos (p = 0,106). Cuatro pacientes en el grupo de hemorroidectomia con sellado de vasos y ninguno en el grupo de desarterializacion hemorroidal transanal experimentaron herida abierta cronica (p = 0,116). No se encontraron diferencias en cuanto a continencia fecal (p = 0,657), satisfaccion del paciente (p = 0,483) y calidad de vida., LIMITACIONES:, No hay estratificacion para el grado de hemorroides ni el calculo del poder basado en el resultado principal del ensayo, pero no en el criterio de valoracion de este estudio a largo plazo., CONCLUSIONES:, La desarterializacion hemorroidal transanal con mucopexia se asocia con una recurrencia de sintomas de hemorroides similar a la hemorroidectomia con dispositivo de sellado de vasos a los dos anos. See Video Abstract at  http://links.lww.com/DCR/B933. (Traduccion- Dr. Francisco M. Abarca-Rendon), REGISTRO DE PRUEBA:, Clinicaltrials.gov (NCT02654249)., (C) 2023 The American Society of Colon and Rectal Surgeons
KW  - Hemorrhoidal disease
KW  - Long-term outcomes
KW  - Transanal hemorrhoidal dearterialization
KW  - Vessel-sealing device hemorrhoidectomy
JA  - Dis Colon Rectum
VL  - 66
IS  - 8
SP  - e818
EP  - e825
CY  - (C) 2023 The American Society of Colon and Rectal Surgeons
PB  - (1) Colorectal Unit, Department of General and Digestive Surgery, Bellvitge University Hospital, University of Barcelona and IDIBELL, Barcelona, Spain
PB  - (2) Colorectal Unit, Department of General and Digestive Surgery, Vall d'Hebron University Hospital Barcelona, Barcelona, Spain
PB  - (3) Department of Surgery, Galdakao Usansolo Hospital, Vizcaya, Spain
PB  - (4) Department of Surgery, La Princesa University Hospital, Madrid, Spain
PB  - (5) Department of Surgery, Valdeorras Hospital, Ourense, Spain
PB  - (6) Department of Surgery, Rey Juan Carlos University Hospital, Mostoles, Madrid, Spain
PB  - Bellvitge University Hospital
PB  - Rey Juan Carlos University Hospital
PB  - Vall d'Hebron University Hospital
PB  - Valdeorras Hospital
PB  - Galdakao Usansolo Hospital
PB  - Statistician and Data Manager of the Colorectal Unit) for the statistical analysis (Bellvitge University Hospital and IDIBELL)
PB  - financial department of the Bellvitge University Hospital
SN  - 0012-3706
M1  - eab, 0372764
DO  - 10.1097/DCR.0000000000002272
PT  - Article
L2  - http://ovidsp.ovid.com/ovidweb.cgi?T=JS&PAGE=reference&D=yrovftz1&NEWS=N&AN=00003453-202308000-00014
ER  -  

Link to the Ovid Full Text or citation: https://ovidsp.ovid.com/ovidweb.cgi?T=JS&CSC=Y&NEWS=N&PAGE=fulltext&D=yrovftz1&AN=00003453-202308000-00014 

364. 
TY  - JOUR
DB  - Your Journals@Ovid Full Text
ID  - 00004268-202308000-00011
T1  - Systolic Blood Pressure Control Targets to Prevent Major Cardiovascular Events and Death in Patients With Type 2 Diabetes:  A Systematic Review and Network Meta-Analysis.
A1  - Yang, Qianqian
A1  - Zheng, Ruizhi
A1  - Wang, Siyu
A1  - Zhu, Jiamin
A1  - Li, Mian
A1  - Wang, Tiange
A1  - Zhao, Zhiyun
A1  - Xu, Min
A1  - Lu, Jieli
A1  - Chen, Yuhong
A1  - Ning, Guang
A1  - Wang, Weiqing
A1  - Bi, Yufang
A1  - Xu, Yu
Y1  - 2023//
N2  - BACKGROUND: Previous meta-analyses using traditional pairwise comparisons did not support intensive systolic blood pressure (SBP) control in patients with diabetes and included trials published before 2015. We aimed to identify the optimal SBP control targets in patients with type 2 diabetes using a systematic review and network meta-analysis of accumulating evidence., METHODS: We systematically searched PubMed, Embase, and Cochrane Library from inception to August 29, 2022 for randomized controlled trials comparing different blood pressure targets, antihypertensive agents against placebo, or dual antihypertensive agents against single agent in patients with type 2 diabetes. Network meta-analysis was used to obtain pooled results of direct and indirect comparisons of each 5 mm Hg SBP category in association with clinical outcomes adjusted for baseline risk and intervention duration (PROSPERO [International Prospective Register of Systematic Reviews], CRD42022316697)., RESULTS: We identified 30 trials including 59 934 patients with type 2 diabetes. The mean achieved SBP levels ranged from 117 mm Hg to 144 mm Hg among treatment groups. A total of 7799 major cardiovascular diseases events and 4130 deaths were reported. The lowest risk of major cardiovascular diseases was found in patients with achieved SBP level of 120 to 124 mm Hg. The hazard ratio and 95% CI were 0.73 (0.52-1.02) compared with 130 to 134 mm Hg, 0.60 (0.41-0.85) compared with 140 to 144 mm Hg, and 0.41 (0.26-0.63) compared with >=150 mm Hg. Similar results were found for cardiovascular diseases components including stroke, myocardial infarction, heart failure, and cardiovascular death. All-cause death was reduced at an achieved SBP <140 mm Hg but further reduction did not show additional benefits., CONCLUSIONS: Our findings support an intensive blood pressure-lowering strategy to prevent major cardiovascular diseases in patients with type 2 diabetes., (C) 2023 American Heart Association, Inc
KW  - cardiovascular diseases
KW  - hypertension
KW  - mortality
KW  - network meta-analysis
KW  - systolic pressure
KW  - type 2 diabetes
JA  - Hypertension
VL  - 80
IS  - 8
SP  - 1640
EP  - 1653
CY  - (C) 2023 American Heart Association, Inc
PB  - Department of Endocrine and Metabolic Diseases, Shanghai Institute of Endocrine and Metabolic Diseases, Ruijin Hospital, Shanghai Jiaotong University School of Medicine, China (Q.Y., R.Z., S.W., M.L., T.W., Z.Z., M.X., J.L., Y.C., G.N., W.W., Y.B., Y.X.).
PB  - Shanghai National Clinical Research Center for Metabolic Diseases, Key Laboratory for Endocrine and Metabolic Diseases of the National Health Commission, Shanghai National Center for Translational Medicine, Ruijin Hospital, Shanghai Jiaotong University School of Medicine, China (Q.Y., R.Z., S.W., M.L., T.W., Z.Z., M.X., J.L., Y.C., G.N., W.W., Y.B., Y.X.).
PB  - Clinical Trials Center, Ruijin Hospital, Shanghai Jiaotong University School of Medicine, China (J.Z.).
SN  - 0194-911X
M1  - gk7, 7906255
DO  - 10.1161/HYPERTENSIONAHA.123.20954
PT  - Article
L2  - http://ovidsp.ovid.com/ovidweb.cgi?T=JS&PAGE=reference&D=yrovftz1&NEWS=N&AN=00004268-202308000-00011
ER  -  

Link to the Ovid Full Text or citation: https://ovidsp.ovid.com/ovidweb.cgi?T=JS&CSC=Y&NEWS=N&PAGE=fulltext&D=yrovftz1&AN=00004268-202308000-00011 

365. 
TY  - JOUR
DB  - Your Journals@Ovid Full Text
ID  - 00075198-202308000-00009
T1  - Vitamin C in critical illness:  end of the story or still a place?.
A1  - Radke, David
A1  - Homayr, Anna
A1  - Stoppe, Christian
A1  - Elke, Gunnar
Y1  - 2023//
N2  - Purpose of review: Critical illness is associated with decreased micronutrient levels, including vitamin C, an essential antioxidant for systemic inflammation. This review discusses the most recent evidence of high-dose vitamin C monotherapy in critically ill adults., Recent findings: Three randomized-controlled trials (RCTs) were published in 2022. A pilot study including 40 patients with septic shock could not detect significant differences in outcome parameters after administering vitamin C. A multicenter study with 124 septic patients showed no significant difference in 28-day mortality, while vitamin C was associated with an increased risk of acute kidney dysfunction. The LOVIT trial, an international prospective RCT in 872 septic patients, revealed an increased risk of the composite endpoint persistent organ dysfunction plus death at day 28 in the high-dose vitamin C group. Six systematic reviews and meta-analyses (SRMA), including up to 4740 patients published before and 2 SRMA publications including these RCTs showed divergent results on clinical endpoints including mortality., Summary: The use of high-dose intravenous vitamin C cannot be recommended for the septic critically ill in clinical practice since the LOVIT trial. Further research is needed to evaluate its potential role in other critically ill patients., Copyright  (C) 2023 YEAR Wolters Kluwer Health, Inc. All rights reserved.
KW  - micronutrient
KW  - oxidative stress
KW  - pharmaconutrition
KW  - sepsis
KW  - vitamin C
JA  - Curr Opin Crit Care
VL  - 29
IS  - 4
SP  - 339
EP  - 345
CY  - Copyright  (C) 2023 YEAR Wolters Kluwer Health, Inc. All rights reserved.
PB  - (a)Department of Anaesthesiology and Intensive Care Medicine, University Medical Center Schleswig-Holstein, Campus Kiel
PB  - (b)Department of Anesthesiology & Intensive Care Medicine, University Hospital Wurzburg
PB  - (c)Departments of Cardiac Anesthesiology & Intensive Care Medicine, Charite Berlin, Germany
SN  - 1070-5295
M1  - 9504454, d2j
DO  - 10.1097/MCC.0000000000001054
PT  - Miscellaneous Article
L2  - http://ovidsp.ovid.com/ovidweb.cgi?T=JS&PAGE=reference&D=yrovftz1&NEWS=N&AN=00075198-202308000-00009
ER  -  

Link to the Ovid Full Text or citation: https://ovidsp.ovid.com/ovidweb.cgi?T=JS&CSC=Y&NEWS=N&PAGE=fulltext&D=yrovftz1&AN=00075198-202308000-00009 

366. 
TY  - JOUR
DB  - Your Journals@Ovid Full Text
ID  - 00075198-202308000-00003
T1  - Insulin resistance in critical illness:  consequences for nutrition therapy and glucose management.
A1  - Gunst, Jan
A1  - Verbruggen, Sascha
Y1  - 2023//
N2  - Purpose of review: Critically ill patients usually develop insulin resistance and hyperglycemia, which is aggravated by early parenteral nutrition. In observational studies, the lowest mortality risk associates with glucose concentrations close to the antecedent average glucose level. This review summarizes the most recent evidence regarding glucose control in critical illness., Recent findings: Although pioneer randomized controlled trials showed morbidity and mortality benefit by normalizing blood glucose in intensive care, the largest multicenter randomized controlled trial found increased mortality. Differences in glucose targets, the accuracy of the glucose control protocol, and differences in feeding strategy may explain these differences., Recent randomized controlled trials investigating the impact of individualized glucose control did not show benefits of targeting individualized or looser glucose values in critically ill patients with poorly controlled diabetes., Summary: It remains unclear whether tight glucose control in critical illness is beneficial or not in the absence of early parenteral nutrition, which is currently being studied in the multicenter TGC-fast randomized controlled trial. Without new evidence, it seems prudent to avoid severe hyperglycemia and hypoglycemia in all patients., Copyright  (C) 2023 YEAR Wolters Kluwer Health, Inc. All rights reserved.
KW  - blood glucose
KW  - critical illness
KW  - hyperglycemia
KW  - insulin
KW  - nutrition
JA  - Curr Opin Crit Care
VL  - 29
IS  - 4
SP  - 286
EP  - 292
CY  - Copyright  (C) 2023 YEAR Wolters Kluwer Health, Inc. All rights reserved.
PB  - (a)Clinical Division and Laboratory of Intensive Care Medicine, KU Leuven, Leuven, Belgium
PB  - (b)Pediatric Intensive care Unit, Department of Neonatal and Pediatric Intensive Care, Erasmus Medical Center, Sophia Children's Hospital, Rotterdam, The Netherlands
SN  - 1070-5295
M1  - 9504454, d2j
DO  - 10.1097/MCC.0000000000001055
PT  - Miscellaneous Article
L2  - http://ovidsp.ovid.com/ovidweb.cgi?T=JS&PAGE=reference&D=yrovftz1&NEWS=N&AN=00075198-202308000-00003
ER  -  

Link to the Ovid Full Text or citation: https://ovidsp.ovid.com/ovidweb.cgi?T=JS&CSC=Y&NEWS=N&PAGE=fulltext&D=yrovftz1&AN=00075198-202308000-00003 

367. 
TY  - JOUR
DB  - Your Journals@Ovid Full Text
ID  - 00003226-202308000-00004
T1  - Clinical and Microbiological Spectra and Therapeutic Outcomes of Polymicrobial Keratitis.
A1  - Rathi, Anubha
A1  - Ramazanova, Khuraman
A1  - Murthy, Somasheila
A1  - Mohamed, Ashik
A1  - MBBS MTech, PhD
A1  - Joseph, Joveeta
A1  - Doctor, Mariya
A1  - Pandey, Suchita
A1  - Rathi, Varsha
Y1  - 2023//
N2  - Purpose: The aim of this study was to evaluate the risk factors, microbiology, and treatment outcomes of polymicrobial keratitis (PMK)., Methods: We retrospectively analyzed 65 patients diagnosed with PMK between 2016 and 2019. The clinical and microbiological characteristics and outcomes were evaluated. The primary outcome measure was clinical resolution of keratitis. Absolute success (group A) was defined as resolution of infection with medical treatment, qualified success (group B) was resolution with medical therapy and additional minor procedures, and failure (group C) was defined as worsening of infection and presence of corneal melting or perforation requiring therapeutic penetrating keratoplasty or evisceration., Results: Of 4764 cases of microbial keratitis, PMK was identified in 65 eyes of 65 patients (1.36%). Infiltrate was central in 60% (39 eyes). Predisposing factors were higher in group C and included uncontrolled diabetes mellitus in 25% (7/28), history of trauma/foreign body in 57.1% (16/28), and poor presenting visual acuity (0.9 for group A vs. 1.79 for group B vs. 3.00 logarithm of the minimum angle of resolution for group C; P = 0.02). Microbiological profiling revealed that a majority (95%: 62/65) had bacterial with fungal keratitis. High fluoroquinolone resistance was noted (57%; 34/59). Absolute success was achieved in 28.3% (17/60), qualified success in 16.6% (10/60), and treatment failure was noted in 55% (33/60). The final best corrected visual acuity in group A was significantly better than that in group B and C (0.44 vs. 3.00 vs. 2.78; P < 0.001)., Conclusions: PMK is extremely rare but responds poorly to medical therapy. Bacterial with fungal etiology is predominant. Early surgical intervention to improve overall outcome is advocated., Copyright (C) 2023 Wolters Kluwer Health, Inc. All rights reserved.
KW  - polymicrobial keratitis
KW  - mixed keratitis
KW  - corneal ulcer
KW  - nonresolving corneal ulcer
KW  - fungal keratitis
JA  - Cornea
VL  - 42
IS  - 8
SP  - 946
EP  - 953
CY  - Copyright (C) 2023 Wolters Kluwer Health, Inc. All rights reserved.
PB  - (*)The Cornea Institute, LV Prasad Eye Institute, Hyderabad, India;
PB  - (+)Ophthalmic Biophysics, LV Prasad Eye Institute, Hyderabad, India;
PB  - (++)Jhaveri Microbiology Center, LV Prasad Eye Institute, Hyderabad, India. and
PB  - ([S])Ramoji Foundation for Ocular Infections (RFCOI), Hyderabad, India
SN  - 0277-3740
M1  - dsn, 8216186
DO  - 10.1097/ICO.0000000000003107
PT  - Article
L2  - http://ovidsp.ovid.com/ovidweb.cgi?T=JS&PAGE=reference&D=yrovftz1&NEWS=N&AN=00003226-202308000-00004
ER  -  

Link to the Ovid Full Text or citation: https://ovidsp.ovid.com/ovidweb.cgi?T=JS&CSC=Y&NEWS=N&PAGE=fulltext&D=yrovftz1&AN=00003226-202308000-00004 

368. 
TY  - JOUR
DB  - Your Journals@Ovid Full Text
ID  - 00007670-202308000-00007
T1  - Thrombectomy for M2 Occlusions:  Predictors of Successful and Futile Recanalization.
A1  - Kniep, Helge
A1  - MD, Dipl-Ing
A1  - Meyer, Lukas
A1  - Broocks, Gabriel
A1  - Bechstein, Matthias
A1  - Heitkamp, Christian
A1  - Winkelmeier, Laurens
A1  - Faizy, Tobias
A1  - Brekenfeld, Caspar
A1  - Flottmann, Fabian
A1  - Deb-Chatterji, Milani
A1  - Alegiani, Anna
A1  - Hanning, Uta
A1  - MD, MHBA
A1  - Thomalla, Gotz
A1  - Fiehler, Jens
A1  - en, Susanne
A1  - Rother, Joachim
A1  - Eckert, Bernd
A1  - Braun, Michael
A1  - Hamann, Gerhard
A1  - Siebert, Eberhard
A1  - Nolte, Christian
A1  - Zweynert, Sarah
A1  - Bohner, Georg
A1  - Berrouschot, Jorg
A1  - Bormann, Albrecht
A1  - Kraemer, Christoffer
A1  - Leischner, Hannes
A1  - Hattingen, Jorg
A1  - Petersen, Martina
A1  - Stogbauer, Florian
A1  - Boeckh-Behrens, Tobias
A1  - Wunderlich, Silke
A1  - Ludolph, Alexander
A1  - Henn, Karl-Heinz
A1  - Gerloff, Christian
A1  - Schell, Maximilian
A1  - Reich, Arno
A1  - Nikoubashman, Omid
A1  - Dorn, Franziska
A1  - Petzold, Gabor
A1  - Liman, Jan
A1  - Schafer, Jan
A1  - Keil, Fee
A1  - Groschel, Klaus
A1  - Uphaus, Timo
A1  - Schellinger, Peter
A1  - Borggrefe, Jan
A1  - Tiedt, Steffen
A1  - Kellert, Lars
A1  - Trumm, Christoph
A1  - Ernemann, Ulrike
A1  - Poli, Sven
A1  - Riedel, Christian
A1  - Ernst, Marielle
Y1  - 2023//
N2  - BACKGROUND: Patient-specific factors associated with successful recanalization in mechanical thrombectomy (MT) have been evaluated for acute ischemic stroke with large vessel occlusion. However, MT for M2 occlusions is still a matter of debate, and predictors of successful and futile recanalization have not been assessed in detail. We sought to identify predictors of recanalization success in patients with M2 occlusions undergoing MT based on large-scale clinical data., METHODS: All patients prospectively enrolled in the German Stroke Registry (May, 2015 to December, 2021) were screened (N=13 082). Inclusion criteria for the complete case analysis were isolated M2 occlusions. Standard descriptive statistics and multivariable logistic regression analysis were used to identify factors associated with successful recanalization (Thrombolysis in Cerebral Infarction [TICI]>=2b), complete recanalization (TICI=3) and futile recanalization (TICI>=2b with 90-day modified Rankin Scale [mRS] score >2)., RESULTS: One thousand two hundred ninety-four patients were included, thereof 439 (33.9%) with TICI=2b and 643 (49.7%) with TICI=3. Five hundred sixty-nine (44%) patients had good functional outcome (90-day mRS score <=2). In multivariable logistic regression, general anesthesia (adjusted odds ratio [aOR], 1.47 [95% CI, 1.05-2.09]; P<0.05) was associated with higher probability of TICI>=2b while intraprocedural change from local to general anesthesia (aOR, 0.49 [0.26-0.95]; P<0.05) and higher pre-mRS (aOR, 0.75 [0.67-0.85]; P<0.001) lowered probability of successful recanalization. Futile recanalization was associated with higher age (aOR, 1.05 [1.04-1.07]; P<0.001), higher prestroke mRS (aOR, 3.12 [2.49-3.91]; P<0.001), higher NIHSS at admission (aOR, 1.11 [1.08-1.14]; P<0.001), diabetes (aOR, 1.96 [1.38-2.8]; P<0.001), higher number of passes (aOR, 1.29 [1.14-1.46]; P<0.001), and adverse events (aOR, 1.82 [1.2-2.74]; P<0.01). Higher Alberta Stroke Program Early CT Score (aOR, 0.85 [0.76-0.94]; P<0.01) and IV thrombolysis (aOR, 0.71 [0.52-0.97]; P<0.05) reduced risk of futile recanalization., CONCLUSIONS: In patients with M2 occlusions, successful recanalization was significantly associated with general anesthesia and low prestroke mRS, while intraprocedural change from conscious sedation to general anesthesia increased risk of unsuccessful recanalization, presumably caused by difficult anatomy and movement of patients in these cases. Futile recanalization was associated with severe prestroke mRS, comorbidity diabetes, number of passes and adverse events during treatment. IV thrombolysis reduced the risk of futile recanalization., (C) 2023 American Heart Association, Inc.
KW  - ischemic stroke
KW  - registries
KW  - risk
KW  - safety
KW  - thrombectomy
KW  - treatment outcome
JA  - Stroke
VL  - 54
IS  - 8
SP  - 2002
EP  - 2012
CY  - (C) 2023 American Heart Association, Inc.
PB  - Department of Diagnostic and Interventional Neuroradiology (H.K., L.M., G.B., M.B., C.H., L.W., T.F., C.B., F.F., U.H., J.F., S.G.), University Medical Center Hamburg-Eppendorf, Germany.
PB  - Department of Neurology (M.D.-C., G.T.), University Medical Center Hamburg-Eppendorf, Germany.
PB  - Department of Neurology, University Hospital Schleswig-Holstein, Kiel, Germany (M.D.-C.).
PB  - Department of Neurology, Asklepios Klinik Altona, Hamburg, Germany (A.A.).
PB  - Asklepios Klinik Altona Hamburg
PB  - Asklepios Klinik Altona Hamburg
PB  - Bezirkskrankenhaus Gunzburg
PB  - Bezirkskrankenhaus Gunzburg
PB  - Charite -Benjamin Franklin und Campus Charite
PB  - Charite -Benjamin Franklin und Campus Charite
PB  - Charite - Campus Virchow Klinikum
PB  - Charite - Campus Virchow Klinikum
PB  - Klinikum Altenburger Land
PB  - Klinikum Altenburger Land
PB  - Klinikum Luneburg
PB  - Klinikum Luneburg
PB  - KRH Klinikum Nordstadt Hannover
PB  - Klinikum Osnabruck
PB  - Klinikum Osnabruck
PB  - Klinikum r.d.Isar
PB  - Klinikum r
PB  - Sana Klinikum Offenbach
PB  - Sana Klinikum Offenbach
PB  - UKE Hamburg-Eppendorf
PB  - UKE Hamburg-Eppendorf
PB  - Uniklinik RWTH Aachen
PB  - Uniklinik RWTH Aachen
PB  - Uniklinik Bonn
PB  - Uniklinik Bonn
PB  - Klinikum Nurnberg
PB  - Uniklinik Frankfurt/ Main
PB  - Uniklinik Frankfurt/ Main
PB  - Universitatsmedizin Mainz
PB  - Universitatsmedizin Mainz
PB  - Universitatsklinik Johannes Wesling Klinikum Minden
PB  - Universitatsklinik Johannes Wesling Klinikum Minden
PB  - Uniklinik Munchen [LMU]
PB  - Uniklinik Munchen [LMU]
PB  - Uniklinik Munchen [LMU]
PB  - Universitatsklinik Tubingen
PB  - Universitatsklinik Tubingen
PB  - Universitatsmedizin Gottingen
PB  - Universitatsmedizin Gottingen
SN  - 0039-2499
M1  - v2j, 0235266
DO  - 10.1161/STROKEAHA.123.043285
PT  - Article
L2  - http://ovidsp.ovid.com/ovidweb.cgi?T=JS&PAGE=reference&D=yrovftz1&NEWS=N&AN=00007670-202308000-00007
ER  -  

Link to the Ovid Full Text or citation: https://ovidsp.ovid.com/ovidweb.cgi?T=JS&CSC=Y&NEWS=N&PAGE=fulltext&D=yrovftz1&AN=00007670-202308000-00007 

369. 
TY  - JOUR
DB  - Your Journals@Ovid Full Text
ID  - 00005792-202307280-00064
T1  - Coil embolization for ruptured and unruptured very small intracranial aneurysms:  A retrospective review of a 10-year single-center experience.
A1  - Ahn, Jae
A1  - Shin, Hee
A1  - Sup MD, PhD
Y1  - 2023//
N2  - Because of the risk of intraoperative rupture and technical difficulties, coil embolization of very small aneurysms (VSIAs) with a diameter of <=3 mm is challenging. Herein, we reviewed our treatment strategies and outcomes in performing coil embolization for VSIAs compared to those for larger sized intracranial aneurysms (IAs) with 4 to 4.5 mm. We retrospectively reviewed the data on ruptured and unruptured VSIAs and larger-sized IAs treated with coiling from January 2012 to June 2021. Saccular IAs treated with coil embolization and followed up for at least 6 months with imaging studies were included in the study. Fifty-eight VSIAs (27 subarachnoid hemorrhages [SAH group] and 31 unruptured hemorrhages [URA group]) were identified. The wide-necked VSIAs were significantly more common in the URA group (90.3% vs 63.0%, P = .013). Procedural complications occurred in 8 cases (13.8%): intra-procedural rupture (n = 3), coil prolapse (n = 3), and thromboembolic events (n = 2). Complications were more frequent in the SAH group (P = .020). SAH was an independent risk factor for procedural complications (odds ratio, 11.293 [95% confidence interval: 1.173-108.684], P = .036), and the outcomes were affected by SAH presentation (P = .007) and poor clinical status of SAH (P = .001). When compared with larger IAs (n = 57), there were no significant differences in treatment outcomes, procedural complications, and clinical outcomes. VSIAs <= 3 mm in diameter were successfully treated with coil embolization, with reasonable procedure-related complications and treatment outcomes. The safety and efficacy of coil embolization for VSIAs were comparable to those of 4 to 4.5 mm sized IAs in this single-center cohort., Copyright (C) 2023 The Authors. Published by Wolters Kluwer Health, Inc. All rights reserved.
KW  - catheters
KW  - intracranial aneurysm
KW  - intraoperative complications
KW  - risk factors
KW  - ruptured aneurysm
KW  - subarachnoid hemorrhage
JA  - Medicine (Baltimore)
VL  - 102
IS  - 30
SP  - e34493
CY  - Copyright (C) 2023 The Authors. Published by Wolters Kluwer Health, Inc. All rights reserved.
PB  - (a) Department of Neurosurgery, Kyung Hee University Hospital at Gangdong, Kyung Hee University College of Medicine, Seoul, Korea.
SN  - 0025-7974
M1  - mny, 2985248r
DO  - 10.1097/MD.0000000000034493
PT  - Article
L2  - http://ovidsp.ovid.com/ovidweb.cgi?T=JS&PAGE=reference&D=yrovftz1&NEWS=N&AN=00005792-202307280-00064
ER  -  

Link to the Ovid Full Text or citation: https://ovidsp.ovid.com/ovidweb.cgi?T=JS&CSC=Y&NEWS=N&PAGE=fulltext&D=yrovftz1&AN=00005792-202307280-00064 

370. 
TY  - JOUR
DB  - Your Journals@Ovid Full Text
ID  - 00003017-202307250-00006
T1  - Critical Analysis of the Effects of SGLT2 Inhibitors on Renal Tubular Sodium, Water and Chloride Homeostasis and Their Role in Influencing Heart Failure Outcomes.
A1  - Packer, Milton
A1  - Wilcox, Christopher
A1  -  MD, PhD
A1  - Testani, Jeffrey
A1  -  MD, MTR
Y1  - 2023//
N2  - SGLT2 (sodium-glucose cotransporter 2) inhibitors interfere with the reabsorption of glucose and sodium in the early proximal renal tubule, but the magnitude and duration of any ensuing natriuretic or diuretic effect are the result of an interplay between the degree of upregulation of SGLT2 and sodium-hydrogen exchanger 3, the extent to which downstream compensatory tubular mechanisms are activated, and (potentially) the volume set point in individual patients. A comprehensive review and synthesis of available studies reveals several renal response patterns with substantial variation across studies and clinical settings. However, the common observation is an absence of a large acute or chronic diuresis or natriuresis with these agents, either when given alone or combined with other diuretics. This limited response results from the fact that renal compensation to these drugs is rapid and nearly complete within a few days or weeks, preventing progressive volume losses. Nevertheless, the finding that fractional excretion of glucose and lithium (the latter being a marker of proximal sodium reabsorption) persists during long-term treatment with SGLT2 inhibitors indicates that pharmacological tolerance to the effects of these drugs at the level of the proximal tubule does not meaningfully occur. This persistent proximal tubular effect of SGLT2 inhibitors can be hypothesized to produce a durable improvement in the internal set point for volume homeostasis, which may become clinically important during times of fluid expansion. However, it is difficult to know whether a treatment-related change in the volume set point actually occurs or contributes to the effect of these drugs to reduce the risk of major heart failure events. SGLT2 inhibitors exert cardioprotective effects by a direct effect on cardiomyocytes that is independent of the presence of or binding to SGLT2 or the actions of these drugs on the proximal renal tubule. Nevertheless, changes in the volume set point mediated by SGLT2 inhibitors might potentially act cooperatively with the direct favorable molecular and cellular effects of these drugs on cardiomyocytes to mediate their benefits on the development and clinical course of heart failure., (C) 2023  by the American College of Cardiology Foundation and the American Heart Association, Inc.
KW  - diuresis
KW  - heart failure
KW  - natriuresis
KW  - proximal renal tubule
KW  - SGLT2 inhibitors
JA  - Circulation
VL  - 148
IS  - 4
SP  - 354
EP  - 372
CY  - (C) 2023  by the American College of Cardiology Foundation and the American Heart Association, Inc. 
PB  - Baylor Heart and Vascular Institute, Dallas, TX (M.P.).
PB  - Imperial College London, United Kingdom (M.P.).
PB  - Division of Nephrology and Hypertension, Kidney, and Vascular Research Center, Georgetown University, Washington, DC (C.S.W.).
PB  - Section of Cardiovascular Medicine, Yale University, New Haven, CT (J.M.T.).
SN  - 0009-7322
M1  - daw, 0147763
DO  - 10.1161/CIRCULATIONAHA.123.064346
PT  - Miscellaneous Article
L2  - http://ovidsp.ovid.com/ovidweb.cgi?T=JS&PAGE=reference&D=yrovftz1&NEWS=N&AN=00003017-202307250-00006
ER  -  

Link to the Ovid Full Text or citation: https://ovidsp.ovid.com/ovidweb.cgi?T=JS&CSC=Y&NEWS=N&PAGE=fulltext&D=yrovftz1&AN=00003017-202307250-00006 

371. 
TY  - JOUR
DB  - Your Journals@Ovid Full Text
ID  - 00003017-202307180-00016
T1  - Health Disparities in Peripheral Artery Disease:  A Scientific Statement From the American Heart Association.
A1  - Allison, Matthew
A1  -  MD, MPH
A1  - Armstrong, David
A1  -  DPM, MD
A1  - Goodney, Philip
A1  -  MD, MS
A1  - Hamburg, Naomi
A1  -  MD, FAHA
A1  - Kirksey, Lee
A1  - MD, MBA
A1  - Lancaster, Kristie
A1  -  PhD, RD
A1  - Mena-Hurtado, Carlos
A1  - Misra, Sanjay
A1  - MD, FAHA
A1  - Treat-Jacobson, Diane
A1  -  PhD, RN
A1  - White Solaru, Khendi
Y1  - 2023//
N2  - Peripheral artery disease (PAD) affects 200 million individuals worldwide. In the United States, certain demographic groups experience a disproportionately higher prevalence and clinical effect of PAD. The social and clinical effect of PAD includes higher rates of individual disability, depression, minor and major limb amputation along with cardiovascular and cerebrovascular events. The reasons behind the inequitable burden of PAD and inequitable delivery of care are both multifactorial and complex in nature, including systemic and structural inequity that exists within our society. Herein, we present an overview statement of the myriad variables that contribute to PAD disparities and conclude with a summary of potential novel solutions., (C) 2023  by the American College of Cardiology Foundation and the American Heart Association, Inc.
KW  - AHA Scientific Statements
KW  - ankle brachial index
KW  - chronic limb-threatening ischemia
KW  - health status disparities
KW  - healthcare disparities
KW  - peripheral arterial disease
JA  - Circulation
VL  - 148
IS  - 3
SP  - 286
EP  - 296
CY  - (C) 2023  by the American College of Cardiology Foundation and the American Heart Association, Inc. 
SN  - 0009-7322
M1  - daw, 0147763
DO  - 10.1161/CIR.0000000000001153
PT  - Miscellaneous Article
L2  - http://ovidsp.ovid.com/ovidweb.cgi?T=JS&PAGE=reference&D=yrovftz1&NEWS=N&AN=00003017-202307180-00016
ER  -  

Link to the Ovid Full Text or citation: https://ovidsp.ovid.com/ovidweb.cgi?T=JS&CSC=Y&NEWS=N&PAGE=fulltext&D=yrovftz1&AN=00003017-202307180-00016 

372. 
TY  - JOUR
DB  - Your Journals@Ovid Full Text
ID  - 00003017-202307180-00012
T1  - Diagnosis and Management of Cardiovascular Risk in Individuals With Spinal Cord Injury:  A Narrative Review.
A1  - Lagu, Tara
A1  - MD, MPH
A1  - Schroth, Samantha
A1  - Haywood, Carol
A1  - PhD, OTR
A1  - Heinemann, Allen
A1  - Kessler, Allison
A1  - Morse, Leslie
A1  - Khan, Sadiya
A1  -  MD, MS
A1  - Kershaw, Kiarri
A1  -  PhD, MPH
A1  - Nash, Mark
Y1  - 2023//
N2  - More than 16 000 Americans experience spinal cord injury (SCI), resulting in chronic disability and other secondary sequelae, each year. Improvements in acute medical management have increased life expectancy. Cardiovascular disease is a leading cause of death in this population, and seems to occur earlier in individuals with SCI compared with the general population. People with SCI experience a high burden of traditional cardiovascular disease risk factors, including dyslipidemia and diabetes, and demonstrate anatomic, metabolic, and physiologic changes alongside stark reductions in physical activity after injury. They also experience multiple, complex barriers to care relating to disability and, in many cases, compounding effects of intersecting racial and socioeconomic health inequities. Given this combination of risk factors, some investigators have proposed that people with SCI are at increased risk for cardiovascular disease, beyond that associated with traditional risk factors, and SCI could be considered a risk-enhancing factor, analogous to other risk-enhancing factors defined by the 2019 American Heart Association/American College of Cardiology Primary Prevention Guidelines. However, more research is needed in this population to clarify the role of traditional risk factors, novel risk factors, health care access, social determinants of health, and intersectionality of disability, race, and socioeconomic status. There is an urgent need for primary care physicians and cardiologists to have awareness of the importance of timely diagnosis and management of cardiac risk factors for people with SCI., (C) 2023  by the American College of Cardiology Foundation and the American Heart Association, Inc.
KW  - cardiovascular diseases
KW  - social determinants of health
KW  - spinal cord injuries
JA  - Circulation
VL  - 148
IS  - 3
SP  - 268
EP  - 277
CY  - (C) 2023  by the American College of Cardiology Foundation and the American Heart Association, Inc. 
PB  - Center for Health Services and Outcomes Research, Institute of Public Health and Medicine (T.L., S.L.S., C.H., A.H., A.K., S.S.K.), Northwestern Feinberg School of Medicine, Chicago, IL
PB  - Divisions of Hospital Medicine (T.L.), Northwestern Feinberg School of Medicine, Chicago, IL
PB  - Cardiology (S.S.K.), Northwestern Feinberg School of Medicine, Chicago, IL
PB  - Department of Medicine (T.L., S.S.K.), Northwestern Feinberg School of Medicine, Chicago, IL
PB  - Departments of Pathology (S.L.S.), Northwestern Feinberg School of Medicine, Chicago, IL
PB  - Medical Social Sciences (C.H.), Northwestern Feinberg School of Medicine, Chicago, IL
PB  - Physical Medicine and Rehabilitation (A.H., A.K.), Northwestern Feinberg School of Medicine, Chicago, IL
PB  - Preventive Medicine (S.S.K., K.N.K.), Northwestern Feinberg School of Medicine, Chicago, IL.
PB  - Shirley Ryan Ability Lab, Chicago, IL (A.K., A.K.).
PB  - Department of Rehabilitation Medicine, University of Minnesota Medical School, Minneapolis (L.M.).
PB  - Department of Neurological Surgery and the Miami Project to Cure Paralysis, University of Miami Miller School of Medicine, FL (M.S.N.).
SN  - 0009-7322
M1  - daw, 0147763
DO  - 10.1161/CIRCULATIONAHA.123.064859
PT  - Miscellaneous Article
L2  - http://ovidsp.ovid.com/ovidweb.cgi?T=JS&PAGE=reference&D=yrovftz1&NEWS=N&AN=00003017-202307180-00012
ER  -  

Link to the Ovid Full Text or citation: https://ovidsp.ovid.com/ovidweb.cgi?T=JS&CSC=Y&NEWS=N&PAGE=fulltext&D=yrovftz1&AN=00003017-202307180-00012 

373. 
TY  - JOUR
DB  - Your Journals@Ovid Full Text
ID  - 00005792-202307140-00056
T1  - Nurse-led rapid rehabilitation following mechanical thrombectomy in patients with acute ischemic stroke:  A historical control study.
A1  - He, Yueyue
A1  - Wang, Rui
A1  - Dong, Shuju
A1  - Long, Shiyan
A1  - Zhang, Ping
A1  - Feng, Ling
Y1  - 2023//
N2  - The care model composed of a multidisciplinary team is the best model to promote stroke rehabilitation. The objective of this study was to explore the effect of nurse-led rapid rehabilitation on mechanical thrombectomy (MT) in patients with acute ischemic stroke (AIS). This study used a non-randomized, historically controlled clinical trial design to compare the efficacy of nurse-led rapid and routine rehabilitation after thrombectomy in patients with ischemic stroke. Treatment outcomes, including hospitalization duration, hospitalization costs, scores on multiple scales at discharge, and clinical outcomes 3 months post-discharge, were assessed and compared between the 2 rehabilitation approaches. Our report is based on the STROBE guidelines. The differences in length of stay in hospital (P = .018), hospitalization expense (P < .001), National Institutes of Health Stroke Scale score (NIHSS) score at discharge (P < .001), modified Rankin scale (MRS) score at discharge (P < .001), and ADL (Activities of Daily Living) score at discharge (P = .156) between the intervention group and the control group were statistically significant. There were statistically significant differences in anxiety/depression (P = .013) and overall quality of life (P = .017) 3 months after discharge. Generalized estimating equation (GEE) analysis showed that interaction effects between group and time were statistically significant for MRS (OR = 0.231, 95% confidence interval: 0.128-0.417, P < .001). The hospitalization time of patients in the intervention group was shortened, and the hospitalization cost was reduced. There were differences in psychological status, and the overall quality of life and improvement of disability status was better., Copyright (C) 2023 The Authors. Published by Wolters Kluwer Health, Inc. All rights reserved.
KW  - acute ischemic stroke
KW  - historical control study
KW  - mechanical thrombectomy
KW  - quality of life
KW  - rapid rehabilitation
JA  - Medicine (Baltimore)
VL  - 102
IS  - 28
SP  - e34232
CY  - Copyright (C) 2023 The Authors. Published by Wolters Kluwer Health, Inc. All rights reserved.
PB  - (a) Department of Neurology, West China Hospital, Sichuan University/ West China School of Nursing, Sichuan University, Chengdu, People's Republic of China
PB  - (b) Department of Neurology, West China Hospital, Sichuan University, Chengdu, People's Republic of China.
SN  - 0025-7974
M1  - mny, 2985248r
DO  - 10.1097/MD.0000000000034232
PT  - Article
L2  - http://ovidsp.ovid.com/ovidweb.cgi?T=JS&PAGE=reference&D=yrovftz1&NEWS=N&AN=00005792-202307140-00056
ER  -  

Link to the Ovid Full Text or citation: https://ovidsp.ovid.com/ovidweb.cgi?T=JS&CSC=Y&NEWS=N&PAGE=fulltext&D=yrovftz1&AN=00005792-202307140-00056 

374. 
TY  - JOUR
DB  - Your Journals@Ovid Full Text
ID  - 00005792-202307070-00028
T1  - Association between chromosome 6p21 translocation and asthenozoospermia:  A retrospective, observational study.
A1  - Zhang, Yi
A1  - Zhan, Peng
A1  - Wang, Yanli
A1  - Tian, Wenjie
A1  - Yang, Xiao
A1  - Wang, Xu
Y1  - 2023//
N2  - Asthenozoospermia (AZS) is the commonest cause of male-related infertility. The patients with AZS easily exhibit infertility, with their wives having spontaneous miscarriages or seeking assisted reproductive treatment. Reciprocal chromosomal translocation (RCT) is an important chromosome structural abnormality and has been reported to affect sperm motility. Genetic counseling for male RCT patients with AZS is still a challenge. This study reported 4 RCT carriers, which were 46,XY,t(1;6) (p36.1;p21), 46,XY,t (6;10) (p21;q11.2), 46,XY,t (6;11) (p21;p15), and 46,XY,t (6;17) (p21;q21), respectively. The association between chromosome 6p21 translocation and AZS is discussed, considering 19 published cases as well. In 6 patients with available semen parameters and 4 patients in this study, all of them were diagnosed with AZS. The SLC26A8 gene and the DNAH8 gene located on chromosome 6p21 are closely related to AZS by gene search using OMIM. For the chromosome 6p21 breakpoint, 72 pathogenic genes were found through the DECIPHER search. Gene ontology analysis showed that these target genes have several molecular functions and are strongly involved in various biological processes. The proteins expressed by these genes are involved in multiple cellular components. These results suggest that the breakpoint of chromosome 6p21 in male RCT carriers is closely related to AZS. The breakpoint may disrupt the structure and function of related genes, resulting in reduced sperm motility. Karyotype analysis should be recommended for AZS patients. Chromosomes and breakpoints involved in RCT should be paid attention to in genetic counseling for patients., Copyright (C) 2023 The Authors. Published by Wolters Kluwer Health, Inc. All rights reserved.
KW  - asthenozoospermia
KW  - chromosomal translocation
KW  - genetic counseling
KW  - male infertility
JA  - Medicine (Baltimore)
VL  - 102
IS  - 27
SP  - e34318
CY  - Copyright (C) 2023 The Authors. Published by Wolters Kluwer Health, Inc. All rights reserved.
PB  - (a) Department of Urology, the Second Hospital of Jilin University, Changchun, China.
SN  - 0025-7974
M1  - mny, 2985248r
DO  - 10.1097/MD.0000000000034318
PT  - Article
L2  - http://ovidsp.ovid.com/ovidweb.cgi?T=JS&PAGE=reference&D=yrovftz1&NEWS=N&AN=00005792-202307070-00028
ER  -  

Link to the Ovid Full Text or citation: https://ovidsp.ovid.com/ovidweb.cgi?T=JS&CSC=Y&NEWS=N&PAGE=fulltext&D=yrovftz1&AN=00005792-202307070-00028 

375. 
TY  - JOUR
DB  - Your Journals@Ovid Full Text
ID  - 00001622-202307000-00016
T1  - Adjuvant and neoadjuvant approaches in pancreatic cancer.
A1  - Conroy, Thierry
A1  - Lambert, Aurelien
A1  - Ducreux, Michel
Y1  - 2023//
N2  - Purpose of review: Pancreatic cancer treatment remains a challenging problem for surgeons and oncologists. This review aims to summarize the current advances on adjuvant and neoadjuvant treatment approaches for resectable pancreatic cancer., Recent findings: Recent phase III randomized trials of adjuvant therapy showed improvement of overall survival in both experimental and control groups. Effectiveness of adjuvant therapy in specific subgroups as elderly patients, intraductal papillary mucinous neoplasms, stage I, and DNA damage repair gene germline variants has been reported. Completion of all cycles of planned adjuvant chemotherapy is confirmed as an independent prognostic factor. Adjuvant chemotherapy remains underutilized, mainly because of early recurrence, prolonged recovery, or older age older than 75 years. So, neoadjuvant treatment is a logical approach to administer systemic treatment to more patients. Meta-analysis did not demonstrate an overall survival benefit of neoadjuvant treatments in resectable pancreatic cancer, and definitive conclusions cannot be drawn from available randomized controlled trials. Upfront surgery and adjuvant chemotherapy should still be considered a standard approach in resectable pancreatic cancer., Summary: Adjuvant chemotherapy with mFOLFIRINOX remains the standard of care in fit patients with resected pancreatic cancer, and limited high-level evidence support the use of neoadjuvant therapy in upfront resectable pancreatic cancer., Copyright (C) 2023 Wolters Kluwer Health, Inc. All rights reserved.
KW  - adjuvant chemotherapy
KW  - FOLFIRINOX
KW  - neoadjuvant treatment
KW  - resectable pancreatic cancer
JA  - Curr Opin Oncol
VL  - 35
IS  - 4
SP  - 326
EP  - 333
CY  - Copyright (C) 2023 Wolters Kluwer Health, Inc. All rights reserved.
PB  - (a)Department of Medical Oncology, Institut de Cancerologie de Lorraine and Universite de Lorraine, APEMAC, Equipe MICS, Nancy
PB  - (b)Department of Medical Oncology, Gustave Roussy, Universite Paris-Saclay, Villejuif, France
SN  - 1040-8746
M1  - a1v, 9007265
DO  - 10.1097/CCO.0000000000000962
PT  - Miscellaneous Article
L2  - http://ovidsp.ovid.com/ovidweb.cgi?T=JS&PAGE=reference&D=yrovftz1&NEWS=N&AN=00001622-202307000-00016
ER  -  

Link to the Ovid Full Text or citation: https://ovidsp.ovid.com/ovidweb.cgi?T=JS&CSC=Y&NEWS=N&PAGE=fulltext&D=yrovftz1&AN=00001622-202307000-00016 

376. 
TY  - JOUR
DB  - Your Journals@Ovid Full Text
ID  - 00004268-202307000-00018
T1  - Timing of Antihypertensive Drug Therapy:  A Systematic Review and Meta-Analysis of Randomized Clinical Trials.
A1  - Maqsood, Muhammad
A1  - Messerli, Franz
A1  - Skolnick, Adam
A1  - Newman, Jonathan
A1  - Berger, Jeffrey
A1  - Bangalore, Sripal
Y1  - 2023//
N2  - Background: The timing of antihypertensive drugs administration is controversial. The aim was to compare the efficacy of dosing of antihypertensive drugs in the morning versus evening., Methods: A PubMed, EMBASE, and  clinicaltrials.gov databases search for randomized clinical trials of antihypertensive therapies where patients were randomized to morning versus evening dosing. The outcomes were ambulatory blood pressure (BP) parameters (day-time, night-time, and 24/48-hour systolic blood pressure [SBP] and diastolic blood pressure [DBP]) and cardiovascular outcomes., Results: Of 72 randomized controlled trials included, evening dosing significantly reduced ambulatory BP parameters: 24/48-hour SBP (mean difference [MD]=1.41 mm Hg; [95% CI, 0.48-2.34]), DBP (MD=0.60 mm Hg [95% CI, 0.12-1.08]), night-time SBP (MD=4.09 mm Hg [95% CI, 3.01-5.16]), DBP (MD, 2.57 mm Hg [95% CI, 1.92-3.22]), with a smaller reduction in day-time SBP (MD=0.94 mm Hg [95% CI, 0.01-1.87]), and DBP (MD=0.87 mm Hg [95% CI, 0.10-1.63]), and numerically lower cardiovascular events compared with morning dosing. However, when controversial data by Hermida (23 trials, 25  734 patients) were omitted (Pheterogeneity<0.05 for most outcomes), the above effect of evening dosing attenuated with no significant effect on 24/48-hour ambulatory blood pressure, day-time BP, and major adverse cardiac event and smaller reduction in night-time ambulatory SBP and DBP., Conclusions: Evening dosing of antihypertensive drugs significantly reduced ambulatory BP parameters and lowered cardiovascular events but the effect was mainly driven by trials by Hermida group. Unless the intention is to specifically lower night-time BP, antihypertensive drugs should be taken at a time of day that is convenient, optimizes adherence, and minimizes undesirable effects., (C) 2023 American Heart Association, Inc
KW  - adverse cardiovascular events
KW  - ambulatory blood pressure
KW  - chronotherapy
KW  - evening dosing
KW  - hypertension
KW  - morning dosing
JA  - Hypertension
VL  - 80
IS  - 7
SP  - 1544
EP  - 1554
CY  - (C) 2023 American Heart Association, Inc
PB  - Department of medicine, Lincoln Medical Center, Bronx, New York (M.H.M.).
PB  - Department of Cardiology and Clinical Research, University Hospital, Bern, Switzerland (F.H.M.).
PB  - Division of Cardiology, Mount Sinai Medical Center, Icahn School of Medicine, New York (F.H.M.).
PB  - Leon H. Charney Division of Cardiology, New York University Langone Medical Center, New York, NY (A.H.S.).
PB  - Division of Cardiology and the Center for the Prevention of Cardiovascular Disease (J.D.N.)
PB  - Division of Cardiovascular Medicine, New York University Grossman School of Medicine, NY (S.B.).
PB  - Leon H. Charney Division of Cardiology, Department of Medicine, New York University School of Medicine, NY (J.S.B.).
SN  - 0194-911X
M1  - gk7, 7906255
DO  - 10.1161/HYPERTENSIONAHA.122.20862
PT  - Article
L2  - http://ovidsp.ovid.com/ovidweb.cgi?T=JS&PAGE=reference&D=yrovftz1&NEWS=N&AN=00004268-202307000-00018
ER  -  

Link to the Ovid Full Text or citation: https://ovidsp.ovid.com/ovidweb.cgi?T=JS&CSC=Y&NEWS=N&PAGE=fulltext&D=yrovftz1&AN=00004268-202307000-00018 

377. 
TY  - JOUR
DB  - Your Journals@Ovid Full Text
ID  - 00004872-202307000-00007
T1  - Thiazide diuretics alone or combined with potassium-sparing diuretics to treat hypertension:  a systematic review and network meta-analysis of randomized controlled trials.
A1  - Martins, Vitor
A1  - Ziegelmann, Patricia
A1  - Ferrari, Filipe
A1  - Bottino, Leonardo
A1  - Lucca, Marcelo
A1  - Correa, Henrique
A1  - Blum, Gabriela
A1  - Helal, Lucas
A1  - Fuchs, Sandra
A1  - Fuchs, Flavio
Y1  - 2023//
N2  - Background: The magnitude of blood pressure (BP)-lowering effects and decrease of the adverse effects of thiazide diuretics provided by potassium-sparing diuretics remain uncertain. The aim of this study was to compare the BP-lowering efficacy and the incidence of adverse effects of high (T+) and low-dose (T-) thiazide diuretics, alone or combined with high (PS+) or low-dose (PS-) potassium-sparing diuretics in patients with primary hypertension., Methods: A systematic literature search was performed in PubMed/MEDLINE, the Cochrane Central Register of Controlled Trials, Embase, Web of Science, Scopus and LILACS. Randomized double-blind placebo or active-controlled trials (RCT) with 3 weeks to 1 year of follow-up were included. Sample size, mean and standard deviation from baseline, follow-up and change from baseline values were extracted by two independent reviewers. Pairwise random effect models and Bayesian network meta-analysis models were used to compare the effects of treatments. The risk of bias in individual studies was assessed using the Rob 1.0 tool. The primary outcome was the mean difference in office SBP. Secondary outcomes were the mean difference in biochemical parameters and the incidence of nonmelanoma skin cancer., Results: Two hundred and seventy-six double-blind RCTs involving 58 807 participants (mean age: 55 years; 45% women) were included. All treatment groups were more effective than placebo in lowering BP, with mean differences (MDs) of change from baseline ranging from -7.66 mmHg [95% credible interval (95% CrI), -8.53 to -6.79] for T- to -12.77 mmHg (95% CrI, -15.22 to -10.31) for T+PS-. T+ alone or combined with potassium-sparing was more effective in reducing BP than T-. The surface under the cumulative ranking curve (SUCRA) estimated ranking showed that the best effectiveness in lowering SBP was found for T+PS- (0.69), T+PS+ (0.65) and T+ (0.54). Compared with placebo, all treatments (except T-PS-) were associated with more potassium reduction and T+ compared with all other treatments and T- when compared with T-PS-. Compared with placebo, all active treatments (except T+PS+) showed higher elevations of uric acid. The increase of plasma glucose promoted by thiazides alone was reduced by potassium-sparing agents., Conclusion: Thiazides with potassium-sparing diuretics are associated with increased BP-lowering efficacy compared with thiazides alone while minimizing hypokalaemia and hyperglycaemia. These findings demonstrate that thiazide and potassium-sparing diuretic combination is preferable to thiazide alone in treating hypertension., Copyright (C) 2023 Wolters Kluwer Health, Inc. All rights reserved.
KW  - blood pressure
KW  - diuretics
KW  - hypertension
KW  - potassium-sparing
KW  - thiazides
KW  - treatment
JA  - J Hypertens
VL  - 41
IS  - 7
SP  - 1108
EP  - 1116
CY  - Copyright (C) 2023 Wolters Kluwer Health, Inc. All rights reserved.
PB  - (a)Graduate Program in Cardiology and Cardiovascular Sciences
PB  - (b)Graduate Program in Epidemiology, School of Medicine, Universidade Federal do Rio Grande do Sul
PB  - (c)INCT PREVER, Clinical Research Center, Hospital de Clinicas de Porto Alegre, Porto Alegre, RS Brazil
PB  - (d)Center for Journalology, Ottawa Hospital Research Institute, Ottawa, Ontario, Canada
PB  - (e)Division of Cardiology, Hospital de Clinicas de Porto Alegre, Porto Alegre, RS, Brazil
SN  - 0263-6352
M1  - iew, 8306882
DO  - 10.1097/HJH.0000000000003436
PT  - Article
L2  - http://ovidsp.ovid.com/ovidweb.cgi?T=JS&PAGE=reference&D=yrovftz1&NEWS=N&AN=00004872-202307000-00007
ER  -  

Link to the Ovid Full Text or citation: https://ovidsp.ovid.com/ovidweb.cgi?T=JS&CSC=Y&NEWS=N&PAGE=fulltext&D=yrovftz1&AN=00004872-202307000-00007 

378. 
TY  - JOUR
DB  - Your Journals@Ovid Full Text
ID  - 00000539-202307000-00006
T1  - Analgesic Effect of Buprenorphine for Chronic Noncancer Pain:  A Systematic Review and Meta-analysis of Randomized Controlled Trials.
A1  - Wong, Stanley
A1  - Chan, Tak
A1  - Wang, Fengfeng
A1  - Chan, Timmy
A1  - Ho, Hung
A1  - Cheung, Chi
Y1  - 2023//
N2  - BACKGROUND: Buprenorphine is a partial agonist at the [micro]-opioid receptor and an antagonist at the delta and kappa opioid receptors. It has high affinity and low intrinsic activity at the [micro]-opioid receptor. Buprenorphine demonstrates no ceiling effect for clinical analgesia, but demonstrates this for respiratory depression and euphoria. It may provide effective analgesia while producing less adverse effects, making it a promising opioid analgesic. A systematic review and meta-analysis were performed to examine the analgesic efficacy of buprenorphine for patients with chronic noncancer pain., METHODS: PubMed, MEDLNE, Embase, and the Cochrane Library were searched up to January 2022. Randomized controlled trials were included if they compared buprenorphine versus placebo or active analgesic in patients with chronic noncancer pain, where pain score was an outcome. Nonrandomized controlled trials, observational studies, qualitative studies, case reports, and commentaries were excluded. Two investigators independently performed the literature search, study selection, and data collection. A random-effects model was used. The primary outcome was the effect of buprenorphine on pain intensity in patients with chronic noncancer pain based on standardized mean difference (SMD) in pain score. Quality of evidence was assessed using the Grade of Recommendations Assessment, Development, and Evaluation (GRADE) approach., RESULTS: Two separate literature searches were conducted for patients with and without opioid use disorder (OUD). Only one study met the search criteria for those with OUD. Fourteen randomized controlled trials were included for those without OUD. Buprenorphine was associated with reduced pain score (SMD = -0.368, P < .001, I2 = 89.37%) compared to placebo or active analgesic. Subgroup meta-analyses showed statistically significant differences in favor of buprenorphine versus placebo (SMD = -0.404, P < .001), for chronic low back pain (SMD = -0.383, P < .001), when administered via the transdermal route (SMD = -0.572, P = .001), via the buccal route (SMD = -0.453, P < .001), with length of follow-up lasting <12 weeks (SMD = -0.848, P < .05), and length of follow-up lasting 12 weeks or more (SMD = -0.415, P < .001). There was no significant difference when compared to active analgesic (SMD = 0.045, P > .05). Quality of evidence was low to moderate., CONCLUSIONS: Buprenorphine was associated with a statistically significant and small reduction in pain intensity compared to placebo. Both the transdermal and buccal routes provided pain relief. There was more evidence supporting its use for chronic low back pain., (C) 2023 International Anesthesia Research Society
JA  - Anesth Analg
VL  - 137
IS  - 1
SP  - 59
EP  - 71
CY  - (C) 2023 International Anesthesia Research Society 
PB  - From the (*)Department of Anaesthesiology, Li Ka Shing Faculty of Medicine, The University of Hong Kong, Hong Kong, China
PB  - (+)Laboratory and Clinical Research Institute for Pain, Department of Anaesthesiology, The University of Hong Kong, Hong Kong, China.
SN  - 0003-2999
M1  - 4r8, 1310650
DO  - 10.1213/ANE.0000000000006467
PT  - Article
L2  - http://ovidsp.ovid.com/ovidweb.cgi?T=JS&PAGE=reference&D=yrovftz1&NEWS=N&AN=00000539-202307000-00006
ER  -  

Link to the Ovid Full Text or citation: https://ovidsp.ovid.com/ovidweb.cgi?T=JS&CSC=Y&NEWS=N&PAGE=fulltext&D=yrovftz1&AN=00000539-202307000-00006 

379. 
TY  - JOUR
DB  - Your Journals@Ovid Full Text
ID  - 01720096-202307000-00028
T1  - CONTOUR Australia:  Condition of Submental Fullness and Treatment Outcomes with Belkyra Registry.
A1  - Boxley, Sarah
A1  -  MBBS, FRACGP
A1  - Lin, Frank
A1  - MBBS, FRACS
A1  - Lee See, Neville
A1  -  Rose, Suzanne
A1  - PhD, MBA
A1  - Battucci, Simona
A1  - Simonyi, Susan
A1  - BScN, RN
Y1  - 2023//
N2  - Background: Submental fat (SMF) contributes to an aged or overweight appearance that may negatively impact an individual's psychological well-being. Deoxycholic acid (ATX-101) is an injectable formulation of deoxycholic acid approved to treat SMF. The Condition of Submental Fullness and Treatment Outcomes Registry (CONTOUR) Australia study was designed to understand treatment patterns and outcomes with ATX-101 in Australia., Methods: CONTOUR Australia was a phase 4, prospective, observational, multicenter registry that enrolled adults considering treatment for SMF reduction., Results: The registry enrolled 86 patients from six sites. Significant changes from baseline through the end of treatment indicated improvement in mild to moderate fullness associated with SMF on the Clinician-Reported SMF Rating Scale and the Patient-Reported SMF Rating Scale, improvement in SMF-associated psychological impact after treatment on the Patient-Reported SMF Impact Scale, no overall worsening in skin laxity based on Submental Skin Laxity Grade, and increased patient satisfaction with the face/chin on the Subject Self-Rating Scale after receiving treatment. Adverse events were all mild and mostly related to the injection site (ie, bruising and swelling)., Conclusion: CONTOUR Australia observed clinically meaningful and significant outcomes and further supports ATX-101 as a well-tolerated and effective treatment for SMF reduction., Copyright (C) 2023 The Authors. Published by Wolters Kluwer Health, Inc. on behalf of the American Society of Plastic Surgeons. All rights reserved.
JA  - Plast. reconstr. surg., Glob. open
VL  - 11
IS  - 7
SP  - e5123
CY  - Copyright (C) 2023 The Authors. Published by Wolters Kluwer Health, Inc. on behalf of the American Society of Plastic Surgeons. All rights reserved.
PB  - From (*)SkinBox Clinics, Perth, WA, Australia
PB  - (+)Eastern Plastic Surgery, Box Hill North, VIC, Australia
PB  - (++)Kiora Medical Spa, Hawthorn, VIC, Australia
PB  - ([S])Global Epidemiology Pharmacovigilance and Patient Safety, AbbVie, Marlow, United Kingdom
PB  - ([P])Pharmacovigilance and Patient Safety, AbbVie, Rome, Italy
PB  - (||)Clinical Program Development, AbbVie, Singapore.
SN  - 2169-7574
M1  - 101622231
DO  - 10.1097/GOX.0000000000005123
PT  - Article
L2  - http://ovidsp.ovid.com/ovidweb.cgi?T=JS&PAGE=reference&D=yrovftz1&NEWS=N&AN=01720096-202307000-00028
ER  -  

Link to the Ovid Full Text or citation: https://ovidsp.ovid.com/ovidweb.cgi?T=JS&CSC=Y&NEWS=N&PAGE=fulltext&D=yrovftz1&AN=01720096-202307000-00028 

380. 
TY  - JOUR
DB  - Your Journals@Ovid Full Text
ID  - 00002060-202307000-00003
T1  - Effects of Physical Therapy on Joint Pain, Joint Range of Motion, Joint Health, Strength, and Mobility in Patients With Hemophilia: A Systematic Review and Meta-analysis.
A1  - Chen, Chien-Min
A1  - Lin, Chia-Hung
A1  - Kung, Kuan-Yu
Y1  - 2023//
N2  - Objective: This study investigated the effects of physical therapy, including exercise, manual therapy, and physical agent modality, on joints, muscle strength, and mobility of patients with hemophilia., Methods: PubMed, Embase, MEDLINE, Cochrane Central Register of Controlled Trials, Web of Science, and Scopus were searched from inception to September 10, 2022. Randomized controlled trials comparing pain, range of motion, and health of joints, as well as muscle strength and mobility (timed up and go test) between physical therapy and control groups were included., Results: Fifteen randomized controlled trials with 595 male patients with hemophilia were included. In comparisons between physical therapy and control groups, physical therapy significantly reduced joint pain (standardized mean difference = -0.87; 95% confidence interval, -1.14 to -0.60), increased joint range of motion (standardized mean difference = 0.24; 95% confidence interval, 0.14-0.35), enhanced joint health (standardized mean difference = -1.08; 95% confidence interval, -1.38 to -0.78), improved muscle strength (standardized mean difference = 1.42; 95% confidence interval, 1.16-1.69), and timed up and go test performance (standardized mean difference = -1.25; 95% confidence interval, -1.89 to -0.60). The comparisons demonstrate moderate to high evidentiary quality grades., Conclusions: Physical therapy is effective in reducing pain, increasing joint range of motion, enhancing joint health, as well as improving muscle strength and mobility in patients with hemophilia., To Claim CME Credits: Complete the self-assessment activity and evaluation online at  http://www.physiatry.org/JournalCME, CME Objectives: Upon completion of this article, the reader should be able to: (1) Recognize the overall effectiveness of physical therapy for patients with hemophilia; (2) Determine how therapeutic exercise can help improve various outcomes of major joints in these patients; and (3) Appraise that physical therapy is safe and can be implemented in clinical practice for these patients., Level: Advanced, Accreditation: The Association of Academic Physiatrists is accredited by the Accreditation Council for Continuing Medical Education to provide continuing medical education for physicians., The Association of Academic Physiatrists designates this Journal-based CME activity for a maximum of 1.0 AMA PRA Category 1 Credit(s)(TM). Physicians should only claim credit commensurate with the extent of their participation in the activity., Copyright (C) 2023 Wolters Kluwer Health, Inc. All rights reserved.
KW  - Hemophilia
KW  - Physical Therapy
KW  - Exercise
KW  - Meta-analysis
KW  - Systematic Review
JA  - Am J Phys Med Rehabil
VL  - 102
IS  - 7
SP  - 577
EP  - 587
CY  - Copyright (C) 2023 Wolters Kluwer Health, Inc. All rights reserved.
PB  - From the Department of Physical Medicine and Rehabilitation, Chang Gung Memorial Hospital, Chiayi, Taiwan (C-MC, K-YK); School of Medicine, College of Medicine, Chang Gung University, Taoyuan, Taiwan (C-MC); and Department of Physical Medicine and Rehabilitation, Lin Shin Hospital, Taichung, Taiwan (C-HL).
SN  - 0894-9115
M1  - 8803677, ajo
DO  - 10.1097/PHM.0000000000002212
PT  - Article
L2  - http://ovidsp.ovid.com/ovidweb.cgi?T=JS&PAGE=reference&D=yrovftz1&NEWS=N&AN=00002060-202307000-00003
ER  -  

Link to the Ovid Full Text or citation: https://ovidsp.ovid.com/ovidweb.cgi?T=JS&CSC=Y&NEWS=N&PAGE=fulltext&D=yrovftz1&AN=00002060-202307000-00003 

381. 
TY  - JOUR
DB  - Your Journals@Ovid Full Text
ID  - 00006114-202306060-00011
T1  - An Introduction to Individual Participant Data Meta-analysis.
A1  - Veroniki, Areti
A1  - Seitidis, Georgios
A1  - Tsivgoulis, Georgios
A1  - MD, PhD
A1  - Katsanos, Aristeidis
A1  - Mavridis, Dimitris
Y1  - 2023//
N2  - Meta-analysis using individual participant data (IPD-MA) from randomized controlled trials (RCTs) can strengthen evidence used for decision making and is considered the "gold standard" approach. In this study, we present the importance, properties, and main approaches of conducting an IPD-MA. We exemplify the main approaches of conducting an IPD-MA and how these can be used to obtain subgroup effects through estimation of interaction terms. IPD-MA has several benefits over traditional aggregate data (AD) meta-analysis. These include standardization of definitions of outcomes and/or scales, reanalysis of eligible RCTs using the same analysis model across all studies, accounting for missing outcome data, detecting outliers, using participant-level covariates to explore intervention-by-covariate interactions, and tailoring intervention effects to participant characteristics. IPD-MA can be performed in either a 2-stage or 1-stage approach. We exemplify the presented methods using 2 illustrative examples. The first real-life example includes 6 studies assessing sonothrombolysis with or without addition of microspheres against IV thrombolysis alone (i.e., control) in acute ischemic stroke participants with large vessel occlusions. The second real-life example includes 7 studies evaluating the association between blood pressure levels after endovascular thrombectomy and functional improvement of acute ischemic stroke in patients with large vessel occlusion. IPD reviews can be associated with higher quality statistical analysis and may differ from AD reviews. Unlike individual trials that lack power and AD meta-analysis results, which suffer from confounding and aggregation bias, the use of IPD allows us to explore intervention-by-covariate interactions. However, a key limitation of conducting an IPD-MA is retrieval of IPD from original RCTs. Time and resources should be carefully planned before embarking on retrieving IPD., (C) 2023 American Academy of Neurology
JA  - Neurology
VL  - 100
IS  - 23
SP  - 1102
EP  - 1110
CY  - (C) 2023 American Academy of Neurology
PB  - From the Knowledge Translation Program (A.A.V.), Li Ka Shing Knowledge Institute, St. Michael's Hospital, Toronto; Institute of Health Policy Management and Evaluation (A.A.V.), University of Toronto, Ontario, Canada; Department of Primary Education (G.S., D.M.), School of Education, University of Ioannina, Greece; Department of Neurology (G.T.), University of Tennessee Health Sciences Center, Memphis; Second Department of Neurology (G.T.), Attikon University Hospital, School of Medicine, National and Kapodistrian University of Athens, Greece; Division of Neurology (A.H.K.), McMaster University/Population Health Research Institute, Hamilton, Ontario, Canada; and Faculte de Medecine (D.M.), Universite Paris Descartes, France.
SN  - 0028-3878
M1  - 0401060, nz0
DO  - 10.1212/WNL.0000000000207078
PT  - Miscellaneous Article
L2  - http://ovidsp.ovid.com/ovidweb.cgi?T=JS&PAGE=reference&D=yrovftz1&NEWS=N&AN=00006114-202306060-00011
ER  -  

Link to the Ovid Full Text or citation: https://ovidsp.ovid.com/ovidweb.cgi?T=JS&CSC=Y&NEWS=N&PAGE=fulltext&D=yrovftz1&AN=00006114-202306060-00011 

382. 
TY  - JOUR
DB  - Your Journals@Ovid Full Text
ID  - 01960901-202306000-00017
T1  - Radiographic Outcomes of Robot-Assisted Versus Conventional Total Knee Arthroplasty: A Systematic Review and Meta-Analysis of Randomized Clinical Trials.
A1  - Riantho, Albert
A1  - Butarbutar, John
A1  - Christian Parsaoran MD, PhD
A1  - Fidiasrianto, Kevin
A1  - Elson, Elson
A1  - Irvan, Irvan
A1  - Haryono, Handy
A1  - Prasetio, Jeremy
Y1  - 2023//
N2  - Background: Total knee arthroplasty (TKA) has long been considered the definitive treatment for knee osteoarthritis. Although tremendous improvements have been made in surgical techniques for conventional TKA, a substantial dissatisfaction rate among patients has persisted because of moderate-to-severe pain and stiffness following TKA. Robot-assisted TKA was developed as an alternative to conventional TKA with the goal of improving operative precision and producing better clinical outcomes with minimal postoperative complications. The aim of this study was to compare the radiographic outcomes, duration of surgery, and complication rate between robot-assisted TKA and conventional TKA., Methods: We conducted relevant literature searches of Medline, Scopus, ClinicalTrials.gov, and the Cochrane Library databases with use of specific keywords. The outcomes for continuous variables were pooled into mean differences, whereas the outcomes for dichotomous variables were pooled into odds ratios with 95% confidence intervals with use of random-effects models., Results: A total of 12 randomized clinical trials were included. Our pooled analysis revealed that robot-assisted TKA was associated with fewer outliers in the hip-knee-ankle (HKA) angle (p < 0.0001), femoral component (coronal) angle (p = 0.0006), femoral component (sagittal) angle (p = 0.009), tibial component (coronal) angle (p = 0.05), and tibial component (sagittal) angle (p = 0.01) when compared with conventional TKA. The postoperative HKA angle was also significantly more neutral in the robot-assisted TKA group (mean difference, -0.77[degrees]; p < 0.0001). However, the complication rate did not differ significantly between the 2 groups., Conclusions: Robot-assisted TKA may produce more accurate placement of the prosthetic component and better joint alignment accuracy than conventional TKA as shown by fewer outliers in several joint angles., Level of Evidence: Therapeutic Level I. See Instructions for Authors for a complete description of levels of evidence., (C) 2023 The Authors. Published by Wolters Kluwer Health, Inc. on behalf of The Journal of Bone and Joint Surgery, Incorporated.
VL  - 8
IS  - 2
CY  - (C) 2023 The Authors. Published by Wolters Kluwer Health, Inc. on behalf of The Journal of Bone and Joint Surgery, Incorporated.
PB  - (1)Faculty of Medicine, Universitas Pelita Harapan, Tangerang, Indonesia
PB  - (2)Department of Orthopaedics and Traumatology, Siloam Hospitals Lippo Village, Tangerang, Indonesia
SN  - 2472-7245
DO  - 10.2106/JBJS.OA.23.00010
PT  - Article
L2  - http://ovidsp.ovid.com/ovidweb.cgi?T=JS&PAGE=reference&D=yrovftz1&NEWS=N&AN=01960901-202306000-00017
ER  -  

Link to the Ovid Full Text or citation: https://ovidsp.ovid.com/ovidweb.cgi?T=JS&CSC=Y&NEWS=N&PAGE=fulltext&D=yrovftz1&AN=01960901-202306000-00017 

383. 
TY  - JOUR
DB  - Your Journals@Ovid Full Text
ID  - 01960901-202306000-00010
T1  - Assessing the Change in Operative Treatment Rates for Acute Midshaft Clavicle Fractures: Incorporation of Evidence-Based Surgery Results in Orthopaedic Practice.
A1  - Sepehri, Aresh
A1  - MD, MSc
A1  - Guy, Pierre
A1  - MD, MBA
A1  - Roffey, Darren
A1  - O'Brien, Peter
A1  -  MD, FRCSC
A1  - Broekhuyse, Henry
A1  -  MD, FRCSC
A1  - Lefaivre, Kelly
A1  -  MD, MSc
Y1  - 2023//
N2  - Background: In 2007, a randomized controlled trial (RCT) by the Canadian Orthopaedic Trauma Society (COTS) demonstrated better functional outcomes and a lower proportion of patients who developed malunion or nonunion following operative, compared with nonoperative, treatment of midshaft clavicle fractures. The primary aim of the present study was to compare the proportion of midshaft clavicle fractures treated operatively prior to and following the publication of the COTS RCT. An additional exploratory aim was to assess whether the proportion of midshaft clavicle fractures that were treated with surgery for malunion or nonunion decreased., Methods: This retrospective cohort analysis used population-level administrative health data on the residents of British Columbia, Canada. Cases were identified by International Classification of Diseases, Ninth Revision (ICD-9) diagnostic codes and procedure fee codes. Adult patients (>=18 years) with closed middle-third clavicle fractures between 1997 and 2018 were included. Multivariable logistic regression modeling compared the proportion of clavicle fractures treated operatively before and after January 1, 2007, controlling for patient factors. The Pearson chi-square test compared the proportion of fractures treated operatively for malunion or nonunion in the cohorts., Results: A total of 52,916 patients were included (mean age, 47.5 years; 65.6% male). More clavicle fractures were treated operatively from 2007 onward: 6.9% compared with 2.2% prior to 2007 (odds ratio [OR] = 3.35, 95% confidence interval [CI] = 3.03 to 3.70, p < 0.001). Male sex, moderate-to-high income, and younger age were associated with a greater proportion of operative fixation. The rate of surgery for clavicle malunion or nonunion also increased over this time period (to 4.1% from 3.4%, OR = 1.26, 95% CI = 1.15 to 1.38, p < 0.001)., Conclusions: We found a significant change in surgeon practice regarding operative management of clavicle fractures following the publication of a Level-I RCT. With limited high-quality trials comparing operative and nonoperative management, it is important that clinicians, health-care institutions, and health-authority administrations determine what steps can be taken to increase responsiveness to new clinical studies and evidence-based guidelines., Level of Evidence: Prognostic Level III. See Instructions for Authors for a complete description of levels of evidence., (C) 2023 The Authors. Published by Wolters Kluwer Health, Inc. on behalf of The Journal of Bone and Joint Surgery, Incorporated.
VL  - 8
IS  - 2
CY  - (C) 2023 The Authors. Published by Wolters Kluwer Health, Inc. on behalf of The Journal of Bone and Joint Surgery, Incorporated.
PB  - (1)Department of Orthopaedics, Faculty of Medicine, University of British Columbia, Vancouver, British Columbia, Canada
PB  - (2)Division of Orthopaedic Trauma, Vancouver General Hospital, Vancouver Coastal Health, Vancouver, British Columbia, Canada
SN  - 2472-7245
DO  - 10.2106/JBJS.OA.22.00096
PT  - Article
L2  - http://ovidsp.ovid.com/ovidweb.cgi?T=JS&PAGE=reference&D=yrovftz1&NEWS=N&AN=01960901-202306000-00010
ER  -  

Link to the Ovid Full Text or citation: https://ovidsp.ovid.com/ovidweb.cgi?T=JS&CSC=Y&NEWS=N&PAGE=fulltext&D=yrovftz1&AN=01960901-202306000-00010 

384. 
TY  - JOUR
DB  - Your Journals@Ovid Full Text
ID  - 00000539-202306000-00012
T1  - Clinical Performance of Decision Support Systems in Anesthesia, Intensive Care, and Emergency Medicine:  A Systematic Review and Meta-Analysis.
A1  - Harutyunyan, Robert
A1  - Jeffries, Sean
A1  - Ramirez-GarciaLuna, Jose
A1  -  MD, MSc
A1  - Hemmerling, Thomas
A1  -  MD, MSc
Y1  - 2023//
N2  - BACKGROUND: Medical technology is expanding at an alarming rate, with its integration into health care often reflected by the constant evolution of best practices. This rapid expansion of available treatment modalities, when coupled with progressively increasing amounts of consequential data for health care professionals to manage, creates an environment where complex and timely decision-making without the aid of technology is inconceivable. Decision support systems (DSSs) were, therefore, developed as a means of supporting the clinical duties of health care professionals through immediate point-of-care referencing. The integration of DSS can be especially useful in critical care medicine, where the combination of complex pathologies, the multitude of parameters, and the general state of patients require swift informed decision-making. The systematic review and meta-analysis were performed to evaluate DSS outcomes compared to the standard of care (SOC) in critical care medicine., METHODS: This systematic review and subsequent meta-analysis were performed after the EQUATOR networks Preferred Reporting Items for Systematic Reviews and Meta-Analyses guidelines (PRISMA). We systematically explored PubMed, Ovid, Central, and Scopus for randomized controlled trials (RCTs) from January 2000 to December 2021. The primary outcome of this study was to evaluate whether DSS is more effective than SOC practice in critical care medicine within the following disciplines: anesthesia, emergency department (ED), and intensive care unit (ICU). A random-effects model was used to estimate the effect of DSS performance, with 95% confidence intervals (CIs) in both continuous and dichotomous results. Outcome-based, department-specific, and study-design subgroup analyses were performed., RESULTS: A total of 34 RCTs were included for analysis. In total, 68,102 participants received DSS intervention, while 111,515 received SOC. Analysis of the continuous (standardized mean difference [SMD], -0.66; 95% CI [-1.01 to -0.30]; P < .01) and binary outcomes (odds ratio [OR], 0.64; 95% CI, [0.44-0.91]; P < .01) was statistically significant and suggests that health interventions are marginally improved with DSS integration in comparison to SOC in critical care medicine. Subgroup analysis in anesthesia (SMD, -0.89; 95% CI, [-1.71 to -0.07]; P < .01) and ICU (SMD, -0.63; 95% CI [-1.14 to -0.12]; P < .01) were deemed statistically supportive of DSS in improving outcome, with evidence being indeterminate in the field of emergency medicine (SMD, -0.24; 95% CI, [-0.71 to 0.23]; P < .01)., CONCLUSIONS: DSSs were associated with a beneficial impact in critical care medicine on a continuous and binary scale; however, the ED subgroup was found to be inconclusive. Additional RCTs are required to determine the effectiveness of DSS in critical care medicine., (C) 2023 International Anesthesia Research Society
JA  - Anesth Analg
VL  - 136
IS  - 6
SP  - 1084
EP  - 1095
CY  - (C) 2023 International Anesthesia Research Society 
PB  - From the (*)Department of Experimental Surgery, McGill University Health Center, Montreal, Quebec, Canada
PB  - (+)Department of Anesthesia, McGill University, Montreal, Quebec, Canada.
SN  - 0003-2999
M1  - 4r8, 1310650
DO  - 10.1213/ANE.0000000000006500
PT  - Article
L2  - http://ovidsp.ovid.com/ovidweb.cgi?T=JS&PAGE=reference&D=yrovftz1&NEWS=N&AN=00000539-202306000-00012
ER  -  

Link to the Ovid Full Text or citation: https://ovidsp.ovid.com/ovidweb.cgi?T=JS&CSC=Y&NEWS=N&PAGE=fulltext&D=yrovftz1&AN=00000539-202306000-00012 

385. 
TY  - JOUR
DB  - Your Journals@Ovid Full Text
ID  - 00002060-202306000-00007
T1  - Short- and Long-Term Effects of Repetitive Transcranial Magnetic Stimulation on Poststroke Visuospatial Neglect: A Systematic Review and Meta-analysis of Randomized Controlled Trials.
A1  - Yang, Fu-An
A1  - Lin, Chien-Lin
A1  - Cho, Sheng-Yun
A1  - Chou, I-Ling
A1  - Han, Ting-I
A1  - Yang, Pei-Yu
A1  - MD, MSc
Y1  - 2023//
N2  - Objective: This systematic review and meta-analysis aimed to assess the effects of repetitive transcranial magnetic stimulation and select a suitable protocol for poststroke visuospatial neglect., Design: PubMed, Cochrane Library, and Embase databases were searched for relevant studies from the inception date to October 31, 2021. The inclusion criteria were (1) randomized controlled trials, (2) people with visuospatial neglect, (3) treatment with different repetitive transcranial magnetic stimulation protocols, (4) comparison with sham or blank control, and (5) reports of performance measurements., Results: Data were obtained from 11 randomized controlled trials. The effects of immediate and 1-mo postintervention were measured using line bisection test, cancellation test, and Catherine Bergego Scale. Results showed statistically significant improvement when applying low-frequency (0.5-1 Hz) repetitive transcranial magnetic stimulation or continuous theta burst stimulation to the left hemisphere on short- and long-term line bisection test (standardized mean difference = -1.10, 95% confidence interval = -1.84 to -0.37; standardized mean difference = -1.25, 95% confidence interval = -2.11 to -0.39) and cancellation test (standardized mean difference = 1.08, 95% confidence interval = 0.45 to 1.71; standardized mean difference = 1.45, 95% confidence interval = 0.42, 2.47)., Conclusions: Repetitive transcranial magnetic stimulation may be considered a treatment option for poststroke visuospatial neglect. This review proves that a decrease in neuronal excitation in the left hemisphere, which restores the interhemispheric balance, benefits poststroke visuospatial neglect., Copyright (C) 2023 Wolters Kluwer Health, Inc. All rights reserved.
KW  - Repetitive Transcranial Magnetic Stimulation
KW  - Visuospatial Neglect
KW  - Stroke
KW  - Meta-analysis
JA  - Am J Phys Med Rehabil
VL  - 102
IS  - 6
SP  - 522
EP  - 532
CY  - Copyright (C) 2023 Wolters Kluwer Health, Inc. All rights reserved.
PB  - From the China Medical University Hospital, Taichung, Taiwan (F-AY); Department of Physical Medicine and Rehabilitation, China Medical University Hospital, Taichung, Taiwan (C-LL, S-YC, T-IH, P-YY); and School of Medicine, China Medical University Hospital, Taichung, Taiwan (I-LC, P-YY).
SN  - 0894-9115
M1  - 8803677, ajo
DO  - 10.1097/PHM.0000000000002151
PT  - Article
L2  - http://ovidsp.ovid.com/ovidweb.cgi?T=JS&PAGE=reference&D=yrovftz1&NEWS=N&AN=00002060-202306000-00007
ER  -  

Link to the Ovid Full Text or citation: https://ovidsp.ovid.com/ovidweb.cgi?T=JS&CSC=Y&NEWS=N&PAGE=fulltext&D=yrovftz1&AN=00002060-202306000-00007 

386. 
TY  - JOUR
DB  - Your Journals@Ovid Full Text
ID  - 00000658-202306000-00006
T1  - Perception of Treatment Success and Impact on Function with Antibiotics or Appendectomy for Appendicitis: A Randomized Clinical Trial with an Observational Cohort.
A1  - Thompson, Callie
A1  - Voldal, Emily
A1  - Davidson, Giana
A1  -  MD, MPH
A1  - Sanchez, Sabrina
A1  -  MD, MPH
A1  - Ayoung-Chee, Patricia
A1  - MD, MPH
A1  - Victory, Jesse
A1  - Guiden, Mary
A1  - Bizzell, Bonnie
A1  - MEd, MBA
A1  - Glaser, Jacob
A1  - MD, FACS
A1  - Hults, Christopher
A1  - Price, Thea
A1  - Siparsky, Nicole
A1  - Ohe, Kristin
A1  - Mandell, Katherine
A1  -  MD, MPH
A1  - DeUgarte, Daniel
A1  - Kaji, Amy
A1  -  MD, PhD
A1  - Uribe, Lisandra
A1  - Kao, Lillian
A1  -  MD, MS
A1  - Mueck, Krislynn
A1  - Farjah, Farhood
A1  - MD, MPH
A1  - Self, Wesley
A1  -  MD, MPH
A1  - Clark, Sunday
A1  - Drake, F.
A1  - Thurston MD, MPH
A1  - Fischkoff, Katherine
A1  - Minko, Elizaveta
A1  - Cuschieri, Joseph
A1  - Faine, Brett
A1  - PharmD, MS
A1  - Skeete, Dionne
A1  - Dhanani, Naila
A1  - Liang, Mike
A1  - Krishnadasan, Anusha
A1  - Talan, David
A1  - Fannon, Erin
A1  - Kessler, Larry
A1  - Comstock, Bryan
A1  - Heagerty, Patrick
A1  - Monsell, Sarah
A1  - Lawrence, Sarah
A1  - Flum, David
A1  -  MD, MPH
A1  - Lavallee, Danielle
A1  -  PhD, PharmD
A1  - Parsons, Charles
A1  - Shapiro, Nathan
A1  - Odom, Stephen
A1  - Cooper, Randall
A1  - Tichter, Aleksandr
A1  - Hayward, Alyssa
A1  - Johnson, Jeffrey
A1  - Patton, Joe
A1  - Hayes, Lillian
A1  - Evans, Heather
A1  - Arif, Hikmatullah
A1  - Hennessey, Laura
A1  - Fairfield, Cathy
A1  - Lew, Debbie
A1  - Bernardi, Karla
A1  - Olavarria, Oscar
A1  - Marquez, Stephanie
A1  - Ko, Tien
A1  - McGrane, Karen
A1  - Sohn, Vance
A1  - Jones, Alan
A1  - Patki, Deepti
A1  - Kutcher, Matthew
A1  - Peacock, Rebekah
A1  - Chung, Bruce
A1  - Carter, Damien
A1  - MacKenzie, David
A1  - Burris, Debra
A1  - Mack, Joseph
A1  - Gerry, Terilee
A1  - Maggi, Jason
A1  - Pierce, Kristyn
A1  - Melis, Marcovalerio
A1  - Abouzeid, Mohamad
A1  - Shah, Paresh
A1  - Sinha, Prashant
A1  - Chiang, William
A1  - Rushing, Amy
A1  - Wisler, Jon
A1  - Steinberg, Steven
A1  - Tudor, Brandon
A1  - Foster, Careen
A1  - Schaetzel, Shaina
A1  - Morgan, Dayna
A1  - Tschirhart, John
A1  - Wallick, Julie
A1  - Martinez, Ryan
A1  - Wells, Sean
A1  - Ferrigno, Lisa
A1  - Salzberg, Matthew
A1  - Putnam, Brant
A1  - Kim, Dennis
A1  - Howell, Erin
A1  - Spence, Lara
A1  - Fleischman, Ross
A1  - Saltzman, Darin
A1  - Mireles, Debbie
A1  - Chen, Formosa
A1  - Moran, Gregory
A1  - Pathmarajah, Kavitha
A1  - Gibbons, Melinda
A1  - Schmidt, Paul
A1  - Bennion, Robert
A1  - Hsu, Cindy
A1  - Alam, Hasan
A1  - Raghavendran, Krishnan
A1  - Haas, Nathan
A1  - Olbrich, Norman
A1  - Park, Pauline
A1  - Sabbatini, Amber
A1  - Kim, Daniel
A1  - Wolff, Erika
A1  - Williams, Estel
A1  - Horvath, Karen
A1  - Pullar, Kelsey
A1  - Parr, Zoe
A1  - Miller, Karen
A1  - Moser, Kelly
A1  - Wiebusch, Abigail
A1  - Yu, Julianna
A1  - Osborn, Scott
A1  - Johnsson, Billie
A1  - Mount, Lauren
A1  - Winchell, Robert
Y1  - 2023//
N2  - Objective: To compare secondary patient reported outcomes of perceptions of treatment success and function for patients treated for appendicitis with appendectomy vs. antibiotics at 30 days., Summary Background Data: The Comparison of Outcomes of antibiotic Drugs and Appendectomy trial found antibiotics noninferior to appendectomy based on 30-day health status. To address questions about outcomes among participants with lower socioeconomic status, we explored the relationship of sociodemographic and clinical factors and outcomes., Methods: We focused on 4 patient reported outcomes at 30 days: high decisional regret, dissatisfaction with treatment, problems performing usual activities, and missing >10 days of work. The randomized (RCT) and observational cohorts were pooled for exploration of baseline factors. The RCT cohort alone was used for comparison of treatments. Logistic regression was used to assess associations., Results: The pooled cohort contained 2062 participants; 1552 from the RCT. Overall, regret and dissatisfaction were low whereas problems with usual activities and prolonged missed work occurred more frequently. In the RCT, those assigned to antibiotics had more regret (Odd ratios (OR) 2.97, 95% Confidence intervals (CI) 2.05-4.31) and dissatisfaction (OR 1.98, 95%CI 1.25-3.12), and reported less missed work (OR 0.39, 95%CI 0.27-0.56). Factors associated with function outcomes included sociodemographic and clinical variables for both treatment arms. Fewer factors were associated with dissatisfaction and regret., Conclusions: Overall, participants reported high satisfaction, low regret, and were frequently able to resume usual activities and return to work. When comparing treatments for appendicitis, no single measure defines success or failure for all people. The reported data may inform discussions regarding the most appropriate treatment for individuals., Trial Registration: Clinicaltrials.gov Identifier: NCT02800785., Copyright (C) 2023 Wolters Kluwer Health, Inc. All rights reserved.
KW  - patient-reported outcomes
KW  - appendicitis
KW  - appendectomy
KW  - antibiotics
KW  - sociodemographic factors
KW  - clinical factors
KW  - decisional regret
KW  - dissatisfaction with treatment
KW  - Comparison of Outcomes of antibiotic Drugs and Appendectomy
JA  - Ann Surg
VL  - 277
IS  - 6
SP  - 886
EP  - 893
CY  - Copyright (C) 2023 Wolters Kluwer Health, Inc. All rights reserved.
PB  - (*)Vanderbilt University Medical Center, Nashville, TN
PB  - (+)University of Utah, Salt Lake City, UT
PB  - (++)University of Washington, Seattle, WA
PB  - ([S])Boston University Medical Center, Boston, MA
PB  - ([P])Tisch Hospital NYU Langone Medical Center, New York, NY
PB  - (||)Grady Health, Morehouse School of Medicine, Atlanta, GA
PB  - (**)Bellevue Hospital Center NYU School of Medicine, New York, NY
PB  - (++)Providence Regional Medical Center Everett, Everett, WA
PB  - (++++)Rush University Medical Center, Chicago, IL
PB  - ([S][S]) Swedish Medical Center, Seattle, WA
PB  - ([P][P])Harbor-UCLA Medical Center, Torrance, CA
PB  - (||||)Olive View-UCLA Medical Center, Sylmar, CA
PB  - (***)McGovern Medical School at The University of Texas Health Science Center at Houston, Houston, TX
PB  - (+++)Weill Cornell Medicine, New York, NY
PB  - (++++++)Columbia University Medical Center, New York, NY
PB  - ([S][S][S])Harborview Medical Center, Seattle, WA
PB  - ([P][P][P])University of California, San Francisco, San Francisco, CA
PB  - (||||||)University of Iowa Hospitals and Clinics, Iowa City, IA
PB  - (****)University of Texas Lyndon B. Johnson General Hospital, Houston, TX
PB  - (++++)University of Houston, HCA Healthcare Kingwood, Kingwood, TX
PB  - (++++++++)Ronald Reagan UCLA Medical Center, Westwood, CA
PB  - ([S][S][S][S])BC Academic Science Health Network, Vancouver, BC, Canada
SN  - 0003-4932
M1  - 67s, 0372354
DO  - 10.1097/SLA.0000000000005458
PT  - Miscellaneous Article
L2  - http://ovidsp.ovid.com/ovidweb.cgi?T=JS&PAGE=reference&D=yrovftz1&NEWS=N&AN=00000658-202306000-00006
ER  -  

Link to the Ovid Full Text or citation: https://ovidsp.ovid.com/ovidweb.cgi?T=JS&CSC=Y&NEWS=N&PAGE=fulltext&D=yrovftz1&AN=00000658-202306000-00006 

387. 
TY  - JOUR
DB  - Your Journals@Ovid Full Text
ID  - 00001503-202306000-00019
T1  - Anaesthesia and cancer recurrence:  the influence of perioperative anaesthetic technique on cancer recurrence after surgery.
A1  - Rahmani, Lua
A1  - Abdelaatti, Ahmed
A1  - Wall, Thomas
A1  - Buggy, Donal
Y1  - 2023//
N2  - Purpose of review: Cancer is a leading cause of death worldwide, and incidence is increasing. Excisional surgery is essential in approximately 70% of solid organ tumours. Emerging research in onco-anaesthesiology suggests that perioperative anaesthetic and analgesic techniques might influence long-term oncologic outcomes., Recent findings: Prospective, randomized control trials (RCTs) demonstrate that perioperative regional and neuraxial anaesthetic techniques do not affect cancer recurrence. Ongoing trials are investigating the potential outcome benefits of systemic lidocaine. Retrospective studies indicate improved postoperative oncologic outcomes for certain types of breast cancer with higher intraoperative opioid dosage, nuancing available evidence on the effect of opioids. RCT evidence suggests that propofol has no beneficial effect compared with volatiles on breast cancer recurrence, although it remains unclear whether this applies to other cancer types., Summary: Although regional anaesthesia definitively does not affect cancer recurrence, ongoing prospective RCTs with oncological outcomes as primary endpoints are awaited to establish if other anaesthetic or analgesic techniques influence cancer recurrence. Until such trials conclusively identify a causal relationship, insufficient evidence exists to recommend specific anaesthetic or analgesic techniques for tumour resection surgery based on altering the patient's risk of recurrence., Copyright  (C) 2023 YEAR Wolters Kluwer Health, Inc. All rights reserved.
KW  - General anaesthesia
KW  - regional anaesthesia
KW  - postoperative analgesia
KW  - cancer metastasis
KW  - cancer recurrence
KW  - cancer surgery
JA  - Curr Opin Anaesthesiol
VL  - 36
IS  - 3
SP  - 361
EP  - 368
CY  - Copyright  (C) 2023 YEAR Wolters Kluwer Health, Inc. All rights reserved.
PB  - (a)Department of Anaesthesiology & Perioperative Medicine, Mater Misericordiae University Hospital, School of Medicine, University College Dublin, Ireland
PB  - (b)EuroPeriscope, ESA-IC Onco-Anaesthesiology Research Group, Brussels, Belgium
PB  - (c)Outcomes Research, Cleveland Clinic, Ohio, USA
SN  - 0952-7907
M1  - 8813436
DO  - 10.1097/ACO.0000000000001261
PT  - Miscellaneous Article
L2  - http://ovidsp.ovid.com/ovidweb.cgi?T=JS&PAGE=reference&D=yrovftz1&NEWS=N&AN=00001503-202306000-00019
ER  -  

Link to the Ovid Full Text or citation: https://ovidsp.ovid.com/ovidweb.cgi?T=JS&CSC=Y&NEWS=N&PAGE=fulltext&D=yrovftz1&AN=00001503-202306000-00019 

388. 
TY  - JOUR
DB  - Your Journals@Ovid Full Text
ID  - 00001703-202306000-00009
T1  - How effective are lifestyle interventions for overweight women trying to conceive?.
A1  - Hiller, Roman
A1  - Griesinger, Georg
Y1  - 2023//
N2  - Purpose of review: To summarize and critically review the current knowledge on the effectiveness of lifestyle modifications for overweight women trying to conceive., Recent findings: Overweight is associated with a wide spectrum of disorders, which may directly or indirectly affect fertility [from menstrual cycle irregularities to a lower chance of live birth after assisted reproductive technology (ART) treatment]. Weight loss through nonpharmaceutical lifestyle interventions is achievable. Weight loss can normalize menstrual cycle irregularities and can increase fecundability. Pregnancy-associated risks, such as gestational diabetes can be decreased by preconception weight reduction., Summary: Weight loss through lifestyle changes (i.e., lower caloric intake and increased physical activity), may increase fecundability and may have a positive impact on the course of pregnancy, delivery, and neonatal outcomes. Accordingly, women should be motivated to reduce their weight before conception. However, the effectiveness of life-style intervention programs for women actively seeking medical support in achieving pregnancy has not convincingly been demonstrated. In the few randomized controlled trials (RCTs), selection bias for trial participation by patient motivation may have been present, yet participant attrition was still high and mean effects were small, casting doubts on the utility of such programs in routine care. Pharmacological and surgical intervention may be more effective or necessary complements to lifestyle intervention programs., Copyright  (C) 2023 YEAR Wolters Kluwer Health, Inc. All rights reserved.
KW  - body weight
KW  - fecundability
KW  - female obesity
KW  - fertility
KW  - lifestyle interventions
JA  - Curr Opin Obstet Gynecol
VL  - 35
IS  - 3
SP  - 230
EP  - 237
CY  - Copyright  (C) 2023 YEAR Wolters Kluwer Health, Inc. All rights reserved.
PB  - (a)Department of Gynecological Endocrinology and Reproductive Medicine
PB  - (b)University Hospital of Schleswig-Holstein, Campus Luebeck, Luebeck, Germany
SN  - 1040-872X
M1  - a50, 9007264
DO  - 10.1097/GCO.0000000000000874
PT  - Miscellaneous Article
L2  - http://ovidsp.ovid.com/ovidweb.cgi?T=JS&PAGE=reference&D=yrovftz1&NEWS=N&AN=00001703-202306000-00009
ER  -  

Link to the Ovid Full Text or citation: https://ovidsp.ovid.com/ovidweb.cgi?T=JS&CSC=Y&NEWS=N&PAGE=fulltext&D=yrovftz1&AN=00001703-202306000-00009 

389. 
TY  - JOUR
DB  - Your Journals@Ovid Full Text
ID  - 00005344-202306000-00009
T1  - Effect of Different Types and Dosages of Proprotein Convertase Subtilisin/Kexin Type 9 Inhibitors on Lipoprotein(a) Levels:  A Network Meta-analysis.
A1  - Yu, Zongliang
A1  - Hu, Lanqing
A1  - Sun, Changxin
A1  - Wang, Zeping
A1  - Zhang, Xiaonan
A1  - Wu, Min
A1  - Liu, Longtao
Y1  - 2023//
N2  - Lipoprotein(a) [Lp(a)] has become an important component of the residual risk of cardiovascular diseases. Proprotein convertase subtilisin/kexin type 9 (PCSK9) inhibitors display promising effects in controlling Lp(a) levels. However, the effects of different types and dosages of PCSK9 inhibitors on Lp(a) have not been studied in detail. These include 2 monoclonal antibodies, alirocumab and evolocumab, and inclisiran, a small interfering RNA. We searched PubMed, Web of Science, Embase, and Cochrane Library for randomized controlled trials to investigate the efficacy of PCSK9 inhibitors at the Lp(a) level. Although changes in Lp(a) levels were not the primary endpoint in any of these studies, they all described these valuable data. Forty-one randomized controlled trials with 17,601 participants were included, involving 23 unduplicated interventions. Most PCSK9 inhibitors significantly reduced Lp(a) levels compared with placebo. The pairwise comparison demonstrated no significant difference among most PCSK9 inhibitors. However, in the comparison among different dosages of alirocumab, the dosage of 150 mg Q2W showed a significant reduction in Lp(a) levels compared with the dosages of 150, 200, and 300 mg Q4W. In addition, the comparison results demonstrated the significant efficacy of evolocumab 140 mg Q2W compared with alirocumab at a dosage of 150 mg Q4W. The cumulative rank probabilities demonstrated that evolocumab 140 mg Q2W showed the highest efficacy. This study showed that PCSK9 inhibitors reduced Lp(a) levels by up to 25.1%. A biweekly dose of either 140 mg evolocumab or 150 mg alirocumab was the best treatment option. However, the reduction in Lp(a) levels with a single kind of PCSK9 inhibitor alone did not demonstrate sufficient clinical benefit. Therefore, for patients with very high Lp(a) levels who remain at high residual risk in the context of statin administration, it may be acceptable to use a kind of PCSK9 inhibitor, but the clinical benefit needs further investigation., Copyright (C) 2023 Wolters Kluwer Health, Inc. All rights reserved.
KW  - lipoprotein(a)
KW  - proprotein convertase subtilisin/kexin type 9 inhibitors
KW  - network meta-analysis
KW  - randomized controlled trials
JA  - J Cardiovasc Pharmacol
VL  - 81
IS  - 6
SP  - 445
EP  - 453
CY  - Copyright (C) 2023 Wolters Kluwer Health, Inc. All rights reserved.
PB  - (*)National Clinical Research Center for Chinese Medicine Cardiology, Xiyuan Hospital, China Academy of Chinese Medical Sciences, Beijing, China;
PB  - (+)Graduate School of Beijing University of Chinese Medicine, Beijing, China; and
PB  - (++)Guang'an Men Hospital, China Academy of Chinese Medical Sciences, Beijing, China.
SN  - 0160-2446
M1  - 7902492, k78
DO  - 10.1097/FJC.0000000000001419
PT  - Article
L2  - http://ovidsp.ovid.com/ovidweb.cgi?T=JS&PAGE=reference&D=yrovftz1&NEWS=N&AN=00005344-202306000-00009
ER  -  

Link to the Ovid Full Text or citation: https://ovidsp.ovid.com/ovidweb.cgi?T=JS&CSC=Y&NEWS=N&PAGE=fulltext&D=yrovftz1&AN=00005344-202306000-00009 

390. 
TY  - JOUR
DB  - Your Journals@Ovid Full Text
ID  - 01720096-202305000-00050
T1  - Scoping Review of Hydrogel Therapies in the Treatment of Diabetic Chronic Wounds.
A1  - Sharma, Ayushi
A1  - Jarman, Evan
A1  - Fox, Paige
A1  -  MD, PhD
Y1  - 2023//
N2  - Background: Chronic diabetic wounds are a significant issue that can be treated with topical hydrogel therapies. The aim of this study was to review the different compositions of hydrogel that have been developed and analyze their clinical relevance in the treatment of chronic diabetic wounds., Methods: We conducted a scoping review in which twelve articles were selected for review after applying relevant inclusion and exclusion criteria using a two-reviewer strategy. Data extracted from these studies was used to answer the following research question: What is the composition of hydrogels used to treat chronic diabetic wounds and how effective are they?, Results: We analyzed five randomized controlled trials, two retrospective studies, three reviews, and two case reports. Hydrogel compositions discussed included mesenchymal stem cell sheets, carbomer, collagen, and alginate hydrogels, as well as hydrogels embedded with platelet-derived growth factor. Synthetic hydrogels, largely composed of carbomers, were found to have high levels of evidence supporting their wound healing properties, though few articles described their routine use in a clinical setting. Collagen hydrogels dominate the present-day hydrogel market in the clinical treatment of chronic diabetic wounds. The augmentation of hydrogels with therapeutic biomaterials is a new field of hydrogel research, with studies demonstrating promising early in vitro and in vivo animal studies demonstrating promising early results for in vitro and in vivo animal investigations., Conclusions: Current research supports hydrogels as a promising topical therapy in the treatment of chronic diabetic wounds. Augmenting Food & Drug Administration-approved hydrogels with therapeutic substances remains an interesting early area of investigation., Copyright (C) 2023 The Authors. Published by Wolters Kluwer Health, Inc. on behalf of the American Society of Plastic Surgeons. All rights reserved.
JA  - Plast. reconstr. surg., Glob. open
VL  - 11
IS  - 5
SP  - e4984
CY  - Copyright (C) 2023 The Authors. Published by Wolters Kluwer Health, Inc. on behalf of the American Society of Plastic Surgeons. All rights reserved.
PB  - From the (*)Division of Plastic & Reconstructive Surgery, Department of Surgery, Stanford University School of Medicine, Stanford, Calif.
PB  - (+)Division of Plastic & Reconstructive Surgery, Veterans Affairs Palo Alto Health Care System, Palo Alto, Calif.
PB  - (++)Creighton University School of Medicine, Phoenix, Ariz.
SN  - 2169-7574
M1  - 101622231
DO  - 10.1097/GOX.0000000000004984
PT  - Article
L2  - http://ovidsp.ovid.com/ovidweb.cgi?T=JS&PAGE=reference&D=yrovftz1&NEWS=N&AN=01720096-202305000-00050
ER  -  

Link to the Ovid Full Text or citation: https://ovidsp.ovid.com/ovidweb.cgi?T=JS&CSC=Y&NEWS=N&PAGE=fulltext&D=yrovftz1&AN=01720096-202305000-00050 

391. 
TY  - JOUR
DB  - Your Journals@Ovid Full Text
ID  - 00005768-202305000-00002
T1  - Martial Arts and Cognitive Control in Children with Attention-Deficit Hyperactivity Disorder and Children Born Very Preterm:  A Combined Analysis of Two Randomized Controlled Trials.
A1  - LUDYGA, SEBASTIAN
A1  - HANKE, MANUEL
A1  - LEUENBERGER, RAHEL
A1  - BRUGGISSER, FABIENNE
A1  - PUHSE, UWE
A1  - GERBER, MARKUS
A1  - LEMOLA, SAKARI
A1  - CAPONE-MORI, ANDREA
A1  - KEUTLER, CLEMENS
A1  - BROTZMANN, MARK
A1  - WEBER, PETER
Y1  - 2023//
N2  - Introduction: Very preterm birth and attention-deficit hyperactivity disorder (ADHD) are associated with impairments in response inhibition that often persist beyond childhood. Athletes skilled in martial arts show a neurocognitive profile that is associated with an improved inhibition processing stream, suggesting that engagement in this kind of sport has the potential to reduce impairments in this cognitive function. We investigated the behavioral and neurocognitive effects of judo training on response inhibition in children born very preterm and children with ADHD by a combined analysis of two randomized controlled trials., Methods: In both the CHIPMANC (n = 65) and JETPAC (n = 63) studies, participants were randomly allocated to a waitlist or a 12-wk judo training program in a 1:1 ratio. At pretest and posttest, participants completed a Go/NoGo task, the Movement Assessment Battery for Children-2 and a physical work capacity test on a bicycle ergometer. During the cognitive task, event-related potentials (N2, P3a, P3b) were recorded via electroencephalography., Results: The effects of the judo training were moderated by the study group. In contrast to children with ADHD (JETPAC), judo training reduced the commission error rate on the Go/NoGo task and increased the P3a amplitude in children born very preterm (CHIPMANC). No treatment effects were found for N2, P3b and physical fitness outcomes., Conclusions: The neurodevelopmental condition influences the cognitive benefits of judo training. Whereas judo may be ineffective in children with ADHD, children born very preterm can expect improved response inhibition due to a more effective engagement of focal attention to resolve the task-related response conflict., (C) 2023 American College of Sports Medicine
KW  - EVENT-RELATED POTENTIALS
KW  - RESPONSE INHIBITION
KW  - N200
KW  - P300
KW  - JUDO
JA  - Med Sci Sports Exerc
VL  - 55
IS  - 5
SP  - 777
EP  - 786
CY  - (C) 2023 American College of Sports Medicine
PB  - (1)Department of Sport, Exercise and Health, University of Basel, Basel, SWITZERLAND
PB  - (2)Department of Psychology, Bielefeld University, Bielefeld, GERMANY
PB  - (3)Department of Psychology, University of Warwick, Coventry, UNITED KINGDOM
PB  - (4)Division of Neuropediatrics, Kantonsspital Aarau, Clinic for Children and Teenagers, Aarau, SWITZERLAND
PB  - (5)St. Elisabethen Krankenhaus Lorrach, Clinic of Childhood and Adolescent Psychiatry and Psychotherapy, Lorrach, GERMANY
PB  - (6)Division of Neuropediatrics and Developmental Medicine, University of Basel, University Children's Hospital, Basel, SWITZERLAND
SN  - 0195-9131
M1  - 8005433, mg8
DO  - 10.1249/MSS.0000000000003110
PT  - Article
L2  - http://ovidsp.ovid.com/ovidweb.cgi?T=JS&PAGE=reference&D=yrovftz1&NEWS=N&AN=00005768-202305000-00002
ER  -  

Link to the Ovid Full Text or citation: https://ovidsp.ovid.com/ovidweb.cgi?T=JS&CSC=Y&NEWS=N&PAGE=fulltext&D=yrovftz1&AN=00005768-202305000-00002 

392. 
TY  - JOUR
DB  - Your Journals@Ovid Full Text
ID  - 00001648-202305000-00003
T1  - Partial Identification of Personalized Treatment Response with Trial-reported Analyses of Binary Subgroups.
A1  - Li, Sheyu
A1  - Litvin, Valentyn
A1  - Manski, Charles
Y1  - 2023//
N2  - Medical journals have adhered to a reporting practice that seriously limits the usefulness of published trial findings. Medical decision makers commonly observe many patient covariates and seek to use this information to personalize treatment choices. Yet standard summaries of trial findings only partition subjects into broad subgroups, typically binary categories. Given this reporting practice, we study the problem of inference on long mean treatment outcomes E[y(t)|x], where t is a treatment, y(t) is a treatment outcome, and the covariate vector x has length K, each component being a binary variable. The available data are estimates of {E[y(t)|xk = 0], E[y(t)|xk = 1], P(xk)}, k = 1,..., K reported in journal articles. We show that reported trial findings partially identify {E[y(t)|x], P(x)}. Illustrative computations demonstrate that the summaries of trial findings in journal articles may imply only wide bounds on long mean outcomes. One can realistically tighten inferences if one can combine reported trial findings with credible assumptions having identifying power, such as bounded-variation assumptions., Copyright (C) 2023 Wolters Kluwer Health, Inc. All rights reserved.
KW  - partial identification
KW  - treatment response
KW  - randomized trials
KW  - subgroup analysis
JA  - Epidemiology
VL  - 34
IS  - 3
SP  - 319
EP  - 324
CY  - Copyright (C) 2023 Wolters Kluwer Health, Inc. All rights reserved.
PB  - From the (a)Department of Endocrinology and Metabolism, MAGIC China Centre, Cochrane China Centre, Chinese Evidence-based Medicine Centre, West China Hospital, Sichuan University, Chengdu, 610041, China
PB  - (b)Department of Economics, Northwestern University, Evanston, IL 60208-2600, USA.
SN  - 1044-3983
M1  - a2t, 9009644
DO  - 10.1097/EDE.0000000000001593
PT  - Miscellaneous Article
L2  - http://ovidsp.ovid.com/ovidweb.cgi?T=JS&PAGE=reference&D=yrovftz1&NEWS=N&AN=00001648-202305000-00003
ER  -  

Link to the Ovid Full Text or citation: https://ovidsp.ovid.com/ovidweb.cgi?T=JS&CSC=Y&NEWS=N&PAGE=fulltext&D=yrovftz1&AN=00001648-202305000-00003 

393. 
TY  - JOUR
DB  - Your Journals@Ovid Full Text
ID  - 00003226-202305000-00006
T1  - A 10-Year Review of the Management of Ocular Mucous Membrane Pemphigoid:  A Private Practice Experience.
A1  - Johnson, Kasey
A1  - Rosenbaum, James
A1  - Yarter, Jason
A1  - Broadbent, Talmage
A1  - Michels, Kevin
Y1  - 2023//
N2  - Purpose: Ocular mucous membrane pemphigoid (OcMMP) is a rare and potentially blinding condition for which consensus treatment guidelines do not exist. The purpose of this study was to assess the effectiveness and safety of various immunomodulatory agents in the treatment of OcMMP in a private practice setting., Methods: We conducted a 10-year retrospective chart review of patients managed with OcMMP (n = 22). The median age at diagnosis was 73 (range: 35-91) years, and 59% (13/22) of patients were female. Visual acuity, Foster stage, and adverse effects (AEs) were documented. Treatment outcomes for each treatment episode were qualified at 3 months as complete response (CR), response (R), or failure (F). After 3 months, CR was then further subqualified as sustained CR, reactivation after initial CR, or AE after initial CR. The Fisher exact test P values were calculated for each outcome in comparison with mycophenolate., Results: Twenty patients were treated with an immunomodulatory agent for a total of 55 treatment episodes. In comparison to dapsone, mycophenolate was more likely to achieve sustained CR (50% vs. 0%, P = 0.022) and R (100% vs. 50%, P = 0.007), and less likely to fail (0% vs. 50%, P = 0.007). Dapsone was also more likely to be discontinued because of AEs than mycophenolate (40% vs. 6%, P = 0.041)., Conclusions: Mycophenolate is a superior first-line agent to dapsone in the treatment of OcMMP. Although not statistically significant, mycophenolate trends toward superiority over methotrexate as well. Mycophenolate is very effective when used in combination with rituximab. Azathioprine remains a reasonable second-line agent., Copyright (C) 2023 Wolters Kluwer Health, Inc. All rights reserved.
KW  - mucous membrane pemphigoid
KW  - ocular cicatricial pemphigoid
KW  - mycophenolate
KW  - dapsone
KW  - apremilast
JA  - Cornea
VL  - 42
IS  - 5
SP  - 565
EP  - 571
CY  - Copyright (C) 2023 Wolters Kluwer Health, Inc. All rights reserved.
PB  - (*)Washington State University, Elson S. Floyd College of Medicine, Spokane, WA;
PB  - (+)Oregon Health and Science University, Casey Eye Institute, School of Medicine, Portland, OR;
PB  - (++)Legacy Health System, Devers Eye Institute, Portland, OR;
PB  - ([S])University of Washington, School of Medicine, Spokane, WA; and
PB  - ([P])Northwest Eyelid and Orbital Specialists, Spokane, WA.
SN  - 0277-3740
M1  - dsn, 8216186
DO  - 10.1097/ICO.0000000000003071
PT  - Article
L2  - http://ovidsp.ovid.com/ovidweb.cgi?T=JS&PAGE=reference&D=yrovftz1&NEWS=N&AN=00003226-202305000-00006
ER  -  

Link to the Ovid Full Text or citation: https://ovidsp.ovid.com/ovidweb.cgi?T=JS&CSC=Y&NEWS=N&PAGE=fulltext&D=yrovftz1&AN=00003226-202305000-00006 

394. 
TY  - JOUR
DB  - Your Journals@Ovid Full Text
ID  - 00006982-202305000-00013
T1  - RETINOBLASTOMA ASSOCIATED WITH TOTAL EXUDATIVE RETINAL DETACHMENT: Treatment and Outcomes.
A1  - Ghose, Neha
A1  - Agarwal, Purva
A1  - Palkonda, Vijay
A1  - Kaliki, Swathi
Y1  - 2023//
N2  - Purpose: To study the clinical presentation, treatment, and outcomes of eyes presenting with retinoblastoma and total retinal detachment., Methods: A retrospective study of 50 eyes in 43 patients., Results: The mean age at presentation was 15 months (median, 9 months). Retinoblastoma-associated total retinal detachment was unilateral (n = 36; 84%) or bilateral (n = 7; 16%). The mean tumor basal diameter was 17 mm (median, 18 mm), and the mean tumor thickness was 13 mm (median, 12 mm). Associated features included subretinal seeds (n = 26; 52%), vitreous seeds (n = 13; 26%), and subretinal exudation (n = 4; 8%). Based on eighth edition of American Joint Committee on Cancer classification, the tumors were classified as cT2a (n = 19; 38%), cT2b (n = 28; 56%), or cT3c (n = 3; 6%). Primary treatment included intravenous (n = 48; 96%) or intraarterial chemotherapy (n = 2; 4%). Over a mean follow-up period of 30 months (median, 29 months; range, 7-62 months), retinal detachment resolved in 41 eyes (82%), tumor recurrence was noted in 39 eyes (78%), globe salvage was achieved in 35 eyes (70%), and one patient (2%) died due to metastasis., Conclusion: Relatively high tumor recurrence rate is noted in retinoblastoma presenting with total retinal detachment. With appropriate treatment, 70% of the globes can be salvaged., (C) 2023 by Ophthalmic Communications Society, Inc.
KW  - eye
KW  - tumor
KW  - cancer
KW  - retinoblastoma
KW  - retinal detachment
JA  - Retina
VL  - 43
IS  - 5
SP  - 808
EP  - 814
CY  - (C) 2023 by Ophthalmic Communications Society, Inc.
PB  - Operation Eyesight Universal Institute for Eye Cancer, L V Prasad Eye Institute, Hyderabad, India.
SN  - 0275-004X
M1  - r8r, 8309919
DO  - 10.1097/IAE.0000000000003734
PT  - Article
L2  - http://ovidsp.ovid.com/ovidweb.cgi?T=JS&PAGE=reference&D=yrovftz1&NEWS=N&AN=00006982-202305000-00013
ER  -  

Link to the Ovid Full Text or citation: https://ovidsp.ovid.com/ovidweb.cgi?T=JS&CSC=Y&NEWS=N&PAGE=fulltext&D=yrovftz1&AN=00006982-202305000-00013 

395. 
TY  - JOUR
DB  - Your Journals@Ovid Full Text
ID  - 00006982-202305000-00010
T1  - GIANT RETINAL TEAR DETACHMENT: Clinical Presentation and Treatment Outcomes in 396 Patients.
A1  - Ramamurthy, Srishti
A1  - Raval, Vishal
A1  - Ali, Hasnat
A1  - Tyagi, Mudit
A1  - Narayanan, Raja
A1  - Reddy, Rajeev
A1  - Das, Anthony
Y1  - 2023//
N2  - Purpose: To study etiology, clinical presentation, anatomical, and functional outcomes of patients with giant retinal tear detachment at a tertiary eye institute., Methods: Retrospective, consecutive case series of 396 patients (396 eyes) who underwent surgery were reviewed. Factors affecting the final anatomical and functional success were determined., Results: Mean age was 37 years (range; 1-79 years), and 86% (n = 339) of the subjects were men. Trauma (21%) and high myopia (11%) were predisposing risk factors. Two hundred and seventy-seven eyes (70%) had giant retinal tear configuration of >180[degrees] and <270[degrees], associated with partial retinal detachment in 282 (71%) eyes and macular detachment in 262 (66%) eyes. Primary surgery included pars plana vitrectomy (n = 240, 61%), pars plana vitrectomy with encirclage band (n = 152, 38%), or scleral buckle (n = 4, 1%). The mean follow-up duration was 15 months (median, 8.4 months; range, 3-83 months). Anatomical success after initial surgery was 64% (255 eyes), which improved to 78% (308 eyes) after undergoing a second vitreoretinal procedure for recurrent retinal detachment (53 eyes). Median visual acuity improved from 20/1,500 preoperatively to 20/400 at final follow-up (P= 0.01), and 15% of eyes achieved postoperative visual acuity of 20/60 or better. Factors associated with poor anatomical success included age <16 years (P = 0.005) and presenting visual acuity 20/400 or less (P = 0.001)., Conclusion: Trauma and myopia constituted the major risk factors for giant retinal tear detachment in our series. Surgery for giant retinal tear detachment managed with pars plana vitrectomy with or without encirclage band and silicone oil tamponade had good anatomical and favorable visual outcomes at last follow-up., (C) 2023 by Ophthalmic Communications Society, Inc.
KW  - giant retinal tear detachment
KW  - clinical presentation
KW  - vitrectomy
KW  - big data
KW  - outcomes
JA  - Retina
VL  - 43
IS  - 5
SP  - 784
EP  - 792
CY  - (C) 2023 by Ophthalmic Communications Society, Inc.
PB  - (*)Anant Bajaj Retina Institute, L V Prasad Eye Institute, Hyderabad, Telangana, India;
PB  - (+)Center for Biostatistics and Epidemiology, L V Prasad Eye Institute, Hyderabad, Telangana, India;
PB  - (++)Department of eyeSmart EMR and AEye, L V Prasad Eye Institute, Hyderabad, Telangana, India; and
PB  - ([S])Indian Health Outcomes, Public Health and Economics Research Center, L V Prasad Eye Institute, Hyderabad, Telangana, India.
SN  - 0275-004X
M1  - r8r, 8309919
DO  - 10.1097/IAE.0000000000003720
PT  - Article
L2  - http://ovidsp.ovid.com/ovidweb.cgi?T=JS&PAGE=reference&D=yrovftz1&NEWS=N&AN=00006982-202305000-00010
ER  -  

Link to the Ovid Full Text or citation: https://ovidsp.ovid.com/ovidweb.cgi?T=JS&CSC=Y&NEWS=N&PAGE=fulltext&D=yrovftz1&AN=00006982-202305000-00010 

396. 
TY  - JOUR
DB  - Your Journals@Ovid Full Text
ID  - 00007670-202305000-00002
T1  - Divergence Between Clinical Trial Evidence and Actual Practice in Use of Dual Antiplatelet Therapy After Transient Ischemic Attack and Minor Stroke.
A1  - De Matteis, Eleonora
A1  - De Santis, Federico
A1  - Ornello, Raffaele
A1  - MD, PhD
A1  - Censori, Bruno
A1  - Puglisi, Valentina
A1  - Vinciguerra, Luisa
A1  - Giossi, Alessia
A1  - Di Viesti, Pietro
A1  - Inchingolo, Vincenzo
A1  - Fratta, Giovanni
A1  - Diomedi, Marina
A1  - Bagnato, Maria
A1  - Cenciarelli, Silvia
A1  - Bedetti, Chiara
A1  - Padiglioni, Chiara
A1  - Tassinari, Tiziana
A1  - Saia, Valentina
A1  - MD, PhD
A1  - Russo, Alessandro
A1  - Petruzzellis, Marco
A1  - Mezzapesa, Domenico
A1  - Caccamo, Martina
A1  - Rinaldi, Giuseppe
A1  - Bavaro, Alessandra
A1  - Paciaroni, Maurizio
A1  - Mosconi, Maria
A1  - Foschi, Matteo
A1  - Querzani, Pietro
A1  - Muscia, Francesco
A1  - Gallo Cassarino, Serena
A1  - Candelaresi, Paolo
A1  - De Mase, Antonio
A1  - Guarino, Maria
A1  - Cupini, Letizia
A1  - Sanzaro, Enzo
A1  - Zini, Andrea
A1  - La Spada, Salvatore
A1  - Palmieri, Carmela
A1  - Sepe, Federica
A1  - Beretta, Simone
A1  - MD, PhD
A1  - Paci, Cristina
A1  - Caggia, Emanuele
A1  - De Angelis, Maria
A1  - Bonanni, Laura
A1  - Volpi, Gino
A1  - Tassi, Rossana
A1  - Pistoia, Francesca
A1  - MD, PhD
A1  - Scoditti, Umberto
A1  - Tonon, Agnese
A1  - Viticchi, Giovanna
A1  - Ruzza, Giampietro
A1  - Nencini, Patrizia
A1  - Cavallini, Anna
A1  - Toni, Danilo
A1  - MD, PhD
A1  - Ricci, Stefano
A1  - Sacco, Simona
A1  - Acciarri, Maria
A1  - Alessi, Chiara
A1  - Angelocola, Stefania
A1  - Ajdinaj, Paola
A1  - Barbarini, Leonardo
A1  - Barone, Valentina
A1  - Baruffi, Maraia
A1  - Bassi, Chiara
A1  - Beccia, Mario
A1  - Bellavia, Simone
A1  - Biscetti, Leonardo
A1  - Bonaffini, Novella
A1  - Bolamperti, Laura
A1  - Bongioanni, Maria
A1  - Brienza, Marianna
A1  - Bruzzone, Gian
A1  - Cameriere, Valentina
A1  - Campagnaro, Alessandro
A1  - Cappellani, Roberto
A1  - Cappellari, Manuel
A1  - Caputi, Luigi
A1  - Cardinali, Patrizio
A1  - Coppo, Lorenzo
A1  - De Boni, Antonella
A1  - De Franco, Ivo
A1  - De Luca, Cristina
A1  - Diamanti, Susanna
A1  - Di Blasio, Francesco
A1  - Di Carmine, Caterina
A1  - Di Lisi, Filomena
A1  - Di Giovanni, Anna
A1  - Faini, Claudia
A1  - Ferrarese, Carlo
A1  - Fleetwood, Thomas
A1  - Fortini, Alberto
A1  - Frisullo, Giovanni
A1  - Galotto, Debora
A1  - Genovese, Antonio
A1  - Gentile, Luana
A1  - Invernizzi, Paolo
A1  - La Starza, Sara
A1  - Letteri, Federica
A1  - Manobianca, Giovanni
A1  - Mannino, Marina
A1  - Marcon, Michela
A1  - Masato, Maela
A1  - Mazzacane, Federico
A1  - Menegazzo, Elisabetta
A1  - Menichetti, Chiara
A1  - Monaco, Daniela
A1  - Naldi, Federica
A1  - Nannucci, Serena
A1  - Occhipinti, Clorinda
A1  - Orsucci, Daniele
A1  - Paolucci, Silvia
A1  - Passarelli, Francesco
A1  - Papiri, Giulio
A1  - Pelliccioni, Giuseppe
A1  - Perini, Francesco
A1  - Pinto, Vincenza
A1  - Potente, Eleonora
A1  - Puca, Emanuele
A1  - Ricciardi, Maria
A1  - Roberti, Cinzia
A1  - Romoli, Michele
A1  - Rondelli, Francesca
A1  - Rota, Eugenia
A1  - Russo, Monia
A1  - Sacchini, Elisa
A1  - Sanna, Alessandra
A1  - Scaglione, Gaspare
A1  - Scalvini, Andrea
A1  - Scala, Irene
A1  - Scarpato, Ciro
A1  - Servillo, Giovanna
A1  - Sgarlata, Eleonora
A1  - Silvestrini, Mauro
A1  - Simonetto, Marco
A1  - Spina, Emanuele
A1  - Tarletti, Roberto
A1  - Terruso, Valeria
A1  - Tocco, Pierluigi
A1  - Tudisco, Laura
A1  - Valcamonica, Gloria
A1  - Valente, Martina
A1  - Vista, Marco
A1  - Zito, Antonio
A1  - Zivelonghi, Cecilia
Y1  - 2023//
N2  - Background: Randomized controlled trials (RCTs) proved that short-term (21-90 days) dual antiplatelet therapy (DAPT) reduces the risk of early ischemic recurrences after a noncardioembolic minor stroke or high-risk transient ischemic attack (TIA) without substantially increasing the hemorrhagic risk. We aimed at understanding whether and how real-world use of DAPT differs from RCTs., Methods: READAPT (Real-Life Study on Short-Term Dual Antiplatelet Treatment in Patients With Ischemic Stroke or TIA) is a prospective cohort study including >18-year-old patients treated with DAPT after a noncardioembolic minor ischemic stroke or high-risk TIA from 51 Italian centers. The study comprises a 90-day follow-up from symptom onset. In the present work, we reported descriptive statistics of baseline data of patients recruited up to July 31, 2022, and proportions of patients who would have been excluded from RCTs. We compared categorical data through the [chi][superscript digit two] test., Results: We evaluated 1070 patients, who had 72 (interquartile range, 62-79) years median age, were mostly Caucasian (1045; 97.7%), and were men (711; 66.4%). Among the 726 (67.9%) patients with ischemic stroke, 226 (31.1%) did not meet the RCT inclusion criteria because of National Institutes of Health Stroke Scale score >3 and 50 (6.9%) because of National Institutes of Health Stroke Scale score >5. Among the 344 (32.1%) patients with TIA, 69 (19.7%) did not meet the RCT criteria because of age, blood pressure, clinical features, duration of TIA, presence of diabetes score <4 and 252 (74.7%) because of age, blood pressure, clinical features, duration of TIA, presence of diabetes score <6 and no symptomatic arterial stenosis. Additionally, 144 (13.5%) patients would have been excluded because of revascularization procedures. Three hundred forty-five patients (32.2%) did not follow the RCT procedures because of late (>24 hours) DAPT initiation; 776 (72.5%) and 676 (63.2%) patients did not take loading doses of aspirin and clopidogrel, respectively. Overall, 84 (7.8%) patients met the RCT inclusion/exclusion criteria., Conclusions: The real-world use of DAPT is broader than RCTs. Most patients did not meet the RCT criteria because of the severity of ischemic stroke, lower risk of TIA, late DAPT start, or lack of antiplatelet loading dose., Registration: URL:  https://www.clinicaltrials.gov; Unique identifier: NCT05476081., (C) 2023 American Heart Association, Inc.
KW  - aspirin
KW  - clopidogrel
KW  - follow-up studies
KW  - prospective studies
KW  - ticagrelor
JA  - Stroke
VL  - 54
IS  - 5
SP  - 1172
EP  - 1181
CY  - (C) 2023 American Heart Association, Inc.
PB  - Department of Biotechnological and Applied Clinical Sciences, University of L'Aquila, Italy (E.D.M., F.D.S., R.O., M.F., F.P., S.S.).
PB  - Department of Neurology, ASST Cremona Hospital, Italy (B.C., V.P., L.V., A.G.).
PB  - Department of Neurology, Casa sollievo della sofferenza, San Giovanni Rotondo, Italy (P.D.V., V.I., G.M.F.).
PB  - Department of Systems Medicine, Tor Vergata University Hospital, Rome, Italy (M.D., M.R.B.).
PB  - Department of Neurology, Citta di Castello Hospital, Italy (S.C., C.B., C. Padiglioni, S.R.).
PB  - Department of Neurology, Santa Corona Hospital, Pietra Ligure, Italy (T.T., V.S., A.R.).
PB  - Department of Neurology and Stroke Unit "F. Puca," AOU Consorziale Policlinico, Bari, Italy (M. Petruzzellis, D.M.M., M.C.).
PB  - Department of Neurology, Di Venere Hospital, Bari, Italy (G. Rinaldi, A.B.).
PB  - Stroke Unit, University Hospital Santa Maria della Misericordia, Perugia, Italy (M. Paciaroni, M.G.M.).
PB  - Department of Neuroscience, S. Maria delle Croci Hospital, AUSL Romagna, Ravenna, Italy (M.F., P.Q.).
PB  - Department of Neurology, ASST Ovest Milanese, Legnano, Italy (F.M., S.G.C.).
PB  - Department of Neurology and Stroke Unit, AORN Antonio Cardarelli, Naples, Italy (P.C., A.D.M.).
PB  - IRCCS Istituto delle Scienze Neurologiche di Bologna, Department of Neurology, Policlinico S. Orsola-Malpighi, Bologna, Italy (M.G.).
PB  - Department of Neurology and Stroke Unit, S. Eugenio Hospital, Rome, Italy (L.M.C.).
PB  - Department of Neurology and Stroke Unit, Umberto I Hospital, Siracusa, Italy (E.S.).
PB  - IRCCS Istituto delle Scienze Neurologiche di Bologna, Department of Neurology and Stroke Center, Maggiore Hospital, Bologna, Italy (A.Z.).
PB  - Department of Neurology, Antonio Perrino Hospital, Brindisi, Italy (S.L.S.).
PB  - Department of Neurology, Hospital "E. Agnelli," Pinerolo, Italy (C. Palmieri).
PB  - Department of Neurology and Stroke Unit, S.S. Biagio e Arrigo Hospital, Alessandria, Italy (F.N.S.).
PB  - Department of Neurology, Fondazione IRCCS San Gerardo dei Tintori Monza, Italy (S.B.).
PB  - Neurology Unit, Ospedale Provinciale "Madonna del Soccorso," San Benedetto del Tronto, Italy (C. Paci).
PB  - Department of Neurology, Giovanni Paolo II Hospital, Ragusa, Italy (E.A.C.).
PB  - Department of Neurology and Stroke Unit, S.S. Annunziata Hospital, Chieti, Italy (M.V.D.A.).
PB  - Dipartimento di Medicina e Scienze dell'Invecchiamento, Universita G. d'Annunzio di Chieti-Pescara e Clinica Neurologica e Stroke Unit Ospedale Clinicizzato S.S. Annunziata di Chieti, Italy (L.B.).
PB  - Department of Neurology, San Jacopo Hospital, Pistoia, Italy (G. Volpi).
PB  - Stroke Unit, Azienda Ospedaliera Universitaria Senese, Siena, Italy (R.T.).
PB  - Department of Emergency-Neurology-Stroke Care, University Hospital of Parma, Italy (U.S.).
PB  - Department of Neurology, Ospedale Civile S.S. Giovanni e Paolo, Venezia, Italy (A.T.).
PB  - Clinical and Experimental Medicine Department, Marche Polytechnic University, Ancona, Italy (G. Viticchi).
PB  - Stroke Unit, Cittadella Hospital, Cittadella, Italy (G. Ruzza).
PB  - Stroke Unit, Careggi University Hospital, Florence, Italy (P.N.).
PB  - Department of Emergency Neurology and Stroke Unit, IRCCS C. Mondino Foundation, Pavia, Italy (A.C.).
PB  - Department of Human Neurosciences, University of Rome La Sapienza, Italy (D.T.).
PB  - Department of Neurology-Fermo Hospital, Fermo, Italy
PB  - Specialistiche Mediche San Giovanni di Dio, Florence, Italy
PB  - Department of Neurology-Fermo Hospital, Fermo, Italy
PB  - Department of Neurology, Stroke Unit Ospedale SS Annunziata, Chieti, Italy
PB  - Department of Neurology-Vito Fazi Hospital, Lecce, Italy
PB  - IRCCS Istituto delle Scienze Neurologiche di Bologna, Department of Neurology, Policlinico S. Orsola-Malpighi, Bologna, Italy
PB  - Specialistiche Mediche San Giovanni di Dio, Florence, Italy
PB  - IRCCS Istituto delle Scienze Neurologiche di Bologna, Department of Neurology and Stroke Center, Maggiore Hospital, Bologna, Italy
PB  - Department of Neurology and Stroke Unit -Sant'Andrea Hospital, Rome, Italy
PB  - Department of Neurology-Fondazione Policlinico Universitario Agostino Gemelli, Rome, Italy
PB  - Department of Neurology INRCA, Ancona, Italy
PB  - Department of Neurology and Stroke Unit- S. Eugenio Hospital, Rome, Italy
PB  - Department of Neurology - Stroke Unit-Azienda Ospedaliero-Universitaria "Maggiore della Carita", Novara, Italy
PB  - Department of Neurology-SS Annunziata Hospital, Savigliano, Italy
PB  - Department of Neurology-San Filippo Neri Hospital, Rome, Italy
PB  - Department of Neurology-San Giacomo Hospital, Novi Ligure, Italy
PB  - Department of Neurology INRCA, Ancona, Italy
PB  - Stroke Unit, Cittadella Hospital, Cittadella, Italy
PB  - Department of Neurology and Stroke Unit, Umberto I Hospital, Siracusa, Italy
PB  - Department of Neuroscience-Azienda Ospedaliera Universitaria Integrata Verona, Verona
PB  - Department of Cardiocerebrovascular diseases; Neurology-Stroke Unit-ASST Ospedale Maggiore di Crema, Crema, Italy
PB  - Department of Neurology-Fermo Hospital, Fermo, Italy
PB  - Department of Neurology - Stroke Unit-Azienda Ospedaliero-Universitaria "Maggiore della Carita", Novara, Italy
PB  - Department of Neuroscience-San Bortolo Hospital, Vicenza, Italy
PB  - Stroke Unit-Azienda Ospedaliera Universitaria Senese, Siena, Italy
PB  - Department of Neuroscience-San Bortolo Hospital, Vicenza, Italy
PB  - Department of Neurology, Fondazione IRCCS San Gerardo dei Tintori Monza, Monza, Italy
PB  - Department of Emergency Neurology and Stroke Unit -"S.Spirito" Hospital, Pescara, Italy
PB  - Department of Emergency Neurology and Stroke Unit -"S.Spirito" Hospital, Pescara, Italy
PB  - Department of Neurology and Stroke Unit -Sant'Andrea Hospital, Rome, Italy
PB  - Department of Neurology, Stroke Unit Ospedale SS Annunziata, Chieti, Italy
PB  - Department of Neurology and Stroke Unit-Bufalini Hospital, Cesena, Italy
PB  - Department of Neurology, Fondazione IRCCS San Gerardo dei Tintori Monza, Monza, Italy
PB  - Department of Neurology - Stroke Unit-Azienda Ospedaliero-Universitaria "Maggiore della Carita", Novara, Italy
PB  - Specialistiche Mediche San Giovanni di Dio, Florence, Italy
PB  - Department of Neurology-Fondazione Policlinico Universitario Agostino Gemelli, Rome, Italy
PB  - Department of Neurology and Stroke Unit- "F. Puca" AOU Consorziale Policlinico, Bari, Italy
PB  - Department of Emergency - Neurology - Stroke Care-University Hospital of Parma, Parma, Italy
PB  - IRCCS Istituto delle Scienze Neurologiche di Bologna, Department of Neurology and Stroke Center, Maggiore Hospital, Bologna, Italy
PB  - Testa e collo Istituto Ospedaliero Fondazione Poliambulanza, Brescia, Italy
PB  - Department of Neurology and Stroke Unit -Sant'Andrea Hospital, Rome, Italy
PB  - Department of Neurology-San Jacopo Hospital, Pistoia, Italy
PB  - Department of Neurology and Stroke Unit, Ente Ecclesiastico ospedale Generale Regionale Miulli, Acquaviva delle Fonti, Italy
PB  - Department of Neurology-Ospedali Riuniti Villa Sofia-Cervello, Palermo, Italy
PB  - Department of Neurology-Arzignano, Azienda ULSS 8 Berica, Vicenza, Italy
PB  - Department of Neurology- ULSS 3 Serenissima, Mirano-Venice, Italy
PB  - Dept of Emergency Neurology and Stroke Unit, IRCCS C. Mondino Foundation, Pavia, Italy
PB  - Department of Neurology- ULSS 3 Serenissima, Mirano-Venice, Italy
PB  - Department of Neurology-San Jacopo Hospital, Pistoia, Italy
PB  - Department of Emergency Neurology and Stroke Unit -"S.Spirito" Hospital, Pescara, Italy
PB  - IRCCS Istituto delle Scienze Neurologiche di Bologna, Department of Neurology and Stroke Center, Maggiore Hospital, Bologna, Italy
PB  - Department of Neurology-San Jacopo Hospital, Pistoia, Italy
PB  - Department of Neurology and Stroke Unit, Umberto I Hospital, Siracusa, Italy
PB  - Unit of Neurology-San Luca Hospital, Lucca, Italy
PB  - Clinical and Experimental Medicine Department-Marche Polytechnic University, Ancona, Italy
PB  - Department of Neurology- Fatebenefratelli Hospital, Rome, Italy
PB  - Neurology Unit-Ospedale Provinciale "Madonna del Soccorso", San Benedetto del Tronto, Italy
PB  - Department of Neurology INRCA, Ancona, Italy
PB  - Department of Neuroscience-San Bortolo Hospital, Vicenza, Italy
PB  - Department of Neurology- Antonio Perrino Hospital, Brindisi, Italy
PB  - Department of Neurology INRCA, Ancona, Italy
PB  - Neurology Unit-Ospedale Provinciale "Madonna del Soccorso", San Benedetto del Tronto, Italy
PB  - Department of Neurology and Stroke Unit- S. Eugenio Hospital, Rome, Italy
PB  - Department of Neurology-San Filippo Neri Hospital, Rome, Italy
PB  - Department of Neurology and Stroke Unit-Bufalini Hospital, Cesena, Italy
PB  - IRCCS Istituto delle Scienze Neurologiche di Bologna, Department of Neurology, Policlinico S. Orsola-Malpighi, Bologna, Italy
PB  - Department of Neurology-San Giacomo Hospital, Novi Ligure, Italy
PB  - Department of Neurology-SM Misericordia Hospital, Rovigo, Italy
PB  - Department of Neurology-Citta di Castello Hospital, Citta di Castello, Italy
PB  - Stroke Unit-AOU Sassari, Sassari, Italy
PB  - Department of Neurology and Stroke Unit, Ente Ecclesiastico ospedale Generale Regionale Miulli, Acquaviva delle Fonti, Italy
PB  - Testa e collo Istituto Ospedaliero Fondazione Poliambulanza, Brescia, Italy
PB  - Department of Neurology-Fondazione Policlinico Universitario Agostino Gemelli, Rome, Italy
PB  - Department of Neurology-SS Annunziata Hospital, Savigliano, Italy
PB  - Neurology and Stroke Unit-AORN Antonio Cardarelli, Naples, Italy
PB  - Department of Neurology and Stroke Unit, Umberto I Hospital, Siracusa, Italy
PB  - Clinical and Experimental Medicine Department-Marche Polytechnic University, Ancona, Italy
PB  - Stroke Unit, Cittadella Hospital, Cittadella, Italy
PB  - Neurology and Stroke Unit-AORN Antonio Cardarelli, Naples, Italy
PB  - Department of Neurology - Stroke Unit-Azienda Ospedaliero-Universitaria "Maggiore della Carita", Novara, Italy
PB  - Department of Neurology-Ospedali Riuniti Villa Sofia-Cervello, Palermo, Italy
PB  - Department of Emergency Neurology and Stroke Unit -"S.Spirito" Hospital, Pescara, Italy
PB  - Stroke Unit-Careggi University Hospital, Florence, Italy
PB  - Department of Neurology-ASST Ovest Milanese, Legnano, Italy
PB  - Stroke Unit-Department of Neurology-SS. Biagio e Arrigo, Alessandria, Italy
PB  - Unit of Neurology-San Luca Hospital, Lucca, Italy
PB  - Department of Cardiocerebrovascular diseases; Neurology-Stroke Unit-ASST Ospedale Maggiore di Crema, Crema, Italy
PB  - Department of Neuroscience-Azienda Ospedaliera Universitaria Integrata Verona, Verona, Italy
SN  - 0039-2499
M1  - v2j, 0235266
DO  - 10.1161/STROKEAHA.122.041660
PT  - Article
L2  - http://ovidsp.ovid.com/ovidweb.cgi?T=JS&PAGE=reference&D=yrovftz1&NEWS=N&AN=00007670-202305000-00002
ER  -  

Link to the Ovid Full Text or citation: https://ovidsp.ovid.com/ovidweb.cgi?T=JS&CSC=Y&NEWS=N&PAGE=fulltext&D=yrovftz1&AN=00007670-202305000-00002 

397. 
TY  - JOUR
DB  - Your Journals@Ovid Full Text
ID  - 00006534-202305000-00023
T1  - Variations in Incidence of Trigger Finger and Response to Corticosteroid Injection after Aromatase Inhibitor Therapy for Breast Cancer.
A1  - Hollins, Andrew
A1  - Hein, Rachel
A1  - Atia, Andrew
A1  - Zhang, Gloria
A1  - Sergesketter, Amanda
A1  - Darner, Grant
A1  - Morris, Miranda
A1  - Mithani, Suhail
Y1  - 2023//
N2  - Background: Aromatase inhibitors (AIs), such as letrozole and anastrozole, have been demonstrated to have significant musculoskeletal symptoms in patients. The purpose of this study was to evaluate the effect of specific AI medications on the incidence of trigger finger and independent factors affecting treatment outcomes within this population., Methods: A retrospective chart review was performed at the authors' institution between the years 2014 and 2018 in patients with the diagnosis of breast cancer. This cohort was then sorted based on receiving medication regimens, trigger finger diagnosis, steroid injections, and need for surgical release of trigger finger., Results: A total of 15,144 patients were included for initial review. The overall rate of trigger finger diagnosis was 2.75% in the entire breast cancer population and 4.5% for patients receiving AI therapy. Patients taking letrozole and anastrozole had an increased odds ratio of 2.0 and 1.7, respectively, for developing trigger finger. Patients who switched between letrozole and anastrozole during treatment had a higher rate of failed steroid injection treatment (45.2% versus 23.5%; P = 0.021). Among patients receiving AI treatment diagnosed with trigger finger, diabetes and hemoglobin A1c level greater than 6.5 were associated with significantly increased rates of failed steroid therapy., Conclusions: Patients receiving AI therapy have an increased incidence of trigger finger. The outcomes of treatment are equivalent between AI and non-AI trigger finger populations. However, steroid therapy is more likely to fail in patients who require switching of regimens because of significant musculoskeletal symptoms. Poorly controlled diabetes was also an independent factor for compromised steroid treatment of trigger finger., CLINICAL QUESTION/LEVEL OF EVIDENCE: Therapeutic, III., (C)2023American Society of Plastic Surgeons
JA  - Plast Reconstr Surg
VL  - 151
IS  - 5
SP  - 1043
EP  - 1050
CY  - (C)2023American Society of Plastic Surgeons
PB  - Durham, NC
PB  - From the Division of Plastic, Maxillofacial, and Oral Surgery, Department of Surgery, Duke University Health System.
SN  - 0032-1052
M1  - 1306050, p9s
DO  - 10.1097/PRS.0000000000010087
PT  - Article
L2  - http://ovidsp.ovid.com/ovidweb.cgi?T=JS&PAGE=reference&D=yrovftz1&NEWS=N&AN=00006534-202305000-00023
ER  -  

Link to the Ovid Full Text or citation: https://ovidsp.ovid.com/ovidweb.cgi?T=JS&CSC=Y&NEWS=N&PAGE=fulltext&D=yrovftz1&AN=00006534-202305000-00023 

398. 
TY  - JOUR
DB  - Your Journals@Ovid Full Text
ID  - 00006114-202304180-00003
T1  - General Anesthesia Compared With Non-GA in Endovascular Thrombectomy for Ischemic Stroke: A Systematic Review and Meta-analysis of Randomized Controlled Trials.
A1  - Campbell, Douglas
A1  - Butler, Elise
A1  - Campbell, Ruby
A1  - Ho, Jess
A1  - Barber, P.
A1  - Alan MBChB, PhD
Y1  - 2023//
N2  - Background and Objectives: Endovascular thrombectomy (EVT) for large vessel occlusion ischemic stroke is either performed under general anesthesia (GA) or with non-GA techniques such as conscious sedation or local anesthesia alone. Previous small meta-analyses have demonstrated superior recanalization rates and improved functional recovery with GA when compared with non-GA techniques. The publication of further randomized controlled trials (RCTs) could provide updated guidance when choosing between GA and non-GA techniques., Methods: A systematic search for trials in which stroke EVT patients were randomized to GA or non-GA was performed in Medline, Embase, and the Cochrane Central Register of Controlled Trials. A systematic review and meta-analysis using a random-effects model was performed., Results: Seven RCTs were included in the systematic review and meta-analysis. These trials included a total of 980 participants (GA, N = 487; non-GA, N = 493). GA improves recanalization by 9.0% (GA 84.6% vs non-GA 75.6%; odds ratio [OR] 1.75, 95% CI 1.26-2.42, p = 0.0009), and the proportion of patients with functional recovery improves by 8.4% (GA 44.6% vs non-GA 36.2%; OR 1.43, 95% CI 1.04-1.98, p = 0.03). There was no difference in hemorrhagic complications or 3-month mortality., Discussion: In patients with ischemic stroke treated with EVT, GA is associated with higher recanalization rates and improved functional recovery at 3 months compared with non-GA techniques. Conversion to GA and subsequent intention-to-treat analysis will underestimate the true therapeutic benefit. GA is established as effective in improving recanalization rates in EVT (7 Class 1 studies) with a high Grading of Recommendations, Assessment, Development, and Evaluations (GRADE) certainty rating. GA is established as effective in improving functional recovery at 3 months in EVT (5 Class 1 studies) with a moderate GRADE certainty rating. Stroke services need to develop pathways to incorporate GA as the first choice for most EVT procedures in acute ischemic stroke with a level A recommendation for recanalization and level B recommendation for functional recovery., (C) 2023 American Academy of Neurology
JA  - Neurology
VL  - 100
IS  - 16
SP  - e1655
EP  - e1663
CY  - (C) 2023 American Academy of Neurology
PB  - From the Auckland City Hospital (D.C., E.B.); University of Otago (R.B.C.), Dunedin; and University of Auckland (J.H., P.A.B.), New Zealand.
SN  - 0028-3878
M1  - 0401060, nz0
DO  - 10.1212/WNL.0000000000207066
PT  - Article
L2  - http://ovidsp.ovid.com/ovidweb.cgi?T=JS&PAGE=reference&D=yrovftz1&NEWS=N&AN=00006114-202304180-00003
ER  -  

Link to the Ovid Full Text or citation: https://ovidsp.ovid.com/ovidweb.cgi?T=JS&CSC=Y&NEWS=N&PAGE=fulltext&D=yrovftz1&AN=00006114-202304180-00003 

399. 
TY  - JOUR
DB  - Your Journals@Ovid Full Text
ID  - 00126334-202304150-00005
T1  - Decentralized, Integrated Treatment of RR/MDR-TB and HIV Using a Bedaquiline-Based, Short-Course Regimen Is Effective and Associated With Improved HIV Disease Control.
A1  - Govender, Thiloshini
A1  - Jham, Menal
A1  - Zhang, Justin
A1  - Pillay, Selvan
A1  - Pak, Youngju
A1  - Pillay, Prenisha
A1  - Furin, Jennifer
A1  - MD, PhD
A1  - Malenfant, Jason
A1  - MD, MPH
A1  - Murphy, Richard
A1  -  MD, MPH
Y1  - 2023//
N2  - Background: In decentralized sites, with fewer resources and a high prevalence of advanced HIV, the effectiveness of the new short-course, bedaquiline-based regimen for rifampicin-resistant and multidrug-resistant tuberculosis (RR/MDR-TB) is not well-described., Setting: Adults with pulmonary RR/MDR-TB initiating the short-course regimen in KwaZulu-Natal, South Africa were prospectively enrolled at a decentralized program that integrated person-centered TB care., Methods: In addition to standard of care monitoring, study visits occurred at enrollment and months 1, 2, 4, 6, and 9. Favorable RR/MDR-TB outcome was defined as cure or treatment completion without loss to follow-up, death, or failure by treatment. In patients with HIV, we assessed antiretroviral therapy (ART) uptake, virologic and immunologic outcomes., Results: Among 57 patients, HIV was present in 73.7% (95% CI: 60.3-84.5), with a median CD4 count of 170 cells/mm3 (intraquartile range 49-314). A favorable RR/MDR-TB outcome was achieved in 78.9% (CI: 67.1-87.9). Three deaths occurred, all in the setting of baseline advanced HIV and elevated viral load. Overall, 21.1% (95% CI: 12.1-32.9) experienced a severe or life-threatening adverse event, the most common of which was anemia. Among patients with HIV, enrollment resulted in increased ART uptake by 24% (95% CI: 12.1%-39.4%), a significant improvement from baseline (P = 0.004); virologic suppression during concomitant treatment was observed in 71.4% (n = 30, 95% CI: 55.4-84.3)., Conclusion: Decentralized, person-centered care for RR/MDR-TB in patients with HIV using the short-course, bedaquiline-based regimen is effective and safe. In patients with HIV, enrollment led to improved ART use and reassuring virologic outcomes., Copyright (C) 2023 Wolters Kluwer Health, Inc. All rights reserved.
KW  - adverse event
KW  - toxicity
KW  - drug-resistant tuberculosis
KW  - multidrug-resistant tuberculosis
KW  - rifampin-resistant tuberculosis
KW  - bedaquiline
JA  - J Acquir Immune Defic Syndr
VL  - 92
IS  - 5
SP  - 385
EP  - 392
CY  - Copyright (C) 2023 Wolters Kluwer Health, Inc. All rights reserved.
PB  - (a)King Dinizulu Hospital Center, Durban, South Africa;
PB  - (b)UMMA Community Clinic, Community Clinic Association of Los Angeles County, CA;
PB  - (c)University of California at San Francisco, CA;
PB  - (d)Adrenergy Research Innovations, Durban, South Africa;
PB  - (e)Lundquist Institute for Biomedical Innovation, CA;
PB  - (f)Harvard Medical School, MA;
PB  - (g)David Geffen School of Medicine at UCLA, CA;
PB  - (h)Geisel School of Medicine at Dartmouth, NH; and
PB  - (i)White River Junction Veterans Affairs Medical Center, VT
SN  - 1525-4135
DO  - 10.1097/QAI.0000000000003150
PT  - Miscellaneous Article
L2  - http://ovidsp.ovid.com/ovidweb.cgi?T=JS&PAGE=reference&D=yrovftz1&NEWS=N&AN=00126334-202304150-00005
ER  -  

Link to the Ovid Full Text or citation: https://ovidsp.ovid.com/ovidweb.cgi?T=JS&CSC=Y&NEWS=N&PAGE=fulltext&D=yrovftz1&AN=00126334-202304150-00005 

400. 
TY  - JOUR
DB  - Your Journals@Ovid Full Text
ID  - 00042737-202304000-00015
T1  - A systematic review, pairwise meta-analysis and network meta-analysis of randomized controlled trials exploring the role of fecal microbiota transplantation in irritable bowel syndrome.
A1  - Rokkas, Theodore
A1  - Hold, Georgina
Y1  - 2023//
N2  - Background: Treatment is a challenge in Irritable Bowel Syndrome (IBS) and fecal microbiota transplantation (FMT) has attracted significant interest. Network meta-analysis (NWM) has been established as an evidence-synthesis tool that incorporates direct and indirect evidence in a collection of randomized controlled trials (RCTs) comparing therapeutic intervention competing for similar therapeutic results. No NWM exists concerning the comparative effectiveness and safety of various FMT modalities for IBS., Aim: We updated pairwise meta-analyses published in the past and assessed the comparative effectiveness and safety of various FMT delivery modalities for IBS., Methods: Pairwise meta-analyses and Bayesian NWM were performed. Heterogeneity, consistency of results and publication bias were explored., Results: Of 510 titles raised by initial search, seven RCTs were entered into meta-analyses and NWM. They included 470 patients and controls, in whom four FMT delivery modalities were used, that is via colonoscopy, nasojejunal tube, duodenoscope and capsules per os. In the pairwise meta-analysis, the pooled results showed that overall FMT was not superior to placebo, whereas the subgroup analyses showed that FMT via duodenoscope and nasojejunal tube was superior. The NWM showed that 60-g FMT via duodenoscope had the highest efficacy (OR, 26.38; 95% CI, 9.22-75.51) and was by far the highest in the efficacy ranking (SUCRA, 98.8%)., Conclusion: The pooled results showed no overall advantage of FMT over placebo in IBS. However, upper GI delivery (via duodenoscopy or nasojejunal tube) proved to be effective. Consequently, well-designed RCTs are needed to ensure the efficacy and safety profile before FMT can be applied in everyday clinical practice for IBS patients., Copyright (C) 2023 Wolters Kluwer Health, Inc. All rights reserved.
KW  - fecal microbiota transplantation
KW  - irritable bowel syndrome
KW  - meta-analysis
KW  - network meta-analysis
KW  - treatment
JA  - Eur J Gastroenterol Hepatol
VL  - 35
IS  - 4
SP  - 471
EP  - 479
CY  - Copyright (C) 2023 Wolters Kluwer Health, Inc. All rights reserved.
PB  - (a)Gastroenterology Clinic, Henry Dunant Hospital, Athens, Greece
PB  - (b)Medical School, European University of Cyprus, Nicosia, Cyprus
PB  - (c)Microbiome Research Centre, St George & Sutherland Clinical School, UNSW Medicine, UNSW Sydney, Kogarah, Australia
SN  - 0954-691X
M1  - 9000874, B9X
DO  - 10.1097/MEG.0000000000002519
PT  - Article
L2  - http://ovidsp.ovid.com/ovidweb.cgi?T=JS&PAGE=reference&D=yrovftz1&NEWS=N&AN=00042737-202304000-00015
ER  -  

Link to the Ovid Full Text or citation: https://ovidsp.ovid.com/ovidweb.cgi?T=JS&CSC=Y&NEWS=N&PAGE=fulltext&D=yrovftz1&AN=00042737-202304000-00015 
