# Supplementary material for: Effect of glycemic control and type of diabetes treatment on TB treatment outcomes among people with TB-diabetes: A systematic review (updated August 2024)
Source: PLoS One. 2025 Jul 18;20(7):e0328619. doi: 10.1371/journal.pone.0328619 (PMC12273911; doi:10.1371/journal.pone.0328619)
Supplement: S1A Appendix — (ZIP) [file pone.0328619.s005.zip › S1A appendix/S1A_22 Aug 2023-31 Aug 2024/ovid/Ovid rct 401-420.ris]

401. 
TY  - JOUR
DB  - Your Journals@Ovid Full Text
ID  - 00002030-202303010-00009
T1  - Efficacy, safety, and tolerability of isoniazid preventive therapy for tuberculosis in people living with HIV.
A1  - Jagi, Jaya
A1  - Thomas, Christy
A1  - Gudi, Sai
A1  - Undela, Krishna
Y1  - 2023//
N2  - Objective: The aim of this study was to systematically assess the efficacy, safety, and tolerability of isoniazid preventive therapy (IPT) for tuberculosis (TB) in people with HIV (PWH)., Design: A systematic review and meta-analysis., Methods: A thorough literature search was performed using PubMed, Cochrane CENTRAL, and Google Scholar from their inception to June 30, 2021. All randomized controlled trials (RCTs) investigating the efficacy, safety, or tolerability of IPT on PWH compared with placebo or active comparators were included in the study. The heterogeneity among the studies was identified by using the I2 statistic and Cochran's Q test., Results: Out of the 924 nonduplicate RCTs identified through database searching and other sources, 26 studies comprising 38 005 patients were included. The overall effect estimate identified the reduction of active TB incidence [odds ratio (OR) 0.69; 95% confidence interval (95% CI) 0.57-0.84; P < 0.001], but not all-cause mortality (OR 0.91; 95% CI 0.82, 1.02; P = 0.10) with IPT compared with the control. In addition, no significant association was identified between the use of IPT and the risk of peripheral neuropathy (OR 1.50; 95% CI 0.96-2.36; P = 0.08) and hepatotoxicity (OR 1.21; 95% CI 0.97-1.52; P = 0.09)., Conclusion: This systematic review and meta-analysis identified a significant reduction in the incidence of active TB, but not all-cause mortality, among PWH who received IPT compared with the control. Lesser number of outcomes may be the reason for nonsignificant results in terms of safety outcomes of IPT. Therefore, there is a need for extensive and long-term studies to address these issues further, especially in TB/HIV endemic areas., Copyright (C) 2023 Wolters Kluwer Health, Inc.
KW  - chemoprevention
KW  - HIV infection
KW  - isoniazid preventive therapy
KW  - tuberculosis
JA  - AIDS
VL  - 37
IS  - 3
SP  - 455
EP  - 465
CY  - Copyright (C) 2023 Wolters Kluwer Health, Inc.
PB  - (a)Department of Pharmacy Practice, National Institute of Pharmaceutical Education and Research (NIPER) Guwahati, Kamrup, Assam, India
PB  - (b)College of Pharmacy, Rady Faculty of Health Sciences, University of Manitoba, Winnipeg, Manitoba, Canada.
SN  - 0269-9370
M1  - aid, 8710219
DO  - 10.1097/QAD.0000000000003436
PT  - Article
L2  - http://ovidsp.ovid.com/ovidweb.cgi?T=JS&PAGE=reference&D=yrovftz1&NEWS=N&AN=00002030-202303010-00009
ER  -  

Link to the Ovid Full Text or citation: https://ovidsp.ovid.com/ovidweb.cgi?T=JS&CSC=Y&NEWS=N&PAGE=fulltext&D=yrovftz1&AN=00002030-202303010-00009 

402. 
TY  - JOUR
DB  - Your Journals@Ovid Full Text
ID  - 00006982-202303000-00009
T1  - LONG-TERM TREATMENT OUTCOMES AFTER BEVACIZUMAB THERAPY FOR MACULAR NEOVASCULARIZATION IN WHITE PATIENTS WITH HIGH MYOPIA.
A1  - Ravenstijn, Monica
A1  - Klaver, Caroline
A1  -  MD, PhD
A1  - Yzer, Suzanne
A1  - MD, PhD
Y1  - 2023//
N2  - Purpose: To report long-term treatment outcomes of intravitreal bevacizumab in myopic macular neovascularization (MNV)., Methods: Retrospective analysis of longitudinal, clinical data of patients with high myopic MNV treated with intravitreal bevacizumab. One-hundred and seventeen eyes of 106 patients were followed from first injection up to 12 years. Outcome measures were best-corrected visual acuity change during follow-up and myopic MNV recurrence., Results: Mean (+/-SD) baseline best-corrected visual acuity (0.56 +/- 0.46 logMAR, 20/80) significantly improved after first treatment (0.33 +/- 0.33, 20/50, P < 0.001). At 4 years (n = 86), best-corrected visual acuity was no longer significantly better than at baseline (0.55 +/- 0.57, P = 0.30) and continued to deteriorate to 0.84 +/- 0.76 (20/125) at 10 years (n = 27). Of the 27 eyes (23%) who reached 10 years of follow-up, 53% developed MNV-related chorioretinal atrophy. The cumulative incidence of recurrent myopic MNV was 34% at 2 years and 59% at 5 years. Best-corrected visual acuity decrease in eyes with or without recurrent MNV was similar (P = 0.58). Patchy chorioretinal atrophy (hazard ratio 3.0, P = 0.02) and subfoveal MNVs (hazard ratio 2.5, P = 0.048) were significantly associated with recurrent MNV., Conclusion: This retrospective myopic MNV study revealed that visual improvement after intravitreal bevacizumab injections was not maintained over time. Macular neovascularization recurrences occurred frequently but did not alter the already poor visual prognosis., (C) 2023 by Ophthalmic Communications Society, Inc.
KW  - antivascular endothelial growth factor therapy
KW  - bevacizumab
KW  - macular neovascularization
KW  - myopia
KW  - visual outcome
KW  - recurrence
KW  - chorioretinal atrophy
JA  - Retina
VL  - 43
IS  - 3
SP  - 444
EP  - 453
CY  - (C) 2023 by Ophthalmic Communications Society, Inc.
PB  - (*)Rotterdam Ophthalmic Institute, Rotterdam Eye Hospital, Rotterdam, The Netherlands;
PB  - Departments of (+)Epidemiology, and (++)Ophthalmology, Erasmus Medical Center, Rotterdam, The Netherlands;
PB  - ([S])Department of Ophthalmology, Radboud University Medical Center, Nijmegen, The Netherlands; and
PB  - ([P])Institute of Molecular and Clinical Ophthalmology, Basel, Switzerland.
SN  - 0275-004X
M1  - r8r, 8309919
DO  - 10.1097/IAE.0000000000003675
PT  - Article
L2  - http://ovidsp.ovid.com/ovidweb.cgi?T=JS&PAGE=reference&D=yrovftz1&NEWS=N&AN=00006982-202303000-00009
ER  -  

Link to the Ovid Full Text or citation: https://ovidsp.ovid.com/ovidweb.cgi?T=JS&CSC=Y&NEWS=N&PAGE=fulltext&D=yrovftz1&AN=00006982-202303000-00009 

403. 
TY  - JOUR
DB  - Your Journals@Ovid Full Text
ID  - 00001648-202303000-00008
T1  - Identification of Vaccine Effects When Exposure Status Is Unknown.
A1  - Stensrud, Mats
A1  - Smith, Louisa
Y1  - 2023//
N2  - Results from randomized controlled trials (RCTs) help determine vaccination strategies and related public health policies. However, defining and identifying estimands that can guide policies in infectious disease settings is difficult, even in an RCT. The effects of vaccination critically depend on characteristics of the population of interest, such as the prevalence of infection, the number of vaccinated, and social behaviors. To mitigate the dependence on such characteristics, estimands, and study designs, that require conditioning or intervening on exposure to the infectious agent have been advocated. But a fundamental problem for both RCTs and observational studies is that exposure status is often unavailable or difficult to measure, which has made it impossible to apply existing methodology to study vaccine effects that account for exposure status. In this study, we present new results on this type of vaccine effects. Under plausible conditions, we show that point identification of certain relative effects is possible even when the exposure status is unknown. Furthermore, we derive sharp bounds on the corresponding absolute effects. We apply these results to estimate the effects of the ChAdOx1 nCoV-19 vaccine on SARS-CoV-2 disease (COVID-19) conditional on postvaccine exposure to the virus, using data from a large RCT., Copyright (C) 2023 Wolters Kluwer Health, Inc. All rights reserved.
KW  - Estimands
KW  - Randomized Trials
KW  - Sharp bounds
KW  - Vaccine effects
JA  - Epidemiology
VL  - 34
IS  - 2
SP  - 216
EP  - 224
CY  - Copyright (C) 2023 Wolters Kluwer Health, Inc. All rights reserved.
PB  - From the (a)Department of Mathematics, Ecole Polytechnique Federale de Lausanne, Lausanne, Switzerland
PB  - (b)Department of Health Sciences, Bouve College of Health Sciences, Northeastern University, Boston, MA
PB  - (c)Roux Institute, Northeastern University, Portland ME.
SN  - 1044-3983
M1  - a2t, 9009644
DO  - 10.1097/EDE.0000000000001573
PT  - Miscellaneous Article
L2  - http://ovidsp.ovid.com/ovidweb.cgi?T=JS&PAGE=reference&D=yrovftz1&NEWS=N&AN=00001648-202303000-00008
ER  -  

Link to the Ovid Full Text or citation: https://ovidsp.ovid.com/ovidweb.cgi?T=JS&CSC=Y&NEWS=N&PAGE=fulltext&D=yrovftz1&AN=00001648-202303000-00008 

404. 
TY  - JOUR
DB  - Your Journals@Ovid Full Text
ID  - 00004872-202303000-00017
T1  - Benefit of treatment based on indapamide mostly combined with perindopril on mortality and cardiovascular outcomes:  a pooled analysis of four trials.
A1  - Chalmers, John
A1  - Mourad, Jean-Jacques
A1  - Brzozowska-Villatte, Romualda
A1  - De Champvallins, Martine
A1  - Mancia, Giuseppe
Y1  - 2023//
N2  - Objective: The aim of this study was to assess the reduction in all-cause death and cardiovascular outcomes associated with the administration of the thiazide-like diuretic indapamide monotherapy or in combination with perindopril as a blood pressure lowering drug in randomized controlled trials (RCTs)., Method: Aggregate data from four published RCTs conducted versus matching placebo were pooled: PATS, a 2-year study (indapamide), and PROGRESS, a 4-year study (indapamide and perindopril), both in patients with a history of stroke or transient ischemic attack; ADVANCE, a 4-year study in patients with type 2 diabetes and cardiovascular risk factor (single-pill combination perindopril/indapamide) and HYVET, a 2-year study in very elderly hypertensive individuals (indapamide and an option of perindopril). The pooled effect (fixed and random) estimate (hazard ratio) was reported with corresponding 95% confidence intervals and P values. Treatment discontinuations were also analysed to assess the net benefit of the treatment., Results: The population involved 24 194 patients (active: 12 113, placebo: 12 081). The fixed-effects meta-analysis of the three mortality endpoints found low statistical heterogeneity (I2 = 0). Statistically significant risk reductions in the indapamide with or without perindopril-treated patients as compared to placebo were observed for all-cause death (-15%), cardiovascular death (-21%), fatal stroke (-36%) and all strokes (-27%). Other cardiovascular outcomes were improved (risk reduction, 22 to 36%). As expected, discontinuation rates for safety (two studies) were higher in the active group (6.4 vs. 3.9%), while they were similar when discontinuation for any reason is concerned (18.4 vs. 18.0%)., Conclusion: Across medium to high cardiovascular risk population, long-term indapamide, mostly combined with perindopril-based treatment, provided evidence of benefit on mortality and morbidity., Copyright (C) 2023 Wolters Kluwer Health, Inc. All rights reserved.
KW  - blood pressure lowering trials
KW  - cardiovascular event reduction
KW  - hypertension
KW  - indapamide
KW  - indapamide +/- perindopril
KW  - meta-analysis
KW  - randomized controlled trials
KW  - thiazide-like diuretics
KW  - treatment discontinuations
JA  - J Hypertens
VL  - 41
IS  - 3
SP  - 508
EP  - 515
CY  - Copyright (C) 2023 Wolters Kluwer Health, Inc. All rights reserved.
PB  - (a)The George Institute for Global Health, University of NSW, Sydney, New South Wales, Australia
PB  - (b)Department of Internal Medicine and ESH Excellence Center, Hopital Saint-Joseph, Paris
PB  - (c)Global Medical and Patient Affairs Department, Servier, Suresnes
PB  - (d)Institut de Recherches Internationales Servier, Suresnes, France
PB  - (e)University Milan-Bicocca, Milan, Italy
SN  - 0263-6352
M1  - iew, 8306882
DO  - 10.1097/HJH.0000000000003368
PT  - Article
L2  - http://ovidsp.ovid.com/ovidweb.cgi?T=JS&PAGE=reference&D=yrovftz1&NEWS=N&AN=00004872-202303000-00017
ER  -  

Link to the Ovid Full Text or citation: https://ovidsp.ovid.com/ovidweb.cgi?T=JS&CSC=Y&NEWS=N&PAGE=fulltext&D=yrovftz1&AN=00004872-202303000-00017 

405. 
TY  - JOUR
DB  - Your Journals@Ovid Full Text
ID  - 00006534-202303000-00044
T1  - "Spin" in Plastic Surgery Randomized Controlled Trials with Statistically Nonsignificant Primary Outcomes:  A Systematic Review.
A1  - Yuan, Morgan
A1  - Wu, Jeremy
A1  - Li, Allen
A1  - Gallo, Lucas
A1  - Chin, Brian
A1  - MD, MSc
A1  - Murphy, Jessica
A1  - Coroneos, Christopher
A1  -  MD, MSc
A1  - Voineskos, Sophocles
A1  - MD, MSc
A1  - Thoma, Achilleas
A1  - MD, MSc
Y1  - 2023//
N2  - Background: "Spin" refers to a manipulation of language that implies benefit for an intervention when none may exist. Randomized controlled trials (RCTs) in other fields have been demonstrated to employ spin, which can mislead clinicians to use ineffective or unsafe interventions. This study's objective was to determine the strategies, severity, and extent of spin in plastic surgery RCTs with nonsignificant primary outcomes., Methods: A literature search of the top 15 plastic surgery journals using MEDLINE was performed (2000 through 2020). Parallel 1:1 RCTs with a clearly identified primary outcome showing statistically nonsignificant results (P > 0.05) were included. Screening, data extraction, and spin analysis were performed by two independent reviewers. The spin analysis was then independently assessed in duplicate by two plastic surgery residents with graduate-level training in clinical epidemiology., Results: From 3497 studies identified, 92 RCTs were included in this study. Spin strategies were identified in 78 RCTs (85%), including 64 abstracts (70%) and 77 main texts (84%). Severity of spin was rated moderate or high in 43 abstract conclusions (47%) and 42 main text conclusions (46%). The most identified spin strategy in the abstract was claiming equivalence for statistically nonsignificant results (26%); in the main text, focusing on another objective (24%)., Conclusions: This study suggests that 85% of statistically nonsignificant RCTs in plastic surgery employ spin. Readers of plastic surgery research should be aware of strategies, whether intentional or unintentional, used to manipulate language in reports of statistically nonsignificant RCTs when applying research findings to clinical practice., (C)2023American Society of Plastic Surgeons
JA  - Plast Reconstr Surg
VL  - 151
IS  - 3
SP  - 506e
EP  - 519e
CY  - (C)2023American Society of Plastic Surgeons
PB  - Hamilton, Toronto, and Ottawa, Ontario, Canada
PB  - From the (1)Michael G. DeGroote School of Medicine
PB  - (4)Division of Plastic Surgery, Department of Surgery
PB  - (5)Department of Health Research Methods, Evidence, and Impact, McMaster University
PB  - (2)Faculty of Medicine, University of Toronto
PB  - (3)Faculty of Medicine, University of Ottawa.
SN  - 0032-1052
M1  - 1306050, p9s
DO  - 10.1097/PRS.0000000000009937
PT  - Article
L2  - http://ovidsp.ovid.com/ovidweb.cgi?T=JS&PAGE=reference&D=yrovftz1&NEWS=N&AN=00006534-202303000-00044
ER  -  

Link to the Ovid Full Text or citation: https://ovidsp.ovid.com/ovidweb.cgi?T=JS&CSC=Y&NEWS=N&PAGE=fulltext&D=yrovftz1&AN=00006534-202303000-00044 

406. 
TY  - JOUR
DB  - Your Journals@Ovid Full Text
ID  - 00007670-202303000-00014
T1  - Impact of Time to Treatment on Endovascular Thrombectomy Outcomes in the Early Versus Late Treatment Time Windows.
A1  - Asdaghi, Negar
A1  - MD, MSc
A1  - Wang, Kefeng
A1  - Gardener, Hannah
A1  - Jameson, Angus
A1  - MD, MPH
A1  - Rose, David
A1  - Alkhachroum, Ayham
A1  - Gutierrez, Carolina
A1  - Ying, Hao
A1  - Mueller-Kronast, Nils
A1  - Sur, Nicole
A1  - Dong, Chuanhui
A1  - Gordon Perue, Gillian
A1  - LePain, Marissa
A1  - MBA, RN
A1  - Koch, Sebastian
A1  - Krementz, Nastajjia
A1  - Marulanda-Londono, Erika
A1  - MD, MSc
A1  - Hanel, Ricardo
A1  - MD, PhD
A1  - Mehta, Brijesh
A1  - Yavagal, Dileep
A1  - Rundek, Tatjana
A1  - MD, PhD
A1  - Sacco, Ralph
A1  -  MD, MSc
A1  - Romano, Jose
Y1  - 2023//
N2  - Background: The impact of time to treatment on outcomes of endovascular thrombectomy (EVT) especially in patients presenting after 6 hours from symptom onset is not well characterized. We studied the differences in characteristics and treatment timelines of EVT-treated patients participating in the Florida Stroke Registry and aimed to characterize the extent to which time impacts EVT outcomes in the early and late time windows., Methods: Prospectively collected data from Get With the Guidelines-Stroke hospitals participating in the Florida Stroke Registry from January 2010 to April 2020 were reviewed. Participants were EVT patients with onset-to-puncture time (OTP) of <=24 hours and categorized into early window treated (OTP <=6 hours) and late window treated (OTP >6 and <=24 hours). Association between OTP and favorable discharge outcomes (independent ambulation, discharge home and to acute rehabilitation facility) as well as symptomatic intracerebral hemorrhage and in-hospital mortality were examined using multilevel-multivariable analysis with generalized estimating equations., Results: Among 8002 EVT patients (50.9% women; median age [+/-SD], 71.5 [+/-14.5] years; 61.7% White, 17.5% Black, and 21% Hispanic), 34.2% were treated in the late time window. Among all EVT patients, 32.4% were discharged home, 23.5% to rehabilitation facility, 33.7% ambulated independently at discharge, 5.1% had symptomatic intracerebral hemorrhage, and 9.2% died. As compared with the early window, treatment in the late window was associated with lower odds of independent ambulation (odds ratio [OR], 0.78 [0.67-0.90]) and discharge home (OR, 0.71 [0.63-0.80]). For every 60-minute increase in OTP, the odds of independent ambulation reduced by 8% (OR, 0.92 [0.87-0.97]; P<0.001) and 1% (OR, 0.99 [0.97-1.02]; P=0.5) and the odds of discharged home reduced by 10% (OR, 0.90 [0.87-0.93]; P<0.001) and 2% (OR, 0.98 [0.97-1.00]; P=0.11) in the early and late windows, respectively., Conclusions: In routine practice, just over one-third of EVT-treated patients independently ambulate at discharge and only half are discharged to home/rehabilitation facility. Increased time from symptom onset to treatment is significantly associated with lower chance of independent ambulation and ability to be discharged home after EVT in the early time window., (C) 2023 American Heart Association, Inc.
KW  - Florida
KW  - patient discharge
KW  - punctures
KW  - registries
KW  - time to treatment
JA  - Stroke
VL  - 54
IS  - 3
SP  - 733
EP  - 742
CY  - (C) 2023 American Heart Association, Inc.
PB  - Department of Neurology, Leonard M. Miller School of Medicine, University of Miami, FL (N.A., K.W., H.G., A.A., C.M.G., H.Y., N.B.S., C.D., G.G.P., S.K., N.K., E.M.-L., D.R.Y., T.R., R.L.S., J.G.R.).
PB  - University of South Florida Morsani College of Medicine, Tampa (A.J., D.Z.R.).
PB  - Division of Neurology, Delray Medical Center, FL (N.M.-K.).
PB  - Morton Plant Mease Hospitals, BayCare Health System, West Region, FL (M.L.).
PB  - Baptist Neurological Institute, Jacksonville, FL (R.H.).
PB  - Memorial Regional Hospital, Hollywood, FL (B.M.).
SN  - 0039-2499
M1  - v2j, 0235266
DO  - 10.1161/STROKEAHA.122.040352
PT  - Article
L2  - http://ovidsp.ovid.com/ovidweb.cgi?T=JS&PAGE=reference&D=yrovftz1&NEWS=N&AN=00007670-202303000-00014
ER  -  

Link to the Ovid Full Text or citation: https://ovidsp.ovid.com/ovidweb.cgi?T=JS&CSC=Y&NEWS=N&PAGE=fulltext&D=yrovftz1&AN=00007670-202303000-00014 

407. 
TY  - JOUR
DB  - Your Journals@Ovid Full Text
ID  - 00004623-202302150-00006
T1  - Effect of Fibular Allograft Augmentation in Medial Column Comminuted Proximal Humeral Fractures: A Randomized Controlled Trial.
A1  - Wang, Qiuke
A1  - MD, MSc
A1  - Sheng, Ning
A1  - Huang, Jen-Tai
A1  - Zhu, Hongyi
A1  - MD, PhD
A1  - Tuerxun, Maimaitiaili
A1  - Ruan, Zesong
A1  - Shi, Tingwang
A1  - Zhu, Yu
A1  - MD, PhD
A1  - Zhang, Yunlong
A1  - MD, PhD
A1  - Rui, Biyu
A1  - MD, PhD
A1  - Wang, Lei
A1  - MD, PhD
A1  - Chen, Yunfeng
A1  - MD, PhD
Y1  - 2023//
N2  - Background: Previous observational studies and meta-analyses have recommended augmentation with a fibular allograft (FA) during the treatment of proximal humeral fractures with locking plates (LPs). However, to our knowledge, randomized controlled trials comparing open reduction and internal fixation (ORIF) with and without FA have not been performed to date., Methods: This was a randomized controlled trial in which adults with a medial column comminuted proximal humeral fracture were randomly allocated to undergo ORIF with an LP (the LP group) or with an LP augmented with an FA (the FA group). Patients were followed for 24 months. The primary outcome was the Disabilities of the Arm, Shoulder and Hand (DASH) score at 12 months after the surgical procedure. The secondary outcomes included the DASH score at other time points, shoulder function, pain score, satisfaction, complications, and changes in neck-shaft angle and humeral head height., Results: From October 20, 2016, to December 24, 2019, 80 patients were randomized. There were 52 women (65%), and the mean patient age (and standard deviation) was 65 +/- 14 years. Of the 80 patients, 39 were allocated to the FA group and 41 were allocated to the LP group. At the primary time point (12 months), the unadjusted mean between-group difference in DASH score was -1.2 (95% confidence interval [CI], -7.3 to 5.0; p = 0.71) favoring the FA group, and, with adjustment for smoking, alcohol drinking, and diabetes, the between-group difference was -1.4 (95% CI, -7.7 to 5.0; p = 0.67) favoring FA. No significant differences between the 2 groups were found among the secondary outcomes., Conclusions: No additional benefit was found for FA augmentation in treating medial column comminuted proximal humeral fractures., Level of Evidence: Therapeutic Level II. See Instructions for Authors for a complete description of levels of evidence., Copyright 2023 by The Journal of Bone and Joint Surgery, Incorporated
JA  - J Bone Joint Surg Am
VL  - 105
IS  - 4
SP  - 302
EP  - 311
CY  - Copyright 2023 by The Journal of Bone and Joint Surgery, Incorporated
PB  - (1)Department of Orthopedics, Shanghai Jiao Tong University Affiliated Sixth People's Hospital, Shanghai, People's Republic of China
PB  - (2)Department of Orthopedics, Sichuan University Affiliated Huaxi Hospital, Chengdu, People's Republic of China
SN  - 0021-9355
M1  - hjr, 0014030
DO  - 10.2106/JBJS.22.00746
PT  - Article
L2  - http://ovidsp.ovid.com/ovidweb.cgi?T=JS&PAGE=reference&D=yrovftz1&NEWS=N&AN=00004623-202302150-00006
ER  -  

Link to the Ovid Full Text or citation: https://ovidsp.ovid.com/ovidweb.cgi?T=JS&CSC=Y&NEWS=N&PAGE=fulltext&D=yrovftz1&AN=00004623-202302150-00006 

408. 
TY  - JOUR
DB  - Your Journals@Ovid Full Text
ID  - 00003017-202302140-00011
T1  - Sex Differences in 10-Year Outcomes After Percutaneous Coronary Intervention With Drug-Eluting Stents:  Insights From the DECADE Cooperation.
A1  - Coughlan, J.J.
A1  - MB, BCh
A1  - Raber, Lorenz
A1  - MD, PhD
A1  - Brugaletta, Salvatore
A1  - MD, PhD
A1  - Kufner, Sebastian
A1  - Maeng, Michael
A1  - MD, PhD
A1  - Jensen, Lisette
A1  - Okkels MD, PhD
A1  - Ortega-Paz, Luis
A1  - MD, PhD
A1  - Bar, Sarah
A1  - Laugwitz, Karl-Ludwig
A1  - Madsen, Morten
A1  - MSc, BA
A1  - Heg, Dik
A1  - Aytekin, Alp
A1  - Windecker, Stephan
A1  - Olesen, Kevin
A1  - Kris Warnakula MD, PhD
A1  - Sabate, Manel
A1  - MD, PhD
A1  - Kastrati, Adnan
A1  - Cassese, Salvatore
A1  - MD, PhD
Y1  - 2023//
N2  - Background: Although some studies have investigated sex-related outcomes up to 5 years after percutaneous coronary intervention (PCI), analyses at longer follow-up (ie, to 10 years) in large cohorts treated exclusively with drug-eluting stent (DES) platforms are lacking. Therefore, this study aimed to define whether sex-related differences in long-term outcomes after PCI persist both in the DES era and at longer-term follow-up., Methods: Individual data of patients treated with DES in 5 randomized controlled trials with 10-year follow-up were pooled. Patients were divided into 2 groups by sex. The analysis of individual participant data was performed using a 1-stage approach by entering a clustering effect by parent study in all univariable and multivariable models focusing on sex. The main outcomes of interest for this analysis included cardiovascular death, myocardial infarction, repeat revascularization, and definite stent thrombosis to 10 years after PCI. Survival was analyzed by the Kaplan-Meier method to estimate the time to first event, and differences between the 2 groups were tested with the log-rank test. Hazard ratios (HRs) and 95% CIs were calculated with a Cox proportional hazards model. Conventional multivariable analyses with adjustment for relevant variables were performed., Results: Among 9700 patients undergoing PCI with DES implantation included in the present analysis, 2296 were women and 7404 were men. Through to 10 years, cardiovascular death occurred in 407 of the 2296 female patients and 1012 of the 7404 male patients (adjusted HR [HRadj], 0.94 [95% CI, 0.80-1.11]). Female sex was associated with a lower risk of repeat revascularization of the target lesion (HRadj, 0.80 [95% CI, 0.74-0.87]), target vessel (HRadj, 0.81 [95% CI, 0.76-0.87]), and nontarget vessels (HRadj, 0.69 [95% CI, 0.62-0.77]). Compared with male patients, female patients displayed an increased risk of myocardial infarction in the first 30 days after PCI with DES (HRadj, 1.65 [95% CI, 1.24-2.19]) but a comparable risk of myocardial infarction thereafter. The risk of definite stent thrombosis was not significantly different between female and male patients (HRadj, 1.14 [95% CI, 0.89-1.47])., Conclusions: Through to 10-year follow-up after PCI with DES, female patients are at increased risk of early myocardial infarction, receive fewer repeat revascularizations, and have no difference in cardiovascular mortality compared with male patients., (C) 2023  by the American College of Cardiology Foundation and the American Heart Association, Inc.
KW  - drug-eluting stents
KW  - percutaneous coronary intervention
JA  - Circulation
VL  - 147
IS  - 7
SP  - 575
EP  - 585
CY  - (C) 2023  by the American College of Cardiology Foundation and the American Heart Association, Inc. 
PB  - Klinik fur Herz und Kreislauferkrankungen, Deutsches Herzzentrum Munchen (J.J.C., S.K., A.A., A.K., S.C.), Technische Universitat Munchen, Munich, Germany.
PB  - 1. Medizinische Klinik und Poliklinik, Klinikum rechts der Isar (K.-L.L.), Technische Universitat Munchen, Munich, Germany.
PB  - Department of Cardiology, Inselspital (L.R., S. Bar, S.W.), Bern University Hospital, University of Bern, Switzerland.
PB  - Clinical Trials Unit Bern (D.H.), Bern University Hospital, University of Bern, Switzerland.
PB  - IDIBAPS (Institut d'Investigacions Biomediques August Pi i Sunyer), University of Barcelona, Spain (S. Brugaletta, L.O.-P.).
PB  - Departments of Cardiology (M. Maeng, K.K.W.O.), Aarhus University Hospital, Denmark.
PB  - Clinical Epidemiology (M. Madsen), Aarhus University Hospital, Denmark.
PB  - Department of Cardiology, Odense University Hospital, Denmark (L.O.J.).
PB  - Hospital Clinic, Division of Cardiology, University of Florida College of Medicine, Jacksonville (L.O.-P.).
PB  - DZHK (German Center for Cardiovascular Research), partner site Munich Heart Alliance, Germany (K.-L.L., A.K.).
PB  - Centro de Investigacion Biomedica en Red. Enfermedades Cardiovasculares (CIBERCV) CB16/11/00411, 28029 Madrid, Spain (M.S.).
SN  - 0009-7322
M1  - daw, 0147763
DO  - 10.1161/CIRCULATIONAHA.122.062049
PT  - Article
L2  - http://ovidsp.ovid.com/ovidweb.cgi?T=JS&PAGE=reference&D=yrovftz1&NEWS=N&AN=00003017-202302140-00011
ER  -  

Link to the Ovid Full Text or citation: https://ovidsp.ovid.com/ovidweb.cgi?T=JS&CSC=Y&NEWS=N&PAGE=fulltext&D=yrovftz1&AN=00003017-202302140-00011 

409. 
TY  - JOUR
DB  - Your Journals@Ovid Full Text
ID  - 00005792-202302030-00030
T1  - Treatment outcomes with radium-223 in docetaxel-naive versus docetaxel-treated metastatic castration-resistant prostate cancer patients:  Real-world evidence from Taiwan.
A1  - Chiang, Ping-Chia
A1  - Chiang, Po-Hui
A1  - MD, PhD
A1  - Chen, I-Hsuan
A1  - Alan MD, Master
A1  - Chen, Yen-Ta
A1  - MD, PhD
A1  - Wang, Hung-Jen
A1  - Cheng, Yuan-Tso
A1  - Kang, Chih-Hsiung
A1  - Chen, Chien-Hsu
A1  - Liu, Yi-Yang
A1  - Su, Yu-Li
A1  - Chen, Yen-Hao
A1  - Luo, Hao-Lun
A1  - MD, PhD
Y1  - 2023//
N2  - While radium (Ra)-223 is among the multiple, known life-prolonging treatments in bone-predominant metastatic castration-resistant prostate cancer (mCRPC), optimal treatment sequencing has not been determined, particularly in the Asia-Pacific context. Hence, we aimed to compare treatment outcomes of docetaxel-naive and post-docetaxel mCRPC patients undergoing Ra-223 therapy in Taiwan. Using a single-center retrospective cohort design, we reviewed records of adult patients receiving Ra-223 for bone-metastatic mCRPC from 2018 to 2021. Patients were categorized into docetaxel-naive or post-docetaxel groups based on history of docetaxel use preceding Ra-223. We compared the 2 groups in terms of all-cause death, 6-cycle treatment completion, and the following secondary outcomes: pain control, change in biochemical parameters (prostate-specific antigen, lactate dehydrogenase, alkaline phosphatase), biochemical response, and treatment-emergent adverse events. We performed total population sampling and a complete case analysis. We included 48 patients (25 docetaxel-naive, 23 post-docetaxel) in the study. The mean follow-up duration was 12.4 months for the entire cohort. The docetaxel-naive group exhibited a significantly lower all-cause mortality rate versus the post-docetaxel group (40.0% vs 78.3%, P = .02), as well as a significantly higher treatment completion rate (72.0% vs 26.1%, P < .01). We did not find significant differences in pain control, change in biochemical parameters, biochemical response, or hematologic treatment-emergent adverse events between the 2 groups. However, the docetaxel-naive group had a numerically higher pain control rate, numerically greater improvements in alkaline phosphatase and prostate-specific antigen, and numerically lower rates of grade >= 3 neutropenia and grade >= 3 thrombocytopenia than the post-docetaxel group. Use of Ra-223 in docetaxel-naive patients with mCRPC led to lower mortality and higher treatment completion than post-docetaxel use. Our study adds preliminary real-world evidence that Ra-223 may be used safely and effectively in earlier lines of treatment for bone-predominant mCRPC. Further large-scale, longer-term, and controlled studies are recommended., Copyright (C) 2023 The Authors. Published by Wolters Kluwer Health, Inc. All rights reserved.
KW  - adverse effects
KW  - alkaline phosphatase
KW  - castration-resistant prostatic neoplasm
KW  - docetaxel
KW  - radium-223
JA  - Medicine (Baltimore)
VL  - 102
IS  - 5
SP  - e32671
CY  - Copyright (C) 2023 The Authors. Published by Wolters Kluwer Health, Inc. All rights reserved.
PB  - (a) Department of Urology, Kaohsiung Chang Gung Memorial Hospital and Chang Gung University College of Medicine, Kaohsiung, Taiwan
PB  - (b) Jhong Siao Urological Hospital, Kaohsiung, Taiwan
PB  - (c) Division of Urology, Department of Surgery, Kaohsiung Veterans General Hospital
PB  - (d) Department of Hematology and Oncology, Kaohsiung Chang Gung Memorial Hospital and Chang Gung University College of Medicine, Kaohsiung, Taiwan.
SN  - 0025-7974
M1  - mny, 2985248r
DO  - 10.1097/MD.0000000000032671
PT  - Article
L2  - http://ovidsp.ovid.com/ovidweb.cgi?T=JS&PAGE=reference&D=yrovftz1&NEWS=N&AN=00005792-202302030-00030
ER  -  

Link to the Ovid Full Text or citation: https://ovidsp.ovid.com/ovidweb.cgi?T=JS&CSC=Y&NEWS=N&PAGE=fulltext&D=yrovftz1&AN=00005792-202302030-00030 

410. 
TY  - JOUR
DB  - Your Journals@Ovid Full Text
ID  - 00006324-202302000-00008
T1  - Does Dry Eye Disease Severity Impact Efficacy of Varenicline Solution Nasal Spray on Sign and Symptom Treatment Outcomes?.
A1  - Sheppard, John
A1  -  MD, MMSc
A1  - O'Dell, Leslie
A1  -  OD, FAAO
A1  - Karpecki, Paul
A1  -  OD, FAAO
A1  - Raizman, Michael
A1  - Whitley, Walter
A1  -  OD, FAAO
A1  - Blemker, Gretchen
A1  - Hemphill, Mandy
A1  - Hendrix, Laura
A1  - Gibson, Andrea
A1  - Macsai, Marian
Y1  - 2023//
N2  - SIGNIFICANCE: There is a clinical necessity for dry eye disease treatments that perform across a broad range of presenting patient severities. Varenicline solution nasal spray (VNS), a unique cholinergic agonist ocular surface-sparing nasal spray therapy, demonstrated significant improvement in both signs and symptoms of dry eye disease in subjects with mild, moderate, and severe symptoms as the clinical studies enrolled a more real-world patient population., PURPOSE: This study evaluated efficacy outcomes for VNS in patients with mild-moderate and severe dry eye disease., METHODS: An analysis of integrated data from two randomized clinical trials, ONSET-1 (NCT03636061) and ONSET-2 (NCT04036292) (vehicle control [VC], n = 294; VNS 0.03 mg, n = 308), was performed. Adults 22 years or older with dry eye disease, Ocular Surface Disease Index score of >=23, corneal fluorescein staining score of >=2 in >=1 regions/>=4 all regions, and Schirmer Test Score (STS) of <=10 mm (no restrictions on Eye Dryness Score [EDS]) were included in this study. Efficacy was evaluated using analysis of covariance among pre-specified subgroups of mild-moderate and severe baseline disease severity defined by STS (<=5 vs. >5) and EDS (<60 vs. >=60). Consistency of effect was evaluated by interaction tests., RESULTS: No treatment-subgroup interactions were observed for all end points (P > .05). The odds of achieving a >=10-mm improvement in STS for VNS versus VC for patients with baseline STS <=5 and >5 were 3.4(95% confidence interval, 2.0 to 5.6) and 2.3(1.3 to 4.0) and for EDS of <60 and >=60 were 3.4(1.9 to 6.1) and 2.5(1.5 to 4.0). Least-squares mean treatment/VC differences in change from baseline in EDS for patients with baseline STS <=5 or >5 were -7.4(95% confidence interval, -12.5 to -2.4) and -2.8(-8.7 to 3.1); EDS of <60 and >=60 were -2.9(-8.3 to 2.5) and -8.1(-13.6 to -2.6)., CONCLUSIONS: Compared with VC, VNS improved tear production and patient-reported symptoms in patients with dry eye disease, demonstrating consistency of effect regardless of initial presenting severity., (C) 2023 American Academy of Optometry
JA  - Optom Vis Sci
VL  - 100
IS  - 2
SP  - 164
EP  - 169
CY  - (C) 2023 American Academy of Optometry
PB  - (1)Virginia Eye Consultants, Eyecare Partners, Norfolk, Virginia
PB  - (2)Medical Optometry America, Shrewsbury, Pennsylvania
PB  - (3)Kentucky Eye Institute, Lexington, Kentucky
PB  - (4)Tufts University School of Medicine, Boston, Massachusetts
PB  - (5)CVP Physicians, Norfolk, Virginia
PB  - (6)Oyster Point Pharma, Inc., Princeton, New Jersey
PB  - (*) agibson@oysterpointrx.com
SN  - 1040-5488
M1  - oiz, 8904931
DO  - 10.1097/OPX.0000000000001986
PT  - Article
L2  - http://ovidsp.ovid.com/ovidweb.cgi?T=JS&PAGE=reference&D=yrovftz1&NEWS=N&AN=00006324-202302000-00008
ER  -  

Link to the Ovid Full Text or citation: https://ovidsp.ovid.com/ovidweb.cgi?T=JS&CSC=Y&NEWS=N&PAGE=fulltext&D=yrovftz1&AN=00006324-202302000-00008 

411. 
TY  - JOUR
DB  - Your Journals@Ovid Full Text
ID  - 00075198-202302000-00003
T1  - Helmet noninvasive ventilation in acute hypoxic respiratory failure.
A1  - Buell, Kevin
A1  - Patel, Bhakti
Y1  - 2023//
N2  - Purpose of review: Invasive mechanical ventilation is a lifesaving intervention for patients with severe acute hypoxic respiratory failure (AHRF), but it is associated with neuromuscular, cognitive, and infectious complications. Noninvasive ventilation (NIV) may provide sufficient respiratory support without these complications. The helmet interface for NIV could address concerns raised for the use of NIV as first-line therapy in AHRF. This review will summarize and appraise the current evidence for helmet NIV in AHRF., Recent findings: There are only six randomized controlled trials comparing helmet NIV to standard nasal cannula, facemask NIV, or high-flow nasal oxygen in patients with AHRF. Lower rates of endotracheal intubations and fewer days of mechanical ventilation were reported, with inconsistent findings on patient survival. Facemask NIV may worsen preexisting lung injury, delay intubations, and be inferior at delivering lung protective ventilation strategies compared with mechanical ventilation. The helmet interface could circumvent some of these concerns through the delivery of higher positive end expiratory pressure and more uniform distribution of negative pleural pressure., Summary: There is limited evidence to support or refute the use of helmet NIV in AHRF. Further studies investigating the interface of helmet in NIV as a separate clinical entity are needed., Copyright  (C) 2023 YEAR Wolters Kluwer Health, Inc. All rights reserved.
KW  - acute hypoxic respiratory failure
KW  - acute respiratory distress syndrome
KW  - helmet
KW  - noninvasive ventilation
JA  - Curr Opin Crit Care
VL  - 29
IS  - 1
SP  - 8
EP  - 13
CY  - Copyright  (C) 2023 YEAR Wolters Kluwer Health, Inc. All rights reserved.
PB  - Section of Pulmonary and Critical Care, Department of Medicine, University of Chicago, Chicago, Illinois
SN  - 1070-5295
M1  - 9504454, d2j
DO  - 10.1097/MCC.0000000000001008
PT  - Miscellaneous Article
L2  - http://ovidsp.ovid.com/ovidweb.cgi?T=JS&PAGE=reference&D=yrovftz1&NEWS=N&AN=00075198-202302000-00003
ER  -  

Link to the Ovid Full Text or citation: https://ovidsp.ovid.com/ovidweb.cgi?T=JS&CSC=Y&NEWS=N&PAGE=fulltext&D=yrovftz1&AN=00075198-202302000-00003 

412. 
TY  - JOUR
DB  - Your Journals@Ovid Full Text
ID  - 00003246-202302000-00008
T1  - Lower Versus Higher Exposure to Vasopressor Therapy in Vasodilatory Hypotension:  A Systematic Review With Meta-Analysis*.
A1  - Richards-Belle, Alvin
A1  - Hylands, Mathieu
A1  - Muttalib, Fiona
A1  - Taran, Shaurya
A1  - Rochwerg, Bram
A1  - MD, MSc
A1  - Day, Andrew
A1  - Mouncey, Paul
A1  - Radermacher, Peter
A1  - Couban, Rachel
A1  - Asfar, Pierre
A1  - MD, PhD
A1  - Adhikari, Neill
A1  -  MDCM, MSc
A1  - Lamontagne, Francois
A1  - MD, MSc
Y1  - 2023//
N2  - OBJECTIVES: Balancing the risks of hypotension and vasopressor-associated adverse effects is a daily challenge in ICUs. We conducted a systematic review with meta-analysis to examine the effect of lower versus higher exposure to vasopressor therapy on mortality among adult ICU patients with vasodilatory hypotension., DATA SOURCES: We searched Ovid Medline, Embase, and the Cochrane Central Register of Controlled Trials for studies published from inception to October 15, 2021., STUDY SELECTION: We included randomized controlled trials of lower versus higher exposure to vasopressor therapy in adult ICU patients with vasodilatory hypotension without language or publication status limits., DATA EXTRACTION: The primary outcome was 90-day all-cause mortality, with seven prespecified subgroups. Secondary outcomes included shorter- and longer-term mortality, use of life-sustaining therapies, vasopressor-related complications, neurologic outcome, and quality of life at longest reported follow-up. We conducted random-effects meta-analyses to calculate summary effect measures across individual studies (risk ratio [RR] for dichotomous variables, mean difference for continuous variables, both with 95% CIs). The certainty of the evidence was assessed using Grading of Recommendations, Assessment, Development, and Evaluation. We registered this review on the International Prospective Register of Systematic Reviews (CRD42021224434)., DATA SYNTHESIS: Of 3,403 records retrieved, 68 full-text articles were reviewed and three eligible studies included. Lower exposure to vasopressors probably lowers 90-day mortality but this is based on moderate-certainty evidence, lowered for imprecision (RR, 0.94; 95% CI, 0.87-1.02). There was no credible subgroup effect. Lower vasopressor exposure may also decrease the risk of supraventricular arrhythmia (odds ratio, 0.55; 95% CI, 0.36-0.86; low certainty)., CONCLUSIONS: In patients with vasodilatory hypotension who are started on vasopressors, moderate-certainty evidence from three randomized trials showed that lower vasopressor exposure probably lowers mortality. However, additional trial data are needed to reach an optimal information size to detect a clinically important 10% relative reduction in mortality with this approach., Copyright (C) by 2023 by the Society of Critical Care Medicine and Wolters Kluwer Health, Inc. All Rights Reserved.
KW  - blood pressure
KW  - mean arterial pressure
KW  - meta-analysis
KW  - systematic review
KW  - vasopressors
JA  - Crit Care Med
VL  - 51
IS  - 2
SP  - 254
EP  - 266
CY  - Copyright (C) by 2023 by the Society of Critical Care Medicine and Wolters Kluwer Health, Inc. All Rights Reserved.
PB  - (1) Clinical Trials Unit, Intensive Care National Audit & Research Centre (ICNARC), London, United Kingdom.
PB  - (2) Universite de Sherbrooke, Sherbrooke, QC, Canada.
PB  - (3) Center for Global Child Health, Hospital for Sick Children, University of Toronto, Toronto, ON, Canada.
PB  - (4) Interdepartmental Division of Critical Care, University of Toronto, Toronto, ON, Canada.
PB  - (5) Departments of Medicine, Critical Care Medicine, Pediatrics and Health Research Methods, Evidence, and Impact, McMaster University, Hamilton, ON, Canada.
PB  - (6) Clinical Evaluation Research Unit, Kingston General Hospital, Kingston, ON, Canada.
PB  - (7) Institut fur Anasthesiologische Pathophysiologie und Verfahrensentwicklung, Universitatsklinikum, Helmholtzstrasse 8-1, Ulm, Germany.
PB  - (8) Department of Anesthesia, McMaster University, Hamilton, ON, Canada.
PB  - (9) Department of Medical Intensive Care, University Hospital of Angers, Angers, France.
PB  - (10) Sunnybrook Health Sciences Centre and the University of Toronto, Toronto, ON, Canada.
SN  - 0090-3493
M1  - dtf, 0355501
DO  - 10.1097/CCM.0000000000005736
PT  - Article
L2  - http://ovidsp.ovid.com/ovidweb.cgi?T=JS&PAGE=reference&D=yrovftz1&NEWS=N&AN=00003246-202302000-00008
ER  -  

Link to the Ovid Full Text or citation: https://ovidsp.ovid.com/ovidweb.cgi?T=JS&CSC=Y&NEWS=N&PAGE=fulltext&D=yrovftz1&AN=00003246-202302000-00008 

413. 
TY  - JOUR
DB  - Your Journals@Ovid Full Text
ID  - 00003246-202302000-00005
T1  - Mortality As a Measure of Treatment Effect in Clinical Trials Recruiting Critically Ill Patients*.
A1  - Friedrich, Jan
A1  -  MD, PhD
A1  - Harhay, Michael
A1  - Angus, Derek
A1  -  MD, MPH
A1  - Burns, Karen
A1  -  MD, MSc
A1  - Cook, Deborah
A1  -  MD, MSc
A1  - Fergusson, Dean
A1  - Finfer, Simon
A1  - Hebert, Paul
A1  - MD, MHSc
A1  - Rowan, Kathy
A1  - Rubenfeld, Gordon
A1  - MD, MSc
A1  - Marshall, John
Y1  - 2023//
N2  - OBJECTIVES: All-cause mortality is a common measure of treatment effect in ICU-based randomized clinical trials (RCTs). We sought to understand the performance characteristics of a mortality endpoint by evaluating its temporal course, responsiveness to differential treatment effects, and impact when used as an outcome measure in trials of acute illness., DATA SOURCES: We searched OVID Medline for RCTs published from 1990 to 2018., STUDY SELECTION: We reviewed RCTs that had randomized greater than or equal to 100 patients, were published in one of five high-impact general medical or eight critical care journals, and reported mortality at two or more distinct time points. We excluded trials recruiting pediatric or neonatal patients and cluster RCTs., DATA EXTRACTION: Mortality by randomization group was recorded from the article or estimated from survival curves. Trial impact was assessed by inclusion of results in clinical practice guidelines., DATA SYNTHESIS: From 2,592 potentially eligible trials, we included 343 RCTs (228,784 adult patients). While one third of all deaths by 180 days had occurred by day 7, the risk difference between study arms continued to increase until day 60 (p = 0.01) and possibly day 90 (p = 0.07) and remained stable thereafter. The number of deaths at ICU discharge approximated those at 28-30 days (95% [interquartile range [IQR], 86-106%]), and deaths at hospital discharge approximated those at 60 days (99% [IQR, 94-104%]). Only 13 of 43 interventions (30.2%) showing a mortality benefit have been adopted into widespread clinical practice., CONCLUSIONS: Our findings provide a conceptual framework for choosing a time horizon and interpreting mortality outcome in trials of acute illness. Differential mortality effects persist for 60 to 90 days following recruitment. Location-based measures approximate time-based measures for trials conducted outside the United States. The documentation of a mortality reduction has had a modest impact on practice., Copyright (C) by 2023 by the Society of Critical Care Medicine and Wolters Kluwer Health, Inc. All Rights Reserved.
KW  - ARDS
KW  - critical care
KW  - mortality
KW  - sepsis
KW  - trials
JA  - Crit Care Med
VL  - 51
IS  - 2
SP  - 222
EP  - 230
CY  - Copyright (C) by 2023 by the Society of Critical Care Medicine and Wolters Kluwer Health, Inc. All Rights Reserved.
PB  - (1) Department of Critical Care Medicine, St. Michael's Hospital, University of Toronto, Toronto, ON, Canada.
PB  - (2) Department of Medicine, St. Michael's Hospital, University of Toronto, Toronto, ON, Canada.
PB  - (3) Department of Biostatistics, Epidemiology and Informatics, Perelman School of Medicine, University of Pennsylvania, Philadelphia, PA.
PB  - (4) CRISMA Centre, University of Pittsburgh Medical Center, Pittsburgh, PA.
PB  - (5) McMaster University, Hamilton, ON, Canada.
PB  - (6) Ottawa Hospital Research Institute, Ottawa, ON, Canada.
PB  - (7) The George Institute, Sydney, NSW, Australia.
PB  - (8) Centre de Recherche du Centre Hospitalier de l'Universite de Montreal, Montreal, QC, Canada.
PB  - (9) The Intensive Care National Audit and Resource Centre (ICNARC), London, United Kingdom.
PB  - (10) Sunnybrook Health Sciences Centre, Toronto, ON, Canada.
PB  - (11) Department of Surgery, St. Michael's Hospital, University of Toronto, Toronto, ON, Canada.
SN  - 0090-3493
M1  - dtf, 0355501
DO  - 10.1097/CCM.0000000000005721
PT  - Article
L2  - http://ovidsp.ovid.com/ovidweb.cgi?T=JS&PAGE=reference&D=yrovftz1&NEWS=N&AN=00003246-202302000-00005
ER  -  

Link to the Ovid Full Text or citation: https://ovidsp.ovid.com/ovidweb.cgi?T=JS&CSC=Y&NEWS=N&PAGE=fulltext&D=yrovftz1&AN=00003246-202302000-00005 

414. 
TY  - JOUR
DB  - Your Journals@Ovid Full Text
ID  - 00002060-202302000-00008
T1  - Neuromuscular Electrical Stimulation of Upper Limbs in Patients With Cerebral Palsy: A Systematic Review and Meta-analysis of Randomized Controlled Trials.
A1  - Ou, Chih-Hung
A1  - Shiue, Chian-Chuan
A1  - Kuan, Yi-Chun
A1  - Liou, Tsan-Hon
A1  - MD, PhD
A1  - Chen, Hung-Chou
A1  - Kuo, Ting-Ju
Y1  - 2023//
N2  - Objective: The aim of the study is to assess the effects of neuromuscular electrical stimulation on the upper limbs of patients with cerebral palsy., Design: We searched PubMed, Cochrane, Embase, and Scopus databases for randomized controlled trials examining the effects of neuromuscular electrical stimulation on the upper limbs of children with cerebral palsy., Results: Eight randomized controlled trials (N = 294) were included in the meta-analysis. Compared with traditional physical therapy, sensorimotor training and task-oriented training, constraint-induced movement therapy, dynamic bracing, and conventional robot-assisted therapy, neuromuscular electrical stimulation in combination with these therapies resulted in significantly greater functional scale scores (standardized mean difference = 0.80; 95% confidence interval = 0.54 to 1.06), muscle strength of upper limbs (standardized mean difference = 0.57; 95% confidence interval = 0.25 to 0.88), and spasticity of upper limbs (relative risk = 2.53; 95% confidence interval = 1.46 to 4.39; standardized mean difference = -0.18; 95% confidence interval = -0.29 to -0.06) but did not improve the wrist range of motion (standardized mean difference = 0.43; 95% confidence interval = -0.04 to 0.91). In addition, the effect of neuromuscular electrical stimulation on functional scale scores remained after 3-mo follow-up (standardized mean difference = 0.68; 95% confidence interval = 0.16 to 1.2)., Conclusions: Neuromuscular electrical stimulation effectively improved hand function, muscle strength, and spasticity in patients with cerebral palsy., Copyright (C) 2023 Wolters Kluwer Health, Inc. All rights reserved.
KW  - Cerebral Palsy
KW  - Neuromuscular Electrical Stimulation
KW  - Upper limbs
KW  - Meta-analysis
JA  - Am J Phys Med Rehabil
VL  - 102
IS  - 2
SP  - 151
EP  - 158
CY  - Copyright (C) 2023 Wolters Kluwer Health, Inc. All rights reserved.
PB  - From the Division of Physical Therapy, Department of Rehabilitation, En Chu Kong Hospital, New Taipei City, Taiwan (C-HO); Department of Rehabilitation, En Chu Kong Hospital, New Taipei City, Taiwan (C-CS); Department of Neurology, Shuang Ho Hospital, Taipei Medical University, New Taipei City, Taiwan (Y-CK); Department of Neurology, School of Medicine, College of Medicine, Taipei Medical University, Taipei, Taiwan (Y-CK); Center for Evidence-Based Health Care, Shuang Ho Hospital, Taipei Medical University, Taipei, Taiwan (Y-CK, H-CC); Taipei Neuroscience Institute, Taipei Medical University, Taipei, Taiwan (Y-CK, T-HL, H-CC, T-JK); Department of Physical Medicine and Rehabilitation, Shuang Ho Hospital, Taipei Medical University, Taipei, Taiwan (T-HL, H-CC, T-JK); and Department of Physical Medicine and Rehabilitation, School of Medicine, College of Medicine, Taipei Medical University, Taipei, Taiwan (T-HL, H-CC).
SN  - 0894-9115
M1  - 8803677, ajo
DO  - 10.1097/PHM.0000000000002058
PT  - Article
L2  - http://ovidsp.ovid.com/ovidweb.cgi?T=JS&PAGE=reference&D=yrovftz1&NEWS=N&AN=00002060-202302000-00008
ER  -  

Link to the Ovid Full Text or citation: https://ovidsp.ovid.com/ovidweb.cgi?T=JS&CSC=Y&NEWS=N&PAGE=fulltext&D=yrovftz1&AN=00002060-202302000-00008 

415. 
TY  - JOUR
DB  - Your Journals@Ovid Full Text
ID  - 00003072-202302000-00009
T1  - Radioiodine Therapy in Pediatric Differentiated Thyroid Cancer: Dosimetry, Clinical Care, and Future Challenges.
A1  - Kumar, Praveen
A1  - Damle, Nishikant
A1  - Bal, Chandrasekhar
A1  - MD, DSc
Y1  - 2023//
N2  - Thyroid cancer is very rare in children. 131I therapy after thyroidectomy is established in pediatric differentiated thyroid cancer (DTC). Pediatric DTC guideline is silent on the optimum amount of 131I that could be safely and effectively administered to children who are more radiosensitive. Like adult DTC, children are also given 131I therapy empirically based either on age or body weight. Pediatric DTC guideline recommends that patient-specific dosimetry is important in children. Still, due to the low incidence rate and the practical difficulties of dosimetry, it has neither been established nor adopted in routine practice. This review article aims to discuss current approaches of 131I therapy in children and young adult patients with DTC and dosimetric data obtained by several investigators. Efforts are required to simplify dosimetric procedures and precise results, especially in determining lesion size. We prefer 3-dimensional dosimetry over planar dosimetry, where lesion size could be measured accurately. 124I PET/CT-based dosimetry is expected to give accurate dosimetric results. The most challenging aspect is that no randomized controlled trials are available to compare the empiric 131I therapy results versus dosimetry-based treatment outcomes in children and young adults. Suppose dosimetry-based 131I therapy could be shown to have better outcomes, namely, successful ablation rate, better disease-free survival, and lesser treatment-emergent adverse events than empirical 131I treatment. In that case, one can argue in favor of the former. Unfortunately, no convincing study is currently available. Thus, there is a need for a randomized control trial to settle this issue., Copyright (C) 2023 Wolters Kluwer Health, Inc. All rights reserved.
KW  - radioiodine
KW  - thyroid cancer
KW  - children
KW  - dosimetry
JA  - Clin Nucl Med
VL  - 48
IS  - 2
SP  - 158
EP  - 167
CY  - Copyright (C) 2023 Wolters Kluwer Health, Inc. All rights reserved.
PB  - From the Department of Nuclear Medicine, All India Institute of Medical Science, New Delhi, India.
SN  - 0363-9762
M1  - df6, 7611109
DO  - 10.1097/RLU.0000000000004431
PT  - Article
L2  - http://ovidsp.ovid.com/ovidweb.cgi?T=JS&PAGE=reference&D=yrovftz1&NEWS=N&AN=00003072-202302000-00009
ER  -  

Link to the Ovid Full Text or citation: https://ovidsp.ovid.com/ovidweb.cgi?T=JS&CSC=Y&NEWS=N&PAGE=fulltext&D=yrovftz1&AN=00003072-202302000-00009 

416. 
TY  - JOUR
DB  - Your Journals@Ovid Full Text
ID  - 00005792-202301060-00038
T1  - Intrathoracic gas effusions in patients with COVID-19.
A1  - El Bozouiki, Fatima
A1  - Moumkin, Mohamed
A1  - El Melhaoui, Jihane
A1  - Hammi, Sanaa
Y1  - 2023//
N2  - Current evidence suggests that intrathoracic gas effusions (pneumomediastinum and pneumothorax) may be observed among COVID-19 patients even without mechanical ventilation. Here, we report 9 patients who developed spontaneous intrathoracic gas effusions in the absence of mechanical ventilation. The incidence of spontaneous intrathoracic gas effusions is low at 0.5% in hospitalized COVID-19 patients in the absence of respiratory support. Two patients (22.2%) had spontaneous pneumomediastinum, with or without subcutaneous emphysema. Three patients (33.3%) had pneumomediastinum associated with pneumothorax, with or without subcutaneous emphysema, and 4 patients (44.4%) had spontaneous pneumothorax. The Pneumothorax was unilateral in 66.6% of cases (6/9) but without location preference. Five of our patients were smokers, of whom 80% had isolated spontaneous pneumothorax. Other comorbidities included pulmonary tuberculosis in a single patient, diabetes in 2 patients and arterial hypertension in 1 patient. None of the patients had respiratory comorbidities. All of our patients were male. The average duration of hospital stay was 10 days (+/-6.63). All patients required oxygen therapy. Three patients (33.3%) with spontaneous pneumothorax required chest drainage. The evolution was favorable in 6 patients (66.7%) and worse in 3 cases (33.3%). The respiratory manifestations of COVID-19 have been stereotyped. Intrathoracic effusions may also be signs of COVID-19 with varying prognoses, or even the only presentation of the disease. This should be considered in clinical practice, and doctors are encouraged to request a SARS-CoV-2 test in this situation. Further investigations with a larger sample size are needed to identify the prognostic factors in COVID-19 patients with gas effusions., Copyright (C) 2023 The Authors. Published by Wolters Kluwer Health, Inc. All rights reserved.
KW  - COVID-19
KW  - intrathoracic gas effusions
KW  - Morocco
KW  - pneumomediastinum
KW  - pneumothorax
JA  - Medicine (Baltimore)
VL  - 102
IS  - 1
SP  - e32605
CY  - Copyright (C) 2023 The Authors. Published by Wolters Kluwer Health, Inc. All rights reserved.
PB  - (a) Pneumology department, University Hospital Center of Tangier, Tetouan, AL-Hoceima
PB  - (b) Faculty of Medicine and Pharmacy of Tangier, Abdelmalek Essaadi University, Morocco.
SN  - 0025-7974
M1  - mny, 2985248r
DO  - 10.1097/MD.0000000000032605
PT  - Article
L2  - http://ovidsp.ovid.com/ovidweb.cgi?T=JS&PAGE=reference&D=yrovftz&NEWS=N&AN=00005792-202301060-00038
ER  -  

Link to the Ovid Full Text or citation: https://ovidsp.ovid.com/ovidweb.cgi?T=JS&CSC=Y&NEWS=N&PAGE=fulltext&D=yrovftz&AN=00005792-202301060-00038 

417. 
TY  - JOUR
DB  - Your Journals@Ovid Full Text
ID  - 00007890-202301000-00024
T1  - Does Exercise Training Improve Physical Fitness and Health in Adult Liver Transplant Recipients? A Systematic Review and Meta-analysis.
A1  - De Smet, Stefan
A1  - PT, PhD
A1  - O'Donoghue, Katriona
A1  - Lormans, Maud
A1  - Monbaliu, Diethard
A1  - MD, PhD
A1  - Pengel, Liset
Y1  - 2023//
N2  - Background. The impaired physical fitness of end-stage liver disease patients often persists after liver transplantation (LT) and compromises posttransplant recovery. This systematic review and meta-analysis evaluated evidence supporting the potential of exercise training to improve physical fitness and health-related quality of life (HRQOL) after LT., Methods. Bibliographic searches identified all randomized controlled trials (RCTs) comparing aerobic and strength training versus usual care after LT. Risk of bias was assessed, and study outcomes measuring physical fitness and HRQOL were extracted. Meta-analysis was performed if at least 3 studies reported on an outcome., Results. Eight RCTs (n = 334) were identified. Methodological study quality varied and was poorly reported. Meta-analyses showed a trend for favorable effects of exercise on cardiorespiratory fitness (peak oxygen uptake or 6-min walking distance; 6 studies, n = 275; standardized mean difference: 0.23, 95% confidence interval [CI], -0.01 to 0.48) and of strength training either or not combined with aerobic training on muscular fitness (dynamometry-assessed muscle strength or 30-s sit-to-stand test; 3 studies, n = 114; standardized mean difference: 0.34, 95% CI, -0.03 to 0.72). A favorable effect was found for exercise on the Short-Form Health Survey-36 HRQOL physical function subcomponent (3 studies, n = 194; mean difference: 9.1, 95% CI, 0.3-17.8). No exercise-related adverse events were observed., Conclusions. RCTs indicate that exercise training in LT recipients is safe, improves physical function aspects of HRQOL, and may benefit cardiorespiratory and muscular fitness. The strength of evidence is, however, limited by the low number of patients and study quality. More adequately powered, high-quality RCTs are warranted., Copyright (C) 2023 Wolters Kluwer Health, Inc. All rights reserved.
JA  - Transplantation
VL  - 107
IS  - 1
SP  - e11
EP  - e26
CY  - Copyright (C) 2023 Wolters Kluwer Health, Inc. All rights reserved.
PB  - (1) Department of Rehabilitation Sciences, Group Rehabilitation for Internal Disorders, KU Leuven, Leuven, Belgium.
PB  - (2) Department of Microbiology, Immunology and Transplantation, Nephrology and Renal Transplantation Research Group, KU Leuven, Leuven, Belgium.
PB  - (3) Department of Microbiology, Immunology and Transplantation, Laboratory of Abdominal Transplantation, KU Leuven, Leuven, Belgium.
PB  - (4) Peter Morris Centre for Evidence in Transplantation, Clinical Effectiveness Unit, Royal College of Surgeons of England, London, United Kingdom.
PB  - (5) Department of Abdominal Transplant Surgery and Coordination, University Hospitals Leuven, Leuven, Belgium.
PB  - (6) Peter Morris Centre for Evidence in Transplantation, Nuffield Department of Surgical Sciences, University of Oxford, Oxford, United Kingdom.
SN  - 0041-1337
M1  - wej, 0132144
DO  - 10.1097/TP.0000000000004313
PT  - Article
L2  - http://ovidsp.ovid.com/ovidweb.cgi?T=JS&PAGE=reference&D=yrovftz&NEWS=N&AN=00007890-202301000-00024
ER  -  

Link to the Ovid Full Text or citation: https://ovidsp.ovid.com/ovidweb.cgi?T=JS&CSC=Y&NEWS=N&PAGE=fulltext&D=yrovftz&AN=00007890-202301000-00024 

418. 
TY  - JOUR
DB  - Your Journals@Ovid Full Text
ID  - 00042737-202301000-00011
T1  - Can albumin reduce the mortality of patients with cirrhosis and ascites? A meta-analysis of randomized controlled trials.
A1  - Xu, Taichuan
A1  - Liu, Wanjiang
A1  - Huang, Ruizhen
Y1  - 2023//
N2  - Background: Albumin therapy in patients with decompensated liver cirrhosis has always been a controversial issue. This study aimed to investigate the efficacy and safety of albumin in reducing mortality and controlling complications in patients with liver cirrhosis and provide a reference for relevant decision-making., Methods: Databases such as PubMed, EMBASE, and Web of Science were searched to collect eligible articles published before January 2022, which were analyzed by Revman 5.3., Results: A total of 10 randomized controlled trials (2040 patients) were included. Based on the meta-analysis results, no significant difference in mortality was shown between the albumin administration group and the control group (HR = 1.01; 95% CI, 0.97-1.05; P = 0.62). Subgroup analysis showed that albumin administration had no significant short-term or long-term survival benefits in patients with decompensated liver cirrhosis and increased the risk of pulmonary edema adverse reactions (RR = 3.14; 95% CI, 1.48-6.65; P = 0.003). Subgroup analysis based on albumin administration time showed that short-term (HR = 0.93; 95% CI, 0.76-1.13; P = 0.47) or long-term (HR = 0.97; 95% CI: 0.87-1.08; P = 0.58) administration of albumin could not significantly reduce the mortality of patients with decompensated liver cirrhosis. In contrast, albumin administration could significantly reduce the recurrence rate of ascites (RR = 0.56; 95% CI, 0.46-0.68; P = 0.000)., Conclusion: Short-term(<1 month) or long-term (>1 month) administration of albumin can not significantly reduce the mortality of patients with decompensated liver cirrhosis, and a large amount of albumin infusion will increase the risk of pulmonary edema., Copyright (C) 2023 Wolters Kluwer Health, Inc. All rights reserved.
KW  - albumin
KW  - liver cirrhosis
KW  - meta-analysis
KW  - mortality
JA  - Eur J Gastroenterol Hepatol
VL  - 35
IS  - 1
SP  - 80
EP  - 88
CY  - Copyright (C) 2023 Wolters Kluwer Health, Inc. All rights reserved.
PB  - Departments of (a)Gastroenterology
PB  - (b)Cardiology, Hospital of Chengdu University of Traditional Chinese Medicine, Chengdu, China
SN  - 0954-691X
M1  - 9000874, B9X
DO  - 10.1097/MEG.0000000000002447
PT  - Article
L2  - http://ovidsp.ovid.com/ovidweb.cgi?T=JS&PAGE=reference&D=yrovftz&NEWS=N&AN=00042737-202301000-00011
ER  -  

Link to the Ovid Full Text or citation: https://ovidsp.ovid.com/ovidweb.cgi?T=JS&CSC=Y&NEWS=N&PAGE=fulltext&D=yrovftz&AN=00042737-202301000-00011 

419. 
TY  - JOUR
DB  - Your Journals@Ovid Full Text
ID  - 00005344-202301000-00008
T1  - Efficacy and Safety of Finerenone for Prevention of Cardiovascular Events in Type 2 Diabetes Mellitus With Chronic Kidney Disease:  A Meta-analysis of Randomized Controlled Trials.
A1  - Yang, Shuai
A1  - Shen, Wen
A1  - Zhang, Hong-zhou
A1  - Wang, Chen-xi
A1  - Yu, Wan-qian
A1  - Wu, Qing-hua
Y1  - 2023//
N2  - Only a few meta-analyses evaluated the effect of finerenone on cardiovascular events in type 2 diabetes mellitus with chronic kidney disease. The main aim of this meta-analysis was to gain more reliable assessments of the efficacy and safety of finerenone for prevention of cardiovascular events in diabetic kidney disease. We searched for finerenone in the treatment of diabetic kidney disease from database (PubMed, Embase, and  ClinicalTrials.gov) until December 30, 2021. Relative risks (RRs) with 95% confidence intervals (CIs) calculated by the Mantel-Haenszel random-effects model were used as summary statistics for the categorical data. We included 4 studies that met the inclusion criteria with 13,943 participants. The finerenone group demonstrated a great benefit in reducing the incidence of major adverse cardiac events (RR: 0.88; 95% CI 0.80-0.96; P = 0.003), all-cause mortality (RR: 0.89; 95% CI 0.80-0.99; P = 0.04), myocardial infarction (RR: 0.79; 95% CI 0.67-0.92; P = 0.003), and new-onset hypertension (RR: 0.71; 95% CI 0.62-0.81; P < 0.00001). No difference was found in adverse events between the finerenone and placebo groups (RR: 1.00; 95% CI [0.98-1.01], P = 0.59), whereas a higher risk of hyperkalemia was observed in the finerenone group than in the placebo group (RR = 2.04, 95% CI 1.80-2.32; P < 0.00001). Besides, cerebrovascular events and new-onset atrial fibrillation did not increase in patients taking finerenone. Overall, finerenone treatment showed a great benefit of reducing the risk of major adverse cardiac events, all-cause mortality, myocardial infarction, and new-onset hypertension events in patients with type 2 diabetes mellitus and chronic kidney disease., Copyright (C) 2023 Wolters Kluwer Health, Inc. All rights reserved.
KW  - finerenone (BAY 94-8862)
KW  - diabetic kidney disease
KW  - cardiovascular disease
KW  - meta-analysis
KW  - randomized controlled trials
JA  - J Cardiovasc Pharmacol
VL  - 81
IS  - 1
SP  - 55
EP  - 62
CY  - Copyright (C) 2023 Wolters Kluwer Health, Inc. All rights reserved.
PB  - (*)Graduate School of Second Clinical Medical College of Nanchang University, Nanchang, China;
PB  - (+)Department of Cardiology, The Second Affiliated Hospital of Nanchang University, Nanchang, China; and
PB  - (++)Cardiovascular Disease Prevention and Treatment Center, The Second Affiliated Hospital of Nanchang University, Nanchang, China.
SN  - 0160-2446
M1  - 7902492, k78
DO  - 10.1097/FJC.0000000000001364
PT  - Article
L2  - http://ovidsp.ovid.com/ovidweb.cgi?T=JS&PAGE=reference&D=yrovftz&NEWS=N&AN=00005344-202301000-00008
ER  -  

Link to the Ovid Full Text or citation: https://ovidsp.ovid.com/ovidweb.cgi?T=JS&CSC=Y&NEWS=N&PAGE=fulltext&D=yrovftz&AN=00005344-202301000-00008 

420. 
TY  - JOUR
DB  - Your Journals@Ovid Full Text
ID  - 00001504-202301000-00012
T1  - Improving treatment outcomes for borderline personality disorder:  what can we learn from biomarker studies of psychotherapy?.
A1  - Marceau, Ely
A1  - Ruocco, Anthony
A1  - Grenyer, Brin
Y1  - 2023//
N2  - Purpose of review: Borderline personality disorder (BPD) is a severe and common psychiatric disorder and though evidence-based psychotherapies are effective, rates of treatment nonresponse are as high as 50%. Treatment studies may benefit from interdisciplinary approaches from neuroscience and genetics research that could generate novel insights into treatment mechanisms and tailoring interventions to the individual., Recent findings: We provide a timely update to the small but growing body of literature investigating neurobiological and epigenetic changes and using biomarkers to predict outcomes from evidence-based psychotherapies for BPD. Using a rapid review methodology, we identified eight new studies, updating our earlier 2018 systematic review. Across all studies, neuroimaging (n = 18) and genetics studies (n = 4) provide data from 735 participants diagnosed with BPD (mean sample size across studies = 33.4, range 2-115)., Summary: We report further evidence for psychotherapy-related alterations of neural activation and connectivity in regions and networks relating to executive control, emotion regulation, and self/interpersonal functioning in BPD. Emerging evidence also shows epigenetic changes following treatment. Future large-scale multisite studies may help to delineate multilevel treatment targets to inform intervention design, selection, and monitoring for the individual patient via integration of knowledge generated through clinical, neuroscience, and genetics research., Copyright (C) 2023 Wolters Kluwer Health, Inc. All rights reserved.
KW  - biomarkers
KW  - borderline personality disorder
KW  - neurosciences
KW  - psychotherapy
KW  - treatment outcome
JA  - Curr Opin Psychiatry
VL  - 36
IS  - 1
SP  - 67
EP  - 74
CY  - Copyright (C) 2023 Wolters Kluwer Health, Inc. All rights reserved.
PB  - (a)School of Psychology and Illawarra Health and Medical Research Institute, University of Wollongong, New South Wales, Australia
PB  - (b)Department of Psychology, University of Toronto Scarborough
PB  - (c)Department of Psychological Clinical Science, University of Toronto, Toronto, Ontario, Canada
SN  - 0951-7367
M1  - 8809880
DO  - 10.1097/YCO.0000000000000820
PT  - Miscellaneous Article
L2  - http://ovidsp.ovid.com/ovidweb.cgi?T=JS&PAGE=reference&D=yrovftz&NEWS=N&AN=00001504-202301000-00012
ER  -  

Link to the Ovid Full Text or citation: https://ovidsp.ovid.com/ovidweb.cgi?T=JS&CSC=Y&NEWS=N&PAGE=fulltext&D=yrovftz&AN=00001504-202301000-00012 
