# Supplementary material for: Effect of glycemic control and type of diabetes treatment on TB treatment outcomes among people with TB-diabetes: A systematic review (updated August 2024)
Source: PLoS One. 2025 Jul 18;20(7):e0328619. doi: 10.1371/journal.pone.0328619 (PMC12273911; doi:10.1371/journal.pone.0328619)
Supplement: S1A Appendix — (ZIP) [file pone.0328619.s005.zip › S1A appendix/S1A_22 Aug 2023-31 Aug 2024/pubmed/pubmed cohort.nbib]

PMID- 38582094
OWN - NLM
STAT- MEDLINE
DCOM- 20240518
LR  - 20240527
IS  - 1474-547X (Electronic)
IS  - 0140-6736 (Print)
IS  - 0140-6736 (Linking)
VI  - 403
IP  - 10440
DP  - 2024 May 18
TI  - Global burden of 288 causes of death and life expectancy decomposition in 204 
      countries and territories and 811 subnational locations, 1990-2021: a systematic 
      analysis for the Global Burden of Disease Study 2021.
PG  - 2100-2132
LID - S0140-6736(24)00367-2 [pii]
LID - 10.1016/S0140-6736(24)00367-2 [doi]
AB  - BACKGROUND: Regular, detailed reporting on population health by underlying cause 
      of death is fundamental for public health decision making. Cause-specific 
      estimates of mortality and the subsequent effects on life expectancy worldwide 
      are valuable metrics to gauge progress in reducing mortality rates. These 
      estimates are particularly important following large-scale mortality spikes, such 
      as the COVID-19 pandemic. When systematically analysed, mortality rates and life 
      expectancy allow comparisons of the consequences of causes of death globally and 
      over time, providing a nuanced understanding of the effect of these causes on 
      global populations. METHODS: The Global Burden of Diseases, Injuries, and Risk 
      Factors Study (GBD) 2021 cause-of-death analysis estimated mortality and years of 
      life lost (YLLs) from 288 causes of death by age-sex-location-year in 204 
      countries and territories and 811 subnational locations for each year from 1990 
      until 2021. The analysis used 56 604 data sources, including data from vital 
      registration and verbal autopsy as well as surveys, censuses, surveillance 
      systems, and cancer registries, among others. As with previous GBD rounds, 
      cause-specific death rates for most causes were estimated using the Cause of 
      Death Ensemble model-a modelling tool developed for GBD to assess the 
      out-of-sample predictive validity of different statistical models and covariate 
      permutations and combine those results to produce cause-specific mortality 
      estimates-with alternative strategies adapted to model causes with insufficient 
      data, substantial changes in reporting over the study period, or unusual 
      epidemiology. YLLs were computed as the product of the number of deaths for each 
      cause-age-sex-location-year and the standard life expectancy at each age. As part 
      of the modelling process, uncertainty intervals (UIs) were generated using the 
      2·5th and 97·5th percentiles from a 1000-draw distribution for each metric. We 
      decomposed life expectancy by cause of death, location, and year to show 
      cause-specific effects on life expectancy from 1990 to 2021. We also used the 
      coefficient of variation and the fraction of population affected by 90% of deaths 
      to highlight concentrations of mortality. Findings are reported in counts and 
      age-standardised rates. Methodological improvements for cause-of-death estimates 
      in GBD 2021 include the expansion of under-5-years age group to include four new 
      age groups, enhanced methods to account for stochastic variation of sparse data, 
      and the inclusion of COVID-19 and other pandemic-related mortality-which includes 
      excess mortality associated with the pandemic, excluding COVID-19, lower 
      respiratory infections, measles, malaria, and pertussis. For this analysis, 199 
      new country-years of vital registration cause-of-death data, 5 country-years of 
      surveillance data, 21 country-years of verbal autopsy data, and 94 country-years 
      of other data types were added to those used in previous GBD rounds. FINDINGS: 
      The leading causes of age-standardised deaths globally were the same in 2019 as 
      they were in 1990; in descending order, these were, ischaemic heart disease, 
      stroke, chronic obstructive pulmonary disease, and lower respiratory infections. 
      In 2021, however, COVID-19 replaced stroke as the second-leading age-standardised 
      cause of death, with 94·0 deaths (95% UI 89·2-100·0) per 100 000 population. The 
      COVID-19 pandemic shifted the rankings of the leading five causes, lowering 
      stroke to the third-leading and chronic obstructive pulmonary disease to the 
      fourth-leading position. In 2021, the highest age-standardised death rates from 
      COVID-19 occurred in sub-Saharan Africa (271·0 deaths [250·1-290·7] per 100 000 
      population) and Latin America and the Caribbean (195·4 deaths [182·1-211·4] per 
      100 000 population). The lowest age-standardised death rates from COVID-19 were 
      in the high-income super-region (48·1 deaths [47·4-48·8] per 100 000 population) 
      and southeast Asia, east Asia, and Oceania (23·2 deaths [16·3-37·2] per 100 000 
      population). Globally, life expectancy steadily improved between 1990 and 2019 
      for 18 of the 22 investigated causes. Decomposition of global and regional life 
      expectancy showed the positive effect that reductions in deaths from enteric 
      infections, lower respiratory infections, stroke, and neonatal deaths, among 
      others have contributed to improved survival over the study period. However, a 
      net reduction of 1·6 years occurred in global life expectancy between 2019 and 
      2021, primarily due to increased death rates from COVID-19 and other 
      pandemic-related mortality. Life expectancy was highly variable between 
      super-regions over the study period, with southeast Asia, east Asia, and Oceania 
      gaining 8·3 years (6·7-9·9) overall, while having the smallest reduction in life 
      expectancy due to COVID-19 (0·4 years). The largest reduction in life expectancy 
      due to COVID-19 occurred in Latin America and the Caribbean (3·6 years). 
      Additionally, 53 of the 288 causes of death were highly concentrated in locations 
      with less than 50% of the global population as of 2021, and these causes of death 
      became progressively more concentrated since 1990, when only 44 causes showed 
      this pattern. The concentration phenomenon is discussed heuristically with 
      respect to enteric and lower respiratory infections, malaria, HIV/AIDS, neonatal 
      disorders, tuberculosis, and measles. INTERPRETATION: Long-standing gains in life 
      expectancy and reductions in many of the leading causes of death have been 
      disrupted by the COVID-19 pandemic, the adverse effects of which were spread 
      unevenly among populations. Despite the pandemic, there has been continued 
      progress in combatting several notable causes of death, leading to improved 
      global life expectancy over the study period. Each of the seven GBD super-regions 
      showed an overall improvement from 1990 and 2021, obscuring the negative effect 
      in the years of the pandemic. Additionally, our findings regarding regional 
      variation in causes of death driving increases in life expectancy hold clear 
      policy utility. Analyses of shifting mortality trends reveal that several causes, 
      once widespread globally, are now increasingly concentrated geographically. These 
      changes in mortality concentration, alongside further investigation of changing 
      risks, interventions, and relevant policy, present an important opportunity to 
      deepen our understanding of mortality-reduction strategies. Examining patterns in 
      mortality concentration might reveal areas where successful public health 
      interventions have been implemented. Translating these successes to locations 
      where certain causes of death remain entrenched can inform policies that work to 
      improve life expectancy for people everywhere. FUNDING: Bill & Melinda Gates 
      Foundation.
CI  - Copyright © 2024 The Author(s). Published by Elsevier Ltd. This is an Open Access 
      article under the CC BY 4.0 license. Published by Elsevier Ltd.. All rights 
      reserved.
CN  - GBD 2021 Causes of Death Collaborators
LA  - eng
PT  - Journal Article
DEP - 20240403
PL  - England
TA  - Lancet
JT  - Lancet (London, England)
JID - 2985213R
SB  - IM
EIN - Lancet. 2024 May 18;403(10440):1988. doi: 10.1016/S0140-6736(24)00824-9. PMID: 
      38648809
MH  - Humans
MH  - *Life Expectancy
MH  - *Cause of Death/trends
MH  - *Global Burden of Disease
MH  - Female
MH  - *COVID-19/mortality/epidemiology
MH  - Male
MH  - Aged
MH  - Middle Aged
MH  - Adult
MH  - Child, Preschool
MH  - Infant
MH  - *Global Health/statistics & numerical data
MH  - Adolescent
MH  - Young Adult
MH  - Child
MH  - Aged, 80 and over
MH  - SARS-CoV-2
MH  - Infant, Newborn
MH  - Pandemics
PMC - PMC11126520
COIS- Declaration of interests S Afzal reports support for the present manuscript from 
      King Edward Medical University including study material, research articles, valid 
      data sources and authentic real time information for this manuscript; payment or 
      honoraria for lectures, presentations, speakers bureaus, manuscript writing or 
      educational events from King Edward Medical University and collaborative partners 
      including University of Johns Hopkins, University of California, University of 
      Massachusetts, KEMCAANA, KEMCA-UK Scientific Conferences and Webinars; support 
      for attending meetings and/or travel from King Edward Medical University to 
      attend meetings; participation on a Data Safety Monitoring Board or Advisory 
      Board with National Bioethics Committee Pakistan, King Edward Medical University 
      Ethical Review Board, as well as Ethical Review Board Fatima Jinnah Medical 
      University and Sir Ganga Ram Hospital; leadership or fiduciary roles in board, 
      society, committee or advocacy groups, paid or unpaid with Pakistan Association 
      of Medical Editors, Fellow of Faculty of Public Health Royal Colleges UK (FFPH), 
      and Society of Prevention, Advocacy And Research, King Edward Medical University 
      (SPARK); and other support as Dean of Public Health and Preventive Medicine at 
      King Edward Medical University, as the Chief Editor Annals of King Edward Medical 
      University, as the Director of Quality Enhancement Cell King Edward Medical 
      University, as an international-level Fellow of Faculty of Public Health United 
      Kingdom, as an Advisory Board Member and Chair Scientific Session KEMCA-UK, as a 
      Chairperson of KEMCAANA (the International Scientific Conference), as a 
      national-level member on the Research and Publications Higher Education 
      Commission (HEC Pakistan), as a member of the Research and Journals Committee 
      (Pakistan) the Medical and Dental Council (Pakistan), the National Bioethics 
      Committee (Pakistan), the Corona Experts Advisory Group (Punjab), the Chair of 
      the Dengue Experts Advisory Group, and a member of the Punjab Residency Program 
      Research Committee; all outside the submitted work. R Ancuceanu reports 
      consulting fees from Abbvie; payment or honoraria for lectures, presentations, 
      speakers' bureaus, manuscript writing or educational events from Abbvie, Sandoz, 
      B. Braun, Laropharm, and MagnaPharm; all outside the submitted work. J Ärnlöv 
      reports payment or honoraria for lectures, presentations, speakers' bureaus, 
      manuscript writing or educational events from AstraZeneca and Novartis for 
      lecture fees; participation on a Data Safety Monitoring Board or Advisory Board 
      with AstraZeneca, Astella, Boehringer Ingelheim; all outside the submitted work. 
      O C Baltatu reports support for the present manuscript from National Council for 
      Scientific and Technological Development (CNPq, 304224/2022-7) and Anima 
      Institute (AI research professor fellowship); Leadership or fiduciary role in 
      other board, society, committee or advocacy group, paid or unpaid, as Founding 
      Member of the Health and Biotechnology Advisory Board at Technology Park São José 
      dos Campos–Center for Innovation in Health Technologies (CITS), outside the 
      submitted work. T W Bärnighausen reports grants or contracts from National 
      Institutes of Health, Alexander von Humboldt Foundation, German National Research 
      Foundation (DFG), European Union, German Ministry of Education and Research, 
      German Ministry of the Environment, Wellcome, and KfW, all as payments to their 
      institution; participation on a Data Safety Monitoring Board or Advisory Board on 
      two Scientific Advisory Boards for NIH-funded research projects in Africa on 
      Climate Change and Health; stock or stock options in CHEERS, an SME focusing on 
      approaches to measure climate change and health-related variables in population 
      cohorts; all outside the submitted work. S Barteit reports grants from Carl-Zeiss 
      Foundation and the German research foundation (DFG); stock or stock options in 
      CHEERS, a for-profit company focusing on climate change and health evaluation and 
      response systems; all outside the submitted work. M Beghi reports consulting fees 
      from Lundbeck and Angelini, all outside the submitted work. Y Bejot reports 
      consulting fees from Medtronic and Novartis; payment or honoraria for lectures, 
      presentations, speakers bureaus, manuscript writing or educational events from 
      BMS, Pfizer, Medtronic, Amgen, NovoNordisk, and Servier; support for attending 
      meetings and/or travel from Medtronic; leadership or fiduciary role in other 
      board, society, committee or advocacy group, unpaid, with the French 
      Neurovascular Society; all outside the submitted work. M Bell reports grants or 
      contracts from US EPA, NIH, High Tide Foundation, Health Effects Institute, Yale 
      Women Faculty Forum, Environmental Defense Fund, Yale Climate Change and Health 
      Center, Wellcome Trust Foundation, Robert Wood Johnson Foundation, and the 
      Hutchinson Postdoctoral Fellowship (all paid to their institution); Consulting 
      fees from Clinique; Payment or honoraria for lectures, presentations, speakers 
      bureaus, manuscript writing or education events from Colorado School of Public 
      Health, Duke University, University of Texas, Data4Justice, Korea University, 
      Organization of Teratology Information Specialists, University of Pennsylvania, 
      Boston University, IOP Publishing, NIH, Health Canada, PAC-10, UKRI, AXA Research 
      Fund Fellowship, Harvard University and the University of Montana; Support for 
      attending meeting and/or travel from Colorado School of Public Health, University 
      of Texas, Duke University, Boston University, University of Pennsylvania, Harvard 
      University, American Journal of Public Health, Columbia University and Harvard 
      University; Leadership or fiduciary role in other board, society, committee or 
      advocacy group, unpaid with Fifth National Climate Assessment and Lancet 
      Countdown, Johns Hopkins Advisory Board, Harvard external advisory committee for 
      training grant, WHO Global Air Pollution and Health Technical Advisory group and 
      the National Academies Panels and Committee; and paid with the US EPA Clean Air 
      Scientific Advisory Committee (CASAC); outside the submitted work. L Belo reports 
      other financial or non-financial interests with UCIBIO – FFUP through support 
      from FCT in the scope of the project UIDP/04378/2020 and UIDB/04378/2020 of 
      UCIBIO and the project LA/P/0140/2020 of i4HB, all outside the submitted work. R 
      S Bernstein reports other financial or non-financial support as a full-time 
      Medical Consultant employee of the California Department of Public Health in the 
      Center for Heal Care Quality; outside the submitted work. P J G Bettencourt 
      reports patents planned, issued, or pending (WO2020229805A1, BR112021022592A2, 
      EP3965809A1, OA1202100511, US2023173050A1, EP4265271A2, and EP4275700A2); other 
      financial or non-financial interests with the Botnar Foundation as project 
      reviewer, outside the submitted work. S Bhaskar reports grants or contracts from 
      the Japan Society for the Promotion of Science (JSPS), Japanese Ministry of 
      Education, Culture, Sports, Science and Technology (MEXT) and JSPS and the 
      Australian Academy of Science; Leadership or fiduciary role in other board, 
      society, committee or advocacy group, paid or unpaid with Rotary District 9675 as 
      the district chair, Global Health & Migration Hub Community as Chair and Manager 
      (Berlin, Germany), PLOS One, BMC Neurology, Frontiers in Neurology, Frontiers in 
      Stroke, Frontiers in Public Health and the BMC Medical Research Methodology as an 
      Editorial Board Member, and as a Member of the College of Reviewers (Canadian 
      Institutes of Health Research, Canada); outside the submitted work. B Bikbov 
      reports grants or contracts from the European Commission and The University of 
      Rome; Support for attending meetings/travel from the European Renal Association; 
      Leadership or fiduciary role in other board, society, committee or advocacy 
      group, unpaid in an advocacy group with the International Society of Nephrology 
      and unpaid on the Western Europe Regional Board of the International Society of 
      Nephrology; Other financial or non-financial support from Scientific-Tools.org; 
      outside the submitted work. A Biswas reports consulting fees from INTAS 
      Pharmaceuticals Ltd, India, Lupin Pharmaceuticals, Ltd, India, and Alkem 
      Laboratories, India as personal payments; payment or honoraria for lectures, 
      presentations, speakers' bureaus, manuscript writing or educational events from 
      Roche Diagnostics, India, as personal payments; all outside the submitted work. E 
      J Boyko reports payment or Honoria for lectures, presentations, speakers bureaus, 
      manuscript writing or education events from the Korean Diabetes Association, 
      Diabetes Association of the R.O.C (Taiwan), the American Diabetes Association, 
      and the International Society for the Diabetic Foot; Support for attending 
      meetings and/or travel from the Korean Diabetes Association; Diabetes Association 
      of the R.O.C (Taiwan), International Society for the Diabetic Foot; outside the 
      submitted work. M Carvalho reports other financial or non-financial interests 
      from LAQV/REQUIMTE, University of Porto (Porto, Portugal) and acknowledges the 
      support from FCT under the scope of the project UIDP/50006/2020; outside the 
      submitted work. E Chung reports support for the present manuscript from the 
      National Institute of Health NICHD T32HD007233. J Conde reports grants or 
      contracts form the European Research Council Starting Grant ERC-StG-2019-848325 
      (funding 1.5M Euro), outside the submitted work. S Cortese reports grants or 
      contracts from National Institute for Health and Care Research (NIHR)and the 
      European Research Executive Agency; payment or honoraria for lectures, 
      presentations, speakers bureaus, manuscript writing or educational events from 
      the Association of Child and Adolescent Mental Health, British Association of 
      Psychopharmacology, Medice, and Canadian ADHD Resource Alliance; support for 
      attending meetings and/or travel the Association of Child and Adolescent Mental 
      Health, British Association of Psychopharmacology, Medice, and Canadian ADHD 
      Resource Alliance; leadership or fiduciary role in other board, society, 
      committee or advocacy group, unpaid, with the European ADHD Guidelines Group and 
      the European Network for Hyperkinetic Disorders; all outside the submitted work. 
      Sa Das reports leadership or fiduciary role in other board, society, committee or 
      advocacy group, unpaid, with the Association for Diagnostics and Laboratory 
      Medicine as program chair, and the Women in Global Health India Chapter, outside 
      the submitted work. A Dastiridou reports support for attending meetings and/or 
      travel from THEA and ABBVIE, outside the submitted work. L Degenhardt reports 
      untied educational grants from Indivior and Seqirus to examine new opioid 
      medications in Australia, outside the submitted work. A K Demetriades reports 
      leadership or fiduciary role in other board, society, committee or advocacy 
      group, unpaid, with the AO Knowledge Forum Degenerative Steering Committee, 
      Global Neuro Foundation Board, and the European Association of Neurological 
      Societies Board of Officers, all outside the submitted work. A Faro reports 
      support for the present manuscript from National Council for Scientific and 
      Technological Development, CNPq, Brazil as CNPq Researcher (scholarship). I Filip 
      reports support for the present manuscript from Avicenna Medical and Clinical 
      Research Institute. D Flood reports grants or contracts from NHLBI (award number 
      K23HL161271), the University of Michigan Claude D. Pepper Older Americans 
      Independence Center (award number 5P30AG024824), and the University of Michigan 
      Caswell Diabetes Institute Clinical Translational Research Scholars Program; 
      consulting fees from the World Health Organization as payments to their 
      institution; leadership or fiduciary role in other board, society, committee or 
      advocacy group, unpaid, as Staff Physician for Maya Health Alliance, a 
      non-governmental health organization in Guatemala; all outside the submitted 
      work. A A Fomenkov reports support for the present manuscript from Development of 
      effective biotechnologies based on cell cultures, tissues and organs of higher 
      plants, microalgae and cyanobacteria. The research carried out within the state 
      assignment of Ministry of Science and Higher Education of the Russian Federation 
      (theme No. 122042600086-7). M Foschi reports consulting fees from Roche and 
      Novartis; support for attending meetings and/or travel from Biogen, Roche, 
      Novartis, Sanofi, Bristol, and Merck; leadership or fiduciary role in other 
      board, society, committee or advocacy group, unpaid, with MBase Foundation; all 
      outside the submitted work. R Franklin reports grants or contracts from Heatwaves 
      (Queensland Government, Queensland, Australia) and Arc Flash (Human Factors, 
      Queensland Government, Queensland, Australia), and Mobile Plant Safety 
      (Agrifutures); Support for attending meetings and/or travel from ACTM Tropical 
      Medicine and Travel Medicine Conference 2022 and 2023, and ISTM Travel Medicine 
      Conference in Basel 2023; leadership or fiduciary role in other board, society, 
      committee or advocacy group, paid or unpaid as the president/director of Kidsafe, 
      the director of Auschem, a member of the governance committee of ISASH, the 
      director of Farmsafe, the Vice President of ACTM, and as a PHAA Injury Prevention 
      SIG Convenor; outside the submitted work. P S Gill reports support for the 
      present manuscript from the National Institute for Health and Care Research 
      (NIHR) as Senior Investigator with payments to their institution; the views 
      expressed in this publication are those of the author(s) and not necessarily 
      those of the NIHR or the UK Department of Health and Social Care. A Guha reports 
      grants or contracts from the American Heart Association and Department of 
      Defense; consulting fees from Pfizer, Novartis, and Myovant; leadership or 
      fiduciary role in other board, society, committee or advocacy group, paid or 
      unpaid, with ZERO Prostate Cancer Health Equity Task Force and Doctopedia as a 
      founding medical partner; all outside the submitted work. C Herteliu reports 
      grants or contracts from the Romanian Ministry of Research Innovation and 
      Digitalization, MCID, project number ID-585-CTR-42-PFE-2021; grant of the 
      European Commission Horizon 4P-CAN (Personalised Cancer Primary Prevention 
      Research through Citizen Participation and Digitally Enabled Social Innovation); 
      Project “Societal and Economic Resilience within multi-hazards environment in 
      Romania” funded by European Union – NextgenerationEU and Romanian Government, 
      under National Recovery and Resilience Plan for Romania, contract no.760050/ 
      23.05.2023, cod PNRR-C9-I8-CF 267/ 29.11.2022, through the Romanian Ministry of 
      Research, Innovation and Digitalization, within Component 9, Investment I8; 
      Project “A better understanding of socio-economic systems using quantitative 
      methods from Physics” funded by European Union–NextgenerationEU and Romanian 
      Government, under National Recovery and Resilience Plan for Romania, contract 
      number 760034/ 23.05.2023, cod PNRR-C9-I8-CF 255/ 29.11.2022, through the 
      Romanian Ministry of Research, Innovation and Digitalization, within Component 9, 
      Investment I8; outside the submitted work. M Hultström reports support for the 
      present manuscript from Knut och Alice Wallenberg Foundation and the Swedish 
      Heart-Lung Foundation, all as payments to their institution; Support for 
      attending meetings and/or travel from the American Physiological Society and the 
      Swedish Society for Anaesthesiology and Intensive Care; leadership or fiduciary 
      role in other board, society, committee or advocacy group, paid or unpaid, with 
      the American Physiological Society, Water and Electrolyte Section; all outside 
      the submitted work. I Ilic and M Ilic report support for the present manuscript 
      from Ministry of Science, Technological Development and Innovation of the 
      Republic of Serbia. S M Islam reports support for the present manuscript from 
      NHMRC and Heart Foundation, N E Ismail reports leadership or fiduciary role in 
      other board, society, committee or advocacy group, unpaid, as Bursar (Council 
      Member) of the Malaysian Academy of Pharmacy, outside the submitted work. T Joo 
      reports support for the present manuscript from National Research, Development, 
      and Innovation Office in Hungary (RRF-2.3.1-21-2022-00006), Data-Driven Health 
      Division of National Laboratory for Health Security. G Joshy reports grants or 
      contracts from the Department of Health and Aged Care 2023 (Understanding the 
      fatal burden of COVID-19 in residential aged care facilities); support for 
      attending meetings and/or travel from the Statistical Society of Australia Grant 
      2023 supporting conference registration; participation on a Data Safety 
      Monitoring Board with the Australian Mathematical Sciences Institute (AMSI) and 
      the Statistical Society of Australia (SSA) for the project Community-led 
      nutrition and Lifestyle program for weight loss and metabolic Health: a 
      randomised Controlled trial (ELCHO), 2022; all outside the submitted work. J 
      Jozwiak reports payment or honoraria for lectures, presentations, speakers 
      bureaus, manuscript writing or educational events from Novartis, Adamed, and 
      Amgen; outside the submitted work. N Kawakami reports grants or contracts from 
      the Junpukai Foundation and the Department of Digital Mental Health is an 
      endowment department, supported with an unrestricted grant from 15 enterprises 
      (https://dmh.m.u-tokyo.ac.jp/c); consulting fees from Riken Institute, JAXA, 
      Sekisui Chemicals, and SB@WORK; leadership or fiduciary role in other board, 
      society, committee or advocacy group, paid or unpaid, with the Japan Society for 
      Occupational Health; all outside the submitted work. J H Kempen reports grants or 
      contracts from the Massachusetts Eye and Ear Surgery Program and Sight for Souls 
      through payments to their institution; leadership or fiduciary role in other 
      board, society, committee or advocacy group, paid or unpaid, as President of 
      Sight for Souls; stock or stock options with Betaliq and Tarsier; all outside the 
      submitted work. T Kocsis reports grants or contracts from Novartis Magyarország 
      Ltd through payment for market access activities, outside the submitted work. K 
      Krishan reports other non-financial interests from the UGC Centre of Advanced 
      Study, CAS II, awarded to the Department of Anthropology, Panjab University 
      (Chandigarh, India); outside the submitted work. B Lacey reports support for the 
      present manuscript from the UK Biobank, funded largely by the UK Medical Research 
      Council and Wellcome, through their employment at the University of Oxford. M Lee 
      reports support for the present manuscript from the Ministry of Education of the 
      Republic of Korea and the National Research Foundation of Korea 
      (NRF-2021R1I1A4A01057428) and Bio-convergence Technology Education Program 
      through the Korea Institute for Advancement Technology (KIAT) funded by the 
      Ministry of Trade, Industry and Energy (No. P0017805). M-C Li reports grants or 
      contracts from The National Science and Technology Council in Taiwan (NSTC 
      112-2410-H-003-031; leadership or fiduciary role in other board, society, 
      committee or advocacy group, paid or unpaid, as the technical editor of the 
      Journal of the American Heart Association; outside the submitted work. J Liu 
      reports support for the present manuscript from the National Natural Science 
      Foundation of China (grant number: 72122001; 72211540398). S Lorkowski reports 
      grants or contracts from Akcea Therapeutics Germany through payments to their 
      institution; consulting fees from Danone, Novartis Pharma, Swedish Orphan 
      Biovitrum (SOBI), and Upfield; payment or honoraria for lectures, presentations, 
      speakers bureaus, manuscript writing or educational events from Akcea 
      Therapeutics Germany, AMARIN Germany, Amedes Holding, AMGEN, Berlin-Chemie, 
      Boehringer Ingelheim Pharma, Daiichi Sankyo Deutschland, Danone, Hubert Burda 
      Media Holding, Janssen-Cilag, Lilly Deutschland, Novartis Pharma, Novo Nordisk 
      Pharma, Roche Pharma, Sanofi-Aventis, and SYNLAB Holding Deutschland & SYNLAB 
      Akademie; support for attending meetings and/or travel from AMGEN; participation 
      on a Data Safety Monitoring Board or Advisory Board with Akcea Therapeutics 
      Germany, AMGEN, Daiichi Sankyo Deutschland, Novartis Pharma, and Sanofi-Aventis; 
      all outside the submitted work. M A Mahmoud reports grant or contract funding 
      from the Deputyship for Research and Innovation, Ministry of Education in Saudi 
      Arabia (project number 445-5-748). L G Mantovani reports support for the present 
      manuscript from the Italian Ministry of Health. H R Marateb reports support for 
      the present manuscript from The Beatriu de Pinós post-doctoral programme from the 
      Office of the Secretary of Universities and Research from the Ministry of 
      Business and Knowledge of the Government of Catalonia programme: 2020 BP 00261. R 
      Matzopoulos reports consulting fees from New York University and DG Murray Trust; 
      Support for attending meetings/travel paid by SA MRC and University of Cape Town; 
      leadership or fiduciary role in other board, society, committee or advocacy 
      group, unpaid, as a Board member of Gun Free South Africa; Stock or Stock options 
      with Sanlam; outside the submitted work. R J Maude reports support for the 
      present manuscript from Wellcome Trust [Grant number 220211] as it provides core 
      funding for Mahidol Oxford Tropical Medicine Research and contributes to his 
      salary. A-F A Mentis reports grants or contract funding from ‘MilkSafe: A novel 
      pipeline to enrich formula milk using omics technologies’, a research co financed 
      by the European Regional Development Fund of the European Union and Greek 
      national funds through the Operational Program Competitiveness, Entrepreneurship 
      and Innovation, under the call RESEARCH - CREATE - INNOVATE (project code: 
      T2EDK-02222), as well as from ELIDEK (Hellenic Foundation for Research and 
      Innovation, MIMS-860) (both outside of the present manuscript); payment for 
      expert testimony from serving as external peer-reviewer for FONDAZIONE CARIPLO, 
      ITALY; participation in a Data Safety Monitoring or Advisory Board as Editorial 
      Board Member for “Systematic Reviews”, for “Annals of Epidemiology”, and as 
      Associate Editor for “Translational Psychiatry”; stock or stock options from a 
      family winery; and other financial interests as the current scientific officer 
      for BGI Group; outside the submitted work. S A Meo reports support from King Saud 
      University, Riyadh, Saudi Arabia (RSP-2024 R47). T R Miller reports grants or 
      contracts from AB InBev Foundation, National Institute for Mental Health (Santa 
      Clara County, CA), and Everytown for Gun Safety; payment for expert testimony in 
      the states of Michigan, Nevada & New Mexico Mobile County Board of Health; 
      outside the submitted work. P B Mitchell reports payment or honoraria for 
      lectures, presentations, speakers' bureaus, manuscript writing or educational 
      events, from Janssen (Australia), outside the submitted work. L Monasta reports 
      support for the present manuscript from the Ministry of Health (Ricerca Corrente 
      34/2017) through payments made to the Institute for Maternal and Child Health 
      IRCCS Burlo Garofolo. R S Moreira reports grants or contracts from CNPq Research 
      Productivity Scholarship (National Council for Scientific and Technological 
      Development) scholarship registration number 316607/2021-5; outside the submitted 
      work. J Mosser reports support for the present manuscript from the Bill and 
      Melinda Gates Foundation; grants or contractions from Gavi; Support for attending 
      meetings and/or travel from the Bill and Melinda Gates Foundation; outside the 
      submitted work. S Nomura reports support for the present manuscript from Ministry 
      of Education, Culture, Sports, Science and Technology of Japan (21H03203) and 
      Precursory Research for Embryonic Science and Technology from the Japan Science 
      and Technology Agency (JPMJPR22R8). B Norrving reports participation on a Data 
      Safety Monitoring Board or Advisory Board with Simbec Orion, outside the 
      submitted work. A P Okekunle reports support for the present manuscript from the 
      National Research Foundation of Korea funded by the Ministry of Science and ICT 
      (2020H1D3A1A04081265). A Ortiz reports grants or contracts from Sanofi as 
      payments to their institution; consulting fees, speaker fees or support for 
      travel from, Advicciene, Astellas, Astrazeneca, Amicus, Amgen, Boehringer 
      Ingelheim, Fresenius Medical, Care, GSK, Bayer, Sanofi-Genzyme, Menarini, 
      Mundipharma, Kyowa Kirin, Lilly, Alexion, Freeline, Idorsia, Chiesi, Otsuka, 
      Novo-Nordisk, Sysmex and Vifor Fresenius Medical Care Renal, Pharma and is 
      Director of the Catedra, Mundipharma-UAM of diabetic kidney disease, and the 
      Catedra Astrazeneca-UAM of chronic, kidney disease and electrolytes; Leadership 
      or fiduciary role in other board, society, committee or advocacy group, paid or 
      unpaid, with the European Renal Association; stock or stock options with Telara 
      Farma; all outside the submitted work. P K Pal reports grants or contracts paid 
      to their institution from the Indian Council of Medical Research (ICMR), the 
      Department of Science & Technology (DST)-Science and Engineering Research Board, 
      the Department of Biotechnology (DBT), DST-Cognitive Science Research Initiative, 
      Wellcome Trust UK-India Alliance DBT, PACE scheme of BIRAC, Michael J. Fox 
      Foundation, and SKAN (Scientific Knowledge for Ageing and Neurological 
      ailments)-Research Trust; Payment and honoraria for lectures, presentations, 
      speakers bureaus, manuscript writing or educational events as 
      Faculty/Speaker/Author from the International Parkinson and Movement Disorder 
      Society, and Movement Disorder Societies of Korea, Taiwan and Bangladesh; support 
      for attending meetings and/or travel from the National Institute of Mental Health 
      and Neurosciences (NIMHANS), International Parkinson and Movement Disorder 
      Society, and Movement Disorder Societies of Korea, Taiwan and Bangladesh; 
      Leadership or fiduciary role in other board, society, committee or advocacy 
      group, unpaid, as the Past President of Indian Academy of Neurology, Past 
      Secretary of Asian and Oceanian subsection of International Parkinson and 
      Movement Disorder Society (MDS-AOS), Editor-in-Chief of Annals of Movement 
      Disorders, Chair of the Education Committee of International Parkinson and 
      Movement Disorder Society (IPMDS), President of the Parkinson Society of 
      Karnataka, Chair of Infection Related Movement Disorders Study Group of MDS, 
      Member of Rare Movement Disorders Study Group of International Parkinson and 
      Movement Disorder Society (IPMDS), Member of Education Committee of IAPRD, Member 
      of Rating Scales Education and Training Program Committee of IPMDS, Member of 
      Neurophysiology Task Force of IPMDS, Member of Movement Disorders in Asia Study 
      Group, Member of Post-Stroke Movement Disorders, Member of Ataxia Study Group of 
      IPMDS, and as a Member of Ataxia Global Initiative; all outside the submitted 
      work. C Palladino reports grants or contracts from FCT – Fundação para a Ciência 
      e a Tecnologia, I.P. (national funding), under a contract-programme as defined by 
      DL No. 57/2016 and Law No. 57/2017 (DL57/2016/CP1376/CT0004). DOI 
      10.54499/DL57/2016/CP1376/CT0004 
      (https://doi.org/10.54499/DL57/2016/CP1376/CT0004). R F Palma-Alvarez reports 
      payment or honoraria for lectures, presentations, speakers bureaus, manuscript 
      writing or educational events from Angelini, Lundbeck, Casen Recordati and 
      Takeda; support for attending meetings and/or travel from Janssen and Lundbeck; 
      all outside the submitted work. A M Pantea Stoian reports consulting fees from 
      AstraZeneca, Boehringer Ingelheim, Eli Lilly, Novo Nordisk, Novartis, Sandoz, and 
      Sanofi; payment or honoraria for lectures, presentations, speakers bureaus, 
      manuscript writing or educational events from Astra Zeneca, Boehringer Ingelheim, 
      Eli Lilly, Novo Nordisk, Novartis, Sandoz, Medochemie, Servier, and Sanofi; 
      support for attending meetings and/or travel from Sanofi, Novo Nordisk, and 
      Medochemie; Participation on a Data Safety Monitoring Board or Advisory Board 
      with Astra Zeneca, Eli Lilly, Novo Nordisk, and Sanofi; Leadership or fiduciary 
      role in other board, society, committee or advocacy group, unpaid, with the 
      Central European Diabetes Association and the Association for Renal-Metabolic & 
      Nutritional Studies(ASRMN); outside the submitted work. R Passera reports 
      Participation on a Data Safety Monitoring Board or Advisory Board with the 
      non-profit clinical trial “Consolidation with ADCT-402 (loncastuximab tesirine) 
      after immunochemotherapy: a phase II study in BTKi-treated/ineligible 
      Relapse/Refractory Mantle Cell Lymphoma (MCL) patients” - sponsor FIL, Fondazione 
      Italiana Linfomi, Alessandria-I (unpaid role); leadership or fiduciary role in 
      other board, society, committee or advocacy group, paid or unpaid, Member of the 
      Statistical Committee of the EBMT – European Society for Bone and Marrow 
      Transplantation, Paris-F (unpaid role); outside the submitted work. A E Peden 
      reports support for the present manuscript from the [Australian] National Health 
      and Medical Research Council (Grant Number: APP2009306). V C F Pepito reports 
      grants or contracts from Sanofi Consumer Healthcare and the International 
      Initiative for Impact Evaluation; outside the submitted work. M Pigeolet reports 
      a grant from the Belgian Kids' Fund for Pediatric Research, outside the submitted 
      work. T Pilgrim reports grants paid to the institution without personal 
      remuneration from Biotronik, Edwards Lifesciences, and ATSens; Payment or 
      honoraria for lectures, presentations, speakers bureaus, manuscript writing or 
      educational events from Biotronik, Boston Scientific, Edwards Lifesciences, 
      Abbott, Medtronic, Biosensors, and Highlife; Participation on a Data Safety 
      Monitoring Board or Advisory Board for EMPIRE study sponsored by Biosensors; and 
      receipt of equipment (AT-Patches) from ATSens; outside the submitted work. D 
      Prieto-Alhambra reports support for the present manuscript from European 
      Medicines Agency and Innovative Medicines Initiative, through their institution; 
      grants or contracts from Amgen, Chiesi-Taylor, Lilly, Janssen, Novartis, and UCB 
      Biopharma through their institution; consulting fees from Astra Zeneca and UCB 
      Biopharma; other financial or non-financial interest in Amgen, Astellas, Janssen, 
      Synapse Management Partners and UCB Biopharma for supported training programmes; 
      outside the submitted work. A Radfar reports support for the present manuscript 
      from Avicenna Medical and Clinical Research Institute. A Rane reports stock or 
      stock options as a full-time employee at Agios Pharmaceuticals; outside the 
      submitted work. L F Reyes reports grants or contracts form MSD and Pfizer; 
      consulting fees from GSK, MSD, and Pfizer; Payment or honoraria for lectures, 
      presentations, speakers' bureaus, manuscript writing or educational events from 
      GSK and Pfizer; payment for expert testimony from GSK and MSD; support for 
      attending meetings and/or travel from GSK; outside the submitted work. T G Rhee 
      reports grants or contracts from the NIH (R21AG070666; R21DA057540; R21AG078972; 
      R01MH131528; R01AG080647); outside the submitted work. S Sacco reports grants or 
      contracts from Novartis and Uriach; consulting fees from Novartis, 
      Allergan-Abbvie, Teva, Lilly, Lundbeck, Pfizer, Novo Nordisk, Abbott, 
      AstraZeneca; Payment or honoraria for lectures, presentations, speakers bureaus, 
      manuscript writing or educational events from Novartis, Allergan-Abbvie, Teva, 
      Lilly, Lundbeck, Pfizer, Novo Nordisk, Abbott, AstraZeneca; support for attending 
      meetings and/or travel from Lilly, Novartis, Teva, Lundbeck; leadership or 
      fiduciary role in other board, society, committee or advocacy group, paid or 
      unpaid, as the President elect of the European Stroke Organization, and the 
      Second vice-president of the European Headache Federation; receipt of equipment, 
      materials, drugs, medical writing, gifts or other services from Allergan-Abbvie, 
      Novo Nordisk; all outside the submitted work. P Sachdev reports grants or 
      contracts from national Health and Medical Research Council of Australia and the 
      US National Institutes of Health; Payment or honoraria for lectures from Alkem 
      Labs for the Frontiers of Psychiatry June 2023 Seminar, Mumbai, India; 
      Participation on a Data Safety Monitoring Board or Advisory Board with Biogen 
      Australia and Roche Australia; leadership or fiduciary role in other board, 
      society, committee or advocacy group, unpaid, with the VASCOG Society and the 
      World Psychiatric Association; all outside the submitted work. Y L Samodra 
      reports grants or contracts from Taipei Medical University; leadership or 
      fiduciary role in other board, society, committee or advocacy group, paid or 
      unpaid, with the Benang Merah Research Center; all outside the submitted work. J 
      Sanabria reports support for attending meetings and/or travel from the Department 
      of Surgery, Marshall University School of Medicine; three patents pending; 
      participation in quality assessment and assurance for surgeries of the Department 
      of Surgery; leadership or fiduciary role in other board, society, committee or 
      advocacy group, paid or unpaid with SSAT, ASTS, AHPBA, IHPBA, and AASLD; all 
      outside the submitted work. N Scarmeas reports grants or contracts with Novo 
      Nordisk as the Local PI of recruiting site for multinational, multicenter 
      industry sponsored phase III treatment trial for Alzheimer's disease with funding 
      paid to the institution; Participation on a Data Safety Monitoring Board or 
      Advisory Board with Albert Einstein College of Medicine (NIH funded study) as the 
      Chair of Data Safety Monitoring Board; all outside the submitted work. A E 
      Schutte reports Speaker Honoraria from Servier, Novartis, Sanofi, Medtronic, 
      Abbott, Omron, Aktiia; Support for attending meetings and/or travel from Servier, 
      Medtronic, and Abbott; Participation on a Data Safety Monitoring Board or 
      Advisory Board with Abbott Pharmaceuticals Advisory Board, Skylabs devices 
      Advisory Board; Leadership or fiduciary role in other board, society, committee 
      or advocacy group, paid or unpaid, with Co-Chair: National Hypertension Taskforce 
      of Australia, Board Member: Hypertension Australia, Company Secretary: Australian 
      Cardiovascular Alliance; all outside the submitted work. B M Schaarschmidt 
      reports research grants from Else Kröner-Fresenius Foundatuin, DFG, and 
      PharmaCept; Payment or honoraria for lectures, presentations, speakers bureaus, 
      manuscript writing or educational events from AstraZeneca; support for attending 
      meetings and/or travel from Bayer AG; all outside the submitted work. M Šekerija 
      reports consulting fees from Roche; Payment or Honoraria for lectures, 
      presentations, speakers bureaus, manuscript writing or educational events from 
      Johnson and Johnson, and Astellas; outside the submitted work. A Sharifan reports 
      leadership or fiduciary role in other board, society, committee or advocacy 
      group, unpaid with Cochrane as a steering member of the Cochrane Early Career 
      Professionals Network; and receipt of thirty days of complimentary access to 
      ScienceDirect, Scopus, Reaxys, and Geofacets after reviewing manuscripts for two 
      journals published by Elsevier; outside the submitted work. S Sharma reports 
      support for the present manuscript from the John J. Bonica Postdoctoral 
      Fellowship from the International Association for the Study of Pain (IASP; 
      2021-2023); Payment or honoraria for lectures, presentations, speakers bureaus, 
      manuscript writing or educational events and a travel grant for delivering a talk 
      on “Technologies for pain education in developing countries” conducted by the 
      Pain Education SIG of the IASP at the World Pain Congress in Toronto (2022); 
      outside the submitted work. V Sharma reports other financial or non-financial 
      support from DFSS (MHA)'s research project (DFSS28(1)2019/EMR/6) at Institute of 
      Forensic Science & Criminology, Panjab University, Chandigarh, India, outside the 
      submitted work. K Shibuya reports support for the present manuscript from Tokyo 
      Foundation for Policy Research. V Shivarov reports one patent and one utility 
      model with the Bulgarian Patent Office; stock or stock options from ICONplc 
      (RSUs); and other financial interests from an ICONplc salary; all outside the 
      submitted work. S Shrestha reports other financial interests from the Graduate 
      Research Merit Scholarship from the School of Pharmacy at Monash University 
      Malaysia, outside the submitted work. J P Silva reports support for the present 
      manuscript from the Portuguese Foundation for Science and Technology through 
      payment of their salary (contract with reference 
      2021.01789.CEECIND/CP1662/CT0014). L M L R Silva reports grants or contracts from 
      CENTRO-04-3559-FSE-000162, Fundo Social Europeu (FSE), outside the submitted 
      work. C R Simpson reports grants or contracts from MBIE (NZ), HRC (NZ), Ministry 
      of Health (NZ), MRC (UK), and CSO (UK); Leadership or fiduciary role in other 
      board, society, committee or advocacy group, paid or unpaid with the New Zealand 
      Government Data Ethics Advisory Group as the Chair; outside the submitted work. D 
      J Stein reports consulting fees from Discovery Vitality, Johnson & Johnson, 
      Kanna, L'Oreal, Lundbeck, Orion, Sanofi, Servier, Takeda, and Vistagen, outside 
      the submitted work. K Stibrant Sunnerhagen reports Leadership or fiduciary role 
      in other board, society, committee or advocacy group, paid or unpaid as the head 
      of the scientific committee of the Sweidhs Stroke Foundation; outside the 
      submitted work. S Stortecky reports grants or contracts paid to their institution 
      from Edwards Lifesciences, Medtronic, Abbott, and Boston Scientific; consulting 
      fees from Teleflex; Payment or honoraria for lectures, presentations, speakers 
      bureaus, manuscript writing or educational events from Boston Scientific/BTG; 
      outside the submitted work. A G Thrift reports grants or contracts paid to their 
      institution from the National Health & Medical Research Council (Australia) 
      (grant numbers 1171966, 1182071), Heart Foundation (Aus) and the Stroke 
      Foundation (Australia); outside the submitted work. J H V Ticoalu reports 
      Leadership or fiduciary role in other board, society, committee or advocacy 
      group, paid or unpaid, with Benang Merah Research Center as co-founder, outside 
      the submitted work. M V Titova reports support for the present manuscript from 
      the Ministry of Science and Higher Education of the Russian Federation (theme No. 
      122042600086-7). S J Tromans reports grants or contracts from the 2023 Adult 
      Psychiatric Morbidity Survey team, collecting epidemiological data on 
      community-based adults living in England. This is a contracted study from NHS 
      Digital, via the Department of Health and Social Care; outside the submitted 
      work. P Willeit reports consulting fees from Novartis; outside the submitted 
      work. M Zielińska reports other financial interest as an AstraZeneca employee, 
      outside the submitted work. A Zumla reports grants or contracts from The 
      Pan-African Network on Emerging and Re-Emerging Infections (PANDORA-ID-NET, 
      CANTAM-3, and EACCR-3) funded by the European and Developing Countries Clinical 
      Trials Partnership, the EU Horizon 2020 Framework Programme, UK National 
      Institute for Health and Care Research Senior Investigator, and Mahathir Science 
      Award and EU-EDCTP Pascoal Mocumbi Prize Laureate; Participation on a Data Safety 
      Monitoring Board or Advisory Board member of the WHO Mass Gatherings Expert Group 
      and WHO Health Emergencies Programme in Geneva, a member of the EU-EDCTP3-Global 
      Health (Brussels) Scientific Committee; all outside the submitted work.
FIR - Naghavi, Mohsen
IR  - Naghavi M
FIR - Ong, Kanyin Liane
IR  - Ong KL
FIR - Aali, Amirali
IR  - Aali A
FIR - Ababneh, Hazim S
IR  - Ababneh HS
FIR - Abate, Yohannes Habtegiorgis
IR  - Abate YH
FIR - Abbafati, Cristiana
IR  - Abbafati C
FIR - Abbasgholizadeh, Rouzbeh
IR  - Abbasgholizadeh R
FIR - Abbasian, Mohammadreza
IR  - Abbasian M
FIR - Abbasi-Kangevari, Mohsen
IR  - Abbasi-Kangevari M
FIR - Abbastabar, Hedayat
IR  - Abbastabar H
FIR - Abd ElHafeez, Samar
IR  - Abd ElHafeez S
FIR - Abdelmasseh, Michael
IR  - Abdelmasseh M
FIR - Abd-Elsalam, Sherief
IR  - Abd-Elsalam S
FIR - Abdelwahab, Ahmed
IR  - Abdelwahab A
FIR - Abdollahi, Mohammad
IR  - Abdollahi M
FIR - Abdollahifar, Mohammad-Amin
IR  - Abdollahifar MA
FIR - Abdoun, Meriem
IR  - Abdoun M
FIR - Abdulah, Deldar Morad
IR  - Abdulah DM
FIR - Abdullahi, Auwal
IR  - Abdullahi A
FIR - Abebe, Mesfin
IR  - Abebe M
FIR - Abebe, Samrawit Shawel
IR  - Abebe SS
FIR - Abedi, Aidin
IR  - Abedi A
FIR - Abegaz, Kedir Hussein
IR  - Abegaz KH
FIR - Abhilash, E S
IR  - Abhilash ES
FIR - Abidi, Hassan
IR  - Abidi H
FIR - Abiodun, Olumide
IR  - Abiodun O
FIR - Aboagye, Richard Gyan
IR  - Aboagye RG
FIR - Abolhassani, Hassan
IR  - Abolhassani H
FIR - Abolmaali, Meysam
IR  - Abolmaali M
FIR - Abouzid, Mohamed
IR  - Abouzid M
FIR - Aboye, Girma Beressa
IR  - Aboye GB
FIR - Abreu, Lucas Guimarães
IR  - Abreu LG
FIR - Abrha, Woldu Aberhe
IR  - Abrha WA
FIR - Abtahi, Dariush
IR  - Abtahi D
FIR - Abu Rumeileh, Samir
IR  - Abu Rumeileh S
FIR - Abualruz, Hasan
IR  - Abualruz H
FIR - Abubakar, Bilyaminu
IR  - Abubakar B
FIR - Abu-Gharbieh, Eman
IR  - Abu-Gharbieh E
FIR - Abu-Rmeileh, Niveen Me
IR  - Abu-Rmeileh NM
FIR - Aburuz, Salahdein
IR  - Aburuz S
FIR - Abu-Zaid, Ahmed
IR  - Abu-Zaid A
FIR - Accrombessi, Manfred Mario Kokou
IR  - Accrombessi MMK
FIR - Adal, Tadele Girum
IR  - Adal TG
FIR - Adamu, Abdu A
IR  - Adamu AA
FIR - Addo, Isaac Yeboah
IR  - Addo IY
FIR - Addolorato, Giovanni
IR  - Addolorato G
FIR - Adebiyi, Akindele Olupelumi
IR  - Adebiyi AO
FIR - Adekanmbi, Victor
IR  - Adekanmbi V
FIR - Adepoju, Abiola Victor
IR  - Adepoju AV
FIR - Adetunji, Charles Oluwaseun
IR  - Adetunji CO
FIR - Adetunji, Juliana Bunmi
IR  - Adetunji JB
FIR - Adeyeoluwa, Temitayo Esther
IR  - Adeyeoluwa TE
FIR - Adeyinka, Daniel Adedayo
IR  - Adeyinka DA
FIR - Adeyomoye, Olorunsola Israel
IR  - Adeyomoye OI
FIR - Admass, Biruk Adie Adie
IR  - Admass BAA
FIR - Adnani, Qorinah Estiningtyas Sakilah
IR  - Adnani QES
FIR - Adra, Saryia
IR  - Adra S
FIR - Afolabi, Aanuoluwapo Adeyimika
IR  - Afolabi AA
FIR - Afzal, Muhammad Sohail
IR  - Afzal MS
FIR - Afzal, Saira
IR  - Afzal S
FIR - Agampodi, Suneth Buddhika
IR  - Agampodi SB
FIR - Agasthi, Pradyumna
IR  - Agasthi P
FIR - Aggarwal, Manik
IR  - Aggarwal M
FIR - Aghamiri, Shahin
IR  - Aghamiri S
FIR - Agide, Feleke Doyore
IR  - Agide FD
FIR - Agodi, Antonella
IR  - Agodi A
FIR - Agrawal, Anurag
IR  - Agrawal A
FIR - Agyemang-Duah, Williams
IR  - Agyemang-Duah W
FIR - Ahinkorah, Bright Opoku
IR  - Ahinkorah BO
FIR - Ahmad, Aqeel
IR  - Ahmad A
FIR - Ahmad, Danish
IR  - Ahmad D
FIR - Ahmad, Firdos
IR  - Ahmad F
FIR - Ahmad, Muayyad M
IR  - Ahmad MM
FIR - Ahmad, Sajjad
IR  - Ahmad S
FIR - Ahmad, Shahzaib
IR  - Ahmad S
FIR - Ahmad, Tauseef
IR  - Ahmad T
FIR - Ahmadi, Keivan
IR  - Ahmadi K
FIR - Ahmadzade, Amir Mahmoud
IR  - Ahmadzade AM
FIR - Ahmed, Ali
IR  - Ahmed A
FIR - Ahmed, Ayman
IR  - Ahmed A
FIR - Ahmed, Haroon
IR  - Ahmed H
FIR - Ahmed, Luai A
IR  - Ahmed LA
FIR - Ahmed, Mehrunnisha Sharif
IR  - Ahmed MS
FIR - Ahmed, Meqdad Saleh
IR  - Ahmed MS
FIR - Ahmed, Muktar Beshir
IR  - Ahmed MB
FIR - Ahmed, Syed Anees
IR  - Ahmed SA
FIR - Ajami, Marjan
IR  - Ajami M
FIR - Aji, Budi
IR  - Aji B
FIR - Akara, Essona Matatom
IR  - Akara EM
FIR - Akbarialiabad, Hossein
IR  - Akbarialiabad H
FIR - Akinosoglou, Karolina
IR  - Akinosoglou K
FIR - Akinyemiju, Tomi
IR  - Akinyemiju T
FIR - Akkaif, Mohammed Ahmed
IR  - Akkaif MA
FIR - Akyirem, Samuel
IR  - Akyirem S
FIR - Al Hamad, Hanadi
IR  - Al Hamad H
FIR - Al Hasan, Syed Mahfuz
IR  - Al Hasan SM
FIR - Alahdab, Fares
IR  - Alahdab F
FIR - Alalalmeh, Samer O
IR  - Alalalmeh SO
FIR - Alalwan, Tariq A
IR  - Alalwan TA
FIR - Al-Aly, Ziyad
IR  - Al-Aly Z
FIR - Alam, Khurshid
IR  - Alam K
FIR - Alam, Manjurul
IR  - Alam M
FIR - Alam, Noore
IR  - Alam N
FIR - Al-Amer, Rasmieh Mustafa
IR  - Al-Amer RM
FIR - Alanezi, Fahad Mashhour
IR  - Alanezi FM
FIR - Alanzi, Turki M
IR  - Alanzi TM
FIR - Al-Azzam, Sayer
IR  - Al-Azzam S
FIR - Albakri, Almaza
IR  - Albakri A
FIR - Albashtawy, Mohammed
IR  - Albashtawy M
FIR - AlBataineh, Mohammad T
IR  - AlBataineh MT
FIR - Alcalde-Rabanal, Jacqueline Elizabeth
IR  - Alcalde-Rabanal JE
FIR - Aldawsari, Khalifah A
IR  - Aldawsari KA
FIR - Aldhaleei, Wafa A
IR  - Aldhaleei WA
FIR - Aldridge, Robert W
IR  - Aldridge RW
FIR - Alema, Haileselasie Berhane
IR  - Alema HB
FIR - Alemayohu, Mulubirhan Assefa
IR  - Alemayohu MA
FIR - Alemi, Sharifullah
IR  - Alemi S
FIR - Alemu, Yihun Mulugeta
IR  - Alemu YM
FIR - Al-Gheethi, Adel Ali Saeed
IR  - Al-Gheethi AAS
FIR - Alhabib, Khalid F
IR  - Alhabib KF
FIR - Alhalaiqa, Fadwa Alhalaiqa Naji
IR  - Alhalaiqa FAN
FIR - Al-Hanawi, Mohammed Khaled
IR  - Al-Hanawi MK
FIR - Ali, Abid
IR  - Ali A
FIR - Ali, Amjad
IR  - Ali A
FIR - Ali, Liaqat
IR  - Ali L
FIR - Ali, Mohammed Usman
IR  - Ali MU
FIR - Ali, Rafat
IR  - Ali R
FIR - Ali, Shahid
IR  - Ali S
FIR - Ali, Syed Shujait Shujait
IR  - Ali SSS
FIR - Alicandro, Gianfranco
IR  - Alicandro G
FIR - Alif, Sheikh Mohammad
IR  - Alif SM
FIR - Alikhani, Reyhaneh
IR  - Alikhani R
FIR - Alimohamadi, Yousef
IR  - Alimohamadi Y
FIR - Aliyi, Ahmednur Adem
IR  - Aliyi AA
FIR - Aljasir, Mohammad A M
IR  - Aljasir MAM
FIR - Aljunid, Syed Mohamed
IR  - Aljunid SM
FIR - Alla, François
IR  - Alla F
FIR - Allebeck, Peter
IR  - Allebeck P
FIR - Al-Marwani, Sabah
IR  - Al-Marwani S
FIR - Al-Maweri, Sadeq Ali Ali
IR  - Al-Maweri SAA
FIR - Almazan, Joseph Uy
IR  - Almazan JU
FIR - Al-Mekhlafi, Hesham M
IR  - Al-Mekhlafi HM
FIR - Almidani, Louay
IR  - Almidani L
FIR - Almidani, Omar
IR  - Almidani O
FIR - Alomari, Mahmoud A
IR  - Alomari MA
FIR - Al-Omari, Basem
IR  - Al-Omari B
FIR - Alonso, Jordi
IR  - Alonso J
FIR - Alqahtani, Jaber S
IR  - Alqahtani JS
FIR - Alqalyoobi, Shehabaldin
IR  - Alqalyoobi S
FIR - Alqutaibi, Ahmed Yaseen
IR  - Alqutaibi AY
FIR - Al-Sabah, Salman Khalifah
IR  - Al-Sabah SK
FIR - Altaany, Zaid
IR  - Altaany Z
FIR - Altaf, Awais
IR  - Altaf A
FIR - Al-Tawfiq, Jaffar A
IR  - Al-Tawfiq JA
FIR - Altirkawi, Khalid A
IR  - Altirkawi KA
FIR - Aluh, Deborah Oyine
IR  - Aluh DO
FIR - Alvis-Guzman, Nelson
IR  - Alvis-Guzman N
FIR - Alwafi, Hassan
IR  - Alwafi H
FIR - Al-Worafi, Yaser Mohammed
IR  - Al-Worafi YM
FIR - Aly, Hany
IR  - Aly H
FIR - Aly, Safwat
IR  - Aly S
FIR - Alzoubi, Karem H
IR  - Alzoubi KH
FIR - Amani, Reza
IR  - Amani R
FIR - Amare, Azmeraw T
IR  - Amare AT
FIR - Amegbor, Prince M
IR  - Amegbor PM
FIR - Ameyaw, Edward Kwabena
IR  - Ameyaw EK
FIR - Amin, Tarek Tawfik
IR  - Amin TT
FIR - Amindarolzarbi, Alireza
IR  - Amindarolzarbi A
FIR - Amiri, Sohrab
IR  - Amiri S
FIR - Amirzade-Iranaq, Mohammad Hosein
IR  - Amirzade-Iranaq MH
FIR - Amu, Hubert
IR  - Amu H
FIR - Amugsi, Dickson A
IR  - Amugsi DA
FIR - Amusa, Ganiyu Adeniyi
IR  - Amusa GA
FIR - Ancuceanu, Robert
IR  - Ancuceanu R
FIR - Anderlini, Deanna
IR  - Anderlini D
FIR - Anderson, David B
IR  - Anderson DB
FIR - Andrade, Pedro Prata
IR  - Andrade PP
FIR - Andrei, Catalina Liliana
IR  - Andrei CL
FIR - Andrei, Tudorel
IR  - Andrei T
FIR - Angus, Colin
IR  - Angus C
FIR - Anil, Abhishek
IR  - Anil A
FIR - Anil, Sneha
IR  - Anil S
FIR - Anoushiravani, Amir
IR  - Anoushiravani A
FIR - Ansari, Hossein
IR  - Ansari H
FIR - Ansariadi, Ansariadi
IR  - Ansariadi A
FIR - Ansari-Moghaddam, Alireza
IR  - Ansari-Moghaddam A
FIR - Antony, Catherine M
IR  - Antony CM
FIR - Antriyandarti, Ernoiz
IR  - Antriyandarti E
FIR - Anvari, Davood
IR  - Anvari D
FIR - Anvari, Saeid
IR  - Anvari S
FIR - Anwar, Saleha
IR  - Anwar S
FIR - Anwar, Sumadi Lukman
IR  - Anwar SL
FIR - Anwer, Razique
IR  - Anwer R
FIR - Anyasodor, Anayochukwu Edward
IR  - Anyasodor AE
FIR - Aqeel, Muhammad
IR  - Aqeel M
FIR - Arab, Juan Pablo
IR  - Arab JP
FIR - Arabloo, Jalal
IR  - Arabloo J
FIR - Arafat, Mosab
IR  - Arafat M
FIR - Aravkin, Aleksandr Y
IR  - Aravkin AY
FIR - Areda, Demelash
IR  - Areda D
FIR - Aremu, Abdulfatai
IR  - Aremu A
FIR - Aremu, Olatunde
IR  - Aremu O
FIR - Ariffin, Hany
IR  - Ariffin H
FIR - Arkew, Mesay
IR  - Arkew M
FIR - Armocida, Benedetta
IR  - Armocida B
FIR - Arndt, Michael Benjamin
IR  - Arndt MB
FIR - Ärnlöv, Johan
IR  - Ärnlöv J
FIR - Arooj, Mahwish
IR  - Arooj M
FIR - Artamonov, Anton A
IR  - Artamonov AA
FIR - Arulappan, Judie
IR  - Arulappan J
FIR - Aruleba, Raphael Taiwo
IR  - Aruleba RT
FIR - Arumugam, Ashokan
IR  - Arumugam A
FIR - Asaad, Malke
IR  - Asaad M
FIR - Asadi-Lari, Mohsen
IR  - Asadi-Lari M
FIR - Asgedom, Akeza Awealom
IR  - Asgedom AA
FIR - Asghariahmadabad, Mona
IR  - Asghariahmadabad M
FIR - Asghari-Jafarabadi, Mohammad
IR  - Asghari-Jafarabadi M
FIR - Ashraf, Muhammad
IR  - Ashraf M
FIR - Aslani, Armin
IR  - Aslani A
FIR - Astell-Burt, Thomas
IR  - Astell-Burt T
FIR - Athar, Mohammad
IR  - Athar M
FIR - Athari, Seyyed Shamsadin
IR  - Athari SS
FIR - Atinafu, Bantalem Tilaye Tilaye
IR  - Atinafu BTT
FIR - Atlaw, Habtamu Wondmagegn
IR  - Atlaw HW
FIR - Atorkey, Prince
IR  - Atorkey P
FIR - Atout, Maha Moh'd Wahbi
IR  - Atout MMW
FIR - Atreya, Alok
IR  - Atreya A
FIR - Aujayeb, Avinash
IR  - Aujayeb A
FIR - Ausloos, Marcel
IR  - Ausloos M
FIR - Avan, Abolfazl
IR  - Avan A
FIR - Awedew, Atalel Fentahun
IR  - Awedew AF
FIR - Aweke, Amlaku Mulat
IR  - Aweke AM
FIR - Ayala Quintanilla, Beatriz Paulina
IR  - Ayala Quintanilla BP
FIR - Ayatollahi, Haleh
IR  - Ayatollahi H
FIR - Ayuso-Mateos, Jose L
IR  - Ayuso-Mateos JL
FIR - Ayyoubzadeh, Seyed Mohammad
IR  - Ayyoubzadeh SM
FIR - Azadnajafabad, Sina
IR  - Azadnajafabad S
FIR - Azevedo, Rui M S
IR  - Azevedo RMS
FIR - Azzam, Ahmed Y
IR  - Azzam AY
FIR - B, Darshan B
IR  - B DB
FIR - Babu, Abraham Samuel
IR  - Babu AS
FIR - Badar, Muhammad
IR  - Badar M
FIR - Badiye, Ashish D
IR  - Badiye AD
FIR - Baghdadi, Soroush
IR  - Baghdadi S
FIR - Bagheri, Nasser
IR  - Bagheri N
FIR - Bagherieh, Sara
IR  - Bagherieh S
FIR - Bah, Sulaiman
IR  - Bah S
FIR - Bahadorikhalili, Saeed
IR  - Bahadorikhalili S
FIR - Bahmanziari, Najmeh
IR  - Bahmanziari N
FIR - Bai, Ruhai
IR  - Bai R
FIR - Baig, Atif Amin
IR  - Baig AA
FIR - Baker, Jennifer L
IR  - Baker JL
FIR - Bako, Abdulaziz T
IR  - Bako AT
FIR - Bakshi, Ravleen Kaur
IR  - Bakshi RK
FIR - Balakrishnan, Senthilkumar
IR  - Balakrishnan S
FIR - Balasubramanian, Madhan
IR  - Balasubramanian M
FIR - Baltatu, Ovidiu Constantin
IR  - Baltatu OC
FIR - Bam, Kiran
IR  - Bam K
FIR - Banach, Maciej
IR  - Banach M
FIR - Bandyopadhyay, Soham
IR  - Bandyopadhyay S
FIR - Banik, Palash Chandra
IR  - Banik PC
FIR - Bansal, Hansi
IR  - Bansal H
FIR - Bansal, Kannu
IR  - Bansal K
FIR - Barbic, Franca
IR  - Barbic F
FIR - Barchitta, Martina
IR  - Barchitta M
FIR - Bardhan, Mainak
IR  - Bardhan M
FIR - Bardideh, Erfan
IR  - Bardideh E
FIR - Barker-Collo, Suzanne Lyn
IR  - Barker-Collo SL
FIR - Bärnighausen, Till Winfried
IR  - Bärnighausen TW
FIR - Barone-Adesi, Francesco
IR  - Barone-Adesi F
FIR - Barqawi, Hiba Jawdat
IR  - Barqawi HJ
FIR - Barrero, Lope H
IR  - Barrero LH
FIR - Barrow, Amadou
IR  - Barrow A
FIR - Barteit, Sandra
IR  - Barteit S
FIR - Barua, Lingkan
IR  - Barua L
FIR - Basharat, Zarrin
IR  - Basharat Z
FIR - Bashiri, Azadeh
IR  - Bashiri A
FIR - Basiru, Afisu
IR  - Basiru A
FIR - Baskaran, Pritish
IR  - Baskaran P
FIR - Basnyat, Buddha
IR  - Basnyat B
FIR - Bassat, Quique
IR  - Bassat Q
FIR - Basso, João Diogo
IR  - Basso JD
FIR - Basting, Ann V L
IR  - Basting AVL
FIR - Basu, Sanjay
IR  - Basu S
FIR - Batra, Kavita
IR  - Batra K
FIR - Baune, Bernhard T
IR  - Baune BT
FIR - Bayati, Mohsen
IR  - Bayati M
FIR - Bayileyegn, Nebiyou Simegnew
IR  - Bayileyegn NS
FIR - Beaney, Thomas
IR  - Beaney T
FIR - Bedi, Neeraj
IR  - Bedi N
FIR - Beghi, Massimiliano
IR  - Beghi M
FIR - Behboudi, Emad
IR  - Behboudi E
FIR - Behera, Priyamadhaba
IR  - Behera P
FIR - Behnoush, Amir Hossein
IR  - Behnoush AH
FIR - Behzadifar, Masoud
IR  - Behzadifar M
FIR - Beiranvand, Maryam
IR  - Beiranvand M
FIR - Bejarano Ramirez, Diana Fernanda
IR  - Bejarano Ramirez DF
FIR - Béjot, Yannick
IR  - Béjot Y
FIR - Belay, Sefealem Assefa
IR  - Belay SA
FIR - Belete, Chalie Mulu
IR  - Belete CM
FIR - Bell, Michelle L
IR  - Bell ML
FIR - Bello, Muhammad Bashir
IR  - Bello MB
FIR - Bello, Olorunjuwon Omolaja
IR  - Bello OO
FIR - Belo, Luis
IR  - Belo L
FIR - Beloukas, Apostolos
IR  - Beloukas A
FIR - Bender, Rose Grace
IR  - Bender RG
FIR - Bensenor, Isabela M
IR  - Bensenor IM
FIR - Beran, Azizullah
IR  - Beran A
FIR - Berezvai, Zombor
IR  - Berezvai Z
FIR - Berhie, Alemshet Yirga
IR  - Berhie AY
FIR - Berice, Betyna N
IR  - Berice BN
FIR - Bernstein, Robert S
IR  - Bernstein RS
FIR - Bertolacci, Gregory J
IR  - Bertolacci GJ
FIR - Bettencourt, Paulo J G
IR  - Bettencourt PJG
FIR - Beyene, Kebede A
IR  - Beyene KA
FIR - Bhagat, Devidas S
IR  - Bhagat DS
FIR - Bhagavathula, Akshaya Srikanth
IR  - Bhagavathula AS
FIR - Bhala, Neeraj
IR  - Bhala N
FIR - Bhalla, Ashish
IR  - Bhalla A
FIR - Bhandari, Dinesh
IR  - Bhandari D
FIR - Bhangdia, Kayleigh
IR  - Bhangdia K
FIR - Bhardwaj, Nikha
IR  - Bhardwaj N
FIR - Bhardwaj, Pankaj
IR  - Bhardwaj P
FIR - Bhardwaj, Prarthna V
IR  - Bhardwaj PV
FIR - Bhargava, Ashish
IR  - Bhargava A
FIR - Bhaskar, Sonu
IR  - Bhaskar S
FIR - Bhat, Vivek
IR  - Bhat V
FIR - Bhatti, Gurjit Kaur
IR  - Bhatti GK
FIR - Bhatti, Jasvinder Singh
IR  - Bhatti JS
FIR - Bhatti, Manpreet S
IR  - Bhatti MS
FIR - Bhatti, Rajbir
IR  - Bhatti R
FIR - Bhutta, Zulfiqar A
IR  - Bhutta ZA
FIR - Bikbov, Boris
IR  - Bikbov B
FIR - Bishai, Jessica Devin
IR  - Bishai JD
FIR - Bisignano, Catherine
IR  - Bisignano C
FIR - Bisulli, Francesca
IR  - Bisulli F
FIR - Biswas, Atanu
IR  - Biswas A
FIR - Biswas, Bijit
IR  - Biswas B
FIR - Bitaraf, Saeid
IR  - Bitaraf S
FIR - Bitew, Bikes Destaw
IR  - Bitew BD
FIR - Bitra, Veera R
IR  - Bitra VR
FIR - Bjørge, Tone
IR  - Bjørge T
FIR - Boachie, Micheal Kofi
IR  - Boachie MK
FIR - Boampong, Mary Sefa
IR  - Boampong MS
FIR - Bobirca, Anca Vasilica
IR  - Bobirca AV
FIR - Bodolica, Virginia
IR  - Bodolica V
FIR - Bodunrin, Aadam Olalekan
IR  - Bodunrin AO
FIR - Bogale, Eyob Ketema
IR  - Bogale EK
FIR - Bogale, Kassawmar Angaw
IR  - Bogale KA
FIR - Bohlouli, Somayeh
IR  - Bohlouli S
FIR - Bolarinwa, Obasanjo Afolabi
IR  - Bolarinwa OA
FIR - Boloor, Archith
IR  - Boloor A
FIR - Bonakdar Hashemi, Milad
IR  - Bonakdar Hashemi M
FIR - Bonny, Aime
IR  - Bonny A
FIR - Bora, Kaustubh
IR  - Bora K
FIR - Bora Basara, Berrak
IR  - Bora Basara B
FIR - Borhany, Hamed
IR  - Borhany H
FIR - Borzutzky, Arturo
IR  - Borzutzky A
FIR - Bouaoud, Souad
IR  - Bouaoud S
FIR - Boustany, Antoine
IR  - Boustany A
FIR - Boxe, Christopher
IR  - Boxe C
FIR - Boyko, Edward J
IR  - Boyko EJ
FIR - Brady, Oliver J
IR  - Brady OJ
FIR - Braithwaite, Dejana
IR  - Braithwaite D
FIR - Brant, Luisa C
IR  - Brant LC
FIR - Brauer, Michael
IR  - Brauer M
FIR - Brazinova, Alexandra
IR  - Brazinova A
FIR - Brazo-Sayavera, Javier
IR  - Brazo-Sayavera J
FIR - Breitborde, Nicholas J K
IR  - Breitborde NJK
FIR - Breitner, Susanne
IR  - Breitner S
FIR - Brenner, Hermann
IR  - Brenner H
FIR - Briko, Andrey Nikolaevich
IR  - Briko AN
FIR - Briko, Nikolay Ivanovich
IR  - Briko NI
FIR - Britton, Gabrielle
IR  - Britton G
FIR - Brown, Julie
IR  - Brown J
FIR - Brugha, Traolach
IR  - Brugha T
FIR - Bulamu, Norma B
IR  - Bulamu NB
FIR - Bulto, Lemma N
IR  - Bulto LN
FIR - Buonsenso, Danilo
IR  - Buonsenso D
FIR - Burns, Richard A
IR  - Burns RA
FIR - Busse, Reinhard
IR  - Busse R
FIR - Bustanji, Yasser
IR  - Bustanji Y
FIR - Butt, Nadeem Shafique
IR  - Butt NS
FIR - Butt, Zahid A
IR  - Butt ZA
FIR - Caetano Dos Santos, Florentino Luciano
IR  - Caetano Dos Santos FL
FIR - Calina, Daniela
IR  - Calina D
FIR - Cámera, Luis Alberto
IR  - Cámera LA
FIR - Campos, Luciana Aparecida
IR  - Campos LA
FIR - Campos-Nonato, Ismael R
IR  - Campos-Nonato IR
FIR - Cao, Chao
IR  - Cao C
FIR - Cao, Yin
IR  - Cao Y
FIR - Capodici, Angelo
IR  - Capodici A
FIR - Cárdenas, Rosario
IR  - Cárdenas R
FIR - Carr, Sinclair
IR  - Carr S
FIR - Carreras, Giulia
IR  - Carreras G
FIR - Carrero, Juan J
IR  - Carrero JJ
FIR - Carugno, Andrea
IR  - Carugno A
FIR - Carvalheiro, Cristina G
IR  - Carvalheiro CG
FIR - Carvalho, Felix
IR  - Carvalho F
FIR - Carvalho, Márcia
IR  - Carvalho M
FIR - Castaldelli-Maia, Joao Mauricio
IR  - Castaldelli-Maia JM
FIR - Castañeda-Orjuela, Carlos A
IR  - Castañeda-Orjuela CA
FIR - Castelpietra, Giulio
IR  - Castelpietra G
FIR - Catalá-López, Ferrán
IR  - Catalá-López F
FIR - Catapano, Alberico L
IR  - Catapano AL
FIR - Cattaruzza, Maria Sofia
IR  - Cattaruzza MS
FIR - Cederroth, Christopher R
IR  - Cederroth CR
FIR - Cegolon, Luca
IR  - Cegolon L
FIR - Cembranel, Francieli
IR  - Cembranel F
FIR - Cenderadewi, Muthia
IR  - Cenderadewi M
FIR - Cercy, Kelly M
IR  - Cercy KM
FIR - Cerin, Ester
IR  - Cerin E
FIR - Cevik, Muge
IR  - Cevik M
FIR - Chadwick, Joshua
IR  - Chadwick J
FIR - Chahine, Yaacoub
IR  - Chahine Y
FIR - Chakraborty, Chiranjib
IR  - Chakraborty C
FIR - Chakraborty, Promit Ananyo
IR  - Chakraborty PA
FIR - Chan, Jeffrey Shi Kai
IR  - Chan JSK
FIR - Chan, Raymond N C
IR  - Chan RNC
FIR - Chandika, Rama Mohan
IR  - Chandika RM
FIR - Chandrasekar, Eeshwar K
IR  - Chandrasekar EK
FIR - Chang, Chin-Kuo
IR  - Chang CK
FIR - Chang, Jung-Chen
IR  - Chang JC
FIR - Chanie, Gashaw Sisay
IR  - Chanie GS
FIR - Charalampous, Periklis
IR  - Charalampous P
FIR - Chattu, Vijay Kumar
IR  - Chattu VK
FIR - Chaturvedi, Pankaj
IR  - Chaturvedi P
FIR - Chatzimavridou-Grigoriadou, Victoria
IR  - Chatzimavridou-Grigoriadou V
FIR - Chaurasia, Akhilanand
IR  - Chaurasia A
FIR - Chen, Angela W
IR  - Chen AW
FIR - Chen, An-Tian
IR  - Chen AT
FIR - Chen, Catherine S
IR  - Chen CS
FIR - Chen, Haowei
IR  - Chen H
FIR - Chen, Meng Xuan
IR  - Chen MX
FIR - Chen, Simiao
IR  - Chen S
FIR - Cheng, Ching-Yu
IR  - Cheng CY
FIR - Cheng, Esther T W
IR  - Cheng ETW
FIR - Cherbuin, Nicolas
IR  - Cherbuin N
FIR - Cheru, Wondimye Ashenafi
IR  - Cheru WA
FIR - Chien, Ju-Huei
IR  - Chien JH
FIR - Chimed-Ochir, Odgerel
IR  - Chimed-Ochir O
FIR - Chimoriya, Ritesh
IR  - Chimoriya R
FIR - Ching, Patrick R
IR  - Ching PR
FIR - Chirinos-Caceres, Jesus Lorenzo
IR  - Chirinos-Caceres JL
FIR - Chitheer, Abdulaal
IR  - Chitheer A
FIR - Cho, William C S
IR  - Cho WCS
FIR - Chong, Bryan
IR  - Chong B
FIR - Chopra, Hitesh
IR  - Chopra H
FIR - Choudhari, Sonali Gajanan
IR  - Choudhari SG
FIR - Chowdhury, Rajiv
IR  - Chowdhury R
FIR - Christopher, Devasahayam J
IR  - Christopher DJ
FIR - Chukwu, Isaac Sunday
IR  - Chukwu IS
FIR - Chung, Eric
IR  - Chung E
FIR - Chung, Erin
IR  - Chung E
FIR - Chung, Eunice
IR  - Chung E
FIR - Chung, Sheng-Chia
IR  - Chung SC
FIR - Chutiyami, Muhammad
IR  - Chutiyami M
FIR - Cindi, Zinhle
IR  - Cindi Z
FIR - Cioffi, Iolanda
IR  - Cioffi I
FIR - Claassens, Mareli M
IR  - Claassens MM
FIR - Claro, Rafael M
IR  - Claro RM
FIR - Coberly, Kaleb
IR  - Coberly K
FIR - Cogen, Rebecca M
IR  - Cogen RM
FIR - Columbus, Alyssa
IR  - Columbus A
FIR - Comfort, Haley
IR  - Comfort H
FIR - Conde, Joao
IR  - Conde J
FIR - Cortese, Samuele
IR  - Cortese S
FIR - Cortesi, Paolo Angelo
IR  - Cortesi PA
FIR - Costa, Vera Marisa
IR  - Costa VM
FIR - Costanzo, Simona
IR  - Costanzo S
FIR - Cousin, Ewerton
IR  - Cousin E
FIR - Couto, Rosa A S
IR  - Couto RAS
FIR - Cowden, Richard G
IR  - Cowden RG
FIR - Cramer, Kenneth Michael
IR  - Cramer KM
FIR - Criqui, Michael H
IR  - Criqui MH
FIR - Cruz-Martins, Natália
IR  - Cruz-Martins N
FIR - Cuadra-Hernández, Silvia Magali
IR  - Cuadra-Hernández SM
FIR - Culbreth, Garland T
IR  - Culbreth GT
FIR - Cullen, Patricia
IR  - Cullen P
FIR - Cunningham, Matthew
IR  - Cunningham M
FIR - Curado, Maria Paula
IR  - Curado MP
FIR - Dadana, Sriharsha
IR  - Dadana S
FIR - Dadras, Omid
IR  - Dadras O
FIR - Dai, Siyu
IR  - Dai S
FIR - Dai, Xiaochen
IR  - Dai X
FIR - Dai, Zhaoli
IR  - Dai Z
FIR - Dalli, Lachlan L
IR  - Dalli LL
FIR - Damiani, Giovanni
IR  - Damiani G
FIR - Darega Gela, Jiregna
IR  - Darega Gela J
FIR - Das, Jai K
IR  - Das JK
FIR - Das, Saswati
IR  - Das S
FIR - Das, Subasish
IR  - Das S
FIR - Dascalu, Ana Maria
IR  - Dascalu AM
FIR - Dash, Nihar Ranjan
IR  - Dash NR
FIR - Dashti, Mohsen
IR  - Dashti M
FIR - Dastiridou, Anna
IR  - Dastiridou A
FIR - Davey, Gail
IR  - Davey G
FIR - Dávila-Cervantes, Claudio Alberto
IR  - Dávila-Cervantes CA
FIR - Davis Weaver, Nicole
IR  - Davis Weaver N
FIR - Davletov, Kairat
IR  - Davletov K
FIR - De Leo, Diego
IR  - De Leo D
FIR - de Luca, Katie
IR  - de Luca K
FIR - Debele, Aklilu Tamire
IR  - Debele AT
FIR - Debopadhaya, Shayom
IR  - Debopadhaya S
FIR - Degenhardt, Louisa
IR  - Degenhardt L
FIR - Dehghan, Azizallah
IR  - Dehghan A
FIR - Deitesfeld, Lee
IR  - Deitesfeld L
FIR - Del Bo', Cristian
IR  - Del Bo' C
FIR - Delgado-Enciso, Ivan
IR  - Delgado-Enciso I
FIR - Demessa, Berecha Hundessa
IR  - Demessa BH
FIR - Demetriades, Andreas K
IR  - Demetriades AK
FIR - Deng, Ke
IR  - Deng K
FIR - Deng, Xinlei
IR  - Deng X
FIR - Denova-Gutiérrez, Edgar
IR  - Denova-Gutiérrez E
FIR - Deravi, Niloofar
IR  - Deravi N
FIR - Dereje, Nebiyu
IR  - Dereje N
FIR - Dervenis, Nikolaos
IR  - Dervenis N
FIR - Dervišević, Emina
IR  - Dervišević E
FIR - Des Jarlais, Don C
IR  - Des Jarlais DC
FIR - Desai, Hardik Dineshbhai
IR  - Desai HD
FIR - Desai, Rupak
IR  - Desai R
FIR - Devanbu, Vinoth Gnana Chellaiyan
IR  - Devanbu VGC
FIR - Dewan, Syed Masudur Rahman
IR  - Dewan SMR
FIR - Dhali, Arkadeep
IR  - Dhali A
FIR - Dhama, Kuldeep
IR  - Dhama K
FIR - Dhimal, Meghnath
IR  - Dhimal M
FIR - Dhingra, Sameer
IR  - Dhingra S
FIR - Dhulipala, Vishal R
IR  - Dhulipala VR
FIR - Dias da Silva, Diana
IR  - Dias da Silva D
FIR - Diaz, Daniel
IR  - Diaz D
FIR - Diaz, Michael J
IR  - Diaz MJ
FIR - Dima, Adriana
IR  - Dima A
FIR - Ding, Delaney D
IR  - Ding DD
FIR - Ding, Huanghe
IR  - Ding H
FIR - Dinis-Oliveira, Ricardo Jorge
IR  - Dinis-Oliveira RJ
FIR - Dirac, M Ashworth
IR  - Dirac MA
FIR - Djalalinia, Shirin
IR  - Djalalinia S
FIR - Do, Thao Huynh Phuong
IR  - Do THP
FIR - do Prado, Camila Bruneli
IR  - do Prado CB
FIR - Doaei, Saeid
IR  - Doaei S
FIR - Dodangeh, Masoud
IR  - Dodangeh M
FIR - Dodangeh, Milad
IR  - Dodangeh M
FIR - Dohare, Sushil
IR  - Dohare S
FIR - Dokova, Klara Georgieva
IR  - Dokova KG
FIR - Dolecek, Christiane
IR  - Dolecek C
FIR - Dominguez, Regina-Mae Villanueva
IR  - Dominguez RV
FIR - Dong, Wanyue
IR  - Dong W
FIR - Dongarwar, Deepa
IR  - Dongarwar D
FIR - D'Oria, Mario
IR  - D'Oria M
FIR - Dorostkar, Fariba
IR  - Dorostkar F
FIR - Dorsey, E Ray
IR  - Dorsey ER
FIR - Dos Santos, Wendel Mombaque
IR  - Dos Santos WM
FIR - Doshi, Rajkumar
IR  - Doshi R
FIR - Doshmangir, Leila
IR  - Doshmangir L
FIR - Dowou, Robert Kokou
IR  - Dowou RK
FIR - Driscoll, Tim Robert
IR  - Driscoll TR
FIR - Dsouza, Haneil Larson
IR  - Dsouza HL
FIR - Dsouza, Viola
IR  - Dsouza V
FIR - Du, Mi
IR  - Du M
FIR - Dube, John
IR  - Dube J
FIR - Duncan, Bruce B
IR  - Duncan BB
FIR - Duraes, Andre Rodrigues
IR  - Duraes AR
FIR - Duraisamy, Senbagam
IR  - Duraisamy S
FIR - Durojaiye, Oyewole Christopher
IR  - Durojaiye OC
FIR - Dwyer-Lindgren, Laura
IR  - Dwyer-Lindgren L
FIR - Dzianach, Paulina Agnieszka
IR  - Dzianach PA
FIR - Dziedzic, Arkadiusz Marian
IR  - Dziedzic AM
FIR - E'mar, Abdel Rahman
IR  - E'mar AR
FIR - Eboreime, Ejemai
IR  - Eboreime E
FIR - Ebrahimi, Alireza
IR  - Ebrahimi A
FIR - Echieh, Chidiebere Peter
IR  - Echieh CP
FIR - Edinur, Hisham Atan
IR  - Edinur HA
FIR - Edvardsson, David
IR  - Edvardsson D
FIR - Edvardsson, Kristina
IR  - Edvardsson K
FIR - Efendi, Defi
IR  - Efendi D
FIR - Efendi, Ferry
IR  - Efendi F
FIR - Effendi, Diyan Ermawan
IR  - Effendi DE
FIR - Eikemo, Terje Andreas
IR  - Eikemo TA
FIR - Eini, Ebrahim
IR  - Eini E
FIR - Ekholuenetale, Michael
IR  - Ekholuenetale M
FIR - Ekundayo, Temitope Cyrus
IR  - Ekundayo TC
FIR - El Sayed, Iman
IR  - El Sayed I
FIR - Elbarazi, Iffat
IR  - Elbarazi I
FIR - Elema, Teshome Bekele
IR  - Elema TB
FIR - Elemam, Noha Mousaad
IR  - Elemam NM
FIR - Elgar, Frank J
IR  - Elgar FJ
FIR - Elgendy, Islam Y
IR  - Elgendy IY
FIR - ElGohary, Ghada Metwally Tawfik
IR  - ElGohary GMT
FIR - Elhabashy, Hala Rashad
IR  - Elhabashy HR
FIR - Elhadi, Muhammed
IR  - Elhadi M
FIR - El-Huneidi, Waseem
IR  - El-Huneidi W
FIR - Elilo, Legesse Tesfaye
IR  - Elilo LT
FIR - Elmeligy, Omar Abdelsadek Abdou
IR  - Elmeligy OAA
FIR - Elmonem, Mohamed A
IR  - Elmonem MA
FIR - Elshaer, Mohammed
IR  - Elshaer M
FIR - Elsohaby, Ibrahim
IR  - Elsohaby I
FIR - Emeto, Theophilus I
IR  - Emeto TI
FIR - Engelbert Bain, Luchuo
IR  - Engelbert Bain L
FIR - Erkhembayar, Ryenchindorj
IR  - Erkhembayar R
FIR - Esezobor, Christopher Imokhuede
IR  - Esezobor CI
FIR - Eshrati, Babak
IR  - Eshrati B
FIR - Eskandarieh, Sharareh
IR  - Eskandarieh S
FIR - Espinosa-Montero, Juan
IR  - Espinosa-Montero J
FIR - Esubalew, Habtamu
IR  - Esubalew H
FIR - Etaee, Farshid
IR  - Etaee F
FIR - Fabin, Natalia
IR  - Fabin N
FIR - Fadaka, Adewale Oluwaseun
IR  - Fadaka AO
FIR - Fagbamigbe, Adeniyi Francis
IR  - Fagbamigbe AF
FIR - Fahim, Ayesha
IR  - Fahim A
FIR - Fahimi, Saman
IR  - Fahimi S
FIR - Fakhri-Demeshghieh, Aliasghar
IR  - Fakhri-Demeshghieh A
FIR - Falzone, Luca
IR  - Falzone L
FIR - Fareed, Mohammad
IR  - Fareed M
FIR - Farinha, Carla Sofia E Sá
IR  - Farinha CSES
FIR - Faris, MoezAlIslam Ezzat Mahmoud
IR  - Faris MEM
FIR - Faris, Pawan Sirwan
IR  - Faris PS
FIR - Faro, Andre
IR  - Faro A
FIR - Fasanmi, Abidemi Omolara
IR  - Fasanmi AO
FIR - Fatehizadeh, Ali
IR  - Fatehizadeh A
FIR - Fattahi, Hamed
IR  - Fattahi H
FIR - Fauk, Nelsensius Klau
IR  - Fauk NK
FIR - Fazeli, Pooria
IR  - Fazeli P
FIR - Feigin, Valery L
IR  - Feigin VL
FIR - Feizkhah, Alireza
IR  - Feizkhah A
FIR - Fekadu, Ginenus
IR  - Fekadu G
FIR - Feng, Xiaoru
IR  - Feng X
FIR - Fereshtehnejad, Seyed-Mohammad
IR  - Fereshtehnejad SM
FIR - Feroze, Abdullah Hamid
IR  - Feroze AH
FIR - Ferrante, Daniela
IR  - Ferrante D
FIR - Ferrari, Alize J
IR  - Ferrari AJ
FIR - Ferreira, Nuno
IR  - Ferreira N
FIR - Fetensa, Getahun
IR  - Fetensa G
FIR - Feyisa, Bikila Regassa
IR  - Feyisa BR
FIR - Filip, Irina
IR  - Filip I
FIR - Fischer, Florian
IR  - Fischer F
FIR - Flavel, Joanne
IR  - Flavel J
FIR - Flood, David
IR  - Flood D
FIR - Florin, Bobirca Teodor
IR  - Florin BT
FIR - Foigt, Nataliya A
IR  - Foigt NA
FIR - Folayan, Morenike Oluwatoyin
IR  - Folayan MO
FIR - Fomenkov, Artem Alekseevich
IR  - Fomenkov AA
FIR - Foroutan, Behzad
IR  - Foroutan B
FIR - Foroutan, Masoud
IR  - Foroutan M
FIR - Forthun, Ingeborg
IR  - Forthun I
FIR - Fortuna, Daniela
IR  - Fortuna D
FIR - Foschi, Matteo
IR  - Foschi M
FIR - Fowobaje, Kayode Raphael
IR  - Fowobaje KR
FIR - Francis, Kate Louise
IR  - Francis KL
FIR - Franklin, Richard Charles
IR  - Franklin RC
FIR - Freitas, Alberto
IR  - Freitas A
FIR - Friedman, Joseph
IR  - Friedman J
FIR - Friedman, Sara D
IR  - Friedman SD
FIR - Fukumoto, Takeshi
IR  - Fukumoto T
FIR - Fuller, John E
IR  - Fuller JE
FIR - Fux, Blima
IR  - Fux B
FIR - Gaal, Peter Andras
IR  - Gaal PA
FIR - Gadanya, Muktar A
IR  - Gadanya MA
FIR - Gaidhane, Abhay Motiramji
IR  - Gaidhane AM
FIR - Gaihre, Santosh
IR  - Gaihre S
FIR - Gakidou, Emmanuela
IR  - Gakidou E
FIR - Galali, Yaseen
IR  - Galali Y
FIR - Galles, Natalie C
IR  - Galles NC
FIR - Gallus, Silvano
IR  - Gallus S
FIR - Ganbat, Mandukhai
IR  - Ganbat M
FIR - Gandhi, Aravind P
IR  - Gandhi AP
FIR - Ganesan, Balasankar
IR  - Ganesan B
FIR - Ganiyani, Mohammad Arfat
IR  - Ganiyani MA
FIR - Garcia-Gordillo, M A
IR  - Garcia-Gordillo MA
FIR - Gardner, William M
IR  - Gardner WM
FIR - Garg, Jalaj
IR  - Garg J
FIR - Garg, Naval
IR  - Garg N
FIR - Gautam, Rupesh K
IR  - Gautam RK
FIR - Gbadamosi, Semiu Olatunde
IR  - Gbadamosi SO
FIR - Gebi, Tilaye Gebru
IR  - Gebi TG
FIR - Gebregergis, Miglas W
IR  - Gebregergis MW
FIR - Gebrehiwot, Mesfin
IR  - Gebrehiwot M
FIR - Gebremeskel, Teferi Gebru
IR  - Gebremeskel TG
FIR - Georgescu, Simona Roxana
IR  - Georgescu SR
FIR - Getachew, Tamirat
IR  - Getachew T
FIR - Gething, Peter W
IR  - Gething PW
FIR - Getie, Molla
IR  - Getie M
FIR - Ghadiri, Keyghobad
IR  - Ghadiri K
FIR - Ghahramani, Sulmaz
IR  - Ghahramani S
FIR - Ghailan, Khalid Yaser
IR  - Ghailan KY
FIR - Ghasemi, Mohammad-Reza
IR  - Ghasemi MR
FIR - Ghasempour Dabaghi, Ghazal
IR  - Ghasempour Dabaghi G
FIR - Ghasemzadeh, Afsaneh
IR  - Ghasemzadeh A
FIR - Ghashghaee, Ahmad
IR  - Ghashghaee A
FIR - Ghassemi, Fariba
IR  - Ghassemi F
FIR - Ghazy, Ramy Mohamed
IR  - Ghazy RM
FIR - Ghimire, Ajnish
IR  - Ghimire A
FIR - Ghoba, Sama
IR  - Ghoba S
FIR - Gholamalizadeh, Maryam
IR  - Gholamalizadeh M
FIR - Gholamian, Asadollah
IR  - Gholamian A
FIR - Gholamrezanezhad, Ali
IR  - Gholamrezanezhad A
FIR - Gholizadeh, Nasim
IR  - Gholizadeh N
FIR - Ghorbani, Mahsa
IR  - Ghorbani M
FIR - Ghorbani Vajargah, Pooyan
IR  - Ghorbani Vajargah P
FIR - Ghoshal, Aloke Gopal
IR  - Ghoshal AG
FIR - Gill, Paramjit Singh
IR  - Gill PS
FIR - Gill, Tiffany K
IR  - Gill TK
FIR - Gillum, Richard F
IR  - Gillum RF
FIR - Ginindza, Themba G
IR  - Ginindza TG
FIR - Girmay, Alem
IR  - Girmay A
FIR - Glasbey, James C
IR  - Glasbey JC
FIR - Gnedovskaya, Elena V
IR  - Gnedovskaya EV
FIR - Göbölös, Laszlo
IR  - Göbölös L
FIR - Godinho, Myron Anthony
IR  - Godinho MA
FIR - Goel, Amit
IR  - Goel A
FIR - Golchin, Ali
IR  - Golchin A
FIR - Goldust, Mohamad
IR  - Goldust M
FIR - Golechha, Mahaveer
IR  - Golechha M
FIR - Goleij, Pouya
IR  - Goleij P
FIR - Gomes, Nelson G M
IR  - Gomes NGM
FIR - Gona, Philimon N
IR  - Gona PN
FIR - Gopalani, Sameer Vali
IR  - Gopalani SV
FIR - Gorini, Giuseppe
IR  - Gorini G
FIR - Goudarzi, Houman
IR  - Goudarzi H
FIR - Goulart, Alessandra C
IR  - Goulart AC
FIR - Goulart, Bárbara Niegia Garcia
IR  - Goulart BNG
FIR - Goyal, Anmol
IR  - Goyal A
FIR - Grada, Ayman
IR  - Grada A
FIR - Graham, Simon Matthew
IR  - Graham SM
FIR - Grivna, Michal
IR  - Grivna M
FIR - Grosso, Giuseppe
IR  - Grosso G
FIR - Guan, Shi-Yang
IR  - Guan SY
FIR - Guarducci, Giovanni
IR  - Guarducci G
FIR - Gubari, Mohammed Ibrahim Mohialdeen
IR  - Gubari MIM
FIR - Gudeta, Mesay Dechasa
IR  - Gudeta MD
FIR - Guha, Avirup
IR  - Guha A
FIR - Guicciardi, Stefano
IR  - Guicciardi S
FIR - Guimarães, Rafael Alves
IR  - Guimarães RA
FIR - Gulati, Snigdha
IR  - Gulati S
FIR - Gunawardane, Damitha Asanga
IR  - Gunawardane DA
FIR - Gunturu, Sasidhar
IR  - Gunturu S
FIR - Guo, Cui
IR  - Guo C
FIR - Gupta, Anish Kumar
IR  - Gupta AK
FIR - Gupta, Bhawna
IR  - Gupta B
FIR - Gupta, Manoj Kumar
IR  - Gupta MK
FIR - Gupta, Mohak
IR  - Gupta M
FIR - Gupta, Rajat Das
IR  - Gupta RD
FIR - Gupta, Rajeev
IR  - Gupta R
FIR - Gupta, Sapna
IR  - Gupta S
FIR - Gupta, Veer Bala
IR  - Gupta VB
FIR - Gupta, Vijai Kumar
IR  - Gupta VK
FIR - Gupta, Vivek Kumar
IR  - Gupta VK
FIR - Gurmessa, Lami
IR  - Gurmessa L
FIR - Gutiérrez, Reyna Alma
IR  - Gutiérrez RA
FIR - Habibzadeh, Farrokh
IR  - Habibzadeh F
FIR - Habibzadeh, Parham
IR  - Habibzadeh P
FIR - Haddadi, Rasool
IR  - Haddadi R
FIR - Hadei, Mostafa
IR  - Hadei M
FIR - Hadi, Najah R
IR  - Hadi NR
FIR - Haep, Nils
IR  - Haep N
FIR - Hafezi-Nejad, Nima
IR  - Hafezi-Nejad N
FIR - Hailu, Alemayehu
IR  - Hailu A
FIR - Haj-Mirzaian, Arvin
IR  - Haj-Mirzaian A
FIR - Halboub, Esam S
IR  - Halboub ES
FIR - Hall, Brian J
IR  - Hall BJ
FIR - Haller, Sebastian
IR  - Haller S
FIR - Halwani, Rabih
IR  - Halwani R
FIR - Hamadeh, Randah R
IR  - Hamadeh RR
FIR - Hameed, Sajid
IR  - Hameed S
FIR - Hamidi, Samer
IR  - Hamidi S
FIR - Hamilton, Erin B
IR  - Hamilton EB
FIR - Han, Chieh
IR  - Han C
FIR - Han, Qiuxia
IR  - Han Q
FIR - Hanif, Asif
IR  - Hanif A
FIR - Hanifi, Nasrin
IR  - Hanifi N
FIR - Hankey, Graeme J
IR  - Hankey GJ
FIR - Hanna, Fahad
IR  - Hanna F
FIR - Hannan, Md Abdul
IR  - Hannan MA
FIR - Haque, Md Nuruzzaman
IR  - Haque MN
FIR - Harapan, Harapan
IR  - Harapan H
FIR - Hargono, Arief
IR  - Hargono A
FIR - Haro, Josep Maria
IR  - Haro JM
FIR - Hasaballah, Ahmed I
IR  - Hasaballah AI
FIR - Hasan, Ikramul
IR  - Hasan I
FIR - Hasan, M Tasdik
IR  - Hasan MT
FIR - Hasani, Hamidreza
IR  - Hasani H
FIR - Hasanian, Mohammad
IR  - Hasanian M
FIR - Hashi, Abdiwahab
IR  - Hashi A
FIR - Hasnain, Md Saquib
IR  - Hasnain MS
FIR - Hassan, Ikrama
IR  - Hassan I
FIR - Hassanipour, Soheil
IR  - Hassanipour S
FIR - Hassankhani, Hadi
IR  - Hassankhani H
FIR - Haubold, Johannes
IR  - Haubold J
FIR - Havmoeller, Rasmus J
IR  - Havmoeller RJ
FIR - Hay, Simon I
IR  - Hay SI
FIR - He, Jiawei
IR  - He J
FIR - Hebert, Jeffrey J
IR  - Hebert JJ
FIR - Hegazi, Omar E
IR  - Hegazi OE
FIR - Heidari, Golnaz
IR  - Heidari G
FIR - Heidari, Mohammad
IR  - Heidari M
FIR - Heidari-Foroozan, Mahsa
IR  - Heidari-Foroozan M
FIR - Helfer, Bartosz
IR  - Helfer B
FIR - Hendrie, Delia
IR  - Hendrie D
FIR - Herrera-Serna, Brenda Yuliana
IR  - Herrera-Serna BY
FIR - Herteliu, Claudiu
IR  - Herteliu C
FIR - Hesami, Hamed
IR  - Hesami H
FIR - Hezam, Kamal
IR  - Hezam K
FIR - Hill, Catherine L
IR  - Hill CL
FIR - Hiraike, Yuta
IR  - Hiraike Y
FIR - Holla, Ramesh
IR  - Holla R
FIR - Horita, Nobuyuki
IR  - Horita N
FIR - Hossain, Md Mahbub
IR  - Hossain MM
FIR - Hossain, Sahadat
IR  - Hossain S
FIR - Hosseini, Mohammad-Salar
IR  - Hosseini MS
FIR - Hosseinzadeh, Hassan
IR  - Hosseinzadeh H
FIR - Hosseinzadeh, Mehdi
IR  - Hosseinzadeh M
FIR - Hosseinzadeh Adli, Ahmad
IR  - Hosseinzadeh Adli A
FIR - Hostiuc, Mihaela
IR  - Hostiuc M
FIR - Hostiuc, Sorin
IR  - Hostiuc S
FIR - Hsairi, Mohamed
IR  - Hsairi M
FIR - Hsieh, Vivian Chia-Rong
IR  - Hsieh VC
FIR - Hsu, Rebecca L
IR  - Hsu RL
FIR - Hu, Chengxi
IR  - Hu C
FIR - Huang, Junjie
IR  - Huang J
FIR - Hultström, Michael
IR  - Hultström M
FIR - Humayun, Ayesha
IR  - Humayun A
FIR - Hundie, Tsegaye Gebreyes
IR  - Hundie TG
FIR - Hussain, Javid
IR  - Hussain J
FIR - Hussain, M Azhar
IR  - Hussain MA
FIR - Hussein, Nawfal R
IR  - Hussein NR
FIR - Hussien, Foziya Mohammed
IR  - Hussien FM
FIR - Huynh, Hong-Han
IR  - Huynh HH
FIR - Hwang, Bing-Fang
IR  - Hwang BF
FIR - Ibitoye, Segun Emmanuel
IR  - Ibitoye SE
FIR - Ibrahim, Khalid S
IR  - Ibrahim KS
FIR - Iftikhar, Pulwasha Maria
IR  - Iftikhar PM
FIR - Ijo, Desta
IR  - Ijo D
FIR - Ikiroma, Adalia I
IR  - Ikiroma AI
FIR - Ikuta, Kevin S
IR  - Ikuta KS
FIR - Ikwegbue, Paul Chukwudi
IR  - Ikwegbue PC
FIR - Ilesanmi, Olayinka Stephen
IR  - Ilesanmi OS
FIR - Ilic, Irena M
IR  - Ilic IM
FIR - Ilic, Milena D
IR  - Ilic MD
FIR - Imam, Mohammad Tarique
IR  - Imam MT
FIR - Immurana, Mustapha
IR  - Immurana M
FIR - Inamdar, Sumant
IR  - Inamdar S
FIR - Indriasih, Endang
IR  - Indriasih E
FIR - Iqhrammullah, Muhammad
IR  - Iqhrammullah M
FIR - Iradukunda, Arnaud
IR  - Iradukunda A
FIR - Iregbu, Kenneth Chukwuemeka
IR  - Iregbu KC
FIR - Islam, Md Rabiul
IR  - Islam MR
FIR - Islam, Sheikh Mohammed Shariful
IR  - Islam SMS
FIR - Islami, Farhad
IR  - Islami F
FIR - Ismail, Faisal
IR  - Ismail F
FIR - Ismail, Nahlah Elkudssiah
IR  - Ismail NE
FIR - Iso, Hiroyasu
IR  - Iso H
FIR - Isola, Gaetano
IR  - Isola G
FIR - Iwagami, Masao
IR  - Iwagami M
FIR - Iwu, Chidozie C D
IR  - Iwu CCD
FIR - Iyamu, Ihoghosa Osamuyi
IR  - Iyamu IO
FIR - Iyer, Mahalaxmi
IR  - Iyer M
FIR - J, Linda Merin
IR  - J LM
FIR - Jaafari, Jalil
IR  - Jaafari J
FIR - Jacob, Louis
IR  - Jacob L
FIR - Jacobsen, Kathryn H
IR  - Jacobsen KH
FIR - Jadidi-Niaragh, Farhad
IR  - Jadidi-Niaragh F
FIR - Jafarinia, Morteza
IR  - Jafarinia M
FIR - Jafarzadeh, Abdollah
IR  - Jafarzadeh A
FIR - Jaggi, Khushleen
IR  - Jaggi K
FIR - Jahankhani, Kasra
IR  - Jahankhani K
FIR - Jahanmehr, Nader
IR  - Jahanmehr N
FIR - Jahrami, Haitham
IR  - Jahrami H
FIR - Jain, Nityanand
IR  - Jain N
FIR - Jairoun, Ammar Abdulrahman
IR  - Jairoun AA
FIR - Jaiswal, Abhishek
IR  - Jaiswal A
FIR - Jamshidi, Elham
IR  - Jamshidi E
FIR - Janko, Mark M
IR  - Janko MM
FIR - Jatau, Abubakar Ibrahim
IR  - Jatau AI
FIR - Javadov, Sabzali
IR  - Javadov S
FIR - Javaheri, Tahereh
IR  - Javaheri T
FIR - Jayapal, Sathish Kumar
IR  - Jayapal SK
FIR - Jayaram, Shubha
IR  - Jayaram S
FIR - Jebai, Rime
IR  - Jebai R
FIR - Jee, Sun Ha
IR  - Jee SH
FIR - Jeganathan, Jayakumar
IR  - Jeganathan J
FIR - Jha, Anil K
IR  - Jha AK
FIR - Jha, Ravi Prakash
IR  - Jha RP
FIR - Jiang, Heng
IR  - Jiang H
FIR - Jin, Yingzhao
IR  - Jin Y
FIR - Johnson, Olatunji
IR  - Johnson O
FIR - Jokar, Mohammad
IR  - Jokar M
FIR - Jonas, Jost B
IR  - Jonas JB
FIR - Joo, Tamas
IR  - Joo T
FIR - Joseph, Abel
IR  - Joseph A
FIR - Joseph, Nitin
IR  - Joseph N
FIR - Joshua, Charity Ehimwenma
IR  - Joshua CE
FIR - Joshy, Grace
IR  - Joshy G
FIR - Jozwiak, Jacek Jerzy
IR  - Jozwiak JJ
FIR - Jürisson, Mikk
IR  - Jürisson M
FIR - K, Vaishali
IR  - K V
FIR - Kaambwa, Billingsley
IR  - Kaambwa B
FIR - Kabir, Ali
IR  - Kabir A
FIR - Kabir, Zubair
IR  - Kabir Z
FIR - Kadashetti, Vidya
IR  - Kadashetti V
FIR - Kadir, Dler Hussein
IR  - Kadir DH
FIR - Kalani, Rizwan
IR  - Kalani R
FIR - Kalankesh, Laleh R
IR  - Kalankesh LR
FIR - Kalankesh, Leila R
IR  - Kalankesh LR
FIR - Kaliyadan, Feroze
IR  - Kaliyadan F
FIR - Kalra, Sanjay
IR  - Kalra S
FIR - Kamal, Vineet Kumar
IR  - Kamal VK
FIR - Kamarajah, Sivesh Kathir
IR  - Kamarajah SK
FIR - Kamath, Rajesh
IR  - Kamath R
FIR - Kamiab, Zahra
IR  - Kamiab Z
FIR - Kamyari, Naser
IR  - Kamyari N
FIR - Kanagasabai, Thanigaivelan
IR  - Kanagasabai T
FIR - Kanchan, Tanuj
IR  - Kanchan T
FIR - Kandel, Himal
IR  - Kandel H
FIR - Kanmanthareddy, Arun R
IR  - Kanmanthareddy AR
FIR - Kanmiki, Edmund Wedam
IR  - Kanmiki EW
FIR - Kanmodi, Kehinde Kazeem
IR  - Kanmodi KK
FIR - Kannan S, Suthanthira
IR  - Kannan S S
FIR - Kansal, Sushil Kumar
IR  - Kansal SK
FIR - Kantar, Rami S
IR  - Kantar RS
FIR - Kapoor, Neeti
IR  - Kapoor N
FIR - Karajizadeh, Mehrdad
IR  - Karajizadeh M
FIR - Karanth, Shama D
IR  - Karanth SD
FIR - Karasneh, Reema A
IR  - Karasneh RA
FIR - Karaye, Ibraheem M
IR  - Karaye IM
FIR - Karch, André
IR  - Karch A
FIR - Karim, Asima
IR  - Karim A
FIR - Karimi, Salah Eddin
IR  - Karimi SE
FIR - Karimi Behnagh, Arman
IR  - Karimi Behnagh A
FIR - Kashoo, Faizan Zaffar
IR  - Kashoo FZ
FIR - Kasnazani, Qalandar Hussein Abdulkarim
IR  - Kasnazani QHA
FIR - Kasraei, Hengameh
IR  - Kasraei H
FIR - Kassebaum, Nicholas J
IR  - Kassebaum NJ
FIR - Kassel, Molly B
IR  - Kassel MB
FIR - Kauppila, Joonas H
IR  - Kauppila JH
FIR - Kaur, Navjot
IR  - Kaur N
FIR - Kawakami, Norito
IR  - Kawakami N
FIR - Kayode, Gbenga A
IR  - Kayode GA
FIR - Kazemi, Foad
IR  - Kazemi F
FIR - Kazemian, Sina
IR  - Kazemian S
FIR - Kazmi, Tahseen Haider
IR  - Kazmi TH
FIR - Kebebew, Getu Mosisa
IR  - Kebebew GM
FIR - Kebede, Adera Debella
IR  - Kebede AD
FIR - Kebede, Fassikaw
IR  - Kebede F
FIR - Keflie, Tibebeselassie S
IR  - Keflie TS
FIR - Keiyoro, Peter Njenga
IR  - Keiyoro PN
FIR - Keller, Cathleen
IR  - Keller C
FIR - Kelly, Jaimon Terence
IR  - Kelly JT
FIR - Kempen, John H
IR  - Kempen JH
FIR - Kerr, Jessica A
IR  - Kerr JA
FIR - Kesse-Guyot, Emmanuelle
IR  - Kesse-Guyot E
FIR - Khajuria, Himanshu
IR  - Khajuria H
FIR - Khalaji, Amirmohammad
IR  - Khalaji A
FIR - Khalid, Nauman
IR  - Khalid N
FIR - Khalil, Anees Ahmed
IR  - Khalil AA
FIR - Khalilian, Alireza
IR  - Khalilian A
FIR - Khamesipour, Faham
IR  - Khamesipour F
FIR - Khan, Ajmal
IR  - Khan A
FIR - Khan, Asaduzzaman
IR  - Khan A
FIR - Khan, Gulfaraz
IR  - Khan G
FIR - Khan, Ikramullah
IR  - Khan I
FIR - Khan, Imteyaz A
IR  - Khan IA
FIR - Khan, M Nuruzzaman
IR  - Khan MN
FIR - Khan, Maseer
IR  - Khan M
FIR - Khan, Mohammad Jobair
IR  - Khan MJ
FIR - Khan, Moien Ab
IR  - Khan MA
FIR - Khan, Zeeshan Ali
IR  - Khan ZA
FIR - Khan Suheb, Mahammed Ziauddin
IR  - Khan Suheb MZ
FIR - Khanmohammadi, Shaghayegh
IR  - Khanmohammadi S
FIR - Khatab, Khaled
IR  - Khatab K
FIR - Khatami, Fatemeh
IR  - Khatami F
FIR - Khatatbeh, Haitham
IR  - Khatatbeh H
FIR - Khatatbeh, Moawiah Mohammad
IR  - Khatatbeh MM
FIR - Khavandegar, Armin
IR  - Khavandegar A
FIR - Khayat Kashani, Hamid Reza
IR  - Khayat Kashani HR
FIR - Khidri, Feriha Fatima
IR  - Khidri FF
FIR - Khodadoust, Elaheh
IR  - Khodadoust E
FIR - Khorgamphar, Mohammad
IR  - Khorgamphar M
FIR - Khormali, Moein
IR  - Khormali M
FIR - Khorrami, Zahra
IR  - Khorrami Z
FIR - Khosravi, Ahmad
IR  - Khosravi A
FIR - Khosravi, Mohammad Ali
IR  - Khosravi MA
FIR - Kifle, Zemene Demelash
IR  - Kifle ZD
FIR - Kim, Grace
IR  - Kim G
FIR - Kim, Jihee
IR  - Kim J
FIR - Kim, Kwanghyun
IR  - Kim K
FIR - Kim, Min Seo
IR  - Kim MS
FIR - Kim, Yun Jin
IR  - Kim YJ
FIR - Kimokoti, Ruth W
IR  - Kimokoti RW
FIR - Kinzel, Kasey E
IR  - Kinzel KE
FIR - Kisa, Adnan
IR  - Kisa A
FIR - Kisa, Sezer
IR  - Kisa S
FIR - Klu, Desmond
IR  - Klu D
FIR - Knudsen, Ann Kristin Skrindo
IR  - Knudsen AKS
FIR - Kocarnik, Jonathan M
IR  - Kocarnik JM
FIR - Kochhar, Sonali
IR  - Kochhar S
FIR - Kocsis, Timea
IR  - Kocsis T
FIR - Koh, David S Q
IR  - Koh DSQ
FIR - Kolahi, Ali-Asghar
IR  - Kolahi AA
FIR - Kolves, Kairi
IR  - Kolves K
FIR - Kompani, Farzad
IR  - Kompani F
FIR - Koren, Gerbrand
IR  - Koren G
FIR - Kosen, Soewarta
IR  - Kosen S
FIR - Kostev, Karel
IR  - Kostev K
FIR - Koul, Parvaiz A
IR  - Koul PA
FIR - Koulmane Laxminarayana, Sindhura Lakshmi
IR  - Koulmane Laxminarayana SL
FIR - Krishan, Kewal
IR  - Krishan K
FIR - Krishna, Hare
IR  - Krishna H
FIR - Krishna, Varun
IR  - Krishna V
FIR - Krishnamoorthy, Vijay
IR  - Krishnamoorthy V
FIR - Krishnamoorthy, Yuvaraj
IR  - Krishnamoorthy Y
FIR - Krohn, Kris J
IR  - Krohn KJ
FIR - Kuate Defo, Barthelemy
IR  - Kuate Defo B
FIR - Kucuk Bicer, Burcu
IR  - Kucuk Bicer B
FIR - Kuddus, Md Abdul
IR  - Kuddus MA
FIR - Kuddus, Mohammed
IR  - Kuddus M
FIR - Kuitunen, Ilari
IR  - Kuitunen I
FIR - Kulimbet, Mukhtar
IR  - Kulimbet M
FIR - Kulkarni, Vishnutheertha
IR  - Kulkarni V
FIR - Kumar, Akshay
IR  - Kumar A
FIR - Kumar, Ashish
IR  - Kumar A
FIR - Kumar, Harish
IR  - Kumar H
FIR - Kumar, Manasi
IR  - Kumar M
FIR - Kumar, Rakesh
IR  - Kumar R
FIR - Kumari, Madhulata
IR  - Kumari M
FIR - Kumie, Fantahun Tarekegn
IR  - Kumie FT
FIR - Kundu, Satyajit
IR  - Kundu S
FIR - Kurmi, Om P
IR  - Kurmi OP
FIR - Kusnali, Asep
IR  - Kusnali A
FIR - Kusuma, Dian
IR  - Kusuma D
FIR - Kwarteng, Alexander
IR  - Kwarteng A
FIR - Kyriopoulos, Ilias
IR  - Kyriopoulos I
FIR - Kyu, Hmwe Hmwe
IR  - Kyu HH
FIR - La Vecchia, Carlo
IR  - La Vecchia C
FIR - Lacey, Ben
IR  - Lacey B
FIR - Ladan, Muhammad Awwal
IR  - Ladan MA
FIR - Laflamme, Lucie
IR  - Laflamme L
FIR - Lagat, Abraham K
IR  - Lagat AK
FIR - Lager, Anton C J
IR  - Lager ACJ
FIR - Lahmar, Abdelilah
IR  - Lahmar A
FIR - Lai, Daphne Teck Ching
IR  - Lai DTC
FIR - Lal, Dharmesh Kumar
IR  - Lal DK
FIR - Lalloo, Ratilal
IR  - Lalloo R
FIR - Lallukka, Tea
IR  - Lallukka T
FIR - Lam, Hilton
IR  - Lam H
FIR - Lám, Judit
IR  - Lám J
FIR - Landrum, Kelsey R
IR  - Landrum KR
FIR - Lanfranchi, Francesco
IR  - Lanfranchi F
FIR - Lang, Justin J
IR  - Lang JJ
FIR - Langguth, Berthold
IR  - Langguth B
FIR - Lansingh, Van Charles
IR  - Lansingh VC
FIR - Laplante-Lévesque, Ariane
IR  - Laplante-Lévesque A
FIR - Larijani, Bagher
IR  - Larijani B
FIR - Larsson, Anders O
IR  - Larsson AO
FIR - Lasrado, Savita
IR  - Lasrado S
FIR - Lassi, Zohra S
IR  - Lassi ZS
FIR - Latief, Kamaluddin
IR  - Latief K
FIR - Latifinaibin, Kaveh
IR  - Latifinaibin K
FIR - Lauriola, Paolo
IR  - Lauriola P
FIR - Le, Nhi Huu Hanh
IR  - Le NHH
FIR - Le, Thao Thi Thu
IR  - Le TTT
FIR - Le, Trang Diep Thanh
IR  - Le TDT
FIR - Ledda, Caterina
IR  - Ledda C
FIR - Ledesma, Jorge R
IR  - Ledesma JR
FIR - Lee, Munjae
IR  - Lee M
FIR - Lee, Paul H
IR  - Lee PH
FIR - Lee, Seung Won
IR  - Lee SW
FIR - Lee, Shaun Wen Huey
IR  - Lee SWH
FIR - Lee, Wei-Chen
IR  - Lee WC
FIR - Lee, Yo Han
IR  - Lee YH
FIR - LeGrand, Kate E
IR  - LeGrand KE
FIR - Leigh, James
IR  - Leigh J
FIR - Leong, Elvynna
IR  - Leong E
FIR - Lerango, Temesgen L
IR  - Lerango TL
FIR - Li, Ming-Chieh
IR  - Li MC
FIR - Li, Wei
IR  - Li W
FIR - Li, Xiaopan
IR  - Li X
FIR - Li, Yichong
IR  - Li Y
FIR - Li, Zhihui
IR  - Li Z
FIR - Ligade, Virendra S
IR  - Ligade VS
FIR - Likaka, Andrew Tiyamike Makhiringa
IR  - Likaka ATM
FIR - Lim, Lee-Ling
IR  - Lim LL
FIR - Lim, Stephen S
IR  - Lim SS
FIR - Lindstrom, Megan
IR  - Lindstrom M
FIR - Linehan, Christine
IR  - Linehan C
FIR - Liu, Chaojie
IR  - Liu C
FIR - Liu, Gang
IR  - Liu G
FIR - Liu, Jue
IR  - Liu J
FIR - Liu, Runben
IR  - Liu R
FIR - Liu, Shiwei
IR  - Liu S
FIR - Liu, Xiaofeng
IR  - Liu X
FIR - Liu, Xuefeng
IR  - Liu X
FIR - Llanaj, Erand
IR  - Llanaj E
FIR - Loftus, Michael J
IR  - Loftus MJ
FIR - López-Bueno, Rubén
IR  - López-Bueno R
FIR - Lopukhov, Platon D
IR  - Lopukhov PD
FIR - Loreche, Arianna Maever
IR  - Loreche AM
FIR - Lorkowski, Stefan
IR  - Lorkowski S
FIR - Lotufo, Paulo A
IR  - Lotufo PA
FIR - Lozano, Rafael
IR  - Lozano R
FIR - Lubinda, Jailos
IR  - Lubinda J
FIR - Lucchetti, Giancarlo
IR  - Lucchetti G
FIR - Lugo, Alessandra
IR  - Lugo A
FIR - Lunevicius, Raimundas
IR  - Lunevicius R
FIR - Ma, Zheng Feei
IR  - Ma ZF
FIR - Maass, Kelsey Lynn
IR  - Maass KL
FIR - Machairas, Nikolaos
IR  - Machairas N
FIR - Machoy, Monika
IR  - Machoy M
FIR - Madadizadeh, Farzan
IR  - Madadizadeh F
FIR - Madsen, Christian
IR  - Madsen C
FIR - Madureira-Carvalho, Áurea M
IR  - Madureira-Carvalho ÁM
FIR - Maghazachi, Azzam A
IR  - Maghazachi AA
FIR - Maharaj, Sandeep B
IR  - Maharaj SB
FIR - Mahjoub, Soleiman
IR  - Mahjoub S
FIR - Mahmoud, Mansour Adam
IR  - Mahmoud MA
FIR - Mahmoudi, Alireza
IR  - Mahmoudi A
FIR - Mahmoudi, Elham
IR  - Mahmoudi E
FIR - Mahmoudi, Razzagh
IR  - Mahmoudi R
FIR - Majeed, Azeem
IR  - Majeed A
FIR - Makhdoom, Irsa Fatima
IR  - Makhdoom IF
FIR - Malakan Rad, Elaheh
IR  - Malakan Rad E
FIR - Maled, Venkatesh
IR  - Maled V
FIR - Malekzadeh, Reza
IR  - Malekzadeh R
FIR - Malhotra, Armaan K
IR  - Malhotra AK
FIR - Malhotra, Kashish
IR  - Malhotra K
FIR - Malik, Ahmad Azam
IR  - Malik AA
FIR - Malik, Iram
IR  - Malik I
FIR - Malta, Deborah Carvalho
IR  - Malta DC
FIR - Mamun, Abdullah A
IR  - Mamun AA
FIR - Mansouri, Pejman
IR  - Mansouri P
FIR - Mansournia, Mohammad Ali
IR  - Mansournia MA
FIR - Mantovani, Lorenzo Giovanni
IR  - Mantovani LG
FIR - Maqsood, Sajid
IR  - Maqsood S
FIR - Marasini, Bishnu P
IR  - Marasini BP
FIR - Marateb, Hamid Reza
IR  - Marateb HR
FIR - Maravilla, Joemer C
IR  - Maravilla JC
FIR - Marconi, Agustina M
IR  - Marconi AM
FIR - Mardi, Parham
IR  - Mardi P
FIR - Marino, Mirko
IR  - Marino M
FIR - Marjani, Abdoljalal
IR  - Marjani A
FIR - Martinez, Gabriel
IR  - Martinez G
FIR - Martinez-Guerra, Bernardo Alfonso
IR  - Martinez-Guerra BA
FIR - Martinez-Piedra, Ramon
IR  - Martinez-Piedra R
FIR - Martini, Daniela
IR  - Martini D
FIR - Martini, Santi
IR  - Martini S
FIR - Martins-Melo, Francisco Rogerlândio
IR  - Martins-Melo FR
FIR - Martorell, Miquel
IR  - Martorell M
FIR - Marx, Wolfgang
IR  - Marx W
FIR - Maryam, Sharmeen
IR  - Maryam S
FIR - Marzo, Roy Rillera
IR  - Marzo RR
FIR - Masaka, Anthony
IR  - Masaka A
FIR - Masrie, Awoke
IR  - Masrie A
FIR - Mathieson, Stephanie
IR  - Mathieson S
FIR - Mathioudakis, Alexander G
IR  - Mathioudakis AG
FIR - Mathur, Manu Raj
IR  - Mathur MR
FIR - Mattumpuram, Jishanth
IR  - Mattumpuram J
FIR - Matzopoulos, Richard
IR  - Matzopoulos R
FIR - Maude, Richard James
IR  - Maude RJ
FIR - Maugeri, Andrea
IR  - Maugeri A
FIR - Maulik, Pallab K
IR  - Maulik PK
FIR - Mayeli, Mahsa
IR  - Mayeli M
FIR - Mazaheri, Maryam
IR  - Mazaheri M
FIR - Mazidi, Mohsen
IR  - Mazidi M
FIR - McGrath, John J
IR  - McGrath JJ
FIR - McKee, Martin
IR  - McKee M
FIR - McKowen, Anna Laura W
IR  - McKowen ALW
FIR - McLaughlin, Susan A
IR  - McLaughlin SA
FIR - McPhail, Steven M
IR  - McPhail SM
FIR - Mechili, Enkeleint A
IR  - Mechili EA
FIR - Medina, John Robert Carabeo
IR  - Medina JRC
FIR - Mediratta, Rishi P
IR  - Mediratta RP
FIR - Meena, Jitendra Kumar
IR  - Meena JK
FIR - Mehra, Rahul
IR  - Mehra R
FIR - Mehrabani-Zeinabad, Kamran
IR  - Mehrabani-Zeinabad K
FIR - Mehrabi Nasab, Entezar
IR  - Mehrabi Nasab E
FIR - Mekene Meto, Tesfahun
IR  - Mekene Meto T
FIR - Meles, Gebrekiros Gebremichael
IR  - Meles GG
FIR - Mendez-Lopez, Max Alberto Mendez
IR  - Mendez-Lopez MAM
FIR - Mendoza, Walter
IR  - Mendoza W
FIR - Menezes, Ritesh G
IR  - Menezes RG
FIR - Mengist, Belayneh
IR  - Mengist B
FIR - Mentis, Alexios-Fotios A
IR  - Mentis AA
FIR - Meo, Sultan Ayoub
IR  - Meo SA
FIR - Meresa, Haftu Asmerom
IR  - Meresa HA
FIR - Meretoja, Atte
IR  - Meretoja A
FIR - Meretoja, Tuomo J
IR  - Meretoja TJ
FIR - Mersha, Abera M
IR  - Mersha AM
FIR - Mesfin, Bezawit Afework
IR  - Mesfin BA
FIR - Mestrovic, Tomislav
IR  - Mestrovic T
FIR - Mettananda, Kukulege Chamila Dinushi
IR  - Mettananda KCD
FIR - Mettananda, Sachith
IR  - Mettananda S
FIR - Meylakhs, Peter
IR  - Meylakhs P
FIR - Mhlanga, Adquate
IR  - Mhlanga A
FIR - Mhlanga, Laurette
IR  - Mhlanga L
FIR - Mi, Tianyue
IR  - Mi T
FIR - Miazgowski, Tomasz
IR  - Miazgowski T
FIR - Micha, Georgia
IR  - Micha G
FIR - Michalek, Irmina Maria
IR  - Michalek IM
FIR - Miller, Ted R
IR  - Miller TR
FIR - Mills, Edward J
IR  - Mills EJ
FIR - Minh, Le Huu Nhat
IR  - Minh LHN
FIR - Mini, G K
IR  - Mini GK
FIR - Mir Mohammad Sadeghi, Pouya
IR  - Mir Mohammad Sadeghi P
FIR - Mirica, Andreea
IR  - Mirica A
FIR - Mirijello, Antonio
IR  - Mirijello A
FIR - Mirrakhimov, Erkin M
IR  - Mirrakhimov EM
FIR - Mirutse, Mizan Kiros
IR  - Mirutse MK
FIR - Mirzaei, Maryam
IR  - Mirzaei M
FIR - Misganaw, Awoke
IR  - Misganaw A
FIR - Mishra, Ashim
IR  - Mishra A
FIR - Misra, Sanjeev
IR  - Misra S
FIR - Mitchell, Philip B
IR  - Mitchell PB
FIR - Mithra, Prasanna
IR  - Mithra P
FIR - Mittal, Chaitanya
IR  - Mittal C
FIR - Mobayen, Mohammadreza
IR  - Mobayen M
FIR - Moberg, Madeline E
IR  - Moberg ME
FIR - Mohamadkhani, Ashraf
IR  - Mohamadkhani A
FIR - Mohamed, Jama
IR  - Mohamed J
FIR - Mohamed, Mouhand F H
IR  - Mohamed MFH
FIR - Mohamed, Nouh Saad
IR  - Mohamed NS
FIR - Mohammad-Alizadeh-Charandabi, Sakineh
IR  - Mohammad-Alizadeh-Charandabi S
FIR - Mohammadi, Soheil
IR  - Mohammadi S
FIR - Mohammadian-Hafshejani, Abdollah
IR  - Mohammadian-Hafshejani A
FIR - Mohammadifard, Noushin
IR  - Mohammadifard N
FIR - Mohammed, Hassen
IR  - Mohammed H
FIR - Mohammed, Hussen
IR  - Mohammed H
FIR - Mohammed, Mustapha
IR  - Mohammed M
FIR - Mohammed, Salahuddin
IR  - Mohammed S
FIR - Mohammed, Shafiu
IR  - Mohammed S
FIR - Mohan, Viswanathan
IR  - Mohan V
FIR - Mojiri-Forushani, Hoda
IR  - Mojiri-Forushani H
FIR - Mokari, Amin
IR  - Mokari A
FIR - Mokdad, Ali H
IR  - Mokdad AH
FIR - Molinaro, Sabrina
IR  - Molinaro S
FIR - Molokhia, Mariam
IR  - Molokhia M
FIR - Momtazmanesh, Sara
IR  - Momtazmanesh S
FIR - Monasta, Lorenzo
IR  - Monasta L
FIR - Mondello, Stefania
IR  - Mondello S
FIR - Moni, Mohammad Ali
IR  - Moni MA
FIR - Moodi Ghalibaf, AmirAli
IR  - Moodi Ghalibaf A
FIR - Moradi, Maryam
IR  - Moradi M
FIR - Moradi, Yousef
IR  - Moradi Y
FIR - Moradi-Lakeh, Maziar
IR  - Moradi-Lakeh M
FIR - Moradzadeh, Maliheh
IR  - Moradzadeh M
FIR - Moraga, Paula
IR  - Moraga P
FIR - Morawska, Lidia
IR  - Morawska L
FIR - Moreira, Rafael Silveira
IR  - Moreira RS
FIR - Morovatdar, Negar
IR  - Morovatdar N
FIR - Morrison, Shane Douglas
IR  - Morrison SD
FIR - Morze, Jakub
IR  - Morze J
FIR - Mosser, Jonathan F
IR  - Mosser JF
FIR - Motappa, Rohith
IR  - Motappa R
FIR - Mougin, Vincent
IR  - Mougin V
FIR - Mouodi, Simin
IR  - Mouodi S
FIR - Mousavi, Parsa
IR  - Mousavi P
FIR - Mousavi, Seyed Ehsan
IR  - Mousavi SE
FIR - Mousavi Khaneghah, Amin
IR  - Mousavi Khaneghah A
FIR - Mpolya, Emmanuel A
IR  - Mpolya EA
FIR - Mrejen, Matías
IR  - Mrejen M
FIR - Mubarik, Sumaira
IR  - Mubarik S
FIR - Muccioli, Lorenzo
IR  - Muccioli L
FIR - Mueller, Ulrich Otto
IR  - Mueller UO
FIR - Mughal, Faraz
IR  - Mughal F
FIR - Mukherjee, Sumoni
IR  - Mukherjee S
FIR - Mulita, Francesk
IR  - Mulita F
FIR - Munjal, Kavita
IR  - Munjal K
FIR - Murillo-Zamora, Efrén
IR  - Murillo-Zamora E
FIR - Musaigwa, Fungai
IR  - Musaigwa F
FIR - Musallam, Khaled M
IR  - Musallam KM
FIR - Mustafa, Ahmad
IR  - Mustafa A
FIR - Mustafa, Ghulam
IR  - Mustafa G
FIR - Muthupandian, Saravanan
IR  - Muthupandian S
FIR - Muthusamy, Raman
IR  - Muthusamy R
FIR - Muzaffar, Muhammad
IR  - Muzaffar M
FIR - Myung, Woojae
IR  - Myung W
FIR - Nagarajan, Ahamarshan Jayaraman
IR  - Nagarajan AJ
FIR - Nagel, Gabriele
IR  - Nagel G
FIR - Naghavi, Pirouz
IR  - Naghavi P
FIR - Naheed, Aliya
IR  - Naheed A
FIR - Naik, Ganesh R
IR  - Naik GR
FIR - Naik, Gurudatta
IR  - Naik G
FIR - Nainu, Firzan
IR  - Nainu F
FIR - Nair, Sanjeev
IR  - Nair S
FIR - Najmuldeen, Hastyar Hama Rashid
IR  - Najmuldeen HHR
FIR - Nakhostin Ansari, Noureddin
IR  - Nakhostin Ansari N
FIR - Nangia, Vinay
IR  - Nangia V
FIR - Naqvi, Atta Abbas
IR  - Naqvi AA
FIR - Narasimha Swamy, Sreenivas
IR  - Narasimha Swamy S
FIR - Narayana, Aparna Ichalangod
IR  - Narayana AI
FIR - Nargus, Shumaila
IR  - Nargus S
FIR - Nascimento, Bruno Ramos
IR  - Nascimento BR
FIR - Nascimento, Gustavo G
IR  - Nascimento GG
FIR - Nasehi, Samar
IR  - Nasehi S
FIR - Nashwan, Abdulqadir J
IR  - Nashwan AJ
FIR - Natto, Zuhair S
IR  - Natto ZS
FIR - Nauman, Javaid
IR  - Nauman J
FIR - Naveed, Muhammad
IR  - Naveed M
FIR - Nayak, Biswa Prakash
IR  - Nayak BP
FIR - Nayak, Vinod C
IR  - Nayak VC
FIR - Nazri-Panjaki, Athare
IR  - Nazri-Panjaki A
FIR - Ndejjo, Rawlance
IR  - Ndejjo R
FIR - Nduaguba, Sabina Onyinye
IR  - Nduaguba SO
FIR - Negash, Hadush
IR  - Negash H
FIR - Negoi, Ionut
IR  - Negoi I
FIR - Negoi, Ruxandra Irina
IR  - Negoi RI
FIR - Negru, Serban Mircea
IR  - Negru SM
FIR - Nejadghaderi, Seyed Aria
IR  - Nejadghaderi SA
FIR - Nejjari, Chakib
IR  - Nejjari C
FIR - Nena, Evangelia
IR  - Nena E
FIR - Nepal, Samata
IR  - Nepal S
FIR - Ng, Marie
IR  - Ng M
FIR - Nggada, Haruna Asura
IR  - Nggada HA
FIR - Nguefack-Tsague, Georges
IR  - Nguefack-Tsague G
FIR - Ngunjiri, Josephine W
IR  - Ngunjiri JW
FIR - Nguyen, Anh Hoang
IR  - Nguyen AH
FIR - Nguyen, Dang H
IR  - Nguyen DH
FIR - Nguyen, Hau Thi Hien
IR  - Nguyen HTH
FIR - Nguyen, Phat Tuan
IR  - Nguyen PT
FIR - Nguyen, Van Thanh
IR  - Nguyen VT
FIR - Niazi, Robina Khan
IR  - Niazi RK
FIR - Nielsen, Katie R
IR  - Nielsen KR
FIR - Nigatu, Yeshambel T
IR  - Nigatu YT
FIR - Nikolouzakis, Taxiarchis Konstantinos
IR  - Nikolouzakis TK
FIR - Nikoobar, Ali
IR  - Nikoobar A
FIR - Nikoomanesh, Fatemeh
IR  - Nikoomanesh F
FIR - Nikpoor, Amin Reza
IR  - Nikpoor AR
FIR - Ningrum, Dina Nur Anggraini
IR  - Ningrum DNA
FIR - Nnaji, Chukwudi A
IR  - Nnaji CA
FIR - Nnyanzi, Lawrence Achilles
IR  - Nnyanzi LA
FIR - Noman, Efaq Ali
IR  - Noman EA
FIR - Nomura, Shuhei
IR  - Nomura S
FIR - Noreen, Mamoona
IR  - Noreen M
FIR - Noroozi, Nafise
IR  - Noroozi N
FIR - Norrving, Bo
IR  - Norrving B
FIR - Noubiap, Jean Jacques
IR  - Noubiap JJ
FIR - Novotney, Amanda
IR  - Novotney A
FIR - Nri-Ezedi, Chisom Adaobi
IR  - Nri-Ezedi CA
FIR - Ntaios, George
IR  - Ntaios G
FIR - Ntsekhe, Mpiko
IR  - Ntsekhe M
FIR - Nuñez-Samudio, Virginia
IR  - Nuñez-Samudio V
FIR - Nurrika, Dieta
IR  - Nurrika D
FIR - Nutor, Jerry John
IR  - Nutor JJ
FIR - Oancea, Bogdan
IR  - Oancea B
FIR - Obamiro, Kehinde O
IR  - Obamiro KO
FIR - Oboh, Mary Aigbiremo
IR  - Oboh MA
FIR - Odetokun, Ismail A
IR  - Odetokun IA
FIR - Odogwu, Nkechi Martina
IR  - Odogwu NM
FIR - O'Donnell, Martin James
IR  - O'Donnell MJ
FIR - Oduro, Michael Safo
IR  - Oduro MS
FIR - Ofakunrin, Akinyemi O D
IR  - Ofakunrin AOD
FIR - Ogunkoya, Abiola
IR  - Ogunkoya A
FIR - Oguntade, Ayodipupo Sikiru
IR  - Oguntade AS
FIR - Oh, In-Hwan
IR  - Oh IH
FIR - Okati-Aliabad, Hassan
IR  - Okati-Aliabad H
FIR - Okeke, Sylvester Reuben
IR  - Okeke SR
FIR - Okekunle, Akinkunmi Paul
IR  - Okekunle AP
FIR - Okonji, Osaretin Christabel
IR  - Okonji OC
FIR - Olagunju, Andrew T
IR  - Olagunju AT
FIR - Olaiya, Muideen Tunbosun
IR  - Olaiya MT
FIR - Olatubi, Matthew Idowu
IR  - Olatubi MI
FIR - Oliveira, Gláucia Maria Moraes
IR  - Oliveira GMM
FIR - Olufadewa, Isaac Iyinoluwa
IR  - Olufadewa II
FIR - Olusanya, Bolajoko Olubukunola
IR  - Olusanya BO
FIR - Olusanya, Jacob Olusegun
IR  - Olusanya JO
FIR - Oluwafemi, Yinka Doris
IR  - Oluwafemi YD
FIR - Omar, Hany A
IR  - Omar HA
FIR - Omar Bali, Ahmed
IR  - Omar Bali A
FIR - Omer, Goran Latif
IR  - Omer GL
FIR - Ondayo, Maureene Auma
IR  - Ondayo MA
FIR - Ong, Sokking
IR  - Ong S
FIR - Onwujekwe, Obinna E
IR  - Onwujekwe OE
FIR - Onyedibe, Kenneth Ikenna
IR  - Onyedibe KI
FIR - Ordak, Michal
IR  - Ordak M
FIR - Orisakwe, Orish Ebere
IR  - Orisakwe OE
FIR - Orish, Verner N
IR  - Orish VN
FIR - Ortega-Altamirano, Doris V
IR  - Ortega-Altamirano DV
FIR - Ortiz, Alberto
IR  - Ortiz A
FIR - Osman, Wael M S
IR  - Osman WMS
FIR - Ostroff, Samuel M
IR  - Ostroff SM
FIR - Osuagwu, Uchechukwu Levi
IR  - Osuagwu UL
FIR - Otoiu, Adrian
IR  - Otoiu A
FIR - Otstavnov, Nikita
IR  - Otstavnov N
FIR - Otstavnov, Stanislav S
IR  - Otstavnov SS
FIR - Ouyahia, Amel
IR  - Ouyahia A
FIR - Ouyang, Guoqing
IR  - Ouyang G
FIR - Owolabi, Mayowa O
IR  - Owolabi MO
FIR - Ozten, Yaz
IR  - Ozten Y
FIR - P A, Mahesh Padukudru
IR  - P A MP
FIR - Padron-Monedero, Alicia
IR  - Padron-Monedero A
FIR - Padubidri, Jagadish Rao
IR  - Padubidri JR
FIR - Pal, Pramod Kumar
IR  - Pal PK
FIR - Palicz, Tamás
IR  - Palicz T
FIR - Palladino, Claudia
IR  - Palladino C
FIR - Palladino, Raffaele
IR  - Palladino R
FIR - Palma-Alvarez, Raul Felipe
IR  - Palma-Alvarez RF
FIR - Pan, Feng
IR  - Pan F
FIR - Pan, Hai-Feng
IR  - Pan HF
FIR - Pana, Adrian
IR  - Pana A
FIR - Panda, Paramjot
IR  - Panda P
FIR - Panda-Jonas, Songhomitra
IR  - Panda-Jonas S
FIR - Pandi-Perumal, Seithikurippu R
IR  - Pandi-Perumal SR
FIR - Pangaribuan, Helena Ullyartha
IR  - Pangaribuan HU
FIR - Panos, Georgios D
IR  - Panos GD
FIR - Panos, Leonidas D
IR  - Panos LD
FIR - Pantazopoulos, Ioannis
IR  - Pantazopoulos I
FIR - Pantea Stoian, Anca Mihaela
IR  - Pantea Stoian AM
FIR - Papadopoulou, Paraskevi
IR  - Papadopoulou P
FIR - Parikh, Romil R
IR  - Parikh RR
FIR - Park, Seoyeon
IR  - Park S
FIR - Parthasarathi, Ashwaghosha
IR  - Parthasarathi A
FIR - Pashaei, Ava
IR  - Pashaei A
FIR - Pasovic, Maja
IR  - Pasovic M
FIR - Passera, Roberto
IR  - Passera R
FIR - Pasupula, Deepak Kumar
IR  - Pasupula DK
FIR - Patel, Hemal M
IR  - Patel HM
FIR - Patel, Jay
IR  - Patel J
FIR - Patel, Sangram Kishor
IR  - Patel SK
FIR - Patil, Shankargouda
IR  - Patil S
FIR - Patoulias, Dimitrios
IR  - Patoulias D
FIR - Patthipati, Venkata Suresh
IR  - Patthipati VS
FIR - Paudel, Uttam
IR  - Paudel U
FIR - Pazoki Toroudi, Hamidreza
IR  - Pazoki Toroudi H
FIR - Pease, Spencer A
IR  - Pease SA
FIR - Peden, Amy E
IR  - Peden AE
FIR - Pedersini, Paolo
IR  - Pedersini P
FIR - Pensato, Umberto
IR  - Pensato U
FIR - Pepito, Veincent Christian Filipino
IR  - Pepito VCF
FIR - Peprah, Emmanuel K
IR  - Peprah EK
FIR - Peprah, Prince
IR  - Peprah P
FIR - Perdigão, João
IR  - Perdigão J
FIR - Pereira, Marcos
IR  - Pereira M
FIR - Peres, Mario F P
IR  - Peres MFP
FIR - Perianayagam, Arokiasamy
IR  - Perianayagam A
FIR - Perico, Norberto
IR  - Perico N
FIR - Pestell, Richard G
IR  - Pestell RG
FIR - Pesudovs, Konrad
IR  - Pesudovs K
FIR - Petermann-Rocha, Fanny Emily
IR  - Petermann-Rocha FE
FIR - Petri, William A
IR  - Petri WA
FIR - Pham, Hoang Tran
IR  - Pham HT
FIR - Philip, Anil K
IR  - Philip AK
FIR - Phillips, Michael R
IR  - Phillips MR
FIR - Pierannunzio, Daniela
IR  - Pierannunzio D
FIR - Pigeolet, Manon
IR  - Pigeolet M
FIR - Pigott, David M
IR  - Pigott DM
FIR - Pilgrim, Thomas
IR  - Pilgrim T
FIR - Piracha, Zahra Zahid
IR  - Piracha ZZ
FIR - Piradov, Michael A
IR  - Piradov MA
FIR - Pirouzpanah, Saeed
IR  - Pirouzpanah S
FIR - Plakkal, Nishad
IR  - Plakkal N
FIR - Plotnikov, Evgenii
IR  - Plotnikov E
FIR - Podder, Vivek
IR  - Podder V
FIR - Poddighe, Dimitri
IR  - Poddighe D
FIR - Polinder, Suzanne
IR  - Polinder S
FIR - Polkinghorne, Kevan R
IR  - Polkinghorne KR
FIR - Poluru, Ramesh
IR  - Poluru R
FIR - Ponkilainen, Ville T
IR  - Ponkilainen VT
FIR - Porru, Fabio
IR  - Porru F
FIR - Postma, Maarten J
IR  - Postma MJ
FIR - Poudel, Govinda Raj
IR  - Poudel GR
FIR - Pourshams, Akram
IR  - Pourshams A
FIR - Pourtaheri, Naeimeh
IR  - Pourtaheri N
FIR - Prada, Sergio I
IR  - Prada SI
FIR - Pradhan, Pranil Man Singh
IR  - Pradhan PMS
FIR - Prakasham, Thejeswar N
IR  - Prakasham TN
FIR - Prasad, Manya
IR  - Prasad M
FIR - Prashant, Akila
IR  - Prashant A
FIR - Prates, Elton Junio Sady
IR  - Prates EJS
FIR - Prieto Alhambra, Daniel
IR  - Prieto Alhambra D
FIR - Priscilla, Tina
IR  - Priscilla T
FIR - Pritchett, Natalie
IR  - Pritchett N
FIR - Purohit, Bharathi M
IR  - Purohit BM
FIR - Puvvula, Jagadeesh
IR  - Puvvula J
FIR - Qasim, Nameer Hashim
IR  - Qasim NH
FIR - Qattea, Ibrahim
IR  - Qattea I
FIR - Qazi, Asma Saleem
IR  - Qazi AS
FIR - Qian, Gangzhen
IR  - Qian G
FIR - Qiu, Suli
IR  - Qiu S
FIR - Qureshi, Maryam Faiz
IR  - Qureshi MF
FIR - Rabiee Rad, Mehrdad
IR  - Rabiee Rad M
FIR - Radfar, Amir
IR  - Radfar A
FIR - Radhakrishnan, Raghu Anekal
IR  - Radhakrishnan RA
FIR - Radhakrishnan, Venkatraman
IR  - Radhakrishnan V
FIR - Raeisi Shahraki, Hadi
IR  - Raeisi Shahraki H
FIR - Rafferty, Quinn
IR  - Rafferty Q
FIR - Raggi, Alberto
IR  - Raggi A
FIR - Raghav, Pankaja Raghav
IR  - Raghav PR
FIR - Raheem, Nasiru
IR  - Raheem N
FIR - Rahim, Fakher
IR  - Rahim F
FIR - Rahim, Md Jillur
IR  - Rahim MJ
FIR - Rahimi-Movaghar, Vafa
IR  - Rahimi-Movaghar V
FIR - Rahman, Md Mosfequr
IR  - Rahman MM
FIR - Rahman, Mohammad Hifz Ur
IR  - Rahman MHU
FIR - Rahman, Mosiur
IR  - Rahman M
FIR - Rahman, Muhammad Aziz
IR  - Rahman MA
FIR - Rahmani, Amir Masoud
IR  - Rahmani AM
FIR - Rahmani, Shayan
IR  - Rahmani S
FIR - Rahmanian, Vahid
IR  - Rahmanian V
FIR - Rajaa, Sathish
IR  - Rajaa S
FIR - Rajput, Prashant
IR  - Rajput P
FIR - Rakovac, Ivo
IR  - Rakovac I
FIR - Ramasamy, Shakthi Kumaran
IR  - Ramasamy SK
FIR - Ramazanu, Sheena
IR  - Ramazanu S
FIR - Rana, Kritika
IR  - Rana K
FIR - Ranabhat, Chhabi Lal
IR  - Ranabhat CL
FIR - Rancic, Nemanja
IR  - Rancic N
FIR - Rane, Amey
IR  - Rane A
FIR - Rao, Chythra R
IR  - Rao CR
FIR - Rao, Indu Ramachandra
IR  - Rao IR
FIR - Rao, Mithun
IR  - Rao M
FIR - Rao, Sowmya J
IR  - Rao SJ
FIR - Rasali, Drona Prakash
IR  - Rasali DP
FIR - Rasella, Davide
IR  - Rasella D
FIR - Rashedi, Sina
IR  - Rashedi S
FIR - Rashedi, Vahid
IR  - Rashedi V
FIR - Rashidi, Mohammad-Mahdi
IR  - Rashidi MM
FIR - Rasouli-Saravani, Ashkan
IR  - Rasouli-Saravani A
FIR - Rasul, Azad
IR  - Rasul A
FIR - Rathnaiah Babu, Giridhara
IR  - Rathnaiah Babu G
FIR - Rauniyar, Santosh Kumar
IR  - Rauniyar SK
FIR - Ravangard, Ramin
IR  - Ravangard R
FIR - Ravikumar, Nakul
IR  - Ravikumar N
FIR - Rawaf, David Laith
IR  - Rawaf DL
FIR - Rawaf, Salman
IR  - Rawaf S
FIR - Rawal, Lal
IR  - Rawal L
FIR - Rawassizadeh, Reza
IR  - Rawassizadeh R
FIR - Rawlley, Bharat
IR  - Rawlley B
FIR - Raza, Rabail Zehra
IR  - Raza RZ
FIR - Razo, Christian
IR  - Razo C
FIR - Redwan, Elrashdy Moustafa Mohamed
IR  - Redwan EMM
FIR - Rehman, Faizan Ur
IR  - Rehman FU
FIR - Reifels, Lennart
IR  - Reifels L
FIR - Reiner, Robert C Jr
IR  - Reiner RC Jr
FIR - Remuzzi, Giuseppe
IR  - Remuzzi G
FIR - Reyes, Luis Felipe
IR  - Reyes LF
FIR - Rezaei, Maryam
IR  - Rezaei M
FIR - Rezaei, Nazila
IR  - Rezaei N
FIR - Rezaei, Negar
IR  - Rezaei N
FIR - Rezaeian, Mohsen
IR  - Rezaeian M
FIR - Rhee, Taeho Gregory
IR  - Rhee TG
FIR - Riaz, Mavra A
IR  - Riaz MA
FIR - Ribeiro, Antonio Luiz P
IR  - Ribeiro ALP
FIR - Rickard, Jennifer
IR  - Rickard J
FIR - Riva, Hannah R
IR  - Riva HR
FIR - Robinson-Oden, Hannah Elizabeth
IR  - Robinson-Oden HE
FIR - Rodrigues, Célia Fortuna
IR  - Rodrigues CF
FIR - Rodrigues, Mónica
IR  - Rodrigues M
FIR - Roever, Leonardo
IR  - Roever L
FIR - Rogowski, Emma Lynn Best
IR  - Rogowski ELB
FIR - Rohloff, Peter
IR  - Rohloff P
FIR - Romadlon, Debby Syahru
IR  - Romadlon DS
FIR - Romero-Rodríguez, Esperanza
IR  - Romero-Rodríguez E
FIR - Romoli, Michele
IR  - Romoli M
FIR - Ronfani, Luca
IR  - Ronfani L
FIR - Roshandel, Gholamreza
IR  - Roshandel G
FIR - Roth, Gregory A
IR  - Roth GA
FIR - Rout, Himanshu Sekhar
IR  - Rout HS
FIR - Roy, Nitai
IR  - Roy N
FIR - Roy, Priyanka
IR  - Roy P
FIR - Rubagotti, Enrico
IR  - Rubagotti E
FIR - Ruela, Guilherme de Andrade
IR  - Ruela GA
FIR - Rumisha, Susan Fred
IR  - Rumisha SF
FIR - Runghien, Tilleye
IR  - Runghien T
FIR - Rwegerera, Godfrey M
IR  - Rwegerera GM
FIR - Rynkiewicz, Andrzej
IR  - Rynkiewicz A
FIR - S N, Chandan
IR  - S N C
FIR - Saad, Aly M A
IR  - Saad AMA
FIR - Saadatian, Zahra
IR  - Saadatian Z
FIR - Saber, Korosh
IR  - Saber K
FIR - Saber-Ayad, Maha Mohamed
IR  - Saber-Ayad MM
FIR - SaberiKamarposhti, Morteza
IR  - SaberiKamarposhti M
FIR - Sabour, Siamak
IR  - Sabour S
FIR - Sacco, Simona
IR  - Sacco S
FIR - Sachdev, Perminder S
IR  - Sachdev PS
FIR - Sachdeva, Rajesh
IR  - Sachdeva R
FIR - Saddik, Basema
IR  - Saddik B
FIR - Saddler, Adam
IR  - Saddler A
FIR - Sadee, Bashdar Abuzed
IR  - Sadee BA
FIR - Sadeghi, Ehsan
IR  - Sadeghi E
FIR - Sadeghi, Erfan
IR  - Sadeghi E
FIR - Sadeghian, Farideh
IR  - Sadeghian F
FIR - Saeb, Mohammad Reza
IR  - Saeb MR
FIR - Saeed, Umar
IR  - Saeed U
FIR - Safaeinejad, Fahimeh
IR  - Safaeinejad F
FIR - Safi, Sher Zaman
IR  - Safi SZ
FIR - Sagar, Rajesh
IR  - Sagar R
FIR - Saghazadeh, Amene
IR  - Saghazadeh A
FIR - Sagoe, Dominic
IR  - Sagoe D
FIR - Saheb Sharif-Askari, Fatemeh
IR  - Saheb Sharif-Askari F
FIR - Saheb Sharif-Askari, Narjes
IR  - Saheb Sharif-Askari N
FIR - Sahebkar, Amirhossein
IR  - Sahebkar A
FIR - Sahoo, Soumya Swaroop
IR  - Sahoo SS
FIR - Sahoo, Umakanta
IR  - Sahoo U
FIR - Sahu, Monalisha
IR  - Sahu M
FIR - Saif, Zahra
IR  - Saif Z
FIR - Sajid, Mirza Rizwan
IR  - Sajid MR
FIR - Sakshaug, Joseph W
IR  - Sakshaug JW
FIR - Salam, Nasir
IR  - Salam N
FIR - Salamati, Payman
IR  - Salamati P
FIR - Salami, Afeez Abolarinwa
IR  - Salami AA
FIR - Salaroli, Luciane B
IR  - Salaroli LB
FIR - Saleh, Mohamed A
IR  - Saleh MA
FIR - Salehi, Sana
IR  - Salehi S
FIR - Salem, Marwa Rashad
IR  - Salem MR
FIR - Salem, Mohammed Z Y
IR  - Salem MZY
FIR - Salimi, Sohrab
IR  - Salimi S
FIR - Samadi Kafil, Hossein
IR  - Samadi Kafil H
FIR - Samadzadeh, Sara
IR  - Samadzadeh S
FIR - Samargandy, Saad
IR  - Samargandy S
FIR - Samodra, Yoseph Leonardo
IR  - Samodra YL
FIR - Samy, Abdallah M
IR  - Samy AM
FIR - Sanabria, Juan
IR  - Sanabria J
FIR - Sanna, Francesca
IR  - Sanna F
FIR - Santomauro, Damian Francesco
IR  - Santomauro DF
FIR - Santos, Itamar S
IR  - Santos IS
FIR - Santric-Milicevic, Milena M
IR  - Santric-Milicevic MM
FIR - Sao Jose, Bruno Piassi
IR  - Sao Jose BP
FIR - Sarasmita, Made Ary
IR  - Sarasmita MA
FIR - Saraswathy, Sivan Yegnanarayana Iyer
IR  - Saraswathy SYI
FIR - Saravanan, Aswini
IR  - Saravanan A
FIR - Saravi, Babak
IR  - Saravi B
FIR - Sarikhani, Yaser
IR  - Sarikhani Y
FIR - Sarkar, Tanmay
IR  - Sarkar T
FIR - Sarmiento-Suárez, Rodrigo
IR  - Sarmiento-Suárez R
FIR - Sarode, Gargi Sachin
IR  - Sarode GS
FIR - Sarode, Sachin C
IR  - Sarode SC
FIR - Sarveazad, Arash
IR  - Sarveazad A
FIR - Sathian, Brijesh
IR  - Sathian B
FIR - Sathish, Thirunavukkarasu
IR  - Sathish T
FIR - Satpathy, Maheswar
IR  - Satpathy M
FIR - Sayeed, Abu
IR  - Sayeed A
FIR - Sayeed, Md Abu
IR  - Sayeed MA
FIR - Saylan, Mete
IR  - Saylan M
FIR - Sayyah, Mehdi
IR  - Sayyah M
FIR - Scarmeas, Nikolaos
IR  - Scarmeas N
FIR - Schaarschmidt, Benedikt Michael
IR  - Schaarschmidt BM
FIR - Schlaich, Markus P
IR  - Schlaich MP
FIR - Schlee, Winfried
IR  - Schlee W
FIR - Schmidt, Maria Inês
IR  - Schmidt MI
FIR - Schneider, Ione Jayce Ceola
IR  - Schneider IJC
FIR - Schuermans, Art
IR  - Schuermans A
FIR - Schumacher, Austin E
IR  - Schumacher AE
FIR - Schutte, Aletta Elisabeth
IR  - Schutte AE
FIR - Schwarzinger, Michaël
IR  - Schwarzinger M
FIR - Schwebel, David C
IR  - Schwebel DC
FIR - Schwendicke, Falk
IR  - Schwendicke F
FIR - Šekerija, Mario
IR  - Šekerija M
FIR - Selvaraj, Siddharthan
IR  - Selvaraj S
FIR - Senapati, Sabyasachi
IR  - Senapati S
FIR - Senthilkumaran, Subramanian
IR  - Senthilkumaran S
FIR - Sepanlou, Sadaf G
IR  - Sepanlou SG
FIR - Serban, Dragos
IR  - Serban D
FIR - Sethi, Yashendra
IR  - Sethi Y
FIR - Sha, Feng
IR  - Sha F
FIR - Shabany, Maryam
IR  - Shabany M
FIR - Shafaat, Amir
IR  - Shafaat A
FIR - Shafie, Mahan
IR  - Shafie M
FIR - Shah, Nilay S
IR  - Shah NS
FIR - Shah, Pritik A
IR  - Shah PA
FIR - Shah, Syed Mahboob
IR  - Shah SM
FIR - Shahabi, Saeed
IR  - Shahabi S
FIR - Shahbandi, Ataollah
IR  - Shahbandi A
FIR - Shahid, Izza
IR  - Shahid I
FIR - Shahid, Samiah
IR  - Shahid S
FIR - Shahid, Wajeehah
IR  - Shahid W
FIR - Shahsavari, Hamid R
IR  - Shahsavari HR
FIR - Shahwan, Moyad Jamal
IR  - Shahwan MJ
FIR - Shaikh, Ahmed
IR  - Shaikh A
FIR - Shaikh, Masood Ali
IR  - Shaikh MA
FIR - Shakeri, Alireza
IR  - Shakeri A
FIR - Shalash, Ali S
IR  - Shalash AS
FIR - Sham, Sunder
IR  - Sham S
FIR - Shamim, Muhammad Aaqib
IR  - Shamim MA
FIR - Shams-Beyranvand, Mehran
IR  - Shams-Beyranvand M
FIR - Shamshad, Hina
IR  - Shamshad H
FIR - Shamsi, Mohammad Anas
IR  - Shamsi MA
FIR - Shanawaz, Mohd
IR  - Shanawaz M
FIR - Shankar, Abhishek
IR  - Shankar A
FIR - Sharfaei, Sadaf
IR  - Sharfaei S
FIR - Sharifan, Amin
IR  - Sharifan A
FIR - Sharifi-Rad, Javad
IR  - Sharifi-Rad J
FIR - Sharma, Rajesh
IR  - Sharma R
FIR - Sharma, Saurab
IR  - Sharma S
FIR - Sharma, Ujjawal
IR  - Sharma U
FIR - Sharma, Vishal
IR  - Sharma V
FIR - Shastry, Rajesh P
IR  - Shastry RP
FIR - Shavandi, Amin
IR  - Shavandi A
FIR - Shayan, Maryam
IR  - Shayan M
FIR - Shehabeldine, Amr Mohamed Elsayed
IR  - Shehabeldine AME
FIR - Sheikh, Aziz
IR  - Sheikh A
FIR - Sheikhi, Rahim Ali
IR  - Sheikhi RA
FIR - Shen, Jiabin
IR  - Shen J
FIR - Shetty, Adithi
IR  - Shetty A
FIR - Shetty, B Suresh Kumar
IR  - Shetty BSK
FIR - Shetty, Pavanchand H
IR  - Shetty PH
FIR - Shi, Peilin
IR  - Shi P
FIR - Shibuya, Kenji
IR  - Shibuya K
FIR - Shiferaw, Desalegn
IR  - Shiferaw D
FIR - Shigematsu, Mika
IR  - Shigematsu M
FIR - Shin, Min-Jeong
IR  - Shin MJ
FIR - Shin, Youn Ho
IR  - Shin YH
FIR - Shiri, Rahman
IR  - Shiri R
FIR - Shirkoohi, Reza
IR  - Shirkoohi R
FIR - Shitaye, Nebiyu Aniley
IR  - Shitaye NA
FIR - Shittu, Aminu
IR  - Shittu A
FIR - Shiue, Ivy
IR  - Shiue I
FIR - Shivakumar, K M
IR  - Shivakumar KM
FIR - Shivarov, Velizar
IR  - Shivarov V
FIR - Shokraneh, Farhad
IR  - Shokraneh F
FIR - Shokri, Azad
IR  - Shokri A
FIR - Shool, Sina
IR  - Shool S
FIR - Shorofi, Seyed Afshin
IR  - Shorofi SA
FIR - Shrestha, Sunil
IR  - Shrestha S
FIR - Shuval, Kerem
IR  - Shuval K
FIR - Siddig, Emmanuel Edwar
IR  - Siddig EE
FIR - Silva, João Pedro
IR  - Silva JP
FIR - Silva, Luís Manuel Lopes Rodrigues
IR  - Silva LMLR
FIR - Silva, Soraia
IR  - Silva S
FIR - Simpson, Colin R
IR  - Simpson CR
FIR - Singal, Anjali
IR  - Singal A
FIR - Singh, Abhinav
IR  - Singh A
FIR - Singh, Balbir Bagicha
IR  - Singh BB
FIR - Singh, Garima
IR  - Singh G
FIR - Singh, Jasbir
IR  - Singh J
FIR - Singh, Narinder Pal
IR  - Singh NP
FIR - Singh, Paramdeep
IR  - Singh P
FIR - Singh, Surjit
IR  - Singh S
FIR - Sinha, Dhirendra Narain
IR  - Sinha DN
FIR - Sinto, Robert
IR  - Sinto R
FIR - Siraj, Md Shahjahan
IR  - Siraj MS
FIR - Sirota, Sarah Brooke
IR  - Sirota SB
FIR - Sitas, Freddy
IR  - Sitas F
FIR - Sivakumar, Shravan
IR  - Sivakumar S
FIR - Skryabin, Valentin Yurievich
IR  - Skryabin VY
FIR - Skryabina, Anna Aleksandrovna
IR  - Skryabina AA
FIR - Sleet, David A
IR  - Sleet DA
FIR - Socea, Bogdan
IR  - Socea B
FIR - Sokhan, Anton
IR  - Sokhan A
FIR - Solanki, Ranjan
IR  - Solanki R
FIR - Solanki, Shipra
IR  - Solanki S
FIR - Soleimani, Hamidreza
IR  - Soleimani H
FIR - Soliman, Sameh S M
IR  - Soliman SSM
FIR - Song, Suhang
IR  - Song S
FIR - Song, Yimeng
IR  - Song Y
FIR - Sorensen, Reed J D
IR  - Sorensen RJD
FIR - Soriano, Joan B
IR  - Soriano JB
FIR - Soyiri, Ireneous N
IR  - Soyiri IN
FIR - Spartalis, Michael
IR  - Spartalis M
FIR - Spearman, Sandra
IR  - Spearman S
FIR - Sreeramareddy, Chandrashekhar T
IR  - Sreeramareddy CT
FIR - Srivastava, Vijay Kumar
IR  - Srivastava VK
FIR - Stanaway, Jeffrey D
IR  - Stanaway JD
FIR - Stanikzai, Muhammad Haroon
IR  - Stanikzai MH
FIR - Stark, Benjamin A
IR  - Stark BA
FIR - Starnes, Joseph R
IR  - Starnes JR
FIR - Starodubova, Antonina V
IR  - Starodubova AV
FIR - Stein, Caroline
IR  - Stein C
FIR - Stein, Dan J
IR  - Stein DJ
FIR - Steinbeis, Fridolin
IR  - Steinbeis F
FIR - Steiner, Caitlyn
IR  - Steiner C
FIR - Steinmetz, Jaimie D
IR  - Steinmetz JD
FIR - Steiropoulos, Paschalis
IR  - Steiropoulos P
FIR - Stevanović, Aleksandar
IR  - Stevanović A
FIR - Stockfelt, Leo
IR  - Stockfelt L
FIR - Stokes, Mark A
IR  - Stokes MA
FIR - Stortecky, Stefan
IR  - Stortecky S
FIR - Subramaniyan, Vetriselvan
IR  - Subramaniyan V
FIR - Suleman, Muhammad
IR  - Suleman M
FIR - Suliankatchi Abdulkader, Rizwan
IR  - Suliankatchi Abdulkader R
FIR - Sultana, Abida
IR  - Sultana A
FIR - Sun, Haitong Zhe
IR  - Sun HZ
FIR - Sun, Jing
IR  - Sun J
FIR - Sundström, Johan
IR  - Sundström J
FIR - Sunkersing, David
IR  - Sunkersing D
FIR - Sunnerhagen, Katharina S
IR  - Sunnerhagen KS
FIR - Swain, Chandan Kumar
IR  - Swain CK
FIR - Szarpak, Lukasz
IR  - Szarpak L
FIR - Szeto, Mindy D
IR  - Szeto MD
FIR - Szócska, Miklós
IR  - Szócska M
FIR - Tabaee Damavandi, Payam
IR  - Tabaee Damavandi P
FIR - Tabarés-Seisdedos, Rafael
IR  - Tabarés-Seisdedos R
FIR - Tabatabaei, Seyyed Mohammad
IR  - Tabatabaei SM
FIR - Tabatabaei Malazy, Ozra
IR  - Tabatabaei Malazy O
FIR - Tabatabaeizadeh, Seyed-Amir
IR  - Tabatabaeizadeh SA
FIR - Tabatabai, Shima
IR  - Tabatabai S
FIR - Tabish, Mohammad
IR  - Tabish M
FIR - Tadakamadla, Jyothi
IR  - Tadakamadla J
FIR - Tadakamadla, Santosh Kumar
IR  - Tadakamadla SK
FIR - Taheri Abkenar, Yasaman
IR  - Taheri Abkenar Y
FIR - Taheri Soodejani, Moslem
IR  - Taheri Soodejani M
FIR - Taiba, Jabeen
IR  - Taiba J
FIR - Takahashi, Ken
IR  - Takahashi K
FIR - Talaat, Iman M
IR  - Talaat IM
FIR - Talukder, Ashis
IR  - Talukder A
FIR - Tampa, Mircea
IR  - Tampa M
FIR - Tamuzi, Jacques Lukenze
IR  - Tamuzi JL
FIR - Tan, Ker-Kan
IR  - Tan KK
FIR - Tandukar, Sarmila
IR  - Tandukar S
FIR - Tang, Haosu
IR  - Tang H
FIR - Tang, Hong K
IR  - Tang HK
FIR - Tarigan, Ingan Ukur
IR  - Tarigan IU
FIR - Tariku, Mengistie Kassahun
IR  - Tariku MK
FIR - Tariqujjaman, Md
IR  - Tariqujjaman M
FIR - Tarkang, Elvis Enowbeyang
IR  - Tarkang EE
FIR - Tavakoli Oliaee, Razieh
IR  - Tavakoli Oliaee R
FIR - Tavangar, Seyed Mohammad
IR  - Tavangar SM
FIR - Taveira, Nuno
IR  - Taveira N
FIR - Tefera, Yibekal Manaye
IR  - Tefera YM
FIR - Temsah, Mohamad-Hani
IR  - Temsah MH
FIR - Temsah, Reem Mohamad Hani
IR  - Temsah RMH
FIR - Teramoto, Masayuki
IR  - Teramoto M
FIR - Tesler, Riki
IR  - Tesler R
FIR - Teye-Kwadjo, Enoch
IR  - Teye-Kwadjo E
FIR - Thakur, Rishu
IR  - Thakur R
FIR - Thangaraju, Pugazhenthan
IR  - Thangaraju P
FIR - Thankappan, Kavumpurathu Raman
IR  - Thankappan KR
FIR - Tharwat, Samar
IR  - Tharwat S
FIR - Thayakaran, Rasiah
IR  - Thayakaran R
FIR - Thomas, Nihal
IR  - Thomas N
FIR - Thomas, Nikhil Kenny
IR  - Thomas NK
FIR - Thomson, Azalea M
IR  - Thomson AM
FIR - Thrift, Amanda G
IR  - Thrift AG
FIR - Thum, Chern Choong Chern
IR  - Thum CCC
FIR - Thygesen, Lau Caspar
IR  - Thygesen LC
FIR - Tian, Jing
IR  - Tian J
FIR - Tichopad, Ales
IR  - Tichopad A
FIR - Ticoalu, Jansje Henny Vera
IR  - Ticoalu JHV
FIR - Tillawi, Tala
IR  - Tillawi T
FIR - Tiruye, Tenaw Yimer
IR  - Tiruye TY
FIR - Titova, Mariya Vladimirovna
IR  - Titova MV
FIR - Tonelli, Marcello
IR  - Tonelli M
FIR - Topor-Madry, Roman
IR  - Topor-Madry R
FIR - Toriola, Adetunji T
IR  - Toriola AT
FIR - Torre, Anna E
IR  - Torre AE
FIR - Touvier, Mathilde
IR  - Touvier M
FIR - Tovani-Palone, Marcos Roberto
IR  - Tovani-Palone MR
FIR - Tran, Jasmine T
IR  - Tran JT
FIR - Tran, Nghia Minh
IR  - Tran NM
FIR - Trico, Domenico
IR  - Trico D
FIR - Tromans, Samuel Joseph
IR  - Tromans SJ
FIR - Truyen, Thien Tan Tri Tai
IR  - Truyen TTTT
FIR - Tsatsakis, Aristidis
IR  - Tsatsakis A
FIR - Tsegay, Guesh Mebrahtom
IR  - Tsegay GM
FIR - Tsermpini, Evangelia Eirini
IR  - Tsermpini EE
FIR - Tumurkhuu, Munkhtuya
IR  - Tumurkhuu M
FIR - Tung, Kang
IR  - Tung K
FIR - Tyrovolas, Stefanos
IR  - Tyrovolas S
FIR - Uddin, Sayed Mohammad Nazim
IR  - Uddin SMN
FIR - Udoakang, Aniefiok John
IR  - Udoakang AJ
FIR - Udoh, Arit
IR  - Udoh A
FIR - Ullah, Atta
IR  - Ullah A
FIR - Ullah, Irfan
IR  - Ullah I
FIR - Ullah, Saeed
IR  - Ullah S
FIR - Ullah, Sana
IR  - Ullah S
FIR - Umakanthan, Srikanth
IR  - Umakanthan S
FIR - Umeokonkwo, Chukwuma David
IR  - Umeokonkwo CD
FIR - Unim, Brigid
IR  - Unim B
FIR - Unnikrishnan, Bhaskaran
IR  - Unnikrishnan B
FIR - Unsworth, Carolyn Anne
IR  - Unsworth CA
FIR - Upadhyay, Era
IR  - Upadhyay E
FIR - Urso, Daniele
IR  - Urso D
FIR - Usman, Jibrin Sammani
IR  - Usman JS
FIR - Vahabi, Seyed Mohammad
IR  - Vahabi SM
FIR - Vaithinathan, Asokan Govindaraj
IR  - Vaithinathan AG
FIR - Valizadeh, Rohollah
IR  - Valizadeh R
FIR - Van de Velde, Sarah M
IR  - Van de Velde SM
FIR - Van den Eynde, Jef
IR  - Van den Eynde J
FIR - Varga, Orsolya
IR  - Varga O
FIR - Vart, Priya
IR  - Vart P
FIR - Varthya, Shoban Babu
IR  - Varthya SB
FIR - Vasankari, Tommi Juhani
IR  - Vasankari TJ
FIR - Vasic, Milena
IR  - Vasic M
FIR - Vaziri, Siavash
IR  - Vaziri S
FIR - Vellingiri, Balachandar
IR  - Vellingiri B
FIR - Venketasubramanian, Narayanaswamy
IR  - Venketasubramanian N
FIR - Verghese, Nicholas Alexander
IR  - Verghese NA
FIR - Verma, Madhur
IR  - Verma M
FIR - Veroux, Massimiliano
IR  - Veroux M
FIR - Verras, Georgios-Ioannis
IR  - Verras GI
FIR - Vervoort, Dominique
IR  - Vervoort D
FIR - Villafañe, Jorge Hugo
IR  - Villafañe JH
FIR - Villanueva, Gabriela Ines
IR  - Villanueva GI
FIR - Vinayak, Manish
IR  - Vinayak M
FIR - Violante, Francesco S
IR  - Violante FS
FIR - Viskadourou, Maria
IR  - Viskadourou M
FIR - Vladimirov, Sergey Konstantinovitch
IR  - Vladimirov SK
FIR - Vlassov, Vasily
IR  - Vlassov V
FIR - Vo, Bay
IR  - Vo B
FIR - Vollset, Stein Emil
IR  - Vollset SE
FIR - Vongpradith, Avina
IR  - Vongpradith A
FIR - Vos, Theo
IR  - Vos T
FIR - Vujcic, Isidora S
IR  - Vujcic IS
FIR - Vukovic, Rade
IR  - Vukovic R
FIR - Wafa, Hatem A
IR  - Wafa HA
FIR - Waheed, Yasir
IR  - Waheed Y
FIR - Wamai, Richard G
IR  - Wamai RG
FIR - Wang, Cong
IR  - Wang C
FIR - Wang, Ning
IR  - Wang N
FIR - Wang, Shu
IR  - Wang S
FIR - Wang, Song
IR  - Wang S
FIR - Wang, Yanzhong
IR  - Wang Y
FIR - Wang, Yuan-Pang
IR  - Wang YP
FIR - Waqas, Muhammad
IR  - Waqas M
FIR - Ward, Paul
IR  - Ward P
FIR - Wassie, Emebet Gashaw
IR  - Wassie EG
FIR - Watson, Stefanie
IR  - Watson S
FIR - Watson, Stephanie Louise Watson
IR  - Watson SLW
FIR - Weerakoon, Kosala Gayan
IR  - Weerakoon KG
FIR - Wei, Melissa Y
IR  - Wei MY
FIR - Weintraub, Robert G
IR  - Weintraub RG
FIR - Weiss, Daniel J
IR  - Weiss DJ
FIR - Westerman, Ronny
IR  - Westerman R
FIR - Whisnant, Joanna L
IR  - Whisnant JL
FIR - Wiangkham, Taweewat
IR  - Wiangkham T
FIR - Wickramasinghe, Dakshitha Praneeth
IR  - Wickramasinghe DP
FIR - Wickramasinghe, Nuwan Darshana
IR  - Wickramasinghe ND
FIR - Wilandika, Angga
IR  - Wilandika A
FIR - Wilkerson, Caroline
IR  - Wilkerson C
FIR - Willeit, Peter
IR  - Willeit P
FIR - Wilson, Shadrach
IR  - Wilson S
FIR - Wojewodzic, Marcin W
IR  - Wojewodzic MW
FIR - Woldegebreal, Demewoz H
IR  - Woldegebreal DH
FIR - Wolf, Axel Walter
IR  - Wolf AW
FIR - Wolfe, Charles D A
IR  - Wolfe CDA
FIR - Wondimagegene, Yohannes Addisu
IR  - Wondimagegene YA
FIR - Wong, Yen Jun
IR  - Wong YJ
FIR - Wongsin, Utoomporn
IR  - Wongsin U
FIR - Wu, Ai-Min
IR  - Wu AM
FIR - Wu, Chenkai
IR  - Wu C
FIR - Wu, Felicia
IR  - Wu F
FIR - Wu, Xinsheng
IR  - Wu X
FIR - Wu, Zenghong
IR  - Wu Z
FIR - Xia, Juan
IR  - Xia J
FIR - Xiao, Hong
IR  - Xiao H
FIR - Xie, Yang
IR  - Xie Y
FIR - Xu, Suowen
IR  - Xu S
FIR - Xu, Wang-Dong
IR  - Xu WD
FIR - Xu, Xiaoyue
IR  - Xu X
FIR - Xu, Yvonne Yiru
IR  - Xu YY
FIR - Yadollahpour, Ali
IR  - Yadollahpour A
FIR - Yamagishi, Kazumasa
IR  - Yamagishi K
FIR - Yang, Danting
IR  - Yang D
FIR - Yang, Lin
IR  - Yang L
FIR - Yano, Yuichiro
IR  - Yano Y
FIR - Yao, Yao
IR  - Yao Y
FIR - Yaribeygi, Habib
IR  - Yaribeygi H
FIR - Ye, Pengpeng
IR  - Ye P
FIR - Yehualashet, Sisay Shewasinad
IR  - Yehualashet SS
FIR - Yesiltepe, Metin
IR  - Yesiltepe M
FIR - Yesuf, Subah Abderehim
IR  - Yesuf SA
FIR - Yezli, Saber
IR  - Yezli S
FIR - Yi, Siyan
IR  - Yi S
FIR - Yigezu, Amanuel
IR  - Yigezu A
FIR - Yiğit, Arzu
IR  - Yiğit A
FIR - Yiğit, Vahit
IR  - Yiğit V
FIR - Yip, Paul
IR  - Yip P
FIR - Yismaw, Malede Berihun
IR  - Yismaw MB
FIR - Yismaw, Yazachew
IR  - Yismaw Y
FIR - Yon, Dong Keon
IR  - Yon DK
FIR - Yonemoto, Naohiro
IR  - Yonemoto N
FIR - Yoon, Seok-Jun
IR  - Yoon SJ
FIR - You, Yuyi
IR  - You Y
FIR - Younis, Mustafa Z
IR  - Younis MZ
FIR - Yousefi, Zabihollah
IR  - Yousefi Z
FIR - Yu, Chuanhua
IR  - Yu C
FIR - Yu, Yong
IR  - Yu Y
FIR - Yuh, Faith H
IR  - Yuh FH
FIR - Zadey, Siddhesh
IR  - Zadey S
FIR - Zadnik, Vesna
IR  - Zadnik V
FIR - Zafari, Nima
IR  - Zafari N
FIR - Zakham, Fathiah
IR  - Zakham F
FIR - Zaki, Nazar
IR  - Zaki N
FIR - Zaman, Sojib Bin
IR  - Zaman SB
FIR - Zamora, Nelson
IR  - Zamora N
FIR - Zand, Ramin
IR  - Zand R
FIR - Zangiabadian, Moein
IR  - Zangiabadian M
FIR - Zar, Heather J
IR  - Zar HJ
FIR - Zare, Iman
IR  - Zare I
FIR - Zarrintan, Armin
IR  - Zarrintan A
FIR - Zeariya, Mohammed G M
IR  - Zeariya MGM
FIR - Zeinali, Zahra
IR  - Zeinali Z
FIR - Zhang, Haijun
IR  - Zhang H
FIR - Zhang, Jianrong
IR  - Zhang J
FIR - Zhang, Jingya
IR  - Zhang J
FIR - Zhang, Liqun
IR  - Zhang L
FIR - Zhang, Yunquan
IR  - Zhang Y
FIR - Zhang, Zhi-Jiang
IR  - Zhang ZJ
FIR - Zhao, Hanqing
IR  - Zhao H
FIR - Zhong, Chenwen
IR  - Zhong C
FIR - Zhou, Juexiao
IR  - Zhou J
FIR - Zhu, Bin
IR  - Zhu B
FIR - Zhu, Lei
IR  - Zhu L
FIR - Ziafati, Makan
IR  - Ziafati M
FIR - Zielińska, Magdalena
IR  - Zielińska M
FIR - Zitoun, Osama A
IR  - Zitoun OA
FIR - Zoladl, Mohammad
IR  - Zoladl M
FIR - Zou, Zhiyong
IR  - Zou Z
FIR - Zuhlke, Liesl J
IR  - Zuhlke LJ
FIR - Zumla, Alimuddin
IR  - Zumla A
FIR - Zweck, Elric
IR  - Zweck E
FIR - Zyoud, Samer H
IR  - Zyoud SH
FIR - Wool, Eve E
IR  - Wool EE
FIR - Murray, Christopher J L
IR  - Murray CJL
EDAT- 2024/04/07 03:43
MHDA- 2024/05/19 00:42
PMCR- 2024/05/18
CRDT- 2024/04/06 18:55
PHST- 2023/11/13 00:00 [received]
PHST- 2024/02/15 00:00 [revised]
PHST- 2024/02/22 00:00 [accepted]
PHST- 2024/05/19 00:42 [medline]
PHST- 2024/04/07 03:43 [pubmed]
PHST- 2024/04/06 18:55 [entrez]
PHST- 2024/05/18 00:00 [pmc-release]
AID - S0140-6736(24)00367-2 [pii]
AID - 10.1016/S0140-6736(24)00367-2 [doi]
PST - ppublish
SO  - Lancet. 2024 May 18;403(10440):2100-2132. doi: 10.1016/S0140-6736(24)00367-2. 
      Epub 2024 Apr 3.

PMID- 38109144
OWN - NLM
STAT- MEDLINE
DCOM- 20231219
LR  - 20240113
IS  - 2590-7379 (Electronic)
IS  - 0120-4157 (Print)
IS  - 0120-4157 (Linking)
VI  - 43
IP  - 4
DP  - 2023 Dec 1
TI  - Tuberculosis multirresistente en Colombia, 2013-2018: estudio de casos y 
      controles.
PG  - 447-456
LID - 10.7705/biomedica.6842 [doi]
AB  - INTRODUCTION: Multidrug-resistant/rifampicin-resistant tuberculosis (MDR/RR-TB) 
      is difficult to control, has high morbidity and mortality, and demands priority 
      public health intervention. In Colombia, MDR/RR-TB has been becoming more 
      widespread annually. Before the COVID-19 pandemic, over an 8-year period, the 
      number of cases of multidrug-resistant tuberculosis in Colombia was close to a 
      thousand cases. Timely identification of the different risk factors for MDR/RR-TB 
      will contribute fundamentally to the systematic management. OBJECTIVE: To 
      determine which risk factors were associated with the presentation of MDR in 
      Colombia between 2013 and 2018. MATERIALS AND METHODS: A retrospective 
      case-control study was carried out, for which the data from the routine 
      surveillance of MDR/events in the country were used. RESULTS: The cases of 
      multidrug-resistant tuberculosis were mainly in young people, Afrodescendants, 
      and males. Of the clinical conditions, comorbidities such as malnutrition, 
      diabetes, and HIV, presence of at least one factor, such as drug dependence, 
      taking immunosuppressive medications, belonging to the black race, afro, and 
      living in an area of high disease burden were risk factors. CONCLUSION: In 
      addition to the diagnosis and timely provision of MDR-TB treatment, it is 
      necessary that public health programs at the local level pay special attention to 
      patients with the identified risk factors.
FAU - Puerto, Gloria Mercedes
AU  - Puerto GM
AD  - Grupo Micobacterias, RED TB COLOMBIA, Dirección de Investigación en Salud 
      Pública, Instituto Nacional de Salud, Bogotá, D. C., Colombia. 
      gpuerto@ins.gov.co.
FAU - Castro, Claudia Marcela
AU  - Castro CM
AD  - Equipo Banco de Proyectos, RED TB COLOMBIA, Dirección de Investigación en Salud 
      Pública, Instituto Nacional de Salud, Bogotá, D. C., Colombia. 
      biomedica@ins.gov.co.
FAU - Rubio, Vivian Vanesa
AU  - Rubio VV
AD  - Grupo Micobacterias, RED TB COLOMBIA, Dirección de Investigación en Salud 
      Pública, Instituto Nacional de Salud, Bogotá, D. C., Colombia. 
      biomedica@ins.gov.co.
FAU - Fadul, Santiago
AU  - Fadul S
AD  - Grupo Micobacterias, RED TB COLOMBIA, Dirección de Vigilancia y Análisis del 
      Riesgo en Salud Pública, Instituto Nacional de Salud, Bogotá, D. C., Colombia. 
      biomedica@ins.gov.co.
FAU - Montes, Fernando
AU  - Montes F
AD  - Programa de Tuberculosis, RED TB COLOMBIA, Secretaría de Salud de Medellín, 
      Colombia. biomedica@ins.gov.co.
LA  - eng
LA  - spa
PT  - Journal Article
TT  - Drug-resistant tuberculosis in Colombia, 2013-2018: Case-control study.
DEP - 20231201
PL  - Colombia
TA  - Biomedica
JT  - Biomedica : revista del Instituto Nacional de Salud
JID - 8205605
SB  - IM
MH  - Male
MH  - Humans
MH  - Adolescent
MH  - Case-Control Studies
MH  - Retrospective Studies
MH  - Colombia/epidemiology
MH  - *Pandemics
MH  - *Tuberculosis, Multidrug-Resistant/drug therapy/epidemiology
PMC - PMC10783159
OTO - NOTNLM
OT  - tuberculosis
OT  - resistencia a múltiples medicamentos
OT  - factores de riesgo
OT  - estudios retrospectivos
OT  - comorbilidad
OT  - estudios de caso
OT  - población negra
COIS- Conflicts of interest: The authors declare no conflict of interest.
EDAT- 2023/12/18 12:42
MHDA- 2023/12/19 06:42
PMCR- 2023/12/01
CRDT- 2023/12/18 11:43
PHST- 2022/12/27 00:00 [received]
PHST- 2023/10/06 00:00 [accepted]
PHST- 2023/12/19 06:42 [medline]
PHST- 2023/12/18 12:42 [pubmed]
PHST- 2023/12/18 11:43 [entrez]
PHST- 2023/12/01 00:00 [pmc-release]
AID - 10.7705/biomedica.6842 [doi]
PST - epublish
SO  - Biomedica. 2023 Dec 1;43(4):447-456. doi: 10.7705/biomedica.6842.

PMID- 37567210
OWN - NLM
STAT- MEDLINE
DCOM- 20230821
LR  - 20231004
IS  - 2214-109X (Electronic)
IS  - 2214-109X (Linking)
VI  - 11
IP  - 9
DP  - 2023 Sep
TI  - Nutritional support for adult patients with microbiologically confirmed pulmonary 
      tuberculosis: outcomes in a programmatic cohort nested within the RATIONS trial 
      in Jharkhand, India.
PG  - e1402-e1411
LID - S2214-109X(23)00324-8 [pii]
LID - 10.1016/S2214-109X(23)00324-8 [doi]
AB  - BACKGROUND: Undernutrition is a common comorbidity of tuberculosis in countries 
      with a high tuberculosis burden, such as India. RATIONS is a field-based, 
      cluster-randomised controlled trial evaluating the effect of providing 
      nutritional support to household contacts of adult patients with 
      microbiologically confirmed pulmonary tuberculosis in Jharkhand, India, on 
      tuberculosis incidence. The patient cohort in both groups of the trial was 
      provided with nutritional support. In this study, we assessed the effects of 
      nutritional support on tuberculosis mortality, treatment success, and other 
      outcomes in the RATIONS patient cohort. METHODS: We enrolled patients (aged 18 
      years or older) with microbiologically confirmed pulmonary tuberculosis across 28 
      tuberculosis units. Patients received nutritional support in the form of food 
      rations (1200 kcal and 52 g of protein per day) and micronutrient pills. 
      Nutritional support was for 6 months for drug-susceptible tuberculosis and 12 
      months for multidrug-resistant tuberculosis; patients with drug-susceptible 
      tuberculosis could receive an extension of up to 6 months if their BMI was less 
      than 18·5 kg/m(2) at the end of treatment. We recorded BMI, diabetes status, and 
      modified Eastern Cooperative Oncology Group (ECOG) performance status at 
      baseline. Clinical outcomes (treatment success, tuberculosis mortality, loss to 
      follow-up, and change in performance status) and weight gain were recorded at 6 
      months. We assessed the predictors of tuberculosis mortality with Poisson and Cox 
      regression using adjusted incidence rate ratios (IRRs) and adjusted hazard ratios 
      (HRs). The RATIONS trial is registered with the Clinical Trials Registry of India 
      (CTRI/2019/08/020490). FINDINGS: Between Aug 16, 2019, and Jan 31, 2021, 2800 
      patients (mean age 41·5 years [SD 14·5]; 1979 [70·7%] men and 821 [29·3%] women) 
      were enrolled. At enrolment, 2291 (82·4%) patients were underweight (BMI <18·5 
      kg/m(2)), and 480 (17·3%) had a BMI of less than 14 kg/m(2). The mean weight and 
      BMI were 42·6 kg (SD 7·8) and 16·4 kg/m(2) (2·6) in men and 36·1 kg (7·3) and 
      16·2 kg/m(2) (2·9) in women. During the 6-month follow-up, treatment was 
      successful in 2623 (93·7%) patients, 108 (3·9%) tuberculosis deaths occurred, 28 
      (1·0%) patients were lost to follow-up, and treatment failure was experienced by 
      five (0·2%) patients. The median weight gain was 4·6 kg (IQR 2·8-6·8), but 1441 
      (54·8%) of 2630 patients remained underweight. At 2 months, 1444 (54·0%) of 2676 
      patients gained at least 5% of baseline weight. Baseline weight (adjusted IRR 
      0·95, 95% CI 0·90-0·99), BMI (0·88, 0·76-1·01), poor performance status (ECOG 
      categories 3-4; 5·33, 2·90-9·79), diabetes (3·30, 1·65-6·72), and haemoglobin 
      (0·85, 0·71-1·00) were predictors of tuberculosis mortality. A reduced hazard of 
      death (adjusted HR 0·39, 95% CI 0·18-0·86) was associated with a 5% weight gain 
      at 2 months. INTERPRETATION: In this study, nutritional support was provided to a 
      cohort with a high prevalence of severe undernutrition. Weight gain, particularly 
      in the first 2 months, was associated with a substantially decreased hazard of 
      tuberculosis mortality. Nutritional support needs to be an integral component of 
      patient-centred care to improve treatment outcomes in such settings. FUNDING: 
      India Tuberculosis Research Consortium, Indian Council of Medical Research.
CI  - Copyright © 2023 The Author(s). Published by Elsevier Ltd. This is an Open Access 
      article under the CC BY-NC-ND 4.0 license. Published by Elsevier Ltd.. All rights 
      reserved.
FAU - Bhargava, Anurag
AU  - Bhargava A
AD  - Department of Medicine, Yenepoya Medical College, Mangalore, India; Center for 
      Nutrition Studies, Yenepoya (Deemed to be University), Mangalore, India; 
      Department of Medicine, McGill University, Montreal, QC, Canada. Electronic 
      address: anuragb17@gmail.com.
FAU - Bhargava, Madhavi
AU  - Bhargava M
AD  - Department of Community Medicine, Yenepoya Medical College, Mangalore, India; 
      Center for Nutrition Studies, Yenepoya (Deemed to be University), Mangalore, 
      India.
FAU - Meher, Ajay
AU  - Meher A
AD  - Indian Council of Medical Research-National Institute for Research in 
      Tuberculosis, Chennai, India.
FAU - Teja, G Sai
AU  - Teja GS
AD  - Center for Nutrition Studies, Yenepoya (Deemed to be University), Mangalore, 
      India.
FAU - Velayutham, Banurekha
AU  - Velayutham B
AD  - Indian Council of Medical Research-National Institute for Research in 
      Tuberculosis, Chennai, India.
FAU - Watson, Basilea
AU  - Watson B
AD  - Indian Council of Medical Research-National Institute for Research in 
      Tuberculosis, Chennai, India.
FAU - Benedetti, Andrea
AU  - Benedetti A
AD  - Center for Nutrition Studies, Yenepoya (Deemed to be University), Mangalore, 
      India; Department of Medicine, McGill University, Montreal, QC, Canada; 
      Department of Epidemiology, Biostatistics and Occupational Health, McGill 
      University, Montreal, QC, Canada.
FAU - Barik, Ganesh
AU  - Barik G
AD  - Indian Council of Medical Research-National Institute for Research in 
      Tuberculosis, Chennai, India.
FAU - Singh, Vivek Pratap
AU  - Singh VP
AD  - Indian Council of Medical Research-National Institute for Research in 
      Tuberculosis, Chennai, India.
FAU - Singh, Dhananjay
AU  - Singh D
AD  - Indian Council of Medical Research-National Institute for Research in 
      Tuberculosis, Chennai, India.
FAU - Madhukeshwar, Adarsh Kibballi
AU  - Madhukeshwar AK
AD  - Department of Radiology, Yenepoya Medical College, Mangalore, India.
FAU - Prasad, Ranjit
AU  - Prasad R
AD  - State TB Cell, National Tuberculosis Elimination Programme, Ranchi, India.
FAU - Pathak, Rajeev Ranjan
AU  - Pathak RR
AD  - WHO Technical Support Network, Ranchi, India.
FAU - Chadha, Vineet
AU  - Chadha V
AD  - National Tuberculosis Institute, Bangalore, India.
FAU - Joshi, Rajendra
AU  - Joshi R
AD  - National Tuberculosis Elimination Programme, Ministry of Health and Family 
      Welfare, New Delhi, India.
LA  - eng
SI  - CTRI/CTRI/2019/08/020490
PT  - Journal Article
PT  - Randomized Controlled Trial
PT  - Research Support, Non-U.S. Gov't
DEP - 20230808
PL  - England
TA  - Lancet Glob Health
JT  - The Lancet. Global health
JID - 101613665
SB  - IM
MH  - Male
MH  - Humans
MH  - Adult
MH  - Female
MH  - Thinness
MH  - *Tuberculosis, Pulmonary/drug therapy
MH  - *Tuberculosis
MH  - *Malnutrition/epidemiology
MH  - Nutritional Support
MH  - Body Weight
MH  - India/epidemiology
MH  - Weight Gain
COIS- Declaration of interests We declare no competing interests.
EDAT- 2023/08/12 10:42
MHDA- 2023/08/21 06:43
CRDT- 2023/08/11 18:53
PHST- 2022/11/30 00:00 [received]
PHST- 2023/06/27 00:00 [revised]
PHST- 2023/07/04 00:00 [accepted]
PHST- 2023/08/21 06:43 [medline]
PHST- 2023/08/12 10:42 [pubmed]
PHST- 2023/08/11 18:53 [entrez]
AID - S2214-109X(23)00324-8 [pii]
AID - 10.1016/S2214-109X(23)00324-8 [doi]
PST - ppublish
SO  - Lancet Glob Health. 2023 Sep;11(9):e1402-e1411. doi: 
      10.1016/S2214-109X(23)00324-8. Epub 2023 Aug 8.

PMID- 38038600
OWN - NLM
STAT- MEDLINE
DCOM- 20231204
LR  - 20231218
IS  - 2325-6621 (Electronic)
IS  - 2329-6933 (Print)
IS  - 2325-6621 (Linking)
VI  - 20
IP  - 12
DP  - 2023 Dec
TI  - Early Microbiologic Markers of Pulmonary Tuberculosis Treatment Outcomes.
PG  - 1760-1768
LID - 10.1513/AnnalsATS.202302-144OC [doi]
AB  - Rationale: Earlier biomarkers of pulmonary tuberculosis (PTB) treatment outcomes 
      are critical to monitor shortened anti-TB treatment (ATT). Objectives: To 
      identify early microbiologic markers of unfavorable TB treatment outcomes. 
      Methods: We performed a subanalysis of 2 prospective TB cohort studies conducted 
      from 2013 to 2019 in India. We included participants aged ⩾18 years who initiated 
      6-month ATT for clinically or microbiologically diagnosed drug-sensitive PTB and 
      completed at least one follow-up visit. Sputum specimens were subjected to a 
      baseline Xpert Mycobacterium tuberculosis/rifampin (MTB/RIF) assay, acid-fast 
      bacilli (AFB) microscopy and liquid and solid cultures, and serial AFB microscopy 
      and liquid and solid cultures at weeks 2, 4, and 8. Poisson regression was used 
      to assess the impact of available microbiologic markers (test positivity, smear 
      grade, time to detection, and time to conversion) on a composite outcome of 
      failure, recurrence, or death by 18 months after the end of treatment. Models 
      were adjusted for age, sex, nutritional status, diabetes, smoking, alcohol 
      consumption, and regimen type. Results: Among 1,098 eligible cases, there were 
      251 (22%) adverse TB treatment outcomes: 127 (51%) treatment failures, 73 (29%) 
      recurrences, and 51 (20%) deaths. The primary outcome was independently 
      associated with the Xpert MTB/RIF assay (medium-positive adjusted incidence rate 
      ratio [aIRR], 1.91; 95% confidence interval [CI], 1.07-3.40; high-positive aIRR, 
      2.51; 95% CI, 1.41-4.46), positive AFB smear (aIRR, 1.48; 95% CI, 1.06-2.06), and 
      positive liquid culture (aIRR, 1.98; 95% CI, 1.21-3.23) at baseline; Week 2 
      positive liquid culture (aIRR, 1.47; 95% CI, 1.04-2.09); and Week 8 positive AFB 
      smear (aIRR, 1.63; 95% CI, 1.06-2.50) and positive liquid culture (aIRR, 1.54; 
      95% CI, 1.07-2.22). There was no evidence of Mycobacterium tuberculosis growth in 
      the Mycobacterium Growth Indicator Tube at Week 4 conferring a higher risk of 
      adverse outcomes (aIRR, 1.25; 95% CI, 0.89-1.75). Conclusions: Our analysis 
      identifies Week 2 respiratory mycobacterial culture as the earliest microbiologic 
      marker of unfavorable PTB treatment outcomes.
FAU - Paradkar, Mandar Sudhir
AU  - Paradkar MS
AD  - BJ Government Medical College-Johns Hopkins University Clinical Research Site, 
      Pune, India.
AD  - Johns Hopkins Center for Infectious Diseases in India, Pune, India.
FAU - Pradhan, Neeta Nitin
AU  - Pradhan NN
AUID- ORCID: 0000-0002-9696-3228
AD  - BJ Government Medical College-Johns Hopkins University Clinical Research Site, 
      Pune, India.
AD  - Johns Hopkins Center for Infectious Diseases in India, Pune, India.
FAU - Balaji, Subramanyam
AU  - Balaji S
AD  - ICMR-National Institute for Research in Tuberculosis, Chennai, India.
FAU - Gaikwad, Sanjay Narayan
AU  - Gaikwad SN
AD  - Department of Pulmonary Medicine and.
FAU - Chavan, Amol
AU  - Chavan A
AD  - BJ Government Medical College-Johns Hopkins University Clinical Research Site, 
      Pune, India.
AD  - Johns Hopkins Center for Infectious Diseases in India, Pune, India.
FAU - Dharmashale, Sujata Nagnath
AU  - Dharmashale SN
AD  - Department of Microbiology, BJ Government Medical College, Sassoon General 
      Hospitals, Pune, India.
FAU - Sahasrabudhe, Tushar
AU  - Sahasrabudhe T
AD  - Department of Respiratory Medicine and.
FAU - Lokhande, Rahul
AU  - Lokhande R
AD  - Department of Pulmonary Medicine and.
FAU - Deshmukh, Sona Anil
AU  - Deshmukh SA
AD  - BJ Government Medical College-Johns Hopkins University Clinical Research Site, 
      Pune, India.
AD  - Johns Hopkins Center for Infectious Diseases in India, Pune, India.
FAU - Barthwal, Madhusudan
AU  - Barthwal M
AD  - Department of Respiratory Medicine and.
FAU - Atre, Sachin
AU  - Atre S
AD  - Johns Hopkins Center for Infectious Diseases in India, Pune, India.
AD  - Department of Respiratory Medicine and.
FAU - Raskar, Swapnil Suresh
AU  - Raskar SS
AD  - BJ Government Medical College-Johns Hopkins University Clinical Research Site, 
      Pune, India.
AD  - Johns Hopkins Center for Infectious Diseases in India, Pune, India.
FAU - Sawant, Trupti Uday
AU  - Sawant TU
AD  - Department of Respiratory Medicine and.
FAU - Gupte, Akshay N
AU  - Gupte AN
AD  - Division of Infectious Diseases, School of Medicine, Johns Hopkins University 
      School of Medicine, Baltimore, Maryland.
AD  - School of Public Health, Boston University, Boston, Massachusetts.
FAU - Kakrani, ArjunLal
AU  - Kakrani A
AD  - Department of Medicine, Dr. D.Y. Patil Medical College, Hospital & Research 
      Centre, Pune, India.
FAU - Golub, Jonathan
AU  - Golub J
AD  - Division of Infectious Diseases, School of Medicine, Johns Hopkins University 
      School of Medicine, Baltimore, Maryland.
FAU - Padmapriyadarsini, Chandrasekaran
AU  - Padmapriyadarsini C
AD  - ICMR-National Institute for Research in Tuberculosis, Chennai, India.
FAU - Gupta, Amita
AU  - Gupta A
AD  - Division of Infectious Diseases, School of Medicine, Johns Hopkins University 
      School of Medicine, Baltimore, Maryland.
FAU - Gupte, Nikhil Anil
AU  - Gupte NA
AD  - BJ Government Medical College-Johns Hopkins University Clinical Research Site, 
      Pune, India.
AD  - Johns Hopkins Center for Infectious Diseases in India, Pune, India.
AD  - Division of Infectious Diseases, School of Medicine, Johns Hopkins University 
      School of Medicine, Baltimore, Maryland.
FAU - Mave, Vidya
AU  - Mave V
AD  - BJ Government Medical College-Johns Hopkins University Clinical Research Site, 
      Pune, India.
AD  - Johns Hopkins Center for Infectious Diseases in India, Pune, India.
AD  - Division of Infectious Diseases, School of Medicine, Johns Hopkins University 
      School of Medicine, Baltimore, Maryland.
LA  - eng
GR  - UM1AI069465/NH/NIH HHS/United States
GR  - D43 TW009574/TW/FIC NIH HHS/United States
GR  - D43TW009574/TW/FIC NIH HHS/United States
GR  - 1R01A1I097494-01A1/NH/NIH HHS/United States
GR  - UM1 AI069465/AI/NIAID NIH HHS/United States
GR  - DAA3-18-64774-1/NH/NIH HHS/United States
PT  - Journal Article
PT  - Research Support, N.I.H., Extramural
PT  - Research Support, Non-U.S. Gov't
PL  - United States
TA  - Ann Am Thorac Soc
JT  - Annals of the American Thoracic Society
JID - 101600811
RN  - VJT6J7R4TR (Rifampin)
SB  - IM
MH  - Humans
MH  - Aged
MH  - Prospective Studies
MH  - Sensitivity and Specificity
MH  - Sputum/microbiology
MH  - *Tuberculosis, Pulmonary/diagnosis/drug therapy/microbiology
MH  - *Mycobacterium tuberculosis
MH  - Rifampin/therapeutic use
MH  - Treatment Outcome
PMC - PMC10704230
OTO - NOTNLM
OT  - PTB
OT  - microbiologic markers
OT  - treatment outcomes
EDAT- 2023/12/01 12:43
MHDA- 2023/12/04 12:42
PMCR- 2024/12/01
CRDT- 2023/12/01 09:23
PHST- 2024/12/01 00:00 [pmc-release]
PHST- 2023/12/04 12:42 [medline]
PHST- 2023/12/01 12:43 [pubmed]
PHST- 2023/12/01 09:23 [entrez]
AID - 10.1513/AnnalsATS.202302-144OC [doi]
PST - ppublish
SO  - Ann Am Thorac Soc. 2023 Dec;20(12):1760-1768. doi: 
      10.1513/AnnalsATS.202302-144OC.

PMID- 38518787
OWN - NLM
STAT- MEDLINE
DCOM- 20240621
LR  - 20240702
IS  - 1474-4457 (Electronic)
IS  - 1473-3099 (Print)
IS  - 1473-3099 (Linking)
VI  - 24
IP  - 7
DP  - 2024 Jul
TI  - Global, regional, and national age-specific progress towards the 2020 milestones 
      of the WHO End TB Strategy: a systematic analysis for the Global Burden of 
      Disease Study 2021.
PG  - 698-725
LID - S1473-3099(24)00007-0 [pii]
LID - 10.1016/S1473-3099(24)00007-0 [doi]
AB  - BACKGROUND: Global evaluations of the progress towards the WHO End TB Strategy 
      2020 interim milestones on mortality (35% reduction) and incidence (20% 
      reduction) have not been age specific. We aimed to assess global, regional, and 
      national-level burdens of and trends in tuberculosis and its risk factors across 
      five separate age groups, from 1990 to 2021, and to report on age-specific 
      progress between 2015 and 2020. METHODS: We used the Global Burden of Diseases, 
      Injuries, and Risk Factors Study 2021 (GBD 2021) analytical framework to compute 
      age-specific tuberculosis mortality and incidence estimates for 204 countries and 
      territories (1990-2021 inclusive). We quantified tuberculosis mortality among 
      individuals without HIV co-infection using 22 603 site-years of vital 
      registration data, 1718 site-years of verbal autopsy data, 825 site-years of 
      sample-based vital registration data, 680 site-years of mortality surveillance 
      data, and 9 site-years of minimally invasive tissue sample (MITS) diagnoses data 
      as inputs into the Cause of Death Ensemble modelling platform. Age-specific HIV 
      and tuberculosis deaths were established with a population attributable fraction 
      approach. We analysed all available population-based data sources, including 
      prevalence surveys, annual case notifications, tuberculin surveys, and 
      tuberculosis mortality, in DisMod-MR 2.1 to produce internally consistent 
      age-specific estimates of tuberculosis incidence, prevalence, and mortality. We 
      also estimated age-specific tuberculosis mortality without HIV co-infection that 
      is attributable to the independent and combined effects of three risk factors 
      (smoking, alcohol use, and diabetes). As a secondary analysis, we examined the 
      potential impact of the COVID-19 pandemic on tuberculosis mortality without HIV 
      co-infection by comparing expected tuberculosis deaths, modelled with trends in 
      tuberculosis deaths from 2015 to 2019 in vital registration data, with observed 
      tuberculosis deaths in 2020 and 2021 for countries with available cause-specific 
      mortality data. FINDINGS: We estimated 9·40 million (95% uncertainty interval 
      [UI] 8·36 to 10·5) tuberculosis incident cases and 1·35 million (1·23 to 1·52) 
      deaths due to tuberculosis in 2021. At the global level, the all-age tuberculosis 
      incidence rate declined by 6·26% (5·27 to 7·25) between 2015 and 2020 (the WHO 
      End TB strategy evaluation period). 15 of 204 countries achieved a 20% decrease 
      in all-age tuberculosis incidence between 2015 and 2020, eight of which were in 
      western sub-Saharan Africa. When stratified by age, global tuberculosis incidence 
      rates decreased by 16·5% (14·8 to 18·4) in children younger than 5 years, 16·2% 
      (14·2 to 17·9) in those aged 5-14 years, 6·29% (5·05 to 7·70) in those aged 15-49 
      years, 5·72% (4·02 to 7·39) in those aged 50-69 years, and 8·48% (6·74 to 10·4) 
      in those aged 70 years and older, from 2015 to 2020. Global tuberculosis deaths 
      decreased by 11·9% (5·77 to 17·0) from 2015 to 2020. 17 countries attained a 35% 
      reduction in deaths due to tuberculosis between 2015 and 2020, most of which were 
      in eastern Europe (six countries) and central Europe (four countries). There was 
      variable progress by age: a 35·3% (26·7 to 41·7) decrease in tuberculosis deaths 
      in children younger than 5 years, a 29·5% (25·5 to 34·1) decrease in those aged 
      5-14 years, a 15·2% (10·0 to 20·2) decrease in those aged 15-49 years, a 7·97% 
      (0·472 to 14·1) decrease in those aged 50-69 years, and a 3·29% (-5·56 to 9·07) 
      decrease in those aged 70 years and older. Removing the combined effects of the 
      three attributable risk factors would have reduced the number of all-age 
      tuberculosis deaths from 1·39 million (1·28 to 1·54) to 1·00 million (0·703 to 
      1·23) in 2020, representing a 36·5% (21·5 to 54·8) reduction in tuberculosis 
      deaths compared to those observed in 2015. 41 countries were included in our 
      analysis of the impact of the COVID-19 pandemic on tuberculosis deaths without 
      HIV co-infection in 2020, and 20 countries were included in the analysis for 
      2021. In 2020, 50 900 (95% CI 49 700 to 52 400) deaths were expected across all 
      ages, compared to an observed 45 500 deaths, corresponding to 5340 (4070 to 6920) 
      fewer deaths; in 2021, 39 600 (38 300 to 41 100) deaths were expected across all 
      ages compared to an observed 39 000 deaths, corresponding to 657 (-713 to 2180) 
      fewer deaths. INTERPRETATION: Despite accelerated progress in reducing the global 
      burden of tuberculosis in the past decade, the world did not attain the first 
      interim milestones of the WHO End TB Strategy in 2020. The pace of decline has 
      been unequal with respect to age, with older adults (ie, those aged >50 years) 
      having the slowest progress. As countries refine their national tuberculosis 
      programmes and recalibrate for achieving the 2035 targets, they could consider 
      learning from the strategies of countries that achieved the 2020 milestones, as 
      well as consider targeted interventions to improve outcomes in older age groups. 
      FUNDING: Bill & Melinda Gates Foundation.
CI  - Copyright © 2024 The Author(s). Published by Elsevier Ltd. This is an Open Access 
      article under the CC BY 4.0 license. Published by Elsevier Ltd.. All rights 
      reserved.
CN  - GBD 2021 Tuberculosis Collaborators
LA  - eng
GR  - WT_/Wellcome Trust/United Kingdom
PT  - Journal Article
DEP - 20240319
PL  - United States
TA  - Lancet Infect Dis
JT  - The Lancet. Infectious diseases
JID - 101130150
SB  - IM
MH  - Humans
MH  - *Global Burden of Disease
MH  - *Tuberculosis/epidemiology/mortality
MH  - Adult
MH  - Middle Aged
MH  - Incidence
MH  - Adolescent
MH  - Aged
MH  - Young Adult
MH  - Risk Factors
MH  - Male
MH  - Female
MH  - Child
MH  - Child, Preschool
MH  - *HIV Infections/epidemiology/mortality/complications
MH  - Infant
MH  - *Global Health
MH  - World Health Organization
MH  - Age Factors
MH  - Aged, 80 and over
MH  - Infant, Newborn
MH  - Coinfection/epidemiology/mortality
PMC - PMC11187709
COIS- Declaration of interests J R Andrews reports grants or contracts from the US 
      National Institutes of Health. Z Basharat reports other financial interests as an 
      employee of Alpha Genomics, outside the submitted work. P J G Bettencourt reports 
      other financial or non-financial interests as a project reviewer at Botnar 
      Foundation, outside the submitted work. L Cegolon reports grants or contracts 
      from ORCHESTRA project WP5 (grant agreement number 101016167); payment or 
      honoraria for lectures, presentations, speakers bureaus, manuscript writing, or 
      educational events from the University of Trieste (Italy) and University Pavia 
      (Italy) academic lectures; and support for attending meetings or travel from the 
      National Congress of the Italian Society of Occupational Medicine (Genoa: 
      September, 2022; Turin: September, 2023) and the National Congress of the Italian 
      Society of Public Health Medicine (Rome: May, 2023), all outside the submitted 
      work. I Ilic reports support for this study from the Ministry of Education, 
      Science and Technological development, Serbia (project number 175042, 2011–23). M 
      Ilic reports support for this study from the Ministry of Education, Science and 
      Technological development, Serbia (project number 451-03-47/2023-01/200111). N E 
      Ismail reports unpaid leadership or fiduciary roles in board, society, committee, 
      or advocacy groups, with the Malaysian Academy of Pharmacy as the Bursary and 
      Council Member, outside the submitted work. K Krishan reports non-financial 
      support from the UGC Centre of Advanced Study, CAS II, awarded to the Department 
      of Anthropology, Panjab University (Chandigarh, India), outside the submitted 
      work. M Lee reports support for this study from the Ministry of Education of 
      South Korea and the National Research Foundation of Korea 
      (NRF-2021R1I1A4A01057428) and Bio-convergence Technology Education Program 
      through the Korea Institute for Advancement Technology (KIAT) funded by the 
      Ministry of Trade, Industry and Energy (number P0017805). R J Maude reports 
      support for this study from the Wellcome Trust, (grant number 220211) as it 
      provides core funding for Mahidol Oxford Tropical Medicine Research Unit and 
      contributes to their salary. L Monasta reports support for this study from the 
      Italian Ministry of Health (Ricerca Corrente 34/2017), and payments made to the 
      Institute for Maternal and Child Health IRCCS Burlo Garofolo. S Nomura reports 
      support for this study from the Ministry of Education, Culture, Sports, Science 
      and Technology of Japan (grant 21H03203) and from Precursory Research for 
      Embryonic Science and Technology from the Japan Science and Technology Agency 
      (grant JPMJPR22R8). V C F Pepito reports grants or contracts from the 
      International Initiative for Impact Evaluation (3ie) and Sanofi Consumer 
      Healthcare. L F Reyes reports grants or contracts, consulting fees, and payments 
      or honoraria from MSD, GSK, and Pfizer, and support for attending meetings from 
      GSK, outside the submitted work. O Rezahosseini reports grants or contracts from 
      Rigshospitalet and A.P.Møllers fonden. J Ross reports grants or contracts from 
      the US National Institutes of Health, the US Department of Veterans Affairs, and 
      Merck. J P Silva reports salary support for this study from the Portuguese 
      Foundation for Science and Technology. J A Singh reports consulting fees from 
      AstraZeneca, Crealta/Horizon, Medisys, Fidia, PK Med, Two labs, Adept Field 
      Solutions, Clinical Care Options, ClearView Healthcare Partners, Putnam 
      Associates, Focus Forward, Guidehouse consulting (formerly Navigant), Spherix, 
      MedIQ, Jupiter Life Science, UBM, Trio Health, Medscape, WebMD, Practice Point 
      Communications, and the US National Institutes of Health and the American College 
      of Rheumatology; payment of honoraria for lectures, presentations, speakers 
      bureaus, manuscript writing, or education events as a member of the speaker's 
      bureau of Simply Speaking; support for attending meetings as a past steering 
      committee member of OMERACT (an international organisation that develops measures 
      for clinical trials and receives funding from 12 pharmaceutical companies); 
      participation on a data safety monitoring board or advisory board with the US 
      Food and Drug Administration Arthritis Advisory Committee; leadership or 
      fiduciary role in other board, society, committee, or advocacy groups, paid as a 
      past steering committee member of OMERACT, unpaid as a Co-Chair of the Veterans 
      Affairs Rheumatology Field Advisory Committee, and unpaid as an editor and 
      Director of the UAB Cochrane Musculoskeletal Group Satellite Center on Network 
      Meta-analysis; stock or stock options in atai Life Sciences, Kintara 
      Therapeutics, Intelligent Biosolutions, Acumen Pharmaceuticals, TPT Global Tech, 
      Vaxart Pharmaceuticals, Aytu BioPharma, Adaptimmune Therapeutics, GeoVax Labs, 
      Pieris Pharmaceuticals, Enzolytics, Seres Therapeutics, Tonix Pharmaceuticals 
      Holding, and Charlotte's Web Holdings; and previous stock options in Amarin, 
      Viking, and Moderna Pharmaceuticals, all outside the submitted work. L K Stafford 
      reports support for this study from the Bill & Melinda Gates Foundation and the 
      Institute for Health Metrics and Evaluation (IHME). Z Wang reports grants or 
      contracts from the Fred Hollows Foundation, Fonds de recherche du Québec - Santé, 
      China Scholarship Council, and McGill University Global Health Scholars Program; 
      consulting fees from the Fred Hollows Foundation; support for attending meetings 
      or travel from McGill University (Graduate Mobility Award) and the Fred Hollows 
      Foundation; and a leadership or fiduciary role in other board, society, 
      committee, or advocacy groups, paid or unpaid as a member of the trainee advisory 
      committee with the Consortium of Universities for Global Health, outside the 
      submitted work. H Zhang reports grants or contracts from WHO research grants. M 
      Zielińska reports other financial interests as an AstraZeneca employee, outside 
      the submitted work.
FIR - Ledesma, Jorge R
IR  - Ledesma JR
FIR - Ma, Jianing
IR  - Ma J
FIR - Zhang, Meixin
IR  - Zhang M
FIR - Basting, Ann V L
IR  - Basting AVL
FIR - Chu, Huong Thi
IR  - Chu HT
FIR - Vongpradith, Avina
IR  - Vongpradith A
FIR - Novotney, Amanda
IR  - Novotney A
FIR - LeGrand, Kate E
IR  - LeGrand KE
FIR - Xu, Yvonne Yiru
IR  - Xu YY
FIR - Dai, Xiaochen
IR  - Dai X
FIR - Nicholson, Sneha Ingle
IR  - Nicholson SI
FIR - Stafford, Lauryn K
IR  - Stafford LK
FIR - Carter, Austin
IR  - Carter A
FIR - Ross, Jennifer M
IR  - Ross JM
FIR - Abbastabar, Hedayat
IR  - Abbastabar H
FIR - Abdoun, Meriem
IR  - Abdoun M
FIR - Abdulah, Deldar Morad
IR  - Abdulah DM
FIR - Aboagye, Richard Gyan
IR  - Aboagye RG
FIR - Abolhassani, Hassan
IR  - Abolhassani H
FIR - Abrha, Woldu Aberhe
IR  - Abrha WA
FIR - Abubaker Ali, Hiwa
IR  - Abubaker Ali H
FIR - Abu-Gharbieh, Eman
IR  - Abu-Gharbieh E
FIR - Aburuz, Salahdein
IR  - Aburuz S
FIR - Addo, Isaac Yeboah
IR  - Addo IY
FIR - Adepoju, Abiola Victor
IR  - Adepoju AV
FIR - Adhikari, Kishor
IR  - Adhikari K
FIR - Adnani, Qorinah Estiningtyas Sakilah
IR  - Adnani QES
FIR - Adra, Saryia
IR  - Adra S
FIR - Afework, Abel
IR  - Afework A
FIR - Aghamiri, Shahin
IR  - Aghamiri S
FIR - Agyemang-Duah, Williams
IR  - Agyemang-Duah W
FIR - Ahinkorah, Bright Opoku
IR  - Ahinkorah BO
FIR - Ahmad, Danish
IR  - Ahmad D
FIR - Ahmad, Sajjad
IR  - Ahmad S
FIR - Ahmadzade, Amir Mahmoud
IR  - Ahmadzade AM
FIR - Ahmed, Haroon
IR  - Ahmed H
FIR - Ahmed, Mohammed
IR  - Ahmed M
FIR - Ahmed, Ayman
IR  - Ahmed A
FIR - Akinosoglou, Karolina
IR  - Akinosoglou K
FIR - Al-Ahdal, Tareq Mohammed Ali
IR  - Al-Ahdal TMA
FIR - Alam, Nazmul
IR  - Alam N
FIR - Albashtawy, Mohammed
IR  - Albashtawy M
FIR - AlBataineh, Mohammad T
IR  - AlBataineh MT
FIR - Al-Gheethi, Adel Ali Saeed
IR  - Al-Gheethi AAS
FIR - Ali, Abid
IR  - Ali A
FIR - Ali, Endale Alemayehu
IR  - Ali EA
FIR - Ali, Liaqat
IR  - Ali L
FIR - Ali, Zahid
IR  - Ali Z
FIR - Ali, Syed Shujait Shujait
IR  - Ali SSS
FIR - Allel, Kasim
IR  - Allel K
FIR - Altaf, Awais
IR  - Altaf A
FIR - Al-Tawfiq, Jaffar A
IR  - Al-Tawfiq JA
FIR - Alvis-Guzman, Nelson
IR  - Alvis-Guzman N
FIR - Alvis-Zakzuk, Nelson J
IR  - Alvis-Zakzuk NJ
FIR - Amani, Reza
IR  - Amani R
FIR - Amusa, Ganiyu Adeniyi
IR  - Amusa GA
FIR - Amzat, Jimoh
IR  - Amzat J
FIR - Andrews, Jason R
IR  - Andrews JR
FIR - Anil, Abhishek
IR  - Anil A
FIR - Anwer, Razique
IR  - Anwer R
FIR - Aravkin, Aleksandr Y
IR  - Aravkin AY
FIR - Areda, Damelash
IR  - Areda D
FIR - Artamonov, Anton A
IR  - Artamonov AA
FIR - Aruleba, Raphael Taiwo
IR  - Aruleba RT
FIR - Asemahagn, Mulusew A
IR  - Asemahagn MA
FIR - Atre, Sachin R
IR  - Atre SR
FIR - Aujayeb, Avinash
IR  - Aujayeb A
FIR - Azadi, Davood
IR  - Azadi D
FIR - Azadnajafabad, Sina
IR  - Azadnajafabad S
FIR - Azzam, Ahmed Y
IR  - Azzam AY
FIR - Badar, Muhammad
IR  - Badar M
FIR - Badiye, Ashish D
IR  - Badiye AD
FIR - Bagherieh, Sara
IR  - Bagherieh S
FIR - Bahadorikhalili, Saeed
IR  - Bahadorikhalili S
FIR - Baig, Atif Amin
IR  - Baig AA
FIR - Banach, Maciej
IR  - Banach M
FIR - Banik, Biswajit
IR  - Banik B
FIR - Bardhan, Mainak
IR  - Bardhan M
FIR - Barqawi, Hiba Jawdat
IR  - Barqawi HJ
FIR - Basharat, Zarrin
IR  - Basharat Z
FIR - Baskaran, Pritish
IR  - Baskaran P
FIR - Basu, Saurav
IR  - Basu S
FIR - Beiranvand, Maryam
IR  - Beiranvand M
FIR - Belete, Melaku Ashagrie
IR  - Belete MA
FIR - Belew, Makda Abate
IR  - Belew MA
FIR - Belgaumi, Uzma Iqbal
IR  - Belgaumi UI
FIR - Beloukas, Apostolos
IR  - Beloukas A
FIR - Bettencourt, Paulo J G
IR  - Bettencourt PJG
FIR - Bhagavathula, Akshaya Srikanth
IR  - Bhagavathula AS
FIR - Bhardwaj, Nikha
IR  - Bhardwaj N
FIR - Bhardwaj, Pankaj
IR  - Bhardwaj P
FIR - Bhargava, Ashish
IR  - Bhargava A
FIR - Bhat, Vivek
IR  - Bhat V
FIR - Bhatti, Jasvinder Singh
IR  - Bhatti JS
FIR - Bhatti, Gurjit Kaur
IR  - Bhatti GK
FIR - Bikbov, Boris
IR  - Bikbov B
FIR - Bitra, Veera R
IR  - Bitra VR
FIR - Bjegovic-Mikanovic, Vesna
IR  - Bjegovic-Mikanovic V
FIR - Buonsenso, Danilo
IR  - Buonsenso D
FIR - Burkart, Katrin
IR  - Burkart K
FIR - Bustanji, Yasser
IR  - Bustanji Y
FIR - Butt, Zahid A
IR  - Butt ZA
FIR - Camargos, Paulo
IR  - Camargos P
FIR - Cao, Yu
IR  - Cao Y
FIR - Carr, Sinclair
IR  - Carr S
FIR - Carvalho, Felix
IR  - Carvalho F
FIR - Cegolon, Luca
IR  - Cegolon L
FIR - Cenderadewi, Muthia
IR  - Cenderadewi M
FIR - Cevik, Muge
IR  - Cevik M
FIR - Chahine, Yaacoub
IR  - Chahine Y
FIR - Chattu, Vijay Kumar
IR  - Chattu VK
FIR - Ching, Patrick R
IR  - Ching PR
FIR - Chopra, Hitesh
IR  - Chopra H
FIR - Chung, Eunice
IR  - Chung E
FIR - Claassens, Mareli M
IR  - Claassens MM
FIR - Coberly, Kaleb
IR  - Coberly K
FIR - Cruz-Martins, Natália
IR  - Cruz-Martins N
FIR - Dabo, Bashir
IR  - Dabo B
FIR - Dadana, Sriharsha
IR  - Dadana S
FIR - Dadras, Omid
IR  - Dadras O
FIR - Darban, Isaac
IR  - Darban I
FIR - Darega Gela, Jiregna
IR  - Darega Gela J
FIR - Darwesh, Aso Mohammad
IR  - Darwesh AM
FIR - Dashti, Mahmood
IR  - Dashti M
FIR - Demessa, Berecha Hundessa
IR  - Demessa BH
FIR - Demisse, Biniyam
IR  - Demisse B
FIR - Demissie, Solomon
IR  - Demissie S
FIR - Derese, Awoke Masrie Asrat
IR  - Derese AMA
FIR - Deribe, Kebede
IR  - Deribe K
FIR - Desai, Hardik Dineshbhai
IR  - Desai HD
FIR - Devanbu, Vinoth Gnana Chellaiyan
IR  - Devanbu VGC
FIR - Dhali, Arkadeep
IR  - Dhali A
FIR - Dhama, Kuldeep
IR  - Dhama K
FIR - Dhingra, Sameer
IR  - Dhingra S
FIR - Do, Thao Huynh Phuong
IR  - Do THP
FIR - Dongarwar, Deepa
IR  - Dongarwar D
FIR - Dsouza, Haneil Larson
IR  - Dsouza HL
FIR - Dube, John
IR  - Dube J
FIR - Dziedzic, Arkadiusz Marian
IR  - Dziedzic AM
FIR - Ed-Dra, Abdelaziz
IR  - Ed-Dra A
FIR - Efendi, Ferry
IR  - Efendi F
FIR - Effendi, Diyan Ermawan
IR  - Effendi DE
FIR - Eftekharimehrabad, Aziz
IR  - Eftekharimehrabad A
FIR - Ekadinata, Nopryan
IR  - Ekadinata N
FIR - Ekundayo, Temitope Cyrus
IR  - Ekundayo TC
FIR - Elhadi, Muhammed
IR  - Elhadi M
FIR - Elilo, Legesse Tesfaye
IR  - Elilo LT
FIR - Emeto, Theophilus I
IR  - Emeto TI
FIR - Engelbert Bain, Luchuo
IR  - Engelbert Bain L
FIR - Fagbamigbe, Adeniyi Francis
IR  - Fagbamigbe AF
FIR - Fahim, Ayesha
IR  - Fahim A
FIR - Feizkhah, Alireza
IR  - Feizkhah A
FIR - Fetensa, Getahun
IR  - Fetensa G
FIR - Fischer, Florian
IR  - Fischer F
FIR - Gaipov, Abduzhappar
IR  - Gaipov A
FIR - Gandhi, Aravind P
IR  - Gandhi AP
FIR - Gautam, Rupesh K
IR  - Gautam RK
FIR - Gebregergis, Miglas W
IR  - Gebregergis MW
FIR - Gebrehiwot, Mesfin
IR  - Gebrehiwot M
FIR - Gebrekidan, Kahsu Gebrekirstos
IR  - Gebrekidan KG
FIR - Ghaffari, Kazem
IR  - Ghaffari K
FIR - Ghassemi, Fariba
IR  - Ghassemi F
FIR - Ghazy, Ramy Mohamed
IR  - Ghazy RM
FIR - Goodridge, Amador
IR  - Goodridge A
FIR - Goyal, Anmol
IR  - Goyal A
FIR - Guan, Shi-Yang
IR  - Guan SY
FIR - Gudeta, Mesay Dechasa
IR  - Gudeta MD
FIR - Guled, Rashid Abdi
IR  - Guled RA
FIR - Gultom, Novianti Br
IR  - Gultom NB
FIR - Gupta, Veer Bala
IR  - Gupta VB
FIR - Gupta, Vivek Kumar
IR  - Gupta VK
FIR - Gupta, Sapna
IR  - Gupta S
FIR - Hagins, Hailey
IR  - Hagins H
FIR - Hailu, Semira Goitom
IR  - Hailu SG
FIR - Hailu, Wase Benti
IR  - Hailu WB
FIR - Hamidi, Samer
IR  - Hamidi S
FIR - Hanif, Asif
IR  - Hanif A
FIR - Harapan, Harapan
IR  - Harapan H
FIR - Hasan, Rumina Syeda
IR  - Hasan RS
FIR - Hassan, Shoaib
IR  - Hassan S
FIR - Haubold, Johannes
IR  - Haubold J
FIR - Hezam, Kamal
IR  - Hezam K
FIR - Hong, Sung Hwi
IR  - Hong SH
FIR - Horita, Nobuyuki
IR  - Horita N
FIR - Hossain, Md Belal
IR  - Hossain MB
FIR - Hosseinzadeh, Mehdi
IR  - Hosseinzadeh M
FIR - Hostiuc, Mihaela
IR  - Hostiuc M
FIR - Hostiuc, Sorin
IR  - Hostiuc S
FIR - Huynh, Hong-Han
IR  - Huynh HH
FIR - Ibitoye, Segun Emmanuel
IR  - Ibitoye SE
FIR - Ikuta, Kevin S
IR  - Ikuta KS
FIR - Ilic, Irena M
IR  - Ilic IM
FIR - Ilic, Milena D
IR  - Ilic MD
FIR - Islam, Md Rabiul
IR  - Islam MR
FIR - Ismail, Nahlah Elkudssiah
IR  - Ismail NE
FIR - Ismail, Faisal
IR  - Ismail F
FIR - Jafarzadeh, Abdollah
IR  - Jafarzadeh A
FIR - Jakovljevic, Mihajlo
IR  - Jakovljevic M
FIR - Jalili, Mahsa
IR  - Jalili M
FIR - Janodia, Manthan Dilipkumar
IR  - Janodia MD
FIR - Jomehzadeh, Nabi
IR  - Jomehzadeh N
FIR - Jonas, Jost B
IR  - Jonas JB
FIR - Joseph, Nitin
IR  - Joseph N
FIR - Joshua, Charity Ehimwenma
IR  - Joshua CE
FIR - Kabir, Zubair
IR  - Kabir Z
FIR - Kamble, Bhushan Dattatray
IR  - Kamble BD
FIR - Kanchan, Tanuj
IR  - Kanchan T
FIR - Kandel, Himal
IR  - Kandel H
FIR - Kanmodi, Kehinde Kazeem
IR  - Kanmodi KK
FIR - Kantar, Rami S
IR  - Kantar RS
FIR - Karaye, Ibraheem M
IR  - Karaye IM
FIR - Karimi Behnagh, Arman
IR  - Karimi Behnagh A
FIR - Kassa, Gebrehiwot G
IR  - Kassa GG
FIR - Kaur, Rimple Jeet
IR  - Kaur RJ
FIR - Kaur, Navjot
IR  - Kaur N
FIR - Khajuria, Himanshu
IR  - Khajuria H
FIR - Khamesipour, Faham
IR  - Khamesipour F
FIR - Khan, Yusra H
IR  - Khan YH
FIR - Khan, M Nuruzzaman
IR  - Khan MN
FIR - Khan Suheb, Mahammed Ziauddin
IR  - Khan Suheb MZ
FIR - Khatab, Khaled
IR  - Khatab K
FIR - Khatami, Fatemeh
IR  - Khatami F
FIR - Kim, Min Seo
IR  - Kim MS
FIR - Kosen, Soewarta
IR  - Kosen S
FIR - Koul, Parvaiz A
IR  - Koul PA
FIR - Koulmane Laxminarayana, Sindhura Lakshmi
IR  - Koulmane Laxminarayana SL
FIR - Krishan, Kewal
IR  - Krishan K
FIR - Kucuk Bicer, Burcu
IR  - Kucuk Bicer B
FIR - Kuddus, Md Abdul
IR  - Kuddus MA
FIR - Kulimbet, Mukhtar
IR  - Kulimbet M
FIR - Kumar, Nithin
IR  - Kumar N
FIR - Lal, Dharmesh Kumar
IR  - Lal DK
FIR - Landires, Iván
IR  - Landires I
FIR - Latief, Kamaluddin
IR  - Latief K
FIR - Le, Trang Diep Thanh
IR  - Le TDT
FIR - Le, Thao Thi Thu
IR  - Le TTT
FIR - Ledda, Caterina
IR  - Ledda C
FIR - Lee, Munjae
IR  - Lee M
FIR - Lee, Seung Won
IR  - Lee SW
FIR - Lerango, Temesgen L
IR  - Lerango TL
FIR - Lim, Stephen S
IR  - Lim SS
FIR - Liu, Chaojie
IR  - Liu C
FIR - Liu, Xuefeng
IR  - Liu X
FIR - Lopukhov, Platon D
IR  - Lopukhov PD
FIR - Luo, Hong
IR  - Luo H
FIR - Lv, Hengliang
IR  - Lv H
FIR - Mahajan, Preetam Bhalchandra
IR  - Mahajan PB
FIR - Mahboobipour, Amir Ali
IR  - Mahboobipour AA
FIR - Majeed, Azeem
IR  - Majeed A
FIR - Malakan Rad, Elaheh
IR  - Malakan Rad E
FIR - Malhotra, Kashish
IR  - Malhotra K
FIR - Malik, Muhammad Sajeel Ahmed
IR  - Malik MSA
FIR - Malinga, Lesibana Anthony
IR  - Malinga LA
FIR - Mallhi, Tauqeer Hussain
IR  - Mallhi TH
FIR - Manilal, Aseer
IR  - Manilal A
FIR - Martinez-Guerra, Bernardo Alfonso
IR  - Martinez-Guerra BA
FIR - Martins-Melo, Francisco Rogerlândio
IR  - Martins-Melo FR
FIR - Marzo, Roy Rillera
IR  - Marzo RR
FIR - Masoumi-Asl, Hossein
IR  - Masoumi-Asl H
FIR - Mathur, Vasundhara
IR  - Mathur V
FIR - Maude, Richard James
IR  - Maude RJ
FIR - Mehrotra, Ravi
IR  - Mehrotra R
FIR - Memish, Ziad A
IR  - Memish ZA
FIR - Mendoza, Walter
IR  - Mendoza W
FIR - Menezes, Ritesh G
IR  - Menezes RG
FIR - Merza, Muayad Aghali
IR  - Merza MA
FIR - Mestrovic, Tomislav
IR  - Mestrovic T
FIR - Mhlanga, Laurette
IR  - Mhlanga L
FIR - Misra, Sanjeev
IR  - Misra S
FIR - Misra, Arup Kumar
IR  - Misra AK
FIR - Mithra, Prasanna
IR  - Mithra P
FIR - Moazen, Babak
IR  - Moazen B
FIR - Mohammed, Hussen
IR  - Mohammed H
FIR - Mokdad, Ali H
IR  - Mokdad AH
FIR - Monasta, Lorenzo
IR  - Monasta L
FIR - Moore, Catrin E
IR  - Moore CE
FIR - Mousavi, Parsa
IR  - Mousavi P
FIR - Mulita, Francesk
IR  - Mulita F
FIR - Musaigwa, Fungai
IR  - Musaigwa F
FIR - Muthusamy, Raman
IR  - Muthusamy R
FIR - Nagarajan, Ahamarshan Jayaraman
IR  - Nagarajan AJ
FIR - Naghavi, Pirouz
IR  - Naghavi P
FIR - Naik, Ganesh R
IR  - Naik GR
FIR - Naik, Gurudatta
IR  - Naik G
FIR - Nair, Sanjeev
IR  - Nair S
FIR - Nair, Tapas Sadasivan
IR  - Nair TS
FIR - Natto, Zuhair S
IR  - Natto ZS
FIR - Nayak, Biswa Prakash
IR  - Nayak BP
FIR - Negash, Hadush
IR  - Negash H
FIR - Nguyen, Dang H
IR  - Nguyen DH
FIR - Nguyen, Van Thanh
IR  - Nguyen VT
FIR - Niazi, Robina Khan
IR  - Niazi RK
FIR - Nnaji, Chukwudi A
IR  - Nnaji CA
FIR - Nnyanzi, Lawrence Achilles
IR  - Nnyanzi LA
FIR - Noman, Efaq Ali
IR  - Noman EA
FIR - Nomura, Shuhei
IR  - Nomura S
FIR - Oancea, Bogdan
IR  - Oancea B
FIR - Obamiro, Kehinde O
IR  - Obamiro KO
FIR - Odetokun, Ismail A
IR  - Odetokun IA
FIR - Odo, Daniel Bogale Odo
IR  - Odo DBO
FIR - Odukoya, Oluwakemi Ololade
IR  - Odukoya OO
FIR - Oh, In-Hwan
IR  - Oh IH
FIR - Okereke, Chukwuma O
IR  - Okereke CO
FIR - Okonji, Osaretin Christabel
IR  - Okonji OC
FIR - Oren, Eyal
IR  - Oren E
FIR - Ortiz-Brizuela, Edgar
IR  - Ortiz-Brizuela E
FIR - Osuagwu, Uchechukwu Levi
IR  - Osuagwu UL
FIR - Ouyahia, Amel
IR  - Ouyahia A
FIR - P A, Mahesh Padukudru
IR  - P A MP
FIR - Parija, Pragyan Paramita
IR  - Parija PP
FIR - Parikh, Romil R
IR  - Parikh RR
FIR - Park, Seoyeon
IR  - Park S
FIR - Parthasarathi, Ashwaghosha
IR  - Parthasarathi A
FIR - Patil, Shankargouda
IR  - Patil S
FIR - Pawar, Shrikant
IR  - Pawar S
FIR - Peng, Minjin
IR  - Peng M
FIR - Pepito, Veincent Christian Filipino
IR  - Pepito VCF
FIR - Peprah, Prince
IR  - Peprah P
FIR - Perdigão, João
IR  - Perdigão J
FIR - Perico, Norberto
IR  - Perico N
FIR - Pham, Hoang Tran
IR  - Pham HT
FIR - Postma, Maarten J
IR  - Postma MJ
FIR - Prabhu, Attur Ravindra Attur
IR  - Prabhu ARA
FIR - Prasad, Manya
IR  - Prasad M
FIR - Prashant, Akila
IR  - Prashant A
FIR - Prates, Elton Junio Sady
IR  - Prates EJS
FIR - Rahim, Fakher
IR  - Rahim F
FIR - Rahman, Mosiur
IR  - Rahman M
FIR - Rahman, Muhammad Aziz
IR  - Rahman MA
FIR - Rahmati, Masoud
IR  - Rahmati M
FIR - Rajaa, Sathish
IR  - Rajaa S
FIR - Ramasamy, Shakthi Kumaran
IR  - Ramasamy SK
FIR - Rao, Indu Ramachandra
IR  - Rao IR
FIR - Rao, Sowmya J
IR  - Rao SJ
FIR - Rapaka, Deepthi
IR  - Rapaka D
FIR - Rashid, Ahmed Mustafa
IR  - Rashid AM
FIR - Ratan, Zubair Ahmed
IR  - Ratan ZA
FIR - Ravikumar, Nakul
IR  - Ravikumar N
FIR - Rawaf, Salman
IR  - Rawaf S
FIR - Reddy, Murali Mohan Rama Krishna
IR  - Reddy MMRK
FIR - Redwan, Elrashdy Moustafa Mohamed
IR  - Redwan EMM
FIR - Remuzzi, Giuseppe
IR  - Remuzzi G
FIR - Reyes, Luis Felipe
IR  - Reyes LF
FIR - Rezaei, Nazila
IR  - Rezaei N
FIR - Rezaeian, Mohsen
IR  - Rezaeian M
FIR - Rezahosseini, Omid
IR  - Rezahosseini O
FIR - Rodrigues, Mónica
IR  - Rodrigues M
FIR - Roy, Priyanka
IR  - Roy P
FIR - Ruela, Guilherme de Andrade
IR  - Ruela GA
FIR - Sabour, Siamak
IR  - Sabour S
FIR - Saddik, Basema
IR  - Saddik B
FIR - Saeed, Umar
IR  - Saeed U
FIR - Safi, Sher Zaman
IR  - Safi SZ
FIR - Saheb Sharif-Askari, Narjes
IR  - Saheb Sharif-Askari N
FIR - Saheb Sharif-Askari, Fatemeh
IR  - Saheb Sharif-Askari F
FIR - Sahebkar, Amirhossein
IR  - Sahebkar A
FIR - Sahiledengle, Biniyam
IR  - Sahiledengle B
FIR - Sahoo, Soumya Swaroop
IR  - Sahoo SS
FIR - Salam, Nasir
IR  - Salam N
FIR - Salami, Afeez Abolarinwa
IR  - Salami AA
FIR - Saleem, Samreen
IR  - Saleem S
FIR - Saleh, Mohamed A
IR  - Saleh MA
FIR - Samadi Kafil, Hossein
IR  - Samadi Kafil H
FIR - Samadzadeh, Sara
IR  - Samadzadeh S
FIR - Samodra, Yoseph Leonardo
IR  - Samodra YL
FIR - Sanjeev, Rama Krishna
IR  - Sanjeev RK
FIR - Saravanan, Aswini
IR  - Saravanan A
FIR - Sawyer, Susan M
IR  - Sawyer SM
FIR - Selvaraj, Siddharthan
IR  - Selvaraj S
FIR - Senapati, Sabyasachi
IR  - Senapati S
FIR - Senthilkumaran, Subramanian
IR  - Senthilkumaran S
FIR - Shah, Pritik A
IR  - Shah PA
FIR - Shahid, Samiah
IR  - Shahid S
FIR - Shaikh, Masood Ali
IR  - Shaikh MA
FIR - Sham, Sunder
IR  - Sham S
FIR - Shamshirgaran, Mohammad Ali
IR  - Shamshirgaran MA
FIR - Shanawaz, Mohd
IR  - Shanawaz M
FIR - Sharath, Medha
IR  - Sharath M
FIR - Sherchan, Samendra P
IR  - Sherchan SP
FIR - Shetty, Ranjitha S
IR  - Shetty RS
FIR - Shirzad-Aski, Hesamaddin
IR  - Shirzad-Aski H
FIR - Shittu, Aminu
IR  - Shittu A
FIR - Siddig, Emmanuel Edwar
IR  - Siddig EE
FIR - Silva, João Pedro
IR  - Silva JP
FIR - Singh, Surjit
IR  - Singh S
FIR - Singh, Paramdeep
IR  - Singh P
FIR - Singh, Harpreet
IR  - Singh H
FIR - Singh, Jasvinder A
IR  - Singh JA
FIR - Siraj, Md Shahjahan
IR  - Siraj MS
FIR - Siswanto, Siswanto
IR  - Siswanto S
FIR - Solanki, Ranjan
IR  - Solanki R
FIR - Solomon, Yonatan
IR  - Solomon Y
FIR - Soriano, Joan B
IR  - Soriano JB
FIR - Sreeramareddy, Chandrashekhar T
IR  - Sreeramareddy CT
FIR - Srivastava, Vijay Kumar
IR  - Srivastava VK
FIR - Steiropoulos, Paschalis
IR  - Steiropoulos P
FIR - Swain, Chandan Kumar
IR  - Swain CK
FIR - Tabuchi, Takahiro
IR  - Tabuchi T
FIR - Tampa, Mircea
IR  - Tampa M
FIR - Tamuzi, Jacques Jl Lukenze
IR  - Tamuzi JJL
FIR - Tat, Nathan Y
IR  - Tat NY
FIR - Tavakoli Oliaee, Razieh
IR  - Tavakoli Oliaee R
FIR - Teklay, Gebrehiwot
IR  - Teklay G
FIR - Tesfaye, Edosa Geta
IR  - Tesfaye EG
FIR - Tessema, Belay
IR  - Tessema B
FIR - Thangaraju, Pugazhenthan
IR  - Thangaraju P
FIR - Thapar, Rekha
IR  - Thapar R
FIR - Thum, Chern Choong Chern
IR  - Thum CCC
FIR - Ticoalu, Jansje Henny Vera
IR  - Ticoalu JHV
FIR - Tleyjeh, Imad M
IR  - Tleyjeh IM
FIR - Tobe-Gai, Ruoyan
IR  - Tobe-Gai R
FIR - Toma, Temesgen Mohammed
IR  - Toma TM
FIR - Tram, Khai Hoan
IR  - Tram KH
FIR - Udoakang, Aniefiok John
IR  - Udoakang AJ
FIR - Umar, Tungki Pratama
IR  - Umar TP
FIR - Umeokonkwo, Chukwuma David
IR  - Umeokonkwo CD
FIR - Vahabi, Seyed Mohammad
IR  - Vahabi SM
FIR - Vaithinathan, Asokan Govindaraj
IR  - Vaithinathan AG
FIR - van Boven, Job F M
IR  - van Boven JFM
FIR - Varthya, Shoban Babu
IR  - Varthya SB
FIR - Wang, Ziyue
IR  - Wang Z
FIR - Warsame, Muktar S A
IR  - Warsame MSA
FIR - Westerman, Ronny
IR  - Westerman R
FIR - Wonde, Tewodros Eshete
IR  - Wonde TE
FIR - Yaghoubi, Sajad
IR  - Yaghoubi S
FIR - Yi, Siyan
IR  - Yi S
FIR - Yiğit, Vahit
IR  - Yiğit V
FIR - Yon, Dong Keon
IR  - Yon DK
FIR - Yonemoto, Naohiro
IR  - Yonemoto N
FIR - Yu, Chuanhua
IR  - Yu C
FIR - Zakham, Fathiah
IR  - Zakham F
FIR - Zangiabadian, Moein
IR  - Zangiabadian M
FIR - Zeukeng, Francis
IR  - Zeukeng F
FIR - Zhang, Haijun
IR  - Zhang H
FIR - Zhao, Yang
IR  - Zhao Y
FIR - Zheng, Peng
IR  - Zheng P
FIR - Zielińska, Magdalena
IR  - Zielińska M
FIR - Salomon, Joshua A
IR  - Salomon JA
FIR - Reiner, Robert C Jr
IR  - Reiner RC Jr
FIR - Naghavi, Mohsen
IR  - Naghavi M
FIR - Vos, Theo
IR  - Vos T
FIR - Hay, Simon I
IR  - Hay SI
FIR - Murray, Christopher J L
IR  - Murray CJL
FIR - Kyu, Hmwe Hmwe
IR  - Kyu HH
EDAT- 2024/03/23 05:42
MHDA- 2024/06/22 05:43
PMCR- 2024/07/01
CRDT- 2024/03/22 19:59
PHST- 2023/09/23 00:00 [received]
PHST- 2023/12/09 00:00 [revised]
PHST- 2024/01/08 00:00 [accepted]
PHST- 2024/06/22 05:43 [medline]
PHST- 2024/03/23 05:42 [pubmed]
PHST- 2024/03/22 19:59 [entrez]
PHST- 2024/07/01 00:00 [pmc-release]
AID - S1473-3099(24)00007-0 [pii]
AID - 10.1016/S1473-3099(24)00007-0 [doi]
PST - ppublish
SO  - Lancet Infect Dis. 2024 Jul;24(7):698-725. doi: 10.1016/S1473-3099(24)00007-0. 
      Epub 2024 Mar 19.

PMID- 39177079
OWN - NLM
STAT- MEDLINE
DCOM- 20240823
LR  - 20240903
IS  - 1469-493X (Electronic)
IS  - 1361-6137 (Linking)
VI  - 8
IP  - 8
DP  - 2024 Aug 23
TI  - Diabetes as a risk factor for tuberculosis disease.
PG  - CD016013
LID - 10.1002/14651858.CD016013.pub2 [doi]
LID - CD016013
AB  - BACKGROUND: Tuberculosis (TB) is amongst the leading causes of death from an 
      infectious disease, with an estimated 1.3 million deaths from TB in 2022. 
      Approximately 25% of the global population is estimated to be infected with the 
      TB bacterium, giving rise to 10.6 million episodes of TB disease in 2022. The 
      prevalence of diabetes influences TB incidence and TB mortality. It is associated 
      not only with an increased risk of TB disease but also death during TB treatment, 
      TB relapse after treatment completion and multidrug-resistant TB. Since 2011, the 
      World Health Organization (WHO) has recommended collaborative TB and diabetes 
      activities as outlined in the Collaborative Framework for Care and Control of TB 
      and Diabetes. OBJECTIVES: To determine the prognostic value of diabetes mellitus 
      (DM) in the general population of adults, adolescents and children for predicting 
      tuberculosis disease. SEARCH METHODS: We searched the literature databases 
      MEDLINE (via PubMed) and WHO Global Index Medicus, and the WHO International 
      Clinical Trials Registry Platform (ICTRP) on 3 May 2023 (date of last search for 
      all databases); we placed no restrictions on the language of publication. 
      SELECTION CRITERIA: We included retrospective and prospective cohort studies, 
      irrespective of publication status or language. The target population comprised 
      adults, adolescents and children from diverse settings, encompassing outpatient 
      and inpatient cohorts, with varying comorbidities and risk of exposure to 
      tuberculosis. DATA COLLECTION AND ANALYSIS: We used standard Cochrane methodology 
      and the Quality In Prognosis Studies (QUIPS) tool. Prognostic factors assessed at 
      enrolment/baseline included diabetes, as defined by the individual studies, 
      encompassing patient-reported status, abstracted from medical records or claims 
      data, or diagnosed by plasma glucose/glycosylated haemoglobin. The primary 
      outcome was the incidence of tuberculosis disease. The secondary outcome was 
      recurrent TB disease. We performed a random-effects meta-analysis for the 
      adjusted hazard ratios, risk ratios, or odds ratios, employing the restricted 
      maximum likelihood estimation. We rated the certainty of the evidence using the 
      GRADE approach. MAIN RESULTS: We included 48 cohort studies with over 61 million 
      participants from the six WHO regions. However, the representation was variable 
      as eight population-based studies were from South Korea and 19 from China, with 
      overlapping study periods, and only one from the African region (Ethiopia). All 
      studies included adults, and nine studies also included children and adolescents. 
      Most studies diagnosed DM based on clinical records, including fasting blood 
      glucose levels or glucose-lowering treatments. The studies did not distinguish 
      between type 1 and type 2 DM; only one study focused on type 1 DM. Diagnosis and 
      exclusion of TB were performed using culture or molecular WHO-recommended rapid 
      diagnostic tests (mWRD) in only 12 studies, which could have biassed the effect 
      estimate. The median follow-up time was five years (interquartile range 1.5 to 
      10, range 1 to 16.9), and the studies primarily reported an adjusted hazard ratio 
      from a multivariable Cox-proportional hazard model. Hazard Ratios (HR) The HR 
      estimates represent the highest certainty of the evidence, explored through 
      sensitivity analyses and excluding studies at high risk of bias. We present 95% 
      confidence intervals (CI) and prediction intervals, which show between-study 
      heterogeneity represented in measuring the variability of effect sizes (i.e. the 
      interval within which the effect size of a new study would fall considering the 
      same population of studies included in the meta-analysis). DM may increase the 
      risk of tuberculosis disease (HR 1.90, 95% CI 1.51 to 2.40; prediction interval 
      0.83 to 4.39; 10 studies; 11,713,023 participants). The certainty of the evidence 
      is low, due to a moderate risk of bias across studies and inconsistency. 
      Considering a risk without diabetes of 129 cases per 100,000 population, this 
      represents 102 more (59 to 153 more) cases per 100,000. When stratified by 
      follow-up time, the results are more consistent across < 10 years follow-up (HR 
      1.52, 95% CI 1.47 to 1.57; prediction interval 1.45 to 1.59; 7 studies; 
      10,380,872 participants). This results in a moderate certainty of the evidence 
      due to a moderate risk of bias across studies. However, at 10 or more years of 
      follow-up, the estimates yield a wider CI and a higher HR (HR 2.44, 95% CI 1.22 
      to 4.88; prediction interval 0.09 to 69.12; 3 studies; 1,332,151 participants). 
      The certainty of the evidence is low due to the moderate risk of bias and 
      inconsistency. Odds Ratio (OR) DM may increase the odds of tuberculosis disease 
      (OR 1.61, 95% CI 1.27 to 2.04; prediction interval 0.96 to 2.70; 4 studies; 
      167,564 participants). Stratification by follow-up time was not possible as all 
      studies had a follow-up < 10 years. The certainty of the evidence is low due to a 
      moderate risk of bias and inconsistency. Risk Ratio (RR) The RR estimates 
      represent the highest certainty of the evidence, explored through sensitivity 
      analyses and excluding studies at high risk of bias. DM probably increases the 
      risk of tuberculosis disease (RR 1.60, 95% CI 1.42 to 1.80; prediction interval 
      1.38 to 1.85; 6 studies; 44,058,675 participants). Stratification by follow-up 
      time was not possible as all studies had a follow-up < 10 years. The certainty of 
      the evidence is moderate due to a moderate risk of bias. AUTHORS' CONCLUSIONS: 
      Diabetes probably increases the risk of developing TB disease in the short term 
      (< 10 years) and may also increase the risk in the long term (≥ 10 years). As 
      glycaemic control and access to care may be potential effect modifiers of the 
      association between diabetes and the risk of TB disease, the overall estimates 
      should be interpreted with caution when applied locally. Policies targeted at 
      reducing the burden of diabetes are needed to contribute to the aims of ending 
      TB. Large population-based cohorts, including those derived from high-quality 
      national registries of exposures (diabetes) and outcomes (TB disease), are needed 
      to provide estimates with a high certainty of evidence of this risk across 
      different settings and populations, including low- and middle-income countries 
      from different WHO regions. Moreover, studies including children and adolescents 
      and currently recommended methods for diagnosing TB would provide more up-to-date 
      information relevant to practice and policy. FUNDING: World Health Organization 
      (203256442) REGISTRATION: PROSPERO registration: CRD42023408807.
CI  - Copyright © 2024 The Authors. Cochrane Database of Systematic Reviews published 
      by John Wiley & Sons, Ltd. on behalf of The Cochrane Collaboration.
FAU - Franco, Juan Va
AU  - Franco JV
AD  - Institute of General Practice, Medical Faculty of the Heinrich-Heine-University 
      Düsseldorf, Düsseldorf, Germany.
FAU - Bongaerts, Brenda
AU  - Bongaerts B
AD  - Institute of General Practice, Medical Faculty of the Heinrich-Heine-University 
      Düsseldorf, Düsseldorf, Germany.
FAU - Metzendorf, Maria-Inti
AU  - Metzendorf MI
AD  - Institute of General Practice, Medical Faculty of the Heinrich-Heine-University 
      Düsseldorf, Düsseldorf, Germany.
FAU - Risso, Agostina
AU  - Risso A
AD  - Family and Community Medicine Division, Hospital Italiano de Buenos Aires, Buenos 
      Aires, Argentina.
FAU - Guo, Yang
AU  - Guo Y
AD  - Institute of General Practice, Medical Faculty of the Heinrich-Heine-University 
      Düsseldorf, Düsseldorf, Germany.
FAU - Peña Silva, Laura
AU  - Peña Silva L
AD  - Institute of General Practice, Medical Faculty of the Heinrich-Heine-University 
      Düsseldorf, Düsseldorf, Germany.
FAU - Boeckmann, Melanie
AU  - Boeckmann M
AD  - Faculty of Human and Health Sciences, University of Bremen, Bremen, Germany.
FAU - Schlesinger, Sabrina
AU  - Schlesinger S
AD  - Institute for Biometrics and Epidemiology, German Diabetes Center (Deutsches 
      Diabetes-Zentrum/DDZ), Leibniz Center for Diabetes Research at Heinrich Heine 
      University Düsseldorf, Düsseldorf, Germany.
FAU - Damen, Johanna Aag
AU  - Damen JA
AD  - Cochrane Netherlands, Julius Center for Health Sciences and Primary Care, 
      University Medical Center Utrecht, Utrecht University, Utrecht, Netherlands.
FAU - Richter, Bernd
AU  - Richter B
AD  - Institute of General Practice, Medical Faculty of the Heinrich-Heine-University 
      Düsseldorf, Düsseldorf, Germany.
FAU - Baddeley, Annabel
AU  - Baddeley A
AD  - Global Tuberculosis Programme, World Health Organization, Geneva, Switzerland.
FAU - Bastard, Mathieu
AU  - Bastard M
AD  - Global Tuberculosis Programme, World Health Organization, Geneva, Switzerland.
FAU - Carlqvist, Anna
AU  - Carlqvist A
AD  - Global Tuberculosis Programme, World Health Organization, Geneva, Switzerland.
FAU - Garcia-Casal, Maria Nieves
AU  - Garcia-Casal MN
AD  - Department of Nutrition and Food Safety, World Health Organization, Geneva, 
      Switzerland.
FAU - Hemmingsen, Bianca
AU  - Hemmingsen B
AD  - Department of Noncommunicable Diseases, World Health Organization, Geneva, 
      Switzerland.
FAU - Mavhunga, Farai
AU  - Mavhunga F
AD  - Global Tuberculosis Programme, World Health Organization, Geneva, Switzerland.
FAU - Manne-Goehler, Jennifer
AU  - Manne-Goehler J
AD  - Brigham and Women's Hospital, Harvard Medical School, Boston, MA, USA.
FAU - Viney, Kerri
AU  - Viney K
AD  - Global Tuberculosis Programme, World Health Organization, Geneva, Switzerland.
LA  - eng
PT  - Meta-Analysis
PT  - Systematic Review
DEP - 20240823
PL  - England
TA  - Cochrane Database Syst Rev
JT  - The Cochrane database of systematic reviews
JID - 100909747
SB  - IM
UOF - doi: 10.1002/14651858.CD016013
MH  - Adolescent
MH  - Adult
MH  - Child
MH  - Humans
MH  - *Diabetes Mellitus/epidemiology
MH  - Incidence
MH  - Prognosis
MH  - Risk Factors
MH  - *Tuberculosis/epidemiology
PMC - PMC11342417
COIS- Juan Victor Ariel Franco: none known. Brenda Bongaerts: none known. Maria‐Inti 
      Metzendorf: none known. Agostina Risso: none known. Yang Guo: none known. Laura 
      Peña Silva: none known. Melanie Boeckmann: none known. Sabrina Schlesinger: Novo 
      Nordisk (Independent Contractor), Alpro Foundation (Grant/Contract). Johanna AAG 
      Damen: Universitair Medisch Centrum Utrecht (Employment). Bernd Richter: 
      consultant for the World Health Organization. Anna Carlqvist: consultant for the 
      World Health Organization. Mathieu Bastard: employee of the World Health 
      Organization. Maria Nieves Garcia‐Casal: employee of the World Health 
      Organization. Bianca Hemmingsen: employee of the World Health Organization. Farai 
      Mavhunga: employee of the World Health Organization. Jennifer Manne‐Goehler: 
      consultant for the World Health Organization and National Institutes of Health 
      (Grant/Contract). Kerri Viney: employee of the World Health Organization. Annabel 
      Baddeley: employee of the World Health Organization. Juan Victor Ariel Franco, 
      Maria‐Inti Metzendorf, Brenda Bongaerts, and Bernd Richter are editors for the 
      Cochrane Metabolic and Endocrine Disorders Group, but they were excluded from the 
      editorial processing of this review. The authors alone are responsible for the 
      views expressed in this article, and they do not necessarily represent the views, 
      decisions or policies of the institutions with which they are affiliated.
EDAT- 2024/08/23 12:46
MHDA- 2024/08/23 12:47
PMCR- 2024/08/23
CRDT- 2024/08/23 06:42
PHST- 2024/08/23 12:47 [medline]
PHST- 2024/08/23 12:46 [pubmed]
PHST- 2024/08/23 06:42 [entrez]
PHST- 2024/08/23 00:00 [pmc-release]
AID - CD016013.pub2 [pii]
AID - 10.1002/14651858.CD016013.pub2 [doi]
PST - epublish
SO  - Cochrane Database Syst Rev. 2024 Aug 23;8(8):CD016013. doi: 
      10.1002/14651858.CD016013.pub2.

PMID- 38860538
OWN - NLM
STAT- MEDLINE
DCOM- 20240611
LR  - 20240806
IS  - 1469-493X (Electronic)
IS  - 1361-6137 (Linking)
VI  - 6
IP  - 6
DP  - 2024 Jun 11
TI  - Undernutrition as a risk factor for tuberculosis disease.
PG  - CD015890
LID - 10.1002/14651858.CD015890.pub2 [doi]
LID - CD015890
AB  - BACKGROUND: Tuberculosis (TB) is a leading cause of mortality due to an 
      infectious disease, with an estimated 1.6 million deaths due to TB in 2022. 
      Approximately 25% of the global population has TB infection, giving rise to 10.6 
      million episodes of TB disease in 2022. Undernutrition is a key risk factor for 
      TB and was linked to an estimated 2.2 million TB episodes in 2022, as outlined in 
      the World Health Organization (WHO) Global Tuberculosis Report. OBJECTIVES: To 
      determine the prognostic value of undernutrition in the general population of 
      adults, adolescents, and children for predicting tuberculosis disease over any 
      time period. SEARCH METHODS: We searched the literature databases MEDLINE (via 
      PubMed) and WHO Global Index Medicus, as well as the WHO International Clinical 
      Trials Registry Platform (ICTRP) on 3 May 2023 (date of last search for all 
      databases). We placed no restrictions on the language of publication. SELECTION 
      CRITERIA: We included retrospective and prospective cohort studies, irrespective 
      of publication status or language. The target population comprised adults, 
      adolescents, and children from diverse settings, encompassing outpatient and 
      inpatient cohorts, with varying comorbidities and risk of exposure to 
      tuberculosis. DATA COLLECTION AND ANALYSIS: We used standard Cochrane methodology 
      and the Quality In Prognosis Studies (QUIPS) tool to assess the risk of bias of 
      the studies. Prognostic factors included undernutrition, defined as wasting, 
      stunting, and underweight, with specific measures such as body mass index (BMI) 
      less than two standard deviations below the median for children and adolescents 
      and low BMI scores (< 18.5) for adults and adolescents. Prognostication occurred 
      at enrolment/baseline. The primary outcome was the incidence of TB disease. The 
      secondary outcome was recurrent TB disease. We performed a random-effects 
      meta-analysis for the adjusted hazard ratios (HR), risk ratios (RR), or odds 
      ratios (OR), employing the restricted maximum likelihood estimation. We rated the 
      certainty of the evidence using the GRADE approach. MAIN RESULTS: We included 51 
      cohort studies with over 27 million participants from the six WHO regions. 
      Sixteen large population-based studies were conducted in China, Singapore, South 
      Korea, and the USA, and 25 studies focused on people living with HIV, which were 
      mainly conducted in the African region. Most studies were in adults, four in 
      children, and three in children and adults. Undernutrition as an exposure was 
      usually defined according to standard criteria; however, the diagnosis of TB did 
      not include a confirmatory culture or molecular diagnosis using a WHO-approved 
      rapid diagnostic test in eight studies. The median follow-up time was 3.5 years, 
      and the studies primarily reported an adjusted hazard ratio from a multivariable 
      Cox-proportional hazard model. Hazard ratios (HR) The HR estimates represent the 
      highest certainty of the evidence, explored through sensitivity analyses and 
      excluding studies at high risk of bias. We present 95% confidence intervals (CI) 
      and prediction intervals, which present between-study heterogeneity represented 
      in a measurement of the variability of effect sizes (i.e. the interval within 
      which the effect size of a new study would fall considering the same population 
      of studies included in the meta-analysis). Undernutrition may increase the risk 
      of TB disease (HR 2.23, 95% CI 1.83 to 2.72; prediction interval 0.98 to 5.05; 23 
      studies; 2,883,266 participants). The certainty of the evidence is low due to a 
      moderate risk of bias across studies and inconsistency. When stratified by 
      follow-up time, the results are more consistent across < 10 years follow-up (HR 
      2.02, 95% CI 1.74 to 2.34; prediction interval 1.20 to 3.39; 22 studies; 
      2,869,077 participants). This results in a moderate certainty of evidence due to 
      a moderate risk of bias across studies. However, at 10 or more years of 
      follow-up, we found only one study with a wider CI and higher HR (HR 12.43, 95% 
      CI 5.74 to 26.91; 14,189 participants). The certainty of the evidence is low due 
      to the moderate risk of bias and indirectness. Odds ratio (OR) Undernutrition may 
      increase the odds of TB disease, but the results are uncertain (OR 1.56, 95% CI 
      1.13 to 2.17; prediction interval 0.61 to 3.99; 8 studies; 173,497 participants). 
      Stratification by follow-up was not possible as all studies had a follow-up of < 
      10 years. The certainty of the evidence is very low due to the high risk of bias 
      and inconsistency. Contour-enhanced funnel plots were not reported due to the few 
      studies included. Risk ratio (RR) Undernutrition may increase the risk of TB 
      disease (RR 1.95, 95% CI 1.72 to 2.20; prediction interval 1.49 to 2.55; 4 
      studies; 1,475,867 participants). Stratification by follow-up was not possible as 
      all studies had a follow-up of < 10 years. The certainty of the evidence is low 
      due to the high risk of bias. Contour-enhanced funnel plots were not reported due 
      to the few studies included. AUTHORS' CONCLUSIONS: Undernutrition probably 
      increases the risk of TB two-fold in the short term (< 10 years) and may also 
      increase the risk in the long term (> 10 years). Policies targeted towards the 
      reduction of the burden of undernutrition are not only needed to alleviate human 
      suffering due to undernutrition and its many adverse consequences, but are also 
      an important part of the critical measures for ending the TB epidemic by 2030. 
      Large population-based cohorts, including those derived from high-quality 
      national registries of exposures (undernutrition) and outcomes (TB disease), are 
      needed to provide high-certainty estimates of this risk across different settings 
      and populations, including low and middle-income countries from different WHO 
      regions. Moreover, studies including children and adolescents and 
      state-of-the-art methods for diagnosing TB would provide more up-to-date 
      information relevant to practice and policy. FUNDING: World Health Organization 
      (203256442). REGISTRATION: PROSPERO registration: CRD42023408807 Protocol: 
      https://doi.org/10.1002/14651858.CD015890.
CI  - Copyright © 2024 The Authors. Cochrane Database of Systematic Reviews published 
      by John Wiley & Sons, Ltd. on behalf of The Cochrane Collaboration.
FAU - Franco, Juan Va
AU  - Franco JV
AD  - Institute of General Practice, Medical Faculty of the Heinrich-Heine-University 
      Düsseldorf, Düsseldorf, Germany.
FAU - Bongaerts, Brenda
AU  - Bongaerts B
AD  - Institute of General Practice, Medical Faculty of the Heinrich-Heine-University 
      Düsseldorf, Düsseldorf, Germany.
FAU - Metzendorf, Maria-Inti
AU  - Metzendorf MI
AD  - Institute of General Practice, Medical Faculty of the Heinrich-Heine-University 
      Düsseldorf, Düsseldorf, Germany.
FAU - Risso, Agostina
AU  - Risso A
AD  - Family and Community Medicine Division, Hospital Italiano de Buenos Aires, Buenos 
      Aires, Argentina.
FAU - Guo, Yang
AU  - Guo Y
AD  - Institute of General Practice, Medical Faculty of the Heinrich-Heine-University 
      Düsseldorf, Düsseldorf, Germany.
FAU - Peña Silva, Laura
AU  - Peña Silva L
AD  - Institute of General Practice, Medical Faculty of the Heinrich-Heine-University 
      Düsseldorf, Düsseldorf, Germany.
FAU - Boeckmann, Melanie
AU  - Boeckmann M
AD  - Faculty of Human and Health Sciences, University of Bremen, Bremen, Germany.
FAU - Schlesinger, Sabrina
AU  - Schlesinger S
AD  - Institute for Biometrics and Epidemiology, German Diabetes Center (Deutsches 
      Diabetes-Zentrum/DDZ), Leibniz Center for Diabetes Research at Heinrich Heine 
      University Düsseldorf, Düsseldorf, Germany.
FAU - Damen, Johanna Aag
AU  - Damen JA
AD  - Cochrane Netherlands, Julius Center for Health Sciences and Primary Care, 
      University Medical Center Utrecht, Utrecht University, Utrecht, Netherlands.
FAU - Richter, Bernd
AU  - Richter B
AD  - Institute of General Practice, Medical Faculty of the Heinrich-Heine-University 
      Düsseldorf, Düsseldorf, Germany.
FAU - Baddeley, Annabel
AU  - Baddeley A
AD  - Global Tuberculosis Programme, World Health Organization, Geneva, Switzerland.
FAU - Bastard, Mathieu
AU  - Bastard M
AD  - Global Tuberculosis Programme, World Health Organization, Geneva, Switzerland.
FAU - Carlqvist, Anna
AU  - Carlqvist A
AD  - Global Tuberculosis Programme, World Health Organization, Geneva, Switzerland.
FAU - Garcia-Casal, Maria Nieves
AU  - Garcia-Casal MN
AD  - Department of Nutrition and Food Safety, World Health Organization, Geneva, 
      Switzerland.
FAU - Hemmingsen, Bianca
AU  - Hemmingsen B
AD  - Department of Noncommunicable Diseases, World Health Organization, Geneva, 
      Switzerland.
FAU - Mavhunga, Farai
AU  - Mavhunga F
AD  - Global Tuberculosis Programme, World Health Organization, Geneva, Switzerland.
FAU - Manne-Goehler, Jennifer
AU  - Manne-Goehler J
AD  - Brigham and Women's Hospital, Harvard Medical School, Boston, MA, USA.
FAU - Viney, Kerri
AU  - Viney K
AD  - Global Tuberculosis Programme, World Health Organization, Geneva, Switzerland.
LA  - eng
GR  - 001/WHO_/World Health Organization/International
PT  - Journal Article
PT  - Meta-Analysis
PT  - Review
PT  - Systematic Review
DEP - 20240611
PL  - England
TA  - Cochrane Database Syst Rev
JT  - The Cochrane database of systematic reviews
JID - 100909747
SB  - IM
UOF - doi: 10.1002/14651858.CD015890
MH  - Humans
MH  - *Malnutrition/complications/epidemiology
MH  - Risk Factors
MH  - Child
MH  - Adolescent
MH  - *Tuberculosis/epidemiology
MH  - Adult
MH  - Prognosis
MH  - Retrospective Studies
MH  - Prospective Studies
PMC - PMC11165671
COIS- Juan Victor Ariel Franco: none known. Brenda Bongaerts: none known. Maria‐Inti 
      Metzendorf: none known. Agostina Risso: none known. Yang Guo: none known. Laura 
      Peña Silva: none known. Melanie Boeckmann: none known. Sabrina Schlesinger: Novo 
      Nordisk (Independent Contractor), Alpro Foundation (Grant/Contract). Johanna AAG 
      Damen: Universitair Medisch Centrum Utrecht (Employment). Bernd Richter: 
      consultant for the World Health Organization. Anna Carlqvist: consultant for the 
      World Health Organization. Mathieu Bastard: employee of the World Health 
      Organization. Maria Nieves Garcia‐Casal: employee of the World Health 
      Organization. Bianca Hemmingsen: employee of the World Health Organization. Farai 
      Mavhunga: employee of the World Health Organization. Jennifer Manne‐Goehler: 
      consultant for the World Health Organization and National Institutes of Health 
      (Grant/Contract). Kerri Viney: employee of the World Health Organization. Annabel 
      Baddeley: employee of the World Health Organization. Juan Victor Ariel Franco, 
      Maria‐Inti Metzendorf, Brenda Bongaerts, and Bernd Richter are editors for 
      Cochrane Metabolic and Endocrine Disorders, but they were excluded from the 
      editorial processing of this review. The authors alone are responsible for the 
      views expressed in this article and they do not necessarily represent the views, 
      decisions or policies of the institutions with which they are affiliated.
EDAT- 2024/06/11 12:44
MHDA- 2024/06/11 12:45
PMCR- 2024/06/11
CRDT- 2024/06/11 06:43
PHST- 2024/06/11 12:45 [medline]
PHST- 2024/06/11 12:44 [pubmed]
PHST- 2024/06/11 06:43 [entrez]
PHST- 2024/06/11 00:00 [pmc-release]
AID - CD015890.pub2 [pii]
AID - 10.1002/14651858.CD015890.pub2 [doi]
PST - epublish
SO  - Cochrane Database Syst Rev. 2024 Jun 11;6(6):CD015890. doi: 
      10.1002/14651858.CD015890.pub2.

PMID- 39039651
OWN - NLM
STAT- MEDLINE
DCOM- 20240902
LR  - 20240904
IS  - 1365-3156 (Electronic)
IS  - 1360-2276 (Linking)
VI  - 29
IP  - 9
DP  - 2024 Sep
TI  - Prediabetes and the treatment outcome of tuberculosis: A meta-analysis.
PG  - 757-767
LID - 10.1111/tmi.14034 [doi]
AB  - OBJECTIVES: Diabetes has been related to higher risk and poor prognosis of 
      patients with tuberculosis, while the influence of prediabetes on the treatment 
      outcome of patients with tuberculosis remains not determined. A meta-analysis was 
      performed to evaluate the influence of prediabetes on treatment outcome of 
      patients with tuberculosis. METHODS: Relevant cohort studies were acquired 
      through a search of Medline, Embase, and Web of Science databases. To minimise 
      the influence of between-study heterogeneity, a randomised-effects model was used 
      to pool the results. RESULTS: Eight prospective cohort studies including 3001 
      patients with tuberculosis were available for the meta-analysis. Among them, 752 
      (25.1%) were with prediabetes at baseline, and the patients were followed for a 
      mean duration of 17.7 months. It was shown that compared to patients with 
      normoglycemia, those with prediabetes were associated with a higher incidence of 
      unfavourable treatment outcome (risk ratio [RR]: 1.41, 95% confidence interval 
      [CI]: 1.02 to 1.96, p = 0.04; I(2) = 56%). Subgroup analysis did not support that 
      difference in study country (Asian or non-Asian), diagnosis (pulmonary 
      tuberculosis only or also with extrapulmonary tuberculosis), mean age, follow-up 
      duration, or study quality score had significant influence on the results (p for 
      subgroup difference all >0.05). However, prediabetes at baseline was not 
      associated with an increased risk of all-cause mortality during follow-up (RR: 
      1.59, 95% CI: 0.75 to 3.38, p = 0.23; I(2) = 54%). CONCLUSIONS: Patients with 
      tuberculosis and prediabetes may have a higher risk of unfavourable treatment 
      outcome compared to patients with normoglycemia.
CI  - © 2024 John Wiley & Sons Ltd.
FAU - Liang, Lingbo
AU  - Liang L
AD  - General Practice Ward/International Medical Center Ward, General Practice Medical 
      Center, West China Hospital, Sichuan University, Chengdu, China.
FAU - Su, Qiaoli
AU  - Su Q
AD  - General Practice Ward/International Medical Center Ward, General Practice Medical 
      Center, West China Hospital, Sichuan University, Chengdu, China.
LA  - eng
GR  - 2020YFQ0011/Key Project of Science & Technology Department of Sichuan Province/
GR  - 20PJ006/Key Project of Health Commission of Sichuan Province/
PT  - Journal Article
PT  - Meta-Analysis
PT  - Review
DEP - 20240722
PL  - England
TA  - Trop Med Int Health
JT  - Tropical medicine & international health : TM & IH
JID - 9610576
RN  - 0 (Antitubercular Agents)
SB  - IM
MH  - Humans
MH  - *Prediabetic State
MH  - *Tuberculosis/drug therapy/mortality
MH  - Treatment Outcome
MH  - Antitubercular Agents/therapeutic use
MH  - Risk Factors
OTO - NOTNLM
OT  - all‐cause mortality
OT  - meta‐analysis
OT  - prediabetes
OT  - treatment outcome
OT  - tuberculosis
EDAT- 2024/07/23 06:42
MHDA- 2024/09/02 08:45
CRDT- 2024/07/23 00:13
PHST- 2024/09/02 08:45 [medline]
PHST- 2024/07/23 06:42 [pubmed]
PHST- 2024/07/23 00:13 [entrez]
AID - 10.1111/tmi.14034 [doi]
PST - ppublish
SO  - Trop Med Int Health. 2024 Sep;29(9):757-767. doi: 10.1111/tmi.14034. Epub 2024 
      Jul 22.

PMID- 34936168
OWN - NLM
STAT- MEDLINE
DCOM- 20230926
LR  - 20230929
IS  - 1445-5994 (Electronic)
IS  - 1444-0903 (Linking)
VI  - 53
IP  - 9
DP  - 2023 Sep
TI  - Tuberculosis and diabetes: increased hospitalisations and mortality associated 
      with renal impairment.
PG  - 1588-1594
LID - 10.1111/imj.15668 [doi]
AB  - BACKGROUND: Diabetes mellitus (DM) triples a person's risk of active tuberculosis 
      (TB) and is associated with increased mortality. It is unclear whether diabetes 
      status and/or the associated renal dysfunction is associated with poor TB 
      outcomes in New Zealand, which has high diabetes screening. AIM: To characterise 
      the population of TB-DM and TB-alone to assess the effect of diabetes status and 
      renal function on hospitalisation and mortality. METHODS: Clinical records from 
      all adult patients diagnosed with TB in Auckland over a 6-year period (2010-2015) 
      were reviewed. Baseline demographics, clinical presentation and microbiological 
      data were assessed to compare the rates of hospitalisation and mortality between 
      those with TB-DM and TB-alone. Statistical significance was defined as P < 0.05. 
      RESULTS: A total of 701 patients was identified with TB; 120 (17%) had an unknown 
      diabetes status and were excluded, and 135 had co-existing diabetes. The TB-DM 
      and TB-alone groups had similar distribution of TB site and proportions of 
      Mycobacterium tuberculosis culture positivity. Univariate analysis showed TB-DM 
      patients had statistically significantly higher proportions of acute 
      hospitalisation and mortality. Multivariate logistic regression showed only a 
      reduced estimated glomerular filtration rate (eGFR) accounted for the higher 
      rates of hospitalisation, with the odds of hospitalisation increasing by 2% for 
      every unit decrease in eGFR. The odds of mortality increased by 6% for every year 
      increase in age, and the odds of mortality increased by 3% for every unit 
      reduction in eGFR. CONCLUSIONS: Diabetes is associated with higher TB 
      hospitalisation and mortality; however, this is likely mediated by increased age 
      and chronic kidney disease.
CI  - © 2021 Royal Australasian College of Physicians.
FAU - Kaur, Ruveena
AU  - Kaur R
AUID- ORCID: 0000-0003-1745-3826
AD  - Respiratory Department, Auckland District Health Board, Auckland, New Zealand.
AD  - Diabetes Centre, Auckland District Health Board, Auckland, New Zealand.
FAU - Egli, Tobias
AU  - Egli T
AD  - Respiratory Department, Auckland District Health Board, Auckland, New Zealand.
FAU - Paynter, Jennifer
AU  - Paynter J
AD  - Respiratory Department, Auckland District Health Board, Auckland, New Zealand.
FAU - Murphy, Rinki
AU  - Murphy R
AUID- ORCID: 0000-0002-0043-2423
AD  - Diabetes Centre, Auckland District Health Board, Auckland, New Zealand.
AD  - Faculty of Medical and Health Sciences, University of Auckland, Auckland, New 
      Zealand.
FAU - Perumal, Lavinia
AU  - Perumal L
AD  - Auckland Regional Public Health Service (ARPHS), Auckland, New Zealand.
FAU - Lee, Arier
AU  - Lee A
AD  - Faculty of Medical and Health Sciences, University of Auckland, Auckland, New 
      Zealand.
FAU - Harrison, Adrian
AU  - Harrison A
AD  - Respiratory Department, Auckland District Health Board, Auckland, New Zealand.
FAU - Christmas, Tim
AU  - Christmas T
AD  - Respiratory Department, Auckland District Health Board, Auckland, New Zealand.
FAU - Lewis, Chris
AU  - Lewis C
AUID- ORCID: 0000-0001-9222-747X
AD  - Respiratory Department, Auckland District Health Board, Auckland, New Zealand.
FAU - Nisbet, Mitzi
AU  - Nisbet M
AD  - Respiratory Department, Auckland District Health Board, Auckland, New Zealand.
AD  - Infectious Diseases Department, Auckland District Health Board, Auckland, New 
      Zealand.
LA  - eng
PT  - Journal Article
DEP - 20220827
PL  - Australia
TA  - Intern Med J
JT  - Internal medicine journal
JID - 101092952
SB  - IM
MH  - Adult
MH  - Humans
MH  - *Diabetes Mellitus/epidemiology/diagnosis
MH  - *Tuberculosis/epidemiology/diagnosis
MH  - Hospitalization
MH  - Logistic Models
MH  - New Zealand/epidemiology
OTO - NOTNLM
OT  - hospitalisation
OT  - immunocompromised
OT  - mortality
OT  - renal failure
OT  - tuberculosis diabetes
EDAT- 2021/12/23 06:00
MHDA- 2023/09/26 06:43
CRDT- 2021/12/22 13:03
PHST- 2021/12/13 00:00 [revised]
PHST- 2021/11/09 00:00 [received]
PHST- 2021/12/14 00:00 [accepted]
PHST- 2023/09/26 06:43 [medline]
PHST- 2021/12/23 06:00 [pubmed]
PHST- 2021/12/22 13:03 [entrez]
AID - 10.1111/imj.15668 [doi]
PST - ppublish
SO  - Intern Med J. 2023 Sep;53(9):1588-1594. doi: 10.1111/imj.15668. Epub 2022 Aug 27.

PMID- 38027218
OWN - NLM
STAT- MEDLINE
DCOM- 20231201
LR  - 20240228
IS  - 1664-2392 (Print)
IS  - 1664-2392 (Electronic)
IS  - 1664-2392 (Linking)
VI  - 14
DP  - 2023
TI  - Impact of diabetes itself and glycemic control status on tuberculosis.
PG  - 1250001
LID - 10.3389/fendo.2023.1250001 [doi]
LID - 1250001
AB  - OBJECTIVES: To explore the impact of diabetes itself and glycemic control status 
      on tuberculosis (TB). METHODS: A total of 3393 patients with TB and diabetes 
      mellitus (DM) who were hospitalized in the Public Health Clinical Center of 
      Chengdu from January 1, 2019, to December 31, 2021, were retrospectively included 
      and divided into three groups according to baseline glycemic control status: two 
      groups according to glycemic status at discharge, two groups according to cavity 
      occurrence, three groups according to sputum results, and three groups according 
      to lesion location. The influencing factors and the differences in cavity 
      occurrence, sputum positivity and lesion location among different glycemic 
      control groups or between different glycemic status groups were analyzed. 
      RESULTS: In this TB with DM cohort, most of the subjects were male, with a male 
      to female ratio of 4.54:1, most of them were 45-59 years old, with an average age 
      of 57.44 ± 13.22 years old. Among them, 16.8% (569/3393) had cavities, 52.2% 
      (1770/3393) were sputum positive, 30.4% (1030/3393) had simple intrapulmonary 
      lesions, 68.1% (2311/3393) had both intra and extrapulmonary lesions, only 15.8% 
      (537/3393) had good glycemic control,16.0% (542/3393) and 68.2% (2314/3393) had 
      fair and poor glycemic control, respectively. Compared with the non-cavity group, 
      the sputum-negative group and the extrapulmonary lesion group, the cavity group, 
      sputum-positive group, intrapulmonary lesion group and the intra and 
      extrapulmonary lesion group all had higher fasting plasma glucose (FPG) and 
      glycosylated hemoglobin A 1c (HbA1c) and lower good glycemic control rates at 
      admission (all P<0.001). Another aspect, compared with the good glycemic control 
      group, the poor glycemic control group had a higher cavity occurrence rate, 
      sputum positive rate, and greater proportion of intrapulmonary lesions. Moreover, 
      FPG and HbA1c levels and poor glycemic control were significantly positively 
      correlated with cavity occurrence, sputum positivity, and intrapulmonary lesions 
      and were the main risk factors for TB disease progression. On the other hand, 
      cavity occurrence, sputum positivity, and intrapulmonary lesions were also main 
      risk factors for hyperglycemia and poor glycemic control. CONCLUSION: Diabetes 
      itself and glycemic control status could impact TB disease. Good glycemic control 
      throughout the whole process is necessary for patients with TB and DM to reduce 
      cavity occurrence and promote sputum negative conversion and lesion absorption.
CI  - Copyright © 2023 Meng, Lan, Wu, Ren, Yuan, Yang, Chen, Peng and Liu.
FAU - Meng, Fanqi
AU  - Meng F
AD  - The First Ward of Internal Medicine, Public Health Clinic Centre of Chengdu, 
      Chengdu, China.
AD  - School of Public Health, Chengdu Medical College, Chengdu, China.
FAU - Lan, Lijuan
AU  - Lan L
AD  - The First Ward of Internal Medicine, Public Health Clinic Centre of Chengdu, 
      Chengdu, China.
FAU - Wu, Guihui
AU  - Wu G
AD  - Tuberculosis (TB) Department, Public Health Clinic Centre of Chengdu, Chengdu, 
      China.
FAU - Ren, Xiaoxia
AU  - Ren X
AD  - The First Ward of Internal Medicine, Public Health Clinic Centre of Chengdu, 
      Chengdu, China.
FAU - Yuan, Xiaoyan
AU  - Yuan X
AD  - The First Ward of Internal Medicine, Public Health Clinic Centre of Chengdu, 
      Chengdu, China.
FAU - Yang, Ming
AU  - Yang M
AD  - Tuberculosis (TB) Department, Public Health Clinic Centre of Chengdu, Chengdu, 
      China.
FAU - Chen, Qing
AU  - Chen Q
AD  - Tuberculosis (TB) Department, Public Health Clinic Centre of Chengdu, Chengdu, 
      China.
FAU - Peng, Xiaoli
AU  - Peng X
AD  - School of Public Health, Chengdu Medical College, Chengdu, China.
FAU - Liu, Dafeng
AU  - Liu D
AD  - The First Ward of Internal Medicine, Public Health Clinic Centre of Chengdu, 
      Chengdu, China.
LA  - eng
PT  - Journal Article
PT  - Research Support, Non-U.S. Gov't
DEP - 20231108
PL  - Switzerland
TA  - Front Endocrinol (Lausanne)
JT  - Frontiers in endocrinology
JID - 101555782
RN  - 0 (Glycated Hemoglobin)
SB  - IM
MH  - Humans
MH  - Male
MH  - Female
MH  - Adult
MH  - Middle Aged
MH  - Aged
MH  - Glycated Hemoglobin
MH  - Retrospective Studies
MH  - *Tuberculosis, Pulmonary/epidemiology
MH  - Glycemic Control
MH  - *Diabetes Mellitus/epidemiology
MH  - *Tuberculosis/complications/epidemiology
MH  - *Hyperglycemia
PMC - PMC10663330
OTO - NOTNLM
OT  - DM
OT  - TB
OT  - cavity occurrence
OT  - glycemic control status
OT  - lesions
OT  - sputum positive
COIS- The authors declare that the research was conducted in the absence of any 
      commercial or financial relationships that could be construed as a potential 
      conflict of interest.
EDAT- 2023/11/29 18:43
MHDA- 2023/12/01 06:44
PMCR- 2023/01/01
CRDT- 2023/11/29 17:02
PHST- 2023/06/29 00:00 [received]
PHST- 2023/10/12 00:00 [accepted]
PHST- 2023/12/01 06:44 [medline]
PHST- 2023/11/29 18:43 [pubmed]
PHST- 2023/11/29 17:02 [entrez]
PHST- 2023/01/01 00:00 [pmc-release]
AID - 10.3389/fendo.2023.1250001 [doi]
PST - epublish
SO  - Front Endocrinol (Lausanne). 2023 Nov 8;14:1250001. doi: 
      10.3389/fendo.2023.1250001. eCollection 2023.

PMID- 38725045
OWN - NLM
STAT- MEDLINE
DCOM- 20240510
LR  - 20240511
IS  - 2047-783X (Electronic)
IS  - 0949-2321 (Print)
IS  - 0949-2321 (Linking)
VI  - 29
IP  - 1
DP  - 2024 May 9
TI  - The potential association between metabolic disorders and pulmonary tuberculosis: 
      a Mendelian randomization study.
PG  - 277
LID - 10.1186/s40001-024-01845-0 [doi]
LID - 277
AB  - BACKGROUND: Metabolic disorders (MetDs) have been demonstrated to be closely 
      linked to numerous diseases. However, the precise association between MetDs and 
      pulmonary tuberculosis (PTB) remains poorly understood. METHOD: Summary 
      statistics for exposure and outcomes from genome-wide association studies (GWASs) 
      for exposures and outcomes were obtained from the BioBank Japan Project (BBJ) 
      Gene-exposure dataset. The 14 clinical factors were categorized into three 
      groups: metabolic laboratory markers, blood pressure, and the MetS diagnostic 
      factors. The causal relationship between metabolic factors and PTB were analyzed 
      using two-sample Mendelian Randomization (MR). Additionally, the direct effects 
      on the risk of PTB were investigated through multivariable MR. The primary method 
      employed was the inverse variance-weighted (IVW) model. The sensitivity of this 
      MR analysis was evaluated using MR-Egger regression and the MR-PRESSO global 
      test. RESULTS: According to the two-sample MR, HDL-C, HbA1c, TP, and DM were 
      positively correlated with the incidence of active TB. According to the 
      multivariable MR, HDL-C (IVW: OR 2.798, 95% CI 1.484-5.274, P = 0.001), LDL (IVW: 
      OR 4.027, 95% CI 1.140-14.219, P = 0.03) and TG (IVW: OR 2.548, 95% CI 
      1.269-5.115, P = 0.009) were positively correlated with the occurrence of PTB. TC 
      (OR 0.131, 95% CI 0.028-0.607, P = 0.009) was negatively correlated with the 
      occurrence of PTB. We selected BMI, DM, HDL-C, SBP, and TG as the diagnostic 
      factors for metabolic syndrome. DM (IVW, OR 1.219, 95% CI 1.040-1.429 P = 0.014) 
      and HDL-C (IVW, OR 1.380, 95% CI 1.035-1.841, P = 0.028) were directly correlated 
      with the occurrence of PTB. CONCLUSIONS: This MR study demonstrated that 
      metabolic disorders, mainly hyperglycemia, and dyslipidemia, are associated with 
      the incidence of active pulmonary tuberculosis.
CI  - © 2024. The Author(s).
FAU - Du, Zhi-Xiang
AU  - Du ZX
AD  - Department of Infectious Disease and Liver Disease, The Second Hospital of 
      Nanjing, Nanjing University of Chinese Medicine, Nanjing, Jiangsu Province, 
      210003, China.
FAU - Ren, Yun-Yao
AU  - Ren YY
AD  - Department of Tuberculosis, The Second Hospital of Nanjing, Nanjing University of 
      Chinese Medicine, Nanjing, Jiangsu Province, 210003, China.
FAU - Wang, Jia-Luo
AU  - Wang JL
AD  - Department of Infectious Disease and Liver Disease, The Second Hospital of 
      Nanjing, Nanjing University of Chinese Medicine, Nanjing, Jiangsu Province, 
      210003, China.
FAU - Li, Shun-Xin
AU  - Li SX
AD  - Department of Infectious Disease and Liver Disease, The Second Hospital of 
      Nanjing, Nanjing University of Chinese Medicine, Nanjing, Jiangsu Province, 
      210003, China.
FAU - Hu, Yi-Fan
AU  - Hu YF
AD  - Department of Infectious Disease and Liver Disease, The Second Hospital of 
      Nanjing, Nanjing University of Chinese Medicine, Nanjing, Jiangsu Province, 
      210003, China.
FAU - Wang, Li
AU  - Wang L
AD  - Department of Infectious Disease and Liver Disease, The Second Hospital of 
      Nanjing, Nanjing University of Chinese Medicine, Nanjing, Jiangsu Province, 
      210003, China.
FAU - Chen, Miao-Yang
AU  - Chen MY
AD  - Department of Infectious Disease and Liver Disease, The Second Hospital of 
      Nanjing, Nanjing University of Chinese Medicine, Nanjing, Jiangsu Province, 
      210003, China.
FAU - Li, Yang
AU  - Li Y
AD  - Department of Infectious Diseases, The Affiliated Taizhou People's Hospital of 
      Nanjing Medical University, Taizhou School of Clinical Medicine, Nanjing Medical 
      University, Taizhou, Jiangsu Province, China.
FAU - Hu, Chun-Mei
AU  - Hu CM
AD  - Department of Tuberculosis, The Second Hospital of Nanjing, Nanjing University of 
      Chinese Medicine, Nanjing, Jiangsu Province, 210003, China. njyy003@njucm.edu.cn.
FAU - Yang, Yong-Feng
AU  - Yang YF
AD  - Department of Infectious Disease and Liver Disease, The Second Hospital of 
      Nanjing, Nanjing University of Chinese Medicine, Nanjing, Jiangsu Province, 
      210003, China. yangyongfeng@njucm.edu.cn.
LA  - eng
GR  - 81970454/National Natural Science Foundation of China/
PT  - Journal Article
DEP - 20240509
PL  - England
TA  - Eur J Med Res
JT  - European journal of medical research
JID - 9517857
SB  - IM
MH  - Humans
MH  - *Mendelian Randomization Analysis
MH  - *Tuberculosis, Pulmonary/genetics/epidemiology/blood
MH  - *Metabolic Diseases/genetics/epidemiology
MH  - *Genome-Wide Association Study
MH  - Risk Factors
PMC - PMC11080151
OTO - NOTNLM
OT  - Dyslipidemia
OT  - Hyperglycemia
OT  - Mendelian randomization
OT  - Metabolic disorders
OT  - Pulmonary tuberculosis
COIS- The authors declare there are no conflicts of interest.
EDAT- 2024/05/10 00:42
MHDA- 2024/05/10 11:42
PMCR- 2024/05/09
CRDT- 2024/05/09 23:48
PHST- 2023/08/24 00:00 [received]
PHST- 2024/04/15 00:00 [accepted]
PHST- 2024/05/10 11:42 [medline]
PHST- 2024/05/10 00:42 [pubmed]
PHST- 2024/05/09 23:48 [entrez]
PHST- 2024/05/09 00:00 [pmc-release]
AID - 10.1186/s40001-024-01845-0 [pii]
AID - 1845 [pii]
AID - 10.1186/s40001-024-01845-0 [doi]
PST - epublish
SO  - Eur J Med Res. 2024 May 9;29(1):277. doi: 10.1186/s40001-024-01845-0.

PMID- 38092509
OWN - NLM
STAT- MEDLINE
DCOM- 20231216
LR  - 20240917
IS  - 1558-3597 (Electronic)
IS  - 0735-1097 (Print)
IS  - 0735-1097 (Linking)
VI  - 82
IP  - 25
DP  - 2023 Dec 19
TI  - Global Burden of Cardiovascular Diseases and Risks, 1990-2022.
PG  - 2350-2473
LID - S0735-1097(23)08023-3 [pii]
LID - 10.1016/j.jacc.2023.11.007 [doi]
FAU - Mensah, George A
AU  - Mensah GA
AD  - Center for Translation Research and Implementation Science, National Heart, Lung, 
      and Blood Institute, National Institutes of Health, Bethesda, Maryland, USA.
FAU - Fuster, Valentin
AU  - Fuster V
AD  - Mount Sinai Heart, Icahn School of Medicine at Mount Sinai, New York, New York, 
      USA; Centro Nacional de Investigaciones Cardiovasculares (CNIC), Madrid, Spain.
FAU - Murray, Christopher J L
AU  - Murray CJL
AD  - Department of Health Metrics Sciences, Institute for Health Metrics and 
      Evaluation, School of Medicine, University of Washington, Seattle, Washington, 
      USA.
FAU - Roth, Gregory A
AU  - Roth GA
AD  - Department of Health Metrics Sciences, Institute for Health Metrics and 
      Evaluation, School of Medicine, University of Washington, Seattle, Washington, 
      USA; Division of Cardiology, Department of Medicine, University of Washington, 
      Seattle, Washington, USA. Electronic address: rothg@uw.edu.
CN  - Global Burden of Cardiovascular Diseases and Risks Collaborators
LA  - eng
GR  - IA/CPHE/17/1/503345/WTDBT_/DBT-Wellcome Trust India Alliance/India
PT  - Journal Article
PT  - Research Support, Non-U.S. Gov't
PL  - United States
TA  - J Am Coll Cardiol
JT  - Journal of the American College of Cardiology
JID - 8301365
SB  - IM
MH  - Humans
MH  - *Cardiovascular Diseases/epidemiology
MH  - Risk Factors
MH  - Environmental Exposure
MH  - Global Health
MH  - Quality-Adjusted Life Years
PMC - PMC7615984
MID - EMS196063
COIS- Funding Support and Author Disclosures Funding was provided by the Bill and 
      Melinda Gates Foundation, and the American College of Cardiology Foundation. The 
      authors have reported that they have no relationships relevant to the contents of 
      this paper to disclose. The contents and views expressed in this report are those 
      of the authors and do not necessarily reflect the official views of the National 
      Institutes of Health, the Department of Health and Human Services, the U.S. 
      Government, or the affiliated institutions.
FIR - Mensah, George A
IR  - Mensah GA
IRAD- Center for Translation Research and Implementation Science, National Institutes 
      of Health, Bethesda, MD, USA; Department of Medicine, University of Cape Town, 
      Cape Town, South Africa.
FIR - Abate, Yohannes Habtegiorgis
IR  - Abate YH
IRAD- Department of Clinical Governance and Quality Improvement, Aleta Wondo Hospital, 
      Aleta Wondo, Ethiopia.
FIR - Abbasian, Mohammadreza
IR  - Abbasian M
IRAD- Department of Orthopedic Surgery, Harvard University, Boston, MA, USA; Department 
      of Orthopaedic Surgery, Shahid Beheshti University of Medical Sciences, Tehran, 
      Iran.
FIR - Abd-Allah, Foad
IR  - Abd-Allah F
IRAD- Department of Neurology, Cairo University, Cairo, Egypt.
FIR - Abdollahi, Ashkan
IR  - Abdollahi A
IRAD- Department of Cardiovascular Medicine, Johns Hopkins University, Baltimore, MD, 
      USA; Department of Medicine, Shiraz University of Medical Sciences, Shiraz, Iran.
FIR - Abdollahi, Mohammad
IR  - Abdollahi M
IRAD- The Institute of Pharmaceutical Sciences (TIPS), Tehran University of Medical 
      Sciences, Tehran, Iran; School of Pharmacy, Tehran University of Medical 
      Sciences, Tehran, Iran.
FIR - Abdulah, Deldar Morad
IR  - Abdulah DM
IRAD- Community and Maternity Nursing Unit, University of Duhok, Duhok, Iraq.
FIR - Abdullahi, Auwal
IR  - Abdullahi A
IRAD- Department of Physiotherapy, Bayero University Kano, Kano, Nigeria; Department of 
      Rehabilitation Sciences, Hong Kong Polytechnic University, Hong Kong, China.
FIR - Abebe, Ayele Mamo
IR  - Abebe AM
IRAD- Pediatrics Nursing Department, Debre Berhan University, Debre Berhan, Ethiopia.
FIR - Abedi, Aidin
IR  - Abedi A
IRAD- Department of Neurosurgery, University of Southern California, Los Angeles, CA, 
      USA; Keck School of Medicine, University of Southern California, Los Angeles, CA, 
      USA.
FIR - Abedi, Armita
IR  - Abedi A
IRAD- Department of Emergency Medicine, Zanjan University of Medical Sciences, Zanjan, 
      Iran.
FIR - Abiodun, Olugbenga Olusola
IR  - Abiodun OO
IRAD- Department of Internal Medicine, Federal Medical Centre, Abuja, Nigeria.
FIR - Ali, Hiwa Abubaker
IR  - Ali HA
IRAD- Department of Banking and Finance, University of Human Development, Sulaymaniyah, 
      Iraq.
FIR - Abu-Gharbieh, Eman
IR  - Abu-Gharbieh E
IRAD- Clinical Sciences Department, University of Sharjah, Sharjah, United Arab 
      Emirates.
FIR - Abu-Rmeileh, Niveen M E
IR  - Abu-Rmeileh NME
IRAD- Institute of Community and Public Health, Birzeit University, Ramallah, 
      Palestine.
FIR - Aburuz, Salahdein
IR  - Aburuz S
IRAD- Department of Therapeutics, United Arab Emirates University, Al Ain, United Arab 
      Emirates; College of Pharmacy, University of Jordan, Amman, Jordan.
FIR - Abushouk, Abdelrahman I
IR  - Abushouk AI
IRAD- Department of Internal Medicine, Yale School of Medicine, New Haven, CT, USA; 
      Department of Medicine, Ain Shams University, Cairo, Egypt.
FIR - Abu-Zaid, Ahmed
IR  - Abu-Zaid A
IRAD- Department of Surgery, Alfaisal University, Riyadh, Saudi Arabia; College of 
      Graduate Health Sciences, University of Tennessee, Memphis, TN, USA.
FIR - Adane, Tigist Demssew
IR  - Adane TD
IRAD- Department of Clinical and Psychosocial Epidemiology, University of Groningen, 
      Groningen, Netherlands.
FIR - Adderley, Nicola J
IR  - Adderley NJ
IRAD- Institute of Applied Health Research, University of Birmingham, Birmingham, UK.
FIR - Adebayo, Oladimeji M
IR  - Adebayo OM
IRAD- College of Medicine, University College Hospital, Ibadan, Ibadan, Nigeria.
FIR - Aden, Bashir
IR  - Aden B
IRAD- Khalifa University, Abu Dhabi, United Arab Emirates; Institute of Public Health, 
      Walden University, Al Ain, United Arab Emirates.
FIR - Adeyeoluwa, Temitayo Esther
IR  - Adeyeoluwa TE
IRAD- Department of Bioscience and Biotechnology, University of Medical Sciences, Ondo, 
      Ondo city, Nigeria; Department of Veterinary Medicine, University of Ibadan, 
      Ibadan, Nigeria.
FIR - Adeyomoye, Olorunsola Israel
IR  - Adeyomoye OI
IRAD- Department of Physiology, University of Medical Sciences, Ondo, Ondo City, 
      Nigeria.
FIR - Sakilah Adnani, Qorinah Estiningtyas
IR  - Sakilah Adnani QE
IRAD- Faculty of Medicine, Universitas Padjadjaran (Padjadjaran University), Bandung, 
      Indonesia.
FIR - Afrashteh, Fatemeh
IR  - Afrashteh F
IRAD- Department of Medicine, Iran University of Medical Sciences, Tehran, Iran.
FIR - Afyouni, Shadi
IR  - Afyouni S
IRAD- Johns Hopkins Radiology Department, Jackson State University, Baltimore, MD, USA.
FIR - Afzal, Saira
IR  - Afzal S
IRAD- Department of Community Medicine, King Edward Memorial Hospital, Lahore, 
      Pakistan; Department of Public Health, Public Health Institute, Lahore, Pakistan.
FIR - Agasthi, Pradyumna
IR  - Agasthi P
IRAD- Department of Cardiovascular Medicine, Mayo Clinic, Scottsdale, AZ, USA.
FIR - Agodi, Antonella
IR  - Agodi A
IRAD- Department of Medical and Surgical Sciences and Advanced Technologies "GF 
      Ingrassia", University of Catania, Catania, Italy.
FIR - Aguilera Arriagada, Constanza Elizabeth
IR  - Aguilera Arriagada CE
IRAD- Unidad de Emergencia Adulto, Complejo Asistencial Dr. Sótero del Río, Santiago, 
      Chile.
FIR - Agyemang-Duah, Williams
IR  - Agyemang-Duah W
IRAD- Department of Geography and Planning, Queen's University, Kingston, ON, Canada.
FIR - Ahinkorah, Bright Opoku
IR  - Ahinkorah BO
IRAD- School of Public Health, University of Technology Sydney, Sydney, NSW, Australia.
FIR - Ahmad, Aqeel
IR  - Ahmad A
IRAD- Department of Medical Biochemistry, Shaqra University, Shaqra, Saudi Arabia.
FIR - Ahmad, Danish
IR  - Ahmad D
IRAD- School of Medicine and Psychology, Australian National University, Canberra, ACT, 
      Australia; Public Health Foundation of India, Gandhinagar, India.
FIR - Ahmad, Firdos
IR  - Ahmad F
IRAD- College of Medicine, University of Sharjah, Sharjah, United Arab Emirates.
FIR - Ahmad, Muayyad M
IR  - Ahmad MM
IRAD- Department of Clinical Nursing, University of Jordan, Amman, Jordan.
FIR - Ahmed, Ayman
IR  - Ahmed A
IRAD- Institute of Endemic Diseases, University of Khartoum, Khartoum, Sudan; Swiss 
      Tropical and Public Health Institute, University of Basel, Basel, Switzerland.
FIR - Ahmed, Haroon
IR  - Ahmed H
IRAD- Department of Biosciences, COMSATS Institute of Information Technology, 
      Islamabad, Pakistan.
FIR - Ahmed, Muktar Beshir
IR  - Ahmed MB
IRAD- Department of Epidemiology, Jimma University, Jimma, Ethiopia; Australian Center 
      for Precision Health, University of South Australia, Adelaide, SA, Australia.
FIR - Ahmed, Syed Anees
IR  - Ahmed SA
IRAD- Brody School of Medicine, East Carolina University, Greenville, NC, USA.
FIR - Ajami, Marjan
IR  - Ajami M
IRAD- Department of Food and Nutrition Policy and Planning Research, National Institute 
      of Nutrition, Tehran, Iran; National Nutrition and Food Technology Research 
      Institute, Shahid Beheshti University of Medical Sciences, Tehran, Iran.
FIR - Akinosoglou, Karolina
IR  - Akinosoglou K
IRAD- Department of Internal Medicine, University of Patras, Patras, Greece; Internal 
      Medicine and Infectious Diseases, University General Hospital of Patras, Patras, 
      Greece.
FIR - Ala, Moein
IR  - Ala M
IRAD- Department of Pharmacology, Tehran University of Medical Sciences, Tehran, Iran.
FIR - Ali Al-Ahdal, Tareq Mohammed
IR  - Ali Al-Ahdal TM
IRAD- Institute of Global Health, Heidelberg University, Heidelberg, Germany.
FIR - Alalalmeh, Samer O
IR  - Alalalmeh SO
IRAD- Department of Clinical Sciences, Ajman University, Ajman, United Arab Emirates.
FIR - Al-Aly, Ziyad
IR  - Al-Aly Z
IRAD- John T. Milliken Department of Internal Medicine, Washington University in St. 
      Louis, St. Louis, MO, USA; Clinical Epidemiology Center, US Department of 
      Veterans Affairs (VA), St. Louis, MO, USA.
FIR - Alam, Nazmul
IR  - Alam N
IRAD- Department of Public Health, Asian University for Women, Chittagong, Bangladesh; 
      Asian University for Women, McGill University, Chittagong, Bangladesh.
FIR - Al-Amer, Rasmieh Mustafa
IR  - Al-Amer RM
IRAD- School of Nursing, Yarmouk University, Irbid, Jordan; School of Nursing and 
      Midwifery, Western Sydney University, Sydney, NSW, Australia.
FIR - Alashi, Alaa
IR  - Alashi A
IRAD- Department of Internal Medicine, Texas Tech University Health Sciences Center, El 
      Paso, OH, USA.
FIR - Albashtawy, Mohammed
IR  - Albashtawy M
IRAD- Community and Mental Health Department, Al al-Bayt University, Mafraq, Jordan.
FIR - AlBataineh, Mohammad T
IR  - AlBataineh MT
IRAD- Department of Molecular Biology and Genetics, Khalifa University, Abu Dhabi, 
      United Arab Emirates.
FIR - Alema, Haileselasie Berhane
IR  - Alema HB
IRAD- Department of Public Health, Aksum University, Axum, Ethiopia.
FIR - Alemi, Sharifullah
IR  - Alemi S
IRAD- Department of Global Health Entrepreneurship, Tokyo Medical and Dental 
      University, Tokyo, Japan.
FIR - Alemu, Yihun Mulugeta
IR  - Alemu YM
IRAD- Department of Epidemiology and Biostatistics, Bahir Dar University, Bahir Dar, 
      Ethiopia; Epidemiology and Population Health, Australian National University, 
      Canberra, ACT, Australia.
FIR - Saeed Al-Gheethi, Adel Ali
IR  - Saeed Al-Gheethi AA
IRAD- Global Centre for Environmental Remediation, University of Newcastle, Newcastle, 
      NSW, Australia; Cooperative Research Centre for Contamination Assessment and 
      Remediation of the Environment, Newcastle, NSW, Australia.
FIR - Alhabib, Khalid F
IR  - Alhabib KF
IRAD- Department of Cardiac Sciences, King Saud University, Riyadh, Saudi Arabia.
FIR - Naji Alhalaiqa, Fadwa Alhalaiqa
IR  - Naji Alhalaiqa FA
IRAD- College of Nursing, Qatar University, Doha, Qatar; Psychological Sciences 
      Association, Amman, Jordan.
FIR - Ali, Mohammed Usman
IR  - Ali MU
IRAD- Department of Medical Rehabilitation (Physiotherapy), University of Maiduguri, 
      Maiduguri, Nigeria; Department of Rehabilitation Sciences, Hong Kong Polytechnic 
      University, Hong Kong, China.
FIR - Ali, Rafat
IR  - Ali R
IRAD- Department of Biosciences, Jamia Millia Islamia, New Delhi, India.
FIR - Shujait Ali, Syed Shujait
IR  - Shujait Ali SS
IRAD- Center for Biotechnology and Microbiology, University of SWAT, Swat, Pakistan.
FIR - Alicandro, Gianfranco
IR  - Alicandro G
IRAD- Department of Pathophysiology and Transplantation, Università degli Studi di 
      Milano (University of Milan), Milan, Italy; Cystic Fibrosis Center, Fondazione 
      IRCCS Ospedale Maggiore Policlinico (IRCCS "Ca' Granda Maggiore Policlinico" 
      Hospital Foundation), Milan, Italy.
FIR - Alikhani, Reyhaneh
IR  - Alikhani R
IRAD- Department of Cardiology, Tehran University of Medical Sciences, Tehran, Iran.
FIR - Aljunid, Syed Mohamed
IR  - Aljunid SM
IRAD- Department of Health Policy and Management, Kuwait University, Kuwait, Kuwait; 
      International Centre for Casemix and Clinical Coding, National University of 
      Malaysia, Bandar Tun Razak, Malaysia.
FIR - Alla, François
IR  - Alla F
IRAD- Bordeaux School of Public Health, University of Bordeaux, Bordeaux, France.
FIR - Almahmeed, Wael
IR  - Almahmeed W
IRAD- Department of Cardiology, Heart, Vascular, and Thoracic Institute, Cleveland 
      Clinic Abu Dhabi, Abu Dhabi, United Arab Emirates; College of Medicine and Health 
      Sciences Academic Programs, Khalifa University, Abu Dhabi, United Arab Emirates.
FIR - Al-Marwani, Sabah
IR  - Al-Marwani S
IRAD- Department of Dentistry, Independent Consultant, Sana'a, Yemen; Department of 
      Public Health and Community Medicine, Independent Consultant, Irbid, Jordan.
FIR - Alonso, Jordi
IR  - Alonso J
IRAD- Research Program of Epidemiology and Public Health, Pompeu Fabra University, 
      Barcelona, Spain; Department of Experimental and Health Sciences, Biomedical 
      Research Networking Center in Epidemiology and Public Health (CiberESP), Madrid, 
      Spain.
FIR - Al-Raddadi, Rajaa M
IR  - Al-Raddadi RM
IRAD- Department of Community Medicine, King Abdulaziz University, Jeddah, Saudi 
      Arabia.
FIR - Alvi, Farrukh Jawad
IR  - Alvi FJ
IRAD- University Institute of Public Health, The University of Lahore, Lahore, 
      Pakistan.
FIR - Alvis-Guzman, Nelson
IR  - Alvis-Guzman N
IRAD- Research Group in Hospital Management and Health Policies, Universidad de la 
      Costa (University of the Coast), Barranquilla, Colombia; Research Group in Health 
      Economics, University of Cartagena, Cartagena, Colombia.
FIR - Alvis-Zakzuk, Nelson J
IR  - Alvis-Zakzuk NJ
IRAD- Department of Economic Sciences, Universidad de la Costa (University of the 
      Coast), Barranquilla, Colombia; National Health Observatory, National Institute 
      of Health, Bogota, Colombia.
FIR - Alwafi, Hassan
IR  - Alwafi H
IRAD- Department of Clinical Pharmacology and Toxicology, Umm Al-Qura University, 
      Makkah, Saudi Arabia.
FIR - Aly, Hany
IR  - Aly H
IRAD- Department of Pediatrics, Cleveland Clinic, Cleveland, OH, USA.
FIR - Amegbor, Prince M
IR  - Amegbor PM
IRAD- School of Global Public Health, New York University, New York, NY, USA.
FIR - Amin, Tarek Tawfik
IR  - Amin TT
IRAD- Public Heath Department, Cairo University, Cairo, Egypt.
FIR - Amindarolzarbi, Alireza
IR  - Amindarolzarbi A
IRAD- Department of Radiology, Johns Hopkins University, Baltimore, MD, USA.
FIR - Amini-Rarani, Mostafa
IR  - Amini-Rarani M
IRAD- Health Management and Economics Research Center, Isfahan University of Medical 
      Sciences, Isfahan, Iran.
FIR - Amiri, Sohrab
IR  - Amiri S
IRAD- Medicine, Quran and Hadith Research Center, Baqiyatallah University of Medical 
      Sciences, Tehran, Iran.
FIR - Ammirati, Enrico
IR  - Ammirati E
IRAD- De Gasperis Cardio Center, Niguarda Hospital, Milano, Italy.
FIR - Anand, Tanu
IR  - Anand T
IRAD- Clinical Studies and Trials Unit, Indian Council of Medical Research, Delhi, 
      India.
FIR - Ancuceanu, Robert
IR  - Ancuceanu R
IRAD- Faculty of Pharmacy, Carol Davila University of Medicine and Pharmacy, Bucharest, 
      Romania.
FIR - Anderlini, Deanna
IR  - Anderlini D
IRAD- Centre for Sensorimotor Performance, The University of Queensland, Brisbane, QLD, 
      Australia; Neurology Department, Royal Brisbane and Women's Hospital, Brisbane, 
      QLD, Australia.
FIR - Anil, Abhishek
IR  - Anil A
IRAD- Department of Pharmacology, All India Institute of Medical Sciences, Jodhpur, 
      India; All India Institute of Medical Sciences, Bhubaneswar, India.
FIR - Ansari, Golnoosh
IR  - Ansari G
IRAD- Department of Radiology, Johns Hopkins University, Baltimore, MD, USA.
FIR - Anyanwu, Philip Emeka
IR  - Anyanwu PE
IRAD- Warwick Medical School, University of Warwick, Coventry, UK.
FIR - Anyasodor, Anayochukwu Edward
IR  - Anyasodor AE
IRAD- School of Dentistry and Medical Sciences, Charles Sturt University, Orange, NSW, 
      Australia.
FIR - Carace Apostol, Geminn Louis
IR  - Carace Apostol GL
IRAD- School of Medicine and Public Health, Ateneo De Manila University, Pasig City, 
      Philippines; Inter-Agency Committee on Environmental Health, Department of Health 
      Philippines, City of Manila, Philippines.
FIR - Arabloo, Jalal
IR  - Arabloo J
IRAD- Health Management and Economics Research Center, Iran University of Medical 
      Sciences, Tehran, Iran.
FIR - Arafat, Mosab
IR  - Arafat M
IRAD- College of Pharmacy, Al Ain University, Abu Dhabi, United Arab Emirates.
FIR - Aravkin, Aleksandr Y
IR  - Aravkin AY
IRAD- Department of Applied Mathematics, University of Washington, Seattle, WA, USA; 
      Institute for Health Metrics and Evaluation, University of Washington, Seattle, 
      WA, USA; Department of Health Metrics Sciences, School of Medicine, University of 
      Washington, Seattle, WA, USA.
FIR - Aremu, Olatunde
IR  - Aremu O
IRAD- Department of Public Health, Birmingham City University, Birmingham, UK.
FIR - Armocida, Benedetta
IR  - Armocida B
IRAD- Department of Cardiovascular, Endocrine-Metabolic Diseases and Aging, National 
      Institute of Health, Rome, Italy.
FIR - Ärnlöv, Johan
IR  - Ärnlöv J
IRAD- Department of Neurobiology, Care Sciences, and Society, Karolinska Institute, 
      Stockholm, Sweden; School of Health and Social Studies, Dalarna University, 
      Falun, Sweden.
FIR - Arowosegbe, Oluwaseyi Olalekan
IR  - Arowosegbe OO
IRAD- Department of Epidemiology and Public Health, Swiss Tropical and Public Health 
      Institute, Basel, Switzerland; Department of Epidemiology and Public Health, 
      University of Basel, Basel, Switzerland.
FIR - Artamonov, Anton A
IR  - Artamonov AA
IRAD- Department of Biophysics, Russian Academy of Sciences, Moscow, Russia.
FIR - Artanti, Kurnia Dwi
IR  - Artanti KD
IRAD- Department of Epidemiology, Universitas Airlangga (Airlangga University), 
      Surabaya, Indonesia.
FIR - Arulappan, Judie
IR  - Arulappan J
IRAD- Department of Maternal and Child Health, Sultan Qaboos University, Muscat, Oman.
FIR - Aruleba, Idowu Thomas
IR  - Aruleba IT
IRAD- Department of Electrical and Electronics Engineering Science, University of 
      Johannesburg, Johannesburg, South Africa.
FIR - Arumugam, Ashokan
IR  - Arumugam A
IRAD- Department of Physiotherapy, University of Sharjah, Sharjah, United Arab 
      Emirates; Department of Community Medicine and Rehabilitation, Umeå University, 
      Umea, Sweden.
FIR - Aryan, Zahra
IR  - Aryan Z
IRAD- Brigham and Women's Hospital, Harvard University, Boston, MA, USA; 
      Non-communicable Diseases Research Center, Tehran University of Medical Sciences, 
      Tehran, Iran.
FIR - Asghari-Jafarabadi, Mohammad
IR  - Asghari-Jafarabadi M
IRAD- Cabrini Research, Cabrini Health, Malvern, VIC, Australia; School of Public 
      Health and Preventative Medicine, Monash University, Melbourne, VIC, Australia.
FIR - Astell-Burt, Thomas
IR  - Astell-Burt T
IRAD- School of Health and Society, University of Wollongong, Wollongong, NSW, 
      Australia; Menzies Centre for Health Policy, University of Sydney, Sydney, NSW, 
      Australia.
FIR - Ataei, Mahshid
IR  - Ataei M
IRAD- Department of Toxicology and Pharmacology, Tehran University of Medical Sciences, 
      Tehran, Iran; Birjand University of Medical Sciences, Birjand University of 
      Medical Sciences, Birjand, Iran.
FIR - Athar, Mohammad
IR  - Athar M
IRAD- Department of Medical Genetics, Umm Al-Qura University, Makkah, Saudi Arabia; 
      Science and Technology Unit, Umm Al-Qura University, Makkah, Saudi Arabia.
FIR - Atreya, Alok
IR  - Atreya A
IRAD- Department of Forensic Medicine, Lumbini Medical College, Palpa, Nepal.
FIR - Aujayeb, Avinash
IR  - Aujayeb A
IRAD- Northumbria HealthCare NHS Foundation Trust, Newcastle upon Tyne, UK.
FIR - Awotidebe, Adedapo Wasiu
IR  - Awotidebe AW
IRAD- Department of Physiotherapy, Bayero University Kano, Kano, Nigeria; School of 
      Nursing and Public Health, University of KwaZulu-Natal, Durban, South Africa.
FIR - Aynalem, Amdehiwot A
IR  - Aynalem AA
IRAD- School of Nursing, Hawassa University, Hawassa, Ethiopia.
FIR - Azizi, Zahra
IR  - Azizi Z
IRAD- Department of Medicine, Stanford University, Palo Alto, CA, USA.
FIR - Azzam, Ahmed Y
IR  - Azzam AY
IRAD- Department of Neurovascular Research, Nested Knowledge, Inc., Saint Paul, MN, 
      USA; Faculty of Medicine, October 6 University, 6th of October City, Egypt.
FIR - Babu, Abraham Samuel
IR  - Babu AS
IRAD- Department of Physiotherapy, Manipal Academy of Higher Education, Manipal, India; 
      Department of Medicine, University of Melbourne, Melbourne, VIC, Australia.
FIR - Badar, Muhammad
IR  - Badar M
IRAD- Gomal Center of Biochemistry and Biotechnology, Gomal University, Dera Ismail 
      Khan, Pakistan.
FIR - Bader, Feras
IR  - Bader F
IRAD- Department of Cardiology, Heart, Vascular, and Thoracic Institute, Cleveland 
      Clinic Abu Dhabi, Abu Dhabi, United Arab Emirates; Cleveland Clinic Lerner 
      College of Medicine, Case Western Reserve University, Cleveland, OH, USA.
FIR - Badiye, Ashish D
IR  - Badiye AD
IRAD- Department of Forensic Science, Government Institute of Forensic Science, Nagpur, 
      India.
FIR - Bagga, Arvind
IR  - Bagga A
IRAD- Department of Pediatrics, All India Institute of Medical Sciences, New Delhi, 
      India.
FIR - Bagherieh, Sara
IR  - Bagherieh S
IRAD- School of Medicine, Isfahan University of Medical Sciences, Isfahan, Iran.
FIR - Asl, Farshad Bahrami
IR  - Asl FB
IRAD- Department of Environmental Health Engineering, Urmia University of Medical 
      Sciences, Urmia, Iran; Department of Environmental Health Engineering, Tehran 
      University of Medical Sciences, Hamadan, Iran.
FIR - Bai, Ruhai
IR  - Bai R
IRAD- School of Public Affairs, Nanjing University of Science and Technology, Nanjing, 
      China.
FIR - Baker, Jennifer L
IR  - Baker JL
IRAD- Center for Clinical Research and Prevention, Bispebjerg University Hospital, 
      Frederiksberg, Denmark.
FIR - Bakkannavar, Shankar M
IR  - Bakkannavar SM
IRAD- Department of Forensic Medicine and Toxicology, Manipal Academy of Higher 
      Education, Manipal, India.
FIR - Bako, Abdulaziz T
IR  - Bako AT
IRAD- Department of Neurosurgery, Houston Methodist Hospital, Houston, TX, USA.
FIR - Bakshi, Ravleen Kaur
IR  - Bakshi RK
IRAD- Maternal and Child Health Unit, Indian Council of Medical Research, New Delhi, 
      India.
FIR - Balogun, Saliu A
IR  - Balogun SA
IRAD- Menzies Institute for Medical Research, University of Tasmania, Hobart, TAS, 
      Australia.
FIR - Baltatu, Ovidiu Constantin
IR  - Baltatu OC
IRAD- Center of Innovation, Technology and Education (CITE), Anhembi Morumbi 
      University, Sao Jose dos Campos, Brazil.
FIR - Bam, Kiran
IR  - Bam K
IRAD- Department of Medicine, Monash University, Clayton, VIC, Australia.
FIR - Banach, Maciej
IR  - Banach M
IRAD- Department of Hypertension, Medical University of Lodz, Lodz, Poland; Polish 
      Mothers' Memorial Hospital Research Institute, Lodz, Poland.
FIR - Bandyopadhyay, Soham
IR  - Bandyopadhyay S
IRAD- Nuffield Department of Surgical Sciences, University of Oxford, Oxford, UK; 
      Department of Neurosurgery, University of Southampton, Southampton, UK.
FIR - Banik, Biswajit
IR  - Banik B
IRAD- Institute of Health and Wellbeing (IHW), Federation University Australia, 
      Melbourne, VIC, Australia; Manna Institute, University of New England, Armidale, 
      NSW, Australia.
FIR - Chandra Banik, Palash
IR  - Chandra Banik P
IRAD- Department of Non-communicable Diseases, Bangladesh University of Health 
      Sciences, Dhaka, Bangladesh.
FIR - Bansal, Kannu
IR  - Bansal K
IRAD- Department of Medicine, University of Massachusetts Medical School, Worcester, 
      MA, USA; Department of Medicine, Saint Vincent Hospital, Worcester, MA, USA.
FIR - Baradaran, Hamid Reza
IR  - Baradaran HR
IRAD- Department of Epidemiology, Iran University of Medical Sciences, Tehran, Iran; 
      Ageing Clinical and Experimental Research (ACER) Team, University of Aberdeen, 
      Aberdeen, UK.
FIR - Barbic, Franca
IR  - Barbic F
IRAD- Department of Biomedical Sciences, Humanitas University, Milan, Italy; Department 
      of Epidemiology and Biostatistics, Western University, London, ON, Canada.
FIR - Barchitta, Martina
IR  - Barchitta M
IRAD- Department of Medical and Surgical Sciences and Advanced Technologies "GF 
      Ingrassia", University of Catania, Catania, Italy.
FIR - Bardhan, Mainak
IR  - Bardhan M
IRAD- Miami Cancer Institute, Baptist Health South Florida, Miami, FL, USA.
FIR - Barker-Collo, Suzanne Lyn
IR  - Barker-Collo SL
IRAD- School of Psychology, University of Auckland, Auckland, New Zealand.
FIR - Bärnighausen, Till Winfried
IR  - Bärnighausen TW
IRAD- Heidelberg Institute of Global Health (HIGH), Heidelberg University, Heidelberg, 
      Germany; T.H. Chan School of Public Health, Harvard University, Boston, MA, USA.
FIR - Barone-Adesi, Francesco
IR  - Barone-Adesi F
IRAD- Department of Translational Medicine, University of Eastern Piedmont, Novara, 
      Italy.
FIR - Barteit, Sandra
IR  - Barteit S
IRAD- Heidelberg Institute of Global Health, Heidelberg University Hospital, 
      Heidelberg, Germany.
FIR - Barua, Lingkan
IR  - Barua L
IRAD- Department of Non-communicable Diseases, Bangladesh University of Health 
      Sciences, Dhaka, Bangladesh.
FIR - Bashiri, Azadeh
IR  - Bashiri A
IRAD- Health Information Management, Shiraz University of Medical Sciences, Shiraz, 
      Iran.
FIR - Bayati, Mohsen
IR  - Bayati M
IRAD- Health Human Resources Research Center, Shiraz University of Medical Sciences, 
      Shiraz, Iran.
FIR - Bayileyegn, Nebiyou Simegnew
IR  - Bayileyegn NS
IRAD- Department of Surgery, Jimma University, Jimma, Ethiopia.
FIR - Behboudi, Emad
IR  - Behboudi E
IRAD- Department of Basic Sciences, Khoy University of Medical Sciences, Khoy, Iran.
FIR - Behnoush, Amir Hossein
IR  - Behnoush AH
IRAD- School of Medicine, Tehran University of Medical Sciences, Tehran, Iran; 
      Non-Communicable Diseases Research Center (NCDRC), Tehran, Iran.
FIR - Béjot, Yannick
IR  - Béjot Y
IRAD- Department of Neurology, University Hospital of Dijon, Dijon, France; Dijon 
      Stroke Registry, University of Burgundy, Dijon, France.
FIR - Belay, Sefealem Assefa
IR  - Belay SA
IRAD- College of Medicine and Health Sciences, Bahir Dar University, Bahir Dar, 
      Ethiopia.
FIR - Belete, Melaku Ashagrie
IR  - Belete MA
IRAD- Department of Medical Laboratory Science, Wollo University, Dessie, Ethiopia.
FIR - Belgaumi, Uzma Iqbal
IR  - Belgaumi UI
IRAD- Department of Oral and Maxillofacial Pathology, Krishna Vishwa Vidyapeeth (Deemed 
      to be University), Karad, India.
FIR - Bell, Michelle L
IR  - Bell ML
IRAD- School of the Environment, Yale University, New Haven, CT, USA.
FIR - Belo, Luis
IR  - Belo L
IRAD- Biological Sciences Department, University of Porto, Porto, Portugal; Research 
      Unit on Applied Molecular Biosciences (UCIBIO), University of Porto, Porto, 
      Portugal.
FIR - Bendak, Salaheddine
IR  - Bendak S
IRAD- Department of Industrial Engineering, Haliç University, Istanbul, Türkiye.
FIR - Benfor, Bright
IR  - Benfor B
IRAD- Debakey Heart and Vascular Center, Houston Methodist Academic Institute, Houston, 
      FL, USA; Department of Cardiovascular Surgery, Houston Methodist Hospital, 
      Houston, TX, USA.
FIR - Bennett, Derrick A
IR  - Bennett DA
IRAD- Nuffield Department of Population Health, University of Oxford, Oxford, UK.
FIR - Bensenor, Isabela M
IR  - Bensenor IM
IRAD- Department of Internal Medicine, Universidade de São Paulo (University of São 
      Paulo), São Paulo, Brazil.
FIR - Benziger, Catherine P
IR  - Benziger CP
IRAD- Heart and Vascular Center, Essentia Health, Duluth, MN, USA.
FIR - Beran, Azizullah
IR  - Beran A
IRAD- Department of Gastroenterology and Hepatology, Indiana University School of 
      Medicine, Indianapolis, IN, USA.
FIR - Berman, Adam E
IR  - Berman AE
IRAD- Department of Medicine, Medical College of Georgia at Augusta University, 
      Augusta, GA, USA.
FIR - Bermudez, Amiel Nazer C
IR  - Bermudez ANC
IRAD- Department of Epidemiology and Biostatistics, University of the Philippines 
      Manila, Manila, Philippines; Department of Epidemiology, Brown University, 
      Providence, RI, USA.
FIR - Bertolacci, Gregory J
IR  - Bertolacci GJ
IRAD- Institute for Health Metrics and Evaluation, University of Washington, Seattle, 
      WA, USA.
FIR - Beyene, Habtamu B
IR  - Beyene HB
IRAD- Department of Metabolomics, Baker Heart and Diabetes Institute, Melbourne, VIC, 
      Australia; Department of Microbiology, Addis Ababa University, Addis Ababa, 
      Ethiopia.
FIR - Beyene, Kebede A
IR  - Beyene KA
IRAD- School of Pharmacy, University of Auckland, Auckland, New Zealand; Department of 
      Pharmaceutical and Administrative Sciences, University of Health Sciences and 
      Pharmacy in St. Louis, St. Louis, MO, USA.
FIR - Srikanth Bhagavathula, Akshaya Srikanth
IR  - Srikanth Bhagavathula AS
IRAD- Department of Public Health, North Dakota State University, Fargo, ND, USA.
FIR - Bhardwaj, Nikha
IR  - Bhardwaj N
IRAD- Department of Anatomy, All India Institute of Medical Sciences, Jodhpur, India.
FIR - Bhardwaj, Pankaj
IR  - Bhardwaj P
IRAD- Department of Community and Family Medicine, All India Institute of Medical 
      Sciences, Jodhpur, India; School of Public Health, All India Institute of Medical 
      Sciences, Jodhpur, India.
FIR - Bhardwaj, Prarthna V
IR  - Bhardwaj PV
IRAD- Department of Hematology Oncology, University of Massachusetts Medical School, 
      Springfield, MA, USA.
FIR - Bhat, Vivek
IR  - Bhat V
IRAD- Department of Internal Medicine, St. John's National Academy of Health Sciences, 
      Bangalore, India.
FIR - Bhatti, Gurjit Kaur
IR  - Bhatti GK
IRAD- Medical Lab Technology, Chandigarh University, Mohali, India.
FIR - Bhatti, Jasvinder Singh
IR  - Bhatti JS
IRAD- Department of Human Genetics and Molecular Medicine, Central University of 
      Punjab, Bathinda, India.
FIR - Bikbov, Boris
IR  - Bikbov B
IRAD- Scientific-Tools, Bergamo, Italy.
FIR - Bikov, Andras
IR  - Bikov A
IRAD- Division of Infection, Immunity and Respiratory Medicine, University of 
      Manchester, Manchester, UK; Department of Pulmonology, Semmelweis University, 
      Budapest, Hungary.
FIR - Birck, Marina G
IR  - Birck MG
IRAD- Department of Medicine, Division of Clinical Epidemiology, McGill University, 
      Montreal, QC, Canada; Centre for Outcomes Research and Evaluation, Research 
      Institute of the McGill University Health Centre, Montreal, QC, Canada.
FIR - Biswas, Bijit
IR  - Biswas B
IRAD- Department of Community and Family Medicine, All India Institute of Medical 
      Sciences, Deoghar, India.
FIR - Bitaraf, Saeid
IR  - Bitaraf S
IRAD- Department of Biostatistics and Epidemiology, Ahvaz Jundishapur University of 
      Medical Sciences, Ahvaz, Iran.
FIR - Bodunrin, Aadam Olalekan
IR  - Bodunrin AO
IRAD- Department of Computer Science, East Carolina University, Greenville, NC, USA.
FIR - Bogale, Eyob Ketema
IR  - Bogale EK
IRAD- Health Promotion and Behavioural Science Department, Bahir Dar University, Bahir 
      Dar, Ethiopia.
FIR - Bogale, Kassawmar Angaw
IR  - Bogale KA
IRAD- Department of Epidemiology and Biostatistics, Bahir Dar University, Bahir Dar, 
      Ethiopia.
FIR - Boloor, Archith
IR  - Boloor A
IRAD- Department of Internal Medicine, Manipal Academy of Higher Education, Mangalore, 
      India.
FIR - Hashemi, Milad Bonakdar
IR  - Hashemi MB
IRAD- Urology Department, Shahid Beheshti University of Medical Sciences, Tehran, Iran.
FIR - Borhany, Hamed
IR  - Borhany H
IRAD- Internal Medicine Department of SBMU, Shahid Beheshti University of Medical 
      Sciences, Tehran, Iran.
FIR - Boyko, Edward J
IR  - Boyko EJ
IRAD- School of Medicine, University of Washington, Seattle, WA, USA; General Medicine 
      Service, Department of Veterans Affairs, Seattle, WA, USA.
FIR - Braithwaite, Dejana
IR  - Braithwaite D
IRAD- Department of Epidemiology, University of Florida, Gainesville, FL, USA; Cancer 
      Population Sciences Program, University of Florida Health Cancer Center, 
      Gainesville, FL, USA.
FIR - Brant, Luisa C
IR  - Brant LC
IRAD- Department of Internal Medicine, Federal University of Minas Gerais, Belo 
      Horizonte, Brazil.
FIR - Brauer, Michael
IR  - Brauer M
IRAD- School of Population and Public Health, University of British Columbia, 
      Vancouver, BC, Canada; Institute for Health Metrics and Evaluation, University of 
      Washington, Seattle, WA, USA.
FIR - Breitner, Susanne
IR  - Breitner S
IRAD- Institute for Medical Information Processing, Biometry, and Epidemiology, Ludwig 
      Maximilian University of Munich, Munich, Germany; Institute of Epidemiology, 
      Helmholtz Zentrum München German Research Center for Environmental Health, 
      Neuherberg, Germany.
FIR - Briko, Andrey
IR  - Briko A
IRAD- Department of IT, Technologies in Biomedical Engineering for Research, Bauman 
      Moscow State Technical University, Moscow, Russia.
FIR - Bulto, Lemma N
IR  - Bulto LN
IRAD- College of Nursing and Health Sciences, Flinders University, Adelaide, SA, 
      Australia.
FIR - Bustanji, Yasser
IR  - Bustanji Y
IRAD- Department of Biopharmaceutics and Clinical Pharmacy, The University of Jordan, 
      Amman, Jordan; Department of Basic Biomedical Sciences, University of Sharjah, 
      Sharjah, United Arab Emirates.
FIR - Butt, Zahid A
IR  - Butt ZA
IRAD- School of Public Health and Health Systems, University of Waterloo, Waterloo, ON, 
      Canada; Al Shifa School of Public Health, Al Shifa Trust Eye Hospital, 
      Rawalpindi, Pakistan.
FIR - Calina, Daniela
IR  - Calina D
IRAD- Department of Clinical Pharmacy, University of Medicine and Pharmacy of Craiova, 
      Craiova, Romania.
FIR - Cao, Fan
IR  - Cao F
IRAD- Department of Ophthalmology, Capital Medical University, Beijing, China.
FIR - Cárdenas, Rosario
IR  - Cárdenas R
IRAD- Department of Health Care, Metropolitan Autonomous University, Mexico City, 
      Mexico.
FIR - Carr, Sinclair
IR  - Carr S
IRAD- Department of Epidemiology, Harvard University, Boston, MA, USA.
FIR - Carreras, Giulia
IR  - Carreras G
IRAD- Institute for Cancer Research, Prevention and Clinical Network, Florence, Italy.
FIR - Carrero, Juan J
IR  - Carrero JJ
IRAD- Department of Medical Epidemiology and Biostatistics, Karolinska Institute, 
      Stockholm, Sweden.
FIR - Carvalho, Márcia
IR  - Carvalho M
IRAD- Faculty of Health Sciences, University Fernando Pessoa, Porto, Portugal; Research 
      Unit on Applied Molecular Biosciences (UCIBIO), University of Porto, Porto, 
      Portugal.
FIR - Castaldelli-Maia, Joao Mauricio
IR  - Castaldelli-Maia JM
IRAD- Department of Psychiatry, Universidade de São Paulo (University of São Paulo), 
      São Paulo, Brazil.
FIR - Castañeda-Orjuela, Carlos A
IR  - Castañeda-Orjuela CA
IRAD- Colombian National Health Observatory, National Institute of Health, Bogota, 
      Colombia; Epidemiology and Public Health Evaluation Group, National University of 
      Colombia, Bogota, Colombia.
FIR - Cattaruzza, Maria Sofia
IR  - Cattaruzza MS
IRAD- Department of Public Health and Infectious Diseases, La Sapienza University, 
      Rome, Italy.
FIR - Cegolon, Luca
IR  - Cegolon L
IRAD- Department of Medical, Surgical, and Health Sciences, University of Trieste, 
      Trieste, Italy; Public Health Unit, University Health Agency Giuliano-Isontina 
      (ASUGI), Trieste, Italy.
FIR - Cerin, Ester
IR  - Cerin E
IRAD- Mary MacKillop Institute for Health Research, Australian Catholic University, 
      Melbourne, VIC, Australia; School of Public Health, University of Hong Kong, Hong 
      Kong, China.
FIR - Chahine, Yaacoub
IR  - Chahine Y
IRAD- Department of Internal Medicine, University of Washington, Seattle, WA, USA; 
      Department of Cardiology, University of Washington, Seattle, WA, USA.
FIR - Kai Chan, Jeffrey Shi
IR  - Kai Chan JS
IRAD- Heart Failure and Structural Heart Disease Unit, Cardiovascular Analytics Group, 
      Hong Kong, China.
FIR - Chan, Mei Yen
IR  - Chan MY
IRAD- Department of Preventive Medicine (Nutrition), Astana Medical University, 
      Nur-Sultan, Kazakhstan; Yong Loo Lin School of Medicine, National University of 
      Singapore, Singapore, Singapore.
FIR - Chan, Raymond N C
IR  - Chan RNC
IRAD- Department of Medicine and Therapeutic, Prince of Wales Hospital, Hong Kong, 
      China.
FIR - Charalampous, Periklis
IR  - Charalampous P
IRAD- Department of Public Health, Erasmus University Medical Center, Rotterdam, 
      Netherlands.
FIR - Charan, Jaykaran
IR  - Charan J
IRAD- Department of Pharmacology, All India Institute of Medical Sciences, Jodhpur, 
      India.
FIR - Chattu, Vijay Kumar
IR  - Chattu VK
IRAD- Temerty Faculty of Medicine, University of Toronto, Toronto, ON, Canada; Saveetha 
      Dental College, Saveetha University, Chennai, India.
FIR - Chen, An-Tian
IR  - Chen AT
IRAD- Department of Cardiology, Peking Union Medical College, Beijing, China; 
      Department of Computer Science, University of Texas Austin, Texas, TX, USA.
FIR - Chen, Catherine S
IR  - Chen CS
IRAD- Institute for Health Metrics and Evaluation, University of Washington, Seattle, 
      WA, USA.
FIR - Chen, Haowei
IR  - Chen H
IRAD- Clinical Research Center, Southern Medical University, Guangzhou, China.
FIR - Chennapragada, Suma Sri
IR  - Chennapragada SS
IRAD- Department of Hematology-Oncology, LSU Health Shreveport, Shreveport, LA, USA.
FIR - Chew, Derek S
IR  - Chew DS
IRAD- Department of Cardiac Sciences, University of Calgary, Calgary, AB, Canada.
FIR - Chi, Gerald
IR  - Chi G
IRAD- Division of Cardiovascular Medicine, Harvard University, Boston, MA, USA.
FIR - Ching, Patrick R
IR  - Ching PR
IRAD- Division of Infectious Diseases, Virginia Commonwealth University, Richmond, VA, 
      USA.
FIR - Chitheer, Abdulaal
IR  - Chitheer A
IRAD- Iraq Field Epidemiology Training Program (I-FETP), Ministry of Health, Baghdad, 
      Iraq.
FIR - Jemma Cho, So Mi
IR  - Jemma Cho SM
IRAD- Program in Medical and Population Genetics and the Cardiovascular Disease 
      Initiative, Broad Institute of MIT and Harvard, Cambridge, MA, USA; 
      Cardiovascular Research Center, Massachusetts General Hospital, Boston, MA, USA.
FIR - Cho, William C S
IR  - Cho WCS
IRAD- Department of Clinical Oncology, Queen Elizabeth Hospital, Hong Kong, China.
FIR - Chong, Bryan
IR  - Chong B
IRAD- Department of Medicine, National University of Singapore, Singapore, Singapore.
FIR - Chopra, Hitesh
IR  - Chopra H
IRAD- Chitkara College of Pharmacy, Chitkara University, Punjab, India.
FIR - Choudhary, Rahul
IR  - Choudhary R
IRAD- Department of Cardiology, All India Institute of Medical Sciences, Jodhpur, 
      India.
FIR - Chowdhury, Enayet Karim
IR  - Chowdhury EK
IRAD- School of Public Health, Curtin University, Perth, WA, Australia; Department of 
      Epidemiology and Preventative Medicine, Monash University, Melbourne, VIC, 
      Australia.
FIR - Chowdhury, Rajiv
IR  - Chowdhury R
IRAD- Florida International University, Florida International University, Miami, FL, 
      USA; Department of Epidemiology, University of Bern, Bern, Switzerland.
FIR - Chu, Dinh-Toi
IR  - Chu DT
IRAD- Center for Biomedicine and Community Health, VNU-International School, Hanoi, 
      Viet Nam.
FIR - Chukwu, Isaac Sunday
IR  - Chukwu IS
IRAD- Department of Paediatric Surgery, Federal Medical Centre, Umuahia, Nigeria.
FIR - Giuseppe Cicero, Arrigo Francesco
IR  - Giuseppe Cicero AF
IRAD- Department of Medical and Surgical Sciences, University of Bologna, Bologna, 
      Italy.
FIR - Cindi, Zinhle
IR  - Cindi Z
IRAD- Department of Genetics, University of Pennsylvania, Philadelphia, PA, USA.
FIR - Cioffi, Iolanda
IR  - Cioffi I
IRAD- Department of Food, Environmental and Nutritional Sciences (DEFENS), University 
      of Milan, Università degli Studi di Milano, Italy.
FIR - Coberly, Kaleb
IR  - Coberly K
IRAD- Institute for Health Metrics and Evaluation, University of Washington, Seattle, 
      WA, USA.
FIR - Coffey, Sean
IR  - Coffey S
IRAD- Department of Medicine, University of Otago, Dunedin, New Zealand.
FIR - Columbus, Alyssa
IR  - Columbus A
IRAD- Department of Biostatistics, Johns Hopkins University, Baltimore, MD, USA.
FIR - Conde, Joao
IR  - Conde J
IRAD- Nova Medical School, Nova University of Lisbon, Lisbon, Portugal.
FIR - Conti, Sara
IR  - Conti S
IRAD- School of Medicine and Surgery, University of Milan Bicocca, Monza, Italy.
FIR - Corso, Barbara
IR  - Corso B
IRAD- Institute of Neuroscience, National Research Council, Pisa, Italy.
FIR - Cortés, Sandra
IR  - Cortés S
IRAD- Department of Public Health, Pontifical Catholic University of Chile, Santiago, 
      Chile; Research Line in Environmental Exposures and Health Effects at Population 
      Level, Centro de Desarrollo Urbano Sustentable (CEDEUS) (Advanced Center for 
      Chronic Diseases [ACCDIS]), Santiago, Chile.
FIR - Cortesi, Paolo Angelo
IR  - Cortesi PA
IRAD- School of Medicine and Surgery, University of Milan Bicocca, Monza, Italy.
FIR - Costa, Vera Marisa
IR  - Costa VM
IRAD- Research Unit on Applied Molecular Biosciences (UCIBIO), University of Porto, 
      Porto, Portugal.
FIR - Couto, Rosa A S
IR  - Couto RAS
IRAD- Department of Chemical Sciences, University of Porto, Porto, Portugal.
FIR - Cowart, Emma Johnson
IR  - Cowart EJ
IRAD- Institute for Health Metrics and Evaluation, University of Washington, Seattle, 
      WA, USA.
FIR - Criqui, Michael H
IR  - Criqui MH
IRAD- Department of Family Medicine and Public Health, University of California San 
      Diego, La Jolla, CA, USA.
FIR - Cruz, Jessica A
IR  - Cruz JA
IRAD- Institute for Health Metrics and Evaluation, University of Washington, Seattle, 
      WA, USA.
FIR - Dadana, Sriharsha
IR  - Dadana S
IRAD- Department of Internal Medicine, Cheyenne Regional Medical Center, Cheyenne, WY, 
      USA.
FIR - Dadras, Omid
IR  - Dadras O
IRAD- Department of Addiction Medicine, Haukland University Hospital, Bergen, Norway; 
      Department of Global Public Health and Primary Care, University of Bergen, 
      Bergen, Norway.
FIR - Dai, Xiaochen
IR  - Dai X
IRAD- Institute for Health Metrics and Evaluation, University of Washington, Seattle, 
      WA, USA; Department of Health Metrics Sciences, School of Medicine, University of 
      Washington, Seattle, WA, USA.
FIR - Dai, Zhaoli
IR  - Dai Z
IRAD- School of Population Health, University of New South Wales, Sydney, NSW, 
      Australia; School of Pharmacy and Charles Perkins Centre, University of Sydney, 
      Sydney, Australia.
FIR - Dalaba, Maxwell Ayindenaba
IR  - Dalaba MA
IRAD- Institute of Health and Allied Sciences, University of Health and Allied 
      Sciences, Ho, Ghana.
FIR - Moura Damasceno, Albertino Antonio
IR  - Moura Damasceno AA
IRAD- Faculty of Medicine, Eduardo Mondlane University, Maputo, Mozambique.
FIR - Damiani, Giovanni
IR  - Damiani G
IRAD- IRCCS Istituto Ortopedico Galeazzi, Galeazzi Orthopedic Institute IRCCS 
      (University of Milan), Milan, Italy; Department of Dermatology, Case Western 
      Reserve University, Cleveland, OH, USA.
FIR - D'Amico, Emanuele
IR  - D'Amico E
IRAD- Department of Medical and Surgical Sciences and Advanced Technologies "GF 
      Ingrassia", University of Catania, Catania, Italy.
FIR - Das, Saswati
IR  - Das S
IRAD- Department of Biochemistry, Ministry of Health and Welfare, New Delhi, India.
FIR - Das, Subasish
IR  - Das S
IRAD- Ingram School of Engineering, Texas State University, San Marcos, TX, USA.
FIR - Dashti, Mohsen
IR  - Dashti M
IRAD- Department of Radiology, Tabriz University of Medical Sciences, Tabriz, Iran.
FIR - Dashtkoohi, Mohammad
IR  - Dashtkoohi M
IRAD- Department of Neurology, Tehran University of Medical Sciences, Tehran, Iran; 
      Interdisciplinary Neuroscience Research Program, Tehran University of Medical 
      Sciences, Tehran, Iran.
FIR - Dastmardi, Maedeh
IR  - Dastmardi M
IRAD- Iran University of Medical Sciences, Tehran, Iran; Tehran University of Medical 
      Science, Tehran University of Medical Sciences, Tehran, Iran.
FIR - Davletov, Kairat
IR  - Davletov K
IRAD- Health Research Institute, Asfendiyarov Kazakh National Medical University, 
      Almaty, Kazakhstan.
FIR - Debele, Aklilu Tamire
IR  - Debele AT
IRAD- Department of Health Policy and Management, Haramaya University, Harar, Ethiopia.
FIR - Debopadhaya, Shayom
IR  - Debopadhaya S
IRAD- Medical College, Albany Medical College, Albany, NY, USA.
FIR - DeCleene, Nicole K
IR  - DeCleene NK
IRAD- Institute for Health Metrics and Evaluation, University of Washington, Seattle, 
      WA, USA.
FIR - Delgado-Enciso, Ivan
IR  - Delgado-Enciso I
IRAD- School of Medicine, University of Colima, Colima, Mexico; Department of Research, 
      Colima State Health Services, Colima, Mexico.
FIR - Delgado-Saborit, Juana Maria
IR  - Delgado-Saborit JM
IRAD- Department of Medicine, Universitat Jaume I, Castellon, Spain.
FIR - Demessa, Berecha Hundessa
IR  - Demessa BH
IRAD- USAID-JSI, Jimma University, Addis Ababa, Ethiopia.
FIR - Demetriades, Andreas K
IR  - Demetriades AK
IRAD- Department of Neurosurgery, University of Edinburgh, Edinburgh, UK; Department of 
      Neurosurgery, National Health Service (NHS) Scotland, Edinburgh, UK.
FIR - Deng, Xinlei
IR  - Deng X
IRAD- Epidemiology Branch, National Institute of Health, Durham, NC, USA.
FIR - Denova-Gutiérrez, Edgar
IR  - Denova-Gutiérrez E
IRAD- Center for Nutrition and Health Research, National Institute of Public Health, 
      Cuernavaca, Mexico.
FIR - Dereje, Nebiyu Dereje
IR  - Dereje ND
IRAD- Department of Public Health, Wachemo University, Hossana, Ethiopia; School of 
      Public Health, Addis Ababa University, Addis Ababa, Ethiopia.
FIR - Asrat Derese, Awoke Masrie
IR  - Asrat Derese AM
IRAD- School of Public Health, Haramaya University, Harar, Ethiopia.
FIR - Desai, Hardik Dineshbhai
IR  - Desai HD
IRAD- Graduate Medical Education, Gujarat Adani Institute of Medical Sciences, Bhuj, 
      India.
FIR - Desai, Rupak
IR  - Desai R
IRAD- Division of Cardiology, Atlanta Veterans Affairs Medical Center, Decatur, GA, 
      USA.
FIR - Chellaiyan Devanbu, Vinoth Gnana
IR  - Chellaiyan Devanbu VG
IRAD- Department of Community Medicine, Chettinad Hospital and Research Institute, 
      Chennai, India.
FIR - Rahman Dewan, Syed Masudur
IR  - Rahman Dewan SM
IRAD- Department of Pharmacy, University of Asia Pacific, Dhaka, Bangladesh; 
      Pharmacology Department, Center for Life Sciences Research Bangladesh, Dhaka, 
      Bangladesh.
FIR - Dey, Sourav
IR  - Dey S
IRAD- Department of Biostatistics and Epidemiology, International Institute for 
      Population Sciences, Mumbai, India.
FIR - Dhulipala, Vishal R
IR  - Dhulipala VR
IRAD- The Zena and Michael A. Wiener Cardiovascular Institute, Icahn School of Medicine 
      at Mount Sinai, New York, NY, USA.
FIR - Diaz, Daniel
IR  - Diaz D
IRAD- Center of Complexity Sciences, National Autonomous University of Mexico, Mexico 
      City, Mexico; Faculty of Veterinary Medicine and Zootechnics, Autonomous 
      University of Sinaloa, Culiacán Rosales, Mexico.
FIR - Diaz, Michael J
IR  - Diaz MJ
IRAD- College of Medicine, University of Florida, Gainesville, FL, USA.
FIR - Ding, Delaney D
IR  - Ding DD
IRAD- Department of Epidemiology, University of Florida, Gainesville, USA.
FIR - Dinis-Oliveira, Ricardo Jorge
IR  - Dinis-Oliveira RJ
IRAD- Department of Public Health and Forensic Sciences, and Medical Education, 
      University of Porto, Porto, Portugal; Department of Sciences, TOXRUN - Toxicology 
      Research Unit, University Institute of Health Sciences, Advanced Polytechnic and 
      University Cooperative (CESPU), CRL, Gandra, Portugal.
FIR - Do, Thanh Chi
IR  - Do TC
IRAD- Department of Medicine, Pham Ngoc Thach University of Medicine, Ho Chi Minh City, 
      Viet Nam.
FIR - Phuong Do, Thao Huynh
IR  - Phuong Do TH
IRAD- Department of Medicine, Can Tho University of Medicine and Pharmacy, Can Tho, 
      Viet Nam.
FIR - Doaei, Saeid
IR  - Doaei S
IRAD- School of Health, Guilan University of Medical Sciences, Rasht, Iran; Department 
      of Community Nutrition, Shahid Beheshti University of Medical Sciences, Tehran, 
      Iran.
FIR - Dohare, Sushil
IR  - Dohare S
IRAD- Department of Epidemiology, Jazan University, Jazan, Saudi Arabia.
FIR - Dong, Wanyue
IR  - Dong W
IRAD- School of Elderly Care Services and Management, Nanjing University of Chinese 
      Medicine, Nanjing, China.
FIR - D'Oria, Mario
IR  - D'Oria M
IRAD- Department of Medical, Surgical, and Health Sciences, University of Trieste, 
      Trieste, Italy; Cardio-Thoraco-Vascular Department, Azienda Sanitaria 
      Universitaria Giuliano Isontina, Trieste, Italy.
FIR - Mombaque Dos Santos, Wendel
IR  - Mombaque Dos Santos W
IRAD- Responsabilidade Social, Oswaldo Cruz German Hospital, São Paulo, Brazil; 
      Brazilian Centre for Evidence-based Healthcare, Joanna Briggs Institute, São 
      Paulo, Brazil.
FIR - Douiri, Abdel
IR  - Douiri A
IRAD- Department of Population Health Sciences, King's College London, London, UK.
FIR - Dowou, Robert Kokou
IR  - Dowou RK
IRAD- Department of Epidemiology and Biostatistics, University of Health and Allied 
      Sciences, Hohoe, Ghana.
FIR - Dsouza, Ashel Chelsea
IR  - Dsouza AC
IRAD- Department of General Medicine, Bangalore Medical College and Research Institute, 
      Bangalore, India.
FIR - Dsouza, Haneil Larson
IR  - Dsouza HL
IRAD- Department of Forensic Medicine and Toxicology, Manipal Academy of Higher 
      Education, Mangalore, India; Forensic Medicine and Toxicology Department, 
      Kasturba Medical College Mangalore, Mangalore, India.
FIR - Dsouza, Viola
IR  - Dsouza V
IRAD- Department of Health Policy, Manipal Academy of Higher Education, Manipal, India.
FIR - Du, Mi
IR  - Du M
IRAD- School of Public Health, University of Adelaide, Adelaide, SA, Australia; 
      Department of Periodontology, Shandong University, Jinan, China.
FIR - Duraes, Andre Rodrigues
IR  - Duraes AR
IRAD- School of Medicine, Federal University of Bahia, Salvador, Brazil; Department of 
      Internal Medicine, Escola Bahiana de Medicina e Saúde Pública (Bahiana School of 
      Medicine and Public Health), Salvador, Brazil.
FIR - Durojaiye, Oyewole Christopher
IR  - Durojaiye OC
IRAD- Department of Infection and Tropical Medicine, University of Sheffield, 
      Sheffield, UK.
FIR - Dutta, Sulagna
IR  - Dutta S
IRAD- Department of Oral Biology and Biomedical Sciences, MAHSA University, Jenjarom, 
      Malaysia; Department of Medical Sciences, Bharath Institute of Higher Education 
      and Research (BIHER), Chennai, India.
FIR - Dziedzic, Arkadiusz Marian
IR  - Dziedzic AM
IRAD- Department of Conservative Dentistry with Endodontics, Medical University of 
      Silesia, Katowice, Poland.
FIR - Ebrahimi, Alireza
IR  - Ebrahimi A
IRAD- Department of Orthopaedics, Massachusetts General Hospital, Boston, MA, USA.
FIR - Efendi, Defi
IR  - Efendi D
IRAD- Department Pediatric Nursing, University of Indonesia, Depok, Indonesia; Neonatal 
      Intensive Care Unit, University of Indonesia Hospital, Depok, Indonesia.
FIR - Efendi, Ferry
IR  - Efendi F
IRAD- Advanced Nursing Department, Universitas Airlangga, Surabaya, Indonesia.
FIR - Effendi, Diyan Ermawan
IR  - Effendi DE
IRAD- Research Center for Public Health and Nutrition, National Research and Innovation 
      Agency Republic of Indonesia (BRIN), Jakarta, Indonesia.
FIR - Eini, Ebrahim
IR  - Eini E
IRAD- Department of Orthodontics, Ahvaz Jundishapur University of Medical Sciences, 
      Ahvaz, Iran.
FIR - Ekholuenetale, Michael
IR  - Ekholuenetale M
IRAD- Department of Epidemiology and Medical Statistics, University of Ibadan, Ibadan, 
      Nigeria; Faculty of Public Health, University of Ibadan, Ibadan, Nigeria.
FIR - Ekundayo, Temitope Cyrus
IR  - Ekundayo TC
IRAD- Department of Biological Sciences, University of Medical Sciences, Ondo, Ondo, 
      Nigeria.
FIR - El Sayed, Iman
IR  - El Sayed I
IRAD- Biomedical Informatics and Medical Statistics Department, Alexandria University, 
      Alexandria, Egypt.
FIR - El Tantawi, Maha
IR  - El Tantawi M
IRAD- Pediatric Dentistry and Dental Public Health Department, Alexandria University, 
      Alexandria, Egypt.
FIR - Elbarazi, Iffat
IR  - Elbarazi I
IRAD- Institute of Public Health, United Arab Emirates University, Al Ain, United Arab 
      Emirates.
FIR - Elgar, Frank J
IR  - Elgar FJ
IRAD- School of Population and Global Health, McGill University, Montreal, QC, Canada.
FIR - Elgendy, Islam Y
IR  - Elgendy IY
IRAD- Division of Cardiology, Massachusetts General Hospital, Boston, MA, USA; Division 
      of Cardiology, Harvard University, Boston, MA, USA.
FIR - Elhadi, Muhammed
IR  - Elhadi M
IRAD- Faculty of Medicine, University of Tripoli, Tripoli, Libya.
FIR - El-Huneidi, Waseem
IR  - El-Huneidi W
IRAD- Department of Basic Medical Sciences, University of Sharjah, Sharjah, United Arab 
      Emirates.
FIR - Emamverdi, Mehdi
IR  - Emamverdi M
IRAD- Department of Ophthalmology, University of California Los Angeles, Los Angeles, 
      CA, USA.
FIR - Emeto, Theophilus I
IR  - Emeto TI
IRAD- Department of Public Health and Tropical Medicine, James Cook University, 
      Townsville, QLD, Australia.
FIR - Erkhembayar, Ryenchindorj
IR  - Erkhembayar R
IRAD- Department of International Cyber Education, Mongolian National University of 
      Medical Sciences, Ulaanbaatar, Mongolia.
FIR - Eshetie, Tesfahun C
IR  - Eshetie TC
IRAD- Registry of Senior Australians (ROSA), South Australian Health and Medical 
      Research Institute, Adelaide, SA, Australia; UniSA Clinical and Health Sciences, 
      University of South Australia, Adelaide, SA, Australia.
FIR - Espinosa-Montero, Juan
IR  - Espinosa-Montero J
IRAD- Department of Obesity, Diabetes and Cardiovascular Risk, National Institute of 
      Public Health, Cuernavaca, Mexico.
FIR - Etaee, Farshid
IR  - Etaee F
IRAD- Department of Internal Medicine, Yale University, New Haven, CT, USA.
FIR - Fabin, Natalia
IR  - Fabin N
IRAD- Department of Medical and Surgical Sciences, University of Bologna, Bologna, 
      Italy.
FIR - Fadhil, Ibtihal
IR  - Fadhil I
IRAD- Division of Non-Communicable Diseases, Ministry of Public Health and Population, 
      Dubai, United Arab Emirates.
FIR - Fagbamigbe, Adeniyi Francis
IR  - Fagbamigbe AF
IRAD- Department of Epidemiology and Medical Statistics, University of Ibadan, Ibadan, 
      Nigeria; Research Centre for Healthcare and Community, Coventry University, 
      Coventry, UK.
FIR - Falzone, Luca
IR  - Falzone L
IRAD- Department of Biomedical and Biotechnological Sciences, University of Catania, 
      Catania, Italy; Epidemiology and Biostatistics Unit IRCCS Pascale, IRCCS, Naples, 
      Italy.
FIR - Sofia E Sá Farinha, Carla
IR  - Sofia E Sá Farinha C
IRAD- Dissemination Division, National Institute of Statistics, Lisbon, Portugal; 
      Activity Planning and Control Unit, Directorate-General of Health (DGS), Lisbon, 
      Portugal.
FIR - Faris, MoezAlIslam Ezzat Mahmoud
IR  - Faris MEM
IRAD- Department of Clinical Nutrition and Dietetics, University of Sharjah, Sharjah, 
      United Arab Emirates.
FIR - Faro, Andre
IR  - Faro A
IRAD- Department of Psychology, Federal University of Sergipe, São Cristóvão, Brazil.
FIR - Faruque, Mithila
IR  - Faruque M
IRAD- Department of Non-communicable Diseases, Bangladesh University of Health 
      Sciences, Dhaka, Bangladesh.
FIR - Farwati, Medhat
IR  - Farwati M
IRAD- Internal Medicine Department, Cleveland Clinic, Cleveland, OH, USA; Department of 
      Cardiovascular Medicine, Mayo Clinic, Rochester, MN, USA.
FIR - Fasanmi, Abidemi Omolara
IR  - Fasanmi AO
IRAD- Satcher Health Leadership Institute, Morehouse School of Medicine, Atlanta, GA, 
      USA; School of Medicine, Emory University, Atlanta, GA, USA.
FIR - Fatehizadeh, Ali
IR  - Fatehizadeh A
IRAD- Department of Environmental Health Engineering, Isfahan University of Medical 
      Sciences, Isfahan, Iran.
FIR - Fazeli, Pooria
IR  - Fazeli P
IRAD- Trauma Research Center, Shiraz University of Medical Sciences, Shiraz, Iran; 
      Department of Medical Immunology, Shiraz University of Medical Sciences, Shiraz, 
      Iran.
FIR - Feigin, Valery L
IR  - Feigin VL
IRAD- National Institute for Stroke and Applied Neurosciences, Auckland University of 
      Technology, Auckland, New Zealand; Institute for Health Metrics and Evaluation, 
      University of Washington, Seattle, WA, USA; Research Center of Neurology, Moscow, 
      Russia.
FIR - Feng, Xiaoqi
IR  - Feng X
IRAD- School of Population Health, University of New South Wales, Sydney, NSW, 
      Australia; National Institute of Environmental Health, Chinese Center for Disease 
      Control and Prevention, Beijing, China.
FIR - Fereshtehnejad, Seyed-Mohammad
IR  - Fereshtehnejad SM
IRAD- Department of Neurobiology, Care Sciences, and Society, Karolinska Institute, 
      Stockholm, Sweden; Division of Neurology, University of Ottawa, Ottawa, ON, 
      Canada.
FIR - Feroze, Abdullah Hamid
IR  - Feroze AH
IRAD- Department of Neurological Surgery, Harvard University, Boston, MA, USA; USA.
FIR - Ferrara, Pietro
IR  - Ferrara P
IRAD- Research Center on Public Health, National Research and Innovation Agency 
      Republic of Indonesia (BRIN), Monza, Italy.
FIR - Ferreira, Nuno
IR  - Ferreira N
IRAD- Department of Social Sciences, University of Nicosia, Nicosia, Cyprus.
FIR - Filip, Irina
IR  - Filip I
IRAD- Psychiatry Department, Kaiser Permanente, Fontana, CA, USA; School of Health 
      Sciences, A.T. Still University, Mesa, AZ, USA.
FIR - Fleszar, Laura
IR  - Fleszar L
IRAD- Institute for Health Metrics and Evaluation, University of Washington, Seattle, 
      WA, USA.
FIR - Flood, David
IR  - Flood D
IRAD- Center for Research in Indigenous Health, Maya Health Alliance, Tecpán, 
      Guatemala; Department of Internal Medicine, University of Michigan, Ann Arbor, 
      MI, USA.
FIR - Folayan, Morenike Oluwatoyin
IR  - Folayan MO
IRAD- Department of Child Dental Health, Obafemi Awolowo University, Ile-Ife, Nigeria; 
      Department of Clinical Science, Nigerian Institute of Medical Research, Yaba, 
      Nigeria.
FIR - Fomenkov, Artem Alekseevich
IR  - Fomenkov AA
IRAD- Department of Cell Biology and Biotechnology, K.A. Timiryazev Institute of Plant 
      Physiology, Moscow, Russia.
FIR - Fonseca, Diogo A
IR  - Fonseca DA
IRAD- Faculty of Pharmacy, University of Coimbra, Coimbra, Portugal; CIBB Centre for 
      Innovative Biomedicine and Biotechnology, University of Coimbra, Coimbra, 
      Portugal.
FIR - Fornari, Carla
IR  - Fornari C
IRAD- School of Medicine and Surgery, University of Milan Bicocca, Monza, Italy.
FIR - Foschi, Matteo
IR  - Foschi M
IRAD- Department of Biotechnological and Applied Clinical Sciences (DISCAB), Multiple 
      Sclerosis Research Center, L'Aquila, Italy; Department of Neuroscience, Multiple 
      Sclerosis Research Center, Ravenna, Italy.
FIR - Franklin, Richard Charles
IR  - Franklin RC
IRAD- School of Public Health, Medical, and Veterinary Sciences, James Cook University, 
      Douglas, QLD, Australia.
FIR - Fukumoto, Takeshi
IR  - Fukumoto T
IRAD- Department of Dermatology, Kobe University, Kobe, Japan.
FIR - BlimaFux
IR  - BlimaFux
IRAD- Department of Pathology, Federal University of Espirito Santo, Vitória, Brazil.
FIR - Gaal, Peter Andras
IR  - Gaal PA
IRAD- Health Services Management Training Centre, Semmelweis University, Budapest, 
      Hungary; Department of Applied Social Sciences, Sapientia Hungarian University of 
      Transylvania, Târgu-Mureş, Romania.
FIR - Gadanya, Muktar A
IR  - Gadanya MA
IRAD- Community Medicine Department, Bayero University Kano, Kano, Nigeria; Department 
      of Community Medicine, Aminu Kano Teaching Hospital, Kano, Nigeria.
FIR - Gaidhane, Shilpa
IR  - Gaidhane S
IRAD- Department of Medicine, Datta Meghe Institute of Medical Sciences, Wardha, India.
FIR - Gaipov, Abduzhappar
IR  - Gaipov A
IRAD- Department of Medicine, Nazarbayev University School of Medicine, Astana, 
      Kazakhstan.
FIR - Gakidou, Emmanuela
IR  - Gakidou E
IRAD- Institute for Health Metrics and Evaluation, University of Washington, Seattle, 
      WA, USA; Department of Health Metrics Sciences, School of Medicine, University of 
      Washington, Seattle, WA, USA.
FIR - Galali, Yaseen
IR  - Galali Y
IRAD- Food Technology Department, Salahaddin University-Erbil, Erbil, Iraq; Department 
      of Nutrition and Dietetics, Cihan University-Erbil, Erbil, Iraq.
FIR - Gallus, Silvano
IR  - Gallus S
IRAD- Department of Environmental Health Sciences, Mario Negri Institute for 
      Pharmacological Research, Milan, Italy.
FIR - Gandhi, Aravind P
IR  - Gandhi AP
IRAD- Department of Community Medicine, ESIC Medical College & Hospital, Hyderabad, 
      India.
FIR - Ganesan, Balasankar
IR  - Ganesan B
IRAD- Institute of Health and Wellbeing, Federation University, Churchill, VIC, 
      Australia.
FIR - Gautam, Rupesh K
IR  - Gautam RK
IRAD- Department of Pharmacology, Indore Institute of Pharmacy, Indore, India.
FIR - Gebregergis, Miglas W W
IR  - Gebregergis MWW
IRAD- Department of Midwifery, Adigrat University, Adigrat, Ethiopia.
FIR - Gebrekidan, Kahsu Gebrekirstos
IR  - Gebrekidan KG
IRAD- Department of Nursing, Mekelle University, Mekelle, Ethiopia.
FIR - Geleijnse, Johanna M
IR  - Geleijnse JM
IRAD- Division of Human Nutrition and Health, Wageningen University & Research, 
      Wageningen, Netherlands.
FIR - Gerema, Urge
IR  - Gerema U
IRAD- Department of Public Health, Jimma University, Jimma, Ethiopia.
FIR - Ghajar, Alireza
IR  - Ghajar A
IRAD- Mount Auburn Hospital, Harvard Medical School, Cambridge, MA, USA.
FIR - Ghamari, Seyyed-Hadi
IR  - Ghamari SH
IRAD- Non-communicable Diseases Research Center, Tehran University of Medical Sciences, 
      Tehran, Iran; Social Determinants of Health Research Center, Shahid Beheshti 
      University of Medical Sciences, Tehran, Iran.
FIR - Ghasemi, MohammadReza
IR  - Ghasemi M
IRAD- Department of Medical Genetics, Shahid Beheshti University of Medical Sciences, 
      Tehran, Iran; Center for Comprehensive Genetic Services, Shahid Beheshti 
      University of Medical Sciences, Tehran, Iran.
FIR - Dabaghi, Ghazal Ghasempour
IR  - Dabaghi GG
IRAD- School of Medicine, Isfahan University of Medical Sciences, Isfahan, Iran.
FIR - Ghasemzadeh, Afsaneh
IR  - Ghasemzadeh A
IRAD- Department of Radiology, Tabriz University of Medical Sciences, Tabriz, Iran.
FIR - Ghazy, Ramy Mohamed
IR  - Ghazy RM
IRAD- Tropical Health Department, Alexandria University, Alexandria, Egypt.
FIR - Gholamalizadeh, Maryam
IR  - Gholamalizadeh M
IRAD- Cancer Research Center, Shahid Beheshti University of Medical Sciences, Tehran, 
      Iran.
FIR - Ghuge, Arun Digambarrao
IR  - Ghuge AD
IRAD- Department of Forensic Biology, Government Institute of Forensic Science, 
      Aurangabad, India; Department of Clinical Research, National Institute For 
      Research In Reproductive and Child Health, Mumbai, India.
FIR - Gill, Paramjit Singh
IR  - Gill PS
IRAD- Warwick Medical School, University of Warwick, Coventry, UK.
FIR - Gill, Tiffany K
IR  - Gill TK
IRAD- Adelaide Medical School, University of Adelaide, Adelaide, SA, Australia.
FIR - Gillum, Richard F
IR  - Gillum RF
IRAD- Division of General Internal Medicine, Howard University, Washington, DC, USA; 
      Department of Community and Family Medicine, Howard University, Washington, DC, 
      USA.
FIR - Gnedovskaya, Elena V
IR  - Gnedovskaya EV
IRAD- Third Department of Neurology, Research Center of Neurology, Moscow, Russia.
FIR - Golchin, Ali
IR  - Golchin A
IRAD- Department of Applied Cell Sciences, Urmia University of Medical Sciences, Urmia, 
      Iran; Cellular and Molecular Medicine Institute, Urmia University of Medical 
      Sciences, Urmia, Iran.
FIR - Goleij, Pouya
IR  - Goleij P
IRAD- Department of Genetics, Sana Institute of Higher Education, Sari, Iran; Universal 
      Scientific Education and Research Network (USERN), Kermanshah University of 
      Medical Sciences, Kermanshah, Iran.
FIR - Gorini, Giuseppe
IR  - Gorini G
IRAD- Oncological Network, Prevention and Research Institute, Institute for Cancer 
      Research, Prevention and Clinical Network, Florence, Italy.
FIR - Goulart, Alessandra C
IR  - Goulart AC
IRAD- Department of Epidemiology, Universidade de São Paulo (University of São Paulo), 
      São Paulo, Brazil.
FIR - Goyal, Anmol
IR  - Goyal A
IRAD- Blood and Marrow Transplantation and Cellular Therapy Program, Stanford 
      University, Palo Alto, CA, USA.
FIR - Goyal, Kashish
IR  - Goyal K
IRAD- Department of Internal Medicine, Sharda University, Noida, India.
FIR - Guan, Shi-Yang
IR  - Guan SY
IRAD- Department of Epidemiology and Biostatistics, Anhui Medicla University, Hefei, 
      China.
FIR - Guarducci, Giovanni
IR  - Guarducci G
IRAD- Post Graduate School of Public Health, University of Siena, Siena, Italy.
FIR - Gudeta, Mesay Dechasa
IR  - Gudeta MD
IRAD- Department of Clinical Pharmacy, Haramaya University, Harar, Ethiopia.
FIR - Guha, Avirup
IR  - Guha A
IRAD- Harrington Heart and Vascular Institute, Case Western Reserve University, 
      Cleveland, OH, USA; Division of Cardiovascular Medicine, Ohio State University, 
      Columbus, OH, USA.
FIR - Guicciardi, Stefano
IR  - Guicciardi S
IRAD- Health Directorate, Local Health Authority of Bologna, Bologna, Italy; Department 
      of Biomedical and Neuromotor Sciences, University of Bologna, Bologna, Italy.
FIR - Gulisashvili, David
IR  - Gulisashvili D
IRAD- Diagnostic Radiology and Nuclear Medicine, University of Maryland, Baltimore, MD, 
      USA.
FIR - Gunawardane, Damitha Asanga
IR  - Gunawardane DA
IRAD- Department of Community Medicine, University of Peradeniya, Kandy, Sri Lanka.
FIR - Guo, Cui
IR  - Guo C
IRAD- Department of Urban Planning and Design, University of Hong Kong, Hong Kong 
      Island, China.
FIR - Gupta, Anish Kumar
IR  - Gupta AK
IRAD- Department of Internal Medicine, Shree Guru Gobind Singh Tricentenary University, 
      Gurugram, India; Non-communicable Division (NCD), Indian Council of Medical 
      Research, Delhi, India.
FIR - Gupta, Bhawna
IR  - Gupta B
IRAD- Department of Public Health, Torrens University Australia, Melbourne, VIC, 
      Australia.
FIR - Gupta, Indarchand Ratanlal
IR  - Gupta IR
IRAD- Department of Biotechnology, Government Institute of Science, Aurangabad, India; 
      Department of Biotechnology, Sant Gadge Baba Amravati University, Amravati, 
      India.
FIR - Gupta, Kartik
IR  - Gupta K
IRAD- Department of Medicine, Henry Ford Health System, Detroit, MI, USA.
FIR - Gupta, Mohak
IR  - Gupta M
IRAD- Department of Internal Medicine, Cleveland Clinic, Cleveland, OH, USA.
FIR - Gupta, Rajat Das
IR  - Gupta RD
IRAD- Department of Epidemiology and Biostatistics, University of South Carolina, 
      Columbia, SC, USA; Centre for Noncommunicable Diseases and Nutrition, BRAC 
      University, Dhaka, Bangladesh.
FIR - Gupta, Rajeev
IR  - Gupta R
IRAD- Department of Preventive Cardiology, Eternal Heart Care Centre & Research 
      Institute, Jaipur, India; Department of Medicine, Mahatma Gandhi University 
      Medical Sciences, Jaipur, India.
FIR - Gupta, Renu
IR  - Gupta R
IRAD- Department of Anatomy, All India Institute of Medical Sciences, Jodhpur, India.
FIR - Gupta, Sapna
IR  - Gupta S
IRAD- Toxicology Department, Shriram Institute for Industrial Research, Delhi, India.
FIR - Gupta, Veer Bala
IR  - Gupta VB
IRAD- School of Medicine, Deakin University, Geelong, VIC, Australia.
FIR - Gupta, Vijai Kumar
IR  - Gupta VK
IRAD- Biorefining and Advanced Materials Research Center, Scotland's Rural College 
      (SRUC), Edinburgh, UK.
FIR - Gupta, Vivek Kumar
IR  - Gupta VK
IRAD- Faculty of Medicine Health and Human Sciences, Macquarie University, Sydney, NSW, 
      Australia.
FIR - Gurmessa, Lami
IR  - Gurmessa L
IRAD- Department of Nursing, Wollega University, Nekemte, Ethiopia.
FIR - Gutiérrez, Reyna Alma
IR  - Gutiérrez RA
IRAD- Department of Epidemiology and Psychosocial Research, Ramón de la Fuente Muñiz 
      National Institute of Psychiatry, Mexico City, Mexico.
FIR - Habibzadeh, Farrokh
IR  - Habibzadeh F
IRAD- Global Virus Network, Middle East Region, Shiraz, Iran.
FIR - Hadei, Mostafa
IR  - Hadei M
IRAD- Department of Health in Emergencies and Disasters, Tehran University of Medical 
      Sciences, Tehran, Iran.
FIR - Haeri Boroojeni, Helia Sadat
IR  - Haeri Boroojeni HS
IRAD- Oral and Maxillofacial Surgery Department, Shahid Beheshti University of Medical 
      Sciences, Tehran, Iran.
FIR - Halimi, Aram
IR  - Halimi A
IRAD- Research Institute for Endocrine Sciences, Shahid Beheshti University of Medical 
      Sciences, Tehran, Iran.
FIR - Haller, Sebastian
IR  - Haller S
IRAD- Department of Infectious Disease Epidemiology, Robert Koch Institute, Berlin, 
      Germany; Department of Public Health, Charité Institute of Public Health, Berlin, 
      Germany.
FIR - Halwani, Rabih
IR  - Halwani R
IRAD- Clinical Sciences Department, University of Sharjah, Sharjah, United Arab 
      Emirates; College of Medicine, University of Sharjah, Sharjah, United Arab 
      Emirates.
FIR - Hamadeh, Randah R
IR  - Hamadeh RR
IRAD- Department of Family and Community Medicine, Arabian Gulf University, Manama, 
      Bahrain.
FIR - Hamdy, Nadia M
IR  - Hamdy NM
IRAD- Biochemistry Department, Ain Shams University, Cairo, Egypt.
FIR - Hamidi, Samer
IR  - Hamidi S
IRAD- School of Health and Environmental Studies, Hamdan Bin Mohammed Smart University, 
      Dubai, United Arab Emirates.
FIR - Han, Chieh
IR  - Han C
IRAD- Institute for Health Metrics and Evaluation, University of Washington, Seattle, 
      WA, USA.
FIR - Han, Qiuxia
IR  - Han Q
IRAD- Department of Nephrology, Capital Medical University, Beijing, China.
FIR - Hankey, Graeme J
IR  - Hankey GJ
IRAD- Centre for Neuromuscular and Neurological Disorders, University of Western 
      Australia, Perth, WA, Australia; Perron Institute for Neurological and 
      Translational Science, Perth, WA, Australia.
FIR - Hannan, Md Abdul
IR  - Hannan MA
IRAD- Department of Biochemistry and Molecular Biology, Bangladesh Agricultural 
      University, Mymensingh, Bangladesh; Department of Anatomy, Dongguk University, 
      Gyeongju, South Korea.
FIR - Hargono, Arief
IR  - Hargono A
IRAD- Department of Epidemiology, Universitas Airlangga (Airlangga University), 
      Surabaya, Indonesia.
FIR - Haro, Josep Maria
IR  - Haro JM
IRAD- Research Unit, University of Barcelona, Barcelona, Spain; Biomedical Research 
      Networking Center for Mental Health Network (CiberSAM), Barcelona, Spain.
FIR - Hasan, Faizul
IR  - Hasan F
IRAD- Department of Nursing, Taipei Medical University, Taipei, Taiwan.
FIR - Hasan, Ikramul
IR  - Hasan I
IRAD- Department of Pharmaceutical Technology, University of Dhaka, Dhaka, Bangladesh.
FIR - Hasani, Hamidreza
IR  - Hasani H
IRAD- Department of Ophthalmology, Iran University of Medical Sciences, Karaj, Iran.
FIR - Hashemian, Maryam
IR  - Hashemian M
IRAD- Biology Department, Utica University, Utica, NY, USA; Digestive Diseases Research 
      Institute, Tehran University of Medical Sciences, Tehran, Iran.
FIR - Hasnain, Md Saquib
IR  - Hasnain MS
IRAD- Pharmacy Department, Palamau Institute of Pharmacy, Daltonganj, India.
FIR - Hassan, Amr
IR  - Hassan A
IRAD- Department of Neurology, Cairo University, Cairo, Egypt.
FIR - Hassan, Ikrama
IR  - Hassan I
IRAD- Department of Public Health, Dalhatu Araf Specialist Hospital, Lafia, Nigeria; 
      Department of Public Health, Federal University of Lafia, Lafia, Nigeria.
FIR - Haubold, Johannes
IR  - Haubold J
IRAD- Department of Diagnostic and Interventional Radiology and Neuroradiology, 
      University Hospital Essen, Essen, Germany; Institute of Artificial Intelligence 
      in Medicine, University Hospital Essen, Essen, Germany.
FIR - Havmoeller, Rasmus J
IR  - Havmoeller RJ
IRAD- Skaane University Hospital, Skaane County Council, Malmoe, Sweden.
FIR - Hay, Simon I
IR  - Hay SI
IRAD- Institute for Health Metrics and Evaluation, University of Washington, Seattle, 
      WA, USA; Department of Health Metrics Sciences, School of Medicine, University of 
      Washington, Seattle, WA, USA.
FIR - Hayat, Khezar
IR  - Hayat K
IRAD- Institute of Pharmaceutical Sciences, University of Veterinary and Animal 
      Sciences, Lahore, Pakistan; Department of Pharmacy Administration and Clinical 
      Pharmacy, Xian Jiaotong University, Xian, China.
FIR - Hbid, Youssef
IR  - Hbid Y
IRAD- School of Life Course & Population Sciences, King's College London, London, UK.
FIR - Hegazi, Omar E
IR  - Hegazi OE
IRAD- Department of Clinical Sciences, Ajman University, Ajman, United Arab Emirates.
FIR - Hegena, Tadele Yohannes
IR  - Hegena TY
IRAD- Department of Public Health, Wachemo University, Hossana, Ethiopia.
FIR - Heidari, Mohammad
IR  - Heidari M
IRAD- Community-Oriented Nursing Midwifery Research Center, Shahrekord University of 
      Medical Sciences, Shahrekord, Iran.
FIR - Helfer, Bartosz
IR  - Helfer B
IRAD- Institute of Psychology, University of Wroclaw, Wroclaw, Poland; Meta Research 
      Centre, University of Wrocław, Wroclaw, Poland.
FIR - Herrera-Serna, Brenda Yuliana
IR  - Herrera-Serna BY
IRAD- Departamento de Salud Oral (Department of Oral Health), Universidad Autónoma de 
      Manizales (Autonomous University of Manizales), Manizales, Colombia.
FIR - Herteliu, Claudiu
IR  - Herteliu C
IRAD- Department of Statistics and Econometrics, Bucharest University of Economic 
      Studies, Bucharest, Romania; School of Business, London South Bank University, 
      London, UK.
FIR - Hesami, Hamed
IR  - Hesami H
IRAD- Urology and Nephrology Research Center, Shahid Beheshti University of Medical 
      Sciences, Tehran, Iran; Ophtalmic Research Centre, Shahid Beheshti University of 
      Medical Sciences, Tehran, Iran.
FIR - Hessami, Kamran
IR  - Hessami K
IRAD- Maternal Fetal Care Center, Harvard University, Boston, MA, USA; Maternal Fetal 
      Medicine Research Center, Shiraz University of Medical Sciences, Shiraz, Iran.
FIR - Heydari, Keyvan
IR  - Heydari K
IRAD- Gastrointestinal Cancer Research Center, Mazandaran University of Medical 
      Sciences, Sari, Iran.
FIR - Hezam, Kamal
IR  - Hezam K
IRAD- Department of Microbiology, Taiz University, Taiz, Yemen; School of Medicine, 
      Nankai University, Tianjin, China.
FIR - Hiraike, Yuta
IR  - Hiraike Y
IRAD- Division for Health Service Promotion, University of Tokyo, Tokyo, Japan.
FIR - Hoan, Nguyen Quoc
IR  - Hoan NQ
IRAD- School of Dentistry, Hanoi Medical University, Hanoi, Viet Nam.
FIR - Holla, Ramesh
IR  - Holla R
IRAD- Kasturba Medical College, Mangalore, Manipal Academy of Higher Education, 
      Manipal, India.
FIR - Hossain, Md Mahbub
IR  - Hossain MM
IRAD- Department of Social and Environmental Health Research, Nature Study Society of 
      Bangladesh, Khulna, Bangladesh; Department of Health Promotion and Community 
      Health Sciences, Texas A&M University, College Station, TX, USA.
FIR - Hossain, Md Belal
IR  - Hossain MB
IRAD- School of Population and Public Health, University of British Columbia, 
      Vancouver, BC, Canada; James P Grant School of Public Health, BRAC University, 
      Dhaka, Bangladesh.
FIR - Hosseinzadeh, Hassan
IR  - Hosseinzadeh H
IRAD- School of Health and Society, University of Wollongong, Wollongong, NSW, 
      Australia.
FIR - Hosseinzadeh, Mehdi
IR  - Hosseinzadeh M
IRAD- Institute of Research and Development, Duy Tan University, Da Nang, Viet Nam; 
      Department of Computer Science, University of Human Development, Sulaymaniyah, 
      Iraq.
FIR - Hostiuc, Mihaela
IR  - Hostiuc M
IRAD- Internal Medicine Department, Carol Davila University of Medicine and Pharmacy, 
      Bucharest, Romania.
FIR - Hostiuc, Sorin
IR  - Hostiuc S
IRAD- Department of Legal Medicine and Bioethics, Carol Davila University of Medicine 
      and Pharmacy, Bucharest, Romania; Clinical Legal Medicine Department, National 
      Institute of Legal Medicine Mina Minovici, Bucharest, Romania.
FIR - Hsairi, Mohamed
IR  - Hsairi M
IRAD- Faculty of Medicine of Tunis, University Tunis El Manar, Tunis, Tunisia.
FIR - Huang, Junjie
IR  - Huang J
IRAD- Jockey Club School of Public Health and Primary Care, The Chinese University of 
      Hong Kong, Hong Kong, China.
FIR - Hultström, Michael
IR  - Hultström M
IRAD- Department of Surgical Sciences, Anaesthesiology and Intensive Care Medicine, 
      Uppsala University, Uppsala, Sweden; Department of Medical Cell Biology, Uppsala 
      University, Uppsala, Sweden.
FIR - Huynh, Hong-Han
IR  - Huynh HH
IRAD- School of Biotechnology, Tan Tao University, Long An, Viet Nam.
FIR - Hwang, Bing-Fang
IR  - Hwang BF
IRAD- Department of Occupational Safety and Health, China Medical University, Taichung, 
      Taiwan; Department of Occupational Therapy, Asia University, Taichung, Taiwan.
FIR - Ibrahim, Khalid S
IR  - Ibrahim KS
IRAD- Department of Biology, University of Zakho, Zakho, Iraq.
FIR - Idowu, Oluwatope Olaniyi
IR  - Idowu OO
IRAD- Department of Chemistry, University of Medical Sciences, Ondo, Ondo, Nigeria.
FIR - Ilesanmi, Olayinka Stephen
IR  - Ilesanmi OS
IRAD- Department of Community Medicine, University of Ibadan, Ibadan, Nigeria; 
      Department of Community Medicine, University College Hospital, Ibadan, Ibadan, 
      Nigeria.
FIR - Ilic, Irena M
IR  - Ilic IM
IRAD- Faculty of Medicine, University of Belgrade, Belgrade, Serbia.
FIR - Ilic, Milena D
IR  - Ilic MD
IRAD- Department of Epidemiology, University of Kragujevac, Kragujevac, Serbia.
FIR - Immurana, Mustapha
IR  - Immurana M
IRAD- Institute of Health Research, University of Health and Allied Sciences, Ho, 
      Ghana.
FIR - Inbaraj, Leeberk Raja
IR  - Inbaraj LR
IRAD- Department of Health Research, ICMR National Institute for Research in 
      Tuberculosis, Chennai, India.
FIR - Iqhrammullah, Muhammad
IR  - Iqhrammullah M
IRAD- Faculty of Public Health, Universitas Muhammadiyah Aceh, Banda Aceh, Indonesia.
FIR - Shariful Islam, Sheikh Mohammed
IR  - Shariful Islam SM
IRAD- Institute for Physical Activity and Nutrition, Deakin University, Burwood, VIC, 
      Australia; Sydney Medical School, University of Sydney, Sydney, NSW, Australia.
FIR - Ismail, Faisal
IR  - Ismail F
IRAD- Clinical Laboratory Department, Tobruk University, Tobruk, Libya; Blood 
      Transmitted Diseases, National Center for Disease Control, Tobruk, Libya.
FIR - Ismail, Nahlah Elkudssiah
IR  - Ismail NE
IRAD- Department of Clinical Pharmacy & Pharmacy Practice, Asian Institute of Medicine, 
      Science and Technology, Kedah, Malaysia; Malaysian Academy of Pharmacy, Puchong, 
      Malaysia.
FIR - Isola, Gaetano
IR  - Isola G
IRAD- Department of General Surgery and Surgical-Medical Specialties, University of 
      Catania, Catania, Italy.
FIR - Iwagami, Masao
IR  - Iwagami M
IRAD- Department of Health Services Research, University of Tsukuba, Tsukuba, Japan; 
      Department of Non-Communicable Disease Epidemiology, London School of Hygiene & 
      Tropical Medicine, London, UK.
FIR - J, Linda Merin
IR  - J LM
IRAD- Department of Orthodontics & Dentofacial Orthopedics, Dr. D. Y. Patil University, 
      Pune, India.
FIR - Jaafari, Jalil
IR  - Jaafari J
IRAD- Department of Environmental Health Engineering, Guilan University of Medical 
      Sciences, Rasht, Iran.
FIR - Jacob, Louis
IR  - Jacob L
IRAD- Research and Development Unit, Biomedical Research Networking Center for Mental 
      Health Network (CiberSAM), Sant Boi de Llobregat, Spain; Faculty of Medicine, 
      University of Versailles Saint-Quentin-en-Yvelines, Montigny-le-Bretonneux, 
      France.
FIR - Jafarzadeh, Abdollah
IR  - Jafarzadeh A
IRAD- Department of Immunology, Kerman University of Medical Sciences, Kerman, Iran; 
      Department of Immunology, Rafsanjan University of Medical Sciences, Rafsanjan, 
      Iran.
FIR - Jaggi, Khushleen
IR  - Jaggi K
IRAD- Department of Nephrology, San Mateo Medical Center, San Mateo, CA, USA; 
      Department of Nephrology, Mills Peninsula Medical Center, Burlingame, CA, USA.
FIR - Jahrami, Haitham
IR  - Jahrami H
IRAD- College of Medicine and Medical Sciences, Arabian Gulf University, Manama, 
      Bahrain; Ministry of Health, Ministry of Health, Manama, Bahrain.
FIR - Jain, Akhil
IR  - Jain A
IRAD- Department of Leukemia, The University of MD Anderson Cancer Center, Houston, 
      Texas, USA.
FIR - Jain, Nityanand
IR  - Jain N
IRAD- Statistics Unit, Riga Stradins University, Riga, Latvia.
FIR - Jairoun, Ammar Abdulrahman
IR  - Jairoun AA
IRAD- Department of Clinical Pharmacy, University of Science Malaysia, Penang, 
      Malaysia; Department of Health and Safety, United Arab Emirates University, 
      Dubai, United Arab Emirates.
FIR - Jakovljevic, Mihajlo
IR  - Jakovljevic M
IRAD- Institute of Advanced Manufacturing Technologies, Peter the Great St. Petersburg 
      Polytechnic University, St. Petersburg, Russia; Institute of Comparative Economic 
      Studies, Hosei University, Tokyo, Japan.
FIR - Jamora, Roland Dominic G
IR  - Jamora RDG
IRAD- Department of Neurosciences, University of the Philippines Manila, Manila, 
      Philippines; Institute for Neurosciences, St. Luke's Medical Center, Bonifacio 
      Global City, Philippines.
FIR - Javadi, Nilofer
IR  - Javadi N
IRAD- Student Research Committee, Isfahan University of Medical Sciences, Isfahan, 
      Iran; Department of Pediatrics, Isfahan University of Medical Sciences, Isfahan, 
      Iran.
FIR - Jayapal, Sathish Kumar
IR  - Jayapal SK
IRAD- Centre of Studies and Research, Ministry of Health, Muscat, Oman.
FIR - Jayaram, Shubha
IR  - Jayaram S
IRAD- Department of Biochemistry, Government Medical College, Mysuru, India.
FIR - Jebai, Rime
IR  - Jebai R
IRAD- Department of Epidemiology, Florida International University, Miami, FL, USA.
FIR - Jeben, Rebuma Sorsa
IR  - Jeben RS
IRAD- Department of Biomedical Sciences, Jimma University, Jimma, Ethiopia.
FIR - Jee, Sun Ha
IR  - Jee SH
IRAD- Department of Epidemiology and Health Promotion, Yonsei University, Seoul, South 
      Korea.
FIR - Jha, Anil K
IR  - Jha AK
IRAD- Department of Cardiovascular Medicine, Saint Vincent Hospital, Worcester, MA, 
      USA.
FIR - Jha, Ravi Prakash
IR  - Jha RP
IRAD- Department of Community Medicine, Dr. Baba Saheb Ambedkar Medical College & 
      Hospital, Delhi, India; Department of Community Medicine, Banaras Hindu 
      University, Varanasi, India.
FIR - Jha, Vivekanand
IR  - Jha V
IRAD- The George Institute for Global Health, New Delhi, India; Manipal Academy of 
      Higher Education, Manipal, India.
FIR - Jiang, Heng
IR  - Jiang H
IRAD- Department of Public Health, La Trobe University, Melbourne, VIC, Australia; 
      Melbourne School of Population and Global Health, University of Melbourne, 
      Melbourne, VIC, Australia.
FIR - Jin, Yinzi
IR  - Jin Y
IRAD- Department of Global Health, Peking University, Beijing, China.
FIR - Jobanputra, Yash B
IR  - Jobanputra YB
IRAD- Department of Medicine, University of Miami, Atlantis, FL, USA.
FIR - Johnson, Catherine Owens
IR  - Johnson CO
IRAD- Institute for Health Metrics and Evaluation, University of Washington, Seattle, 
      WA, USA.
FIR - Jokar, Mohammad
IR  - Jokar M
IRAD- Zoonoses Research Center, Islamic Azad University, Karaj, Iran; Department of 
      Clinical Sciences, Jahrom University of Medical Sciences, Jahrom, Iran.
FIR - Joo, Tamas
IR  - Joo T
IRAD- Health Services Management Training Centre, Semmelweis University, Budapest, 
      Hungary; Hungarian Health Management Association, Budapest, Hungary.
FIR - Joseph, Abel
IR  - Joseph A
IRAD- Department of Gastroenterology and Hepatology, Stanford University, Stanford, CA, 
      USA.
FIR - Joseph, Nitin
IR  - Joseph N
IRAD- Department of Community Medicine, Manipal Academy of Higher Education, Mangalore, 
      India.
FIR - Joshua, Charity Ehimwenma
IR  - Joshua CE
IRAD- Department of Economics, National Open University, Benin City, Nigeria.
FIR - Jozwiak, Jacek Jerzy
IR  - Jozwiak JJ
IRAD- Department of Family Medicine and Public Health, University of Opole, Opole, 
      Poland.
FIR - Jürisson, Mikk
IR  - Jürisson M
IRAD- Institute of Family Medicine and Public Health, University of Tartu, Tartu, 
      Estonia.
FIR - Kabir, Ali
IR  - Kabir A
IRAD- Minimally Invasive Surgery Research Center, Iran University of Medical Sciences, 
      Tehran, Iran.
FIR - Kabir, Zubair
IR  - Kabir Z
IRAD- School of Public Health, University College Cork, Cork, Ireland.
FIR - Kadashetti, Vidya
IR  - Kadashetti V
IRAD- Department of Oral and Maxillofacial Pathology, Krishna Vishwa Vidyapeeth (Deemed 
      to be University), Karad, India.
FIR - Kahe, Farima
IR  - Kahe F
IRAD- Department of Internal Medicine, Wayne State University, Detroit, MI, USA.
FIR - Kalani, Rizwan
IR  - Kalani R
IRAD- Department of Neurology, University of Washington, Seattle, WA, USA.
FIR - Kalankesh, Laleh R
IR  - Kalankesh LR
IRAD- Social Determinants of Health Research Center, Gonabad University of Medical 
      Sciences, Gonabad, Iran.
FIR - Kalantar, Farnaz
IR  - Kalantar F
IRAD- Department of Pharmaceutical Sciences, Faran Shimi Pharmaceutical Company, 
      Tehran, Iran.
FIR - Kalkonde, Yogeshwar
IR  - Kalkonde Y
IRAD- Public Health Division, National Research and Innovation Agency Republic of 
      Indonesia (BRIN), Gadchiroli, India.
FIR - Kalra, Sanjay
IR  - Kalra S
IRAD- Department of Endocrinology, Bharti Hospital Karnal, Karnal, India; University 
      Centre for Research and Development, Chandigarh University, Mohali, India.
FIR - Kamath, Ashwin
IR  - Kamath A
IRAD- Kasturba Medical College, Mangalore, Manipal Academy of Higher Education, 
      Manipal, India.
FIR - Kamath, Sagarika
IR  - Kamath S
IRAD- Manipal Institute of Management, Manipal Academy of Higher Education, Manipal, 
      India.
FIR - Kamireddy, Arun
IR  - Kamireddy A
IRAD- Department of Radiology, Johns Hopkins University, Baltimore, MD, USA.
FIR - Kanchan, Tanuj
IR  - Kanchan T
IRAD- Department of Forensic Medicine and Toxicology, All India Institute of Medical 
      Sciences, Jodhpur, India.
FIR - Kandel, Himal
IR  - Kandel H
IRAD- Save Sight Institute, University of Sydney, Sydney, NSW, Australia; Sydney Eye 
      Hospital, South Eastern Sydney Local Health District, Sydney, NSW, Australia.
FIR - Kanmanthareddy, Arun R
IR  - Kanmanthareddy AR
IRAD- Department of Cardiovascular Medicine, Creighton University, Omaha, NE, USA; 
      Department of Public Health, University of Nebraska Medical Center, Omaha, NE, 
      USA.
FIR - Kanmodi, Kehinde Kazeem
IR  - Kanmodi KK
IRAD- Faculty of Dentistry, University of Puthisastra, Phnom Penh, Cambodia; Office of 
      the Executive Director, Cephas Health Research Initiative Inc, Ibadan, Nigeria.
FIR - Kansal, Sushil Kumar
IR  - Kansal SK
IRAD- Dr. S S Bhatnagar University Institute of Chemical Engineering and Technology, 
      Panjab University, Chandigarh, India.
FIR - Kapner, Daniel John
IR  - Kapner DJ
IRAD- Institute for Health Metrics and Evaluation, University of Washington, Seattle, 
      WA, USA.
FIR - Kar, Sitanshu Sekhar
IR  - Kar SS
IRAD- Department of Preventive & Social Medicine, Jawaharlal Institute of Postgraduate 
      Medical Education and Research, Puducherry, India.
FIR - Karakasis, Paschalis
IR  - Karakasis P
IRAD- Second Cardiology Department, Aristotle University of Thessaloniki, Thessaloniki, 
      Greece.
FIR - Karki, Prabin
IR  - Karki P
IRAD- Central Department of Public Health, Institute of Medicine, Kathmandu, Nepal.
FIR - Kashoo, Faizan Zaffar
IR  - Kashoo FZ
IRAD- Department of Physical Therapy and Health Rehabilitation, Majmaah University, 
      Majmaah, Saudi Arabia.
FIR - Kasraei, Hengameh
IR  - Kasraei H
IRAD- Eye Research Center, Iran University of Medical Sciences, Tehran, Iran; Health 
      Policy Research Center, Shiraz University of Medical Sciences, Shiraz, Iran.
FIR - Kassahun, Eskeziaw Abebe
IR  - Kassahun EA
IRAD- Department of Reproductive Health, Woldia University, Woldia, Ethiopia.
FIR - Kassebaum, Nicholas J
IR  - Kassebaum NJ
IRAD- Department of Anesthesiology and Pain Medicine, University of Washington, 
      Seattle, WA, USA; Institute for Health Metrics and Evaluation, University of 
      Washington, Seattle, WA, USA; Department of Health Metrics Sciences, School of 
      Medicine, University of Washington, Seattle, WA, USA.
FIR - Katoto, Patrick D M C
IR  - Katoto PDMC
IRAD- Centre for Tropical Diseases and Global Health, Catholic University of Bukavu, 
      Bukavu, Democratic Republic of the Congo; Department of Global Health, 
      Stellenbosch University, Cape Town, South Africa.
FIR - Kaydi, Neda
IR  - Kaydi N
IRAD- Environmental Technologies Research Center, Ahvaz Jundishapur University of 
      Medical Sciences, Ahvaz, Iran.
FIR - Kazemi, Foad
IR  - Kazemi F
IRAD- Department of Neurosurgery, Johns Hopkins University, Baltimore, MD, USA.
FIR - Kazemian, Sina
IR  - Kazemian S
IRAD- Cardiac Primary Prevention Research Center, Tehran University of Medical 
      Sciences, Tehran, Iran; Department of Cardiac Electrophysiology, Tehran 
      University of Medical Sciences, Tehran, Iran.
FIR - Kazeminia, Sara
IR  - Kazeminia S
IRAD- Department of HTN and Nephrology, Mayo Clinic, Rochester, MN, USA.
FIR - Kerr, Jessica A
IR  - Kerr JA
IRAD- Centre for Adolescent Health, Murdoch Childrens Research Institute, Melbourne, 
      VIC, Australia; Department of Psychological Medicine, University of Otago, 
      Christchurch, New Zealand.
FIR - Kesse-Guyot, Emmanuelle
IR  - Kesse-Guyot E
IRAD- Department of Human Nutrition, National Research Institute for Agriculture, Food 
      and Environment, Jouy-en-Josas, France; Sorbonne Paris Nord University, Bobigny, 
      France.
FIR - Keykhaei, Mohammad
IR  - Keykhaei M
IRAD- Non-communicable Diseases Research Center, Tehran University of Medical Sciences, 
      Tehran, Iran; Students' Scientific Research Center (SSRC), Tehran University of 
      Medical Sciences, Tehran, Iran.
FIR - Khadembashiri, Mohamad Mehdi
IR  - Khadembashiri MM
IRAD- Tehran University of Medical Sciences, Tehran, Iran; Iran University of Medical 
      Sciences, Tehran, Iran.
FIR - Khadembashiri, Mohammad Amin
IR  - Khadembashiri MA
IRAD- Students' Scientific Research Center, Tehran University of Medical Sciences, 
      Tehran, Iran; Neuro Musculoskeletal Research Center, Iran University of Medical 
      Sciences, Tehran, Iran.
FIR - Khafaie, Morteza Abdullatif
IR  - Khafaie MA
IRAD- Department of Public Health, Ahvaz Jundishapur University of Medical Sciences, 
      Ahvaz, Iran.
FIR - Khajuria, Himanshu
IR  - Khajuria H
IRAD- Amity Institute of Forensic Sciences, Amity University, Noida, India.
FIR - Khalaji, Amirmohammad
IR  - Khalaji A
IRAD- School of Medicine, Tehran University of Medical Sciences, Tehran, Iran; 
      Non-Communicable Diseases Research Center (NCDRC), Tehran, Iran.
FIR - Khalid, Nauman
IR  - Khalid N
IRAD- College of Health Sciences, Abu Dhabi University, Adu Dhabi, United Arab 
      Emirates.
FIR - Khalilian, Alireza
IR  - Khalilian A
IRAD- Department of Biostatistics, Mazandaran University of Medical Sciences, 
      Mazandaran, Iran.
FIR - Khalilov, Rovshan
IR  - Khalilov R
IRAD- Department of Biophysics and Biochemistry, Baku State University, Baku, 
      Azerbaijan; Azerbaijan State University of Economics (UNEC), Baku, Azerbaijan.
FIR - Khan, Asaduzzaman
IR  - Khan A
IRAD- School of Health and Rehabilitation Sciences, The University of Queensland, 
      Brisbane, QLD, Australia.
FIR - Khan, Ejaz Ahmad
IR  - Khan EA
IRAD- Department of Epidemiology and Biostatistics, Health Services Academy, Islamabad, 
      Pakistan.
FIR - Khan, Junaid
IR  - Khan J
IRAD- Department of Population Studies, International Institute for Population 
      Sciences, Mumbai, India.
FIR - Khan, M Nuruzzaman
IR  - Khan MN
IRAD- Population Science Department, Jatiya Kabi Kazi Nazrul Islam University, 
      Mymensingh, Bangladesh; Department of Public Health, University of Sydney, 
      Sydney, NSW, Australia.
FIR - Khan, Maseer
IR  - Khan M
IRAD- Department of Epidemiology, Jazan University, Jazan, Saudi Arabia.
FIR - Khan, Mohammad Jobair
IR  - Khan MJ
IRAD- Department of Rehabilitation Sciences, Hong Kong Polytechnic University, Hong 
      Kong, China.
FIR - Khan, Muhammad Shahzeb
IR  - Khan MS
IRAD- Department of Internal Medicine, John H. Stroger, Jr. Hospital of Cook County, 
      Chicago, IL, USA; Department of Internal Medicine, Dow University of Health 
      Sciences, Karachi, Pakistan.
FIR - Khan, Yusra H
IR  - Khan YH
IRAD- Department of Clinical Pharmacy, Jouf University, Sakaka, Saudi Arabia.
FIR - Khan Suheb, Mahammed Ziauddin
IR  - Khan Suheb MZ
IRAD- Department of Critical Care Medicine, St. Luke's Aurora Medical Center, 
      Milwaukee, WI, USA.
FIR - Khanmohammadi, Shaghayegh
IR  - Khanmohammadi S
IRAD- Department of Epidemiology, Non-Communicable Diseases Research Center (NCDRC), 
      Tehran, Iran; School of Medicine, Tehran University of Medical Sciences, Tehran, 
      Iran.
FIR - Khatab, Khaled
IR  - Khatab K
IRAD- College of Health, Wellbeing and Life Sciences, Sheffield Hallam University, 
      Sheffield, UK; College of Arts and Sciences, Ohio University, Zanesville, OH, 
      USA.
FIR - Khateri, Sorour
IR  - Khateri S
IRAD- School of Medicine, Kurdistan University of Medical Sciences, Sanandaj, Iran.
FIR - Khayat Kashani, Hamid Reza
IR  - Khayat Kashani HR
IRAD- Department of Neurosurgery, Shahid Beheshti University of Medical Sciences, 
      Tehran, Iran.
FIR - Kheirallah, Khalid A
IR  - Kheirallah KA
IRAD- Department of Public Health, Jordan University of Science and Technology, Irbid, 
      Jordan.
FIR - Khidri, Feriha Fatima
IR  - Khidri FF
IRAD- Department of Molecular Biology and Genetics, Liaquat University Of Medical and 
      Health Sciences, Jamshoro, Pakistan.
FIR - Kian, Saeid
IR  - Kian S
IRAD- Department of Cognition and Neuroscience, University of Texas, Dallas, TX, USA.
FIR - Kifle, Zemene Demelash
IR  - Kifle ZD
IRAD- Department of Pharmacology, University of Gondar, Gondar, Ethiopia.
FIR - Kimokoti, Ruth W
IR  - Kimokoti RW
IRAD- Department of Nutrition, Simmons University, Boston, MA, USA.
FIR - Kisa, Adnan
IR  - Kisa A
IRAD- School of Health Sciences, Kristiania University College, Oslo, Norway; 
      Department of International Health and Sustainable Development, Tulane 
      University, New Orleans, LA, USA.
FIR - Kisa, Sezer
IR  - Kisa S
IRAD- Department of Nursing and Health Promotion, Oslo Metropolitan University, Oslo, 
      Norway.
FIR - Kolahi, Ali-Asghar
IR  - Kolahi AA
IRAD- Social Determinants of Health Research Center, Shahid Beheshti University of 
      Medical Sciences, Tehran, Iran.
FIR - Kompani, Farzad
IR  - Kompani F
IRAD- Children's Medical Center, Tehran University of Medical Sciences, Tehran, Iran.
FIR - Koren, Gerbrand
IR  - Koren G
IRAD- Copernicus Institute of Sustainable Development, Utrecht University, Utrecht, 
      Netherlands.
FIR - Kotnis, Ashwin Laxmikant
IR  - Kotnis AL
IRAD- Department of Biochemistry, All India Institute of Medical Sciences, Bhopal, 
      India.
FIR - Koul, Parvaiz A
IR  - Koul PA
IRAD- Department of Internal and Pulmonary Medicine, Sheri Kashmir Institute of Medical 
      Sciences, Srinagar, India.
FIR - Koyanagi, Ai
IR  - Koyanagi A
IRAD- San Juan de Dios Sanitary Park, Barcelona, Spain.
FIR - Krishan, Kewal
IR  - Krishan K
IRAD- Department of Anthropology, Panjab University, Chandigarh, India.
FIR - Krishna, Hare
IR  - Krishna H
IRAD- Department of Anatomy, All India Institute of Medical Sciences, Jodhpur, India.
FIR - Krishnamoorthy, Vijay
IR  - Krishnamoorthy V
IRAD- Department of Anesthesiology, Duke University, Durham, NC, USA; Department of 
      Anesthesiology and Pain Medicine, University of Washington, Seattle, WA, USA.
FIR - Krishnamoorthy, Yuvaraj
IR  - Krishnamoorthy Y
IRAD- Department of Community Medicine, Employees' State Insurance Model Hospital, 
      Chennai, India.
FIR - Kuddus, Md Abdul
IR  - Kuddus MA
IRAD- Department of Mathematics, University of Rajshahi, Rajshahi, Bangladesh.
FIR - Kuddus, Mohammed
IR  - Kuddus M
IRAD- Department of Biochemistry, University of Hail, Hail, Saudi Arabia.
FIR - Kulimbet, Mukhtar
IR  - Kulimbet M
IRAD- Department of Health Research, Kazakh National Medical University, Almaty, 
      Kazakhstan; Atchabarov Scientific Research Institute of Fundamental and Applied 
      Medicine, Kazakh National Medical University, Almaty, Kazakhstan.
FIR - Kulkarni, Vishnutheertha
IR  - Kulkarni V
IRAD- Department of Medicine, Queensland Health, Brisbane, QLD, Australia.
FIR - Kumar, Akshay
IR  - Kumar A
IRAD- Department of Cardiothoracic Surgery, UN Mehta Institute of Cardiology and 
      Research Center, Ahmedabad, India; Department of Cardiothoracic Surgery, Medanta 
      Hospital, Gurugram, India.
FIR - Kumar, Ashish
IR  - Kumar A
IRAD- Department of Internal Medicine, Cabrini Institute, Akron, OH, USA.
FIR - Kumar, Naveen
IR  - Kumar N
IRAD- Amity Institute of Biotechnology, Amity University Rajasthan, Jaipur, India.
FIR - Kumar, Nithin
IR  - Kumar N
IRAD- Department of Community Medicine, Manipal Academy of Higher Education, Mangalore, 
      India.
FIR - Kumar, Rahul
IR  - Kumar R
IRAD- Department of Chemistry, Indian Institute of Technology Madras, Chennai, India; 
      Biodesign Center for Environmental Health Engineering, Arizona State University, 
      Tempe, AZ, USA.
FIR - Kumsa, Netsanet Bogale
IR  - Kumsa NB
IRAD- Department of Clinical and Health Sciences, University of South Australia, 
      Adelaide, SA, Australia.
FIR - Kunle, Kunle Rotimi
IR  - Kunle KR
IRAD- Department of Public Health, Malaria Consortium, Abuja, Nigeria; Public Health 
      Pharmacy, West African Postgraduate College of Pharmacists, Lagos, Nigeria.
FIR - Kusuma, Dian
IR  - Kusuma D
IRAD- Department of Health Services Research and Management, City University of London, 
      London, UK; Faculty of Public Health, University of Indonesia, Depok, Indonesia.
FIR - Kyriopoulos, Ilias
IR  - Kyriopoulos I
IRAD- Department of Health Policy, London School of Economics and Political Science, 
      London, UK.
FIR - La Vecchia, Carlo
IR  - La Vecchia C
IRAD- Department of Clinical Sciences and Community Health, University of Milan, Milan, 
      Italy.
FIR - Lacey, Ben
IR  - Lacey B
IRAD- Nuffield Department of Population Health, University of Oxford, Oxford, UK; 
      National Institute for Health Research (NIHR) Oxford Biomedical Research Centre, 
      Oxford, UK.
FIR - Ladan, Muhammad Awwal
IR  - Ladan MA
IRAD- Department of Nursing Science, Bayero University Kano, Kano, Nigeria.
FIR - Laflamme, Lucie
IR  - Laflamme L
IRAD- Department of Global Public Health, Karolinska Institute, Stockholm, Sweden; 
      Institute for Social and Health Sciences, University of South Africa, Pretoria, 
      South Africa.
FIR - Lahariya, Chandrakant
IR  - Lahariya C
IRAD- Department of Health Policy and Strategy, Foundation for People-centric Health 
      Systems, New Delhi, India; SD Gupta School of Public Health, Indian Institute of 
      Health Management Research University, Jaipur, India.
FIR - Lahiri, Arista
IR  - Lahiri A
IRAD- Dr. B. C. Roy Multi Specialty Medical Research Centre, Indian Institute of 
      Technology Kharagpur, Kharagpur, India.
FIR - Ching Lai, Daphne Teck
IR  - Ching Lai DT
IRAD- School of Digital Science, Universiti Brunei Darussalam, Gadong, Brunei; 
      Institute of Applied Data Analytics, Universiti Brunei Darussalam, Gadong, 
      Brunei.
FIR - Lallukka, Tea
IR  - Lallukka T
IRAD- Department of Public Health, University of Helsinki, Helsinki, Finland.
FIR - Lan, Qing
IR  - Lan Q
IRAD- Division of Cancer Epidemiology and Genetics, National Cancer Institute, 
      Rockville, MD, USA.
FIR - Landires, Iván
IR  - Landires I
IRAD- Unit of Genetics and Public Health, Institute of Medical Sciences, Las Tablas, 
      Panama; Ministry of Health, Herrera, Panama.
FIR - Lanfranchi, Francesco
IR  - Lanfranchi F
IRAD- Department of Health Sciences (DISSAL), University of Genoa, Genoa, Italy.
FIR - Larijani, Bagher
IR  - Larijani B
IRAD- Endocrinology and Metabolism Research Institute, Tehran University of Medical 
      Sciences, Tehran, Iran.
FIR - Larsson, Anders O
IR  - Larsson AO
IRAD- Department of Medical Sciences, Uppsala University, Uppsala, Sweden; Department 
      of Clinical Chemistry and Pharmacology, Uppsala University Hospital, Uppsala, 
      Sweden.
FIR - Lasrado, Savita
IR  - Lasrado S
IRAD- Department of Otorhinolaryngology, Father Muller Medical College, Mangalore, 
      India.
FIR - Latief, Kamaluddin
IR  - Latief K
IRAD- Centre for Family Welfare, University of Indonesia, Depok, Indonesia; Department 
      of Global Health and Health Security, Taipei Medical University, Taipei, Taiwan.
FIR - Latifinaibin, Kaveh
IR  - Latifinaibin K
IRAD- Department of Anesthesiology, Iran University of Medical Sciences, Tehran, Iran.
FIR - Lau, Jerrald
IR  - Lau J
IRAD- Department of Surgery, National University of Singapore, Singapore, Singapore.
FIR - Lauriola, Paolo
IR  - Lauriola P
IRAD- International Society Doctors for the Environment, Arezzo, Italy.
FIR - Le, Khuong
IR  - Le K
IRAD- Department of Psychology, National Yang-Ming University, Ho Chi Minh city, Viet 
      Nam.
FIR - Dao Le, Long Khanh
IR  - Dao Le LK
IRAD- Health Economics Division, Monash University, Burwood, VIC, Australia.
FIR - Hanh Le, Nhi Huu
IR  - Hanh Le NH
IRAD- Faculty of Medicine, University of Medicine and Pharmacy at Ho Chi Minh City, Ho 
      Chi Minh City, Viet Nam; Cardiovascular Research Department, Methodist Hospital, 
      Merrillville, IN, USA.
FIR - Thu Le, Thao Thi
IR  - Thu Le TT
IRAD- University of Medicine and Pharmacy at Ho Chi Minh City, Ho Chi Minh City, Viet 
      Nam.
FIR - Thanh Le, Trang Diep
IR  - Thanh Le TD
IRAD- University of Medicine and Pharmacy at Ho Chi Minh City, Ho Chi Minh City, Viet 
      Nam; Independent Consultant, Ho Chi Minh City, Viet Nam.
FIR - Bich Le, Trang Thi
IR  - Bich Le TT
IRAD- Cardiovascular Research Department, Methodist Hospital, Merrillville, IN, USA; 
      Internal Medicine Department, University of Medicine and Pharmacy at Ho Chi Minh 
      City, Ho Chi Minh City, Viet Nam.
FIR - Ledda, Caterina
IR  - Ledda C
IRAD- Department of Clinical and Experimental Medicine, University of Catania, Catania, 
      Italy.
FIR - Lee, Munjae
IR  - Lee M
IRAD- Department of Medical Science, Ajou University School of Medicine, Suwon, South 
      Korea.
FIR - Lee, Paul H
IR  - Lee PH
IRAD- Department of Health Sciences, University of Leicester, Leicester, UK.
FIR - Lee, Seung Won
IR  - Lee SW
IRAD- Department of Precision Medicine, Sungkyunkwan University, Suwon-si, South Korea.
FIR - Lee, Wei-Chen
IR  - Lee WC
IRAD- Department of Internal Medicine, University of Texas, Galveston, TX, USA.
FIR - Lee, Yo Han
IR  - Lee YH
IRAD- Department of Preventive Medicine, Korea University, Seoul, South Korea.
FIR - LeGrand, Kate E
IR  - LeGrand KE
IRAD- Institute for Health Metrics and Evaluation, University of Washington, Seattle, 
      WA, USA.
FIR - Leinsalu, Mall
IR  - Leinsalu M
IRAD- School of Social Sciences, Södertörn University, Huddinge, Sweden; Department of 
      Epidemiology and Biostatistics, National Institute for Health Development, 
      Tallinn, Estonia.
FIR - Leonardi, Matilde
IR  - Leonardi M
IRAD- UO Neurologia, Salute Pubblica e Disabilità (Neurology, Public Health and 
      Disability Unit), Fondazione IRCCS Istituto Neurologico Carlo Besta, Milan, 
      Italy.
FIR - Lerango, Temesgen L
IR  - Lerango TL
IRAD- School of Public Health, Dilla University, Dilla, Ethiopia.
FIR - Li, An
IR  - Li A
IRAD- Center for Dentistry and Oral Hygiene, University of Groningen, Groningen, 
      Netherlands; Stomatological Hospital, Southern Medical University, Guangzhou, 
      China.
FIR - Li, Ming-Chieh
IR  - Li MC
IRAD- Department of Health Promotion and Health Education, National Taiwan Normal 
      University, Taipei, Taiwan.
FIR - Li, Wei
IR  - Li W
IRAD- Department of Psychiatry, Yale University, New Haven, CT, USA.
FIR - Li, Xiaopan
IR  - Li X
IRAD- Department of Health Management Center, Fudan University, Shanghai, China.
FIR - Li, Yichong
IR  - Li Y
IRAD- National Clinical Research Center for Cardiovascular Diseases, Chinese Academy of 
      Medical Sciences, Shenzhen, China.
FIR - Lim, Lee-Ling
IR  - Lim LL
IRAD- Department of Medicine, University of Malaya, Kuala Lumpur, Malaysia; Department 
      of Medicine and Therapeutics, The Chinese University of Hong Kong, Shatin, China.
FIR - Lim, Stephen S
IR  - Lim SS
IRAD- Institute for Health Metrics and Evaluation, University of Washington, Seattle, 
      WA, USA; Department of Health Metrics Sciences, School of Medicine, University of 
      Washington, Seattle, WA, USA.
FIR - Lin, Ro-Ting
IR  - Lin RT
IRAD- College of Public Health, China Medical University, Taichung, Taiwan; Asbestos 
      Diseases Research Institute, Concord, NSW, Australia.
FIR - Lindstrom, Megan
IR  - Lindstrom M
IRAD- Institute for Health Metrics and Evaluation, University of Washington, Seattle, 
      WA, USA.
FIR - Linn, Shai
IR  - Linn S
IRAD- School of Public Health, University of Haifa, Haifa, Israel.
FIR - Liu, Gang
IR  - Liu G
IRAD- School of Life Sciences, University of Technology Sydney, Ultimo, NSW, Australia; 
      Centre for Inflammation, Centenary Institute, Camperdown, NSW, Australia.
FIR - Liu, Simin
IR  - Liu S
IRAD- Department of Epidemiology, Brown University, Providence, RI, USA.
FIR - Liu, Xiaofeng
IR  - Liu X
IRAD- Department of Radiology and Data Science, Harvard University, Boston, MA, USA; 
      Department of Radiology, Massachusetts General Hospital, Boston, MA, USA.
FIR - Liu, Xuefeng
IR  - Liu X
IRAD- Lerner Research Institute, Cleveland Clinic, Cleveland, OH, USA; Department of 
      Quantitative Health Science, Case Western Reserve University, Cleveland, OH, USA.
FIR - Livingstone, Katherine M
IR  - Livingstone KM
IRAD- Institute for Physical Activity and Nutrition, Deakin University, Burwood, VIC, 
      Australia.
FIR - Llanaj, Erand
IR  - Llanaj E
IRAD- Department of Molecular Epidemiology, German Institute of Human Nutrition 
      Potsdam-Rehbrücke, Potsdam, Germany; German Center for Diabetes Research (DZD), 
      München-Neuherberg, Germany.
FIR - Lopukhov, Platon D
IR  - Lopukhov PD
FIR - Sci Med, Cand Of
IR  - Sci Med CO
IRAD- Department of Epidemiology and Evidence-Based Medicine, I.M. Sechenov First 
      Moscow State Medical University, Moscow, Russia.
FIR - Loreche, Arianna Maever
IR  - Loreche AM
IRAD- National Institutes of Health, University of the Philippines Manila, Manila, 
      Philippines; School of Medicine and Public Health, Ateneo De Manila University, 
      Pasig City, Philippines.
FIR - Lorenzovici, László
IR  - Lorenzovici L
IRAD- Department of Health Economics, Syreon Research Romania, Targu Mures, Romania; 
      Department of Doctoral Studies, George Emil Palade University of Medicine, 
      Pharmacy, Science, and Technology of Targu Mures, Târgu-Mureş, Romania.
FIR - Lorkowski, Stefan
IR  - Lorkowski S
IRAD- Institute of Nutritional Sciences, Friedrich Schiller University Jena, Jena, 
      Germany; Competence Cluster for Nutrition and Cardiovascular Health (nutriCARD), 
      Jena, Germany.
FIR - Lotufo, Paulo A
IR  - Lotufo PA
IRAD- Department of Medicine, University of Sao Paulo, São Paulo, Brazil.
FIR - Lucchetti, Giancarlo
IR  - Lucchetti G
IRAD- School of Medicine, Federal University of Juiz de Fora, Juiz de Fora, Brazil.
FIR - Lugo, Alessandra
IR  - Lugo A
IRAD- Department of Environmental Health Sciences, Mario Negri Institute for 
      Pharmacological Research, Milan, Italy.
FIR - Ma, Zheng Feei
IR  - Ma ZF
IRAD- Centre for Public Health and Wellbeing, University of the West of England, 
      Bristol, UK.
FIR - Madadizadeh, Farzan
IR  - Madadizadeh F
IRAD- Department of Biostatistics and Epidemiology, Yazd University of Medical 
      Sciences, Yazd, Iran.
FIR - Maddison, Ralph
IR  - Maddison R
IRAD- Institute for Physical Activity and Nutrition, Deakin University, Melbourne, VIC, 
      Australia.
FIR - Magaña Gómez, Javier A
IR  - Magaña Gómez JA
IRAD- Department of Human Nutrition Research, Autonomous University of Sinaloa, 
      Culiacán, Mexico.
FIR - Magne, Julien
IR  - Magne J
IRAD- Faculty of Medicine, University of Limoges, Limoges, France.
FIR - Prasad, D R Mahadeshwara
IR  - Prasad DRM
IRAD- Department of Forensic Medicine & Toxicology, Mysore Medical College & Research 
      Institute, Mysooru, India; Department of Health and Family Welfare, Government of 
      Karnataka, Bangalore, India.
FIR - Mahalleh, Mehrdad
IR  - Mahalleh M
IRAD- Department of Cardiology, Tehran University of Medical Sciences, Tehran, Iran.
FIR - Mahmoud, Mansour Adam
IR  - Mahmoud MA
IRAD- Department of Clinical and Hospital Pharmacy, Taibah University, Al-Madinah 
      Al-Munawarrah, Saudi Arabia.
FIR - Mahmoudi, Elham
IR  - Mahmoudi E
IRAD- Department of Cardiology, Tehran University of Medical Sciences, Tehran, Iran.
FIR - Mahmoudvand, Behnaz
IR  - Mahmoudvand B
IRAD- Student Research Committee, Iran University of Medical Sciences, Tehran, Iran.
FIR - Makram, Omar Mohamed
IR  - Makram OM
IRAD- Center for Health & Nature, Houston Methodist Hospital, Houston, Texas, USA; 
      Department of Cardiology, October 6 University, Cairo, Egypt.
FIR - Rad, Elaheh Malakan
IR  - Rad EM
IRAD- Department of Pediatric Cardiology, Tehran University of Medical Sciences, 
      Tehran, Iran.
FIR - Malekzadeh, Reza
IR  - Malekzadeh R
IRAD- Digestive Diseases Research Institute, Tehran University of Medical Sciences, 
      Tehran, Iran; Non-communicable Disease Research Center, Shiraz University of 
      Medical Sciences, Shiraz, Iran.
FIR - Malhotra, Kashish
IR  - Malhotra K
IRAD- Department of Internal Medicine, Dayanand Medical College and Hospital, Ludhiana, 
      India.
FIR - Malik, Iram
IR  - Malik I
IRAD- Electrical Engineering Department, Prince Sattam bin Abdulaziz University, Al 
      Kharj, Saudi Arabia.
FIR - Ahmed Malik, Muhammad Sajeel
IR  - Ahmed Malik MS
IRAD- Department of Pharmacy, The University of Lahore, Lahore, Pakistan.
FIR - Mallhi, Tauqeer Hussain
IR  - Mallhi TH
IRAD- Department of Clinical Pharmacy, Jouf University, Sakaka, Saudi Arabia.
FIR - Malta, Deborah Carvalho
IR  - Malta DC
IRAD- Department of Maternal and Child Nursing and Public Health, Federal University of 
      Minas Gerais, Belo Horizonte, Brazil.
FIR - Manilal, Aseer
IR  - Manilal A
IRAD- Department of Medical Laboratory Sciences, Arba Minch University, Arba Minch, 
      Ethiopia.
FIR - Manla, Yosef
IR  - Manla Y
IRAD- Department of Cardiology, Heart, Vascular, and Thoracic Institute, Cleveland 
      Clinic Abu Dhabi, Abu Dhabi, United Arab Emirates.
FIR - Mansoori, Yasaman
IR  - Mansoori Y
IRAD- Shiraz University of Medical Sciences, Shiraz, Iran.
FIR - Mansouri, Borhan
IR  - Mansouri B
IRAD- Substance Abuse Prevention Research Center, Kermanshah University of Medical 
      Sciences, Kermanshah, Iran.
FIR - Mansouri, Pejman
IR  - Mansouri P
IRAD- Department of Cardiology, Tehran University of Medical Sciences, Tehran, Iran.
FIR - Mansournia, Mohammad Ali
IR  - Mansournia MA
IRAD- Department of Epidemiology and Biostatistics, Tehran University of Medical 
      Sciences, Tehran, Iran.
FIR - Marateb, Hamid Reza
IR  - Marateb HR
IRAD- Biomedical Engineering Research Center (CREB), Universitat Politècnica de 
      Catalunya, Barcelona, Spain; Department of Biomedical Engineering, University of 
      Isfahan, Isfahan, Iran.
FIR - Marino, Mirko
IR  - Marino M
IRAD- Department of Food, Environmental and Nutritional Sciences (DEFENS), University 
      of Milan, Milano, Italy.
FIR - Martini, Daniela
IR  - Martini D
IRAD- Department of Food, Environmental and Nutritional Sciences (DEFENS), University 
      of Milan, Milan, Italy.
FIR - Martini, Santi
IR  - Martini S
IRAD- Faculty of Public Health, Universitas Airlangga (Airlangga University), Surabaya, 
      Indonesia; Indonesian Public Health Association, Surabaya, Indonesia.
FIR - Maryam, Sharmeen
IR  - Maryam S
IRAD- Department of Pharmacy, Bahauddin Zakariya university, Multan, Pakistan.
FIR - Marzo, Roy Rillera
IR  - Marzo RR
IRAD- Department of Public Health, Management and Science University, Shah Alam, 
      Malaysia; Jeffrey Cheah School of Medicine and Health Sciences, Monash 
      University, Subang Jaya, Malaysia.
FIR - Masoudi, Alireza
IR  - Masoudi A
IRAD- Department of Pharmacology, Shahroud University of Medical Sciences, Shahroud, 
      Iran.
FIR - Masoudi, Sahar
IR  - Masoudi S
IRAD- Digestive Diseases Research Institute, Tehran University of Medical Sciences, 
      Tehran, Iran.
FIR - Matei, Clara N
IR  - Matei CN
IRAD- Department of Dermatology, Carol Davila University of Medicine and Pharmacy, 
      Bucharest, Romania; Board Director, Association of Resident Physicians, 
      Bucharest, Romania.
FIR - Mathangasinghe, Yasith
IR  - Mathangasinghe Y
IRAD- Department of Anatomy, Genetics and Biomedical Informatics, University of 
      Colombo, Colombo, Sri Lanka; Australian Regenerative Medicine Institute, Monash 
      University, Clayton, VIC, Australia.
FIR - Mathews, Elezebeth
IR  - Mathews E
IRAD- Department of Public Health and Community Medicine, Central University of Kerala, 
      Kasaragod, India.
FIR - Mathur, Manu Raj
IR  - Mathur MR
IRAD- Health Policy Research, Public Health Foundation of India, Gurugram, India; 
      Institute of Population Health Sciences, University of Liverpool, Liverpool, UK.
FIR - Mattumpuram, Jishanth
IR  - Mattumpuram J
IRAD- Department of Medicine, University of Louisville, Louisville, KY, USA.
FIR - Maude, Richard James
IR  - Maude RJ
IRAD- Epidemiology Department, Mahidol Oxford Tropical Medicine Research Unit, Bangkok, 
      Thailand; Nuffield Department of Medicine, University of Oxford, Oxford, UK.
FIR - Maugeri, Andrea
IR  - Maugeri A
IRAD- Department GF Ingrassia, University of Catania, Catania, Italy.
FIR - Mayeli, Mahsa
IR  - Mayeli M
IRAD- School of Medicine, Tehran University of Medical Sciences, Tehran, Iran.
FIR - Mazidi, Mohsen
IR  - Mazidi M
IRAD- Department of Twin Research and Genetic Epidemiology, King's College London, 
      London, UK.
FIR - McGrath, John J
IR  - McGrath JJ
IRAD- Queensland Brain Institute, The University of Queensland, Brisbane, QLD, 
      Australia; National Centre for Register-based Research, Aarhus University, 
      Aarhus, Denmark.
FIR - McPhail, Steven M
IR  - McPhail SM
IRAD- Australian Centre for Health Services Innovation, Queensland University of 
      Technology, Kelvin Grove, QLD, Australia; Digital Health and Informatics 
      Directorate, Queensland Health, Brisbane, QLD, Australia.
FIR - Mechili, Enkeleint A
IR  - Mechili EA
IRAD- Department of Healthcare, University of Vlora, Vlora City, Albania; Clinic of 
      Social and Family Medicine, University of Crete, Heraklion, Greece.
FIR - Carabeo Medina, John Robert
IR  - Carabeo Medina JR
IRAD- Department of Epidemiology and Biostatistics, University of the Philippines 
      Manila, Manila, Philippines; Department of Global Health, University of the 
      Ryukyus, Nishihara, Japan.
FIR - Meena, Jitendra Kumar
IR  - Meena JK
IRAD- Department of Preventive Oncology, All India Institute of Medical Sciences, New 
      Delhi, India.
FIR - Mehrabani-Zeinabad, Kamran
IR  - Mehrabani-Zeinabad K
IRAD- Cardiac Rehabilitation Research Center, Isfahan University of Medical Sciences, 
      Isfahan, Iran.
FIR - Mendez Mendez-Lopez, Max Alberto
IR  - Mendez Mendez-Lopez MA
IRAD- Department of Medical Oncology and Hematology, Kantonsspital St. Gallen, St. 
      Gallen, Switzerland.
FIR - Mendoza, Walter
IR  - Mendoza W
IRAD- Peru Country Office, United Nations Population Fund (UNFPA), Lima, Peru.
FIR - Menezes, Ritesh G
IR  - Menezes RG
IRAD- Forensic Medicine Division, Imam Abdulrahman Bin Faisal University, Dammam, Saudi 
      Arabia.
FIR - Mengist, Belayneh
IR  - Mengist B
IRAD- Department of Public Health, Debre Markos University, Debre Markos, Ethiopia.
FIR - Meo, Sultan Ayoub
IR  - Meo SA
IRAD- Department of Physiology, King Saud University, Riyadh, Saudi Arabia.
FIR - Meresa, Haftu Asmerom
IR  - Meresa HA
IRAD- Department of Medical Laboratory Sciences, Haramaya University, Harar, Ethiopia.
FIR - Meretoja, Atte
IR  - Meretoja A
IRAD- Neurology Unit, Helsinki University Hospital, Helsinki, Finland; School of Health 
      Sciences, University of Melbourne, Melbourne, VIC, Australia.
FIR - Meretoja, Tuomo J
IR  - Meretoja TJ
IRAD- Breast Surgery Unit, Helsinki University Hospital, Helsinki, Finland; University 
      of Helsinki, Helsinki, Finland.
FIR - Mestrovic, Tomislav
IR  - Mestrovic T
IRAD- University Centre Varazdin, University North, Varazdin, Croatia; Institute for 
      Health Metrics and Evaluation, University of Washington, Seattle, WA, USA.
FIR - Dinushi Mettananda, Kukulege Chamila
IR  - Dinushi Mettananda KC
IRAD- Department of Pharmacology, University of Kelaniya, Ragama, Sri Lanka; Department 
      of Clinical Medicine, Colombo North Teaching Hospital, Ragama, Sri Lanka.
FIR - Mettananda, Sachith
IR  - Mettananda S
IRAD- Department of Paediatrics, University of Kelaniya, Ragama, Sri Lanka; University 
      Paediatrics Unit, Colombo North Teaching Hospital, Ragama, Sri Lanka.
FIR - Mhlanga, Laurette
IR  - Mhlanga L
IRAD- Department of Preventive Medicine, Northwestern University, Chicago, IL, USA; 
      South African Centre for Epidemiological Modelling and Analysis (SACEMA), 
      Stellenbosch University, Cape Town, South Africa.
FIR - Mi, Tianyue
IR  - Mi T
IRAD- Department of Health Promotion, Education, and Behavior, University of South 
      Carolina, Columbia, SC, USA.
FIR - Jonasson, Junmei Miao
IR  - Jonasson JM
IRAD- School of Public Health and Community Medicine, University of Gothenburg, 
      Gothenburg, Sweden.
FIR - Miazgowski, Tomasz
IR  - Miazgowski T
IRAD- Department of Propedeutics of Internal Diseases & Arterial Hypertension, 
      Pomeranian Medical University, Szczecin, Poland.
FIR - Michalek, Irmina Maria
IR  - Michalek IM
IRAD- Department of Epidemiology, Maria Sklodowska-Curie National Research Institute of 
      Oncology, Warsaw, Poland; National Cancer Registry, Maria Sklodowska-Curie 
      National Research Institute of Oncology, Warsaw, Poland.
FIR - Miller, Ted R
IR  - Miller TR
IRAD- Pacific Institute for Research & Evaluation, Calverton, MD, USA; School of Public 
      Health, Curtin University, Perth, WA, Australia.
FIR - Nhat Minh, Le Huu
IR  - Nhat Minh LH
IRAD- International Ph.D. Program in Medicine, Taipei Medical University, Taipei, 
      Taiwan; Research Center for Artificial Intelligence in Medicine, Taipei Medical 
      University, Taipei, Taiwan.
FIR - Minja, Neema W
IR  - Minja NW
IRAD- Department of Global Health, University of Washington, Seattle, WA, USA; 
      Department of Clinical Research, Kilimanjaro Clinical Research Centre (KCRI), 
      Moshi, Tanzania.
FIR - Mohammad Sadeghi, Pouya Mir
IR  - Mohammad Sadeghi PM
IRAD- Department of General Surgery, Isfahan University of Medical Sciences, Isfahan, 
      Iran.
FIR - Mirdamadi, Niloofar
IR  - Mirdamadi N
IRAD- Endocrinology and Metabolism Research Institute, Tehran University of Medical 
      Sciences, Tehran, Iran; Sports and Exercise Medicine Research Center, Tehran 
      University of Medical Sciences, Tehran, Iran.
FIR - Mirica, Andreea
IR  - Mirica A
IRAD- Department of Statistics and Econometrics, Bucharest University of Economic 
      Studies, Bucharest, Romania.
FIR - Mirrakhimov, Erkin M
IR  - Mirrakhimov EM
IRAD- Internal Medicine Programme, Kyrgyz State Medical Academy, Bishkek, Kyrgyzstan; 
      Department of Atherosclerosis and Coronary Heart Disease, National Center of 
      Cardiology and Internal Disease, Bishkek, Kyrgyzstan.
FIR - Mirza, Moonis
IR  - Mirza M
IRAD- Department of Hospital Administration, All India Institute of Medical Sciences, 
      Bathinda, India.
FIR - Mirza-Aghazadeh-Attari, Mohammad
IR  - Mirza-Aghazadeh-Attari M
IRAD- Department of Radiology, Tabriz University of Medical Sciences, Tabriz, Iran; 
      Social Determinants of Health Center, Urmia University of Medical Sciences, 
      Urmia, Iran.
FIR - Mithra, Prasanna
IR  - Mithra P
IRAD- Department of Community Medicine, Manipal Academy of Higher Education, Mangalore, 
      India.
FIR - Moghimi, Zahra
IR  - Moghimi Z
IRAD- Bloomberg school of public health, Johns Hopkins University, Baltimore, MD, USA.
FIR - Mohamed, Jama
IR  - Mohamed J
IRAD- College of Applied and Natural Science, University of Hargeisa, Hargeisa, 
      Somalia.
FIR - Mohamed, Mouhand F H
IR  - Mohamed MFH
IRAD- Internal Medicine, Brown University, Providence, RI, USA.
FIR - Mohamed, Nouh Saad
IR  - Mohamed NS
IRAD- Molecular Biology Unit, Sirius Training and Research Centre, Khartoum, Sudan; 
      Bio-Statistical and Molecular Biology Department, Sirius Training and Research 
      Centre, Khartoum, Sudan.
FIR - Mohammadi, Soheil
IR  - Mohammadi S
IRAD- School of Medicine, Tehran University of Medical Sciences, Tehran, Iran.
FIR - Mohammed, Hussen
IR  - Mohammed H
IRAD- Department of Public Health, Dire Dawa University, Dire Dawa, Ethiopia.
FIR - Mohammed, Mustapha
IR  - Mohammed M
IRAD- Department of Clinical Pharmacy and Pharmacy Practice, Ahmadu Bello University, 
      Zaria, Nigeria; School of Pharmaceutical Sciences, University of Science 
      Malaysia, Penang, Malaysia.
FIR - Mohammed, Salahuddin
IR  - Mohammed S
IRAD- Department of Pharmaceutical Sciences, Notre Dame of Maryland University, 
      Baltimore, MD, USA; Department of Pharmacy, Mizan-Tepi University, Mizan, 
      Ethiopia.
FIR - Mohammed, Shafiu
IR  - Mohammed S
IRAD- Health Systems and Policy Research Unit, Ahmadu Bello University, Zaria, Nigeria; 
      Department of Health Care Management, Technical University of Berlin, Berlin, 
      Germany.
FIR - Moka, Nagabhishek
IR  - Moka N
IRAD- Oncology Department, Appalachian Regional Healthcare, Hazard, KY, USA; Department 
      of Internal Medicine, University of Kentucky, Lexington, KY, USA.
FIR - Mokdad, Ali H
IR  - Mokdad AH
IRAD- Institute for Health Metrics and Evaluation, University of Washington, Seattle, 
      WA, USA; Department of Health Metrics Sciences, School of Medicine, University of 
      Washington, Seattle, WA, USA.
FIR - Vardanjani, Hossein Molavi
IR  - Vardanjani HM
IRAD- Department of Biostatistics, Shiraz University of Medical Sciences, Shiraz, Iran.
FIR - Momtazmanesh, Sara
IR  - Momtazmanesh S
IRAD- School of Medicine, Tehran University of Medical Sciences, Tehran, Iran; 
      Non-communicable Diseases Research Center, Tehran University of Medical Sciences, 
      Tehran, Iran.
FIR - Monasta, Lorenzo
IR  - Monasta L
IRAD- Clinical Epidemiology and Public Health Research Unit, Burlo Garofolo Institute 
      for Maternal and Child Health, Trieste, Italy.
FIR - Montazeri, Fateme
IR  - Montazeri F
IRAD- Non-communicable Diseases Research Center, Tehran University of Medical Sciences, 
      Tehran, Iran; School of Medicine, Shahid Beheshti University of Medical Sciences, 
      Tehran, Iran.
FIR - Ghalibaf, AmirAli Moodi
IR  - Ghalibaf AM
IRAD- Medicine, Birjand University of Medical Sciences, Birjand, Iran.
FIR - Moradi, Yousef
IR  - Moradi Y
IRAD- Department of Epidemiology and Biostatistics, Kurdistan University of Medical 
      Sciences, Sanandaj, Iran.
FIR - Moraga, Paula
IR  - Moraga P
IRAD- Computer, Electrical, and Mathematical Sciences and Engineering Division, King 
      Abdullah University of Science and Technology, Thuwal, Saudi Arabia.
FIR - Morawska, Lidia
IR  - Morawska L
IRAD- International Laboratory for Air Quality and Health, Queensland University of 
      Technology, Brisbane, QLD, Australia.
FIR - Morovatdar, Negar
IR  - Morovatdar N
IRAD- Clinical Research Development Unit, Mashhad University of Medical Sciences, 
      Mashhad, Iran.
FIR - Morrison, Shane Douglas
IR  - Morrison SD
IRAD- Division of Plastic and Reconstructive Surgery, University of Washington, 
      Seattle, WA, USA.
FIR - Morze, Jakub
IR  - Morze J
IRAD- Department of Cardiology and Cardiac Surgery, University of Warmia and Mazury, 
      Olsztyn, Poland.
FIR - Mostafavi, Ebrahim
IR  - Mostafavi E
IRAD- Department of Medicine, Stanford University, Palo Alto, CA, USA; Stanford 
      Cardiovascular Institute, Stanford University, Palo Alto, CA, USA.
FIR - Mostofinejad, Amirmahdi
IR  - Mostofinejad A
IRAD- Mechanical and Industrial Engineering, University of Toronto, Toronto, ON, 
      Canada.
FIR - Mougin, Vincent
IR  - Mougin V
IRAD- Institute for Health Metrics and Evaluation, University of Washington, Seattle, 
      WA, USA.
FIR - Mousavi, Parsa
IR  - Mousavi P
IRAD- Non-communicable Disease Research Center, Tehran University of Medical Sciences, 
      Tehran, Iran.
FIR - Mousavi, Seyed Ehsan
IR  - Mousavi SE
IRAD- Department of Community Medicine, Tabriz University of Medical Sciences, Tabriz, 
      Iran; Epidemiology Department, Aging Research Institute, Tabriz, Iran.
FIR - Mozaffarian, Dariush
IR  - Mozaffarian D
IRAD- Friedman School of Nutrition Science and Policy, Tufts University, Boston, MA, 
      USA.
FIR - Msherghi, Ahmed
IR  - Msherghi A
IRAD- Department of Radiology, University of Tripoli, Tripoli, Libya.
FIR - Muccioli, Lorenzo
IR  - Muccioli L
IRAD- Department of Biomedical and Neuromotor Sciences, University of Bologna, Bologna, 
      Italy.
FIR - Mueller, Ulrich Otto
IR  - Mueller UO
IRAD- Federal Institute for Population Research, Wiesbaden, Germany; Center for 
      Population and Health, Wiesbaden, Germany.
FIR - Mukherjee, Sumoni
IR  - Mukherjee S
IRAD- Knowledge Management, Prahlad Omkarwati Foundation (POF), Mumbai, India; 
      Independent Consultant, New Delhi, India.
FIR - Munjal, Kavita
IR  - Munjal K
IRAD- Amity Institute of Pharmacy, Amity University, Noida, India.
FIR - Murillo-Zamora, Efrén
IR  - Murillo-Zamora E
IRAD- Clinical Epidemiology Research Unit, Mexican Institute of Social Security, Villa 
      de Alvarez, Mexico; Postgraduate in Medical Sciences, Universidad de Colima, 
      Colima, Mexico.
FIR - Mustafa, Ghulam
IR  - Mustafa G
IRAD- Department of Pediatrics, Shaqra University, Shaqra, Saudi Arabia; Department of 
      Pediatrics & Pediatric Pulmonology, Institute of Mother & Child Care, Multan, 
      Pakistan.
FIR - Muthu, Sathish
IR  - Muthu S
IRAD- Department of Research Methodology, Orthopaedic Research Group, Coimbatore, 
      India; Department of Biotechnology, Karpagam Academy of Higher Education, 
      Coimbatore, India.
FIR - Mwita, Julius C
IR  - Mwita JC
IRAD- Internal Medicine, University of Botswana, Gaborone, Botswana.
FIR - Myung, Woojae
IR  - Myung W
IRAD- s, Seoul National University, Seongnam-si, South Korea.
FIR - Nagarajan, Ahamarshan Jayaraman
IR  - Nagarajan AJ
IRAD- Research and Analytics Department, Initiative for Financing Health and Human 
      Development, Chennai, India; Department of Research and Analytics, Bioinsilico 
      Technologies, Chennai, India.
FIR - Nagaraju, Shankar Prasad
IR  - Nagaraju SP
IRAD- Department of Nephrology, Manipal Academy of Higher Education, Manipal, India.
FIR - Naik, Ganesh R
IR  - Naik GR
IRAD- College of Medicine and Public Health, Flinders University, Adelaide, SA, 
      Australia; Department of Engineering, Western Sydney University, Sydney, NSW, 
      Australia.
FIR - Naik, Gurudatta
IR  - Naik G
IRAD- Comprehensive Cancer Center, University of Alabama at Birmingham, Birmingham, AL, 
      USA.
FIR - Nair, Tapas Sadasivan
IR  - Nair TS
IRAD- Department of Community Medicine, MOSC Medical College, Kolenchery, India.
FIR - Najafi, Mohammad Sadeq
IR  - Najafi MS
IRAD- Tehran Heart Center, Tehran University of Medical Sciences, Tehran, Iran; 
      Research Center for Advanced Technologies in Cardiovascular Medicine, Tehran 
      University of Medical Sciences, Tehran, Iran.
FIR - Ansari, Noureddin Nakhostin
IR  - Ansari NN
IRAD- Department of Physiotherapy, Tehran University of Medical Sciences, Tehran, Iran; 
      Research Center for War-affected People, Tehran University of Medical Sciences, 
      Tehran, Iran.
FIR - Nangia, Vinay
IR  - Nangia V
IRAD- Suraj Eye Institute, Nagpur, India.
FIR - Swamy, Sreenivas Narasimha
IR  - Swamy SN
IRAD- Mysore Medical College and Research Institute, Government Medical College, 
      Mysore, India.
FIR - Nargus, Shumaila
IR  - Nargus S
IRAD- University Institute of Public Health, The University of Lahore, Lahore, 
      Pakistan; University Institute of Public Health, The University of Lahore, 
      Lahore, Pakistan.
FIR - Nascimento, Bruno Ramos
IR  - Nascimento BR
IRAD- Department of Clinical Medicine, Federal University of Minas Gerais, Belo 
      Horizonte, Brazil; Clinical Hospital, Federal University of Minas Gerais, Belo 
      Horizonte, Brazil.
FIR - Nascimento, Gustavo G
IR  - Nascimento GG
IRAD- National Dental Research Institute Singapore, Duke-NUS Medical School, Singapore, 
      Singapore.
FIR - Nasoori, Hadis
IR  - Nasoori H
IRAD- Department of Pharmacology and Toxicology, Islamic Azad University, Tehran, Iran.
FIR - Natto, Zuhair S
IR  - Natto ZS
IRAD- Department of Dental Public Health, King Abdulaziz University, Jeddah, Saudi 
      Arabia; Department of Health Policy and Oral Epidemiology, Harvard University, 
      Boston, MA, USA.
FIR - Nauman, Javaid
IR  - Nauman J
IRAD- College of Medicine and Health Sciences, United Arab Emirates University, Al Ain, 
      United Arab Emirates; Department of Circulation and Medical Imaging, Norwegian 
      University of Science and Technology, Trondheim, Norway.
FIR - Naveed, Muhammad
IR  - Naveed M
IRAD- Department of Biotechnology, University of Central Punjab, Lahore, Pakistan.
FIR - Nayak, Biswa Prakash
IR  - Nayak BP
IRAD- Amity Institute of Forensic Sciences, Amity University, Noida, India.
FIR - Nayak, Vinod C
IR  - Nayak VC
IRAD- Department of Forensic Medicine and Toxicology, Manipal Academy of Higher 
      Education, Manipal, India.
FIR - Negash, Hadush
IR  - Negash H
IRAD- Department of Medical Laboratory Sciences, Adigrat University, Adigrat, Ethiopia.
FIR - Negoi, Ionut
IR  - Negoi I
IRAD- Department of General Surgery, Carol Davila University of Medicine and Pharmacy, 
      Bucharest, Romania; Department of General Surgery, Emergency Hospital of 
      Bucharest, Bucharest, Romania.
FIR - Negoi, Ruxandra Irina
IR  - Negoi RI
IRAD- Department of Anatomy and Embryology, Carol Davila University of Medicine and 
      Pharmacy, Bucharest, Romania; Department of Cardiology, Cardio-Aid, Bucharest, 
      Romania.
FIR - Shahrokh Abadi, Reza Nejad
IR  - Shahrokh Abadi RN
IRAD- Research Center, Mashhad University of Medical Sciences, Mashhad, Iran.
FIR - Nejadghaderi, Seyed Aria
IR  - Nejadghaderi SA
IRAD- School of Medicine, Shahid Beheshti University of Medical Sciences, Tehran, Iran; 
      Department of Epidemiology, Non-Communicable Diseases Research Center (NCDRC), 
      Tehran, Iran.
FIR - Nejjari, Chakib
IR  - Nejjari C
IRAD- Faculty of Medicine, Euromed University of Fes, Fez, Morocco; Faculty of 
      Medicine, University Sidi Mohammed Ben Abdellah, Fez, Morocco.
FIR - Nematollahi, Mohammad Hadi
IR  - Nematollahi MH
IRAD- Department of Clinical Biochemistry, Kerman University of Medical Sciences, 
      Kerman, Iran.
FIR - Nepal, Samata
IR  - Nepal S
IRAD- Department of Community Medicine, Kathmandu University, Palpa, Nepal.
FIR - Ng, Nawi
IR  - Ng N
IRAD- School of Public Health and Community Medicine, University of Gothenburg, 
      Gothenburg, Sweden; Department of Epidemiology and Global Health, Umeå 
      University, Umeå, Sweden.
FIR - Nguyen, Dang H
IR  - Nguyen DH
IRAD- Division of Cardiology, Massachusetts General Hospital, Boston, MA, USA; 
      Department of Medical Engineering, University of South Florida, Tampa, FL, USA.
FIR - Nguyen, Phat Tuan
IR  - Nguyen PT
IRAD- Department of Surgery, Danang Family Hospital, Danang, Viet Nam.
FIR - Nguyen, Van Thanh
IR  - Nguyen VT
IRAD- Department of General Medicine, University of Medicine and Pharmacy at Ho Chi 
      Minh City, Ho Chi Minh City, Viet Nam.
FIR - Niazi, Robina Khan
IR  - Niazi RK
IRAD- International Islamic University Islamabad, Islamabad, Pakistan.
FIR - Nijjar, Shawn S
IR  - Nijjar SS
IRAD- School of Medicine, Harvard University, Cambridge, MA, USA; School of 
      Engineering, Massachusetts Institute of Technology, Cambridge, MA, USA.
FIR - Nizam, Muhammad A
IR  - Nizam MA
IRAD- Internal Medicine, Ziauddin University, Karachi, Pakistan.
FIR - Noman, Efaq Ali
IR  - Noman EA
IRAD- Department of Applied Microbiology, Taiz University, Taiz, Yemen; Faculty of 
      Applied Sciences and Technology, Universiti Tun Hussen Onn Malaysia, Johor, 
      Malaysia.
FIR - Nomura, Shuhei
IR  - Nomura S
IRAD- Department of Health Policy and Management, Keio University, Tokyo, Japan; 
      Department of Global Health Policy, University of Tokyo, Tokyo, Japan.
FIR - Noreen, Mamoona
IR  - Noreen M
IRAD- Microbiology and Molecular Genetics, The Women University Multan, Multan, 
      Pakistan.
FIR - Norrving, Bo
IR  - Norrving B
IRAD- Department of Clinical Sciences, Lund University, Lund, Sweden.
FIR - Noubiap, Jean Jacques
IR  - Noubiap JJ
IRAD- Centre for Heart Rhythm Disorders, University of Adelaide, Adelaide, SA, 
      Australia.
FIR - Nri-Ezedi, Chisom Adaobi
IR  - Nri-Ezedi CA
IRAD- Department of Paediatrics, Nnamdi Azikiwe University, Awka, Nigeria.
FIR - Ntsekhe, Mpiko
IR  - Ntsekhe M
IRAD- Division of Cardiology, University of Cape Town, Cape Town, South Africa; The 
      Cardiac Clinic, Groote Schuur Hospital, Cape Town, South Africa.
FIR - Nurrika, Dieta
IR  - Nurrika D
IRAD- Public Health Department, Banten School of Health Science, South Tangerang, 
      Indonesia; Ministry of Research, Technology and Higher Education, Higher 
      Education Service Institutions (LL-DIKTI) Region IV, Bandung, Indonesia.
FIR - Nzoputam, Chimezie Igwegbe
IR  - Nzoputam CI
IRAD- Center of Excellence in Reproductive Health Innovation (CERHI), University of 
      Benin, Benin City, Nigeria.
FIR - Nzoputam, Ogochukwu Janet
IR  - Nzoputam OJ
IRAD- Department of Physiology, University of Benin, Edo, Nigeria; Department of 
      Physiology, Benson Idahosa University, Benin City, Nigeria.
FIR - Obamiro, Kehinde O
IR  - Obamiro KO
IRAD- James Cook University, Townsville, QLD, Australia.
FIR - O'Donnell, Martin James
IR  - O'Donnell MJ
IRAD- Department of Medicine, National University of Ireland Galway, Galway, Ireland.
FIR - Oghenetega, Onome Bright
IR  - Oghenetega OB
IRAD- Department of Obstetrics and Gynecology, University of Ibadan, Ibadan, Nigeria.
FIR - Oguntade, Ayodipupo Sikiru
IR  - Oguntade AS
IRAD- Department of Medicine, University College Hospital, Ibadan, Ibadan, Nigeria; 
      Institute of Cardiovascular Science, University College London, London, UK.
FIR - Oguta, James Odhiambo
IR  - Oguta JO
IRAD- School of Health and Related Research, University of Sheffield, Sheffield, UK.
FIR - Okeke, Sylvester Reuben
IR  - Okeke SR
IRAD- Centre for Social Research in Health, University of New South Wales, Sydney, NSW, 
      Australia; Independent Consultant, Sydney, NSW, Australia.
FIR - Okekunle, Akinkunmi Paul
IR  - Okekunle AP
IRAD- Department of Food and Nutrition, Seoul National University, Seoul, South Korea; 
      College of Medicine, University of Ibadan, Ibadan, Nigeria.
FIR - Okidi, Lawrence
IR  - Okidi L
IRAD- Department of Food Science and Postharvest Technology, Gulu University, Gulu, 
      Uganda.
FIR - Okonji, Osaretin Christabel
IR  - Okonji OC
IRAD- School of Pharmacy, University of the Western Cape, Cape Town, South Africa.
FIR - Okwute, Patrick Godwin
IR  - Okwute PG
IRAD- Department of Medical Physiology, Babcock University, Ilisan-Remo, Nigeria; 
      Department of Medical Physiology, University of Lagos, Lagos, Nigeria.
FIR - Olagunju, Andrew T
IR  - Olagunju AT
IRAD- Department of Psychiatry and Behavioural Neurosciences, McMaster University, 
      Hamilton, ON, Canada; Department of Psychiatry, University of Lagos, Lagos, 
      Nigeria.
FIR - Olaiya, Muideen Tunbosun
IR  - Olaiya MT
IRAD- Department of Medicine, Monash University, Clayton, VIC, Australia.
FIR - Olana, Matifan Dereje
IR  - Olana MD
IRAD- Department of Microbiology, Immunology and Parasitology, Addis Ababa University, 
      Addis Ababa, Ethiopia; Medical Laboratory Sciences, Ambo University, Ambo, 
      Ethiopia.
FIR - Olatubi, Matthew Idowu
IR  - Olatubi MI
IRAD- Department of Nursing Science, Bowen University, Iwo, Nigeria.
FIR - Moraes Oliveira, Gláucia Maria
IR  - Moraes Oliveira GM
IRAD- Cardiology Department, Federal University of Rio de Janeiro, Rio de Janeiro, 
      Brazil.
FIR - Olorukooba, Abdulhakeem Abayomi
IR  - Olorukooba AA
IRAD- Department of Community Medicine, Ahmadu Bello University, Zaria, Nigeria.
FIR - Olufadewa, Isaac Iyinoluwa
IR  - Olufadewa II
IRAD- Slum and Rural Health Initiative Research Academy, Slum and Rural Health 
      Initiative, Ibadan, Nigeria; Faculty of Public Health, University of Ibadan, 
      Ibadan, Nigeria.
FIR - Oluwafemi, Yinka Doris
IR  - Oluwafemi YD
IRAD- Department of Microbiology, University of Medical Sciences, Ondo, Ondo City, 
      Nigeria.
FIR - Oluwatunase, Gideon Olamilekan
IR  - Oluwatunase GO
IRAD- Department of Anatomy, University of Medical Sciences, Ondo, Ondo City, Nigeria; 
      Department of Anatomy, Olabisi Onabanjo University, Sagamu, Nigeria.
FIR - Omer, Goran Latif
IR  - Omer GL
IRAD- Surgery Department, Sulaimani University, Sulaimani, Iraq; ENT Department, Tor 
      Vergata University of Rome, Rome, Italy.
FIR - Ommati, Mohammad Mehdi
IR  - Ommati MM
IRAD- College of Animal Science and Technology, Henan University of Science and 
      Technology, Henan, China.
FIR - Ong, Kanyin Liane
IR  - Ong KL
IRAD- Institute for Health Metrics and Evaluation, University of Washington, Seattle, 
      WA, USA.
FIR - Ong, Sokking
IR  - Ong S
IRAD- Non-communicable Disease Prevention Unit, Ministry of Health, Bandar Seri 
      Begawan, Brunei; Early Detection & Cancer Prevention Services, Pantai Jerudong 
      Specialist Centre, Bandar Seri Begawan, Brunei.
FIR - Onyedibe, Kenneth Ikenna
IR  - Onyedibe KI
IRAD- Department of Biomedical Sciences, Mercer University School of Medicine, Macon, 
      GA, USA.
FIR - Ordak, Michal
IR  - Ordak M
IRAD- Department of Pharmacotherapy and Pharmaceutical Care, Medical University of 
      Warsaw, Warsaw, Poland.
FIR - Ortega-Altamirano, Doris V
IR  - Ortega-Altamirano DV
IRAD- Health Systems Research Center, National Institute of Public Health, Cuernavaca, 
      Mexico.
FIR - Ortiz, Alberto
IR  - Ortiz A
IRAD- Department of Medicine, Autonomous University of Madrid, Madrid, Spain; 
      Department of Nephrology and Hypertension, The Institute for Health Research 
      Foundation Jiménez Díaz University Hospital, Madrid, Spain.
FIR - Ortiz-Prado, Esteban
IR  - Ortiz-Prado E
IRAD- One Health Global Research Group, Universidad de las Americas, Quito, Ecuador.
FIR - Osman, Wael M S
IR  - Osman WMS
IRAD- Department of Biology, Khalifa University, Abu Dhabi, United Arab Emirates.
FIR - Osuagwu, Uchechukwu Levi
IR  - Osuagwu UL
IRAD- School of Medicine, Western Sydney University, Campbelltown, NSW, Australia; 
      Department of Optometry and Vision Science, University of KwaZulu-Natal, 
      KwaZulu-Natal, South Africa.
FIR - Otoiu, Adrian
IR  - Otoiu A
IRAD- Department of Statistics and Econometrics, Bucharest University of Economic 
      Studies, Bucharest, Romania.
FIR - Otstavnov, Stanislav S
IR  - Otstavnov SS
IRAD- Laboratory of Public Health Indicators Analysis and Health Digitalization, Moscow 
      Institute of Physics and Technology, Dolgoprudny, Russia; Department of Project 
      Management, National Research University Higher School of Economics, Moscow, 
      Russia.
FIR - Owolabi, Mayowa O
IR  - Owolabi MO
IRAD- Department of Medicine, University of Ibadan, Ibadan, Nigeria; Department of 
      Medicine, University College Hospital, Ibadan, Ibadan, Nigeria.
FIR - Padukudru P A, Mahesh
IR  - Padukudru P A M
IRAD- Department of Respiratory Medicine, Jagadguru Sri Shivarathreeswara University, 
      Mysore, India.
FIR - Padron-Monedero, Alicia
IR  - Padron-Monedero A
IRAD- National School of Public Health, Institute of Health Carlos III, Madrid, Spain.
FIR - Padubidri, Jagadish Rao
IR  - Padubidri JR
IRAD- Department of Forensic Medicine and Toxicology, Kasturba Medical College, 
      Mangalore, Mangalore, India.
FIR - Varnosfaderani, Mahsa Pahlavikhah
IR  - Varnosfaderani MP
IRAD- Systems and Information Engineering, University of Virginia, Charlottesville, VA, 
      USA.
FIR - Palicz, Tamás
IR  - Palicz T
IRAD- Health Services Management Training Centre, Semmelweis University, Budapest, 
      Hungary; Hungarian Health Management Association, Hungarian Health Management 
      Association, Budapest, Hungary.
FIR - Palladino, Raffaele
IR  - Palladino R
IRAD- Department of Public Health, University of Naples Federico II, Naples, Italy; 
      Department of Primary Care and Public Health, Imperial College London, London, 
      UK.
FIR - Pan, Feng
IR  - Pan F
IRAD- Menzies Institute for Medical Research, University of Tasmania, Hobart, TAS, 
      Australia.
FIR - Pan, Hai-Feng
IR  - Pan HF
IRAD- Epidemiology and Biostatistics, Anhui Medical University, Hefei, China.
FIR - Pandi-Perumal, Seithikurippu R
IR  - Pandi-Perumal SR
IRAD- Saveetha Medical College and Hospitals, Saveetha University, Chennai, India; 
      Division of Research and Development, Lovely Professional University, Phagwara, 
      India.
FIR - Papadopoulou, Paraskevi
IR  - Papadopoulou P
IRAD- Department of Science and Mathematics, Deree-The American College of Greece, 
      Athens, Greece; Department of Biophysics, University of Athens, Athens, Greece.
FIR - Park, Seoyeon
IR  - Park S
IRAD- Yonsei University College of Medicine, Seodaemun-gu, South Korea.
FIR - Passera, Roberto
IR  - Passera R
IRAD- Department of Medical Sciences, University of Torino, Torino, Italy; Department 
      of Imaging, AOU Città della Salute e della Scienza di Torino, Torino, Italy.
FIR - Patel, Jay
IR  - Patel J
IRAD- Global Health Governance Programme, University of Edinburgh, Edinburgh, UK; 
      School of Dentistry, University of Leeds, Leeds, UK.
FIR - Patil, Shankargouda
IR  - Patil S
IRAD- College of Dental Medicine, Roseman University of Health Sciences, South Jordan, 
      UT, USA; Centre of Molecular Medicine and Diagnostics (COMManD), Saveetha 
      University, Chennai, India.
FIR - Patoulias, Dimitrios
IR  - Patoulias D
IRAD- Second Department of Internal Medicine, European Interbalkan Medical Center, 
      Thessaloniki, Greece; Second Department of Cardiology, Aristotle University of 
      Thessaloniki, Thessaloniki, Greece.
FIR - Patthipati, Venkata Suresh
IR  - Patthipati VS
IRAD- Department of Internal Medicine, Advent Health, Palm Coast, FL, USA; Hospital 
      Medicine, Sound Physicians, Palm Coast, FL, USA.
FIR - Pawar, Shrikant
IR  - Pawar S
IRAD- Department of Genetics, Yale University, New Haven, CT, USA.
FIR - Peden, Amy E
IR  - Peden AE
IRAD- School of Public Health and Community Medicine, University of New South Wales, 
      Sydney, NSW, Australia; College of Public Health, Medical, and Veterinary 
      Sciences, James Cook University, Townsville, QLD, Australia.
FIR - Pedersini, Paolo
IR  - Pedersini P
IRAD- Clinical Research Department, IRCCS Fondazione Don Carlo Gnocchi, Milan, Italy.
FIR - Peng, Minjin
IR  - Peng M
IRAD- Department of Infection Control, Taihe Hospital, Shiyan, China; The First 
      Clinical College, Hubei University of Medicine, Shiyan, China.
FIR - Filipino Pepito, Veincent Christian
IR  - Filipino Pepito VC
IRAD- Center for Research and Innovation, Ateneo De Manila University, Pasig City, 
      Philippines.
FIR - Peprah, Emmanuel K
IR  - Peprah EK
IRAD- School of Global Public Health, New York University, New York, NY, USA.
FIR - Pereira, Marcos
IR  - Pereira M
IRAD- Institute of Collective Health, Federal University of Bahia, Salvador, Brazil.
FIR - Pereira, Maria Odete
IR  - Pereira MO
IRAD- Department of Applied Nursing, Federal University of Minas Gerais, Belo 
      Horizonte, Brazil.
FIR - Peres, Mario F P
IR  - Peres MFP
IRAD- Department of Psychiatry, University of São Paulo, São Paulo, Brazil; 
      International Institute for Educational Planning (IIEP), Albert Einstein 
      Hospital, São Paulo, Brazil.
FIR - Perianayagam, Arokiasamy
IR  - Perianayagam A
IRAD- Department of Development Studies, International Institute for Population 
      Sciences, Mumbai, India.
FIR - Perico, Norberto
IR  - Perico N
IRAD- Mario Negri Institute for Pharmacological Research, Bergamo, Italy.
FIR - Petermann-Rocha, Fanny Emily
IR  - Petermann-Rocha FE
IRAD- Facultad de Medicina, Universidad Diego Portales (Faculty of Medicine, Diego 
      Portales University), Santiago, Chile; School of Cardiovascular and Metabolic 
      Health, University of Glasgow, Glasgow, UK.
FIR - Pham, Hoang Tran
IR  - Pham HT
IRAD- Medical School, Pham Ngoc Thach University of Medicine, Ho Chi Minh City, Viet 
      Nam.
FIR - Philip, Anil K
IR  - Philip AK
IRAD- School of Pharmacy, University of Nizwa, Nizwa, Oman.
FIR - Pigott, David M
IR  - Pigott DM
IRAD- Institute for Health Metrics and Evaluation, University of Washington, Seattle, 
      WA, USA; Department of Health Metrics Sciences, School of Medicine, University of 
      Washington, Seattle, WA, USA.
FIR - Pilgrim, Thomas
IR  - Pilgrim T
IRAD- Department of Cardiology, University of Bern, Bern, Switzerland.
FIR - Piradov, Michael A
IR  - Piradov MA
IRAD- Research Center of Neurology, Moscow, Russia.
FIR - Plotnikov, Evgenii
IR  - Plotnikov E
IRAD- Research School of Chemistry and Applied Biomedical Sciences, Tomsk Polytechnic 
      University, Tomsk, Russia; Mental Health Research Institute, Tomsk National 
      Research Medical Center of the Russian Academy of Sciences, Tomsk, Russia.
FIR - Poddighe, Dimitri
IR  - Poddighe D
IRAD- Department of Medicine, Nazarbayev University, Astana, Kazakhstan; Clinical 
      Academic Department of Pediatrics, University Medical Center (UMC), Astana, 
      Kazakhstan.
FIR - Polibin, Roman V
IR  - Polibin RV
IRAD- Department of Epidemiology and Evidence-Based Medicine, I.M. Sechenov First 
      Moscow State Medical University, Moscow, Russia.
FIR - Poluru, Ramesh
IR  - Poluru R
IRAD- Department of Data Management and Analysis, The INCLEN Trust International, New 
      Delhi, India.
FIR - Pourali, Ghazaleh
IR  - Pourali G
IRAD- Metabolic Syndrome Research Center, Mashhad University of Medical Sciences, 
      Mashhad, Iran; International UNESCO Center for Health-related Basic Sciences and 
      Human Nutrition, Mashhad University of Medical Sciences, Mashhad, Iran.
FIR - Pourshams, Akram
IR  - Pourshams A
IRAD- Digestive Diseases Research Institute, Tehran University of Medical Sciences, 
      Tehran, Iran.
FIR - Singh Pradhan, Pranil Man
IR  - Singh Pradhan PM
IRAD- Department of Community Medicine, Tribhuvan University, Kathmandu, Nepal; Harvard 
      T.H. Chan School of Public Health, Harvard University, Boston, MA, USA.
FIR - Prasad, Manya
IR  - Prasad M
IRAD- Department of Clinical Research and Epidemiology, Institute of Liver and Biliary 
      Sciences, New Delhi, New Delhi, India.
FIR - Sady Prates, Elton Junio
IR  - Sady Prates EJ
IRAD- Department of Maternal and Child Nursing and Public Health, Federal University of 
      Minas Gerais, Belo Horizonte, Brazil.
FIR - Purohit, Bharathi M
IR  - Purohit BM
IRAD- Centre for Dental Education and Research, All India Institute of Medical 
      Sciences, New Delhi, India.
FIR - Puvvula, Jagadeesh
IR  - Puvvula J
IRAD- Department of Biostatistics Epidemiology and Informatics, University of 
      Pennsylvania, Philadelphia, PA, USA.
FIR - Qattea, Ibrahim
IR  - Qattea I
IRAD- Department of Neonatology, Case Western Reserve University, Cleveland, OH, USA.
FIR - Qian, Gangzhen
IR  - Qian G
IRAD- Department of Cardiology, Third Military Medical University, Chongqing, China.
FIR - Qureshi, Maryam Faiz
IR  - Qureshi MF
IRAD- Medical Sciences Education Department, Western University of Health Sciences, 
      Pomona, CA, USA.
FIR - Rabiee Rad, Mehrdad
IR  - Rabiee Rad M
IRAD- School of Medicine, Isfahan University of Medical Sciences, Isfahan, Iran; 
      Cardiovascular Research Center, Isfahan Cardiovascular Research Institute, 
      Isfahan, Iran.
FIR - Radfar, Amir
IR  - Radfar A
IRAD- College of Medicine, University of Central Florida, Orlando, FL, USA.
FIR - Rafiei Alavi, Seyedeh Niloufar
IR  - Rafiei Alavi SN
IRAD- Department of Radiology, University of California Irvine, Irvine, CA, USA.
FIR - Rafique, Ibrar
IR  - Rafique I
IRAD- Research and Development Coordination, Health Research Institute National 
      Institutes of Health, Islamabad, Pakistan.
FIR - Raggi, Alberto
IR  - Raggi A
IRAD- UO Neurologia, Salute Pubblica e Disabilità, Fondazione IRCCS Istituto 
      Neurologico Carlo Besta (Neurology, Public Health and Disability Unit, Carlo 
      Besta Neurological Institute), Milan, Italy.
FIR - Rahim, Fakher
IR  - Rahim F
IRAD- Department of Health Sciences, Cihan University Sulaimaniya, Sulaymaniyah, Iraq; 
      Cihan University Sulaimaniya Research Center (CUSRC), Sulaymaniyah, Iraq.
FIR - Rahim, Md Jillur
IR  - Rahim MJ
IRAD- Department of Health Policy & Organization, University of Alabama at Birmingham, 
      Birmingham, AL, USA; Department of Health Services Administration, University of 
      Alabama at Birmingham, Birmingham, AL, USA.
FIR - Rahimi, Mehran
IR  - Rahimi M
IRAD- Cardiovascular Research Center, Tabriz University of Medical Sciences, Tabriz, 
      Iran.
FIR - Rahman, Mosiur
IR  - Rahman M
IRAD- Department of Population Science and Human Resource Development, University of 
      Rajshahi, Rajshahi, Bangladesh.
FIR - Rahman, Muhammad Aziz
IR  - Rahman MA
IRAD- Institute of Health and Wellbeing, Federation University Australia, Berwick, VIC, 
      Australia; School of Nursing and Midwifery, La Trobe University, Melbourne, VIC, 
      Australia.
FIR - Rahmani, Amir Masoud
IR  - Rahmani AM
IRAD- Future Technology Research Center, National Yunlin University of Science and 
      Technology, Yunlin, Taiwan.
FIR - Rahmani, Bita
IR  - Rahmani B
IRAD- Department of Nutrition, Qazvin University of Medical Sciences, Qazvin, Iran.
FIR - Rahmani, Shayan
IR  - Rahmani S
IRAD- School of Medicine, Shahid Beheshti University of Medical Sciences, Tehran, Iran; 
      Non-communicable Diseases Research Center, Tehran University of Medical Sciences, 
      Tehran, Iran.
FIR - Rahmanian, Vahid
IR  - Rahmanian V
IRAD- Department of Public Health, Torbat Jam Faculty of Medical Sciences, Torbat Jam, 
      Iran.
FIR - Rai, Pramila
IR  - Rai P
IRAD- School of Public Health and Preventive Medicine, Monash University, Melbourne, 
      VIC, Australia.
FIR - Rajaa, Sathish
IR  - Rajaa S
IRAD- Department of Community Medicine, Employees' State Insurance Model Hospital, 
      Chennai, India.
FIR - Rajabpour-Sanati, Ali
IR  - Rajabpour-Sanati A
IRAD- Faculty of Medicine, Birjand University of Medical Sciences, Birjand, Iran.
FIR - Rajput, Prashant
IR  - Rajput P
IRAD- Institute of Environment and Sustainable Development, Banaras Hindu University, 
      Varanasi, India.
FIR - Ram, Pradhum
IR  - Ram P
IRAD- Department of Cardiology, Emory University, Atlanta, GA, USA.
FIR - Ram, Prasanna
IR  - Ram P
IRAD- Department of Urology, All India Institute of Medical Sciences, Bhubaneswar, 
      India.
FIR - Ramalingam, Sudha
IR  - Ramalingam S
IRAD- Department of Community Medicine, PSG Institute of Medical Sciences and Research, 
      Coimbatore, India.
FIR - Ramasamy, Shakthi Kumaran
IR  - Ramasamy SK
IRAD- Department of Radiology, Stanford University, Stanford, CA, USA.
FIR - Ramazanu, Sheena
IR  - Ramazanu S
IRAD- Leadership Institute for Global Health Transformation (LIGHT), National 
      University of Singapore, Singapore, Singapore.
FIR - Ramesh, Pushkal Sinduvadi
IR  - Ramesh PS
IRAD- Department of Biochemistry, JSS Academy of Higher Education & Research, Mysore, 
      India.
FIR - Rana, Juwel
IR  - Rana J
IRAD- Department of Epidemiology, Biostatistics and Occupational Health, McGill 
      University, Montreal, QC, Canada; Research and Innovation Division, South Asian 
      Institute for Social Transformation (SAIST), Dhaka, Bangladesh.
FIR - Rana, Kritika
IR  - Rana K
IRAD- Translation Health Research Institute, Western Sydney University, Campbelltown, 
      NSW, Australia.
FIR - Ranabhat, Chhabi Lal
IR  - Ranabhat CL
IRAD- Research Department, Policy Research Institute, Kathmandu, Nepal; Health and 
      Public Policy Department, Global Center for Research and Development, Kathmandu, 
      Nepal.
FIR - Rancic, Nemanja
IR  - Rancic N
IRAD- Centre for Clinical Pharmacology, University of Defence in Belgrade, Belgrade, 
      Serbia; Centre for Clinical Pharmacology, Medical College of Georgia at Augusta 
      University, Belgrade, Serbia.
FIR - Rane, Amey
IR  - Rane A
IRAD- Health Economics and Outcomes Research, Agios Pharmaceuticals, Cambridge, MA, 
      USA; Department of Pharmaceutical Economics and Policy, Massachusetts College of 
      Pharmacy and Health Sciences, Boston, MA, USA.
FIR - Ranjan, Shubham
IR  - Ranjan S
IRAD- School of Humanities and Social Sciences, Indian Institute of Technology Mandi, 
      Mandi, India.
FIR - Ranta, Annemarei
IR  - Ranta A
IRAD- Department of Medicine, University of Otago, Wellington, New Zealand; Department 
      of Neurology, Capital & Coast District Health Board, Wellington, New Zealand.
FIR - Rao, Indu Ramachandra
IR  - Rao IR
IRAD- Department of Nephrology, Manipal Academy of Higher Education, Manipal, India.
FIR - Rao, Mithun
IR  - Rao M
IRAD- Community Medicine, Manipal Academy of Higher Education, Mangalore, India.
FIR - Rao, Sowmya J
IR  - Rao SJ
IRAD- Department of Oral Pathology, Sharavathi Dental College and Hospital, Shimogga, 
      India.
FIR - Rashedi, Sina
IR  - Rashedi S
IRAD- Department of Cardiology, Tehran University of Medical Sciences, Tehran, Iran; 
      Department of Epidemiology, Non-Communicable Diseases Research Center (NCDRC), 
      Tehran, Iran.
FIR - Rashedi, Vahid
IR  - Rashedi V
IRAD- University of Social Welfare and Rehabilitation Sciences, Tehran, Iran.
FIR - Rashid, Ahmed Mustafa
IR  - Rashid AM
IRAD- Department of Medicine, Jinnah Sindh Medical University, Karachi, Pakistan.
FIR - Rasul, Azad
IR  - Rasul A
IRAD- Department of Geography, Soran University, Soran, Iraq.
FIR - Ratan, Zubair Ahmed
IR  - Ratan ZA
IRAD- Department of Biomedical Engineering, Khulna University of Engineering and 
      Technology, Khulna, Bangladesh; School of Health and Society, University of 
      Wollongong, Wollongong, NSW, Australia.
FIR - Babu, Giridhara Rathnaiah
IR  - Babu GR
IRAD- Department of Population Medicine, Qatar University, Doha, Qatar; Lifecourse 
      Epidemiology, Public Health Foundation of India, Bengaluru, India.
FIR - Ravikumar, Nakul
IR  - Ravikumar N
IRAD- Pulmonary Critical Care, University of Chicago, Chicago, IL, USA.
FIR - Rawaf, Salman
IR  - Rawaf S
IRAD- Department of Primary Care and Public Health, Imperial College London, London, 
      UK; Academic Public Health England, Public Health England, London, UK.
FIR - Razeghian-Jahromi, Iman
IR  - Razeghian-Jahromi I
IRAD- Cardiovascular Research Center, Shiraz University of Medical Sciences, Shiraz, 
      Iran.
FIR - Razo, Christian
IR  - Razo C
IRAD- Institute for Health Metrics and Evaluation, University of Washington, Seattle, 
      WA, USA.
FIR - Rama Krishna Reddy, Murali Mohan
IR  - Rama Krishna Reddy MM
IRAD- Department of Internal Medicine, Manipal Academy of Higher Education, Mangalore, 
      India.
FIR - Mohamed Redwan, Elrashdy Moustafa
IR  - Mohamed Redwan EM
IRAD- Department Biological Sciences, King Abdulaziz University, Jeddah, Egypt; 
      Department of Protein Research, Research and Academic Institution, Alexandria, 
      Egypt.
FIR - Remuzzi, Giuseppe
IR  - Remuzzi G
IRAD- Mario Negri Institute for Pharmacological Research, Bergamo, Italy.
FIR - Reyes, Luis Felipe
IR  - Reyes LF
IRAD- Unisabana Center for Translational Science, Universidad de La Sabana, Chia, 
      Colombia; Critical Care Department, Clinica Universidad De La Sabana, Chia, 
      Colombia.
FIR - Rezaei, Nazila
IR  - Rezaei N
IRAD- Non-communicable Diseases Research Center, Tehran University of Medical Sciences, 
      Tehran, Iran.
FIR - Rezaeian, Mohsen
IR  - Rezaeian M
IRAD- Department of Epidemiology and Biostatistics, Rafsanjan University of Medical 
      Sciences, Rafsanjan, Iran.
FIR - Ribeiro, Antonio Luiz P
IR  - Ribeiro ALP
IRAD- Department of Internal Medicine, Federal University of Minas Gerais, Belo 
      Horizonte, Brazil; Centre of Telehealth, Federal University of Minas Gerais, Belo 
      Horizonte, Brazil.
FIR - Ribeiro, Daniela
IR  - Ribeiro D
IRAD- Associated Laboratory for Green Chemistry (LAQV), University of Porto, Porto, 
      Portugal; Faculty of Agrarian Sciences and Environment, University of the Azores, 
      Angra do Heroísmo, Portugal.
FIR - Rikhtegar, Reza
IR  - Rikhtegar R
IRAD- Institute of Diagnostic and Interventional Radiology and Neuroradiology, Essen 
      University Hospital, Essen, Germany.
FIR - Roever, Leonardo
IR  - Roever L
IRAD- Department of Clinical Research, Federal University of Uberlândia, Uberlândia, 
      Brazil; Gilbert and Rose-Marie Chagoury School of Medicine, Lebanese American 
      University, Beirut, Lebanon.
FIR - Romadlon, Debby Syahru
IR  - Romadlon DS
IRAD- Faculty of Nursing, Chulalongkorn University, Bangkok, Thailand.
FIR - Ronfani, Luca
IR  - Ronfani L
IRAD- Clinical Epidemiology and Public Health Research Unit, Burlo Garofolo Institute 
      for Maternal and Child Health, Trieste, Italy.
FIR - Sekhar Rout, Himanshu Sehar
IR  - Sekhar Rout HS
IRAD- Analytical and Applied Economics, Utkal University, Bhubaneswar, India.
FIR - Roy, Nitai
IR  - Roy N
IRAD- Department of Biochemistry and Food Analysis, Patuakhali Science and Technology 
      University, Patuakhali, Bangladesh.
FIR - Roy, Priyanka
IR  - Roy P
IRAD- Department of Labour, Directorate of Factories, Government of West Bengal, 
      Kolkata, India.
FIR - Rynkiewicz, Andrzej
IR  - Rynkiewicz A
IRAD- Department of Cardiology and Internal Medicine, University of Warmia and Mazury, 
      Olsztyn, Poland.
FIR - Saad, Aly M A
IR  - Saad AMA
IRAD- Cardiovascular Department, Zagazig University, Zagazig, Egypt.
FIR - Saadatian, Zahra
IR  - Saadatian Z
IRAD- Faculty of Medicine, Gonabad University of Medical Sciences, Gonabad, Iran; 
      Infectious Diseases Research Center, Gonabad University of Medical Sciences, 
      Gonabad, Iran.
FIR - Sabour, Siamak
IR  - Sabour S
IRAD- Department of Epidemiology, Shahid Beheshti University of Medical Sciences, 
      Tehran, Iran.
FIR - Sacco, Simona
IR  - Sacco S
IRAD- Department of Neurology, University of L'Aquila, L'Aquila, Italy.
FIR - Sachdeva, Rajesh
IR  - Sachdeva R
IRAD- Department of Cardiology, Department of Veterans Affairs, Decatur, GA, USA; 
      Department of Cardiology, Medical College of Georgia at Augusta University, 
      Augusta, GA, USA.
FIR - Saddik, Basema
IR  - Saddik B
IRAD- Sharjah Institute for Medical Research, University of Sharjah, Sharjah, United 
      Arab Emirates.
FIR - Sadeghi, Erfan
IR  - Sadeghi E
IRAD- Department of Biostatistics, Shiraz University of Medical Sciences, Shiraz, Iran.
FIR - Saeed, Umar
IR  - Saeed U
IRAD- Multidisciplinary Laboratory Foundation University School of Health Sciences 
      (FUSH), Foundation University, Islamabad, Pakistan; International Center of 
      Medical Sciences Research (ICMSR), Islamabad, Pakistan.
FIR - Safaeinejad, Fahimeh
IR  - Safaeinejad F
IRAD- Traditional Medicine and Materia Medica Research Center, Shahid Beheshti 
      University of Medical Sciences, Tehran, Iran.
FIR - Sharif-Askari, Fatemeh Saheb
IR  - Sharif-Askari FS
IRAD- Sharjah Institute of Medical Sciences, University of Sharjah, Sharjah, United 
      Arab Emirates.
FIR - Sharif-Askari, Narjes Saheb
IR  - Sharif-Askari NS
IRAD- Clinical Sciences Department, University of Sharjah, Sharjah, United Arab 
      Emirates.
FIR - Sahebkar, Amirhossein
IR  - Sahebkar A
IRAD- Applied Biomedical Research Center, Mashhad University of Medical Sciences, 
      Mashhad, Iran; Biotechnology Research Center, Mashhad University of Medical 
      Sciences, Mashhad, Iran.
FIR - Sahoo, Soumya Swaroop
IR  - Sahoo SS
IRAD- Department of Community and Family Medicine, All India Institute of Medical 
      Sciences, Bathinda, India.
FIR - Sajedi, Seyed Aidin
IR  - Sajedi SA
IRAD- Neurology Department, Golestan University of Medical Sciences, Gorgan, Iran.
FIR - Sajid, Mirza Rizwan
IR  - Sajid MR
IRAD- Department of Statistics, University of Gujrat, Pakistan, Gujrat, Pakistan.
FIR - Sakshaug, Joseph W
IR  - Sakshaug JW
IRAD- Ludwig Maximilian University of Munich, Munich, Germany; Institute for Employment 
      Research, Nuremberg, Germany.
FIR - Salam, Nasir
IR  - Salam N
IRAD- Department of Biosciences, Jamia Millia Islamia, New Delhi, India.
FIR - Salami, Afeez Abolarinwa
IR  - Salami AA
IRAD- Department of Oral and Maxillofacial Surgery, University College Hospital, 
      Ibadan, Ibadan, Nigeria; Campaign for Health and Neck Cancer Education (CHANCE) 
      Programme, Cephas Health Research Initiative Inc, Ibadan, Nigeria.
FIR - Saleh, Mohamed A
IR  - Saleh MA
IRAD- College of Medicine, University of Sharjah, Sharjah, United Arab Emirates; 
      Faculty of Pharmacy, Mansoura University, Mansoura, Egypt.
FIR - Salehi, Sana
IR  - Salehi S
IRAD- Mark and Mary Stevens Neuroimaging and Informatics Institute, University of 
      Southern California, Los Angeles, CA, USA.
FIR - Salem, Marwa Rashad
IR  - Salem MR
IRAD- Public Health and Community Medicine Department, Cairo University, Giza, Egypt.
FIR - Salem, Mohammed Z Y
IR  - Salem MZY
IRAD- Technology Management Department, University College of Applied Sciences, Gaza, 
      Palestine.
FIR - Samadzadeh, Sara
IR  - Samadzadeh S
IRAD- Department of Neurology, Charité University Medical Center Berlin, Berlin, 
      Germany; Department of Neurology, University of Southern Denmark, Odense, 
      Denmark.
FIR - Samargandy, Saad
IR  - Samargandy S
IRAD- Department of Community Medicine, King Abdulaziz University, Jeddah, Saudi 
      Arabia.
FIR - Samuel, Vijaya Paul
IR  - Samuel VP
IRAD- Department of Anatomy, Ras Al Khaimah Medical and Health Sciences University, Ras 
      Al Khaimah, United Arab Emirates.
FIR - Samy, Abdallah M
IR  - Samy AM
IRAD- Department of Entomology, Ain Shams University, Cairo, Egypt; Medical Ain Shams 
      Research Institute (MASRI), Ain Shams University, Cairo, Egypt.
FIR - Sanabria, Juan
IR  - Sanabria J
IRAD- Department of Surgery, Marshall University, Huntington, WV, USA; Department of 
      Nutrition and Preventive Medicine, Case Western Reserve University, Cleveland, 
      OH, USA.
FIR - Sanjeev, Rama Krishna
IR  - Sanjeev RK
IRAD- Department of Pediatrics, Pravara Institute of Medical Sciences, Loni, India.
FIR - Santric-Milicevic, Milena M
IR  - Santric-Milicevic MM
IRAD- Faculty of Medicine, University of Belgrade, Belgrade, Serbia; School of Public 
      Health and Health Management, University of Belgrade, Belgrade, Serbia.
FIR - Nadeem Saqib, Muhammad Arif
IR  - Nadeem Saqib MA
IRAD- Research Development Coordination Section, Pakistan Health Research Council, 
      Islamabad, Pakistan; School of Sciences, University of Management and Technology, 
      Lahore, Pakistan.
FIR - Sarasmita, Made Ary
IR  - Sarasmita MA
IRAD- Pharmacy Study Program, Udayana University, Badung, Indonesia; Department of 
      Clinical Pharmacy, Taipei Medical University, Taipei, Taiwan.
FIR - Saravanan, Aswini
IR  - Saravanan A
IRAD- Department of Pharmacology and Research, All India Institute of Medical Sciences, 
      Jodhpur, India; Indira Gandhi Medical College and Research Institute, Puducherry, 
      India.
FIR - Sarikhani, Yaser
IR  - Sarikhani Y
IRAD- Department of Public Health, Jahrom University of Medical Sciences, Jahrom, Iran; 
      Health Policy Research Center, Shiraz University of Medical Sciences, Shiraz, 
      Iran.
FIR - Sarkar, Tanmay
IR  - Sarkar T
IRAD- Department of Food Processing Technology, West Bengal State Council of Technical 
      Education, Malda, India.
FIR - Sarmiento-Suárez, Rodrigo
IR  - Sarmiento-Suárez R
IRAD- Department of Health and Society, University of Applied and Environmental 
      Sciences, Bogota, Colombia; National School of Public Health, Carlos III Health 
      Institute, Madrid, Spain.
FIR - Sarode, Gargi Sachin
IR  - Sarode GS
IRAD- Department of Oral Pathology and Microbiology, Dr. D.Y. Patil University, Pune, 
      India.
FIR - Sarode, Sachin C
IR  - Sarode SC
IRAD- Department of Oral Pathology and Microbiology, Dr. D.Y. Patil Dental College and 
      Hospital, Pune, India.
FIR - Sathish, Thirunavukkarasu
IR  - Sathish T
IRAD- Department of Family and Preventive Medicine, Emory University, Atlanta, GA, USA.
FIR - Sathyanarayan, Anudeep
IR  - Sathyanarayan A
IRAD- Department of Medicine, Bangalore Medical College and Research Institute, 
      Bangalore, India.
FIR - Sawhney, Monika
IR  - Sawhney M
IRAD- Department of Public Health Sciences, University of North Carolina at Charlotte, 
      Charlotte, NC, USA.
FIR - Sayyah, Mehdi
IR  - Sayyah M
IRAD- Education Development Center, Ahvaz Jundishapur University of Medical Sciences, 
      Ahvaz, Iran.
FIR - Scarmeas, Nikolaos
IR  - Scarmeas N
IRAD- Department of Neurology, National and Kapodistrian University of Athens, Athens, 
      Greece; Department of Neurology, Columbia University, New York, NY, USA.
FIR - Schaarschmidt, Benedikt Michael
IR  - Schaarschmidt BM
IRAD- Department of Diagnostic and Interventional Radiology and Neuroradiology, 
      University Hospital Essen, Essen, Germany.
FIR - Schuermans, Art
IR  - Schuermans A
IRAD- Cardiovascular Research Center, Massachusetts General Hospital, Cambridge, MA, 
      USA; Department of Cardiovascular Sciences, Katholieke Universiteit Leuven, 
      Leuven, Belgium.
FIR - Schumacher, Austin E
IR  - Schumacher AE
IRAD- Institute for Health Metrics and Evaluation, University of Washington, Seattle, 
      WA, USA.
FIR - Schutte, Aletta Elisabeth
IR  - Schutte AE
IRAD- School of Public Health and Community Medicine, University of New South Wales, 
      Sydney, NSW, Australia; The George Institute for Global Health, Sydney, NSW, 
      Australia.
FIR - Schwebel, David C
IR  - Schwebel DC
[truncated: 494,931 more chars]
