# Supplementary material for: Effect of glycemic control and type of diabetes treatment on TB treatment outcomes among people with TB-diabetes: A systematic review (updated August 2024)
Source: PLoS One. 2025 Jul 18;20(7):e0328619. doi: 10.1371/journal.pone.0328619 (PMC12273911; doi:10.1371/journal.pone.0328619)
Supplement: S1A Appendix — (ZIP) [file pone.0328619.s005.zip › S1A appendix/S1A_22 Aug 2023-31 Aug 2024/pubmed/pubmed-search1.nbib]

PMID- 37768317
OWN - NLM
STAT- MEDLINE
DCOM- 20231023
LR  - 20231023
IS  - 1098-6596 (Electronic)
IS  - 0066-4804 (Print)
IS  - 0066-4804 (Linking)
VI  - 67
IP  - 10
DP  - 2023 Oct 18
TI  - Drug interaction potential of high-dose rifampicin in patients with pulmonary 
      tuberculosis.
PG  - e0068323
LID - 10.1128/aac.00683-23 [doi]
LID - e00683-23
AB  - Accumulating evidence supports the use of higher doses of rifampicin for 
      tuberculosis (TB) treatment. Rifampicin is a potent inducer of metabolic enzymes 
      and drug transporters, resulting in clinically relevant drug interactions. To 
      assess the drug interaction potential of higher doses of rifampicin, we compared 
      the effect of high-dose rifampicin (40 mg/kg daily, RIF40) and standard-dose 
      rifampicin (10 mg/kg daily, RIF10) on the activities of major cytochrome P450 
      (CYP) enzymes and P-glycoprotein (P-gp). In this open-label, single-arm, 
      two-period, fixed-order phenotyping cocktail study, adult participants with 
      pulmonary TB received RIF10 (days 1-15), followed by RIF40 (days 16-30). A single 
      dose of selective substrates (probe drugs) was administered orally on days 15 and 
      30: caffeine (CYP1A2), tolbutamide (CYP2C9), omeprazole (CYP2C19), 
      dextromethorphan (CYP2D6), midazolam (CYP3A), and digoxin (P-gp). Intensive 
      pharmacokinetic blood sampling was performed over 24 hours after probe drug 
      intake. In all, 25 participants completed the study. Geometric mean ratios (90% 
      confidence interval) of the total exposure (area under the concentration versus 
      time curve, RIF40 versus RIF10) for each of the probe drugs were as follows: 
      caffeine, 105% (96%-115%); tolbutamide, 80% (74%-86%); omeprazole, 55% (47%-65%); 
      dextromethorphan, 77% (68%-86%); midazolam, 62% (49%-78%), and 117% (105%-130%) 
      for digoxin. In summary, high-dose rifampicin resulted in no additional effect on 
      CYP1A2, mild additional induction of CYP2C9, CYP2C19, CYP2D6, and CYP3A, and 
      marginal inhibition of P-gp. Existing recommendations on managing drug 
      interactions with rifampicin can remain unchanged for the majority of 
      co-administered drugs when using high-dose rifampicin. Clinical Trials 
      registration number NCT04525235.
FAU - Stemkens, Ralf
AU  - Stemkens R
AUID- ORCID: 0009-0008-6912-4163
AD  - Department of Pharmacy, Research Institute for Medical Innovation, Radboud 
      University Medical Center , Nijmegen, The Netherlands.
FAU - Jager, Veronique de
AU  - Jager Vd
AD  - TASK , Cape Town, South Africa.
FAU - Dawson, Rodney
AU  - Dawson R
AD  - Division of Pulmonology and Department of Medicine, University of Cape Town and 
      University of Cape Town Lung Institute , Cape Town, South Africa.
FAU - Diacon, Andreas H
AU  - Diacon AH
AD  - TASK , Cape Town, South Africa.
FAU - Narunsky, Kim
AU  - Narunsky K
AD  - Division of Pulmonology and Department of Medicine, University of Cape Town and 
      University of Cape Town Lung Institute , Cape Town, South Africa.
FAU - Padayachee, Sherman D
AU  - Padayachee SD
AD  - Division of Pulmonology and Department of Medicine, University of Cape Town and 
      University of Cape Town Lung Institute , Cape Town, South Africa.
FAU - Boeree, Martin J
AU  - Boeree MJ
AD  - Department of Pulmonary Diseases, Research Institute for Medical Innovation, 
      Radboud University Medical Center , Nijmegen, The Netherlands.
FAU - van Beek, Stijn W
AU  - van Beek SW
AD  - Department of Pharmacy, Research Institute for Medical Innovation, Radboud 
      University Medical Center , Nijmegen, The Netherlands.
FAU - Colbers, Angela
AU  - Colbers A
AD  - Department of Pharmacy, Research Institute for Medical Innovation, Radboud 
      University Medical Center , Nijmegen, The Netherlands.
FAU - Coenen, Marieke J H
AU  - Coenen MJH
AD  - Department of Clinical Chemistry, Erasmus University Medical Center , Rotterdam, 
      The Netherlands.
FAU - Svensson, Elin M
AU  - Svensson EM
AD  - Department of Pharmacy, Research Institute for Medical Innovation, Radboud 
      University Medical Center , Nijmegen, The Netherlands.
AD  - Department of Pharmacy, Uppsala University , Uppsala, Sweden.
FAU - Fuhr, Uwe
AU  - Fuhr U
AD  - 7 Clinical Pharmacology, Department I of Pharmacology, Center for Pharmacology, 
      Faculty of Medicine and University Hospital Cologne, University of Cologne , 
      Cologne, Germany.
FAU - Phillips, Patrick P J
AU  - Phillips PPJ
AD  - UCSF Center for Tuberculosis, University of California , San Francisco, 
      California, USA.
FAU - Te Brake, Lindsey H M
AU  - Te Brake LHM
AD  - Department of Pharmacy, Research Institute for Medical Innovation, Radboud 
      University Medical Center , Nijmegen, The Netherlands.
FAU - Aarnoutse, Rob E
AU  - Aarnoutse RE
AD  - Department of Pharmacy, Research Institute for Medical Innovation, Radboud 
      University Medical Center , Nijmegen, The Netherlands.
CN  - PanACEA consortium
LA  - eng
SI  - ClinicalTrials.gov/NCT04525235
PT  - Journal Article
DEP - 20230928
PL  - United States
TA  - Antimicrob Agents Chemother
JT  - Antimicrobial agents and chemotherapy
JID - 0315061
RN  - EC 1.14.14.1 (Cytochrome P-450 CYP1A2)
RN  - R60L0SM5BC (Midazolam)
RN  - EC 1.14.14.1 (Cytochrome P-450 CYP2D6)
RN  - 3G6A5W338E (Caffeine)
RN  - VJT6J7R4TR (Rifampin)
RN  - EC 1.14.14.1 (Cytochrome P-450 CYP2C19)
RN  - EC 1.14.14.1 (Cytochrome P-450 CYP3A)
RN  - 7355X3ROTS (Dextromethorphan)
RN  - 982XCM1FOI (Tolbutamide)
RN  - EC 1.14.13.- (Cytochrome P-450 CYP2C9)
RN  - 9035-51-2 (Cytochrome P-450 Enzyme System)
RN  - KG60484QX9 (Omeprazole)
RN  - 73K4184T59 (Digoxin)
SB  - IM
MH  - Adult
MH  - Humans
MH  - *Cytochrome P-450 CYP1A2
MH  - Midazolam/therapeutic use
MH  - Cytochrome P-450 CYP2D6/metabolism
MH  - Caffeine
MH  - Rifampin/therapeutic use
MH  - Cytochrome P-450 CYP2C19
MH  - Cytochrome P-450 CYP3A/metabolism
MH  - Dextromethorphan/therapeutic use
MH  - Tolbutamide
MH  - Cytochrome P-450 CYP2C9/metabolism
MH  - Cytochrome P-450 Enzyme System/metabolism
MH  - Omeprazole
MH  - Drug Interactions
MH  - *Tuberculosis, Pulmonary/drug therapy
MH  - Digoxin/therapeutic use
PMC - PMC10583668
OTO - NOTNLM
OT  - drug interactions
OT  - high-dose rifampicin
OT  - metabolic phenotyping
OT  - tuberculosis
COIS- The authors declare no conflict of interest.
EDAT- 2023/09/28 12:42
MHDA- 2023/10/23 01:18
PMCR- 2023/09/28
CRDT- 2023/09/28 10:43
PHST- 2023/10/23 01:18 [medline]
PHST- 2023/09/28 12:42 [pubmed]
PHST- 2023/09/28 10:43 [entrez]
PHST- 2023/09/28 00:00 [pmc-release]
AID - 00683-23 [pii]
AID - aac.00683-23 [pii]
AID - 10.1128/aac.00683-23 [doi]
PST - ppublish
SO  - Antimicrob Agents Chemother. 2023 Oct 18;67(10):e0068323. doi: 
      10.1128/aac.00683-23. Epub 2023 Sep 28.

PMID- 38317270
OWN - NLM
STAT- MEDLINE
DCOM- 20240307
LR  - 20240309
IS  - 2005-6648 (Electronic)
IS  - 1226-3303 (Print)
IS  - 1226-3303 (Linking)
VI  - 39
IP  - 2
DP  - 2024 Mar
TI  - Relationship between metformin use and mortality in tuberculosis patients with 
      diabetes: a nationwide cohort study.
PG  - 306-317
LID - 10.3904/kjim.2023.303 [doi]
AB  - BACKGROUND/AIMS: To determine whether metformin, which is considered a 
      host-directed therapy for tuberculosis (TB), is effective in improving the 
      prognosis of patients with TB and diabetes mellitus (DM), who have higher 
      mortality than those without DM. METHODS: This cohort study included patients who 
      were registered as having TB in the National Tuberculosis Surveillance System. 
      The medical and death records of matched patients were obtained from the National 
      Health Information Database and Statistics Korea, respectively, and data from 
      2011 to 2017 were collected retrospectively. We classified patients according to 
      metformin use among participants who used diabetes drugs for more than 28 days. 
      The primary outcome was all-cause mortality during TB treatment. Double 
      propensity score adjustment was applied to reduce the effects of confounding and 
      multivariable Cox proportional hazard models were used to estimate adjusted 
      hazard ratio (aHR) with 95% confidence interval (CI). RESULTS: The all-cause 
      mortality rate during TB treatment was lower (9.5% vs. 12.4%, p < 0.01) in the 
      metformin user group. The hazard of death due to all causes after double 
      propensity score adjustment was also lower in the metformin user group (aHR 0.76, 
      95% CI 0.67-0.86, p < 0.01). There was no significant difference in mortality 
      between metformin users and non-users for TB-related deaths (p = 0.22); however, 
      there was a significant difference in the non-TB-related deaths (p < 0.01). 
      CONCLUSION: Metformin use in patients with TB-DM co-prevalence is associated with 
      reduced all-cause mortality, suggesting the potential for metformin adjuvant 
      therapy in these patients.
FAU - Chung, Eunki
AU  - Chung E
AD  - Division of Pulmonary and Critical Care Medicine, Department of Internal 
      Medicine, Severance Hospital, Yonsei University College of Medicine, Seoul, 
      Korea.
FAU - Jeong, Dawoon
AU  - Jeong D
AD  - Department of Preventive Medicine, Seoul National University College of Medicine, 
      Seoul, Korea.
FAU - Mok, Jeongha
AU  - Mok J
AD  - Department of Internal Medicine, Pusan National University Hospital, Pusan 
      National University School of Medicine, Busan, Korea.
FAU - Jeon, Doosoo
AU  - Jeon D
AD  - Department of Internal Medicine, Pusan National University Yangsan Hospital, 
      Pusan National University School of Medicine, Yangsan, Korea.
FAU - Kang, Hee-Yeon
AU  - Kang HY
AD  - Department of Cancer Control and Population Health, National Cancer Center 
      Graduate School of Cancer Science and Policy, Goyang, Korea.
FAU - Kim, Heejin
AU  - Kim H
AD  - Jeju Double Cross Clinic, Korean National Tuberculosis Association, Jeju, Korea.
FAU - Kim, Heesun
AU  - Kim H
AD  - Department of Health Policy Research, National Evidence-Based Healthcare 
      Collaborating Agency, Seoul, Korea.
FAU - Choi, Hongjo
AU  - Choi H
AD  - Department of Preventive Medicine, Konyang University College of Medicine, 
      Daejeon, Korea.
FAU - Kang, Young Ae
AU  - Kang YA
AD  - Division of Pulmonary and Critical Care Medicine, Department of Internal 
      Medicine, Severance Hospital, Yonsei University College of Medicine, Seoul, 
      Korea.
AD  - Institute of Immunology and Immunological Disease, Yonsei University College of 
      Medicine, Seoul, Korea.
LA  - eng
GR  - NC19-002/National Evidence-based Healthcare Collaborating Agency/
GR  - NC20-003/National Evidence-based Healthcare Collaborating Agency/
GR  - NC21-001/National Evidence-based Healthcare Collaborating Agency/
GR  - HI19C1235/Ministry of Health and Welfare/
GR  - Korea Health Industry Development Institute/
PT  - Journal Article
DEP - 20240206
PL  - Korea (South)
TA  - Korean J Intern Med
JT  - The Korean journal of internal medicine
JID - 8712418
RN  - 9100L32L2N (Metformin)
RN  - 0 (Hypoglycemic Agents)
SB  - IM
MH  - Humans
MH  - *Metformin/adverse effects
MH  - Cohort Studies
MH  - *Diabetes Mellitus, Type 2/complications/diagnosis/drug therapy
MH  - Retrospective Studies
MH  - *Tuberculosis/drug therapy
MH  - Hypoglycemic Agents/adverse effects
PMC - PMC10918385
OTO - NOTNLM
OT  - Diabetes mellitus
OT  - Metformin
OT  - Prognosis
OT  - Tuberculosis
COIS- Conflicts of interest The authors disclose no conflicts.
EDAT- 2024/02/06 00:42
MHDA- 2024/03/07 06:43
PMCR- 2024/03/01
CRDT- 2024/02/05 23:54
PHST- 2023/07/18 00:00 [received]
PHST- 2023/10/23 00:00 [accepted]
PHST- 2024/03/07 06:43 [medline]
PHST- 2024/02/06 00:42 [pubmed]
PHST- 2024/02/05 23:54 [entrez]
PHST- 2024/03/01 00:00 [pmc-release]
AID - kjim.2023.303 [pii]
AID - kjim-2023-303 [pii]
AID - 10.3904/kjim.2023.303 [doi]
PST - ppublish
SO  - Korean J Intern Med. 2024 Mar;39(2):306-317. doi: 10.3904/kjim.2023.303. Epub 
      2024 Feb 6.

PMID- 38296396
OWN - NLM
STAT- MEDLINE
DCOM- 20240214
LR  - 20240214
IS  - 0019-5707 (Print)
IS  - 0019-5707 (Linking)
VI  - 71
IP  - 1
DP  - 2024 Jan
TI  - Metformin has immunomodulatory effects which support its potential use as 
      adjunctive therapy in tuberculosis.
PG  - 89-95
LID - S0019-5707(23)00097-5 [pii]
LID - 10.1016/j.ijtb.2023.05.011 [doi]
AB  - Metformin is the preferred oral medication for patients with type 2 diabetes 
      mellitus, and this blood glucose-lowering and insulin-sensitizing drug has 
      immunomodulatory effects that could contribute to the management of patients with 
      various other autoimmune and infectious diseases. Tuberculosis is one such 
      infection, and it remains prevalent worldwide, largely due to the successful 
      evasion of the host's immune responses by the infecting pathogen, Mycobacterium 
      tuberculosis. This review focuses on the possible mechanisms relevant to 
      metformin's modulation of innate and adaptive immune responses to Mycobacterium 
      tuberculosis and its potential use as an adjunctive drug in the treatment of 
      tuberculosis. Current data suggest that metformin increases autophagy, 
      phagocytosis, and mitochondrial reactive oxygen species production, while 
      limiting excess inflammation and tissue destruction. This multifaceted drug also 
      augments cell-mediated immune responses by maintaining CD8(+) T cell metabolic 
      homeostasis and improving immunological memory. Several murine models have 
      demonstrated that metformin can reduce tuberculosis severity and tissue 
      pathology, and two in vitro human studies confirmed enhanced immune responses in 
      metformin-treated cells. These studies provide convincing evidence supporting the 
      use of metformin to augment immune responses in patients with tuberculosis.
CI  - Copyright © 2023 Tuberculosis Association of India. Published by Elsevier B.V. 
      All rights reserved.
FAU - Sutter, Alex
AU  - Sutter A
AD  - Department of Internal Medicine, Texas Tech University Health Sciences Center, 
      Lubbock, TX, USA.
FAU - Landis, Dylan
AU  - Landis D
AD  - Department of Internal Medicine, Texas Tech University Health Sciences Center, 
      Lubbock, TX, USA.
FAU - Nugent, Kenneth
AU  - Nugent K
AD  - Department of Internal Medicine, Texas Tech University Health Sciences Center, 
      Lubbock, TX, USA. Electronic address: kenneth.nugent@ttuhsc.edu.
LA  - eng
PT  - Journal Article
PT  - Review
DEP - 20230516
PL  - India
TA  - Indian J Tuberc
JT  - The Indian journal of tuberculosis
JID - 0373027
RN  - 9100L32L2N (Metformin)
SB  - IM
MH  - Humans
MH  - Animals
MH  - Mice
MH  - *Metformin/pharmacology/therapeutic use
MH  - *Diabetes Mellitus, Type 2/drug therapy
MH  - *Tuberculosis/microbiology
MH  - *Mycobacterium tuberculosis
MH  - Immunity
OTO - NOTNLM
OT  - Adaptive immunity
OT  - Antimycobacterial mechanisms
OT  - Innate immunity
OT  - Metformin
OT  - Tuberculosis
EDAT- 2024/02/01 00:42
MHDA- 2024/02/06 18:42
CRDT- 2024/01/31 20:58
PHST- 2022/06/02 00:00 [received]
PHST- 2022/08/30 00:00 [revised]
PHST- 2023/05/15 00:00 [accepted]
PHST- 2024/02/06 18:42 [medline]
PHST- 2024/02/01 00:42 [pubmed]
PHST- 2024/01/31 20:58 [entrez]
AID - S0019-5707(23)00097-5 [pii]
AID - 10.1016/j.ijtb.2023.05.011 [doi]
PST - ppublish
SO  - Indian J Tuberc. 2024 Jan;71(1):89-95. doi: 10.1016/j.ijtb.2023.05.011. Epub 2023 
      May 16.

PMID- 39068772
OWN - NLM
STAT- MEDLINE
DCOM- 20240907
LR  - 20240907
IS  - 1873-281X (Electronic)
IS  - 1472-9792 (Linking)
VI  - 148
DP  - 2024 Sep
TI  - Metformin modulates corticosteroids hormones in adrenals cells promoting 
      Mycobacterium tuberculosis elimination in human macrophages.
PG  - 102548
LID - S1472-9792(24)00074-X [pii]
LID - 10.1016/j.tube.2024.102548 [doi]
AB  - Research suggests that both tuberculosis (TB) and type 2 diabetes mellitus (T2DM) 
      have an immuno-endocrine imbalance characterized by dysregulated proinflammatory 
      molecules and hormone levels (high cortisol/DHEA ratio), impeding an effective 
      immune response against Mycobacterium tuberculosis (Mtb) driven by cytokines, 
      antimicrobial peptides (AMPs), and androgens like DHEA. Insulin, sulfonylurea 
      derivatives, and metformin are commonly used glucose-lowering drugs in patients 
      suffering from TB and T2DM. For this comorbidity, metformin is an attractive 
      target to restore the immunoendocrine mechanisms dysregulated against Mtb. This 
      study aimed to assess whether metformin influences cortisol and DHEA synthesis in 
      adrenal cells and if these hormones influence the expression of proinflammatory 
      cytokines and AMPs in Mtb-infected macrophages. Our results suggest that 
      metformin may enhance DHEA synthesis while maintaining cortisol homeostasis. In 
      addition, supernatants from metformin-treated adrenal cells decreased 
      mycobacterial loads in macrophages, which related to rising proinflammatory 
      cytokines and AMP expression (HBD-2 and 3). Intriguingly, we find that HBD-3 and 
      LL-37 can modulate steroid synthesis in adrenal cells with diminished levels of 
      cortisol and DHEA, highlighting the importance of crosstalk communication between 
      adrenal hormones and these effectors of innate immunity. We suggest that 
      metformin's effects can promote innate immunity against Mtb straight or through 
      modulation of corticosteroid hormones.
CI  - Copyright © 2024 Elsevier Ltd. All rights reserved.
FAU - Gonzalez-Muñiz, Oscar E
AU  - Gonzalez-Muñiz OE
AD  - Biomedical Research Unit Zacatecas, Mexican Institute of Social Security-IMSS, 
      Zacatecas, Mexico; Faculty of Chemical Sciences, Autonomous University of San 
      Luis Potosí, S.L.P, Mexico.
FAU - Rodriguez-Carlos, Adrián
AU  - Rodriguez-Carlos A
AD  - Biomedical Research Unit Zacatecas, Mexican Institute of Social Security-IMSS, 
      Zacatecas, Mexico.
FAU - Santos-Mena, Alan
AU  - Santos-Mena A
AD  - Biomedical Research Unit Zacatecas, Mexican Institute of Social Security-IMSS, 
      Zacatecas, Mexico; Faculty of Chemical Sciences, Autonomous University of San 
      Luis Potosí, S.L.P, Mexico.
FAU - Jacobo-Delgado, Yolanda M
AU  - Jacobo-Delgado YM
AD  - Biomedical Research Unit Zacatecas, Mexican Institute of Social Security-IMSS, 
      Zacatecas, Mexico.
FAU - Gonzalez-Curiel, Irma
AU  - Gonzalez-Curiel I
AD  - Sciences and Chemical Technology, Chemistry Sciences School, Autonomous 
      University of Zacatecas, Zacatecas, 98085, Mexico.
FAU - Rivas-Santiago, Cesar
AU  - Rivas-Santiago C
AD  - CONAHCYT-Academic Unit of Chemical Sciences, Autonomous University of Zacatecas, 
      Zacatecas, 98085, Mexico.
FAU - Navarro-Tovar, Gabriela
AU  - Navarro-Tovar G
AD  - Faculty of Chemical Sciences, Autonomous University of San Luis Potosí, S.L.P, 
      Mexico.
FAU - Rivas-Santiago, Bruno
AU  - Rivas-Santiago B
AD  - Biomedical Research Unit Zacatecas, Mexican Institute of Social Security-IMSS, 
      Zacatecas, Mexico. Electronic address: rondo_vm@yahoo.com.
LA  - eng
PT  - Journal Article
DEP - 20240724
PL  - Scotland
TA  - Tuberculosis (Edinb)
JT  - Tuberculosis (Edinburgh, Scotland)
JID - 100971555
RN  - 9100L32L2N (Metformin)
RN  - WI4X0X7BPJ (Hydrocortisone)
RN  - 459AG36T1B (Dehydroepiandrosterone)
RN  - 0 (Cytokines)
RN  - 0 (Hypoglycemic Agents)
RN  - 0 (Inflammation Mediators)
SB  - IM
MH  - *Metformin/pharmacology
MH  - Humans
MH  - *Macrophages/metabolism/drug effects/microbiology/immunology
MH  - *Mycobacterium tuberculosis/drug effects
MH  - *Hydrocortisone/metabolism
MH  - *Dehydroepiandrosterone/pharmacology
MH  - *Cytokines/metabolism
MH  - Immunity, Innate/drug effects
MH  - THP-1 Cells
MH  - Host-Pathogen Interactions
MH  - Cells, Cultured
MH  - Hypoglycemic Agents/pharmacology
MH  - Adrenal Glands/metabolism/drug effects/microbiology
MH  - Inflammation Mediators/metabolism
OTO - NOTNLM
OT  - Antimicrobial peptides
OT  - Cortisol
OT  - Cytokines
OT  - DHEA
OT  - Metformin
OT  - Tuberculosis
COIS- Declaration of competing interest The authors declare that they have no known 
      competing financial interests or personal relationships that could have appeared 
      to influence the work reported in this paper.
EDAT- 2024/07/29 00:41
MHDA- 2024/09/08 13:50
CRDT- 2024/07/28 18:04
PHST- 2024/03/20 00:00 [received]
PHST- 2024/07/22 00:00 [revised]
PHST- 2024/07/23 00:00 [accepted]
PHST- 2024/09/08 13:50 [medline]
PHST- 2024/07/29 00:41 [pubmed]
PHST- 2024/07/28 18:04 [entrez]
AID - S1472-9792(24)00074-X [pii]
AID - 10.1016/j.tube.2024.102548 [doi]
PST - ppublish
SO  - Tuberculosis (Edinb). 2024 Sep;148:102548. doi: 10.1016/j.tube.2024.102548. Epub 
      2024 Jul 24.

PMID- 38032920
OWN - NLM
STAT- MEDLINE
DCOM- 20231204
LR  - 20231217
IS  - 1932-6203 (Electronic)
IS  - 1932-6203 (Linking)
VI  - 18
IP  - 11
DP  - 2023
TI  - Interactive effect of oral anti-hyperglycaemic or anti-hypertensive drugs on the 
      inhibitory and bactericidal activity of first line anti-TB drugs against M. 
      tuberculosis.
PG  - e0292397
LID - 10.1371/journal.pone.0292397 [doi]
LID - e0292397
AB  - Co-existence of life style disorders, like, Diabetes or Hypertension, increases 
      risk of, treatment failure, deaths and developing drug-resistant TB. Concomitant 
      administration of drugs to treat dual/multi-morbidities may alter their 
      effectiveness, in additive/synergistic or adverse/antagonistic manner. We 
      evaluated interactive effect of 7 anti-hyperglycaemic (HG) and 6 
      anti-hypertensive (HT) drugs on the inhibitory (MICs) and bactericidal (% killing 
      of intracellular bacilli) activities of anti-TB drugs, Isoniazid (INH), 
      Rifampicin (RFM), Ethambutol (EMB) and Streptomycin (STR) against M. 
      tuberculosis. Five anti-HG drugs, namely, Acarbose, Acetohexamide, Glyburide, 
      Repaglinide and Sitagliptin imparted either 'additive' or 'no effect' on the 
      activities (inhibition or % killing) of all the four anti-TB drugs, as evident by 
      their lower FICs (Fractional Inhibitory concentrations) and higher bacterial 
      killing in combination. Metformin and Rosiglitazone, however, exerted adverse 
      effect on the Ethambutol (FICs >2.0). All the six anti-HT drugs, namely, 
      Atenolol, Hydrochlorothiazide, Ramipril, Valsartan, Nifedipine and Verapamil 
      exerted either 'additive'/'synergistic' or 'no effect' on the activities of 
      anti-TB drugs. These findings may help clinicians to select safe and helpful 
      anti-HG or anti-HT drugs for TB patients, if, suffering with diabetes or 
      hypertension like co-morbidities and receiving DOTs (a set regimen for the 
      treatment of TB based on the WHO guidelines).
CI  - Copyright: © 2023 Trivedi, Chaturvedi. This is an open access article distributed 
      under the terms of the Creative Commons Attribution License, which permits 
      unrestricted use, distribution, and reproduction in any medium, provided the 
      original author and source are credited.
FAU - Trivedi, Priyanka
AU  - Trivedi P
AD  - Biochemistry and Structural Biology Division, Central Drug Research Institute, 
      Lucknow, UP, India.
FAU - Chaturvedi, Vinita
AU  - Chaturvedi V
AUID- ORCID: 0000-0002-2412-2278
AD  - Biochemistry and Structural Biology Division, Central Drug Research Institute, 
      Lucknow, UP, India.
LA  - eng
PT  - Journal Article
DEP - 20231130
PL  - United States
TA  - PLoS One
JT  - PloS one
JID - 101285081
RN  - 0 (Antitubercular Agents)
RN  - 0 (Antihypertensive Agents)
RN  - 8G167061QZ (Ethambutol)
RN  - 0 (Pharmaceutical Preparations)
RN  - V83O1VOZ8L (Isoniazid)
RN  - 0 (Hypoglycemic Agents)
SB  - IM
MH  - Humans
MH  - Antitubercular Agents/pharmacology/therapeutic use
MH  - Antihypertensive Agents/pharmacology/therapeutic use
MH  - Ethambutol/therapeutic use
MH  - Pharmaceutical Preparations
MH  - *Mycobacterium tuberculosis
MH  - Isoniazid/therapeutic use
MH  - Microbial Sensitivity Tests
MH  - *Tuberculosis/drug therapy
MH  - *Hypertension/drug therapy
MH  - *Diabetes Mellitus/drug therapy
MH  - Hypoglycemic Agents/therapeutic use
MH  - *Tuberculosis, Multidrug-Resistant/drug therapy
PMC - PMC10688676
COIS- The authors have declared that no competing interests exist.
EDAT- 2023/11/30 18:45
MHDA- 2023/12/04 12:42
PMCR- 2023/11/30
CRDT- 2023/11/30 13:43
PHST- 2023/05/31 00:00 [received]
PHST- 2023/09/19 00:00 [accepted]
PHST- 2023/12/04 12:42 [medline]
PHST- 2023/11/30 18:45 [pubmed]
PHST- 2023/11/30 13:43 [entrez]
PHST- 2023/11/30 00:00 [pmc-release]
AID - PONE-D-23-16752 [pii]
AID - 10.1371/journal.pone.0292397 [doi]
PST - epublish
SO  - PLoS One. 2023 Nov 30;18(11):e0292397. doi: 10.1371/journal.pone.0292397. 
      eCollection 2023.

PMID- 38492608
OWN - NLM
STAT- MEDLINE
DCOM- 20240401
LR  - 20240401
IS  - 1464-3405 (Electronic)
IS  - 0960-894X (Linking)
VI  - 103
DP  - 2024 May 1
TI  - Synthesis, biological evaluation and molecular docking study of pyrimidine linked 
      thiazolidinedione derivatives as potential antimicrobial and antitubercular 
      agents.
PG  - 129707
LID - S0960-894X(24)00109-4 [pii]
LID - 10.1016/j.bmcl.2024.129707 [doi]
AB  - The design and development of novel antimicrobial agents are highly desired to 
      combat the emergence of medication resistance against microorganisms that cause 
      infections. A series of new pyrimidine-linked thiazolidinedione derivatives 
      (5a-j) were synthesized, characterized, and their antimicrobial properties 
      assessed in the current investigation. Here, novel pyrimidine-linked 
      thiazolidinedione compounds were designed using the molecular hybridization 
      approach. Elemental and spectral techniques were used to determine the structures 
      of the synthesized hybrids. The majority of compounds showed encouraging 
      antibacterial properties. Among the active compounds, 5g, 5i, and 5j showed 1.85, 
      1.15, and 1.38 times the activity of streptomycin against S. aureus, 
      respectively, with MIC values of 6.4, 10.3, and 8.6 µM. With MIC values of 10.8, 
      21.9, and 15.4 µM, respectively, the compounds 5g, 5i, and 5j showed 2.14, 1.05, 
      and 1.50 times the activity of linezolid against the methicillin-resistant S. 
      aureus (MRSA) strain. Furthermore, when compared to the reference medications, 
      compounds 5g, 5i, and 5j demonstrated broad-range antimicrobial efficacy against 
      all tested strains of bacteria and fungus. Out of all the compounds that were 
      investigated, compounds 5g, 5i, and 5j showed noteworthy anti-tubercular 
      activity. 5g is the most effective, 1.59 times more effective than reference drug 
      isoniazid. To anticipate the binding manner, the synthesized potent compounds 
      were subjected to molecular docking into the active binding site of MRSA and the 
      mycobacterial membrane protein large 3 (MmpL3) protein. The compounds 5g, 5i, and 
      5j may eventually serve as lead compounds in the search for antimicrobial and 
      anti-TB therapeutic agents.
CI  - Copyright © 2024 Elsevier Ltd. All rights reserved.
FAU - Raghu, M S
AU  - Raghu MS
AD  - Department of Chemistry, New Horizon College of Engineering, Bengaluru 560 103, 
      India.
FAU - Pradeep Kumar, C B
AU  - Pradeep Kumar CB
AD  - Department of Chemistry, Malnad College of Engineering, Hassan 573 202, India.
FAU - Yogesh Kumar, K
AU  - Yogesh Kumar K
AD  - Department of Chemistry, Faculty of Engineering and Technology, Jain University, 
      Ramanagara 562 112, India.
FAU - Prashanth, M K
AU  - Prashanth MK
AD  - Department of Chemistry, B N M Institute of Technology, Bengaluru 560 070, India. 
      Electronic address: prashanthmk87@gmail.com.
FAU - Alharethy, Fahd
AU  - Alharethy F
AD  - Department of Chemistry, College of Science, King Saud University, Riyadh 11451, 
      Saudi Arabia.
FAU - Jeon, Byong-Hun
AU  - Jeon BH
AD  - Department of Earth Resources and Environmental Engineering, Hanyang University, 
      222, Wangsimni-ro, Seongdong-gu, Seoul 04763, Republic of Korea. Electronic 
      address: bhjeon@hanyang.ac.kr.
LA  - eng
PT  - Journal Article
DEP - 20240315
PL  - England
TA  - Bioorg Med Chem Lett
JT  - Bioorganic & medicinal chemistry letters
JID - 9107377
RN  - 0 (Antitubercular Agents)
RN  - 0 (Anti-Infective Agents)
RN  - 0 (Anti-Bacterial Agents)
RN  - 0 (Thiazolidinediones)
RN  - 0 (Pyrimidines)
SB  - IM
MH  - Antitubercular Agents
MH  - Molecular Docking Simulation
MH  - Staphylococcus aureus/metabolism
MH  - *Methicillin-Resistant Staphylococcus aureus
MH  - Structure-Activity Relationship
MH  - *Anti-Infective Agents/pharmacology
MH  - Anti-Bacterial Agents/chemistry
MH  - *Thiazolidinediones/pharmacology
MH  - Pyrimidines/pharmacology
MH  - Microbial Sensitivity Tests
MH  - Molecular Structure
OTO - NOTNLM
OT  - Antimicrobial activity
OT  - Molecular docking
OT  - Pyrimidine
OT  - Thiazole
OT  - Tuberculosis
COIS- Declaration of competing interest The authors declare that they have no known 
      competing financial interests or personal relationships that could have appeared 
      to influence the work reported in this paper.
EDAT- 2024/03/17 00:42
MHDA- 2024/04/01 06:42
CRDT- 2024/03/16 20:25
PHST- 2023/12/28 00:00 [received]
PHST- 2024/03/11 00:00 [revised]
PHST- 2024/03/14 00:00 [accepted]
PHST- 2024/04/01 06:42 [medline]
PHST- 2024/03/17 00:42 [pubmed]
PHST- 2024/03/16 20:25 [entrez]
AID - S0960-894X(24)00109-4 [pii]
AID - 10.1016/j.bmcl.2024.129707 [doi]
PST - ppublish
SO  - Bioorg Med Chem Lett. 2024 May 1;103:129707. doi: 10.1016/j.bmcl.2024.129707. 
      Epub 2024 Mar 15.

PMID- 39040177
OWN - NLM
STAT- PubMed-not-MEDLINE
LR  - 20240729
DP  - 2024 Jul 14
TI  - Metformin reduces the risk of poor treatment outcomes among individuals with 
      rifampicin-resistant tuberculosis and type-2 diabetes mellitus.
LID - 2024.07.12.24310348 [pii]
LID - 10.1101/2024.07.12.24310348 [doi]
AB  - We conducted a retrospective cohort study among individuals with 
      rifampicin-resistant tuberculosis and diabetes to determine the association 
      between metformin use and tuberculosis treatment outcomes. We found that 
      individuals with metformin use had a significantly lower risk of poor 
      tuberculosis treatment outcomes (adjusted RR=0.25, 95%CI 0.06 - 0.95) compared to 
      those without.
FAU - Salindri, Argita D
AU  - Salindri AD
AUID- ORCID: 0000-0003-0962-0348
AD  - Department of Population Health Sciences, Georgia State University School of 
      Public Health, Atlanta, GA, USA.
AD  - Division of Infectious Diseases and Geographic Medicine, Department of Medicine, 
      Stanford University School of Medicine, Stanford, USA.
FAU - Gujabidze, Mariam
AU  - Gujabidze M
AD  - National Center for Tuberculosis and Lung Diseases, Tbilisi, Georgia.
FAU - Kipiani, Maia
AU  - Kipiani M
AD  - National Center for Tuberculosis and Lung Diseases, Tbilisi, Georgia.
AD  - David Tvildiani Medical University, Tbilisi, Georgia.
AD  - The University of Georgia, Tbilisi, Georgia.
FAU - Lomtadze, Nino
AU  - Lomtadze N
AD  - National Center for Tuberculosis and Lung Diseases, Tbilisi, Georgia.
AD  - David Tvildiani Medical University, Tbilisi, Georgia.
FAU - Tukvadze, Nestani
AU  - Tukvadze N
AD  - National Center for Tuberculosis and Lung Diseases, Tbilisi, Georgia.
AD  - Department of Medicine, Swiss Tropical and Public Health Institute, Allschwil, 
      Switzerland.
FAU - Avaliani, Zaza
AU  - Avaliani Z
AD  - National Center for Tuberculosis and Lung Diseases, Tbilisi, Georgia.
AD  - European University, Tbilisi, Georgia.
FAU - Blumberg, Henry M
AU  - Blumberg HM
AD  - Department of Epidemiology, Rollins School of Public Health, Emory University, 
      Atlanta, GA, USA.
AD  - Hubert Department of Global Health, Rollins School of Public Health, Emory 
      University, Atlanta, GA, USA.
AD  - Department of Medicine, Division of Infectious Diseases, Emory University School 
      of Medicine, Atlanta, GA, USA.
FAU - Kornfeld, Hardy
AU  - Kornfeld H
AD  - Division of Pulmonary, Allergy, and Critical Care, Department of Medicine, UMass 
      Chan Medical School, Worcester, MA, USA.
FAU - Kempker, Russell R
AU  - Kempker RR
AD  - Department of Medicine, Division of Infectious Diseases, Emory University School 
      of Medicine, Atlanta, GA, USA.
FAU - Magee, Matthew J
AU  - Magee MJ
AD  - Department of Epidemiology, Rollins School of Public Health, Emory University, 
      Atlanta, GA, USA.
AD  - Hubert Department of Global Health, Rollins School of Public Health, Emory 
      University, Atlanta, GA, USA.
LA  - eng
GR  - R03 AI133172/AI/NIAID NIH HHS/United States
GR  - D43 TW009337/TW/FIC NIH HHS/United States
GR  - D43 TW007124/TW/FIC NIH HHS/United States
GR  - R21 TW011157/TW/FIC NIH HHS/United States
GR  - R03 AI139871/AI/NIAID NIH HHS/United States
PT  - Journal Article
PT  - Preprint
DEP - 20240714
PL  - United States
TA  - medRxiv
JT  - medRxiv : the preprint server for health sciences
JID - 101767986
PMC - PMC11261920
OTO - NOTNLM
OT  - TB treatment outcomes
OT  - diabetes
OT  - metformin
OT  - post-TB mortality
OT  - rifampicin-resistant TB
OT  - sputum culture conversion
COIS- CONFLICT OF INTEREST We have no conflict of interest to declare.
EDAT- 2024/07/23 06:42
MHDA- 2024/07/23 06:43
PMCR- 2024/07/22
CRDT- 2024/07/23 04:16
PHST- 2024/07/23 06:42 [pubmed]
PHST- 2024/07/23 06:43 [medline]
PHST- 2024/07/23 04:16 [entrez]
PHST- 2024/07/22 00:00 [pmc-release]
AID - 2024.07.12.24310348 [pii]
AID - 10.1101/2024.07.12.24310348 [doi]
PST - epublish
SO  - medRxiv [Preprint]. 2024 Jul 14:2024.07.12.24310348. doi: 
      10.1101/2024.07.12.24310348.
