# Supplementary material for: Effect of glycemic control and type of diabetes treatment on TB treatment outcomes among people with TB-diabetes: A systematic review (updated August 2024)
Source: PLoS One. 2025 Jul 18;20(7):e0328619. doi: 10.1371/journal.pone.0328619 (PMC12273911; doi:10.1371/journal.pone.0328619)
Supplement: S1A Appendix — (ZIP) [file pone.0328619.s005.zip › S1A appendix/S1A_22 Aug 2023-31 Aug 2024/pubmed/pubmed-search3.nbib]

PMID- 38331780
OWN - NLM
STAT- MEDLINE
DCOM- 20240220
LR  - 20240313
IS  - 1475-2840 (Electronic)
IS  - 1475-2840 (Linking)
VI  - 23
IP  - 1
DP  - 2024 Feb 8
TI  - Ipragliflozin and sitagliptin differentially affect lipid and apolipoprotein 
      profiles in type 2 diabetes: the SUCRE study.
PG  - 56
LID - 10.1186/s12933-024-02149-7 [doi]
LID - 56
AB  - BACKGROUND: SGLT2 inhibitors and DPP4 inhibitors have been suggested to affect 
      lipid metabolism. However, there are few randomized controlled trials comparing 
      the effects on the lipid metabolism between the two types of antidiabetic drugs. 
      The SUCRE study (UMIN ID: 000018084) was designed to compare the effects of 
      ipragliflozin and sitagliptin on serum lipid and apolipoprotein profiles and 
      other clinical parameters. METHODS: This is a multicenter, open-label, 
      randomized, controlled trial. Patients with type 2 diabetes (20-74 years old) 
      with HbA1c levels of 7.0-10.5% and serum triglyceride levels of 120-399 mg/dL 
      (1.35-4.50 mmol/L) on diet and/or oral hypoglycemic agents were enrolled. 
      Subjects were randomized to treatment with ipragliflozin (50 mg/day, n = 77) or 
      sitagliptin (50 mg/day, n = 83). Laboratory measurements were performed at 0, 1, 
      3, and 6 months of treatment. RESULTS: Ipragliflozin and sitagliptin reduced 
      fasting plasma glucose, glycoalbumin, and HbA1c almost equally. Ipragliflozin 
      increased HDL-C and decreased apo E. Sitagliptin decreased TG, apo B48, CII, and 
      CIII, but increased LDL-C. The between-treatment differences were significant for 
      HDL-C (P = 0.02) and apo B48 (P = 0.006), and nearly significant for apo A1 
      (P = 0.06). In addition, ipragliflozin reduced body weight, blood pressure, serum 
      liver enzymes, uric acid, and leptin, and increased serum ketones compared with 
      sitagliptin. CONCLUSIONS: While ipragliflozin and sitagliptin showed similar 
      effects on glycemic parameters, the effects on serum lipid and apolipoprotein 
      profiles were different. Ipragliflozin may have an anti-atherogenic effect 
      through modulation of HDL-C and apo E compared to sitagliptin through TG and apo 
      B48, CII, and CIII in patients with type 2 diabetes.
CI  - © 2024. The Author(s).
FAU - Nagao, Mototsugu
AU  - Nagao M
AD  - Department of Endocrinology, Metabolism and Nephrology, Graduate School of 
      Medicine, Nippon Medical School, Sendagi 1-1-5, Bunkyo-ku, Tokyo, 113-8603, 
      Japan.
FAU - Sasaki, Jun
AU  - Sasaki J
AD  - Graduate School of Pharmaceutical Medicine, International University of Health 
      and Welfare, Nagahama 1-3-1, Chuo-ku, Fukuoka, 810-0072, Japan.
FAU - Tanimura-Inagaki, Kyoko
AU  - Tanimura-Inagaki K
AD  - Department of Endocrinology, Metabolism and Nephrology, Graduate School of 
      Medicine, Nippon Medical School, Sendagi 1-1-5, Bunkyo-ku, Tokyo, 113-8603, 
      Japan.
FAU - Sakuma, Ichiro
AU  - Sakuma I
AD  - Caress Sapporo Hokko Memorial Clinic, Kita 27 Higashi 8 1-15, Higashi-ku, 
      Sapporo, 065-0027, Japan.
FAU - Sugihara, Hitoshi
AU  - Sugihara H
AD  - Department of Endocrinology, Metabolism and Nephrology, Graduate School of 
      Medicine, Nippon Medical School, Sendagi 1-1-5, Bunkyo-ku, Tokyo, 113-8603, 
      Japan.
FAU - Oikawa, Shinichi
AU  - Oikawa S
AD  - Department of Endocrinology, Metabolism and Nephrology, Graduate School of 
      Medicine, Nippon Medical School, Sendagi 1-1-5, Bunkyo-ku, Tokyo, 113-8603, 
      Japan. shinichi@nms.ac.jp.
AD  - Diabetes and Lifestyle-Related Disease Center, Fukujuji Hospital, 
      Anti-Tuberculosis Association (JATA), Matsuyama 3-1-24, Kiyose, Tokyo, 204-8522, 
      Japan. shinichi@nms.ac.jp.
CN  - SUCRE Study Investigators
LA  - eng
PT  - Journal Article
PT  - Multicenter Study
PT  - Randomized Controlled Trial
PT  - Research Support, Non-U.S. Gov't
DEP - 20240208
PL  - England
TA  - Cardiovasc Diabetol
JT  - Cardiovascular diabetology
JID - 101147637
RN  - 0 (Apolipoproteins)
RN  - 0 (Apolipoproteins E)
RN  - 0 (Blood Glucose)
RN  - 0 (Glucosides)
RN  - 0 (Glycated Hemoglobin)
RN  - 0 (Hypoglycemic Agents)
RN  - 3N2N8OOR7X (ipragliflozin)
RN  - TS63EW8X6F (Sitagliptin Phosphate)
RN  - 0 (Thiophenes)
SB  - IM
MH  - Adult
MH  - Aged
MH  - Humans
MH  - Middle Aged
MH  - Young Adult
MH  - Apolipoproteins
MH  - Apolipoproteins E
MH  - Blood Glucose/metabolism
MH  - *Diabetes Mellitus, Type 2/diagnosis/drug therapy
MH  - *Glucosides
MH  - Glycated Hemoglobin
MH  - Hypoglycemic Agents/pharmacology
MH  - *Sitagliptin Phosphate/pharmacology
MH  - *Thiophenes
PMC - PMC10854175
COIS- The authors declare no competing interests.
EDAT- 2024/02/09 00:42
MHDA- 2024/02/09 18:42
PMCR- 2024/02/08
CRDT- 2024/02/08 23:35
PHST- 2023/11/21 00:00 [received]
PHST- 2024/01/30 00:00 [accepted]
PHST- 2024/02/09 18:42 [medline]
PHST- 2024/02/09 00:42 [pubmed]
PHST- 2024/02/08 23:35 [entrez]
PHST- 2024/02/08 00:00 [pmc-release]
AID - 10.1186/s12933-024-02149-7 [pii]
AID - 2149 [pii]
AID - 10.1186/s12933-024-02149-7 [doi]
PST - epublish
SO  - Cardiovasc Diabetol. 2024 Feb 8;23(1):56. doi: 10.1186/s12933-024-02149-7.

PMID- 37701721
OWN - NLM
STAT- PubMed-not-MEDLINE
LR  - 20231102
IS  - 1178-7007 (Print)
IS  - 1178-7007 (Electronic)
IS  - 1178-7007 (Linking)
VI  - 16
DP  - 2023
TI  - Effect of Hypoglycemic Drugs on Kisspeptin Expression in the Hypothalamic Arcuate 
      Nucleus of PCOS Rats.
PG  - 2717-2732
LID - 10.2147/DMSO.S421911 [doi]
AB  - BACKGROUND: To investigate the change in hypothalamic kisspeptin-1 (Kiss1) 
      expression during the development of polycystic ovary syndrome (PCOS) and 
      hypoglycemic drug intervention. METHODS: Letrozole lavage was used to construct a 
      polycystic ovary rat model. After successful modeling, we treated PCOS rats with 
      metformin, pioglitazone, and acarbose, and we then observed changes in weight, 
      estrus, glucose tolerance, insulin resistance, sex hormones, and hypothalamic 
      kiss1 expression. RESULTS: PCOS rats exhibited increased body weight, abnormal 
      estrous cycle, impaired glucose tolerance, insulin resistance, increased 
      testosterone level, increased luteinizing hormone level, and increased Kiss1 
      expression in the hypothalamus. However, intervention with metformin, 
      pioglitazone, and acarbose improved the reproductive and metabolic disorders as 
      well as reduced hypothalamic Kiss1 expression. CONCLUSION: The expression of 
      hypothalamic Kiss1 may play an important role in the pathogenesis of PCOS. 
      Metformin, pioglitazone, and acarbose may reduce the expression of hypothalamic 
      Kiss1 by improving insulin resistance, thereby improving reproductive and 
      metabolic disorders in PCOS rats.
CI  - © 2023 Zheng et al.
FAU - Zheng, Pingping
AU  - Zheng P
AD  - The General Practice Department, the First Affiliated Hospital of Anhui Medical 
      University, Anhui Medical University, Hefei, People's Republic of China.
FAU - Lu, Yating
AU  - Lu Y
AD  - The Endocrinology Department, the First Affiliated Hospital of Anhui Medical 
      University, Anhui Medical University, Hefei, People's Republic of China.
FAU - Tang, You
AU  - Tang Y
AD  - The General Practice Department, the First Affiliated Hospital of Anhui Medical 
      University, Anhui Medical University, Hefei, People's Republic of China.
FAU - Xu, Fudong
AU  - Xu F
AD  - The Pathology Department, Beijing Chest Hospital, Capital Medical University, 
      Beijing Tuberculosis & Thoracic Tumor Research Institute, Shoudu Medical 
      University, Beijing, People's Republic of China.
FAU - Wang, Lin
AU  - Wang L
AD  - The Endocrinology Department, the First Affiliated Hospital of Anhui Medical 
      University, Anhui Medical University, Hefei, People's Republic of China.
FAU - Qian, Rui
AU  - Qian R
AD  - The Neurology Department, the First Affiliated Hospital of Anhui Medical 
      University, Anhui Medical University, Hefei, People's Republic of China.
FAU - Hui, Cancan
AU  - Hui C
AD  - The Geriatric endocrinology Department, the First Affiliated Hospital of Anhui 
      Medical University, Anhui Medical University, Hefei, People's Republic of China.
FAU - Xu, Qian
AU  - Xu Q
AD  - The Endocrinology Department, the First Affiliated Hospital of Anhui Medical 
      University, Anhui Medical University, Hefei, People's Republic of China.
FAU - He, Jianle
AU  - He J
AD  - The General Practice Department, the First Affiliated Hospital of Anhui Medical 
      University, Anhui Medical University, Hefei, People's Republic of China.
FAU - Deng, Datong
AU  - Deng D
AD  - The Endocrinology Department, the First Affiliated Hospital of Anhui Medical 
      University, Anhui Medical University, Hefei, People's Republic of China.
LA  - eng
PT  - Journal Article
DEP - 20230907
PL  - New Zealand
TA  - Diabetes Metab Syndr Obes
JT  - Diabetes, metabolic syndrome and obesity : targets and therapy
JID - 101515585
PMC - PMC10494929
OTO - NOTNLM
OT  - PCOS
OT  - acarbose
OT  - kisspeptin
OT  - metformin
OT  - pioglitazone
OT  - polycystic ovary syndrome
COIS- Pingping Zheng, Yating Lu and You Tang are co-first authors for this study. The 
      authors declare that they have no competing interests for this work.
EDAT- 2023/09/13 06:41
MHDA- 2023/09/13 06:42
PMCR- 2023/09/07
CRDT- 2023/09/13 04:10
PHST- 2023/06/17 00:00 [received]
PHST- 2023/08/23 00:00 [accepted]
PHST- 2023/09/13 06:42 [medline]
PHST- 2023/09/13 06:41 [pubmed]
PHST- 2023/09/13 04:10 [entrez]
PHST- 2023/09/07 00:00 [pmc-release]
AID - 421911 [pii]
AID - 10.2147/DMSO.S421911 [doi]
PST - epublish
SO  - Diabetes Metab Syndr Obes. 2023 Sep 7;16:2717-2732. doi: 10.2147/DMSO.S421911. 
      eCollection 2023.

PMID- 37768317
OWN - NLM
STAT- MEDLINE
DCOM- 20231023
LR  - 20231023
IS  - 1098-6596 (Electronic)
IS  - 0066-4804 (Print)
IS  - 0066-4804 (Linking)
VI  - 67
IP  - 10
DP  - 2023 Oct 18
TI  - Drug interaction potential of high-dose rifampicin in patients with pulmonary 
      tuberculosis.
PG  - e0068323
LID - 10.1128/aac.00683-23 [doi]
LID - e00683-23
AB  - Accumulating evidence supports the use of higher doses of rifampicin for 
      tuberculosis (TB) treatment. Rifampicin is a potent inducer of metabolic enzymes 
      and drug transporters, resulting in clinically relevant drug interactions. To 
      assess the drug interaction potential of higher doses of rifampicin, we compared 
      the effect of high-dose rifampicin (40 mg/kg daily, RIF40) and standard-dose 
      rifampicin (10 mg/kg daily, RIF10) on the activities of major cytochrome P450 
      (CYP) enzymes and P-glycoprotein (P-gp). In this open-label, single-arm, 
      two-period, fixed-order phenotyping cocktail study, adult participants with 
      pulmonary TB received RIF10 (days 1-15), followed by RIF40 (days 16-30). A single 
      dose of selective substrates (probe drugs) was administered orally on days 15 and 
      30: caffeine (CYP1A2), tolbutamide (CYP2C9), omeprazole (CYP2C19), 
      dextromethorphan (CYP2D6), midazolam (CYP3A), and digoxin (P-gp). Intensive 
      pharmacokinetic blood sampling was performed over 24 hours after probe drug 
      intake. In all, 25 participants completed the study. Geometric mean ratios (90% 
      confidence interval) of the total exposure (area under the concentration versus 
      time curve, RIF40 versus RIF10) for each of the probe drugs were as follows: 
      caffeine, 105% (96%-115%); tolbutamide, 80% (74%-86%); omeprazole, 55% (47%-65%); 
      dextromethorphan, 77% (68%-86%); midazolam, 62% (49%-78%), and 117% (105%-130%) 
      for digoxin. In summary, high-dose rifampicin resulted in no additional effect on 
      CYP1A2, mild additional induction of CYP2C9, CYP2C19, CYP2D6, and CYP3A, and 
      marginal inhibition of P-gp. Existing recommendations on managing drug 
      interactions with rifampicin can remain unchanged for the majority of 
      co-administered drugs when using high-dose rifampicin. Clinical Trials 
      registration number NCT04525235.
FAU - Stemkens, Ralf
AU  - Stemkens R
AUID- ORCID: 0009-0008-6912-4163
AD  - Department of Pharmacy, Research Institute for Medical Innovation, Radboud 
      University Medical Center , Nijmegen, The Netherlands.
FAU - Jager, Veronique de
AU  - Jager Vd
AD  - TASK , Cape Town, South Africa.
FAU - Dawson, Rodney
AU  - Dawson R
AD  - Division of Pulmonology and Department of Medicine, University of Cape Town and 
      University of Cape Town Lung Institute , Cape Town, South Africa.
FAU - Diacon, Andreas H
AU  - Diacon AH
AD  - TASK , Cape Town, South Africa.
FAU - Narunsky, Kim
AU  - Narunsky K
AD  - Division of Pulmonology and Department of Medicine, University of Cape Town and 
      University of Cape Town Lung Institute , Cape Town, South Africa.
FAU - Padayachee, Sherman D
AU  - Padayachee SD
AD  - Division of Pulmonology and Department of Medicine, University of Cape Town and 
      University of Cape Town Lung Institute , Cape Town, South Africa.
FAU - Boeree, Martin J
AU  - Boeree MJ
AD  - Department of Pulmonary Diseases, Research Institute for Medical Innovation, 
      Radboud University Medical Center , Nijmegen, The Netherlands.
FAU - van Beek, Stijn W
AU  - van Beek SW
AD  - Department of Pharmacy, Research Institute for Medical Innovation, Radboud 
      University Medical Center , Nijmegen, The Netherlands.
FAU - Colbers, Angela
AU  - Colbers A
AD  - Department of Pharmacy, Research Institute for Medical Innovation, Radboud 
      University Medical Center , Nijmegen, The Netherlands.
FAU - Coenen, Marieke J H
AU  - Coenen MJH
AD  - Department of Clinical Chemistry, Erasmus University Medical Center , Rotterdam, 
      The Netherlands.
FAU - Svensson, Elin M
AU  - Svensson EM
AD  - Department of Pharmacy, Research Institute for Medical Innovation, Radboud 
      University Medical Center , Nijmegen, The Netherlands.
AD  - Department of Pharmacy, Uppsala University , Uppsala, Sweden.
FAU - Fuhr, Uwe
AU  - Fuhr U
AD  - 7 Clinical Pharmacology, Department I of Pharmacology, Center for Pharmacology, 
      Faculty of Medicine and University Hospital Cologne, University of Cologne , 
      Cologne, Germany.
FAU - Phillips, Patrick P J
AU  - Phillips PPJ
AD  - UCSF Center for Tuberculosis, University of California , San Francisco, 
      California, USA.
FAU - Te Brake, Lindsey H M
AU  - Te Brake LHM
AD  - Department of Pharmacy, Research Institute for Medical Innovation, Radboud 
      University Medical Center , Nijmegen, The Netherlands.
FAU - Aarnoutse, Rob E
AU  - Aarnoutse RE
AD  - Department of Pharmacy, Research Institute for Medical Innovation, Radboud 
      University Medical Center , Nijmegen, The Netherlands.
CN  - PanACEA consortium
LA  - eng
SI  - ClinicalTrials.gov/NCT04525235
PT  - Journal Article
DEP - 20230928
PL  - United States
TA  - Antimicrob Agents Chemother
JT  - Antimicrobial agents and chemotherapy
JID - 0315061
RN  - EC 1.14.14.1 (Cytochrome P-450 CYP1A2)
RN  - R60L0SM5BC (Midazolam)
RN  - EC 1.14.14.1 (Cytochrome P-450 CYP2D6)
RN  - 3G6A5W338E (Caffeine)
RN  - VJT6J7R4TR (Rifampin)
RN  - EC 1.14.14.1 (Cytochrome P-450 CYP2C19)
RN  - EC 1.14.14.1 (Cytochrome P-450 CYP3A)
RN  - 7355X3ROTS (Dextromethorphan)
RN  - 982XCM1FOI (Tolbutamide)
RN  - EC 1.14.13.- (Cytochrome P-450 CYP2C9)
RN  - 9035-51-2 (Cytochrome P-450 Enzyme System)
RN  - KG60484QX9 (Omeprazole)
RN  - 73K4184T59 (Digoxin)
SB  - IM
MH  - Adult
MH  - Humans
MH  - *Cytochrome P-450 CYP1A2
MH  - Midazolam/therapeutic use
MH  - Cytochrome P-450 CYP2D6/metabolism
MH  - Caffeine
MH  - Rifampin/therapeutic use
MH  - Cytochrome P-450 CYP2C19
MH  - Cytochrome P-450 CYP3A/metabolism
MH  - Dextromethorphan/therapeutic use
MH  - Tolbutamide
MH  - Cytochrome P-450 CYP2C9/metabolism
MH  - Cytochrome P-450 Enzyme System/metabolism
MH  - Omeprazole
MH  - Drug Interactions
MH  - *Tuberculosis, Pulmonary/drug therapy
MH  - Digoxin/therapeutic use
PMC - PMC10583668
OTO - NOTNLM
OT  - drug interactions
OT  - high-dose rifampicin
OT  - metabolic phenotyping
OT  - tuberculosis
COIS- The authors declare no conflict of interest.
EDAT- 2023/09/28 12:42
MHDA- 2023/10/23 01:18
PMCR- 2023/09/28
CRDT- 2023/09/28 10:43
PHST- 2023/10/23 01:18 [medline]
PHST- 2023/09/28 12:42 [pubmed]
PHST- 2023/09/28 10:43 [entrez]
PHST- 2023/09/28 00:00 [pmc-release]
AID - 00683-23 [pii]
AID - aac.00683-23 [pii]
AID - 10.1128/aac.00683-23 [doi]
PST - ppublish
SO  - Antimicrob Agents Chemother. 2023 Oct 18;67(10):e0068323. doi: 
      10.1128/aac.00683-23. Epub 2023 Sep 28.

PMID- 38296396
OWN - NLM
STAT- MEDLINE
DCOM- 20240214
LR  - 20240214
IS  - 0019-5707 (Print)
IS  - 0019-5707 (Linking)
VI  - 71
IP  - 1
DP  - 2024 Jan
TI  - Metformin has immunomodulatory effects which support its potential use as 
      adjunctive therapy in tuberculosis.
PG  - 89-95
LID - S0019-5707(23)00097-5 [pii]
LID - 10.1016/j.ijtb.2023.05.011 [doi]
AB  - Metformin is the preferred oral medication for patients with type 2 diabetes 
      mellitus, and this blood glucose-lowering and insulin-sensitizing drug has 
      immunomodulatory effects that could contribute to the management of patients with 
      various other autoimmune and infectious diseases. Tuberculosis is one such 
      infection, and it remains prevalent worldwide, largely due to the successful 
      evasion of the host's immune responses by the infecting pathogen, Mycobacterium 
      tuberculosis. This review focuses on the possible mechanisms relevant to 
      metformin's modulation of innate and adaptive immune responses to Mycobacterium 
      tuberculosis and its potential use as an adjunctive drug in the treatment of 
      tuberculosis. Current data suggest that metformin increases autophagy, 
      phagocytosis, and mitochondrial reactive oxygen species production, while 
      limiting excess inflammation and tissue destruction. This multifaceted drug also 
      augments cell-mediated immune responses by maintaining CD8(+) T cell metabolic 
      homeostasis and improving immunological memory. Several murine models have 
      demonstrated that metformin can reduce tuberculosis severity and tissue 
      pathology, and two in vitro human studies confirmed enhanced immune responses in 
      metformin-treated cells. These studies provide convincing evidence supporting the 
      use of metformin to augment immune responses in patients with tuberculosis.
CI  - Copyright © 2023 Tuberculosis Association of India. Published by Elsevier B.V. 
      All rights reserved.
FAU - Sutter, Alex
AU  - Sutter A
AD  - Department of Internal Medicine, Texas Tech University Health Sciences Center, 
      Lubbock, TX, USA.
FAU - Landis, Dylan
AU  - Landis D
AD  - Department of Internal Medicine, Texas Tech University Health Sciences Center, 
      Lubbock, TX, USA.
FAU - Nugent, Kenneth
AU  - Nugent K
AD  - Department of Internal Medicine, Texas Tech University Health Sciences Center, 
      Lubbock, TX, USA. Electronic address: kenneth.nugent@ttuhsc.edu.
LA  - eng
PT  - Journal Article
PT  - Review
DEP - 20230516
PL  - India
TA  - Indian J Tuberc
JT  - The Indian journal of tuberculosis
JID - 0373027
RN  - 9100L32L2N (Metformin)
SB  - IM
MH  - Humans
MH  - Animals
MH  - Mice
MH  - *Metformin/pharmacology/therapeutic use
MH  - *Diabetes Mellitus, Type 2/drug therapy
MH  - *Tuberculosis/microbiology
MH  - *Mycobacterium tuberculosis
MH  - Immunity
OTO - NOTNLM
OT  - Adaptive immunity
OT  - Antimycobacterial mechanisms
OT  - Innate immunity
OT  - Metformin
OT  - Tuberculosis
EDAT- 2024/02/01 00:42
MHDA- 2024/02/06 18:42
CRDT- 2024/01/31 20:58
PHST- 2022/06/02 00:00 [received]
PHST- 2022/08/30 00:00 [revised]
PHST- 2023/05/15 00:00 [accepted]
PHST- 2024/02/06 18:42 [medline]
PHST- 2024/02/01 00:42 [pubmed]
PHST- 2024/01/31 20:58 [entrez]
AID - S0019-5707(23)00097-5 [pii]
AID - 10.1016/j.ijtb.2023.05.011 [doi]
PST - ppublish
SO  - Indian J Tuberc. 2024 Jan;71(1):89-95. doi: 10.1016/j.ijtb.2023.05.011. Epub 2023 
      May 16.

PMID- 38317270
OWN - NLM
STAT- MEDLINE
DCOM- 20240307
LR  - 20240309
IS  - 2005-6648 (Electronic)
IS  - 1226-3303 (Print)
IS  - 1226-3303 (Linking)
VI  - 39
IP  - 2
DP  - 2024 Mar
TI  - Relationship between metformin use and mortality in tuberculosis patients with 
      diabetes: a nationwide cohort study.
PG  - 306-317
LID - 10.3904/kjim.2023.303 [doi]
AB  - BACKGROUND/AIMS: To determine whether metformin, which is considered a 
      host-directed therapy for tuberculosis (TB), is effective in improving the 
      prognosis of patients with TB and diabetes mellitus (DM), who have higher 
      mortality than those without DM. METHODS: This cohort study included patients who 
      were registered as having TB in the National Tuberculosis Surveillance System. 
      The medical and death records of matched patients were obtained from the National 
      Health Information Database and Statistics Korea, respectively, and data from 
      2011 to 2017 were collected retrospectively. We classified patients according to 
      metformin use among participants who used diabetes drugs for more than 28 days. 
      The primary outcome was all-cause mortality during TB treatment. Double 
      propensity score adjustment was applied to reduce the effects of confounding and 
      multivariable Cox proportional hazard models were used to estimate adjusted 
      hazard ratio (aHR) with 95% confidence interval (CI). RESULTS: The all-cause 
      mortality rate during TB treatment was lower (9.5% vs. 12.4%, p < 0.01) in the 
      metformin user group. The hazard of death due to all causes after double 
      propensity score adjustment was also lower in the metformin user group (aHR 0.76, 
      95% CI 0.67-0.86, p < 0.01). There was no significant difference in mortality 
      between metformin users and non-users for TB-related deaths (p = 0.22); however, 
      there was a significant difference in the non-TB-related deaths (p < 0.01). 
      CONCLUSION: Metformin use in patients with TB-DM co-prevalence is associated with 
      reduced all-cause mortality, suggesting the potential for metformin adjuvant 
      therapy in these patients.
FAU - Chung, Eunki
AU  - Chung E
AD  - Division of Pulmonary and Critical Care Medicine, Department of Internal 
      Medicine, Severance Hospital, Yonsei University College of Medicine, Seoul, 
      Korea.
FAU - Jeong, Dawoon
AU  - Jeong D
AD  - Department of Preventive Medicine, Seoul National University College of Medicine, 
      Seoul, Korea.
FAU - Mok, Jeongha
AU  - Mok J
AD  - Department of Internal Medicine, Pusan National University Hospital, Pusan 
      National University School of Medicine, Busan, Korea.
FAU - Jeon, Doosoo
AU  - Jeon D
AD  - Department of Internal Medicine, Pusan National University Yangsan Hospital, 
      Pusan National University School of Medicine, Yangsan, Korea.
FAU - Kang, Hee-Yeon
AU  - Kang HY
AD  - Department of Cancer Control and Population Health, National Cancer Center 
      Graduate School of Cancer Science and Policy, Goyang, Korea.
FAU - Kim, Heejin
AU  - Kim H
AD  - Jeju Double Cross Clinic, Korean National Tuberculosis Association, Jeju, Korea.
FAU - Kim, Heesun
AU  - Kim H
AD  - Department of Health Policy Research, National Evidence-Based Healthcare 
      Collaborating Agency, Seoul, Korea.
FAU - Choi, Hongjo
AU  - Choi H
AD  - Department of Preventive Medicine, Konyang University College of Medicine, 
      Daejeon, Korea.
FAU - Kang, Young Ae
AU  - Kang YA
AD  - Division of Pulmonary and Critical Care Medicine, Department of Internal 
      Medicine, Severance Hospital, Yonsei University College of Medicine, Seoul, 
      Korea.
AD  - Institute of Immunology and Immunological Disease, Yonsei University College of 
      Medicine, Seoul, Korea.
LA  - eng
GR  - NC19-002/National Evidence-based Healthcare Collaborating Agency/
GR  - NC20-003/National Evidence-based Healthcare Collaborating Agency/
GR  - NC21-001/National Evidence-based Healthcare Collaborating Agency/
GR  - HI19C1235/Ministry of Health and Welfare/
GR  - Korea Health Industry Development Institute/
PT  - Journal Article
DEP - 20240206
PL  - Korea (South)
TA  - Korean J Intern Med
JT  - The Korean journal of internal medicine
JID - 8712418
RN  - 9100L32L2N (Metformin)
RN  - 0 (Hypoglycemic Agents)
SB  - IM
MH  - Humans
MH  - *Metformin/adverse effects
MH  - Cohort Studies
MH  - *Diabetes Mellitus, Type 2/complications/diagnosis/drug therapy
MH  - Retrospective Studies
MH  - *Tuberculosis/drug therapy
MH  - Hypoglycemic Agents/adverse effects
PMC - PMC10918385
OTO - NOTNLM
OT  - Diabetes mellitus
OT  - Metformin
OT  - Prognosis
OT  - Tuberculosis
COIS- Conflicts of interest The authors disclose no conflicts.
EDAT- 2024/02/06 00:42
MHDA- 2024/03/07 06:43
PMCR- 2024/03/01
CRDT- 2024/02/05 23:54
PHST- 2023/07/18 00:00 [received]
PHST- 2023/10/23 00:00 [accepted]
PHST- 2024/03/07 06:43 [medline]
PHST- 2024/02/06 00:42 [pubmed]
PHST- 2024/02/05 23:54 [entrez]
PHST- 2024/03/01 00:00 [pmc-release]
AID - kjim.2023.303 [pii]
AID - kjim-2023-303 [pii]
AID - 10.3904/kjim.2023.303 [doi]
PST - ppublish
SO  - Korean J Intern Med. 2024 Mar;39(2):306-317. doi: 10.3904/kjim.2023.303. Epub 
      2024 Feb 6.

PMID- 39068772
OWN - NLM
STAT- MEDLINE
DCOM- 20240907
LR  - 20240907
IS  - 1873-281X (Electronic)
IS  - 1472-9792 (Linking)
VI  - 148
DP  - 2024 Sep
TI  - Metformin modulates corticosteroids hormones in adrenals cells promoting 
      Mycobacterium tuberculosis elimination in human macrophages.
PG  - 102548
LID - S1472-9792(24)00074-X [pii]
LID - 10.1016/j.tube.2024.102548 [doi]
AB  - Research suggests that both tuberculosis (TB) and type 2 diabetes mellitus (T2DM) 
      have an immuno-endocrine imbalance characterized by dysregulated proinflammatory 
      molecules and hormone levels (high cortisol/DHEA ratio), impeding an effective 
      immune response against Mycobacterium tuberculosis (Mtb) driven by cytokines, 
      antimicrobial peptides (AMPs), and androgens like DHEA. Insulin, sulfonylurea 
      derivatives, and metformin are commonly used glucose-lowering drugs in patients 
      suffering from TB and T2DM. For this comorbidity, metformin is an attractive 
      target to restore the immunoendocrine mechanisms dysregulated against Mtb. This 
      study aimed to assess whether metformin influences cortisol and DHEA synthesis in 
      adrenal cells and if these hormones influence the expression of proinflammatory 
      cytokines and AMPs in Mtb-infected macrophages. Our results suggest that 
      metformin may enhance DHEA synthesis while maintaining cortisol homeostasis. In 
      addition, supernatants from metformin-treated adrenal cells decreased 
      mycobacterial loads in macrophages, which related to rising proinflammatory 
      cytokines and AMP expression (HBD-2 and 3). Intriguingly, we find that HBD-3 and 
      LL-37 can modulate steroid synthesis in adrenal cells with diminished levels of 
      cortisol and DHEA, highlighting the importance of crosstalk communication between 
      adrenal hormones and these effectors of innate immunity. We suggest that 
      metformin's effects can promote innate immunity against Mtb straight or through 
      modulation of corticosteroid hormones.
CI  - Copyright © 2024 Elsevier Ltd. All rights reserved.
FAU - Gonzalez-Muñiz, Oscar E
AU  - Gonzalez-Muñiz OE
AD  - Biomedical Research Unit Zacatecas, Mexican Institute of Social Security-IMSS, 
      Zacatecas, Mexico; Faculty of Chemical Sciences, Autonomous University of San 
      Luis Potosí, S.L.P, Mexico.
FAU - Rodriguez-Carlos, Adrián
AU  - Rodriguez-Carlos A
AD  - Biomedical Research Unit Zacatecas, Mexican Institute of Social Security-IMSS, 
      Zacatecas, Mexico.
FAU - Santos-Mena, Alan
AU  - Santos-Mena A
AD  - Biomedical Research Unit Zacatecas, Mexican Institute of Social Security-IMSS, 
      Zacatecas, Mexico; Faculty of Chemical Sciences, Autonomous University of San 
      Luis Potosí, S.L.P, Mexico.
FAU - Jacobo-Delgado, Yolanda M
AU  - Jacobo-Delgado YM
AD  - Biomedical Research Unit Zacatecas, Mexican Institute of Social Security-IMSS, 
      Zacatecas, Mexico.
FAU - Gonzalez-Curiel, Irma
AU  - Gonzalez-Curiel I
AD  - Sciences and Chemical Technology, Chemistry Sciences School, Autonomous 
      University of Zacatecas, Zacatecas, 98085, Mexico.
FAU - Rivas-Santiago, Cesar
AU  - Rivas-Santiago C
AD  - CONAHCYT-Academic Unit of Chemical Sciences, Autonomous University of Zacatecas, 
      Zacatecas, 98085, Mexico.
FAU - Navarro-Tovar, Gabriela
AU  - Navarro-Tovar G
AD  - Faculty of Chemical Sciences, Autonomous University of San Luis Potosí, S.L.P, 
      Mexico.
FAU - Rivas-Santiago, Bruno
AU  - Rivas-Santiago B
AD  - Biomedical Research Unit Zacatecas, Mexican Institute of Social Security-IMSS, 
      Zacatecas, Mexico. Electronic address: rondo_vm@yahoo.com.
LA  - eng
PT  - Journal Article
DEP - 20240724
PL  - Scotland
TA  - Tuberculosis (Edinb)
JT  - Tuberculosis (Edinburgh, Scotland)
JID - 100971555
RN  - 9100L32L2N (Metformin)
RN  - WI4X0X7BPJ (Hydrocortisone)
RN  - 459AG36T1B (Dehydroepiandrosterone)
RN  - 0 (Cytokines)
RN  - 0 (Hypoglycemic Agents)
RN  - 0 (Inflammation Mediators)
SB  - IM
MH  - *Metformin/pharmacology
MH  - Humans
MH  - *Macrophages/metabolism/drug effects/microbiology/immunology
MH  - *Mycobacterium tuberculosis/drug effects
MH  - *Hydrocortisone/metabolism
MH  - *Dehydroepiandrosterone/pharmacology
MH  - *Cytokines/metabolism
MH  - Immunity, Innate/drug effects
MH  - THP-1 Cells
MH  - Host-Pathogen Interactions
MH  - Cells, Cultured
MH  - Hypoglycemic Agents/pharmacology
MH  - Adrenal Glands/metabolism/drug effects/microbiology
MH  - Inflammation Mediators/metabolism
OTO - NOTNLM
OT  - Antimicrobial peptides
OT  - Cortisol
OT  - Cytokines
OT  - DHEA
OT  - Metformin
OT  - Tuberculosis
COIS- Declaration of competing interest The authors declare that they have no known 
      competing financial interests or personal relationships that could have appeared 
      to influence the work reported in this paper.
EDAT- 2024/07/29 00:41
MHDA- 2024/09/08 13:50
CRDT- 2024/07/28 18:04
PHST- 2024/03/20 00:00 [received]
PHST- 2024/07/22 00:00 [revised]
PHST- 2024/07/23 00:00 [accepted]
PHST- 2024/09/08 13:50 [medline]
PHST- 2024/07/29 00:41 [pubmed]
PHST- 2024/07/28 18:04 [entrez]
AID - S1472-9792(24)00074-X [pii]
AID - 10.1016/j.tube.2024.102548 [doi]
PST - ppublish
SO  - Tuberculosis (Edinb). 2024 Sep;148:102548. doi: 10.1016/j.tube.2024.102548. Epub 
      2024 Jul 24.

PMID- 38032920
OWN - NLM
STAT- MEDLINE
DCOM- 20231204
LR  - 20231217
IS  - 1932-6203 (Electronic)
IS  - 1932-6203 (Linking)
VI  - 18
IP  - 11
DP  - 2023
TI  - Interactive effect of oral anti-hyperglycaemic or anti-hypertensive drugs on the 
      inhibitory and bactericidal activity of first line anti-TB drugs against M. 
      tuberculosis.
PG  - e0292397
LID - 10.1371/journal.pone.0292397 [doi]
LID - e0292397
AB  - Co-existence of life style disorders, like, Diabetes or Hypertension, increases 
      risk of, treatment failure, deaths and developing drug-resistant TB. Concomitant 
      administration of drugs to treat dual/multi-morbidities may alter their 
      effectiveness, in additive/synergistic or adverse/antagonistic manner. We 
      evaluated interactive effect of 7 anti-hyperglycaemic (HG) and 6 
      anti-hypertensive (HT) drugs on the inhibitory (MICs) and bactericidal (% killing 
      of intracellular bacilli) activities of anti-TB drugs, Isoniazid (INH), 
      Rifampicin (RFM), Ethambutol (EMB) and Streptomycin (STR) against M. 
      tuberculosis. Five anti-HG drugs, namely, Acarbose, Acetohexamide, Glyburide, 
      Repaglinide and Sitagliptin imparted either 'additive' or 'no effect' on the 
      activities (inhibition or % killing) of all the four anti-TB drugs, as evident by 
      their lower FICs (Fractional Inhibitory concentrations) and higher bacterial 
      killing in combination. Metformin and Rosiglitazone, however, exerted adverse 
      effect on the Ethambutol (FICs >2.0). All the six anti-HT drugs, namely, 
      Atenolol, Hydrochlorothiazide, Ramipril, Valsartan, Nifedipine and Verapamil 
      exerted either 'additive'/'synergistic' or 'no effect' on the activities of 
      anti-TB drugs. These findings may help clinicians to select safe and helpful 
      anti-HG or anti-HT drugs for TB patients, if, suffering with diabetes or 
      hypertension like co-morbidities and receiving DOTs (a set regimen for the 
      treatment of TB based on the WHO guidelines).
CI  - Copyright: © 2023 Trivedi, Chaturvedi. This is an open access article distributed 
      under the terms of the Creative Commons Attribution License, which permits 
      unrestricted use, distribution, and reproduction in any medium, provided the 
      original author and source are credited.
FAU - Trivedi, Priyanka
AU  - Trivedi P
AD  - Biochemistry and Structural Biology Division, Central Drug Research Institute, 
      Lucknow, UP, India.
FAU - Chaturvedi, Vinita
AU  - Chaturvedi V
AUID- ORCID: 0000-0002-2412-2278
AD  - Biochemistry and Structural Biology Division, Central Drug Research Institute, 
      Lucknow, UP, India.
LA  - eng
PT  - Journal Article
DEP - 20231130
PL  - United States
TA  - PLoS One
JT  - PloS one
JID - 101285081
RN  - 0 (Antitubercular Agents)
RN  - 0 (Antihypertensive Agents)
RN  - 8G167061QZ (Ethambutol)
RN  - 0 (Pharmaceutical Preparations)
RN  - V83O1VOZ8L (Isoniazid)
RN  - 0 (Hypoglycemic Agents)
SB  - IM
MH  - Humans
MH  - Antitubercular Agents/pharmacology/therapeutic use
MH  - Antihypertensive Agents/pharmacology/therapeutic use
MH  - Ethambutol/therapeutic use
MH  - Pharmaceutical Preparations
MH  - *Mycobacterium tuberculosis
MH  - Isoniazid/therapeutic use
MH  - Microbial Sensitivity Tests
MH  - *Tuberculosis/drug therapy
MH  - *Hypertension/drug therapy
MH  - *Diabetes Mellitus/drug therapy
MH  - Hypoglycemic Agents/therapeutic use
MH  - *Tuberculosis, Multidrug-Resistant/drug therapy
PMC - PMC10688676
COIS- The authors have declared that no competing interests exist.
EDAT- 2023/11/30 18:45
MHDA- 2023/12/04 12:42
PMCR- 2023/11/30
CRDT- 2023/11/30 13:43
PHST- 2023/05/31 00:00 [received]
PHST- 2023/09/19 00:00 [accepted]
PHST- 2023/12/04 12:42 [medline]
PHST- 2023/11/30 18:45 [pubmed]
PHST- 2023/11/30 13:43 [entrez]
PHST- 2023/11/30 00:00 [pmc-release]
AID - PONE-D-23-16752 [pii]
AID - 10.1371/journal.pone.0292397 [doi]
PST - epublish
SO  - PLoS One. 2023 Nov 30;18(11):e0292397. doi: 10.1371/journal.pone.0292397. 
      eCollection 2023.

PMID- 38247229
OWN - NLM
STAT- MEDLINE
DCOM- 20240408
LR  - 20240408
IS  - 1521-4184 (Electronic)
IS  - 0365-6233 (Linking)
VI  - 357
IP  - 4
DP  - 2024 Apr
TI  - Indole clubbed 2,4-thiazolidinedione linked 1,2,3-triazole as a potent 
      antimalarial and antibacterial agent against drug-resistant strain and molecular 
      modeling studies.
PG  - e2300673
LID - 10.1002/ardp.202300673 [doi]
AB  - In the face of escalating challenges of microbial resistance strains, this study 
      describes the design and synthesis of 
      5-({1-[(1H-1,2,3-triazol-4-yl)methyl]-1H-indol-3-yl}methylene)thiazolidine-2,4-dione 
      derivatives, which have demonstrated significant antimicrobial properties. 
      Compared with the minimum inhibitory concentrations (MIC) values of ciprofloxacin 
      on the respective strains, compounds 5a, 5d, 5g, 5l, and 5m exhibited potent 
      antibacterial activity with MIC values ranging from 16 to 25 µM. Almost all the 
      synthesized compounds showed lower MIC compared to standards against 
      vancomycin-resistant enterococcus and methicillin-resistant Staphylococcus aureus 
      strains. Additionally, the majority of the synthesized compounds demonstrated 
      remarkable antifungal activity, against Candida albicans and Aspergillus niger, 
      as compared to nystatin, griseofulvin, and fluconazole. Furthermore, the majority 
      of compounds exhibited notable inhibitory effects against the Plasmodium 
      falciparum strain, having IC(50) values ranging from 1.31 to 2.79 μM as compared 
      to standard quinine (2.71 μM). Cytotoxicity evaluation of compounds 5a-q on 
      SHSY-5Y cells at up to 100 μg/mL showed no adverse effects. Comparison with 
      control groups highlights their noncytotoxic characteristics. Molecular docking 
      confirmed compound binding to target active sites, with stable protein-ligand 
      complexes displaying drug-like molecules. Molecular dynamics simulations revealed 
      dynamic stability and interactions. Rigorous tests and molecular modeling unveil 
      the effectiveness of the compounds against drug-resistant microbes, providing 
      hope for new antimicrobial compounds with potential safety.
CI  - © 2024 Deutsche Pharmazeutische Gesellschaft.
FAU - Upadhyay, Dipti B
AU  - Upadhyay DB
AD  - Department of Chemistry, Sardar Patel University, Vallabh Vidyanagar, Gujarat, 
      India.
FAU - Mokariya, Jaydeep A
AU  - Mokariya JA
AUID- ORCID: 0000-0001-8333-7052
AD  - Department of Chemistry, Sardar Patel University, Vallabh Vidyanagar, Gujarat, 
      India.
FAU - Patel, Paras J
AU  - Patel PJ
AD  - Department of Chemistry, Sardar Patel University, Vallabh Vidyanagar, Gujarat, 
      India.
FAU - Patel, Subham G
AU  - Patel SG
AD  - Department of Chemistry, Sardar Patel University, Vallabh Vidyanagar, Gujarat, 
      India.
FAU - Das, Anwesha
AU  - Das A
AD  - Department of Medicinal Chemistry, National Institute of Pharmaceutical Education 
      and Research, Ahmedabad, Gujarat, India.
FAU - Nandi, Arijit
AU  - Nandi A
AUID- ORCID: 0000-0003-0437-7879
AD  - Department of Medicinal Chemistry, National Institute of Pharmaceutical Education 
      and Research (NIPER), Hyderabad, Telangana, India.
FAU - Nogales, Joaquina
AU  - Nogales J
AD  - Department of Cellular and Systems Medicine, University of Dundee, Dundee, UK.
FAU - More, Nachiket
AU  - More N
AD  - School of Chemistry, University of St. Andrews, St. Andrews, UK.
FAU - Kumar, Amit
AU  - Kumar A
AD  - School of Chemistry, University of St. Andrews, St. Andrews, UK.
FAU - Rajani, Dhanji P
AU  - Rajani DP
AD  - Microcare Laboratory and Tuberculosis Diagnosis & Research Center, Surat, 
      Gujarat, India.
FAU - Narayan, Mahesh
AU  - Narayan M
AD  - Department of Chemistry and Biochemistry, The University of Texas at El Paso, El 
      Paso, Texas, USA.
FAU - Kumar, Jyotish
AU  - Kumar J
AD  - Department of Chemistry and Biochemistry, The University of Texas at El Paso, El 
      Paso, Texas, USA.
FAU - Banerjee, Sourav
AU  - Banerjee S
AUID- ORCID: 0000-0003-2043-2989
AD  - Department of Cellular and Systems Medicine, University of Dundee, Dundee, UK.
FAU - Sahoo, Suban K
AU  - Sahoo SK
AD  - Department of Chemistry, SV National Institute of Technology, Surat, Gujarat, 
      India.
FAU - Patel, Hitendra M
AU  - Patel HM
AUID- ORCID: 0000-0003-4740-7329
AD  - Department of Chemistry, Sardar Patel University, Vallabh Vidyanagar, Gujarat, 
      India.
LA  - eng
GR  - MR/W008114/1/United Kingdom Research and Innovation Future Leaders Fellowships/
GR  - MR/W007460/1/United Kingdom Research and Innovation Future Leaders Fellowships/
PT  - Journal Article
DEP - 20240121
PL  - Germany
TA  - Arch Pharm (Weinheim)
JT  - Archiv der Pharmazie
JID - 0330167
RN  - 0 (Anti-Bacterial Agents)
RN  - 0 (Antimalarials)
RN  - AA68LXK93C (2,4-thiazolidinedione)
RN  - 0 (Triazoles)
RN  - 0 (Indoles)
RN  - 0 (Thiazolidinediones)
SB  - IM
MH  - Anti-Bacterial Agents/chemistry
MH  - *Antimalarials/pharmacology
MH  - Triazoles/pharmacology
MH  - *Methicillin-Resistant Staphylococcus aureus
MH  - Molecular Docking Simulation
MH  - Structure-Activity Relationship
MH  - Indoles/pharmacology
MH  - Microbial Sensitivity Tests
MH  - Molecular Structure
MH  - *Thiazolidinediones
OTO - NOTNLM
OT  - antimicrobial activity
OT  - click reaction
OT  - cytotoxicity
OT  - molecular modeling
OT  - resistance strains
EDAT- 2024/01/22 06:43
MHDA- 2024/04/08 06:43
CRDT- 2024/01/22 02:03
PHST- 2023/12/25 00:00 [revised]
PHST- 2023/11/19 00:00 [received]
PHST- 2023/12/27 00:00 [accepted]
PHST- 2024/04/08 06:43 [medline]
PHST- 2024/01/22 06:43 [pubmed]
PHST- 2024/01/22 02:03 [entrez]
AID - 10.1002/ardp.202300673 [doi]
PST - ppublish
SO  - Arch Pharm (Weinheim). 2024 Apr;357(4):e2300673. doi: 10.1002/ardp.202300673. 
      Epub 2024 Jan 21.

PMID- 38492608
OWN - NLM
STAT- MEDLINE
DCOM- 20240401
LR  - 20240401
IS  - 1464-3405 (Electronic)
IS  - 0960-894X (Linking)
VI  - 103
DP  - 2024 May 1
TI  - Synthesis, biological evaluation and molecular docking study of pyrimidine linked 
      thiazolidinedione derivatives as potential antimicrobial and antitubercular 
      agents.
PG  - 129707
LID - S0960-894X(24)00109-4 [pii]
LID - 10.1016/j.bmcl.2024.129707 [doi]
AB  - The design and development of novel antimicrobial agents are highly desired to 
      combat the emergence of medication resistance against microorganisms that cause 
      infections. A series of new pyrimidine-linked thiazolidinedione derivatives 
      (5a-j) were synthesized, characterized, and their antimicrobial properties 
      assessed in the current investigation. Here, novel pyrimidine-linked 
      thiazolidinedione compounds were designed using the molecular hybridization 
      approach. Elemental and spectral techniques were used to determine the structures 
      of the synthesized hybrids. The majority of compounds showed encouraging 
      antibacterial properties. Among the active compounds, 5g, 5i, and 5j showed 1.85, 
      1.15, and 1.38 times the activity of streptomycin against S. aureus, 
      respectively, with MIC values of 6.4, 10.3, and 8.6 µM. With MIC values of 10.8, 
      21.9, and 15.4 µM, respectively, the compounds 5g, 5i, and 5j showed 2.14, 1.05, 
      and 1.50 times the activity of linezolid against the methicillin-resistant S. 
      aureus (MRSA) strain. Furthermore, when compared to the reference medications, 
      compounds 5g, 5i, and 5j demonstrated broad-range antimicrobial efficacy against 
      all tested strains of bacteria and fungus. Out of all the compounds that were 
      investigated, compounds 5g, 5i, and 5j showed noteworthy anti-tubercular 
      activity. 5g is the most effective, 1.59 times more effective than reference drug 
      isoniazid. To anticipate the binding manner, the synthesized potent compounds 
      were subjected to molecular docking into the active binding site of MRSA and the 
      mycobacterial membrane protein large 3 (MmpL3) protein. The compounds 5g, 5i, and 
      5j may eventually serve as lead compounds in the search for antimicrobial and 
      anti-TB therapeutic agents.
CI  - Copyright © 2024 Elsevier Ltd. All rights reserved.
FAU - Raghu, M S
AU  - Raghu MS
AD  - Department of Chemistry, New Horizon College of Engineering, Bengaluru 560 103, 
      India.
FAU - Pradeep Kumar, C B
AU  - Pradeep Kumar CB
AD  - Department of Chemistry, Malnad College of Engineering, Hassan 573 202, India.
FAU - Yogesh Kumar, K
AU  - Yogesh Kumar K
AD  - Department of Chemistry, Faculty of Engineering and Technology, Jain University, 
      Ramanagara 562 112, India.
FAU - Prashanth, M K
AU  - Prashanth MK
AD  - Department of Chemistry, B N M Institute of Technology, Bengaluru 560 070, India. 
      Electronic address: prashanthmk87@gmail.com.
FAU - Alharethy, Fahd
AU  - Alharethy F
AD  - Department of Chemistry, College of Science, King Saud University, Riyadh 11451, 
      Saudi Arabia.
FAU - Jeon, Byong-Hun
AU  - Jeon BH
AD  - Department of Earth Resources and Environmental Engineering, Hanyang University, 
      222, Wangsimni-ro, Seongdong-gu, Seoul 04763, Republic of Korea. Electronic 
      address: bhjeon@hanyang.ac.kr.
LA  - eng
PT  - Journal Article
DEP - 20240315
PL  - England
TA  - Bioorg Med Chem Lett
JT  - Bioorganic & medicinal chemistry letters
JID - 9107377
RN  - 0 (Antitubercular Agents)
RN  - 0 (Anti-Infective Agents)
RN  - 0 (Anti-Bacterial Agents)
RN  - 0 (Thiazolidinediones)
RN  - 0 (Pyrimidines)
SB  - IM
MH  - Antitubercular Agents
MH  - Molecular Docking Simulation
MH  - Staphylococcus aureus/metabolism
MH  - *Methicillin-Resistant Staphylococcus aureus
MH  - Structure-Activity Relationship
MH  - *Anti-Infective Agents/pharmacology
MH  - Anti-Bacterial Agents/chemistry
MH  - *Thiazolidinediones/pharmacology
MH  - Pyrimidines/pharmacology
MH  - Microbial Sensitivity Tests
MH  - Molecular Structure
OTO - NOTNLM
OT  - Antimicrobial activity
OT  - Molecular docking
OT  - Pyrimidine
OT  - Thiazole
OT  - Tuberculosis
COIS- Declaration of competing interest The authors declare that they have no known 
      competing financial interests or personal relationships that could have appeared 
      to influence the work reported in this paper.
EDAT- 2024/03/17 00:42
MHDA- 2024/04/01 06:42
CRDT- 2024/03/16 20:25
PHST- 2023/12/28 00:00 [received]
PHST- 2024/03/11 00:00 [revised]
PHST- 2024/03/14 00:00 [accepted]
PHST- 2024/04/01 06:42 [medline]
PHST- 2024/03/17 00:42 [pubmed]
PHST- 2024/03/16 20:25 [entrez]
AID - S0960-894X(24)00109-4 [pii]
AID - 10.1016/j.bmcl.2024.129707 [doi]
PST - ppublish
SO  - Bioorg Med Chem Lett. 2024 May 1;103:129707. doi: 10.1016/j.bmcl.2024.129707. 
      Epub 2024 Mar 15.

PMID- 38808319
OWN - NLM
STAT- PubMed-not-MEDLINE
LR  - 20240530
IS  - 2398-502X (Print)
IS  - 2398-502X (Electronic)
IS  - 2398-502X (Linking)
VI  - 8
DP  - 2023
TI  - Metformin as adjunctive therapy in combination with multidrug treatment for 
      multibacillary leprosy: A protocol for a randomized double-blind, controlled 
      Phase 2 trial in Indonesia (MetLep Trial).
PG  - 289
LID - 10.12688/wellcomeopenres.19455.2 [doi]
LID - 289
AB  - BACKGROUND: The clinical management of leprosy is complicated by leprosy 
      reactions (LR) causing irreversible nerve damage and disabilities. LR often 
      require long-term use of corticosteroids causing serious side effects. Adjunct 
      host-directed therapy (HDT) is a potentially attractive strategy in leprosy to 
      prevent LR and associated immunopathology, modulate immunological memory that 
      protects against recurrence, and thereby reduce nerve damage, disability and 
      corticosteroid-associated morbidities. Metformin, a well-tolerated, safe and 
      cheap anti-hyperglycaemic drug, is repurposed as HDT in auto-immune and 
      infectious diseases, like tuberculosis (TB). Metformin use in people with 
      diabetes is associated with reduced risks of TB-infection, progression to active 
      TB, treatment failure and TB-mortality. Given the similarities both mycobacteria 
      share, we hypothesize that among persons with multibacillary (MB) leprosy, 
      adjunctive metformin may prevent/mitigate LR. METHODS: We will perform a 
      double-blind controlled proof-of-concept trial in which people with newly 
      diagnosed multibacillary leprosy will be randomized (1:1) to metformin 
      hydrochloride 1000mg extended release once daily versus placebo for 24 weeks in 
      addition to standard-of-care WHO MB multidrug therapy (MDT) during 48 weeks. We 
      aim to enrol 166 participants aged between 18 and 65 years, across five clinical 
      sites in two leprosy endemic areas in Indonesia. Primary outcomes are the 
      proportion of participants experiencing a LR and the frequency of (serious) 
      adverse events. Secondary outcomes are the severity and time to first LR, the 
      cumulative corticosteroid usage, and quality of life. The total study follow-up 
      is 48 weeks. DISCUSSION: LR signify the most important cause of irreversible 
      nerve damage leading to anatomical deformities and disabilities, imposing a 
      social and financial burden on those affected. Our study aims to evaluate the 
      efficacy, tolerability and safety of adjunct metformin added to MDT in persons 
      with multibacillary leprosy, and explore its effects on clinical and 
      immunological outcomes. CLINICALTRIALSGOV REGISTRATION: NCT05243654 (17/02/2022).
CI  - Copyright: © 2024 Krismawati H et al.
FAU - Krismawati, Hana
AU  - Krismawati H
AD  - National Institute of Health Research and Development Papua (NIHRD), Jayapura, 
      Papua, 99351, Indonesia.
FAU - Muchtar, Sri V
AU  - Muchtar SV
AD  - Department of Dermatology and Venereology, Sandi Karsa Hospital, Makassar, 
      Sulawesi, 90231, Indonesia.
FAU - Rahardjani, Mutia
AU  - Rahardjani M
AD  - Oxford University Clinical Research Unit Indonesia (OUCRU ID), Faculty of 
      Medicine Universitas Indonesia, Jakarta, Indonesia.
FAU - Utami, Nindya N
AU  - Utami NN
AD  - Oxford University Clinical Research Unit Indonesia (OUCRU ID), Faculty of 
      Medicine Universitas Indonesia, Jakarta, Indonesia.
FAU - Oktaviani, Margareta
AU  - Oktaviani M
AD  - Oxford University Clinical Research Unit Indonesia (OUCRU ID), Faculty of 
      Medicine Universitas Indonesia, Jakarta, Indonesia.
FAU - Puspatriani, Khairunnisa
AU  - Puspatriani K
AD  - Oxford University Clinical Research Unit Indonesia (OUCRU ID), Faculty of 
      Medicine Universitas Indonesia, Jakarta, Indonesia.
FAU - Syamsiah
AU  - Syamsiah
AD  - National Institute of Health Research and Development Papua (NIHRD), Jayapura, 
      Papua, 99351, Indonesia.
FAU - Imbiri, Nelly
AU  - Imbiri N
AD  - National Institute of Health Research and Development Papua (NIHRD), Jayapura, 
      Papua, 99351, Indonesia.
FAU - Hasvitasari, Dian E
AU  - Hasvitasari DE
AD  - Department of Dermatology and Venereology, Sandi Karsa Hospital, Makassar, 
      Sulawesi, 90231, Indonesia.
FAU - Fajrianti, Dwi R
AU  - Fajrianti DR
AD  - Department of Dermatology and Venereology, Sandi Karsa Hospital, Makassar, 
      Sulawesi, 90231, Indonesia.
FAU - Tarino, Nico
AU  - Tarino N
AD  - Oxford University Clinical Research Unit Indonesia (OUCRU ID), Faculty of 
      Medicine Universitas Indonesia, Jakarta, Indonesia.
FAU - Wulandari, Fitri
AU  - Wulandari F
AD  - Oxford University Clinical Research Unit Indonesia (OUCRU ID), Faculty of 
      Medicine Universitas Indonesia, Jakarta, Indonesia.
FAU - Kestelyn, Evelyne
AU  - Kestelyn E
AUID- ORCID: 0000-0002-5728-0918
AD  - Oxford University Clinical Research Unit, Ho Chi Minh City, Vietnam.
AD  - Centre for Tropical Medicine and Global Health, Nuffield Department of Medicine, 
      University of Oxford, Oxford, England, UK.
FAU - Du, Duc H
AU  - Du DH
AUID- ORCID: 0000-0002-9181-3386
AD  - Oxford University Clinical Research Unit, Ho Chi Minh City, Vietnam.
FAU - van Crevel, Reinout
AU  - van Crevel R
AUID- ORCID: 0000-0002-6233-6410
AD  - Centre for Tropical Medicine and Global Health, Nuffield Department of Medicine, 
      University of Oxford, Oxford, England, UK.
AD  - Department of Internal Medicine, Radboud University Medical Center, Nijmegen, 
      6525 GA, The Netherlands.
FAU - Walker, Stephen L
AU  - Walker SL
AD  - Clinical Research Department, London School of Hygiene and Tropical Medicine, 
      London, WC1E 7HT, UK.
FAU - Geskus, Ronald B
AU  - Geskus RB
AUID- ORCID: 0000-0002-2740-3155
AD  - Oxford University Clinical Research Unit, Ho Chi Minh City, Vietnam.
AD  - Centre for Tropical Medicine and Global Health, Nuffield Department of Medicine, 
      University of Oxford, Oxford, England, UK.
FAU - Geluk, Annemieke
AU  - Geluk A
AD  - Department of Infectious Diseases, Leiden University Medical Center, Leiden, 2333 
      ZA, The Netherlands.
FAU - Hamers, Raph L
AU  - Hamers RL
AD  - Oxford University Clinical Research Unit Indonesia (OUCRU ID), Faculty of 
      Medicine Universitas Indonesia, Jakarta, Indonesia.
AD  - Centre for Tropical Medicine and Global Health, Nuffield Department of Medicine, 
      University of Oxford, Oxford, England, UK.
FAU - Soebono, Hardyanto
AU  - Soebono H
AUID- ORCID: 0000-0002-8318-9640
AD  - Department of Dermatology and Venereology, Gadjah Mada University, Yogyakarta, 
      55281, Indonesia.
FAU - Grijsen, Marlous L
AU  - Grijsen ML
AUID- ORCID: 0000-0002-7335-7313
AD  - Oxford University Clinical Research Unit Indonesia (OUCRU ID), Faculty of 
      Medicine Universitas Indonesia, Jakarta, Indonesia.
AD  - Centre for Tropical Medicine and Global Health, Nuffield Department of Medicine, 
      University of Oxford, Oxford, England, UK.
LA  - eng
SI  - ClinicalTrials.gov/NCT05243654
PT  - Journal Article
DEP - 20240509
PL  - England
TA  - Wellcome Open Res
JT  - Wellcome open research
JID - 101696457
PMC - PMC11131563
OTO - NOTNLM
OT  - Morbus Hansen
OT  - erythema nodosum leprosum
OT  - host directed therapy
OT  - leprosy
OT  - leprosy reactions
OT  - metformin
OT  - multibacillary leprosy
OT  - repurposing drugs
OT  - reversal reaction
OT  - type 1 reaction
OT  - type 2 reaction
COIS- No competing interests were disclosed.
EDAT- 2024/05/29 06:42
MHDA- 2024/05/29 06:43
PMCR- 2024/05/09
CRDT- 2024/05/29 03:48
PHST- 2024/04/25 00:00 [accepted]
PHST- 2024/05/29 06:43 [medline]
PHST- 2024/05/29 06:42 [pubmed]
PHST- 2024/05/29 03:48 [entrez]
PHST- 2024/05/09 00:00 [pmc-release]
AID - 10.12688/wellcomeopenres.19455.2 [doi]
PST - epublish
SO  - Wellcome Open Res. 2024 May 9;8:289. doi: 10.12688/wellcomeopenres.19455.2. 
      eCollection 2023.

PMID- 39040177
OWN - NLM
STAT- PubMed-not-MEDLINE
LR  - 20240729
DP  - 2024 Jul 14
TI  - Metformin reduces the risk of poor treatment outcomes among individuals with 
      rifampicin-resistant tuberculosis and type-2 diabetes mellitus.
LID - 2024.07.12.24310348 [pii]
LID - 10.1101/2024.07.12.24310348 [doi]
AB  - We conducted a retrospective cohort study among individuals with 
      rifampicin-resistant tuberculosis and diabetes to determine the association 
      between metformin use and tuberculosis treatment outcomes. We found that 
      individuals with metformin use had a significantly lower risk of poor 
      tuberculosis treatment outcomes (adjusted RR=0.25, 95%CI 0.06 - 0.95) compared to 
      those without.
FAU - Salindri, Argita D
AU  - Salindri AD
AUID- ORCID: 0000-0003-0962-0348
AD  - Department of Population Health Sciences, Georgia State University School of 
      Public Health, Atlanta, GA, USA.
AD  - Division of Infectious Diseases and Geographic Medicine, Department of Medicine, 
      Stanford University School of Medicine, Stanford, USA.
FAU - Gujabidze, Mariam
AU  - Gujabidze M
AD  - National Center for Tuberculosis and Lung Diseases, Tbilisi, Georgia.
FAU - Kipiani, Maia
AU  - Kipiani M
AD  - National Center for Tuberculosis and Lung Diseases, Tbilisi, Georgia.
AD  - David Tvildiani Medical University, Tbilisi, Georgia.
AD  - The University of Georgia, Tbilisi, Georgia.
FAU - Lomtadze, Nino
AU  - Lomtadze N
AD  - National Center for Tuberculosis and Lung Diseases, Tbilisi, Georgia.
AD  - David Tvildiani Medical University, Tbilisi, Georgia.
FAU - Tukvadze, Nestani
AU  - Tukvadze N
AD  - National Center for Tuberculosis and Lung Diseases, Tbilisi, Georgia.
AD  - Department of Medicine, Swiss Tropical and Public Health Institute, Allschwil, 
      Switzerland.
FAU - Avaliani, Zaza
AU  - Avaliani Z
AD  - National Center for Tuberculosis and Lung Diseases, Tbilisi, Georgia.
AD  - European University, Tbilisi, Georgia.
FAU - Blumberg, Henry M
AU  - Blumberg HM
AD  - Department of Epidemiology, Rollins School of Public Health, Emory University, 
      Atlanta, GA, USA.
AD  - Hubert Department of Global Health, Rollins School of Public Health, Emory 
      University, Atlanta, GA, USA.
AD  - Department of Medicine, Division of Infectious Diseases, Emory University School 
      of Medicine, Atlanta, GA, USA.
FAU - Kornfeld, Hardy
AU  - Kornfeld H
AD  - Division of Pulmonary, Allergy, and Critical Care, Department of Medicine, UMass 
      Chan Medical School, Worcester, MA, USA.
FAU - Kempker, Russell R
AU  - Kempker RR
AD  - Department of Medicine, Division of Infectious Diseases, Emory University School 
      of Medicine, Atlanta, GA, USA.
FAU - Magee, Matthew J
AU  - Magee MJ
AD  - Department of Epidemiology, Rollins School of Public Health, Emory University, 
      Atlanta, GA, USA.
AD  - Hubert Department of Global Health, Rollins School of Public Health, Emory 
      University, Atlanta, GA, USA.
LA  - eng
GR  - R03 AI133172/AI/NIAID NIH HHS/United States
GR  - D43 TW009337/TW/FIC NIH HHS/United States
GR  - D43 TW007124/TW/FIC NIH HHS/United States
GR  - R21 TW011157/TW/FIC NIH HHS/United States
GR  - R03 AI139871/AI/NIAID NIH HHS/United States
PT  - Journal Article
PT  - Preprint
DEP - 20240714
PL  - United States
TA  - medRxiv
JT  - medRxiv : the preprint server for health sciences
JID - 101767986
PMC - PMC11261920
OTO - NOTNLM
OT  - TB treatment outcomes
OT  - diabetes
OT  - metformin
OT  - post-TB mortality
OT  - rifampicin-resistant TB
OT  - sputum culture conversion
COIS- CONFLICT OF INTEREST We have no conflict of interest to declare.
EDAT- 2024/07/23 06:42
MHDA- 2024/07/23 06:43
PMCR- 2024/07/22
CRDT- 2024/07/23 04:16
PHST- 2024/07/23 06:42 [pubmed]
PHST- 2024/07/23 06:43 [medline]
PHST- 2024/07/23 04:16 [entrez]
PHST- 2024/07/22 00:00 [pmc-release]
AID - 2024.07.12.24310348 [pii]
AID - 10.1101/2024.07.12.24310348 [doi]
PST - epublish
SO  - medRxiv [Preprint]. 2024 Jul 14:2024.07.12.24310348. doi: 
      10.1101/2024.07.12.24310348.
