# Supplementary material for: Effect of glycemic control and type of diabetes treatment on TB treatment outcomes among people with TB-diabetes: A systematic review (updated August 2024)
Source: PLoS One. 2025 Jul 18;20(7):e0328619. doi: 10.1371/journal.pone.0328619 (PMC12273911; doi:10.1371/journal.pone.0328619)
Supplement: S2 Appendix — (ZIP) [file pone.0328619.s006.zip]

Archive with 1 entries (1 files):
- S2 appendix_old/Data extraction_consensus.xlsx
