# Supplementary material for: Effect of glycemic control and type of diabetes treatment on TB treatment outcomes among people with TB-diabetes: A systematic review (updated August 2024)
Source: PLoS One. 2025 Jul 18;20(7):e0328619. doi: 10.1371/journal.pone.0328619 (PMC12273911; doi:10.1371/journal.pone.0328619)
Supplement: S2 Appendix — (ZIP) [file pone.0328619.s006.zip › S2 appendix_old/Data extraction_consensus.xlsx]

## Sheet: Sheet1
Study Identiiers				Setting						Design and patient population																					Various exposures / intervention Arms
Author_year of publication (Surname initials_year)	Title	Year/month of study, range [from enrolment to (outcome assessment]	Country / state / area / city	Setting (out patient or in patient)	Setting ((Tertiary / district) or (primary/secondary))	Setting (clinical / programmatic)	Setting (if cllinical - public or private/NGO	Description of setting	HIV prevalence in the study setting - among TB/among HRP, among gen pop	Design (RCT/nonRCT/Cohort-retro,pros, retro and pros, unclear)	Number of TB-DM patients	TB_DM status - whether TB first and then DM or DM first then TB or combined or unclear	If TB first DM later, when was DM diagnosed at baseline/within IP or later (as a proportion of all TB-DM patient)	If TB first DM later, mention DM diagnosis criteria	If DM first and TB later, years/ months (IQR) since DM diagnosis (mention mean/ median (SD or IQR), month/year)	If DM first and TB later, years/ months (IQR) since receiving DM treatment (mention mean/ median (SD/IQR), month/year)	Patient age group (<15, >15, both, unclear)	Sex (all, male, female,, transgenfer)	Mean / median (SD/IQR) age	age distribution if mentioned in age groups (age group wise percentages to be given)	ATT daily or intermitent	TB regimen - drugs and duration - especially any difference in drug /dosages from WHO recommendation (specifically any changes made in ATT condering patients were diabetic).	HIV status (pos, neg, unknown, all)	Treatment (free / subsidized / paid)	Type of TB - Pulmonary or EP or both (pl specify)	Microbilogical or clinical cofirmed TB or both	Test used for microbiological diagnosis (sputum light microscopy-ZN, LED microscopy, flouroscent microscopy, Cb-NAAT, LPA, culture	If microbiological diagnosis with micrscopy, then grade of sputum positivity(SC/1+/2+/3+) - mention %tage under each sputum grade (esp % with 3+)	Cavitation on CXR (percentage of patients)	TB type- new or retreatment(failure, replase, default, others) or both	Does this study have information of glucose lowering treatment?	Number of arms of DM treatment	OHA only arm(yes / no)	If yes, type of OHA with dose range of OHAs, if provided; or at least the generic guidelines used for management	Insulin only arm(yes/no)	If yes, type of insulin and dose ranges of insulin used, if provided; or at least the generic guidelines used for management	Insulin and OHA arm - yes or no	If yes, select one (co-administration throughout or Co-admin in early part followed by OHA only or Insulin only in early part followed by OHA only, OHA only in early followed by insulin, OHA only in early ATT followed by both or not clear)	If yes, then type of insulin and OHA along with doses (doseranges), if provided; or at least the generic guidelines used for management	Does this study have information on glycemic control anytime during TB treatment?	Glycemic control arm (yes/no)	If yes (FBS/PPBS/HbA1C cut off used) -	When were these measurements done : baseline, end IP, both, other? If both then what was the composite measure of glycemic control?	Glycemic control, not strict arm (yes/no)	If yes (FBS/PPBS/HbA1C cut off used)	When were these measurements done : baseline, end IP, both, other? If both then what was the composite measure of glycemic control?	No glycemic control arm (yes/no)	If yes (FBS/PPBS/HbA1C cut off used)	When were these measurements done : baseline, end IP, both, other? If both then what was the composite measure of glycemic control?
Chiang CY_2015_Plos One	The Influence of Diabetes, Glycemic and Diabetes related comorbidities on Pulmonary Tuberculosis	2005-2010	Taiwan	both	tertiary teaching	programmatic	Not applicable	three teaching hospitals in North South and East Taiwan	0.3% among TB (study participants)	Cohort-retro	705	tb first	Within 3 months of treatment	DM diagnostic criteria was based on history of treatment with insulin / OHA OR ICD-9 code for DM was given at admission OR ICD-9 code was DM was given twice or more during OPD visit OR h/o DM.	Not applicable	Not applicable	Not reported	all	Not reported	<35=2%, 35-44=8.9%, 45-54=23.6%, 55-64=25.7, 65-74=19.4, >=75=20.4%	Not specified	Not specified	All	Not specified	pulmonary	Microbiological confirmed	sputum microscopy and culture. Culture positive was the criteria to include	Total TB DM were 705. Smear status unknown 59. Total smear positive TB DM were 469. (scanty=3%, 1+=18.8, 2+=18.8%, 3+=21.7%, 4+=37.7%)	Not speciied	both	no	Not applicable	Not applicable	Not applicable	Not applicable	Not applicable	Not applicable	Not applicable	Not applicable	yes	yes	HbA1C<7	Within 3 months of treatment	Yes	HbA1C 7-9 (not as per our protocol cut off o 7-8)	Within 3 months of treatment	Yes	HbA1C>9 (not as per our protocol cut off of >8)	Within 3 months of treatment
Mi F_2013_TMIH	Diabetes mellitus and tuberculosis: pattern of tuberculosis, two-month smear conversion and treatment outcomes in Guangzhou, China	September 2011 to June 2012	Guangzhou, China	outpatient	tertiary/ district	programmatic	Not applicable	Two TB clinics in Guangzhou Chest Hospital, South China	36 per 100000 (general population)	Cohort-retro	189	tb first	baseline	2 FBG measure >/= 126 mg/dl, one at TB clinic and one at DM clinic	Not applicable	Not applicable	both	all	not reported	<15=0,15-34=8.5%, 35-54=47.6%, >=55=43.9%	daily	same as WHO	unknown	free for pulmonary. Paid for extrapulmonary	Both	both	sputum microscopy	not reported	not reported	both	no	Not applicable	Not applicable	Not applicable	Not applicable	Not applicable	Not applicable	Not applicable	Not applicable	Yes	Yes	FBG<7 mmol/l (not 7.2mmol/l)	baseline, 2 and 6 months	Yes	FBG 7-10 (7.2-9.9 in our protocol)	baseline, 2 and 6 months	Yes	FBG>10 (>/=10 in our protocol)	baseline, 2 and 6 months
Magee MJ_2013_International J of Infectious Diseases.pdf	Clinical characteristics, drug resistance, and treatment outcomes among tuberculosis patients with diabetes in Peru	Jan2005-May2008	Lima, Peru	not specified	primary/secondary	programmatic	not applicable	Patients who had suspected or confirmed TB were prospectively enrolled in two (of four) health districts of Lima from January 2005 through May 2008. Health care workers from 54 health centers in Lima Ciudad and Lima Este identified patients with risk factors for MDR-TB, and then patient sputum samples were sent to the district laboratory for DST.	0.005	Coort- (retro/pros not sure)	186	tb first	baseline	On DM treatment OR (all those who reported DM were confirmed by fasting plasma glucose >/=7.0 mmol/l (126 mg/dl) OR 2-h plasma glucose/random blood glucose >/= 11.1 mmol/l (200 mg/dl) OR >/= glycosylated hemoglobin (HbA1c) 7.0% (unlike 6.5%))	Not applicable	Not applicable	>=15 years	all	median (range) 54(31-80)	25-44=17.7%,45-64=67.2%, >64=15.1%	Not specified	Not specified	all	Not specified	both	both	smear microscopy and culture	not reported	3.2% tb-dm	both	yes	4	yes	not specified	yes	not specified	yes	not specified	not specified	yes	yes	based on documentation of control in records/ FBG below median/ FBG<136. Exact criteria not specified	not specified (could be anytime)	no	not applicable	not applicable	yes	based on documentation in records/ FBG below median/ FBG<136. Exact criteria not specified	not specified
Nandakumar KV_2013_Plos One.pdf	Outcome of Tuberculosis Treatment in Patients with Diabetes Mellitus Treated in the Revised National Tuberculosis Control Programme in Malappuram District, Kerala, India	April2010-Sep 2011	Malappuram, Kerala, India	outpatient	primary/secondary/district	programmatic	Not applicable	all PHIs providing TB treatment in District tB centre, malappuram (8 TUs)	Not reported	Cohort-retro	667	tb first	baseline	h/o of DM/DM treatment OR FBG>/=126 OR RBS>/=200	Not applicable	Not applicable	>15	all	Not reported	15-44=19%, 45+=81%	intermittent	same as WHO	all	free	both	both	sputum microscopy	not reported	not reported	both	no	Not applicable	Not applicable	Not applicable	Not applicable	Not applicable	Not applicable	Not applicable	Not applicable	yes	yes	FBS<100, PPBS/RBS<140 (very very very strict)	three times, at least one month apart and at least one in CP. Those with all three values less than cut off was ' controlled'	No	not applicable	not applicable	Yes	FBS>100,RBS/PPBS>140.	Three measurements. One month apart (one in CP). if any of the three values was above the cut off, they classified as 'uncontrolled'
Park SW_2012_Eur J Clin Microbiol Infect Dis.pdf	The effect of diabetic control status on the clinical features of pulmonary tuberculosis	Jan 2005-Dec 2009	South Korea	not specified	tertiary	clinical	Chung-Ang University Hospital is private/ Yong San Hospital not clear	Chung-Ang University Hospital and Yong San Hospital in South Korea.	not reported	cohort-retro	124	tb first	baseline	h/o of DM/DM treatment OR at TB diag FBG>/=126 OR 2h PG >/= 200 ; OR hyperglycemia symptoms and RPG>/=200	Not applicable	Not applicable	>15 years	all	median 66(range 22-92)	not reported	Not specified	Not specified	excluded those with HIV infection	Not specified	pulmonary	both	sputum microcopy and culture	not reported	44(35.5%)	new	no	Not applicable	Not applicable	Not applicable	Not applicable	Not applicable	Not applicable	Not applicable	Not applicable	yes	yes	HbA1C<7	baseline	No	not applicable	not applicable	yes	HbA1C>/=7	baseline
Tabarsi P_2014_Journal of Diabetes and Metabolic Disorder	Changes in glycosylated haemoglobin and treatment outcomes in patients with tuberculosis in Iran: a cohort study	maY2012-May2013	Tehran, Iran	in patient	tertiary	clinical	not specified	National Research Institution of Tuberculosis and Lung diseases	5.4% among studypopulation (TB patients); among elevated-N and elevated-elevated it is 2/89(2.3%)	Cohort-pros	86 (HbA1C>/=6.5g% at baseline). Of these E-N were 49, E-E were 37. All these hypothetically during the three months received the same standard of case as all were TB-DM at baseline. Besides these, there were 5 in N-E group. We could have included them as they fitted the diagnostic criteira (could be diagnosed anytime during TB treatment as per protocol). However, Data of these five have not been …	tb first	baseline	We have used ADA guidelines for review purpose that baseline HbA1c above /= 6.5 as DM. The authors have used both baseline and 3 months elevated (unlike ADA) asDM	Not applicable	Not applicable	>15 years	all	not reported for our criteria of TB DM patients (baseline hba1c >/= 6.5). For elevated-N (n=49), mean (SD)=54/9 (21.2). For elevated-elevated (n=37), mean (SD) is 62.9 (13.6)	not reported	Not specified	same as WHO	all	Not specified	both	both	sputum microscopy and culture, nucleic acid amplification test (PCR)	3+: 43.4, 2+: 7.7; 1+; 32.1; scanty: 17.9 among 78 (smear positive)… Total TB-DM were 86	43 /86 (50%)	new	no	Not applicable	Not applicable	Not applicable	Not applicable	Not applicable	Not applicable	Not applicable	Not applicable	Yes	Yes (E-N taken as glycemic control arm BY INVESTIGATORS)	HbA1C<6.5% (not <7%)	baseline, 3months	No	not applicable	not applicable	Yes (E-E taken as glycemic control arm BY INVESTIGATORS)	HbA1C>/=6.5 (unlike >/=7%)	baseline, 3 months
Viswanathan V_2014_Journal of Diabetes and its complications	Effect of diabetes on treatment outcome of smear-positive pulmonary tuberculosis. A report from South India	Jan 2011-Mar2011	TamilNadu, India	outpatient	primary/secondary/district	programmatic	Not applicable	Five TUs from three districts in TN, India	not reported	Cohort-retro	96	tb first	baseline	previous h/o DM OR FPG and 2hPG used but exact criteria not clear	Not applicable	Not applicable	>=18 years	all	mean (SD) 49.9(11.3)	>=40DM =75(78.1) (N=96)	intermittent	same as WHO	unknown	free	pulmonary	Microbiological confirmed	sputum micrsocopy	not reported	not reported	new	Yes	Four (OHA only, insulin only, both, none)	yes	not reported	yes	not reported	yes	not reported	not reported	no	no	not applicable	not applicable	not applicable	not applicable	not applicable	not applicable	not applicable	not applicable
Yoon YS_2016_Thorax.pdf	The effect of diabetes control status on treatment response in pulmonary tuberculosis: a prospective study	Sep2012-Sep2014	South Korea	not specified	tertiary referral	clinical	not specified	10 referral hospitals South Korea	not specified	Cohort-pros	157	tb first	baseline	history or hba1c>/=6.5	Not applicable	Not applicable	18-75 years	all	median (iqr) cont dm (n=49) (=62.1(50.3-70), uncont dm (n=108) =56.1(49.1-65.7)	not reported	Not specified	Not specified	excluded those with HIV infection	Not specified	pulmonary	both	sputum microscopy and culture	not reported	dm=44.9 (22/49), uncont dm=64.8(70/108)… total (92/157)	new	no	Not applicable	Not applicable	Not applicable	Not applicable	Not applicable	Not applicable	Not applicable	Not applicable	yes	yes	HbA1C<7	baseline	yes	HbA1C 7-8.9	baseline	yes	HbA1C>9 (not as per our protocol cut off of >8)	baseline
Mahishale_2017_Iran J MS	Effect of poor glycemic control in newly diagnosed patients with smear-positive pulmonary tuberculosis and type-2 diabetes mellitus	Jan 2012-Dec2014	Karnataka, India	OP	tertiary	programmatic		Departments of Pulmonary Medicine, Internal Medicine, Diabetes andEndocrine Department and DOTS centre (TB unit) at a tertiary care hospital	not mentioned	Cohort-pros	675	tb first	baseline	If FBS was more than 126 mg/dl or PPBS more than 200 mg/dl, the patients were confirmed as having DM	na	na	not clear	all	uncon=48.26(2.35) cont=48.91(7.97)	na	intermittent	same as WHO	HIV pos excluded	free	pulmonary	both	microscopy	uncontl 2+=36.2%,3+=55.3%; contr; 2+=13.04%, 3+=4.4%	uncont=76.6%, cont=43.48%, total=65.7%	new	no	n	no	n	n	n	n	n	n	n	y	HbA1C<7	b	n	n	n	y	HbA1C>=7	baseline
[truncated: 211 more columns]
