# Supplementary material for: Effect of glycemic control and type of diabetes treatment on TB treatment outcomes among people with TB-diabetes: A systematic review (updated August 2024)
Source: PLoS One. 2025 Jul 18;20(7):e0328619. doi: 10.1371/journal.pone.0328619 (PMC12273911; doi:10.1371/journal.pone.0328619)
Supplement: S2A Appendix — (ZIP) [file pone.0328619.s007.zip › S2A appendix/Data extraction_consensus.xlsx]

## Sheet: Sheet1
	Study Identiiers				Setting						Design and patient population																					Various exposures / intervention Arms
S.No	Author_year of publication (Surname initials_year)	Title	Year/month of study, range [from enrolment to (outcome assessment]	Country / state / area / city	Setting (out patient or in patient)	Setting ((Tertiary / district) or (primary/secondary))	Setting (clinical / programmatic)	Setting (if cllinical - public or private/NGO	Description of setting	HIV prevalence in the study setting - among TB/among HRP, among gen pop	Design (RCT/nonRCT/Cohort-retro,pros, retro and pros, unclear)	Number of TB-DM patients	TB_DM status - whether TB first and then DM or DM first then TB or combined or unclear	If TB first DM later, when was DM diagnosed at baseline/within IP or later (as a proportion of all TB-DM patient)	If TB first DM later, mention DM diagnosis criteria	If DM first and TB later, years/ months (IQR) since DM diagnosis (mention mean/ median (SD or IQR), month/year)	If DM first and TB later, years/ months (IQR) since receiving DM treatment (mention mean/ median (SD/IQR), month/year)	Patient age group (<15, >15, both, unclear)	Sex (all, male, female,, transgenfer)	Mean / median (SD/IQR) age	age distribution if mentioned in age groups (age group wise percentages to be given)	ATT daily or intermitent	TB regimen - drugs and duration - especially any difference in drug /dosages from WHO recommendation (specifically any changes made in ATT condering patients were diabetic).	HIV status (pos, neg, unknown, all)	Treatment (free / subsidized / paid)	Type of TB - Pulmonary or EP or both (pl specify)	Microbiological or clinical cofirmed TB or both	Test used for microbiological diagnosis (sputum light microscopy-ZN, LED microscopy, flouroscent microscopy, Cb-NAAT, LPA, culture	If microbiological diagnosis with microscopy, then grade of sputum positivity(SC/1+/2+/3+) - mention %tage under each sputum grade (esp % with 3+)	Cavitation on CXR (percentage of patients)	TB type- new or retreatment(failure, replase, default, others) or both	Does this study have information of glucose lowering treatment?	Number of arms of DM treatment	OHA only arm(yes / no)	If yes, type of OHA with dose range of OHAs, if provided; or at least the generic guidelines used for management	Insulin only arm(yes/no)	If yes, type of insulin and dose ranges of insulin used, if provided; or at least the generic guidelines used for management	Insulin and OHA arm - yes or no	If yes, select one (co-administration throughout or Co-admin in early part followed by OHA only or Insulin only in early part followed by OHA only, OHA only in early followed by insulin, OHA only in early ATT followed by both or not clear)	If yes, then type of insulin and OHA along with doses (doseranges), if provided; or at least the generic guidelines used for management	Does this study have information on glycemic control anytime during TB treatment?	Glycemic control arm (yes/no)	If yes (FBS/PPBS/HbA1C cut off used) -	When were these measurements done : baseline, end IP, both, other? If both then what was the composite measure of glycemic control?	Glycemic control, not strict arm (yes/no)	If yes (FBS/PPBS/HbA1C cut off used)	When were these measurements done : baseline, end IP, both, other? If both then what was the composite measure of glycemic control?	No glycemic control arm (yes/no)	If yes (FBS/PPBS/HbA1C cut off used)
1	Kornfeld H_2020_Clinical infectious diseases	Impact of Diabetes and Low Body Mass Index on Tuberculosis Treatment Outcomes	Jan 2014- June 2018	Urban Chennai, Tamil Nadu, India	out patient	tertiary	clinical	private	TB treatment was managed by government clinics according to Revised National Tuberculosis Control Program standards and DM was managed by local providers	Excluded	Prospective cohort	256 [94 (New DM)/162 (already had DM)]	Combined	baseline	Criteria for classification of glycemic control at baseline used among all TB patients (this information is not available among the 256 TB-DM patients): [HbA1c <7%- glycemic control, HbA1c 7-7.9 %- less stringent glycemic control, HbA1c ≥8%- poor glycemic control]	NA	NA	25-60 years	all	median (range) 48 (40-54)	not reported	Not specified	same as WHO	excluded those with HIV infection	Not specified	pulmonary	Microbiologically confirmed	Culture positve	not reported	not reported	new	Yes	2	Yes	Not mentioned	Not applicable	Not applicable	Yes	Not mentioned	Not mentioned	Yes	yes	HbA1c <7%	Baseline	Yes	HbA1c 7-7.9%	Baseline	yes	HbA1c ≥8.0%
2	Udaykumar P_2022_Clinical Epidemiology and Global Health	Daily monitoring of diabetic treatment amongst TB-DM patients under NTEP: Does it improve the treatment outcomes?	July 2017 to Dec 2019	Dakshina district of Karnataka, India	out patient	primary/secondary/district	programmatic	Not applicable	5 TU units from Dakshina district of Karnataka, India	Excluded	Prospective cohort	102	Combined	baseline, during IP, during CP	If FBS greater than 126 mg/dl the patients were labelled as diabetic [HbA1c cut-off not known in the paper], HbA1c data received from authors	NA	NA	adult (18-65 years)	all	mean 54 +/- 11 years	>/= 65 yrs 11(22%) Non intervention TU, 14 (27%) intervention TU. <65 yrs 39 (78%) non intervention TU and 38 (73%) intervention TU	Not specified	Not specified	excluded those with HIV infection	Not specified	both	Microbiological confirmed	sputum microcopy and culture	not reported	not reported	not specified	Yes	2	Yes	Not mentioned	Not applicable	Not applicable	Yes	Not mentioned	Not mentioned	yes	Yes	HbA1c <8%	Baseline	No	NA	NA	Yes	HbA1c ≥8.0%
3	Baltas I_2023_The international journal of tuberculosis and lung disease	Diabetes mellitus is not a predictor of poor TB treatment outcomes	1st Jan 2016-31st Dec 2020	United Kingdom	out patient	tertiary	clinical	public	All new TB cases in the United Kingdom are notified to a central register by each treatment centre, which is mandatory. All TB patients notified by Northwick Park Hospital between 1 January 2016 and 31 December 2020 were therefore retrospectively included. Northwick Park Hospital notifies 150–200 TB cases annually)	not mentioned	retrospective cohort	126 TB DM pts, 123 TB Ty2 DM pts, 105 TB Ty2 DM on Rx, 3 had no assessible outcome, Hence 102 TB DM pts.	Combined	baseline, during IP, during CP	HbA1c>/=48mmol/mol (6.5%)	NA	NA	>15	all	median[IQR] 60[49-73]	not reported	Not specified	same as WHO	included	not specified	both	both	sputum microcopy and culture	not reported	16/102 (15.7%)	both	Yes	2	Yes	Not mentioned	Not applicable	Not applicable	Yes	Not mentioned	Not mentioned	Yes	Yes	HbA1c <8%	Baseline	No	NA	NA	Yes	HbA1c ≥8.0%
4	Kim KH_ 2024_Respirology (follow up)	Effect of complicated, untreated and uncontrolled diabetes and pre-diabetes on treatment outcome among patients with pulmonary tuberculosis	2019-2021	Republic of Korea	OPD	tertiary(university affiliated hospitals)	clinical	not mentioned	enrolled pts from 18 university affiliated hospitals	not mentioned	Cohort-pros	328	tb first	baseline	(1) random glucose level ≥200 mg/dL, (2) HbA1c ≥6.5% or (3) previous DM history	NA	NA	>=19 years	predominantly male	66.5 [57.0;76.0]	not reported	Not specified	same as WHO	unknown	Not specified	pulmonary	both	sputum microscopy	not reported	136/328(cavity+smear pos) 43.9%	both	No	NA	NA	NA	NA	NA	NA	NA	NA	yes	yes	RBG</=180	follow up period	not mentioned	NA	NA	yes	RBG >/=180
5	J Mistry_2024_Asian J Pharm Clin Res	AN OBSERVATIONAL STUDY ON THE OUTCOME OF ANTITUBERCULAR AND ANTIDIABETIC THERAPY IN PATIENTS OF TUBERCULOSIS WITH DIABETES MELLITUS AS COMORBIDITY	March 2021 to September 2022	Gujarat, India	both	tertiary teaching	clinical	not mentioned	Patients who come to OPD and IPD of respiratory medicine at tertiary health-care centers have symptoms of tuberculosis.	not mentioned	Cohort-pros	65	tb first	baseline	as per NTEP guidelines	NA	NA	not mentioned	not mentioned	not mentioned	not mentioned	Not specified	NTEP guidelines, India	unknown	Not specified	both	clinically diagnosed, microbiologically confirmed	sputum microscopy	mentioned for 67 TB DM pts- includes drug sensitive and resistant cases(1+ is 16, 2+ is 14, 3+ is 15, others is 22)	not reported	both	yes	two	yes	Biguanides, sulfonylureas,Alpha-glucosidase inhibitors	NA	NA	Yes	not clear	not provided	yes	yes	HbA1c <7%	baseline	yes	HbA1c 7-7.9%	baseline	Yes	HbA1c ≥8%
[truncated: 212 more columns]
